# Supplementary material for: PufCB-Auth: A lightweight continuous multi-factor authentication scheme integrated PUF with charging behavior features for EV charging
Source: PLoS One. 2026 May 15;21(5):e0344506. doi: 10.1371/journal.pone.0344506 (PMC13178865; doi:10.1371/journal.pone.0344506)
Supplement: S1 Dataset — This file contains the original data used to generate the synthetic user behavior dataset and the corresponding parameter settings for reproducing the statistical analyses and figures reported in this study. (ZIP) [file pone.0344506.s001.zip]

Archive with 20 entries (20 files):
- ACL1_Oct_data.xlsx
- ACL1_train.xlsx
- ACL2_Oct_data.xlsx
- ACL2_train.xlsx
- ACL3_Oct_data.xlsx
- ACL3_train.xlsx
- ACL4_Oct_data.xlsx
- ACL4_train.xlsx
- ACL5_Oct_data.xlsx
- ACL5_train.xlsx
- BCL1_Oct_data.xlsx
- BCL1_train.xlsx
- BCL2_Oct_data.xlsx
- BCL2_train.xlsx
- BCL3_Oct_data.xlsx
- BCL3_train.xlsx
- BCL4_Oct_data.xlsx
- BCL4_train.xlsx
- BCL5_Oct_data.xlsx
- BCL5_train.xlsx
