# Supplementary material for: PufCB-Auth: A lightweight continuous multi-factor authentication scheme integrated PUF with charging behavior features for EV charging
Source: PLoS One. 2026 May 15;21(5):e0344506. doi: 10.1371/journal.pone.0344506 (PMC13178865; doi:10.1371/journal.pone.0344506)
Supplement: S1 Dataset — This file contains the original data used to generate the synthetic user behavior dataset and the corresponding parameter settings for reproducing the statistical analyses and figures reported in this study. (ZIP) [file pone.0344506.s001.zip › ACL1_Oct_data.xlsx]

## Sheet: Sheet1
数据时间	SOC	总电压	总电流	电池单体电压最高值	电池单体电压最低值	最高温度值	最低温度值	电压差值	温度差值	SOC前差	SOC后差	电流差
2022-10-02 00:18:38	41	329.5	0.9	3.668	3.653	31	29	0.015	2	-54	-1	97.1
2022-10-02 00:18:58	42	334	-96.2	3.715	3.698	31	29	0.017	2	1	0	0.4
2022-10-02 00:19:18	42	334.8	-96.6	3.723	3.706	31	29	0.017	2	0	0	0.1
2022-10-02 00:19:38	42	335.3	-96.5	3.728	3.71	31	29	0.018	2	0	-1	0.3
2022-10-02 00:19:58	43	335.5	-96.8	3.731	3.713	31	29	0.018	2	1	0	0.1
2022-10-02 00:20:18	43	335.8	-96.7	3.734	3.715	31	29	0.019	2	0	-1	0.1
2022-10-02 00:20:38	44	336	-96.8	3.738	3.717	31	29	0.021	2	1	0	0.2
2022-10-02 00:20:58	44	336.3	-97	3.741	3.721	31	29	0.02	2	0	-1	0.1
2022-10-02 00:21:18	45	336.5	-96.9	3.743	3.723	31	29	0.02	2	1	0	0
2022-10-02 00:21:38	45	336.8	-96.9	3.746	3.725	31	29	0.021	2	0	0	42.8
2022-10-02 00:21:58	45	335.3	-54.1	3.731	3.71	31	29	0.021	2	0	-1	54.3
2022-10-02 00:22:18	46	337.8	-108.4	3.756	3.734	32	29	0.022	3	1	0	0.1
2022-10-02 00:22:38	46	338	-108.5	3.76	3.737	32	29	0.023	3	0	-1	0
2022-10-02 00:22:58	47	338.3	-108.5	3.764	3.741	32	29	0.023	3	1	0	0.2
2022-10-02 00:23:18	47	338.8	-108.7	3.767	3.743	32	29	0.024	3	0	-1	0.2
2022-10-02 00:23:38	48	339.1	-108.5	3.77	3.746	32	30	0.024	2	1	0	0.2
2022-10-02 00:23:58	48	339.6	-108.7	3.775	3.75	32	30	0.025	2	0	-1	0.1
2022-10-02 00:24:18	49	339.8	-108.6	3.778	3.752	32	30	0.026	2	1	0	0.5
2022-10-02 00:24:38	49	340.1	-108.1	3.781	3.755	32	30	0.026	2	0	-1	0
2022-10-02 00:24:58	50	340.3	-108.1	3.785	3.758	32	30	0.027	2	1	0	0.5
2022-10-02 00:25:18	50	340.8	-108.6	3.79	3.762	32	30	0.028	2	0	-1	0.4
2022-10-02 00:25:38	51	341.1	-109	3.793	3.764	32	30	0.029	2	1	0	1.1
2022-10-02 00:25:58	51	341.6	-107.9	3.798	3.768	32	30	0.03	2	0	-1	0.4
2022-10-02 00:26:18	52	341.8	-108.3	3.802	3.772	32	30	0.03	2	1	0	0.3
2022-10-02 00:26:38	52	342.1	-108.6	3.806	3.774	32	30	0.032	2	0	-1	0.5
2022-10-02 00:26:58	53	342.6	-108.1	3.81	3.778	32	30	0.032	2	1	0	0.6
2022-10-02 00:27:18	53	342.8	-108.7	3.815	3.782	32	30	0.033	2	0	0	0.8
2022-10-02 00:27:38	53	343.3	-107.9	3.819	3.785	32	30	0.034	2	0	-1	0.7
2022-10-02 00:27:58	54	343.8	-108.6	3.824	3.79	32	30	0.034	2	1	0	0.6
2022-10-02 00:28:18	54	344.1	-108	3.828	3.794	32	30	0.034	2	0	-1	0.8
2022-10-02 00:28:38	55	344.6	-108.8	3.834	3.797	32	30	0.037	2	1	0	0.6
2022-10-02 00:28:58	55	345.1	-108.2	3.838	3.802	32	30	0.036	2	0	-1	0.1
2022-10-02 00:29:18	56	345.3	-108.3	3.843	3.806	32	30	0.037	2	1	0	0.1
2022-10-02 00:29:38	56	345.8	-108.4	3.848	3.809	32	30	0.039	2	0	-1	0.1
2022-10-02 00:29:58	57	346.3	-108.3	3.853	3.814	32	31	0.039	1	1	0	0.3
2022-10-02 00:30:18	57	346.6	-108.6	3.857	3.817	32	31	0.04	1	0	-1	0.1
2022-10-02 00:30:38	58	347.1	-108.5	3.862	3.822	32	31	0.04	1	1	0	0.4
2022-10-02 00:30:58	58	347.3	-108.1	3.867	3.826	32	31	0.041	1	0	-1	0.6
2022-10-02 00:31:18	59	348.1	-108.7	3.871	3.832	32	31	0.039	1	1	0	0.2
2022-10-02 00:31:38	59	348.3	-108.5	3.877	3.835	32	31	0.042	1	0	-1	0.1
2022-10-02 00:31:58	60	348.8	-108.4	3.881	3.84	32	31	0.041	1	1	0	0.5
2022-10-02 00:32:18	60	349.3	-107.9	3.885	3.844	32	31	0.041	1	0	-1	1
2022-10-02 00:32:38	61	349.6	-108.9	3.89	3.848	32	30	0.042	2	1	0	1.1
2022-10-02 00:32:58	61	350.1	-107.8	3.895	3.852	32	30	0.043	2	0	-1	0.3
2022-10-02 00:33:18	62	350.6	-108.1	3.899	3.857	32	30	0.042	2	1	0	0.4
2022-10-02 00:33:38	62	350.8	-108.5	3.904	3.861	32	30	0.043	2	0	0	0.2
2022-10-02 00:33:58	62	351.4	-108.3	3.908	3.866	32	30	0.042	2	0	-1	0
2022-10-02 00:34:18	63	351.6	-108.3	3.913	3.87	32	30	0.043	2	1	0	0.2
2022-10-02 00:34:38	63	352.1	-108.5	3.918	3.873	32	30	0.045	2	0	-1	0.2
2022-10-02 00:34:58	64	352.6	-108.3	3.922	3.879	32	30	0.043	2	1	0	0.1
2022-10-02 00:35:18	64	352.9	-108.4	3.927	3.882	32	30	0.045	2	0	-1	0.3
2022-10-02 00:35:38	65	353.4	-108.7	3.933	3.888	32	30	0.045	2	1	0	0.2
2022-10-02 00:35:58	65	353.6	-108.5	3.936	3.891	32	30	0.045	2	0	-1	0
2022-10-02 00:36:18	66	354.1	-108.5	3.94	3.896	32	30	0.044	2	1	0	0.3
2022-10-02 00:36:38	66	354.4	-108.2	3.946	3.9	32	30	0.046	2	0	-1	0.4
2022-10-02 00:36:58	67	354.9	-108.6	3.951	3.904	32	30	0.047	2	1	0	0.7
2022-10-02 00:37:18	67	355.4	-107.9	3.955	3.909	32	30	0.046	2	0	-1	0.7
2022-10-02 00:37:38	68	355.6	-108.6	3.96	3.914	32	30	0.046	2	1	0	0.1
2022-10-02 00:37:58	68	356.4	-108.5	3.965	3.918	32	30	0.047	2	0	-1	13.7
2022-10-02 00:38:18	69	356.1	-94.8	3.962	3.915	32	30	0.047	2	1	0	0.2
2022-10-02 00:38:38	69	356.4	-95	3.965	3.918	32	30	0.047	2	0	0	0
2022-10-02 00:38:58	69	356.6	-95	3.969	3.923	32	30	0.046	2	0	-1	0
2022-10-02 00:39:18	70	357.1	-95	3.973	3.927	32	30	0.046	2	1	0	0.1
2022-10-02 00:39:38	70	357.4	-94.9	3.977	3.931	32	30	0.046	2	0	-1	0.1
2022-10-02 00:39:58	71	357.6	-95	3.982	3.935	32	30	0.047	2	1	0	0.1
2022-10-02 00:40:18	71	358.1	-94.9	3.986	3.939	32	30	0.047	2	0	0	0.1
2022-10-02 00:40:38	71	358.4	-95	3.991	3.942	32	30	0.049	2	0	-1	0
2022-10-02 00:40:58	72	358.9	-95	3.995	3.947	32	30	0.048	2	1	0	0
2022-10-02 00:41:18	72	359.1	-95	3.998	3.951	32	30	0.047	2	0	-1	0
2022-10-02 00:41:38	73	359.6	-95	4.003	3.956	32	30	0.047	2	1	0	0.1
2022-10-02 00:41:58	73	359.9	-94.9	4.006	3.96	32	30	0.046	2	0	-1	0.2
2022-10-02 00:42:18	74	360.4	-95.1	4.011	3.964	32	30	0.047	2	1	0	0.4
2022-10-02 00:42:38	74	360.6	-94.7	4.016	3.968	32	30	0.048	2	0	0	0.4
2022-10-02 00:42:58	74	361.1	-95.1	4.02	3.972	32	30	0.048	2	0	-1	0.1
2022-10-02 00:43:18	75	361.6	-95.2	4.023	3.977	32	30	0.046	2	1	0	0.4
2022-10-02 00:43:38	75	361.9	-94.8	4.027	3.981	32	30	0.046	2	0	-1	0.2
2022-10-02 00:43:58	76	362.4	-95	4.032	3.985	32	30	0.047	2	1	0	0
2022-10-02 00:44:18	76	362.6	-95	4.037	3.989	32	30	0.048	2	0	0	0.1
2022-10-02 00:44:38	76	363.1	-95.1	4.041	3.993	32	30	0.048	2	0	-1	0.2
2022-10-02 00:44:58	77	363.4	-94.9	4.045	3.997	32	29	0.048	3	1	0	0.2
2022-10-02 00:45:18	77	363.9	-95.1	4.05	4.001	31	29	0.049	2	0	-1	0.2
2022-10-02 00:45:38	78	364.4	-94.9	4.054	4.005	31	29	0.049	2	1	0	0.5
2022-10-02 00:45:58	78	364.7	-95.4	4.058	4.008	31	29	0.05	2	0	0	0
2022-10-02 00:46:18	78	364.9	-95.4	4.063	4.013	31	29	0.05	2	0	-1	0.4
2022-10-02 00:46:38	79	365.4	-95	4.067	4.018	31	29	0.049	2	1	0	0.1
2022-10-02 00:46:58	79	365.7	-94.9	4.071	4.023	31	29	0.048	2	0	-1	0.4
2022-10-02 00:47:18	80	366.2	-95.3	4.076	4.026	31	29	0.05	2	1	0	0.1
2022-10-02 00:47:38	80	366.4	-95.2	4.081	4.03	31	29	0.051	2	0	-1	0.3
2022-10-02 00:47:58	81	366.9	-94.9	4.085	4.035	31	29	0.05	2	1	0	0.5
2022-10-02 00:48:18	81	367.4	-95.4	4.089	4.039	31	29	0.05	2	0	0	0.3
2022-10-02 00:48:38	81	367.7	-95.1	4.094	4.043	31	29	0.051	2	0	-1	0.1
2022-10-02 00:48:58	82	367.9	-95.2	4.098	4.047	31	29	0.051	2	1	0	51.3
2022-10-02 00:49:18	82	365.9	-43.9	4.073	4.025	31	29	0.048	2	0	0	0.2
2022-10-02 00:49:38	82	365.7	-44.1	4.072	4.024	31	29	0.048	2	0	0	0.4
2022-10-02 00:49:58	82	365.7	-43.7	4.072	4.024	31	29	0.048	2	0	-1	0.2
2022-10-02 00:50:18	83	365.7	-43.9	4.072	4.024	31	29	0.048	2	1	0	0.4
2022-10-02 00:50:38	83	365.9	-44.3	4.073	4.026	31	28	0.047	3	0	0	0.2
2022-10-02 00:50:58	83	365.9	-44.1	4.075	4.028	30	28	0.047	2	0	0	0.1
2022-10-02 00:51:18	83	366.2	-44	4.077	4.029	30	28	0.048	2	0	0	0.3
2022-10-02 00:51:38	83	366.2	-43.7	4.078	4.031	30	28	0.047	2	0	0	0.7
2022-10-02 00:51:58	83	366.4	-44.4	4.081	4.033	30	28	0.048	2	0	-1	0.6
2022-10-02 00:52:18	84	366.7	-43.8	4.083	4.034	30	28	0.049	2	1	0	0.3
2022-10-02 00:52:38	84	366.9	-44.1	4.083	4.036	30	28	0.047	2	0	0	0.1
2022-10-02 00:52:58	84	367.2	-44.2	4.086	4.039	30	28	0.047	2	0	0	0.3
2022-10-02 00:53:18	84	367.2	-43.9	4.088	4.04	30	28	0.048	2	0	0	0.3
2022-10-02 00:53:38	84	367.4	-44.2	4.09	4.043	30	28	0.047	2	0	0	0.3
2022-10-02 00:53:58	84	367.4	-43.9	4.093	4.044	30	28	0.049	2	0	0	0.3
2022-10-02 00:54:18	84	367.7	-44.2	4.095	4.046	30	28	0.049	2	0	-1	0.4
2022-10-02 00:54:38	85	367.9	-43.8	4.096	4.048	30	28	0.048	2	1	0	0.7
2022-10-02 00:54:58	85	368.2	-44.5	4.099	4.05	30	27	0.049	3	0	0	0.6
2022-10-02 00:55:18	85	368.2	-43.9	4.1	4.052	29	27	0.048	2	0	0	0.3
2022-10-02 00:55:38	85	368.4	-44.2	4.102	4.054	29	27	0.048	2	0	0	0
2022-10-02 00:55:58	85	368.7	-44.2	4.105	4.057	29	27	0.048	2	0	-1	0
2022-10-02 00:56:18	86	368.9	-44.2	4.107	4.06	29	27	0.047	2	1	0	0
2022-10-02 00:56:38	86	368.9	-44.2	4.108	4.061	29	27	0.047	2	0	0	0.1
2022-10-02 00:56:58	86	369.2	-44.3	4.111	4.063	29	27	0.048	2	0	0	0.3
2022-10-02 00:57:18	86	369.4	-44	4.113	4.065	29	27	0.048	2	0	0	0.4
2022-10-02 00:57:38	86	369.7	-44.4	4.116	4.067	29	27	0.049	2	0	0	0.3
2022-10-02 00:57:58	86	369.7	-44.7	4.118	4.07	29	27	0.048	2	0	-1	0.2
2022-10-02 00:58:18	87	370.2	-44.5	4.119	4.072	29	27	0.047	2	1	0	0.4
2022-10-02 00:58:38	87	370.2	-44.9	4.122	4.073	29	27	0.049	2	0	0	0.3
2022-10-02 00:58:58	87	370.4	-44.6	4.125	4.075	29	27	0.05	2	0	0	0.3
2022-10-02 00:59:18	87	370.7	-44.9	4.126	4.078	29	26	0.048	3	0	0	0.1
2022-10-02 00:59:38	87	370.9	-44.8	4.129	4.08	29	26	0.049	3	0	-1	0.2
2022-10-02 00:59:58	88	370.9	-45	4.13	4.082	29	26	0.048	3	1	0	0.1
2022-10-02 01:00:18	88	371.2	-44.9	4.133	4.084	28	26	0.049	2	0	0	0.2
2022-10-02 01:00:38	88	371.4	-44.7	4.135	4.086	28	26	0.049	2	0	0	0
2022-10-02 01:00:58	88	371.7	-44.7	4.137	4.088	28	26	0.049	2	0	0	0.1
2022-10-02 01:01:18	88	371.7	-44.8	4.139	4.09	28	26	0.049	2	0	-1	0.2
2022-10-02 01:01:38	89	371.9	-44.6	4.14	4.092	28	26	0.048	2	1	0	0.5
2022-10-02 01:01:58	89	372.2	-45.1	4.143	4.094	28	26	0.049	2	0	0	0.2
2022-10-02 01:02:18	89	372.2	-44.9	4.145	4.096	28	26	0.049	2	0	0	0.2
2022-10-02 01:02:38	89	372.4	-44.7	4.147	4.098	28	26	0.049	2	0	0	0.3
2022-10-02 01:02:58	89	372.7	-45	4.149	4.101	28	26	0.048	2	0	-1	0.1
2022-10-02 01:03:18	90	372.9	-44.9	4.151	4.103	28	26	0.048	2	1	0	0.1
2022-10-02 01:03:38	90	373.2	-44.8	4.153	4.105	28	26	0.048	2	0	0	0.1
2022-10-02 01:03:58	90	373.2	-44.7	4.155	4.107	28	26	0.048	2	0	0	0.1
2022-10-02 01:04:18	90	373.4	-44.6	4.157	4.109	28	26	0.048	2	0	-1	0.5
2022-10-02 01:04:38	91	373.7	-45.1	4.159	4.111	28	26	0.048	2	1	0	0.1
2022-10-02 01:04:58	91	373.7	-45	4.161	4.112	28	26	0.049	2	0	0	0.1
2022-10-02 01:05:18	91	373.9	-44.9	4.163	4.115	28	26	0.048	2	0	-1	0.2
2022-10-02 01:05:38	92	374.2	-45.1	4.165	4.116	28	26	0.049	2	1	0	0.1
2022-10-02 01:05:58	92	374.2	-45	4.167	4.119	28	26	0.048	2	0	0	0
2022-10-02 01:06:18	92	374.4	-45	4.169	4.121	28	26	0.048	2	0	0	0.3
2022-10-02 01:06:38	92	374.7	-44.7	4.172	4.123	28	26	0.049	2	0	-1	0.4
2022-10-02 01:06:58	93	374.9	-45.1	4.174	4.126	28	26	0.048	2	1	0	0.5
2022-10-02 01:07:18	93	374.9	-44.6	4.176	4.128	28	26	0.048	2	0	0	0.4
2022-10-02 01:07:38	93	375.2	-45	4.178	4.13	28	26	0.048	2	0	0	0.2
2022-10-02 01:07:58	93	375.4	-44.8	4.18	4.132	28	26	0.048	2	0	-1	0.4
2022-10-02 01:08:18	94	375.7	-45.2	4.182	4.133	28	26	0.049	2	1	0	0.4
2022-10-02 01:08:38	94	375.7	-44.8	4.184	4.136	28	26	0.048	2	0	0	0.3
2022-10-02 01:08:58	94	375.9	-45.1	4.186	4.139	28	26	0.047	2	0	0	0.5
2022-10-02 01:09:18	94	376.2	-44.6	4.189	4.14	28	26	0.049	2	0	-1	0.4
2022-10-02 01:09:38	95	376.5	-45	4.19	4.141	28	26	0.049	2	1	42	47.6
2022-10-02 13:44:18	53	335	2.6	3.733	3.704	35	30	0.029	5	-42	0	112.6
2022-10-02 13:44:38	53	340.3	-110	3.785	3.754	35	30	0.031	5	0	-1	0.6
2022-10-02 13:44:58	54	341.6	-110.6	3.798	3.766	35	30	0.032	5	1	0	0.1
2022-10-02 13:45:18	54	342.1	-110.5	3.807	3.773	35	30	0.034	5	0	-1	0.9
2022-10-02 13:45:38	55	342.6	-111.4	3.814	3.778	35	31	0.036	4	1	0	1.3
2022-10-02 13:45:58	55	343.3	-110.1	3.819	3.783	35	31	0.036	4	0	-1	0.5
2022-10-02 13:46:18	56	343.8	-110.6	3.826	3.789	36	31	0.037	5	1	0	0.1
2022-10-02 13:46:38	56	344.3	-110.7	3.832	3.794	36	31	0.038	5	0	-1	0.5
2022-10-02 13:46:58	57	344.8	-110.2	3.837	3.797	36	31	0.04	5	1	0	0.2
2022-10-02 13:47:18	57	345.3	-110.4	3.844	3.803	36	31	0.041	5	0	-1	0.1
2022-10-02 13:47:38	58	345.8	-110.5	3.85	3.808	36	31	0.042	5	1	0	0.2
2022-10-02 13:47:58	58	346.3	-110.3	3.855	3.813	36	31	0.042	5	0	-1	0.2
2022-10-02 13:48:18	59	347.1	-110.5	3.862	3.817	36	31	0.045	5	1	0	0.3
2022-10-02 13:48:38	59	347.8	-110.8	3.869	3.822	36	31	0.047	5	0	-1	0.1
2022-10-02 13:48:58	60	348.1	-110.9	3.876	3.829	36	31	0.047	5	1	0	0.2
2022-10-02 13:49:18	60	348.6	-111.1	3.881	3.833	36	31	0.048	5	0	-1	0
2022-10-02 13:49:38	61	349.3	-111.1	3.887	3.84	36	32	0.047	4	1	0	0
2022-10-02 13:49:58	61	349.8	-111.1	3.893	3.844	36	32	0.049	4	0	-1	0.4
2022-10-02 13:50:18	62	350.6	-110.7	3.9	3.852	36	32	0.048	4	1	0	0.1
2022-10-02 13:50:38	62	350.8	-110.8	3.904	3.856	36	32	0.048	4	0	0	0.1
2022-10-02 13:50:58	62	351.4	-110.7	3.912	3.863	36	32	0.049	4	0	-1	0.1
2022-10-02 13:51:18	63	351.6	-110.8	3.916	3.869	36	32	0.047	4	1	0	0
2022-10-02 13:51:38	63	352.4	-110.8	3.92	3.874	36	32	0.046	4	0	-1	0.1
2022-10-02 13:51:58	64	352.9	-110.7	3.927	3.879	36	32	0.048	4	1	0	0.3
2022-10-02 13:52:18	64	353.4	-111	3.931	3.885	36	32	0.046	4	0	-1	0.1
2022-10-02 13:52:38	65	353.6	-110.9	3.936	3.889	36	32	0.047	4	1	0	1
2022-10-02 13:52:58	65	354.1	-109.9	3.94	3.895	36	32	0.045	4	0	-1	0.4
2022-10-02 13:53:18	66	354.9	-110.3	3.947	3.899	36	32	0.048	4	1	0	0.2
2022-10-02 13:53:38	66	354.9	-110.1	3.952	3.904	36	32	0.048	4	0	-1	0.2
2022-10-02 13:53:58	67	355.6	-110.3	3.957	3.909	36	32	0.048	4	1	0	0.4
2022-10-02 13:54:18	67	355.6	-109.9	3.961	3.913	36	32	0.048	4	0	-1	0.3
2022-10-02 13:54:38	68	356.1	-110.2	3.966	3.919	36	32	0.047	4	1	0	14.2
2022-10-02 13:54:58	68	356.1	-96	3.964	3.917	35	32	0.047	3	0	0	0
2022-10-02 13:55:18	68	356.4	-96	3.967	3.921	35	32	0.046	3	0	-1	0
2022-10-02 13:55:38	69	356.9	-96	3.971	3.925	35	32	0.046	3	1	0	0.1
2022-10-02 13:55:58	69	356.9	-96.1	3.974	3.928	35	32	0.046	3	0	-1	0.1
2022-10-02 13:56:18	70	357.6	-96.2	3.978	3.932	35	32	0.046	3	1	0	0.3
2022-10-02 13:56:38	70	358.1	-95.9	3.983	3.937	35	32	0.046	3	0	0	1.3
2022-10-02 13:56:58	70	358.4	-97.2	3.988	3.942	35	32	0.046	3	0	-1	0.1
2022-10-02 13:57:18	71	358.9	-97.3	3.992	3.945	35	32	0.047	3	1	0	0.1
2022-10-02 13:57:38	71	358.9	-97.4	3.996	3.951	35	32	0.045	3	0	-1	0
2022-10-02 13:57:58	72	359.4	-97.4	4.001	3.955	35	31	0.046	4	1	0	0.1
2022-10-02 13:58:18	72	359.9	-97.3	4.005	3.958	35	31	0.047	4	0	0	0.4
2022-10-02 13:58:38	72	360.1	-97.7	4.009	3.962	35	31	0.047	4	0	-1	0.2
2022-10-02 13:58:58	73	360.6	-97.5	4.015	3.968	35	31	0.047	4	1	0	0.5
2022-10-02 13:59:18	73	361.1	-97	4.018	3.973	35	31	0.045	4	0	-1	0.7
2022-10-02 13:59:38	74	361.1	-96.3	4.022	3.975	34	31	0.047	3	1	0	0.2
2022-10-02 13:59:58	74	361.9	-96.1	4.026	3.98	34	31	0.046	3	0	0	0
2022-10-02 14:00:18	74	362.1	-96.1	4.031	3.984	34	31	0.047	3	0	-1	0
2022-10-02 14:00:38	75	362.4	-96.1	4.034	3.987	34	31	0.047	3	1	0	0.1
2022-10-02 14:00:58	75	362.6	-96.2	4.038	3.991	34	31	0.047	3	0	-1	0.3
2022-10-02 14:01:18	76	363.4	-95.9	4.043	3.995	34	31	0.048	3	1	0	0.5
2022-10-02 14:01:38	76	363.6	-96.4	4.048	4	34	31	0.048	3	0	0	0.2
2022-10-02 14:01:58	76	363.9	-96.2	4.052	4.004	34	31	0.048	3	0	-1	0.2
2022-10-02 14:02:18	77	364.4	-96	4.057	4.009	34	31	0.048	3	1	0	0.1
2022-10-02 14:02:38	77	364.9	-96.1	4.061	4.013	34	31	0.048	3	0	-1	0.2
2022-10-02 14:02:58	78	365.4	-96.3	4.066	4.018	34	31	0.048	3	1	0	0.2
2022-10-02 14:03:18	78	365.7	-96.1	4.07	4.021	34	31	0.049	3	0	-1	0
2022-10-02 14:03:38	79	365.9	-96.1	4.075	4.026	34	31	0.049	3	1	0	0.2
2022-10-02 14:03:58	79	366.7	-96.3	4.08	4.03	34	30	0.05	4	0	0	0.2
2022-10-02 14:04:18	79	366.9	-96.1	4.083	4.033	34	30	0.05	4	0	-1	0.1
2022-10-02 14:04:38	80	367.2	-96.2	4.089	4.038	34	30	0.051	4	1	0	0.2
2022-10-02 14:04:58	80	367.7	-96	4.094	4.044	33	30	0.05	3	0	-1	0.1
2022-10-02 14:05:18	81	368.2	-95.9	4.097	4.047	33	30	0.05	3	1	0	51.2
2022-10-02 14:05:38	81	365.9	-44.7	4.074	4.027	33	30	0.047	3	0	0	0.2
2022-10-02 14:05:58	81	365.7	-44.5	4.073	4.024	33	30	0.049	3	0	0	0.3
2022-10-02 14:06:18	81	365.7	-44.8	4.072	4.025	33	30	0.047	3	0	0	0.2
2022-10-02 14:06:38	81	365.9	-44.6	4.074	4.026	33	30	0.048	3	0	0	0.2
2022-10-02 14:06:58	81	365.9	-44.8	4.074	4.027	33	30	0.047	3	0	-1	0.2
2022-10-02 14:07:18	82	365.9	-44.6	4.076	4.029	33	30	0.047	3	1	0	0.3
2022-10-02 14:07:38	82	366.2	-44.9	4.079	4.031	33	30	0.048	3	0	0	0.5
2022-10-02 14:07:58	82	366.2	-44.4	4.08	4.033	33	30	0.047	3	0	0	0.4
2022-10-02 14:08:18	82	366.7	-44.8	4.083	4.034	33	30	0.049	3	0	0	0.2
2022-10-02 14:08:38	82	366.7	-44.6	4.083	4.035	32	30	0.048	2	0	-1	0.2
2022-10-02 14:08:58	83	366.9	-44.8	4.086	4.038	32	30	0.048	2	1	0	0.3
2022-10-02 14:09:18	83	367.2	-44.5	4.088	4.04	32	29	0.048	3	0	0	0.4
2022-10-02 14:09:38	83	367.2	-44.9	4.089	4.041	32	29	0.048	3	0	0	0
2022-10-02 14:09:58	83	367.4	-44.9	4.091	4.044	32	29	0.047	3	0	0	0.4
2022-10-02 14:10:18	83	367.7	-44.5	4.094	4.046	32	29	0.048	3	0	-1	0.3
2022-10-02 14:10:38	84	367.9	-44.8	4.096	4.049	32	29	0.047	3	1	0	0.2
2022-10-02 14:10:58	84	368.2	-44.6	4.098	4.05	32	29	0.048	3	0	0	0.2
2022-10-02 14:11:18	84	368.2	-44.8	4.1	4.052	32	29	0.048	3	0	0	0.2
2022-10-02 14:11:38	84	368.4	-44.6	4.102	4.054	32	29	0.048	3	0	0	0.3
2022-10-02 14:11:58	84	368.7	-44.9	4.104	4.056	32	29	0.048	3	0	-1	0.2
2022-10-02 14:12:18	85	368.7	-44.7	4.106	4.058	32	29	0.048	3	1	0	0.1
2022-10-02 14:12:38	85	368.9	-44.6	4.109	4.06	32	29	0.049	3	0	0	0.1
2022-10-02 14:12:58	85	368.9	-44.7	4.111	4.062	32	29	0.049	3	0	0	0.1
2022-10-02 14:13:18	85	369.4	-44.8	4.114	4.065	31	29	0.049	2	0	0	0.1
2022-10-02 14:13:38	85	369.4	-44.7	4.115	4.067	31	29	0.048	2	0	-1	0.2
2022-10-02 14:13:58	86	369.7	-44.5	4.117	4.069	31	29	0.048	2	1	0	0.2
2022-10-02 14:14:18	86	369.9	-44.7	4.119	4.07	31	28	0.049	3	0	0	0.1
2022-10-02 14:14:38	86	370.2	-44.6	4.122	4.073	31	28	0.049	3	0	0	0.1
2022-10-02 14:14:58	86	370.2	-44.7	4.124	4.075	31	28	0.049	3	0	0	0.2
2022-10-02 14:15:18	86	370.4	-44.5	4.125	4.077	31	28	0.048	3	0	-1	0.2
2022-10-02 14:15:38	87	370.7	-44.7	4.128	4.079	31	28	0.049	3	1	0	0.1
2022-10-02 14:15:58	87	370.9	-44.8	4.131	4.081	31	28	0.05	3	0	0	0.1
2022-10-02 14:16:18	87	371.2	-44.7	4.133	4.084	31	28	0.049	3	0	0	0.1
2022-10-02 14:16:38	87	371.4	-44.6	4.134	4.085	31	28	0.049	3	0	0	0.1
2022-10-02 14:16:58	87	371.4	-44.5	4.137	4.088	31	28	0.049	3	0	-1	0.3
2022-10-02 14:17:18	88	371.7	-44.8	4.138	4.09	31	28	0.048	3	1	0	0.4
2022-10-02 14:17:38	88	371.9	-44.4	4.14	4.091	31	28	0.049	3	0	0	0.5
2022-10-02 14:17:58	88	372.2	-44.9	4.143	4.093	30	28	0.05	2	0	0	0.2
2022-10-02 14:18:18	88	372.2	-44.7	4.145	4.096	30	28	0.049	2	0	0	0.1
2022-10-02 14:18:38	88	372.4	-44.6	4.147	4.098	30	28	0.049	2	0	-1	0.1
2022-10-02 14:18:58	89	372.7	-44.7	4.149	4.101	30	28	0.048	2	1	0	0.3
2022-10-02 14:19:18	89	372.9	-44.4	4.152	4.103	30	27	0.049	3	0	0	0.4
2022-10-02 14:19:38	89	372.9	-44.8	4.154	4.104	30	27	0.05	3	0	-1	0.1
2022-10-02 14:19:58	90	373.2	-44.7	4.155	4.108	30	27	0.047	3	1	0	0
2022-10-02 14:20:18	90	373.4	-44.7	4.158	4.109	30	27	0.049	3	0	0	0.1
2022-10-02 14:20:38	90	373.7	-44.6	4.16	4.111	30	27	0.049	3	0	-1	0.4
2022-10-02 14:20:58	91	373.9	-45	4.162	4.113	30	27	0.049	3	1	0	0.4
2022-10-02 14:21:18	91	373.9	-44.6	4.164	4.116	30	27	0.048	3	0	0	0.1
2022-10-02 14:21:38	91	374.2	-44.7	4.167	4.118	30	27	0.049	3	0	0	0.2
2022-10-02 14:21:58	91	374.4	-44.9	4.169	4.12	30	27	0.049	3	0	-1	0.1
2022-10-02 14:22:18	92	374.4	-44.8	4.171	4.122	30	27	0.049	3	1	0	0.1
2022-10-02 14:22:38	92	374.7	-44.9	4.174	4.125	30	27	0.049	3	0	0	0.2
2022-10-02 14:22:58	92	374.9	-44.7	4.176	4.128	30	27	0.048	3	0	-1	0.3
2022-10-02 14:23:18	93	375.2	-45	4.178	4.129	29	27	0.049	2	1	0	0.7
2022-10-02 14:23:38	93	375.2	-44.3	4.18	4.131	29	27	0.049	2	0	0	0.4
2022-10-02 14:23:58	93	375.7	-44.7	4.183	4.133	29	27	0.05	2	0	-1	0.1
2022-10-02 14:24:18	94	375.7	-44.6	4.184	4.134	29	27	0.05	2	1	0	0.3
2022-10-02 14:24:38	94	376.2	-44.9	4.187	4.137	29	27	0.05	2	0	0	0.3
2022-10-02 14:24:58	94	376.2	-44.6	4.19	4.14	29	26	0.05	3	0	0	0.5
2022-10-02 14:25:18	94	376.5	-45.1	4.191	4.142	29	26	0.049	3	0	-1	0.5
2022-10-02 14:25:38	95	376.5	-44.6	4.193	4.144	29	26	0.049	3	1	53	63.8
2022-10-03 00:55:28	42	337.8	-108.4	3.755	3.733	34	31	0.022	3	-53	-1	0.3
2022-10-03 00:55:48	43	338	-108.1	3.757	3.735	34	31	0.022	3	1	0	0.1
2022-10-03 00:56:08	43	338	-108.2	3.76	3.737	34	31	0.023	3	0	-1	0.4
2022-10-03 00:56:28	44	338.3	-108.6	3.763	3.74	34	31	0.023	3	1	0	0.2
2022-10-03 00:56:48	44	338.5	-108.4	3.766	3.742	34	31	0.024	3	0	-1	0.1
2022-10-03 00:57:08	45	338.8	-108.3	3.77	3.745	34	31	0.025	3	1	0	0.3
2022-10-03 00:57:28	45	339.1	-108	3.772	3.747	34	31	0.025	3	0	-1	0
2022-10-03 00:57:48	46	339.6	-108	3.775	3.75	34	31	0.025	3	1	0	0.5
2022-10-03 00:58:08	46	339.6	-108.5	3.778	3.752	34	31	0.026	3	0	0	0.8
2022-10-03 00:58:28	46	339.8	-107.7	3.781	3.755	34	31	0.026	3	0	-1	0.2
2022-10-03 00:58:48	47	340.3	-107.9	3.785	3.758	34	31	0.027	3	1	0	0.6
2022-10-03 00:59:08	47	340.6	-108.5	3.789	3.761	34	31	0.028	3	0	-1	0.3
2022-10-03 00:59:28	48	340.8	-108.8	3.792	3.763	34	31	0.029	3	1	0	0.4
2022-10-03 00:59:48	48	341.1	-108.4	3.796	3.766	34	31	0.03	3	0	-1	0.1
2022-10-03 01:00:08	49	341.6	-108.5	3.799	3.769	34	31	0.03	3	1	0	0.7
2022-10-03 01:00:28	49	341.8	-107.8	3.802	3.773	34	31	0.029	3	0	-1	0.2
2022-10-03 01:00:48	50	342.3	-108	3.806	3.776	34	31	0.03	3	1	0	0.6
2022-10-03 01:01:08	50	342.6	-108.6	3.81	3.779	34	31	0.031	3	0	-1	0.6
2022-10-03 01:01:28	51	342.8	-108	3.814	3.782	34	31	0.032	3	1	0	0.7
2022-10-03 01:01:48	51	343.1	-108.7	3.818	3.785	34	31	0.033	3	0	-1	0.4
2022-10-03 01:02:08	52	343.6	-108.3	3.821	3.788	34	31	0.033	3	1	0	0.2
2022-10-03 01:02:28	52	343.8	-108.1	3.825	3.791	34	31	0.034	3	0	-1	0.1
2022-10-03 01:02:48	53	344.3	-108.2	3.829	3.795	34	31	0.034	3	1	0	0
2022-10-03 01:03:08	53	344.6	-108.2	3.833	3.799	34	31	0.034	3	0	0	0.2
2022-10-03 01:03:28	53	344.8	-108	3.836	3.802	34	31	0.034	3	0	-1	0.8
2022-10-03 01:03:48	54	345.3	-108.8	3.84	3.805	34	31	0.035	3	1	0	0.3
2022-10-03 01:04:08	54	345.6	-108.5	3.844	3.809	34	31	0.035	3	0	-1	0.5
2022-10-03 01:04:28	55	345.8	-108	3.848	3.812	34	31	0.036	3	1	0	0.2
2022-10-03 01:04:48	55	346.3	-108.2	3.852	3.816	33	31	0.036	2	0	-1	0.4
2022-10-03 01:05:08	56	346.6	-107.8	3.856	3.819	33	31	0.037	2	1	0	0.1
2022-10-03 01:05:28	56	347.1	-107.9	3.86	3.823	33	31	0.037	2	0	-1	0
2022-10-03 01:05:48	57	347.3	-107.9	3.864	3.826	33	31	0.038	2	1	0	0.1
2022-10-03 01:06:08	57	347.8	-108	3.868	3.83	33	31	0.038	2	0	-1	0.6
2022-10-03 01:06:28	58	348.1	-108.6	3.874	3.833	33	31	0.041	2	1	0	0.2
2022-10-03 01:06:48	58	348.6	-108.4	3.876	3.838	33	31	0.038	2	0	0	0.4
2022-10-03 01:07:08	58	348.6	-108	3.88	3.842	33	31	0.038	2	0	-1	0.2
2022-10-03 01:07:28	59	349.1	-107.8	3.886	3.846	33	31	0.04	2	1	0	0.5
2022-10-03 01:07:48	59	349.6	-108.3	3.89	3.85	33	31	0.04	2	0	-1	0.3
2022-10-03 01:08:08	60	349.8	-108	3.894	3.854	33	31	0.04	2	1	0	0.7
2022-10-03 01:08:28	60	350.1	-108.7	3.898	3.858	33	31	0.04	2	0	-1	0.6
2022-10-03 01:08:48	61	350.6	-108.1	3.903	3.86	33	31	0.043	2	1	0	0
2022-10-03 01:09:08	61	351.1	-108.1	3.908	3.865	33	31	0.043	2	0	-1	0.5
2022-10-03 01:09:28	62	351.6	-108.6	3.911	3.868	33	31	0.043	2	1	0	0.3
2022-10-03 01:09:48	62	351.9	-108.3	3.916	3.873	33	31	0.043	2	0	-1	0.5
2022-10-03 01:10:08	63	352.4	-107.8	3.921	3.877	33	31	0.044	2	1	0	0.7
2022-10-03 01:10:28	63	352.9	-108.5	3.925	3.881	33	31	0.044	2	0	-1	0.2
2022-10-03 01:10:48	64	353.1	-108.3	3.93	3.886	33	31	0.044	2	1	0	0.1
2022-10-03 01:11:08	64	353.4	-108.4	3.934	3.89	33	31	0.044	2	0	0	0.6
2022-10-03 01:11:28	64	353.9	-107.8	3.939	3.895	33	31	0.044	2	0	-1	0.2
2022-10-03 01:11:48	65	354.4	-108	3.943	3.898	33	31	0.045	2	1	0	0.1
2022-10-03 01:12:08	65	354.6	-108.1	3.948	3.903	33	31	0.045	2	0	-1	0.3
2022-10-03 01:12:28	66	355.1	-108.4	3.952	3.907	33	31	0.045	2	1	0	0.1
2022-10-03 01:12:48	66	355.6	-108.3	3.957	3.912	33	31	0.045	2	0	-1	0.3
2022-10-03 01:13:08	67	356.1	-108.6	3.962	3.916	33	30	0.046	3	1	0	0.7
2022-10-03 01:13:28	67	356.4	-107.9	3.967	3.921	33	30	0.046	3	0	-1	13.2
2022-10-03 01:13:48	68	356.1	-94.7	3.964	3.917	33	30	0.047	3	1	0	0.1
2022-10-03 01:14:08	68	356.4	-94.8	3.967	3.921	33	30	0.046	3	0	0	0
2022-10-03 01:14:28	68	356.9	-94.8	3.971	3.924	33	30	0.047	3	0	-1	0.2
2022-10-03 01:14:48	69	357.1	-95	3.976	3.928	33	30	0.048	3	1	0	0.4
2022-10-03 01:15:08	69	357.6	-94.6	3.978	3.933	33	30	0.045	3	0	-1	0.3
2022-10-03 01:15:28	70	357.9	-94.9	3.984	3.937	33	30	0.047	3	1	0	0.3
2022-10-03 01:15:48	70	358.4	-94.6	3.987	3.941	33	30	0.046	3	0	0	0.4
2022-10-03 01:16:08	70	358.6	-95	3.992	3.944	33	30	0.048	3	0	-1	0.4
2022-10-03 01:16:28	71	358.9	-94.6	3.996	3.948	33	30	0.048	3	1	0	0.2
2022-10-03 01:16:48	71	359.4	-94.8	3.999	3.953	33	30	0.046	3	0	0	0.2
2022-10-03 01:17:08	71	359.6	-94.6	4.004	3.957	33	30	0.047	3	0	-1	0.2
2022-10-03 01:17:28	72	360.1	-94.8	4.008	3.962	33	30	0.046	3	1	0	0.3
2022-10-03 01:17:48	72	360.4	-94.5	4.013	3.966	33	30	0.047	3	0	-1	0.4
2022-10-03 01:18:08	73	360.9	-94.9	4.017	3.969	33	30	0.048	3	1	0	0.2
2022-10-03 01:18:28	73	361.4	-94.7	4.021	3.973	33	30	0.048	3	0	0	0.1
2022-10-03 01:18:48	73	361.6	-94.6	4.025	3.978	33	30	0.047	3	0	-1	0.4
2022-10-03 01:19:08	74	361.9	-95	4.03	3.982	32	30	0.048	2	1	0	0
2022-10-03 01:19:28	74	362.4	-95	4.034	3.986	32	30	0.048	2	0	-1	0.1
2022-10-03 01:19:48	75	362.6	-94.9	4.038	3.99	32	30	0.048	2	1	0	0.2
2022-10-03 01:20:08	75	363.1	-94.7	4.043	3.995	32	30	0.048	2	0	-1	0.2
2022-10-03 01:20:28	76	363.4	-94.9	4.047	3.998	32	30	0.049	2	1	0	0.1
2022-10-03 01:20:48	76	363.9	-94.8	4.051	4.002	32	30	0.049	2	0	0	0
2022-10-03 01:21:08	76	364.4	-94.8	4.055	4.006	32	30	0.049	2	0	-1	0.1
2022-10-03 01:21:28	77	364.7	-94.9	4.06	4.011	32	30	0.049	2	1	0	0.1
2022-10-03 01:21:48	77	365.2	-95	4.065	4.014	32	30	0.051	2	0	-1	0.3
2022-10-03 01:22:08	78	365.4	-95.3	4.069	4.019	32	30	0.05	2	1	0	0.4
2022-10-03 01:22:28	78	365.9	-94.9	4.073	4.023	32	30	0.05	2	0	0	0
2022-10-03 01:22:48	78	366.2	-94.9	4.078	4.028	32	29	0.05	3	0	-1	0.1
2022-10-03 01:23:08	79	366.7	-94.8	4.083	4.032	32	29	0.051	3	1	0	0.1
2022-10-03 01:23:28	79	367.2	-94.9	4.086	4.036	32	29	0.05	3	0	0	0.2
2022-10-03 01:23:48	79	367.4	-94.7	4.091	4.04	32	29	0.051	3	0	-1	0.4
2022-10-03 01:24:08	80	367.9	-95.1	4.096	4.045	32	29	0.051	3	1	0	14.1
2022-10-03 01:24:28	80	367.9	-81	4.096	4.047	32	29	0.049	3	0	-1	37.4
2022-10-03 01:24:48	81	365.9	-43.6	4.074	4.026	32	29	0.048	3	1	0	0.5
2022-10-03 01:25:08	81	365.7	-44.1	4.072	4.024	32	29	0.048	3	0	0	0.3
2022-10-03 01:25:28	81	365.7	-43.8	4.072	4.024	31	29	0.048	2	0	0	0
2022-10-03 01:25:48	81	365.9	-43.8	4.073	4.025	31	29	0.048	2	0	0	0.4
2022-10-03 01:26:08	81	365.9	-44.2	4.075	4.027	31	29	0.048	2	0	0	0.4
2022-10-03 01:26:28	81	366.2	-43.8	4.076	4.028	31	29	0.048	2	0	-1	0.3
2022-10-03 01:26:48	82	366.2	-44.1	4.077	4.03	31	29	0.047	2	1	0	0.4
2022-10-03 01:27:08	82	366.4	-43.7	4.079	4.032	31	29	0.047	2	0	0	0.1
2022-10-03 01:27:28	82	366.7	-43.8	4.081	4.034	31	28	0.047	3	0	0	0
2022-10-03 01:27:48	82	366.7	-43.8	4.083	4.036	31	28	0.047	3	0	0	0.5
2022-10-03 01:28:08	82	366.9	-44.3	4.085	4.038	31	28	0.047	3	0	0	0.5
2022-10-03 01:28:28	82	367.2	-43.8	4.087	4.04	31	28	0.047	3	0	-1	0.4
2022-10-03 01:28:48	83	367.2	-44.2	4.089	4.041	31	28	0.048	3	1	0	0.2
2022-10-03 01:29:08	83	367.4	-44	4.091	4.043	31	28	0.048	3	0	0	0.3
2022-10-03 01:29:28	83	367.4	-43.7	4.093	4.044	30	28	0.049	2	0	0	0.5
2022-10-03 01:29:48	83	367.9	-44.2	4.095	4.047	30	28	0.048	2	0	0	0.6
2022-10-03 01:30:08	83	367.9	-43.6	4.097	4.05	30	28	0.047	2	0	-1	0.1
2022-10-03 01:30:28	84	368.2	-43.7	4.099	4.051	30	28	0.048	2	1	0	0.4
2022-10-03 01:30:48	84	368.4	-44.1	4.101	4.053	30	28	0.048	2	0	0	0.2
2022-10-03 01:31:08	84	368.4	-44.3	4.103	4.055	30	28	0.048	2	0	0	0.4
2022-10-03 01:31:28	84	368.7	-43.9	4.106	4.058	30	28	0.048	2	0	0	0
2022-10-03 01:31:48	84	368.9	-43.9	4.108	4.06	30	27	0.048	3	0	-1	0.2
2022-10-03 01:32:08	85	368.9	-43.7	4.11	4.061	30	27	0.049	3	1	0	0.4
2022-10-03 01:32:28	85	369.2	-44.1	4.112	4.064	30	27	0.048	3	0	0	0.1
2022-10-03 01:32:48	85	369.4	-44	4.114	4.065	30	27	0.049	3	0	0	0.2
2022-10-03 01:33:08	85	369.7	-44.2	4.116	4.067	30	27	0.049	3	0	0	0.4
2022-10-03 01:33:28	85	369.7	-43.8	4.118	4.07	30	27	0.048	3	0	-1	0.5
2022-10-03 01:33:48	86	370.2	-44.3	4.121	4.071	30	27	0.05	3	1	0	0.1
2022-10-03 01:34:08	86	370.2	-44.2	4.122	4.074	29	27	0.048	2	0	0	0.5
2022-10-03 01:34:28	86	370.4	-43.7	4.124	4.075	29	27	0.049	2	0	0	0.4
2022-10-03 01:34:48	86	370.7	-44.1	4.126	4.078	29	27	0.048	2	0	-1	0.4
2022-10-03 01:35:08	87	370.7	-43.7	4.128	4.08	29	27	0.048	2	1	0	0.2
2022-10-03 01:35:28	87	370.9	-43.9	4.13	4.082	29	27	0.048	2	0	0	0.4
2022-10-03 01:35:48	87	371.2	-44.3	4.132	4.084	29	27	0.048	2	0	0	0.3
2022-10-03 01:36:08	87	371.4	-44	4.135	4.085	29	26	0.05	3	0	0	0.6
2022-10-03 01:36:28	87	371.7	-44.6	4.137	4.088	29	26	0.049	3	0	0	0.4
2022-10-03 01:36:48	87	371.7	-45	4.14	4.09	29	26	0.05	3	0	-1	0.5
2022-10-03 01:37:08	88	371.9	-44.5	4.142	4.093	29	26	0.049	3	1	0	0.6
2022-10-03 01:37:28	88	372.2	-45.1	4.143	4.094	29	26	0.049	3	0	0	0.6
2022-10-03 01:37:48	88	372.4	-44.5	4.146	4.097	29	26	0.049	3	0	0	0.5
2022-10-03 01:38:08	88	372.4	-45	4.148	4.099	29	26	0.049	3	0	-1	0.1
2022-10-03 01:38:28	89	372.7	-45.1	4.151	4.101	29	26	0.05	3	1	0	0.6
2022-10-03 01:38:48	89	372.9	-44.5	4.152	4.103	29	26	0.049	3	0	0	0.6
2022-10-03 01:39:08	89	373.2	-45.1	4.155	4.106	28	26	0.049	2	0	-1	0.6
2022-10-03 01:39:28	90	373.4	-44.5	4.157	4.108	28	26	0.049	2	1	0	0.5
2022-10-03 01:39:48	90	373.4	-45	4.159	4.11	28	26	0.049	2	0	0	0.1
2022-10-03 01:40:08	90	373.7	-45.1	4.161	4.112	28	26	0.049	2	0	0	0
2022-10-03 01:40:28	90	373.7	-45.1	4.163	4.114	28	26	0.049	2	0	-1	0.6
2022-10-03 01:40:48	91	374.2	-44.5	4.165	4.116	28	26	0.049	2	1	0	0.4
2022-10-03 01:41:08	91	374.2	-44.9	4.167	4.118	28	26	0.049	2	0	0	0.1
2022-10-03 01:41:28	91	374.4	-44.8	4.169	4.12	28	26	0.049	2	0	-1	0.2
2022-10-03 01:41:48	92	374.4	-44.6	4.171	4.122	28	26	0.049	2	1	0	0.1
2022-10-03 01:42:08	92	374.9	-44.5	4.173	4.125	28	26	0.048	2	0	0	0.5
2022-10-03 01:42:28	92	374.9	-45	4.176	4.127	28	26	0.049	2	0	-1	0.4
2022-10-03 01:42:48	93	375.2	-44.6	4.177	4.128	28	26	0.049	2	1	0	0
2022-10-03 01:43:08	93	375.2	-44.6	4.179	4.13	28	26	0.049	2	0	0	0.3
2022-10-03 01:43:28	93	375.4	-44.9	4.181	4.133	28	26	0.048	2	0	0	0.2
2022-10-03 01:43:48	93	375.7	-45.1	4.184	4.135	28	26	0.049	2	0	-1	0.4
2022-10-03 01:44:08	94	375.9	-44.7	4.186	4.137	28	26	0.049	2	1	0	0.2
2022-10-03 01:44:28	94	376.2	-44.9	4.188	4.139	28	26	0.049	2	0	0	0.1
2022-10-03 01:44:48	94	376.2	-44.8	4.19	4.141	28	26	0.049	2	0	0	0.4
2022-10-03 01:45:08	94	376.5	-45.2	4.192	4.143	28	26	0.049	2	0	-1	0
2022-10-03 01:45:28	95	376.7	-45.2	4.194	4.146	28	26	0.048	2	1	43	4.9
2022-10-03 16:28:58	52	339.3	-50.1	3.778	3.747	31	28	0.031	3	-43	0	0.2
2022-10-03 16:29:18	52	339.6	-49.9	3.78	3.749	31	28	0.031	3	0	0	0.3
2022-10-03 16:29:38	52	339.6	-50.2	3.782	3.75	31	28	0.032	3	0	0	0.2
2022-10-03 16:29:58	52	339.8	-50	3.783	3.752	31	27	0.031	4	0	0	0.2
2022-10-03 16:30:18	52	339.8	-50.2	3.785	3.753	31	27	0.032	4	0	-1	0.3
2022-10-03 16:30:38	53	340.1	-49.9	3.787	3.754	31	27	0.033	4	1	0	0.1
2022-10-03 16:30:58	53	340.3	-50	3.789	3.756	31	27	0.033	4	0	0	0.1
2022-10-03 16:31:18	53	340.6	-50.1	3.791	3.758	31	27	0.033	4	0	0	0
2022-10-03 16:31:38	53	340.6	-50.1	3.792	3.758	31	27	0.034	4	0	0	0.3
2022-10-03 16:31:58	53	340.8	-50.4	3.794	3.76	31	27	0.034	4	0	0	0.5
2022-10-03 16:32:18	53	341.1	-49.9	3.796	3.762	31	27	0.034	4	0	-1	0.6
2022-10-03 16:32:38	54	341.1	-50.5	3.798	3.764	31	27	0.034	4	1	0	0.5
2022-10-03 16:32:58	54	341.3	-50	3.8	3.765	31	27	0.035	4	0	0	0.3
2022-10-03 16:33:18	54	341.6	-50.3	3.802	3.767	30	27	0.035	3	0	0	0.1
2022-10-03 16:33:38	54	341.6	-50.2	3.804	3.769	30	27	0.035	3	0	0	0.2
2022-10-03 16:33:58	54	341.8	-50.4	3.806	3.77	30	27	0.036	3	0	-1	0.3
2022-10-03 16:34:18	55	341.8	-50.1	3.808	3.772	30	27	0.036	3	1	0	0.4
2022-10-03 16:34:38	55	342.3	-50.5	3.809	3.773	30	27	0.036	3	0	0	0.3
2022-10-03 16:34:58	55	342.3	-50.2	3.812	3.775	30	27	0.037	3	0	0	0.1
2022-10-03 16:35:18	55	342.6	-50.3	3.814	3.777	30	27	0.037	3	0	0	0.1
2022-10-03 16:35:38	55	342.6	-50.2	3.816	3.779	30	27	0.037	3	0	-1	0.1
2022-10-03 16:35:58	56	342.8	-50.3	3.818	3.781	30	27	0.037	3	1	0	0.2
2022-10-03 16:36:18	56	343.1	-50.5	3.82	3.781	30	27	0.039	3	0	0	0.4
2022-10-03 16:36:38	56	343.3	-50.1	3.822	3.783	30	27	0.039	3	0	0	0.4
2022-10-03 16:36:58	56	343.3	-50.5	3.825	3.785	30	27	0.04	3	0	0	0.3
2022-10-03 16:37:18	56	343.6	-50.2	3.827	3.787	30	27	0.04	3	0	0	0
2022-10-03 16:37:38	56	343.8	-50.2	3.828	3.789	30	27	0.039	3	0	-1	0.1
2022-10-03 16:37:58	57	343.8	-50.1	3.831	3.791	30	27	0.04	3	1	0	0.1
2022-10-03 16:38:18	57	344.3	-50.2	3.834	3.793	30	26	0.041	4	0	0	0.1
2022-10-03 16:38:38	57	344.3	-50.1	3.835	3.795	30	26	0.04	4	0	0	0.2
2022-10-03 16:38:58	57	344.6	-50.3	3.837	3.797	30	26	0.04	4	0	0	0.1
2022-10-03 16:39:18	57	344.8	-50.2	3.841	3.799	30	26	0.042	4	0	0	0.3
2022-10-03 16:39:38	57	345.1	-50.5	3.843	3.8	30	26	0.043	4	0	-1	0.1
2022-10-03 16:39:58	58	345.1	-50.4	3.844	3.803	30	26	0.041	4	1	0	0.2
2022-10-03 16:40:18	58	345.3	-50.2	3.846	3.804	30	26	0.042	4	0	0	0.4
2022-10-03 16:40:38	58	345.6	-50.6	3.849	3.806	30	26	0.043	4	0	0	0.4
2022-10-03 16:40:58	58	345.6	-50.2	3.851	3.808	29	26	0.043	3	0	0	0
2022-10-03 16:41:18	58	346.1	-50.2	3.854	3.81	29	26	0.044	3	0	-1	0
2022-10-03 16:41:38	59	346.3	-50.2	3.856	3.812	29	26	0.044	3	1	0	0
2022-10-03 16:41:58	59	346.3	-50.2	3.858	3.814	29	26	0.044	3	0	0	0.1
2022-10-03 16:42:18	59	346.6	-50.3	3.861	3.816	29	26	0.045	3	0	0	0
2022-10-03 16:42:38	59	346.8	-50.3	3.862	3.818	29	26	0.044	3	0	0	0.2
2022-10-03 16:42:58	59	347.1	-50.1	3.865	3.82	29	26	0.045	3	0	-1	0.2
2022-10-03 16:43:18	60	347.1	-50.3	3.867	3.821	29	26	0.046	3	1	0	0.2
2022-10-03 16:43:38	60	347.3	-50.5	3.87	3.823	29	26	0.047	3	0	0	0.3
2022-10-03 16:43:58	60	347.6	-50.2	3.873	3.826	29	26	0.047	3	0	0	0.2
2022-10-03 16:44:18	60	347.8	-50.4	3.875	3.828	29	26	0.047	3	0	0	0.2
2022-10-03 16:44:38	60	348.1	-50.2	3.877	3.83	29	26	0.047	3	0	0	0.1
2022-10-03 16:44:58	60	348.1	-50.1	3.879	3.832	29	26	0.047	3	0	-1	2.6
2022-10-03 16:45:18	61	348.6	-52.7	3.883	3.835	29	26	0.048	3	1	0	0.3
2022-10-03 16:45:38	61	348.8	-53	3.885	3.839	29	26	0.046	3	0	0	0.1
2022-10-03 16:45:58	61	349.1	-53.1	3.889	3.84	29	26	0.049	3	0	0	0.1
2022-10-03 16:46:18	61	349.3	-53.2	3.891	3.843	29	26	0.048	3	0	0	0.1
2022-10-03 16:46:38	61	349.6	-53.1	3.895	3.846	29	26	0.049	3	0	-1	0
2022-10-03 16:46:58	62	349.8	-53.1	3.896	3.849	29	26	0.047	3	1	0	0.2
2022-10-03 16:47:18	62	350.1	-53.3	3.899	3.85	29	26	0.049	3	0	0	37.8
2022-10-03 16:47:38	62	351.9	-91.1	3.92	3.87	29	25	0.05	4	0	0	0.2
2022-10-03 16:47:58	62	352.9	-91.3	3.93	3.881	29	25	0.049	4	0	-1	0.1
2022-10-03 16:48:18	63	353.4	-91.2	3.936	3.886	29	25	0.05	4	1	0	0.2
2022-10-03 16:48:38	63	354.1	-91.4	3.938	3.891	29	26	0.047	3	0	-1	0.1
2022-10-03 16:48:58	64	354.1	-91.3	3.945	3.898	29	26	0.047	3	1	0	0.1
2022-10-03 16:49:18	64	354.9	-91.2	3.946	3.902	29	26	0.044	3	0	0	0.1
2022-10-03 16:49:38	64	354.9	-91.3	3.949	3.904	29	26	0.045	3	0	-1	0.3
2022-10-03 16:49:58	65	355.4	-91	3.957	3.909	29	26	0.048	3	1	0	0.2
2022-10-03 16:50:18	65	355.6	-91.2	3.957	3.911	29	26	0.046	3	0	-1	0.2
2022-10-03 16:50:38	66	355.9	-91.4	3.961	3.918	29	26	0.043	3	1	0	11.1
2022-10-03 16:50:58	66	355.9	-80.3	3.961	3.917	29	26	0.044	3	0	0	0.5
2022-10-03 16:51:18	66	356.1	-79.8	3.963	3.917	29	26	0.046	3	0	-1	0.4
2022-10-03 16:51:38	67	356.1	-80.2	3.966	3.92	29	26	0.046	3	1	0	0.3
2022-10-03 16:51:58	67	356.4	-79.9	3.969	3.923	29	26	0.046	3	0	0	0.3
2022-10-03 16:52:18	67	356.9	-80.2	3.971	3.925	29	26	0.046	3	0	0	0.1
2022-10-03 16:52:38	67	357.1	-80.1	3.974	3.929	29	26	0.045	3	0	-1	0.4
2022-10-03 16:52:58	68	357.4	-79.7	3.978	3.933	29	26	0.045	3	1	0	0.5
2022-10-03 16:53:18	68	357.6	-80.2	3.981	3.936	29	26	0.045	3	0	0	0.1
2022-10-03 16:53:38	68	358.1	-80.3	3.985	3.939	29	26	0.046	3	0	-1	0.6
2022-10-03 16:53:58	69	358.4	-79.7	3.988	3.944	29	26	0.044	3	1	0	0.4
2022-10-03 16:54:18	69	358.6	-80.1	3.991	3.946	29	26	0.045	3	0	0	0.4
2022-10-03 16:54:38	69	358.9	-79.7	3.995	3.949	29	26	0.046	3	0	-1	0.1
2022-10-03 16:54:58	70	359.1	-79.8	3.998	3.952	29	26	0.046	3	1	0	0.3
2022-10-03 16:55:18	70	359.4	-80.1	4.002	3.956	29	26	0.046	3	0	0	0
2022-10-03 16:55:38	70	359.9	-80.1	4.004	3.96	30	26	0.044	4	0	0	27
2022-10-03 16:55:58	70	358.6	-53.1	3.992	3.947	30	27	0.045	3	0	-1	0.1
2022-10-03 16:56:18	71	358.6	-53	3.994	3.948	30	27	0.046	3	1	0	27.1
2022-10-03 16:56:38	71	359.9	-80.1	4.007	3.962	30	27	0.045	3	0	0	0.3
2022-10-03 16:56:58	71	360.4	-79.8	4.013	3.967	30	27	0.046	3	0	-1	0.3
2022-10-03 16:57:18	72	360.9	-80.1	4.017	3.971	30	27	0.046	3	1	0	0.1
2022-10-03 16:57:38	72	361.1	-80.2	4.021	3.975	30	27	0.046	3	0	0	0.8
2022-10-03 16:57:58	72	361.6	-79.4	4.026	3.979	30	27	0.047	3	0	-1	0.3
2022-10-03 16:58:18	73	361.9	-79.7	4.029	3.982	30	27	0.047	3	1	0	0.4
2022-10-03 16:58:38	73	362.1	-80.1	4.032	3.985	30	27	0.047	3	0	0	0.1
2022-10-03 16:58:58	73	362.4	-80	4.036	3.989	30	27	0.047	3	0	-1	0.2
2022-10-03 16:59:18	74	362.6	-79.8	4.038	3.992	30	27	0.046	3	1	0	0.1
2022-10-03 16:59:38	74	363.1	-79.9	4.042	3.996	30	27	0.046	3	0	0	0.1
2022-10-03 16:59:58	74	363.4	-79.8	4.046	3.999	30	27	0.047	3	0	-1	0.4
2022-10-03 17:00:18	75	363.6	-80.2	4.05	4.002	30	27	0.048	3	1	0	0.6
2022-10-03 17:00:38	75	363.9	-79.6	4.052	4.006	30	27	0.046	3	0	0	26.3
2022-10-03 17:00:58	75	362.9	-53.3	4.041	3.994	30	27	0.047	3	0	0	0.2
2022-10-03 17:01:18	75	362.9	-53.1	4.042	3.995	30	27	0.047	3	0	-1	0.2
2022-10-03 17:01:38	76	363.1	-53.3	4.043	3.996	30	27	0.047	3	1	0	0.1
2022-10-03 17:01:58	76	363.1	-53.2	4.044	3.998	30	27	0.046	3	0	0	0
2022-10-03 17:02:18	76	363.4	-53.2	4.046	4.001	30	27	0.045	3	0	0	0.1
2022-10-03 17:02:38	76	363.6	-53.1	4.049	4.003	30	27	0.046	3	0	-1	0.2
2022-10-03 17:02:58	77	363.9	-53.3	4.051	4.005	30	27	0.046	3	1	0	0
2022-10-03 17:03:18	77	363.9	-53.3	4.054	4.007	30	27	0.047	3	0	0	41.1
2022-10-03 22:32:18	77	362.4	-94.4	4.034	3.988	33	30	0.046	3	0	0	0.4
2022-10-03 22:32:38	77	362.9	-94.8	4.039	3.992	33	30	0.047	3	0	-1	0.1
2022-10-03 22:32:58	78	363.4	-94.7	4.044	3.995	33	30	0.049	3	1	0	0
2022-10-03 22:33:18	78	363.6	-94.7	4.048	4.001	32	30	0.047	2	0	0	0.2
2022-10-03 22:33:38	78	364.2	-94.5	4.053	4.005	32	30	0.048	2	0	-1	0.2
2022-10-03 22:33:58	79	364.4	-94.7	4.057	4.009	32	30	0.048	2	1	0	0
2022-10-03 22:34:18	79	364.9	-94.7	4.062	4.013	32	30	0.049	2	0	-1	0
2022-10-03 22:34:38	80	365.4	-94.7	4.066	4.017	32	30	0.049	2	1	0	0.3
2022-10-03 22:34:58	80	365.9	-95	4.071	4.022	32	30	0.049	2	0	-1	0.3
2022-10-03 22:35:18	81	366.2	-94.7	4.076	4.025	32	30	0.051	2	1	0	0.5
2022-10-03 22:35:38	81	366.7	-95.2	4.081	4.031	32	30	0.05	2	0	0	0.3
2022-10-03 22:35:58	81	367.2	-94.9	4.085	4.035	32	30	0.05	2	0	-1	0
2022-10-03 22:36:18	82	367.4	-94.9	4.09	4.039	32	30	0.051	2	1	0	0.1
2022-10-03 22:36:38	82	367.9	-94.8	4.095	4.044	32	30	0.051	2	0	-1	4
2022-10-03 22:36:58	83	368.2	-90.8	4.1	4.048	32	30	0.052	2	1	0	46.6
2022-10-03 22:37:18	83	365.9	-44.2	4.074	4.025	32	30	0.049	2	0	0	0.2
2022-10-03 22:37:38	83	365.9	-44	4.073	4.024	32	30	0.049	2	0	0	0.2
2022-10-03 22:37:58	83	365.9	-44.2	4.073	4.025	32	30	0.048	2	0	0	0.6
2022-10-03 22:38:18	83	365.9	-43.6	4.074	4.026	32	29	0.048	3	0	0	0.5
2022-10-03 22:38:38	83	365.9	-44.1	4.075	4.028	31	29	0.047	2	0	-1	0
2022-10-03 22:38:58	84	366.2	-44.1	4.077	4.029	31	29	0.048	2	1	0	0.3
2022-10-03 22:39:18	84	366.2	-43.8	4.079	4.031	31	29	0.048	2	0	0	0.1
2022-10-03 22:39:38	84	366.4	-43.9	4.081	4.033	31	29	0.048	2	0	0	0.3
2022-10-03 22:39:58	84	366.7	-44.2	4.082	4.035	31	29	0.047	2	0	0	0
2022-10-03 22:40:18	84	366.9	-44.2	4.084	4.036	31	29	0.048	2	0	-1	0.5
2022-10-03 22:40:38	85	367.2	-43.7	4.086	4.038	31	29	0.048	2	1	0	0.2
2022-10-03 22:40:58	85	367.2	-43.9	4.089	4.041	31	29	0.048	2	0	0	0.2
2022-10-03 22:41:18	85	367.4	-43.7	4.091	4.043	31	29	0.048	2	0	0	0.7
2022-10-03 22:41:38	85	367.4	-44.4	4.092	4.045	31	29	0.047	2	0	0	0.2
2022-10-03 22:41:58	85	367.7	-44.2	4.094	4.047	31	28	0.047	3	0	0	0.4
2022-10-03 22:42:18	85	367.9	-43.8	4.096	4.049	31	28	0.047	3	0	-1	0.3
2022-10-03 22:42:38	86	368.2	-43.5	4.099	4.051	31	28	0.048	3	1	0	0.4
2022-10-03 22:42:58	86	368.2	-43.9	4.101	4.052	30	28	0.049	2	0	0	0.6
2022-10-03 22:43:18	86	368.4	-44.5	4.103	4.054	30	28	0.049	2	0	0	0.7
2022-10-03 22:43:38	86	368.7	-43.8	4.105	4.056	30	28	0.049	2	0	0	0.2
2022-10-03 22:43:58	86	368.7	-44	4.107	4.058	30	28	0.049	2	0	0	0.1
2022-10-03 22:44:18	86	368.9	-43.9	4.109	4.061	30	28	0.048	2	0	-1	0
2022-10-03 22:44:38	87	369.2	-43.9	4.111	4.063	30	28	0.048	2	1	0	0
2022-10-03 22:44:58	87	369.4	-43.9	4.113	4.065	30	28	0.048	2	0	0	0.1
2022-10-03 22:45:18	87	369.7	-44	4.116	4.067	30	28	0.049	2	0	0	0.2
2022-10-03 22:45:38	87	369.7	-44.2	4.117	4.069	30	28	0.048	2	0	0	0.2
2022-10-03 22:45:58	87	369.9	-44	4.12	4.07	30	28	0.05	2	0	-1	0.1
2022-10-03 22:46:18	88	370.2	-43.9	4.122	4.073	30	27	0.049	3	1	0	0
2022-10-03 22:46:38	88	370.4	-43.9	4.124	4.075	30	27	0.049	3	0	0	0.4
2022-10-03 22:46:58	88	370.7	-44.3	4.126	4.077	30	27	0.049	3	0	0	0.4
2022-10-03 22:47:18	88	370.7	-43.9	4.129	4.079	30	27	0.05	3	0	0	0.4
2022-10-03 22:47:38	88	370.9	-44.3	4.13	4.081	29	27	0.049	2	0	0	0.5
2022-10-03 22:47:58	88	370.9	-43.8	4.132	4.083	29	27	0.049	2	0	-1	0.6
2022-10-03 22:48:18	89	371.4	-44.4	4.135	4.085	29	27	0.05	2	1	0	0.6
2022-10-03 22:48:38	89	371.4	-43.8	4.136	4.088	29	27	0.048	2	0	0	0.4
2022-10-03 22:48:58	89	371.7	-44.2	4.139	4.089	29	27	0.05	2	0	0	0.4
2022-10-03 22:49:18	89	371.9	-43.8	4.141	4.092	29	27	0.049	2	0	0	0.2
2022-10-03 22:49:38	89	372.2	-44	4.144	4.094	29	27	0.05	2	0	-1	0.3
2022-10-03 22:49:58	90	372.2	-44.3	4.145	4.097	29	27	0.048	2	1	0	0
2022-10-03 22:50:18	90	372.4	-44.3	4.147	4.098	29	27	0.049	2	0	0	0.6
2022-10-03 22:50:38	90	372.7	-44.9	4.15	4.101	29	26	0.049	3	0	0	0.4
2022-10-03 22:50:58	90	372.9	-44.5	4.152	4.103	29	26	0.049	3	0	-1	0.1
2022-10-03 22:51:18	91	372.9	-44.6	4.154	4.105	29	26	0.049	3	1	0	0.2
2022-10-03 22:51:38	91	373.4	-44.4	4.156	4.107	29	26	0.049	3	0	0	0.1
2022-10-03 22:51:58	91	373.4	-44.5	4.159	4.109	29	26	0.05	3	0	0	0.2
2022-10-03 22:52:18	91	373.7	-44.7	4.161	4.111	29	26	0.05	3	0	-1	0.3
2022-10-03 22:52:38	92	373.9	-45	4.163	4.114	28	26	0.049	2	1	0	0.5
2022-10-03 22:52:58	92	374.2	-44.5	4.164	4.115	28	26	0.049	2	0	0	0.6
2022-10-03 22:53:18	92	374.4	-45.1	4.166	4.118	28	26	0.048	2	0	-1	0.2
2022-10-03 22:53:38	93	374.4	-44.9	4.169	4.12	28	26	0.049	2	1	0	0.4
2022-10-03 22:53:58	93	374.7	-44.5	4.171	4.122	28	26	0.049	2	0	0	0.1
2022-10-03 22:54:18	93	374.9	-44.4	4.173	4.124	28	26	0.049	2	0	0	0.4
2022-10-03 22:54:38	93	374.9	-44.8	4.175	4.127	28	26	0.048	2	0	0	0.1
2022-10-03 22:54:58	93	375.2	-44.7	4.177	4.128	28	26	0.049	2	0	-1	0.1
2022-10-03 22:55:18	94	375.4	-44.8	4.18	4.13	28	26	0.05	2	1	0	0.1
2022-10-03 22:55:38	94	375.7	-44.9	4.182	4.132	28	26	0.05	2	0	0	0.1
2022-10-03 22:55:58	94	375.7	-45	4.184	4.135	28	26	0.049	2	0	0	0.6
2022-10-03 22:56:18	94	376.2	-44.4	4.185	4.137	28	26	0.048	2	0	-1	0
2022-10-03 22:56:38	95	376.2	-44.4	4.188	4.139	28	26	0.049	2	1	50	25.8
2022-10-04 16:58:38	45	333.3	-70.2	3.708	3.689	37	33	0.019	4	-50	0	38.8
2022-10-04 16:58:58	45	336	-109	3.735	3.714	37	33	0.021	4	0	-1	0.4
2022-10-04 16:59:18	46	336.5	-109.4	3.742	3.722	37	33	0.02	4	1	0	0.8
2022-10-04 16:59:38	46	337	-108.6	3.747	3.726	38	33	0.021	5	0	-1	0.9
2022-10-04 16:59:58	47	337.3	-109.5	3.752	3.73	38	33	0.022	5	1	0	0
2022-10-04 17:00:18	47	337.8	-109.5	3.756	3.732	38	34	0.024	4	0	-1	0.1
2022-10-04 17:00:38	48	338	-109.4	3.76	3.736	38	34	0.024	4	1	0	0.9
2022-10-04 17:00:58	48	338.3	-108.5	3.764	3.739	38	34	0.025	4	0	0	0.4
2022-10-04 17:01:18	48	338.8	-108.9	3.768	3.743	38	34	0.025	4	0	-1	0
2022-10-04 17:01:38	49	339.1	-108.9	3.771	3.746	38	34	0.025	4	1	0	0.5
2022-10-04 17:01:58	49	339.6	-108.4	3.776	3.749	38	34	0.027	4	0	-1	0.3
2022-10-04 17:02:18	50	339.8	-108.1	3.779	3.752	38	34	0.027	4	1	0	0.8
2022-10-04 17:02:38	50	340.3	-108.9	3.784	3.756	38	34	0.028	4	0	-1	0.1
2022-10-04 17:02:58	51	340.8	-108.8	3.788	3.759	38	34	0.029	4	1	0	0.3
2022-10-04 17:03:18	51	341.1	-109.1	3.792	3.763	38	34	0.029	4	0	-1	0.4
2022-10-04 17:03:38	52	341.3	-108.7	3.796	3.766	38	34	0.03	4	1	0	0.5
2022-10-04 17:03:58	52	341.6	-109.2	3.802	3.77	38	34	0.032	4	0	-1	0.1
2022-10-04 17:04:18	53	342.3	-109.1	3.806	3.773	38	34	0.033	4	1	0	0.1
2022-10-04 17:04:38	53	342.6	-109	3.81	3.777	38	34	0.033	4	0	-1	0.1
2022-10-04 17:04:58	54	342.8	-109.1	3.815	3.781	38	34	0.034	4	1	0	0.1
2022-10-04 17:05:18	54	343.6	-109	3.82	3.785	38	34	0.035	4	0	-1	0.3
2022-10-04 17:05:38	55	343.8	-108.7	3.825	3.789	38	34	0.036	4	1	0	0.5
2022-10-04 17:05:58	55	344.3	-109.2	3.83	3.794	38	34	0.036	4	0	-1	0.6
2022-10-04 17:06:18	56	344.6	-108.6	3.836	3.798	38	34	0.038	4	1	0	0
2022-10-04 17:06:38	56	345.1	-108.6	3.841	3.802	38	34	0.039	4	0	0	0.5
2022-10-04 17:06:58	56	345.6	-109.1	3.846	3.807	38	34	0.039	4	0	-1	0
2022-10-04 17:07:18	57	346.1	-109.1	3.851	3.811	38	34	0.04	4	1	0	0
2022-10-04 17:07:38	57	346.6	-109.1	3.857	3.816	38	34	0.041	4	0	-1	18.6
2022-10-04 17:07:58	58	342.3	-90.5	3.814	3.772	38	34	0.042	4	1	0	18.1
2022-10-04 17:08:18	58	346.8	-108.6	3.858	3.816	38	34	0.042	4	0	-1	0.3
2022-10-04 17:08:38	59	347.3	-108.9	3.866	3.824	38	34	0.042	4	1	0	0.5
2022-10-04 17:08:58	59	348.1	-108.4	3.873	3.829	38	34	0.044	4	0	0	0.3
2022-10-04 17:09:18	59	348.6	-108.7	3.878	3.835	38	34	0.043	4	0	-1	0.1
2022-10-04 17:09:38	60	348.8	-108.8	3.884	3.84	38	34	0.044	4	1	0	0.1
2022-10-04 17:09:58	60	349.3	-108.9	3.889	3.845	38	34	0.044	4	0	-1	0.1
2022-10-04 17:10:18	61	349.8	-109	3.893	3.851	38	34	0.042	4	1	0	0.5
2022-10-04 17:10:38	61	350.3	-108.5	3.899	3.855	38	34	0.044	4	0	-1	0.6
2022-10-04 17:10:58	62	350.8	-109.1	3.903	3.861	37	34	0.042	3	1	0	0.6
2022-10-04 17:11:18	62	351.1	-108.5	3.907	3.864	37	34	0.043	3	0	-1	0.1
2022-10-04 17:11:38	63	351.6	-108.6	3.912	3.87	37	34	0.042	3	1	0	0.2
2022-10-04 17:11:58	63	352.1	-108.8	3.918	3.874	37	34	0.044	3	0	-1	0.2
2022-10-04 17:12:18	64	352.6	-108.6	3.921	3.879	37	34	0.042	3	1	0	0.2
2022-10-04 17:12:38	64	352.9	-108.8	3.927	3.883	37	34	0.044	3	0	0	0.2
2022-10-04 17:12:58	64	353.4	-109	3.932	3.888	37	34	0.044	3	0	-1	0.1
2022-10-04 17:13:18	65	353.6	-108.9	3.937	3.892	37	34	0.045	3	1	0	0.1
2022-10-04 17:13:38	65	354.1	-108.8	3.942	3.897	37	34	0.045	3	0	-1	0.5
2022-10-04 17:13:58	66	354.6	-109.3	3.946	3.901	37	34	0.045	3	1	0	0.6
2022-10-04 17:14:18	66	354.9	-108.7	3.951	3.906	37	33	0.045	4	0	-1	0.3
2022-10-04 17:14:38	67	355.6	-109	3.956	3.91	37	33	0.046	4	1	0	0.1
2022-10-04 17:14:58	67	355.9	-109.1	3.96	3.914	37	33	0.046	4	0	-1	0.4
2022-10-04 17:15:18	68	356.4	-108.7	3.965	3.92	37	33	0.045	4	1	0	12.9
2022-10-04 17:15:38	68	356.1	-95.8	3.963	3.917	37	33	0.046	4	0	0	0.4
2022-10-04 17:15:58	68	356.4	-95.4	3.967	3.92	36	33	0.047	3	0	-1	0.5
2022-10-04 17:16:18	69	356.9	-94.9	3.97	3.924	36	33	0.046	3	1	0	0.7
2022-10-04 17:16:38	69	357.1	-95.6	3.974	3.928	36	33	0.046	3	0	-1	1
2022-10-04 17:16:58	70	357.6	-94.6	3.978	3.933	36	33	0.045	3	1	0	0.7
2022-10-04 17:17:18	70	357.9	-95.3	3.983	3.936	36	33	0.047	3	0	0	0.6
2022-10-04 17:17:38	70	358.1	-95.9	3.987	3.941	36	33	0.046	3	0	-1	1.2
2022-10-04 17:17:58	71	358.6	-94.7	3.991	3.945	36	33	0.046	3	1	0	0.9
2022-10-04 17:18:18	71	358.9	-93.8	3.995	3.949	36	33	0.046	3	0	-1	1.7
2022-10-04 17:18:38	72	359.1	-95.5	3.998	3.952	36	32	0.046	4	1	0	0.3
2022-10-04 17:18:58	72	359.6	-95.2	4.003	3.957	36	32	0.046	4	0	0	0
2022-10-04 17:19:18	72	360.1	-95.2	4.008	3.961	36	32	0.047	4	0	-1	0.5
2022-10-04 17:19:38	73	360.4	-95.7	4.011	3.966	36	32	0.045	4	1	0	0.1
2022-10-04 17:19:58	73	360.9	-95.6	4.016	3.97	36	32	0.046	4	0	-1	0.3
2022-10-04 17:20:18	74	361.1	-95.3	4.02	3.973	35	32	0.047	3	1	0	0.1
2022-10-04 17:20:38	74	361.6	-95.2	4.025	3.978	35	32	0.047	3	0	0	0.5
2022-10-04 17:20:58	74	361.9	-95.7	4.029	3.981	35	32	0.048	3	0	-1	0.1
2022-10-04 17:21:18	75	362.4	-95.8	4.034	3.985	35	32	0.049	3	1	0	0.1
2022-10-04 17:21:38	75	362.6	-95.7	4.037	3.99	35	32	0.047	3	0	-1	0.3
2022-10-04 17:21:58	76	363.1	-95.4	4.041	3.994	35	32	0.047	3	1	0	0.1
2022-10-04 17:22:18	76	363.4	-95.5	4.045	3.998	35	32	0.047	3	0	0	0.4
2022-10-04 17:22:38	76	363.9	-95.9	4.051	4.002	35	32	0.049	3	0	-1	1.6
2022-10-04 17:22:58	77	364.4	-94.3	4.054	4.007	35	32	0.047	3	1	0	0.7
2022-10-04 17:23:18	77	364.7	-95	4.058	4.011	35	32	0.047	3	0	-1	0.2
2022-10-04 17:23:38	78	365.2	-94.8	4.063	4.014	35	32	0.049	3	1	0	0.8
2022-10-04 17:23:58	78	365.4	-95.6	4.068	4.018	35	31	0.05	4	0	0	0
2022-10-04 17:24:18	78	365.9	-95.6	4.072	4.024	35	31	0.048	4	0	-1	1
2022-10-04 17:24:38	79	366.2	-94.6	4.076	4.028	35	31	0.048	4	1	0	0.1
2022-10-04 17:24:58	79	366.7	-94.7	4.081	4.032	35	31	0.049	4	0	-1	0.3
2022-10-04 17:25:18	80	367.2	-94.4	4.085	4.036	34	31	0.049	3	1	0	0.4
2022-10-04 17:25:38	80	367.4	-94.8	4.09	4.04	34	31	0.05	3	0	0	0.1
2022-10-04 17:25:58	80	367.9	-94.7	4.095	4.045	34	31	0.05	3	0	-1	8.7
2022-10-04 17:26:18	81	367.9	-86	4.097	4.048	34	31	0.049	3	1	0	42.4
2022-10-04 17:26:38	81	365.9	-43.6	4.076	4.026	34	31	0.05	3	0	0	0.2
2022-10-04 17:26:58	81	365.9	-43.8	4.073	4.025	34	31	0.048	3	0	0	0
2022-10-04 17:27:18	81	365.9	-43.8	4.074	4.025	34	31	0.049	3	0	-1	0.1
2022-10-04 17:27:38	82	365.9	-43.7	4.075	4.027	34	31	0.048	3	1	34	26.7
2022-10-04 23:13:08	48	334.5	-70.4	3.722	3.701	35	32	0.021	3	-34	0	38
2022-10-04 23:13:28	48	337	-108.4	3.749	3.727	35	32	0.022	3	0	0	0.2
2022-10-04 23:13:48	48	338	-108.6	3.757	3.734	35	32	0.023	3	0	-1	0
2022-10-04 23:14:08	49	338.3	-108.6	3.764	3.739	35	32	0.025	3	1	0	0
2022-10-04 23:14:28	49	338.8	-108.6	3.768	3.742	35	32	0.026	3	0	-1	0.1
2022-10-04 23:14:48	50	339.1	-108.5	3.773	3.745	35	32	0.028	3	1	0	0.2
2022-10-04 23:15:08	50	339.6	-108.3	3.777	3.749	35	32	0.028	3	0	-1	0.1
2022-10-04 23:15:28	51	339.8	-108.2	3.781	3.753	35	32	0.028	3	1	0	0.1
2022-10-04 23:15:48	51	340.3	-108.1	3.786	3.756	35	32	0.03	3	0	-1	0.2
2022-10-04 23:16:08	52	340.8	-108.3	3.79	3.76	35	32	0.03	3	1	0	0.3
2022-10-04 23:16:28	52	341.1	-108.6	3.794	3.764	35	32	0.03	3	0	-1	0.7
2022-10-04 23:16:48	53	341.6	-109.3	3.798	3.767	35	32	0.031	3	1	0	0.4
2022-10-04 23:17:08	53	341.8	-108.9	3.803	3.771	35	32	0.032	3	0	-1	0.3
2022-10-04 23:17:28	54	342.3	-109.2	3.808	3.774	35	32	0.034	3	1	0	0.2
2022-10-04 23:17:48	54	342.6	-109	3.813	3.778	35	33	0.035	2	0	-1	0.4
2022-10-04 23:18:08	55	343.1	-109.4	3.818	3.783	35	33	0.035	2	1	0	0.3
2022-10-04 23:18:28	55	343.6	-109.1	3.823	3.787	35	33	0.036	2	0	-1	0.2
2022-10-04 23:18:48	56	343.8	-109.3	3.829	3.791	35	33	0.038	2	1	0	0.2
2022-10-04 23:19:08	56	344.6	-109.5	3.834	3.796	35	33	0.038	2	0	0	0.7
2022-10-04 23:19:28	56	345.1	-108.8	3.838	3.799	35	33	0.039	2	0	-1	0.7
2022-10-04 23:19:48	57	345.3	-108.1	3.844	3.803	35	33	0.041	2	1	0	0
2022-10-04 23:20:08	57	345.8	-108.1	3.849	3.808	35	33	0.041	2	0	-1	0
2022-10-04 23:20:28	58	346.3	-108.1	3.855	3.812	35	33	0.043	2	1	0	0
2022-10-04 23:20:48	58	346.8	-108.1	3.861	3.816	35	33	0.045	2	0	-1	0.1
2022-10-04 23:21:08	59	347.3	-108.2	3.865	3.822	35	33	0.043	2	1	0	0.5
2022-10-04 23:21:28	59	347.8	-108.7	3.87	3.826	35	33	0.044	2	0	-1	0.3
2022-10-04 23:21:48	60	348.1	-108.4	3.876	3.831	35	33	0.045	2	1	0	0.2
2022-10-04 23:22:08	60	348.6	-108.2	3.881	3.836	35	33	0.045	2	0	-1	0.1
2022-10-04 23:22:28	61	349.1	-108.3	3.886	3.84	35	33	0.046	2	1	0	0
2022-10-04 23:22:48	61	349.6	-108.3	3.891	3.845	35	33	0.046	2	0	-1	0.5
2022-10-04 23:23:08	62	350.1	-107.8	3.895	3.85	35	33	0.045	2	1	0	0.8
2022-10-04 23:23:28	62	350.6	-108.6	3.9	3.855	35	33	0.045	2	0	0	0.4
2022-10-04 23:23:48	62	350.8	-108.2	3.905	3.861	35	33	0.044	2	0	-1	0.4
2022-10-04 23:24:08	63	351.4	-107.8	3.91	3.864	35	33	0.046	2	1	0	0.4
2022-10-04 23:24:28	63	351.9	-108.2	3.914	3.87	35	32	0.044	3	0	-1	0.1
2022-10-04 23:24:48	64	352.1	-108.1	3.92	3.874	35	32	0.046	3	1	0	0.1
2022-10-04 23:25:08	64	352.6	-108.2	3.924	3.879	35	32	0.045	3	0	-1	0
2022-10-04 23:25:28	65	353.1	-108.2	3.929	3.883	35	32	0.046	3	1	0	0.3
2022-10-04 23:25:48	65	353.4	-107.9	3.934	3.888	35	32	0.046	3	0	-1	0.8
2022-10-04 23:26:08	66	353.9	-108.7	3.938	3.892	35	32	0.046	3	1	0	0.8
2022-10-04 23:26:28	66	354.4	-107.9	3.943	3.897	35	32	0.046	3	0	-1	0.3
2022-10-04 23:26:48	67	354.9	-108.2	3.948	3.901	35	32	0.047	3	1	0	0.2
2022-10-04 23:27:08	67	355.1	-108.4	3.953	3.906	35	32	0.047	3	0	-1	0.2
2022-10-04 23:27:28	68	355.6	-108.2	3.958	3.911	35	32	0.047	3	1	0	0.2
2022-10-04 23:27:48	68	356.1	-108.4	3.962	3.915	35	32	0.047	3	0	-1	4.3
2022-10-04 23:28:08	69	356.4	-104.1	3.967	3.92	35	32	0.047	3	1	0	9.1
2022-10-04 23:28:28	69	356.1	-95	3.963	3.917	34	32	0.046	2	0	0	0.3
2022-10-04 23:28:48	69	356.4	-94.7	3.968	3.921	34	32	0.047	2	0	-1	0.4
2022-10-04 23:29:08	70	356.9	-95.1	3.972	3.925	34	32	0.047	2	1	0	0.5
2022-10-04 23:29:28	70	357.1	-94.6	3.976	3.929	34	32	0.047	2	0	-1	0.5
2022-10-04 23:29:48	71	357.6	-95.1	3.98	3.932	34	32	0.048	2	1	0	0.4
2022-10-04 23:30:08	71	357.9	-94.7	3.984	3.937	34	32	0.047	2	0	0	0.1
2022-10-04 23:30:28	71	358.4	-94.8	3.988	3.941	34	32	0.047	2	0	-1	0.2
2022-10-04 23:30:48	72	358.9	-95	3.992	3.945	34	32	0.047	2	1	0	0.1
2022-10-04 23:31:08	72	359.1	-94.9	3.996	3.949	34	32	0.047	2	0	-1	0
2022-10-04 23:31:28	73	359.4	-94.9	4.001	3.954	34	32	0.047	2	1	0	0.2
2022-10-04 23:31:48	73	359.9	-94.7	4.005	3.959	34	32	0.046	2	0	0	0.4
2022-10-04 23:32:08	73	360.1	-95.1	4.009	3.962	34	32	0.047	2	0	-1	0.2
2022-10-04 23:32:28	74	360.6	-94.9	4.014	3.966	34	32	0.048	2	1	0	0
2022-10-04 23:32:48	74	360.9	-94.9	4.017	3.97	34	31	0.047	3	0	-1	0.2
2022-10-04 23:33:08	75	361.4	-94.7	4.022	3.975	34	31	0.047	3	1	0	0.2
2022-10-04 23:33:28	75	361.6	-94.9	4.026	3.979	34	31	0.047	3	0	0	0.2
2022-10-04 23:33:48	75	362.1	-94.7	4.03	3.982	34	31	0.048	3	0	-1	0.1
2022-10-04 23:34:08	76	362.4	-94.6	4.035	3.987	34	31	0.048	3	1	0	0.4
2022-10-04 23:34:28	76	362.9	-95	4.038	3.991	34	31	0.047	3	0	-1	0.1
2022-10-04 23:34:48	77	363.1	-94.9	4.044	3.996	33	31	0.048	2	1	0	0.3
2022-10-04 23:35:08	77	363.6	-95.2	4.048	3.999	33	31	0.049	2	0	-1	0.1
2022-10-04 23:35:28	78	363.9	-95.1	4.052	4.004	33	31	0.048	2	1	0	0.3
2022-10-04 23:35:48	78	364.4	-94.8	4.056	4.007	33	31	0.049	2	0	0	0.2
2022-10-04 23:36:08	78	364.7	-95	4.06	4.012	33	31	0.048	2	0	-1	0.4
2022-10-04 23:36:28	79	365.2	-94.6	4.065	4.015	33	31	0.05	2	1	0	0.6
2022-10-04 23:36:48	79	365.4	-95.2	4.069	4.02	33	31	0.049	2	0	-1	0.6
2022-10-04 23:37:08	80	365.9	-94.6	4.074	4.024	33	31	0.05	2	1	0	0.5
2022-10-04 23:37:28	80	366.4	-95.1	4.078	4.028	33	31	0.05	2	0	0	0.3
2022-10-04 23:37:48	80	366.7	-94.8	4.083	4.033	33	31	0.05	2	0	-1	0.3
2022-10-04 23:38:08	81	367.2	-95.1	4.087	4.037	33	31	0.05	2	1	0	0.3
2022-10-04 23:38:28	81	367.4	-94.8	4.093	4.041	33	31	0.052	2	0	-1	0.2
2022-10-04 23:38:48	82	367.9	-95	4.096	4.046	33	30	0.05	3	1	0	36.7
2022-10-04 23:39:08	82	367.2	-58.3	4.088	4.038	33	30	0.05	3	0	0	14.3
2022-10-04 23:39:28	82	365.9	-44	4.075	4.026	33	30	0.049	3	0	0	0.2
2022-10-04 23:39:48	82	365.9	-43.8	4.073	4.024	33	30	0.049	3	0	0	0.3
2022-10-04 23:40:08	82	365.9	-44.1	4.073	4.026	32	30	0.047	2	0	-1	0.2
2022-10-04 23:40:28	83	365.9	-43.9	4.075	4.027	32	30	0.048	2	1	0	0.1
2022-10-04 23:40:48	83	366.2	-44	4.076	4.029	32	30	0.047	2	0	0	0.1
2022-10-04 23:41:08	83	366.2	-43.9	4.078	4.03	32	30	0.048	2	0	0	0
2022-10-04 23:41:28	83	366.4	-43.9	4.079	4.031	32	30	0.048	2	0	0	0.2
2022-10-04 23:41:48	83	366.4	-44.1	4.081	4.034	32	30	0.047	2	0	0	0
2022-10-04 23:42:08	83	366.7	-44.1	4.084	4.036	32	30	0.048	2	0	-1	0
2022-10-04 23:42:28	84	366.9	-44.1	4.085	4.038	32	29	0.047	3	1	0	0.4
2022-10-04 23:42:48	84	367.2	-43.7	4.087	4.039	32	29	0.048	3	0	0	0.6
2022-10-04 23:43:08	84	367.4	-44.3	4.09	4.042	32	29	0.048	3	0	0	0.5
2022-10-04 23:43:28	84	367.4	-43.8	4.091	4.043	32	29	0.048	3	0	0	0.1
2022-10-04 23:43:48	84	367.7	-43.7	4.094	4.045	32	29	0.049	3	0	0	0.1
2022-10-04 23:44:08	84	367.9	-43.8	4.096	4.048	31	29	0.048	2	0	-1	0.3
2022-10-04 23:44:28	85	367.9	-44.1	4.098	4.05	31	29	0.048	2	1	0	0.3
2022-10-04 23:44:48	85	368.2	-43.8	4.099	4.052	31	29	0.047	2	0	0	0.1
2022-10-04 23:45:08	85	368.4	-43.7	4.103	4.053	31	29	0.05	2	0	0	0.3
2022-10-04 23:45:28	85	368.7	-44	4.104	4.056	31	29	0.048	2	0	0	0.3
2022-10-04 23:45:48	85	368.7	-43.7	4.105	4.057	31	29	0.048	2	0	-1	0.5
2022-10-04 23:46:08	86	368.9	-44.2	4.108	4.059	31	29	0.049	2	1	0	0
2022-10-04 23:46:28	86	368.9	-44.2	4.11	4.061	31	28	0.049	3	0	0	0.2
2022-10-04 23:46:48	86	369.4	-44	4.112	4.064	31	28	0.048	3	0	0	0.2
2022-10-04 23:47:08	86	369.4	-43.8	4.115	4.066	31	28	0.049	3	0	0	0
2022-10-04 23:47:28	86	369.7	-43.8	4.116	4.067	31	28	0.049	3	0	-1	0.4
2022-10-04 23:47:48	87	369.9	-44.2	4.118	4.07	31	28	0.048	3	1	0	0.1
2022-10-04 23:48:08	87	370.2	-44.1	4.121	4.071	31	28	0.05	3	0	0	0.2
2022-10-04 23:48:28	87	370.2	-44.3	4.123	4.074	30	28	0.049	2	0	0	0.6
2022-10-04 23:48:48	87	370.4	-43.7	4.125	4.076	30	28	0.049	2	0	0	0.6
2022-10-04 23:49:08	87	370.7	-44.3	4.127	4.078	30	28	0.049	2	0	0	0.2
2022-10-04 23:49:28	87	370.9	-44.1	4.129	4.081	30	28	0.048	2	0	-1	0.5
2022-10-04 23:49:48	88	370.9	-43.6	4.13	4.082	30	28	0.048	2	1	0	0.6
2022-10-04 23:50:08	88	371.2	-44.2	4.134	4.084	30	28	0.05	2	0	0	0.3
2022-10-04 23:50:28	88	371.4	-43.9	4.136	4.086	30	28	0.05	2	0	0	0.2
2022-10-04 23:50:48	88	371.7	-44.1	4.137	4.089	30	27	0.048	3	0	0	0.3
2022-10-04 23:51:08	88	371.7	-43.8	4.14	4.091	30	27	0.049	3	0	-1	0.3
2022-10-04 23:51:28	89	371.9	-44.1	4.142	4.092	30	27	0.05	3	1	0	0.1
2022-10-04 23:51:48	89	372.2	-44	4.144	4.095	30	27	0.049	3	0	0	0.3
2022-10-04 23:52:08	89	372.2	-44.3	4.146	4.097	30	27	0.049	3	0	0	0.2
2022-10-04 23:52:28	89	372.4	-44.1	4.148	4.098	30	27	0.05	3	0	0	0.1
2022-10-04 23:52:48	89	372.7	-44.2	4.15	4.101	30	27	0.049	3	0	-1	0.3
2022-10-04 23:53:08	90	372.9	-43.9	4.152	4.103	29	27	0.049	2	1	0	0.1
2022-10-04 23:53:28	90	373.2	-44	4.155	4.105	29	27	0.05	2	0	0	0.2
2022-10-04 23:53:48	90	373.4	-43.8	4.157	4.108	29	27	0.049	2	0	-1	0.4
2022-10-04 23:54:08	91	373.4	-44.2	4.159	4.109	29	27	0.05	2	1	0	0.2
2022-10-04 23:54:28	91	373.7	-44.4	4.161	4.112	29	27	0.049	2	0	0	0.8
2022-10-04 23:54:48	91	373.9	-43.6	4.163	4.114	29	27	0.049	2	0	0	0.6
2022-10-04 23:55:08	91	374.2	-44.2	4.165	4.116	29	26	0.049	3	0	-1	0.4
2022-10-04 23:55:28	92	374.2	-44.6	4.168	4.119	29	26	0.049	3	1	0	0
2022-10-04 23:55:48	92	374.4	-44.6	4.17	4.121	29	26	0.049	3	0	0	0.3
2022-10-04 23:56:08	92	374.4	-44.9	4.172	4.124	29	26	0.048	3	0	-1	0.4
2022-10-04 23:56:28	93	374.9	-44.5	4.175	4.125	29	26	0.05	3	1	0	0.6
2022-10-04 23:56:48	93	375.2	-45.1	4.177	4.128	29	26	0.049	3	0	0	0.5
2022-10-04 23:57:08	93	375.2	-44.6	4.179	4.13	29	26	0.049	3	0	0	0.1
2022-10-04 23:57:28	93	375.4	-44.7	4.181	4.132	29	26	0.049	3	0	-1	0.4
2022-10-04 23:57:48	94	375.7	-45.1	4.183	4.135	29	26	0.048	3	1	0	0
2022-10-04 23:58:08	94	375.9	-45.1	4.186	4.136	28	26	0.05	2	0	0	0.2
2022-10-04 23:58:28	94	376.2	-44.9	4.188	4.139	28	26	0.049	2	0	0	0.1
2022-10-04 23:58:48	94	376.2	-45	4.19	4.141	28	26	0.049	2	0	-1	0.4
2022-10-04 23:59:08	95	376.5	-44.6	4.192	4.142	28	26	0.05	2	1	30	27.3
2022-10-05 20:03:38	65	344.6	-71.9	3.846	3.79	35	33	0.056	2	-30	-1	37
2022-10-05 20:03:58	66	350.6	-108.9	3.907	3.844	35	33	0.063	2	1	0	0.6
2022-10-05 20:04:18	66	351.9	-108.3	3.922	3.858	36	33	0.064	3	0	-1	0.2
2022-10-05 20:04:38	67	352.9	-108.5	3.931	3.867	36	33	0.064	3	1	0	0.5
2022-10-05 20:04:58	67	353.6	-108	3.939	3.877	36	34	0.062	2	0	-1	0.1
2022-10-05 20:05:18	68	354.4	-108.1	3.944	3.886	36	34	0.058	2	1	0	0.8
2022-10-05 20:05:38	68	354.9	-108.9	3.951	3.894	36	34	0.057	2	0	-1	0.5
2022-10-05 20:05:58	69	355.4	-109.4	3.955	3.902	36	34	0.053	2	1	0	0.8
2022-10-05 20:06:18	69	355.9	-108.6	3.961	3.91	36	34	0.051	2	0	0	0.2
2022-10-05 20:06:38	69	356.4	-108.4	3.965	3.916	36	34	0.049	2	0	-1	13.3
2022-10-05 20:06:58	70	356.1	-95.1	3.964	3.915	36	34	0.049	2	1	0	0.3
2022-10-05 20:07:18	70	356.4	-94.8	3.967	3.92	36	34	0.047	2	0	-1	0.7
2022-10-05 20:07:38	71	356.9	-95.5	3.972	3.925	36	34	0.047	2	1	0	1.6
2022-10-05 20:07:58	71	355.9	-93.9	3.964	3.918	36	34	0.046	2	0	-1	0.2
2022-10-05 20:08:18	72	357.4	-93.7	3.98	3.933	36	34	0.047	2	1	0	0
2022-10-05 20:08:38	72	357.9	-93.7	3.984	3.938	36	34	0.046	2	0	0	0.2
2022-10-05 20:08:58	72	358.4	-93.9	3.987	3.942	36	34	0.045	2	0	-1	32
2022-10-05 20:09:18	73	357.6	-61.9	3.981	3.935	36	34	0.046	2	1	0	33.3
2022-10-05 20:09:38	73	358.9	-95.2	3.995	3.951	36	34	0.044	2	0	-1	1.5
2022-10-05 20:09:58	74	359.1	-93.7	3.999	3.953	36	34	0.046	2	1	0	1.4
2022-10-05 20:10:18	74	359.6	-95.1	4.004	3.959	36	34	0.045	2	0	0	0.4
2022-10-05 20:10:38	74	360.4	-95.5	4.009	3.964	36	34	0.045	2	0	-1	0
2022-10-05 20:10:58	75	360.6	-95.5	4.013	3.967	36	34	0.046	2	1	0	0.2
2022-10-05 20:11:18	75	361.1	-95.7	4.018	3.972	35	34	0.046	1	0	-1	0.2
2022-10-05 20:11:38	76	361.4	-95.9	4.023	3.976	35	33	0.047	2	1	0	0.5
2022-10-05 20:11:58	76	361.9	-95.4	4.027	3.981	35	33	0.046	2	0	0	0.4
2022-10-05 20:12:18	76	362.4	-95.8	4.032	3.985	35	33	0.047	2	0	-1	1.2
2022-10-05 20:12:38	77	362.6	-94.6	4.036	3.989	35	33	0.047	2	1	0	0.4
2022-10-05 20:12:58	77	362.9	-95	4.04	3.993	35	33	0.047	2	0	-1	0.5
2022-10-05 20:13:18	78	363.4	-95.5	4.044	3.997	35	33	0.047	2	1	0	0.3
2022-10-05 20:13:38	78	363.6	-95.8	4.049	4.001	35	33	0.048	2	0	-1	1
2022-10-05 20:13:58	79	364.2	-94.8	4.054	4.005	35	33	0.049	2	1	0	0
2022-10-05 20:14:18	79	364.7	-94.8	4.058	4.009	35	33	0.049	2	0	0	0
2022-10-05 20:14:38	79	364.9	-94.8	4.062	4.013	35	33	0.049	2	0	-1	0.2
2022-10-05 20:14:58	80	365.4	-94.6	4.066	4.017	35	33	0.049	2	1	0	0.5
2022-10-05 20:15:18	80	365.7	-95.1	4.07	4.021	35	33	0.049	2	0	-1	0.2
2022-10-05 20:15:38	81	366.2	-94.9	4.075	4.026	35	33	0.049	2	1	0	0.1
2022-10-05 20:15:58	81	366.4	-94.8	4.081	4.03	34	33	0.051	1	0	0	0.1
2022-10-05 20:16:18	81	366.9	-94.9	4.084	4.035	34	33	0.049	1	0	-1	0
2022-10-05 20:16:38	82	367.4	-94.9	4.089	4.039	34	32	0.05	2	1	0	0.1
2022-10-05 20:16:58	82	367.7	-94.8	4.093	4.044	34	32	0.049	2	0	-1	0.1
2022-10-05 20:17:18	83	368.2	-94.7	4.098	4.048	34	32	0.05	2	1	0	50.8
2022-10-05 20:17:38	83	366.2	-43.9	4.077	4.028	34	32	0.049	2	0	0	0
2022-10-05 20:17:58	83	365.9	-43.9	4.074	4.026	34	32	0.048	2	0	0	0.2
2022-10-05 20:18:18	83	365.9	-44.1	4.075	4.026	34	32	0.049	2	0	0	0.3
2022-10-05 20:18:38	83	365.9	-43.8	4.075	4.028	34	32	0.047	2	0	-1	0.2
2022-10-05 20:18:58	84	366.2	-43.6	4.076	4.028	34	32	0.048	2	1	0	0.5
2022-10-05 20:19:18	84	366.2	-44.1	4.079	4.03	34	32	0.049	2	0	0	0.2
2022-10-05 20:19:38	84	366.4	-43.9	4.08	4.032	34	32	0.048	2	0	0	0
2022-10-05 20:19:58	84	366.7	-43.9	4.082	4.034	33	31	0.048	2	0	0	0.1
2022-10-05 20:20:18	84	366.9	-44	4.084	4.036	33	31	0.048	2	0	0	0.3
2022-10-05 20:20:38	84	366.9	-43.7	4.086	4.038	33	31	0.048	2	0	-1	0
2022-10-05 20:20:58	85	367.2	-43.7	4.088	4.041	33	31	0.047	2	1	0	0.4
2022-10-05 20:21:18	85	367.4	-44.1	4.09	4.043	33	31	0.047	2	0	0	0.5
2022-10-05 20:21:38	85	367.4	-43.6	4.092	4.044	33	31	0.048	2	0	0	0.6
2022-10-05 20:21:58	85	367.7	-44.2	4.094	4.045	33	31	0.049	2	0	0	0.7
2022-10-05 20:22:18	85	367.9	-43.5	4.096	4.048	33	31	0.048	2	0	0	0.8
2022-10-05 20:22:38	85	367.9	-44.3	4.098	4.05	33	31	0.048	2	0	-1	0.9
2022-10-05 20:22:58	86	368.2	-43.4	4.101	4.051	33	31	0.05	2	1	0	0.6
2022-10-05 20:23:18	86	368.2	-44	4.103	4.054	33	31	0.049	2	0	0	0.4
2022-10-05 20:23:38	86	368.7	-43.6	4.104	4.057	33	31	0.047	2	0	0	0.3
2022-10-05 20:23:58	86	368.7	-43.9	4.107	4.058	33	30	0.049	3	0	0	0
2022-10-05 20:24:18	86	368.9	-43.9	4.109	4.061	32	30	0.048	2	0	0	0
2022-10-05 20:24:38	86	369.2	-43.9	4.112	4.063	32	30	0.049	2	0	-1	0.1
2022-10-05 20:24:58	87	369.4	-44	4.113	4.064	32	30	0.049	2	1	0	0.4
2022-10-05 20:25:18	87	369.4	-43.6	4.115	4.066	32	30	0.049	2	0	0	0.9
2022-10-05 20:25:38	87	369.7	-44.5	4.117	4.069	32	30	0.048	2	0	0	0.6
2022-10-05 20:25:58	87	369.9	-43.9	4.119	4.07	32	30	0.049	2	0	0	0.2
2022-10-05 20:26:18	87	370.2	-44.1	4.122	4.072	32	30	0.05	2	0	-1	0.2
2022-10-05 20:26:38	88	370.2	-43.9	4.123	4.074	32	30	0.049	2	1	0	0
2022-10-05 20:26:58	88	370.7	-43.9	4.126	4.076	32	30	0.05	2	0	0	0.1
2022-10-05 20:27:18	88	370.7	-44	4.128	4.079	32	30	0.049	2	0	0	0.1
2022-10-05 20:27:38	88	370.9	-43.9	4.13	4.081	32	30	0.049	2	0	0	0.3
2022-10-05 20:27:58	88	371.2	-44.2	4.132	4.083	32	29	0.049	3	0	0	0.3
2022-10-05 20:28:18	88	371.4	-44.5	4.134	4.085	32	29	0.049	3	0	-1	0.2
2022-10-05 20:28:38	89	371.4	-44.3	4.136	4.088	31	29	0.048	2	1	0	0.6
2022-10-05 20:28:58	89	371.7	-43.7	4.139	4.089	31	29	0.05	2	0	0	0.5
2022-10-05 20:29:18	89	371.7	-44.2	4.141	4.092	31	29	0.049	2	0	0	0.4
2022-10-05 20:29:38	89	372.2	-43.8	4.143	4.093	31	29	0.05	2	0	0	0
2022-10-05 20:29:58	89	372.2	-43.8	4.144	4.096	31	29	0.048	2	0	-1	0.1
2022-10-05 20:30:18	90	372.4	-43.9	4.146	4.097	31	29	0.049	2	1	0	0.1
2022-10-05 20:30:38	90	372.4	-44	4.149	4.1	31	29	0.049	2	0	0	0.1
2022-10-05 20:30:58	90	372.9	-43.9	4.152	4.101	31	29	0.051	2	0	0	0.4
2022-10-05 20:31:18	90	372.9	-44.3	4.153	4.103	31	29	0.05	2	0	-1	0.5
2022-10-05 20:31:38	91	373.2	-43.8	4.156	4.107	31	29	0.049	2	1	0	0.5
2022-10-05 20:31:58	91	373.4	-44.3	4.158	4.108	31	28	0.05	3	0	0	0.1
2022-10-05 20:32:18	91	373.7	-44.4	4.16	4.111	31	28	0.049	3	0	-1	0.1
2022-10-05 20:32:38	92	373.7	-44.3	4.162	4.112	31	28	0.05	3	1	0	0.6
2022-10-05 20:32:58	92	373.9	-43.7	4.165	4.115	30	28	0.05	2	0	0	0.4
2022-10-05 20:33:18	92	374.2	-44.1	4.166	4.117	30	28	0.049	2	0	0	0.2
2022-10-05 20:33:38	92	374.4	-44.3	4.169	4.12	30	28	0.049	2	0	-1	0.5
2022-10-05 20:33:58	93	374.4	-43.8	4.17	4.122	30	28	0.048	2	1	0	0.6
2022-10-05 20:34:18	93	374.7	-44.4	4.174	4.124	30	28	0.05	2	0	0	0.7
2022-10-05 20:34:38	93	374.9	-43.7	4.175	4.125	30	28	0.05	2	0	0	0.5
2022-10-05 20:34:58	93	374.9	-44.2	4.178	4.128	30	28	0.05	2	0	-1	0.3
2022-10-05 20:35:18	94	375.2	-43.9	4.179	4.13	30	28	0.049	2	1	0	0.1
2022-10-05 20:35:38	94	375.4	-44	4.181	4.132	30	28	0.049	2	0	0	0.3
2022-10-05 20:35:58	94	375.7	-44.3	4.184	4.134	30	28	0.05	2	0	0	0.3
2022-10-05 20:36:18	94	375.9	-44.6	4.186	4.136	30	28	0.05	2	0	-1	0.7
2022-10-05 20:36:38	95	376.2	-43.9	4.188	4.139	30	27	0.049	3	1	69	65
2022-10-06 20:20:38	26	328.3	-108.9	3.653	3.63	35	33	0.023	2	-69	0	0.1
2022-10-06 20:20:58	26	329.3	-109	3.664	3.643	35	33	0.021	2	0	-1	0.1
2022-10-06 20:21:18	27	330	-109.1	3.672	3.65	36	33	0.022	3	1	0	0.7
2022-10-06 20:21:38	27	330.8	-108.4	3.678	3.656	36	33	0.022	3	0	-1	0.2
2022-10-06 20:21:58	28	331	-108.6	3.682	3.662	36	33	0.02	3	1	0	0.4
2022-10-06 20:22:18	28	331.5	-109	3.686	3.667	36	33	0.019	3	0	0	0.1
2022-10-06 20:22:38	28	331.8	-109.1	3.69	3.671	36	33	0.019	3	0	-1	0
2022-10-06 20:22:58	29	332	-109.1	3.693	3.674	36	33	0.019	3	1	0	1
2022-10-06 20:23:18	29	332.3	-108.1	3.695	3.679	36	33	0.016	3	0	-1	0.5
2022-10-06 20:23:38	30	332.5	-108.6	3.697	3.68	36	33	0.017	3	1	0	0.4
2022-10-06 20:23:58	30	332.8	-108.2	3.699	3.684	36	33	0.015	3	0	-1	0
2022-10-06 20:24:18	31	333	-108.2	3.701	3.686	36	33	0.015	3	1	0	1.1
2022-10-06 20:24:38	31	333.3	-109.3	3.704	3.688	36	33	0.016	3	0	-1	0
2022-10-06 20:24:58	32	333.3	-109.3	3.706	3.691	36	33	0.015	3	1	0	0.1
2022-10-06 20:25:18	32	333.5	-109.2	3.709	3.692	36	33	0.017	3	0	-1	0
2022-10-06 20:25:38	33	333.8	-109.2	3.71	3.695	36	33	0.015	3	1	0	0.2
2022-10-06 20:25:58	33	334	-109	3.712	3.696	36	33	0.016	3	0	-1	0.6
2022-10-06 20:26:18	34	334	-109.6	3.715	3.699	36	33	0.016	3	1	0	0
2022-10-06 20:26:38	34	334.3	-109.6	3.717	3.7	36	33	0.017	3	0	-1	0.2
2022-10-06 20:26:58	35	334.5	-109.4	3.719	3.702	36	33	0.017	3	1	0	0.4
2022-10-06 20:27:18	35	334.5	-109	3.721	3.704	36	33	0.017	3	0	-1	0.3
2022-10-06 20:27:38	36	334.8	-109.3	3.723	3.705	35	33	0.018	2	1	0	1
2022-10-06 20:27:58	36	335	-108.3	3.725	3.707	35	33	0.018	2	0	0	0.2
2022-10-06 20:28:18	36	335.3	-108.5	3.727	3.709	35	33	0.018	2	0	-1	0.9
2022-10-06 20:28:38	37	335.3	-109.4	3.73	3.711	35	33	0.019	2	1	0	1.1
2022-10-06 20:28:58	37	335.5	-108.3	3.732	3.713	35	33	0.019	2	0	-1	0.3
2022-10-06 20:29:18	38	335.8	-108	3.734	3.716	35	33	0.018	2	1	0	1.5
2022-10-06 20:29:38	38	336	-109.5	3.737	3.717	35	33	0.02	2	0	-1	1.5
2022-10-06 20:29:58	39	336.3	-108	3.739	3.719	35	33	0.02	2	1	0	0.6
2022-10-06 20:30:18	39	336.5	-108.6	3.741	3.722	35	33	0.019	2	0	-1	0.3
2022-10-06 20:30:38	40	336.8	-108.9	3.744	3.724	35	33	0.02	2	1	0	0.4
2022-10-06 20:30:58	40	336.8	-108.5	3.746	3.726	35	33	0.02	2	0	-1	0.1
2022-10-06 20:31:18	41	337	-108.6	3.749	3.728	35	33	0.021	2	1	0	0.4
2022-10-06 20:31:38	41	337.3	-109	3.751	3.731	35	33	0.02	2	0	-1	0.4
2022-10-06 20:31:58	42	337.5	-109.4	3.754	3.733	35	33	0.021	2	1	0	0.5
2022-10-06 20:32:18	42	338	-108.9	3.757	3.735	35	33	0.022	2	0	-1	0.6
2022-10-06 20:32:38	43	338	-109.5	3.76	3.737	35	33	0.023	2	1	0	0.2
2022-10-06 20:32:58	43	338.3	-109.3	3.763	3.74	35	33	0.023	2	0	-1	0.1
2022-10-06 20:33:18	44	338.8	-109.4	3.766	3.743	35	33	0.023	2	1	0	0.1
2022-10-06 20:33:38	44	339.1	-109.5	3.769	3.745	35	33	0.024	2	0	0	0.6
2022-10-06 20:33:58	44	339.1	-108.9	3.772	3.747	35	33	0.025	2	0	-1	0.3
2022-10-06 20:34:18	45	339.6	-108.6	3.775	3.751	35	33	0.024	2	1	0	0.8
2022-10-06 20:34:38	45	339.8	-109.4	3.778	3.753	35	33	0.025	2	0	-1	0.2
2022-10-06 20:34:58	46	339.8	-109.2	3.782	3.755	35	33	0.027	2	1	0	0.8
2022-10-06 20:35:18	46	340.3	-108.4	3.784	3.757	35	33	0.027	2	0	-1	0.4
2022-10-06 20:35:38	47	340.6	-108.8	3.788	3.761	35	33	0.027	2	1	0	0.1
2022-10-06 20:35:58	47	340.8	-108.7	3.792	3.764	35	33	0.028	2	0	-1	0.6
2022-10-06 20:36:18	48	341.1	-108.1	3.795	3.767	35	33	0.028	2	1	0	1
2022-10-06 20:36:38	48	341.6	-109.1	3.798	3.769	35	33	0.029	2	0	-1	0
2022-10-06 20:36:58	49	341.8	-109.1	3.802	3.772	35	33	0.03	2	1	0	1
2022-10-06 20:37:18	49	342.1	-108.1	3.805	3.775	35	32	0.03	3	0	-1	1
2022-10-06 20:37:38	50	342.6	-109.1	3.809	3.779	35	32	0.03	3	1	0	0.7
2022-10-06 20:37:58	50	342.8	-108.4	3.813	3.781	35	32	0.032	3	0	-1	0
2022-10-06 20:38:18	51	343.1	-108.4	3.816	3.785	35	32	0.031	3	1	0	0.8
2022-10-06 20:38:38	51	343.6	-109.2	3.82	3.789	35	32	0.031	3	0	-1	1.1
2022-10-06 20:38:58	52	343.8	-108.1	3.825	3.792	35	32	0.033	3	1	0	0.1
2022-10-06 20:39:18	52	344.1	-108.2	3.827	3.795	35	32	0.032	3	0	-1	1.2
2022-10-06 20:39:38	53	344.6	-109.4	3.831	3.798	35	32	0.033	3	1	0	1.3
2022-10-06 20:39:58	53	344.6	-108.1	3.835	3.802	35	32	0.033	3	0	0	0.4
2022-10-06 20:40:18	53	345.1	-108.5	3.839	3.805	35	32	0.034	3	0	-1	0.7
2022-10-06 20:40:38	54	345.3	-109.2	3.843	3.808	35	32	0.035	3	1	0	0.8
2022-10-06 20:40:58	54	345.8	-108.4	3.847	3.812	35	32	0.035	3	0	-1	0.4
2022-10-06 20:41:18	55	346.3	-108	3.851	3.815	35	32	0.036	3	1	0	1.5
2022-10-06 20:41:38	55	346.6	-109.5	3.854	3.818	35	32	0.036	3	0	-1	1
2022-10-06 20:41:58	56	346.8	-108.5	3.858	3.822	35	32	0.036	3	1	0	0.2
2022-10-06 20:42:18	56	347.1	-108.3	3.863	3.825	35	32	0.038	3	0	-1	0.7
2022-10-06 20:42:38	57	347.6	-109	3.867	3.83	35	32	0.037	3	1	0	0.4
2022-10-06 20:42:58	57	347.8	-108.6	3.871	3.833	35	32	0.038	3	0	-1	0.2
2022-10-06 20:43:18	58	348.1	-108.4	3.876	3.837	35	32	0.039	3	1	0	1.1
2022-10-06 20:43:38	58	348.6	-109.5	3.88	3.841	35	32	0.039	3	0	-1	1.2
2022-10-06 20:43:58	59	348.8	-108.3	3.884	3.845	35	32	0.039	3	1	0	0
2022-10-06 20:44:18	59	349.3	-108.3	3.887	3.847	35	32	0.04	3	0	0	0.6
2022-10-06 20:44:38	59	349.8	-108.9	3.893	3.852	35	32	0.041	3	0	-1	0.9
2022-10-06 20:44:58	60	350.1	-108	3.896	3.856	35	32	0.04	3	1	0	0.6
2022-10-06 20:45:18	60	350.6	-108.6	3.901	3.86	35	32	0.041	3	0	-1	0.5
2022-10-06 20:45:38	61	350.8	-109.1	3.906	3.864	35	32	0.042	3	1	0	0.8
2022-10-06 20:45:58	61	351.4	-108.3	3.911	3.868	35	32	0.043	3	0	-1	0.2
2022-10-06 20:46:18	62	351.9	-108.1	3.915	3.872	35	32	0.043	3	1	0	0.5
2022-10-06 20:46:38	62	352.1	-108.6	3.919	3.876	35	32	0.043	3	0	-1	0.2
2022-10-06 20:46:58	63	352.6	-108.4	3.923	3.88	35	32	0.043	3	1	0	0
2022-10-06 20:47:18	63	352.9	-108.4	3.928	3.884	35	32	0.044	3	0	-1	0.5
2022-10-06 20:47:38	64	353.4	-108.9	3.932	3.89	35	32	0.042	3	1	0	0.2
2022-10-06 20:47:58	64	353.6	-108.7	3.937	3.893	35	32	0.044	3	0	-1	0.4
2022-10-06 20:48:18	65	354.1	-108.3	3.941	3.897	34	32	0.044	2	1	0	0.5
2022-10-06 20:48:38	65	354.4	-108.8	3.947	3.901	35	32	0.046	3	0	0	0
2022-10-06 20:48:58	65	354.9	-108.8	3.951	3.906	34	32	0.045	2	0	-1	0.8
2022-10-06 20:49:18	66	355.6	-108	3.955	3.91	34	32	0.045	2	1	0	1.3
2022-10-06 20:49:38	66	355.6	-109.3	3.96	3.915	34	32	0.045	2	0	-1	0.9
2022-10-06 20:49:58	67	356.4	-108.4	3.965	3.919	34	32	0.046	2	1	0	13.8
2022-10-06 20:50:18	67	355.9	-94.6	3.962	3.915	34	32	0.047	2	0	-1	0.9
2022-10-06 20:50:38	68	356.4	-95.5	3.966	3.92	34	32	0.046	2	1	0	0.8
2022-10-06 20:50:58	68	356.6	-94.7	3.969	3.923	34	32	0.046	2	0	0	0.2
2022-10-06 20:51:18	68	357.1	-94.5	3.973	3.928	34	32	0.045	2	0	-1	0.4
2022-10-06 20:51:38	69	357.4	-94.9	3.977	3.931	34	32	0.046	2	1	0	0.5
2022-10-06 20:51:58	69	357.6	-94.4	3.982	3.935	34	32	0.047	2	0	-1	0.1
2022-10-06 20:52:18	70	358.1	-94.5	3.986	3.939	34	32	0.047	2	1	0	0.3
2022-10-06 20:52:38	70	358.4	-94.8	3.99	3.944	34	32	0.046	2	0	0	0.3
2022-10-06 20:52:58	70	358.9	-95.1	3.994	3.948	34	32	0.046	2	0	-1	34.9
2022-10-06 20:53:18	71	357.6	-60.2	3.984	3.937	34	32	0.047	2	1	0	34.4
2022-10-06 20:53:38	71	359.4	-94.6	4	3.953	34	32	0.047	2	0	-1	0.5
2022-10-06 20:53:58	72	359.9	-95.1	4.005	3.958	34	32	0.047	2	1	0	0.7
2022-10-06 20:54:18	72	360.1	-94.4	4.009	3.963	34	32	0.046	2	0	0	0.6
2022-10-06 20:54:38	72	360.6	-93.8	4.013	3.967	34	32	0.046	2	0	-1	0.1
2022-10-06 20:54:58	73	360.9	-93.9	4.019	3.971	34	32	0.048	2	1	0	0.1
2022-10-06 20:55:18	73	361.4	-93.8	4.023	3.975	34	32	0.048	2	0	0	2.2
2022-10-06 20:55:38	73	361.6	-96	4.025	3.977	34	32	0.048	2	0	-1	0.2
2022-10-06 20:55:58	74	362.1	-96.2	4.031	3.983	34	32	0.048	2	1	22	12.5
2022-10-07 00:32:18	52	341.1	-108.7	3.793	3.762	34	32	0.031	2	-22	-1	0.1
2022-10-07 00:32:38	53	341.3	-108.8	3.797	3.766	34	32	0.031	2	1	0	0.3
2022-10-07 00:32:58	53	341.8	-108.5	3.802	3.769	34	32	0.033	2	0	-1	0.2
2022-10-07 00:33:18	54	342.3	-108.7	3.806	3.773	34	32	0.033	2	1	0	0
2022-10-07 00:33:38	54	342.6	-108.7	3.811	3.777	34	32	0.034	2	0	-1	0.4
2022-10-07 00:33:58	55	343.1	-108.3	3.816	3.78	34	32	0.036	2	1	0	0.4
2022-10-07 00:34:18	55	343.3	-108.7	3.821	3.785	34	32	0.036	2	0	-1	0.2
2022-10-07 00:34:38	56	343.8	-108.9	3.826	3.788	34	32	0.038	2	1	0	0.5
2022-10-07 00:34:58	56	344.3	-108.4	3.831	3.793	34	32	0.038	2	0	-1	0.3
2022-10-07 00:35:18	57	344.6	-108.1	3.836	3.797	34	32	0.039	2	1	0	0.8
2022-10-07 00:35:38	57	345.1	-108.9	3.841	3.802	34	32	0.039	2	0	0	0.8
2022-10-07 00:35:58	57	345.6	-108.1	3.847	3.806	34	32	0.041	2	0	-1	0.3
2022-10-07 00:36:18	58	346.3	-108.4	3.852	3.81	34	32	0.042	2	1	0	0.3
2022-10-07 00:36:38	58	346.6	-108.7	3.858	3.813	34	32	0.045	2	0	-1	0
2022-10-07 00:36:58	59	347.1	-108.7	3.863	3.818	34	32	0.045	2	1	0	0.6
2022-10-07 00:37:18	59	347.6	-108.1	3.869	3.823	34	32	0.046	2	0	-1	0.1
2022-10-07 00:37:38	60	348.1	-108.2	3.874	3.828	34	32	0.046	2	1	0	0.6
2022-10-07 00:37:58	60	348.6	-108.8	3.88	3.833	34	32	0.047	2	0	-1	0.2
2022-10-07 00:38:18	61	348.8	-108.6	3.885	3.837	34	32	0.048	2	1	0	0.2
2022-10-07 00:38:38	61	349.6	-108.4	3.89	3.843	34	32	0.047	2	0	-1	0.2
2022-10-07 00:38:58	62	350.1	-108.6	3.896	3.848	34	32	0.048	2	1	0	0.2
2022-10-07 00:39:18	62	350.6	-108.8	3.901	3.852	34	32	0.049	2	0	0	0.7
2022-10-07 00:39:38	62	350.8	-108.1	3.906	3.858	34	32	0.048	2	0	-1	0.8
2022-10-07 00:39:58	63	351.4	-108.9	3.91	3.864	34	32	0.046	2	1	0	0
2022-10-07 00:40:18	63	351.9	-108.9	3.916	3.868	34	31	0.048	3	0	-1	0.8
2022-10-07 00:40:38	64	352.4	-108.1	3.92	3.873	34	31	0.047	3	1	0	0.6
2022-10-07 00:40:58	64	352.6	-108.7	3.925	3.878	34	31	0.047	3	0	-1	0
2022-10-07 00:41:18	65	353.1	-108.7	3.93	3.883	34	31	0.047	3	1	0	0.2
2022-10-07 00:41:38	65	353.6	-108.9	3.935	3.889	34	31	0.046	3	0	-1	0.7
2022-10-07 00:41:58	66	354.1	-108.2	3.94	3.893	34	31	0.047	3	1	0	0.6
2022-10-07 00:42:18	66	354.4	-108.8	3.945	3.898	34	31	0.047	3	0	-1	0.1
2022-10-07 00:42:38	67	354.9	-108.7	3.949	3.902	34	31	0.047	3	1	0	0.3
2022-10-07 00:42:58	67	355.4	-108.4	3.955	3.908	34	31	0.047	3	0	0	0.2
2022-10-07 00:43:18	67	355.9	-108.6	3.959	3.912	33	31	0.047	2	0	-1	0.2
2022-10-07 00:43:38	68	356.4	-108.4	3.964	3.917	33	31	0.047	2	1	0	46.4
2022-10-07 00:43:58	68	354.9	-62	3.95	3.905	33	31	0.045	2	0	-1	33.2
2022-10-07 00:44:18	69	356.1	-95.2	3.964	3.918	33	31	0.046	2	1	0	0.4
2022-10-07 00:44:38	69	356.6	-94.8	3.969	3.922	33	31	0.047	2	0	-1	0.3
2022-10-07 00:44:58	70	356.9	-95.1	3.973	3.926	33	31	0.047	2	1	0	0.1
2022-10-07 00:45:18	70	357.4	-95.2	3.978	3.93	33	31	0.048	2	0	0	0.2
2022-10-07 00:45:38	70	357.6	-95	3.982	3.934	33	31	0.048	2	0	-1	0.2
2022-10-07 00:45:58	71	358.1	-95.2	3.985	3.94	33	31	0.045	2	1	0	0.2
2022-10-07 00:46:18	71	358.4	-95	3.989	3.943	33	31	0.046	2	0	0	0.4
2022-10-07 00:46:38	71	358.9	-95.4	3.994	3.947	33	31	0.047	2	0	-1	0.6
2022-10-07 00:46:58	72	359.1	-94.8	3.998	3.951	33	31	0.047	2	1	0	0.5
2022-10-07 00:47:18	72	359.6	-95.3	4.002	3.955	33	31	0.047	2	0	-1	0.1
2022-10-07 00:47:38	73	359.9	-95.2	4.007	3.959	33	31	0.048	2	1	0	0.1
2022-10-07 00:47:58	73	360.4	-95.1	4.011	3.964	33	31	0.047	2	0	0	0
2022-10-07 00:48:18	73	360.6	-95.1	4.015	3.968	33	30	0.047	3	0	-1	0.2
2022-10-07 00:48:38	74	361.1	-94.9	4.02	3.972	33	30	0.048	3	1	0	0.4
2022-10-07 00:48:58	74	361.6	-95.3	4.024	3.976	32	30	0.048	2	0	-1	0.2
2022-10-07 00:49:18	75	361.9	-95.1	4.028	3.98	32	30	0.048	2	1	0	0.3
2022-10-07 00:49:38	75	362.4	-95.4	4.032	3.984	32	30	0.048	2	0	0	0.1
2022-10-07 00:49:58	75	362.6	-95.3	4.037	3.989	32	30	0.048	2	0	-1	0.2
2022-10-07 00:50:18	76	363.1	-95.1	4.041	3.993	32	30	0.048	2	1	0	0.1
2022-10-07 00:50:38	76	363.4	-95	4.046	3.997	32	30	0.049	2	0	-1	0.4
2022-10-07 00:50:58	77	363.9	-95.4	4.05	4.002	32	30	0.048	2	1	0	0.2
2022-10-07 00:51:18	77	364.2	-95.6	4.055	4.006	32	30	0.049	2	0	0	0.8
2022-10-07 00:51:38	77	364.7	-94.8	4.059	4.009	32	30	0.05	2	0	-1	0.5
2022-10-07 00:51:58	78	364.9	-95.3	4.064	4.014	32	30	0.05	2	1	0	0.2
2022-10-07 00:52:18	78	365.4	-95.1	4.068	4.018	32	30	0.05	2	0	-1	0.1
2022-10-07 00:52:38	79	365.9	-95.2	4.072	4.023	32	30	0.049	2	1	0	0
2022-10-07 00:52:58	79	366.2	-95.2	4.077	4.027	32	30	0.05	2	0	0	0.2
2022-10-07 00:53:18	79	366.7	-95	4.081	4.03	32	30	0.051	2	0	-1	0.2
2022-10-07 00:53:38	80	367.2	-94.8	4.085	4.035	32	30	0.05	2	1	0	0.2
2022-10-07 00:53:58	80	367.4	-95	4.091	4.04	32	29	0.051	3	0	-1	0.4
2022-10-07 00:54:18	81	367.9	-95.4	4.094	4.043	32	29	0.051	3	1	0	14.9
2022-10-07 00:54:38	81	367.9	-80.5	4.097	4.045	32	29	0.052	3	0	0	36.5
2022-10-07 00:54:58	81	365.9	-44	4.074	4.025	31	29	0.049	2	0	0	0.3
2022-10-07 00:55:18	81	365.7	-44.3	4.072	4.025	31	29	0.047	2	0	0	0
2022-10-07 00:55:38	81	365.7	-44.3	4.072	4.024	31	29	0.048	2	0	-1	0.1
2022-10-07 00:55:58	82	365.9	-44.2	4.073	4.025	31	29	0.048	2	1	0	0.3
2022-10-07 00:56:18	82	365.9	-44.5	4.075	4.027	31	29	0.048	2	0	0	0.5
2022-10-07 00:56:38	82	366.2	-44	4.077	4.028	31	29	0.049	2	0	0	0
2022-10-07 00:56:58	82	366.2	-44	4.078	4.03	31	29	0.048	2	0	0	0.1
2022-10-07 00:57:18	82	366.4	-44.1	4.079	4.032	31	29	0.047	2	0	0	0.2
2022-10-07 00:57:38	82	366.7	-44.3	4.082	4.034	31	28	0.048	3	0	-1	0.5
2022-10-07 00:57:58	83	366.9	-43.8	4.083	4.036	31	28	0.047	3	1	0	0.1
2022-10-07 00:58:18	83	367.2	-43.9	4.086	4.038	31	28	0.048	3	0	0	0.4
2022-10-07 00:58:38	83	367.2	-44.3	4.088	4.04	30	28	0.048	2	0	0	0.6
2022-10-07 00:58:58	83	367.2	-43.7	4.09	4.041	30	28	0.049	2	0	0	0.6
2022-10-07 00:59:18	83	367.4	-44.3	4.092	4.043	30	28	0.049	2	0	0	0.4
2022-10-07 00:59:38	83	367.7	-43.9	4.094	4.045	30	28	0.049	2	0	-1	0.6
2022-10-07 00:59:58	84	367.9	-44.5	4.097	4.054	30	28	0.043	2	1	0	0.7
2022-10-07 01:00:18	84	368.2	-43.8	4.097	4.049	30	28	0.048	2	0	0	0.2
2022-10-07 01:00:38	84	368.2	-44	4.1	4.052	30	28	0.048	2	0	0	0
2022-10-07 01:00:58	84	368.4	-44	4.103	4.054	30	28	0.049	2	0	0	0.3
2022-10-07 01:01:18	84	368.7	-44.3	4.104	4.056	30	28	0.048	2	0	-1	0
2022-10-07 01:01:38	85	368.7	-44.3	4.106	4.058	30	27	0.048	3	1	0	0.2
2022-10-07 01:01:58	85	368.9	-44.1	4.108	4.059	30	27	0.049	3	0	0	0.2
2022-10-07 01:02:18	85	369.2	-43.9	4.11	4.061	30	27	0.049	3	0	0	0.5
2022-10-07 01:02:38	85	369.4	-44.4	4.113	4.064	30	27	0.049	3	0	0	0.1
2022-10-07 01:02:58	85	369.4	-44.3	4.115	4.066	29	27	0.049	2	0	-1	0.4
2022-10-07 01:03:18	86	369.7	-43.9	4.116	4.067	29	27	0.049	2	1	0	0.1
2022-10-07 01:03:38	86	369.9	-44	4.118	4.07	29	27	0.048	2	0	0	0.2
2022-10-07 01:03:58	86	370.2	-44.2	4.121	4.072	29	27	0.049	2	0	0	0.2
2022-10-07 01:04:18	86	370.4	-44.4	4.123	4.074	29	27	0.049	2	0	0	0.1
2022-10-07 01:04:38	86	370.4	-44.3	4.126	4.076	29	27	0.05	2	0	-1	0.9
2022-10-07 01:04:58	87	370.7	-45.2	4.128	4.079	29	27	0.049	2	1	0	0.2
2022-10-07 01:05:18	87	370.9	-45	4.131	4.081	29	27	0.05	2	0	0	0.2
2022-10-07 01:05:38	87	371.2	-44.8	4.132	4.083	29	26	0.049	3	0	0	0.1
2022-10-07 01:05:58	87	371.4	-44.7	4.134	4.085	29	26	0.049	3	0	0	0.1
2022-10-07 01:06:18	87	371.4	-44.6	4.136	4.088	29	26	0.048	3	0	-1	0.5
2022-10-07 01:06:38	88	371.7	-45.1	4.138	4.089	29	26	0.049	3	1	0	0.6
2022-10-07 01:06:58	88	371.9	-44.5	4.141	4.092	29	26	0.049	3	0	0	0.2
2022-10-07 01:07:18	88	372.2	-44.7	4.143	4.094	29	26	0.049	3	0	0	0
2022-10-07 01:07:38	88	372.2	-44.7	4.145	4.096	28	26	0.049	2	0	0	0.3
2022-10-07 01:07:58	88	372.4	-45	4.148	4.098	28	26	0.05	2	0	-1	0.5
2022-10-07 01:08:18	89	372.4	-44.5	4.149	4.1	28	26	0.049	2	1	0	0.6
2022-10-07 01:08:38	89	372.9	-45.1	4.151	4.102	28	26	0.049	2	0	0	0
2022-10-07 01:08:58	89	372.9	-45.1	4.153	4.104	28	26	0.049	2	0	-1	0
2022-10-07 01:09:18	90	373.2	-45.1	4.155	4.105	28	26	0.05	2	1	0	0.2
2022-10-07 01:09:38	90	373.4	-44.9	4.157	4.108	28	26	0.049	2	0	0	0.1
2022-10-07 01:09:58	90	373.7	-45	4.159	4.11	28	26	0.049	2	0	0	0.5
2022-10-07 01:10:18	90	373.7	-44.5	4.161	4.112	28	26	0.049	2	0	-1	0.5
2022-10-07 01:10:38	91	373.9	-45	4.164	4.114	28	26	0.05	2	1	0	0.4
2022-10-07 01:10:58	91	374.2	-44.6	4.166	4.117	28	26	0.049	2	0	0	0.1
2022-10-07 01:11:18	91	374.2	-44.5	4.168	4.119	28	26	0.049	2	0	-1	0
2022-10-07 01:11:38	92	374.4	-44.5	4.17	4.121	28	26	0.049	2	1	0	0.6
2022-10-07 01:11:58	92	374.9	-45.1	4.173	4.122	28	26	0.051	2	0	0	0.1
2022-10-07 01:12:18	92	374.9	-45	4.174	4.125	28	26	0.049	2	0	-1	0.3
2022-10-07 01:12:38	93	374.9	-44.7	4.176	4.127	28	26	0.049	2	1	0	0.2
2022-10-07 01:12:58	93	375.2	-44.5	4.178	4.129	28	26	0.049	2	0	0	0.6
2022-10-07 01:13:18	93	375.4	-45.1	4.181	4.131	28	26	0.05	2	0	0	0.6
2022-10-07 01:13:38	93	375.7	-44.5	4.182	4.133	28	26	0.049	2	0	-1	0.3
2022-10-07 01:13:58	94	375.9	-44.8	4.184	4.135	28	26	0.049	2	1	0	0.3
2022-10-07 01:14:18	94	376.2	-44.5	4.187	4.137	28	26	0.05	2	0	0	0.6
2022-10-07 01:14:38	94	376.2	-45.1	4.188	4.14	28	26	0.048	2	0	0	0.6
2022-10-07 01:14:58	94	376.5	-44.5	4.191	4.142	28	26	0.049	2	0	-1	0.1
2022-10-07 01:15:18	95	376.5	-44.6	4.193	4.143	28	26	0.05	2	1	70	64.5
2022-10-07 20:14:48	25	329.5	-109.1	3.664	3.641	33	31	0.023	2	-70	-1	0.1
2022-10-07 20:15:08	26	330.3	-109.2	3.672	3.65	33	31	0.022	2	1	0	0.2
2022-10-07 20:15:28	26	330.8	-109.4	3.679	3.657	34	31	0.022	3	0	0	0.9
2022-10-07 20:15:48	26	331.3	-108.5	3.684	3.662	34	31	0.022	3	0	-1	0.2
2022-10-07 20:16:08	27	331.8	-108.7	3.687	3.668	34	31	0.019	3	1	0	0
2022-10-07 20:16:28	27	332	-108.7	3.691	3.672	34	31	0.019	3	0	-1	0.3
2022-10-07 20:16:48	28	332.3	-109	3.695	3.676	34	31	0.019	3	1	0	0.1
2022-10-07 20:17:08	28	332.5	-108.9	3.696	3.679	34	31	0.017	3	0	-1	0.3
2022-10-07 20:17:28	29	332.8	-108.6	3.7	3.683	34	31	0.017	3	1	0	0.1
2022-10-07 20:17:48	29	333	-108.5	3.701	3.685	34	31	0.016	3	0	-1	0.1
2022-10-07 20:18:08	30	333	-108.6	3.704	3.687	34	31	0.017	3	1	0	0.3
2022-10-07 20:18:28	30	333.3	-108.3	3.706	3.69	34	31	0.016	3	0	-1	0.2
2022-10-07 20:18:48	31	333.5	-108.1	3.708	3.691	34	31	0.017	3	1	0	0.4
2022-10-07 20:19:08	31	333.5	-108.5	3.71	3.694	34	31	0.016	3	0	-1	0.1
2022-10-07 20:19:28	32	333.8	-108.6	3.712	3.695	34	31	0.017	3	1	0	0.1
2022-10-07 20:19:48	32	334	-108.7	3.714	3.697	34	31	0.017	3	0	-1	0.2
2022-10-07 20:20:08	33	334	-108.9	3.716	3.7	34	31	0.016	3	1	0	0.6
2022-10-07 20:20:28	33	334.5	-108.3	3.718	3.701	34	31	0.017	3	0	-1	0.3
2022-10-07 20:20:48	34	334.5	-108.6	3.72	3.703	34	31	0.017	3	1	0	0.1
2022-10-07 20:21:08	34	334.8	-108.5	3.722	3.705	33	31	0.017	2	0	-1	0.2
2022-10-07 20:21:28	35	335	-108.7	3.725	3.707	33	31	0.018	2	1	0	0.5
2022-10-07 20:21:48	35	335.3	-108.2	3.727	3.709	33	31	0.018	2	0	-1	0.1
2022-10-07 20:22:08	36	335.3	-108.3	3.729	3.71	33	31	0.019	2	1	0	0.7
2022-10-07 20:22:28	36	335.5	-109	3.732	3.712	33	31	0.02	2	0	0	0.9
2022-10-07 20:22:48	36	335.8	-108.1	3.734	3.715	33	31	0.019	2	0	-1	1.1
2022-10-07 20:23:08	37	336	-109.2	3.736	3.717	33	31	0.019	2	1	0	0.6
2022-10-07 20:23:28	37	336.3	-108.6	3.739	3.719	33	31	0.02	2	0	-1	0.2
2022-10-07 20:23:48	38	336.3	-108.4	3.741	3.721	33	31	0.02	2	1	0	1.1
2022-10-07 20:24:08	38	336.8	-109.5	3.743	3.724	33	31	0.019	2	0	-1	0.8
2022-10-07 20:24:28	39	336.8	-108.7	3.746	3.726	33	31	0.02	2	1	0	0.2
2022-10-07 20:24:48	39	337	-108.5	3.748	3.728	33	31	0.02	2	0	-1	0.8
2022-10-07 20:25:08	40	337.3	-109.3	3.751	3.729	33	31	0.022	2	1	0	0.9
2022-10-07 20:25:28	40	337.5	-108.4	3.754	3.732	33	31	0.022	2	0	-1	0.1
2022-10-07 20:25:48	41	337.8	-108.5	3.756	3.734	33	31	0.022	2	1	0	0.8
2022-10-07 20:26:08	41	338	-109.3	3.759	3.736	33	30	0.023	3	0	-1	1
2022-10-07 20:26:28	42	338.3	-108.3	3.762	3.74	33	30	0.022	3	1	0	0.3
2022-10-07 20:26:48	42	338.5	-108.6	3.764	3.741	33	30	0.023	3	0	-1	0
2022-10-07 20:27:08	43	338.8	-108.6	3.769	3.743	33	30	0.026	3	1	0	0
2022-10-07 20:27:28	43	339.1	-108.6	3.771	3.746	33	30	0.025	3	0	-1	0.2
2022-10-07 20:27:48	44	339.3	-108.4	3.774	3.749	33	30	0.025	3	1	0	0.4
2022-10-07 20:28:08	44	339.6	-108.8	3.777	3.751	33	30	0.026	3	0	-1	0.4
2022-10-07 20:28:28	45	339.8	-108.4	3.78	3.754	33	30	0.026	3	1	0	0.2
2022-10-07 20:28:48	45	340.1	-108.2	3.783	3.756	33	30	0.027	3	0	0	0.8
2022-10-07 20:29:08	45	340.3	-109	3.786	3.759	33	30	0.027	3	0	-1	0.8
2022-10-07 20:29:28	46	340.8	-108.2	3.79	3.762	33	30	0.028	3	1	0	0.1
2022-10-07 20:29:48	46	341.1	-108.3	3.793	3.765	32	30	0.028	2	0	-1	0.2
2022-10-07 20:30:08	47	341.3	-108.5	3.797	3.768	32	30	0.029	2	1	0	0.3
2022-10-07 20:30:28	47	341.6	-108.8	3.8	3.772	32	30	0.028	2	0	-1	0.3
2022-10-07 20:30:48	48	341.8	-108.5	3.803	3.774	32	30	0.029	2	1	0	0.1
2022-10-07 20:31:08	48	342.3	-108.6	3.806	3.776	32	30	0.03	2	0	-1	0.3
2022-10-07 20:31:28	49	342.6	-108.3	3.811	3.78	32	30	0.031	2	1	0	0.7
2022-10-07 20:31:48	49	342.8	-109	3.814	3.783	32	30	0.031	2	0	-1	0.6
2022-10-07 20:32:08	50	343.1	-108.4	3.818	3.785	32	30	0.033	2	1	0	0.2
2022-10-07 20:32:28	50	343.6	-108.6	3.822	3.789	32	30	0.033	2	0	-1	0.1
2022-10-07 20:32:48	51	343.8	-108.5	3.825	3.792	32	30	0.033	2	1	0	0.1
2022-10-07 20:33:08	51	344.3	-108.6	3.829	3.796	32	30	0.033	2	0	-1	0.1
2022-10-07 20:33:28	52	344.6	-108.7	3.833	3.799	32	30	0.034	2	1	0	0.1
2022-10-07 20:33:48	52	344.8	-108.6	3.836	3.802	32	30	0.034	2	0	-1	0.1
2022-10-07 20:34:08	53	345.1	-108.7	3.841	3.805	32	30	0.036	2	1	0	0
2022-10-07 20:34:28	53	345.3	-108.7	3.844	3.809	32	30	0.035	2	0	0	0.2
2022-10-07 20:34:48	53	345.8	-108.5	3.848	3.813	32	30	0.035	2	0	-1	0
2022-10-07 20:35:08	54	346.3	-108.5	3.852	3.816	32	30	0.036	2	1	0	0.3
2022-10-07 20:35:28	54	346.6	-108.8	3.857	3.819	32	30	0.038	2	0	-1	0.2
2022-10-07 20:35:48	55	347.1	-108.6	3.86	3.823	32	30	0.037	2	1	0	0.1
2022-10-07 20:36:08	55	347.3	-108.7	3.864	3.826	32	30	0.038	2	0	-1	0.2
2022-10-07 20:36:28	56	347.8	-108.5	3.869	3.831	32	30	0.038	2	1	0	0.2
2022-10-07 20:36:48	56	348.1	-108.7	3.874	3.834	32	30	0.04	2	0	-1	0.1
2022-10-07 20:37:08	57	348.6	-108.6	3.877	3.838	32	30	0.039	2	1	0	0.2
2022-10-07 20:37:28	57	348.8	-108.4	3.881	3.841	32	30	0.04	2	0	-1	0.2
2022-10-07 20:37:48	58	349.1	-108.6	3.885	3.845	32	30	0.04	2	1	0	0.2
2022-10-07 20:38:08	58	349.6	-108.4	3.89	3.85	32	30	0.04	2	0	-1	0.6
2022-10-07 20:38:28	59	349.8	-109	3.895	3.853	32	30	0.042	2	1	0	0.2
2022-10-07 20:38:48	59	350.3	-108.8	3.898	3.857	32	30	0.041	2	0	0	0.3
2022-10-07 20:39:08	59	350.6	-108.5	3.903	3.861	32	30	0.042	2	0	-1	0.3
2022-10-07 20:39:28	60	351.1	-108.8	3.907	3.866	32	30	0.041	2	1	0	0.3
2022-10-07 20:39:48	60	351.6	-108.5	3.912	3.868	32	30	0.044	2	0	-1	0.6
2022-10-07 20:40:08	61	352.1	-109.1	3.917	3.873	32	30	0.044	2	1	0	0.8
2022-10-07 20:40:28	61	352.4	-108.3	3.921	3.876	32	30	0.045	2	0	-1	0.6
2022-10-07 20:40:48	62	352.6	-108.9	3.926	3.881	32	30	0.045	2	1	0	0.6
2022-10-07 20:41:08	62	353.1	-108.3	3.93	3.885	32	30	0.045	2	0	-1	0.1
2022-10-07 20:41:28	63	353.6	-108.4	3.935	3.89	32	30	0.045	2	1	0	0.4
2022-10-07 20:41:48	63	353.9	-108.8	3.939	3.894	32	30	0.045	2	0	-1	0.3
2022-10-07 20:42:08	64	354.4	-108.5	3.944	3.898	32	30	0.046	2	1	0	0.1
2022-10-07 20:42:28	64	354.9	-108.6	3.948	3.902	32	30	0.046	2	0	0	0.2
2022-10-07 20:42:48	64	355.4	-108.8	3.953	3.907	32	30	0.046	2	0	-1	0.2
2022-10-07 20:43:08	65	355.6	-108.6	3.958	3.912	32	30	0.046	2	1	0	0
2022-10-07 20:43:28	65	356.1	-108.6	3.963	3.916	32	30	0.047	2	0	-1	11.6
2022-10-07 20:43:48	66	356.1	-97	3.965	3.919	32	30	0.046	2	1	0	2
2022-10-07 20:44:08	66	356.1	-95	3.963	3.917	32	30	0.046	2	0	-1	0.1
2022-10-07 20:44:28	67	356.4	-95.1	3.967	3.921	32	30	0.046	2	1	0	0.2
2022-10-07 20:44:48	67	356.9	-94.9	3.971	3.924	32	30	0.047	2	0	0	0.4
2022-10-07 20:45:08	67	357.1	-95.3	3.975	3.927	32	29	0.048	3	0	-1	0.6
2022-10-07 20:45:28	68	357.4	-94.7	3.978	3.932	32	29	0.046	3	1	0	0.6
2022-10-07 20:45:48	68	357.9	-95.3	3.983	3.935	32	29	0.048	3	0	-1	0.5
2022-10-07 20:46:08	69	358.1	-94.8	3.987	3.94	32	29	0.047	3	1	0	0.3
2022-10-07 20:46:28	69	358.6	-95.1	3.992	3.944	32	29	0.048	3	0	0	0.1
2022-10-07 20:46:48	69	358.9	-95	3.996	3.948	32	29	0.048	3	0	-1	0
2022-10-07 20:47:08	70	359.4	-95	4	3.952	32	29	0.048	3	1	0	0.1
2022-10-07 20:47:28	70	359.6	-95.1	4.004	3.957	31	29	0.047	2	0	-1	0.3
2022-10-07 20:47:48	71	360.1	-94.8	4.009	3.961	31	29	0.048	2	1	0	0.3
2022-10-07 20:48:08	71	360.4	-95.1	4.013	3.965	31	29	0.048	2	0	0	0.2
2022-10-07 20:48:28	71	360.9	-94.9	4.018	3.968	31	29	0.05	2	0	-1	0.2
2022-10-07 20:48:48	72	361.4	-95.1	4.022	3.973	31	29	0.049	2	1	0	0.1
2022-10-07 20:49:08	72	361.6	-95	4.026	3.977	31	29	0.049	2	0	-1	0.2
2022-10-07 20:49:28	73	361.9	-95.2	4.031	3.982	31	29	0.049	2	1	0	0.1
2022-10-07 20:49:48	73	362.4	-95.1	4.035	3.986	31	29	0.049	2	0	0	0.1
2022-10-07 20:50:08	73	362.6	-95	4.039	3.99	31	29	0.049	2	0	-1	0
2022-10-07 20:50:28	74	363.1	-95	4.043	3.994	31	29	0.049	2	1	0	0.1
2022-10-07 20:50:48	74	363.4	-94.9	4.047	3.998	31	29	0.049	2	0	-1	0.4
2022-10-07 20:51:08	75	363.9	-95.3	4.052	4.003	31	29	0.049	2	1	0	0.5
2022-10-07 20:51:28	75	364.4	-94.8	4.056	4.007	31	29	0.049	2	0	0	0.3
2022-10-07 20:51:48	75	364.7	-95.1	4.06	4.011	31	28	0.049	3	0	-1	0.2
2022-10-07 20:52:08	76	365.2	-94.9	4.064	4.015	31	28	0.049	3	1	0	0
2022-10-07 20:52:28	76	365.4	-94.9	4.069	4.019	31	28	0.05	3	0	-1	0.2
2022-10-07 20:52:48	77	365.9	-95.1	4.073	4.023	31	28	0.05	3	1	0	0
2022-10-07 20:53:08	77	366.2	-95.1	4.079	4.027	31	28	0.052	3	0	-1	0.1
2022-10-07 20:53:28	78	366.7	-95.2	4.082	4.032	31	28	0.05	3	1	0	0.1
2022-10-07 20:53:48	78	367.2	-95.1	4.088	4.036	31	28	0.052	3	0	0	0.1
2022-10-07 20:54:08	78	367.4	-95.2	4.091	4.041	31	28	0.05	3	0	-1	0.1
2022-10-07 20:54:28	79	367.9	-95.1	4.096	4.044	30	28	0.052	2	1	0	42.1
2022-10-07 20:54:48	79	366.9	-53	4.085	4.036	30	28	0.049	2	0	0	9.1
2022-10-07 20:55:08	79	365.7	-43.9	4.073	4.023	30	28	0.05	2	0	-1	0.4
2022-10-07 20:55:28	80	365.4	-44.3	4.071	4.022	30	28	0.049	2	1	0	0.5
2022-10-07 20:55:48	80	365.7	-43.8	4.071	4.022	30	28	0.049	2	0	0	0.1
2022-10-07 20:56:08	80	365.7	-43.7	4.071	4.023	30	28	0.048	2	0	0	0.8
2022-10-07 20:56:28	80	365.9	-44.5	4.073	4.026	30	27	0.047	3	0	0	0.7
2022-10-07 20:56:48	80	365.9	-43.8	4.075	4.027	30	27	0.048	3	0	0	0.3
2022-10-07 20:57:08	80	365.9	-44.1	4.076	4.029	30	27	0.047	3	0	-1	0
2022-10-07 20:57:28	81	366.2	-44.1	4.078	4.03	30	27	0.048	3	1	0	0.1
2022-10-07 20:57:48	81	366.4	-44.2	4.08	4.032	30	27	0.048	3	0	0	0.1
2022-10-07 20:58:08	81	366.7	-44.1	4.081	4.034	29	27	0.047	2	0	0	0.3
2022-10-07 20:58:28	81	366.9	-44.4	4.084	4.036	29	27	0.048	2	0	0	0.4
2022-10-07 20:58:48	81	367.2	-44	4.086	4.038	29	27	0.048	2	0	-1	0.1
2022-10-07 20:59:08	82	367.4	-44.1	4.088	4.04	29	27	0.048	2	1	0	0.1
2022-10-07 20:59:28	82	367.4	-44	4.09	4.041	29	27	0.049	2	0	0	0.5
2022-10-07 20:59:48	82	367.4	-44.5	4.092	4.044	29	27	0.048	2	0	0	0.3
2022-10-07 21:00:08	82	367.9	-44.2	4.094	4.046	29	26	0.048	3	0	-1	0.6
2022-10-07 21:00:28	83	367.9	-44.8	4.097	4.049	29	26	0.048	3	1	0	0.2
2022-10-07 21:00:48	83	368.2	-44.6	4.099	4.05	29	26	0.049	3	0	0	0
2022-10-07 21:01:08	83	368.2	-44.6	4.101	4.052	29	26	0.049	3	0	0	0.2
2022-10-07 21:01:28	83	368.4	-44.8	4.103	4.055	29	26	0.048	3	0	0	0.3
2022-10-07 21:01:48	83	368.7	-44.5	4.105	4.057	29	26	0.048	3	0	-1	0.4
2022-10-07 21:02:08	84	368.9	-44.9	4.107	4.058	29	26	0.049	3	1	0	0
2022-10-07 21:02:28	84	368.9	-44.9	4.11	4.06	28	26	0.05	2	0	0	0.1
2022-10-07 21:02:48	84	369.2	-44.8	4.112	4.063	28	26	0.049	2	0	0	0.3
2022-10-07 21:03:08	84	369.4	-44.5	4.114	4.065	28	26	0.049	2	0	0	0.4
2022-10-07 21:03:28	84	369.7	-44.9	4.116	4.066	28	26	0.05	2	0	-1	0
2022-10-07 21:03:48	85	369.7	-44.9	4.118	4.069	28	26	0.049	2	1	0	0.1
2022-10-07 21:04:08	85	369.9	-45	4.12	4.071	28	26	0.049	2	0	0	0.4
2022-10-07 21:04:28	85	370.2	-44.6	4.122	4.072	28	26	0.05	2	0	0	0.3
2022-10-07 21:04:48	85	370.4	-44.9	4.124	4.075	28	26	0.049	2	0	-1	0.1
2022-10-07 21:05:08	86	370.7	-44.8	4.127	4.076	28	26	0.051	2	1	0	0.2
2022-10-07 21:05:28	86	370.7	-45	4.127	4.078	28	26	0.049	2	0	0	0.5
2022-10-07 21:05:48	86	370.9	-44.5	4.13	4.08	28	26	0.05	2	0	0	0.1
2022-10-07 21:06:08	86	370.9	-44.6	4.132	4.083	28	26	0.049	2	0	0	0
2022-10-07 21:06:28	86	371.4	-44.6	4.134	4.085	28	26	0.049	2	0	-1	0.3
2022-10-07 21:06:48	87	371.4	-44.9	4.135	4.087	28	26	0.048	2	1	0	0.4
2022-10-07 21:07:08	87	371.7	-44.5	4.138	4.089	28	26	0.049	2	0	0	0.3
2022-10-07 21:07:28	87	371.7	-44.8	4.14	4.091	28	26	0.049	2	0	0	0.2
2022-10-07 21:07:48	87	372.2	-44.6	4.143	4.093	28	26	0.05	2	0	0	0
2022-10-07 21:08:08	87	372.2	-44.6	4.145	4.095	28	26	0.05	2	0	-1	0.1
2022-10-07 21:08:28	88	372.4	-44.5	4.146	4.096	28	26	0.05	2	1	0	0
2022-10-07 21:08:48	88	372.4	-44.5	4.148	4.099	28	26	0.049	2	0	0	0.6
2022-10-07 21:09:08	88	372.7	-45.1	4.15	4.101	28	26	0.049	2	0	-1	0.5
2022-10-07 21:09:28	89	372.9	-44.6	4.152	4.103	28	26	0.049	2	1	0	0
2022-10-07 21:09:48	89	373.2	-44.6	4.155	4.105	28	26	0.05	2	0	0	0.3
2022-10-07 21:10:08	89	373.4	-44.9	4.157	4.107	28	26	0.05	2	0	-1	0.4
2022-10-07 21:10:28	90	373.4	-44.5	4.158	4.109	28	26	0.049	2	1	0	0.3
2022-10-07 21:10:48	90	373.7	-44.8	4.161	4.111	28	26	0.05	2	0	0	0.3
2022-10-07 21:11:08	90	373.7	-45.1	4.163	4.113	28	26	0.05	2	0	0	0.5
2022-10-07 21:11:28	90	374.2	-44.6	4.165	4.116	28	26	0.049	2	0	-1	0.5
2022-10-07 21:11:48	91	374.2	-45.1	4.167	4.117	28	26	0.05	2	1	0	0.4
2022-10-07 21:12:08	91	374.4	-44.7	4.17	4.12	28	26	0.05	2	0	0	0.4
2022-10-07 21:12:28	91	374.7	-45.1	4.171	4.122	28	26	0.049	2	0	-1	0.2
2022-10-07 21:12:48	92	374.7	-44.9	4.173	4.124	28	26	0.049	2	1	0	0.3
2022-10-07 21:13:08	92	374.9	-44.6	4.175	4.126	28	26	0.049	2	0	0	0
2022-10-07 21:13:28	92	375.2	-44.6	4.177	4.128	28	26	0.049	2	0	-1	0.2
2022-10-07 21:13:48	93	375.4	-44.8	4.18	4.13	28	26	0.05	2	1	0	0.2
2022-10-07 21:14:08	93	375.4	-45	4.182	4.132	28	26	0.05	2	0	0	0.4
2022-10-07 21:14:28	93	375.7	-44.6	4.183	4.134	28	26	0.049	2	0	0	0.4
2022-10-07 21:14:48	93	375.9	-45	4.185	4.137	28	26	0.048	2	0	-1	0.5
2022-10-07 21:15:08	94	376.2	-44.5	4.188	4.137	28	26	0.051	2	1	0	0.5
2022-10-07 21:15:28	94	376.2	-45	4.19	4.141	28	26	0.049	2	0	0	0
2022-10-07 21:15:48	94	376.5	-45	4.192	4.142	28	26	0.05	2	0	0	0
2022-10-07 21:16:08	94	376.7	-45	4.193	4.145	28	26	0.048	2	0	-1	0.5
2022-10-07 21:16:28	95	377	-44.5	4.196	4.146	28	26	0.05	2	1	11	50.9
2022-10-08 00:37:18	84	367.2	-95.4	4.085	4.038	29	27	0.047	2	-11	0	0.1
2022-10-08 00:37:38	84	368.2	-95.3	4.097	4.05	29	28	0.047	1	0	0	50.5
2022-10-08 00:37:58	84	366.4	-44.8	4.079	4.033	29	28	0.046	1	0	-1	0.3
2022-10-08 00:38:18	85	366.4	-44.5	4.081	4.034	29	28	0.047	1	1	0	0.2
2022-10-08 00:38:38	85	366.7	-44.7	4.082	4.035	29	28	0.047	1	0	0	0.1
2022-10-08 00:38:58	85	366.7	-44.6	4.083	4.037	29	28	0.046	1	0	0	0
2022-10-08 00:39:18	85	367.2	-44.6	4.087	4.04	29	28	0.047	1	0	0	0.1
2022-10-08 00:39:38	85	367.2	-44.7	4.089	4.041	29	28	0.048	1	0	-1	0.2
2022-10-08 00:39:58	86	367.4	-44.5	4.091	4.044	29	28	0.047	1	1	0	0.4
2022-10-08 00:40:18	86	367.4	-44.9	4.093	4.046	29	28	0.047	1	0	0	0.3
2022-10-08 00:40:38	86	367.9	-44.6	4.096	4.049	29	28	0.047	1	0	0	0.1
2022-10-08 00:40:58	86	368.2	-44.5	4.098	4.05	29	28	0.048	1	0	0	0.5
2022-10-08 00:41:18	86	368.2	-45	4.1	4.053	29	28	0.047	1	0	-1	0.1
2022-10-08 00:41:38	87	368.4	-44.9	4.103	4.056	29	28	0.047	1	1	0	0.4
2022-10-08 00:41:58	87	368.7	-44.5	4.105	4.057	29	28	0.048	1	0	0	0.1
2022-10-08 00:42:18	87	368.7	-44.6	4.107	4.06	29	28	0.047	1	0	0	0.4
2022-10-08 00:42:38	87	369.2	-45	4.109	4.062	29	28	0.047	1	0	0	0.5
2022-10-08 00:42:58	87	369.2	-44.5	4.112	4.064	29	28	0.048	1	0	0	0.5
2022-10-08 00:43:18	87	369.4	-45	4.114	4.066	29	28	0.048	1	0	-1	0.4
2022-10-08 00:43:38	88	369.7	-44.6	4.116	4.069	29	28	0.047	1	1	0	0.4
2022-10-08 00:43:58	88	369.9	-45	4.119	4.07	29	28	0.049	1	0	0	0.4
2022-10-08 00:44:18	88	370.2	-44.6	4.121	4.073	29	28	0.048	1	0	0	0.1
2022-10-08 00:44:38	88	370.4	-44.5	4.123	4.075	29	28	0.048	1	0	0	0.4
2022-10-08 00:44:58	88	370.7	-44.9	4.125	4.078	29	28	0.047	1	0	-1	0.4
2022-10-08 00:45:18	89	370.7	-44.5	4.128	4.079	29	28	0.049	1	1	0	0.3
2022-10-08 00:45:38	89	370.9	-44.8	4.129	4.083	29	28	0.046	1	0	0	0.1
2022-10-08 00:45:58	89	371.2	-44.7	4.133	4.084	29	28	0.049	1	0	0	0.1
2022-10-08 00:46:18	89	371.4	-44.6	4.135	4.087	29	28	0.048	1	0	0	0.3
2022-10-08 00:46:38	89	371.4	-44.9	4.136	4.089	29	28	0.047	1	0	0	0.4
2022-10-08 00:46:58	89	371.7	-44.5	4.139	4.09	29	28	0.049	1	0	-1	0.5
2022-10-08 00:47:18	90	371.9	-45	4.141	4.093	29	28	0.048	1	1	0	0.5
2022-10-08 00:47:38	90	372.2	-44.5	4.143	4.096	29	28	0.047	1	0	0	0.6
2022-10-08 00:47:58	90	372.4	-45.1	4.146	4.098	29	28	0.048	1	0	0	0.7
2022-10-08 00:48:18	90	372.4	-44.4	4.148	4.1	29	28	0.048	1	0	0	0.6
2022-10-08 00:48:38	90	372.7	-45	4.15	4.102	29	28	0.048	1	0	-1	0.3
2022-10-08 00:48:58	91	372.9	-44.7	4.153	4.104	29	28	0.049	1	1	0	0.1
2022-10-08 00:49:18	91	373.2	-44.8	4.155	4.107	29	28	0.048	1	0	0	0.1
2022-10-08 00:49:38	91	373.4	-44.7	4.157	4.109	29	28	0.048	1	0	-1	0.3
2022-10-08 00:49:58	92	373.7	-45	4.159	4.111	29	28	0.048	1	1	0	0.5
2022-10-08 00:50:18	92	373.7	-44.5	4.162	4.114	29	28	0.048	1	0	0	0.3
2022-10-08 00:50:38	92	373.9	-44.8	4.164	4.116	29	28	0.048	1	0	0	0.3
2022-10-08 00:50:58	92	374.2	-44.5	4.166	4.118	29	28	0.048	1	0	-1	0.5
2022-10-08 00:51:18	93	374.4	-45	4.168	4.121	29	28	0.047	1	1	0	0.3
2022-10-08 00:51:38	93	374.7	-44.7	4.171	4.123	29	28	0.048	1	0	0	0.1
2022-10-08 00:51:58	93	374.9	-44.6	4.173	4.125	29	28	0.048	1	0	0	0.5
2022-10-08 00:52:18	93	374.9	-45.1	4.176	4.127	29	28	0.049	1	0	-1	0.2
2022-10-08 00:52:38	94	375.2	-44.9	4.177	4.129	29	28	0.048	1	1	0	0.2
2022-10-08 00:52:58	94	375.4	-45.1	4.18	4.132	29	28	0.048	1	0	0	0.4
2022-10-08 00:53:18	94	375.7	-44.7	4.182	4.134	29	28	0.048	1	0	0	0.3
2022-10-08 00:53:38	94	375.7	-44.4	4.185	4.137	29	28	0.048	1	0	-1	0.5
2022-10-08 00:53:58	95	376.2	-44.9	4.186	4.138	29	28	0.048	1	1	53	64.1
2022-10-08 19:39:08	42	334.3	-109	3.714	3.698	32	30	0.016	2	-53	0	0
2022-10-08 19:39:28	42	335	-109	3.725	3.707	32	30	0.018	2	0	0	0.5
2022-10-08 19:39:48	42	335.5	-108.5	3.731	3.713	32	30	0.018	2	0	-1	0
2022-10-08 19:40:08	43	336	-108.5	3.735	3.716	32	30	0.019	2	1	0	0.4
2022-10-08 19:40:28	43	336.3	-108.9	3.739	3.72	33	30	0.019	3	0	-1	0.2
2022-10-08 19:40:48	44	336.8	-108.7	3.742	3.723	33	30	0.019	3	1	0	0.4
2022-10-08 19:41:08	44	336.8	-108.3	3.746	3.726	33	30	0.02	3	0	-1	0.4
2022-10-08 19:41:28	45	337	-108.7	3.749	3.729	33	30	0.02	3	1	0	0.1
2022-10-08 19:41:48	45	337.5	-108.8	3.752	3.731	33	30	0.021	3	0	-1	0.1
2022-10-08 19:42:08	46	337.8	-108.9	3.757	3.734	33	30	0.023	3	1	0	0.7
2022-10-08 19:42:28	46	338	-108.2	3.759	3.736	33	30	0.023	3	0	-1	0.3
2022-10-08 19:42:48	47	338.3	-108.5	3.763	3.739	33	31	0.024	2	1	0	0
2022-10-08 19:43:08	47	338.8	-108.5	3.766	3.743	33	31	0.023	2	0	-1	0.1
2022-10-08 19:43:28	48	339.1	-108.4	3.77	3.745	33	31	0.025	2	1	0	0.2
2022-10-08 19:43:48	48	339.3	-108.2	3.774	3.749	33	31	0.025	2	0	-1	0.4
2022-10-08 19:44:08	49	339.6	-108.6	3.778	3.751	33	31	0.027	2	1	0	0.5
2022-10-08 19:44:28	49	340.1	-108.1	3.782	3.754	33	31	0.028	2	0	-1	0.2
2022-10-08 19:44:48	50	340.3	-108.3	3.785	3.757	33	31	0.028	2	1	0	0.2
2022-10-08 19:45:08	50	340.8	-108.5	3.789	3.761	33	31	0.028	2	0	-1	0.2
2022-10-08 19:45:28	51	341.1	-108.3	3.793	3.764	33	31	0.029	2	1	0	0.5
2022-10-08 19:45:48	51	341.6	-108.8	3.797	3.767	33	31	0.03	2	0	-1	0.6
2022-10-08 19:46:08	52	341.8	-108.2	3.801	3.77	33	31	0.031	2	1	0	0.4
2022-10-08 19:46:28	52	342.3	-108.6	3.806	3.774	33	31	0.032	2	0	0	0.4
2022-10-08 19:46:48	52	342.6	-108.2	3.81	3.777	33	31	0.033	2	0	-1	0.1
2022-10-08 19:47:08	53	342.8	-108.1	3.815	3.781	33	31	0.034	2	1	0	0.7
2022-10-08 19:47:28	53	343.3	-108.8	3.819	3.785	33	31	0.034	2	0	-1	0.6
2022-10-08 19:47:48	54	343.8	-108.2	3.825	3.789	33	31	0.036	2	1	0	0.6
2022-10-08 19:48:08	54	344.3	-108.8	3.829	3.793	33	31	0.036	2	0	-1	0.2
2022-10-08 19:48:28	55	344.6	-108.6	3.834	3.797	33	31	0.037	2	1	0	0.4
2022-10-08 19:48:48	55	345.1	-108.2	3.838	3.801	33	31	0.037	2	0	-1	0.2
2022-10-08 19:49:08	56	345.3	-108.4	3.843	3.805	33	31	0.038	2	1	0	0.4
2022-10-08 19:49:28	56	345.8	-108.8	3.848	3.81	33	31	0.038	2	0	-1	0.1
2022-10-08 19:49:48	57	346.3	-108.7	3.852	3.813	33	31	0.039	2	1	0	0.6
2022-10-08 19:50:08	57	346.6	-108.1	3.858	3.817	33	31	0.041	2	0	-1	0.8
2022-10-08 19:50:28	58	347.1	-108.9	3.861	3.821	33	31	0.04	2	1	0	0.4
2022-10-08 19:50:48	58	347.3	-108.5	3.866	3.825	33	31	0.041	2	0	-1	0.2
2022-10-08 19:51:08	59	347.8	-108.7	3.871	3.83	33	31	0.041	2	1	0	0.2
2022-10-08 19:51:28	59	348.1	-108.5	3.876	3.834	33	31	0.042	2	0	-1	0.2
2022-10-08 19:51:48	60	348.6	-108.7	3.881	3.839	33	31	0.042	2	1	0	0.1
2022-10-08 19:52:08	60	349.1	-108.8	3.884	3.843	33	31	0.041	2	0	0	0.2
2022-10-08 19:52:28	60	349.3	-108.6	3.889	3.847	33	31	0.042	2	0	-1	0.3
2022-10-08 19:52:48	61	349.8	-108.9	3.894	3.851	33	31	0.043	2	1	0	0.8
2022-10-08 19:53:08	61	350.3	-108.1	3.898	3.855	33	31	0.043	2	0	-1	0.6
2022-10-08 19:53:28	62	350.6	-108.7	3.903	3.86	33	31	0.043	2	1	0	0.4
2022-10-08 19:53:48	62	351.1	-108.3	3.907	3.865	33	31	0.042	2	0	-1	0.5
2022-10-08 19:54:08	63	351.6	-108.8	3.911	3.868	33	31	0.043	2	1	0	0.3
2022-10-08 19:54:28	63	352.1	-108.5	3.916	3.872	32	31	0.044	1	0	-1	0.2
2022-10-08 19:54:48	64	352.4	-108.3	3.921	3.877	32	31	0.044	1	1	0	0.4
2022-10-08 19:55:08	64	352.6	-108.7	3.926	3.881	32	31	0.045	1	0	-1	0.2
2022-10-08 19:55:28	65	353.1	-108.5	3.93	3.885	32	31	0.045	1	1	0	0.2
2022-10-08 19:55:48	65	353.6	-108.7	3.935	3.89	32	31	0.045	1	0	-1	0
2022-10-08 19:56:08	66	354.1	-108.7	3.94	3.894	32	31	0.046	1	1	0	0.2
2022-10-08 19:56:28	66	354.4	-108.5	3.944	3.898	32	31	0.046	1	0	-1	0.3
2022-10-08 19:56:48	67	354.9	-108.8	3.949	3.903	32	31	0.046	1	1	0	0.3
2022-10-08 19:57:08	67	355.4	-108.5	3.954	3.908	32	30	0.046	2	0	-1	0.2
2022-10-08 19:57:28	68	355.6	-108.3	3.959	3.912	32	30	0.047	2	1	0	0.2
2022-10-08 19:57:48	68	356.1	-108.5	3.963	3.916	32	30	0.047	2	0	0	14
2022-10-08 19:58:08	68	356.1	-94.5	3.962	3.916	32	30	0.046	2	0	-1	0.8
2022-10-08 19:58:28	69	356.1	-95.3	3.964	3.917	32	30	0.047	2	1	0	0.3
2022-10-08 19:58:48	69	356.4	-95	3.969	3.922	32	30	0.047	2	0	-1	0
2022-10-08 19:59:08	70	356.9	-95	3.972	3.925	32	30	0.047	2	1	0	0
2022-10-08 19:59:28	70	357.1	-95	3.976	3.93	32	30	0.046	2	0	0	0
2022-10-08 19:59:48	70	357.6	-95	3.98	3.933	32	30	0.047	2	0	-1	0.1
2022-10-08 20:00:08	71	358.1	-95.1	3.985	3.937	32	30	0.048	2	1	0	0.1
2022-10-08 20:00:28	71	358.4	-95	3.988	3.941	32	30	0.047	2	0	-1	0.1
2022-10-08 20:00:48	72	358.9	-95.1	3.993	3.946	32	30	0.047	2	1	0	0
2022-10-08 20:01:08	72	359.1	-95.1	3.997	3.95	32	30	0.047	2	0	-1	0.2
2022-10-08 20:01:28	73	359.6	-95.3	4.001	3.954	32	30	0.047	2	1	0	0.1
2022-10-08 20:01:48	73	359.9	-95.2	4.006	3.958	32	30	0.048	2	0	0	0.2
2022-10-08 20:02:08	73	360.1	-95	4.01	3.962	32	30	0.048	2	0	-1	0.1
2022-10-08 20:02:28	74	360.6	-95.1	4.014	3.966	32	30	0.048	2	1	0	0.2
2022-10-08 20:02:48	74	360.9	-94.9	4.018	3.971	32	30	0.047	2	0	-1	0.4
2022-10-08 20:03:08	75	361.4	-95.3	4.023	3.976	32	30	0.047	2	1	0	0.4
2022-10-08 20:03:28	75	361.9	-94.9	4.028	3.979	32	30	0.049	2	0	0	0.1
2022-10-08 20:03:48	75	362.4	-95	4.032	3.983	32	30	0.049	2	0	-1	0.1
2022-10-08 20:04:08	76	362.4	-94.9	4.035	3.987	32	30	0.048	2	1	0	0.3
2022-10-08 20:04:28	76	362.9	-95.2	4.04	3.992	32	30	0.048	2	0	-1	0.3
2022-10-08 20:04:48	77	363.4	-94.9	4.044	3.995	31	29	0.049	2	1	0	0
2022-10-08 20:05:08	77	363.6	-94.9	4.048	3.999	31	29	0.049	2	0	0	0.3
2022-10-08 20:05:28	77	364.2	-95.2	4.053	4.004	31	29	0.049	2	0	-1	0.2
2022-10-08 20:05:48	78	364.4	-95	4.057	4.008	31	29	0.049	2	1	0	0.3
2022-10-08 20:06:08	78	364.9	-95.3	4.061	4.012	31	29	0.049	2	0	-1	0.1
2022-10-08 20:06:28	79	365.4	-95.2	4.066	4.016	31	29	0.05	2	1	0	0
2022-10-08 20:06:48	79	365.7	-95.2	4.07	4.02	31	29	0.05	2	0	-1	0.1
2022-10-08 20:07:08	80	365.9	-95.3	4.075	4.025	31	29	0.05	2	1	0	0.1
2022-10-08 20:07:28	80	366.7	-95.2	4.079	4.029	31	29	0.05	2	0	0	0.1
2022-10-08 20:07:48	80	366.9	-95.1	4.084	4.034	31	29	0.05	2	0	-1	0.4
2022-10-08 20:08:08	81	367.4	-95.5	4.089	4.038	31	29	0.051	2	1	0	0.7
2022-10-08 20:08:28	81	367.7	-94.8	4.093	4.042	31	29	0.051	2	0	-1	1.2
2022-10-08 20:08:48	82	367.9	-96	4.098	4.046	31	29	0.052	2	1	0	51.5
2022-10-08 20:09:08	82	365.9	-44.5	4.077	4.026	31	29	0.051	2	0	0	0.5
2022-10-08 20:09:28	82	365.7	-44	4.072	4.024	31	29	0.048	2	0	0	0.4
2022-10-08 20:09:48	82	365.7	-44.4	4.071	4.023	31	28	0.048	3	0	0	0.4
2022-10-08 20:10:08	82	365.7	-44	4.072	4.024	30	28	0.048	2	0	-1	0.2
2022-10-08 20:10:28	83	365.9	-44.2	4.073	4.025	30	28	0.048	2	1	0	0.1
2022-10-08 20:10:48	83	365.9	-44.3	4.075	4.027	30	28	0.048	2	0	0	0.2
2022-10-08 20:11:08	83	366.2	-44.1	4.077	4.03	30	28	0.047	2	0	0	0.3
2022-10-08 20:11:28	83	366.2	-44.4	4.079	4.031	30	28	0.048	2	0	0	0.3
2022-10-08 20:11:48	83	366.4	-44.1	4.08	4.032	30	28	0.048	2	0	0	0
2022-10-08 20:12:08	83	366.7	-44.1	4.082	4.035	30	28	0.047	2	0	0	0.1
2022-10-08 20:12:28	83	366.7	-44.2	4.084	4.036	30	28	0.048	2	0	-1	0.2
2022-10-08 20:12:48	84	367.2	-44.4	4.086	4.038	30	28	0.048	2	1	0	0.3
2022-10-08 20:13:08	84	367.2	-44.1	4.088	4.039	30	28	0.049	2	0	0	0.2
2022-10-08 20:13:28	84	367.4	-44.3	4.09	4.042	30	27	0.048	3	0	0	0.4
2022-10-08 20:13:48	84	367.4	-43.9	4.092	4.043	30	27	0.049	3	0	0	0.4
2022-10-08 20:14:08	84	367.7	-44.3	4.094	4.046	29	27	0.048	2	0	0	0.4
2022-10-08 20:14:28	84	367.9	-43.9	4.096	4.048	29	27	0.048	2	0	-1	0.5
2022-10-08 20:14:48	85	368.2	-44.4	4.099	4.05	29	27	0.049	2	1	0	0
2022-10-08 20:15:08	85	368.2	-44.4	4.101	4.053	29	27	0.048	2	0	0	0.1
2022-10-08 20:15:28	85	368.7	-44.3	4.103	4.054	29	27	0.049	2	0	0	0.2
2022-10-08 20:15:48	85	368.7	-44.5	4.105	4.056	29	27	0.049	2	0	0	0.1
2022-10-08 20:16:08	85	368.9	-44.6	4.108	4.059	29	27	0.049	2	0	-1	0
2022-10-08 20:16:28	86	368.9	-44.6	4.109	4.061	29	27	0.048	2	1	0	0.1
2022-10-08 20:16:48	86	369.2	-44.7	4.112	4.063	29	27	0.049	2	0	0	0.4
2022-10-08 20:17:08	86	369.4	-45.1	4.114	4.065	29	27	0.049	2	0	0	0.2
2022-10-08 20:17:28	86	369.7	-44.9	4.115	4.068	29	26	0.047	3	0	0	0.3
2022-10-08 20:17:48	86	369.7	-44.6	4.119	4.069	29	26	0.05	3	0	0	0.1
2022-10-08 20:18:08	86	369.9	-44.7	4.12	4.071	29	26	0.049	3	0	-1	0
2022-10-08 20:18:28	87	370.2	-44.7	4.122	4.073	28	26	0.049	2	1	0	0.1
2022-10-08 20:18:48	87	370.4	-44.8	4.124	4.075	28	26	0.049	2	0	0	0.2
2022-10-08 20:19:08	87	370.7	-44.6	4.126	4.077	28	26	0.049	2	0	0	0.5
2022-10-08 20:19:28	87	370.9	-45.1	4.128	4.078	28	26	0.05	2	0	0	0
2022-10-08 20:19:48	87	370.9	-45.1	4.131	4.081	28	26	0.05	2	0	-1	0
2022-10-08 20:20:08	88	371.2	-45.1	4.133	4.083	28	26	0.05	2	1	0	0.4
2022-10-08 20:20:28	88	371.4	-44.7	4.135	4.085	28	26	0.05	2	0	0	0
2022-10-08 20:20:48	88	371.4	-44.7	4.137	4.088	28	26	0.049	2	0	0	0
2022-10-08 20:21:08	88	371.7	-44.7	4.139	4.089	28	26	0.05	2	0	0	0.1
2022-10-08 20:21:28	88	371.9	-44.8	4.141	4.092	28	26	0.049	2	0	-1	0.2
2022-10-08 20:21:48	89	372.2	-44.6	4.143	4.094	28	26	0.049	2	1	0	0.6
2022-10-08 20:22:08	89	372.2	-45.2	4.145	4.096	28	26	0.049	2	0	0	0.6
2022-10-08 20:22:28	89	372.4	-44.6	4.147	4.098	28	26	0.049	2	0	0	0.6
2022-10-08 20:22:48	89	372.7	-45.2	4.149	4.099	28	26	0.05	2	0	-1	0.2
2022-10-08 20:23:08	90	372.9	-45	4.151	4.102	28	26	0.049	2	1	0	0.1
2022-10-08 20:23:28	90	372.9	-44.9	4.153	4.103	28	26	0.05	2	0	0	0.1
2022-10-08 20:23:48	90	373.2	-44.8	4.155	4.107	28	26	0.048	2	0	0	0
2022-10-08 20:24:08	90	373.4	-44.8	4.158	4.109	28	26	0.049	2	0	-1	0.3
2022-10-08 20:24:28	91	373.7	-45.1	4.16	4.11	28	26	0.05	2	1	0	0.4
2022-10-08 20:24:48	91	373.7	-44.7	4.162	4.112	28	26	0.05	2	0	0	0.5
2022-10-08 20:25:08	91	373.9	-45.2	4.163	4.115	28	26	0.048	2	0	-1	0
2022-10-08 20:25:28	92	374.2	-45.2	4.165	4.116	28	26	0.049	2	1	0	0.6
2022-10-08 20:25:48	92	374.4	-44.6	4.168	4.118	28	26	0.05	2	0	0	0.6
2022-10-08 20:26:08	92	374.4	-45.2	4.17	4.12	28	26	0.05	2	0	0	0.7
2022-10-08 20:26:28	92	374.7	-44.5	4.172	4.123	28	26	0.049	2	0	-1	0.1
2022-10-08 20:26:48	93	374.9	-44.6	4.174	4.125	28	26	0.049	2	1	0	0.2
2022-10-08 20:27:08	93	374.9	-44.8	4.176	4.126	28	26	0.05	2	0	0	0.1
2022-10-08 20:27:28	93	375.2	-44.9	4.179	4.129	28	26	0.05	2	0	0	0.3
2022-10-08 20:27:48	93	375.4	-45.2	4.18	4.131	28	26	0.049	2	0	-1	0.1
2022-10-08 20:28:08	94	375.7	-45.1	4.182	4.133	28	26	0.049	2	1	0	0.2
2022-10-08 20:28:28	94	375.7	-44.9	4.184	4.135	28	26	0.049	2	0	0	0.1
2022-10-08 20:28:48	94	375.9	-44.8	4.187	4.137	28	26	0.05	2	0	0	0.1
2022-10-08 20:29:08	94	376.2	-44.7	4.189	4.139	28	26	0.05	2	0	27	27.6
2022-10-09 02:18:48	67	349.1	-72.3	3.893	3.83	30	28	0.063	2	-27	0	35.8
2022-10-09 02:19:08	67	352.9	-108.1	3.93	3.864	30	28	0.066	2	0	0	0.5
2022-10-09 02:19:28	67	354.1	-108.6	3.944	3.878	30	28	0.066	2	0	-1	0.2
2022-10-09 02:19:48	68	354.9	-108.8	3.953	3.89	30	29	0.063	1	1	0	0.2
2022-10-09 02:20:08	68	355.6	-109	3.959	3.9	31	29	0.059	2	0	-1	0.3
2022-10-09 02:20:28	69	356.1	-108.7	3.965	3.909	31	29	0.056	2	1	0	13.2
2022-10-09 02:20:48	69	355.9	-95.5	3.963	3.909	31	29	0.054	2	0	-1	0
2022-10-09 02:21:08	70	356.4	-95.5	3.967	3.915	31	29	0.052	2	1	0	0.4
2022-10-09 02:21:28	70	356.9	-95.9	3.97	3.922	31	29	0.048	2	0	-1	0.3
2022-10-09 02:21:48	71	357.1	-95.6	3.975	3.927	31	29	0.048	2	1	0	0.1
2022-10-09 02:22:08	71	357.6	-95.7	3.98	3.932	31	29	0.048	2	0	0	0
2022-10-09 02:22:28	71	357.9	-95.7	3.984	3.936	31	29	0.048	2	0	-1	0.1
2022-10-09 02:22:48	72	358.4	-95.8	3.988	3.942	31	29	0.046	2	1	0	0.2
2022-10-09 02:23:08	72	358.6	-95.6	3.992	3.945	31	29	0.047	2	0	-1	0.1
2022-10-09 02:23:28	73	359.1	-95.7	3.996	3.949	31	29	0.047	2	1	0	0
2022-10-09 02:23:48	73	359.6	-95.7	4	3.954	31	29	0.046	2	0	0	0.1
2022-10-09 02:24:08	73	359.9	-95.6	4.005	3.958	31	29	0.047	2	0	-1	0.3
2022-10-09 02:24:28	74	360.4	-95.9	4.009	3.962	31	29	0.047	2	1	0	0
2022-10-09 02:24:48	74	360.6	-95.9	4.013	3.966	31	29	0.047	2	0	-1	0.3
2022-10-09 02:25:08	75	360.9	-95.6	4.017	3.971	31	29	0.046	2	1	0	0.2
2022-10-09 02:25:28	75	361.4	-95.8	4.022	3.975	31	29	0.047	2	0	-1	0.1
2022-10-09 02:25:48	76	361.6	-95.9	4.025	3.979	31	29	0.046	2	1	0	0.2
2022-10-09 02:26:08	76	362.1	-95.7	4.03	3.982	31	29	0.048	2	0	0	0.1
2022-10-09 02:26:28	76	362.4	-95.8	4.034	3.986	31	29	0.048	2	0	-1	0.1
2022-10-09 02:26:48	77	362.6	-95.7	4.039	3.991	31	29	0.048	2	1	0	0.2
2022-10-09 02:27:08	77	363.1	-95.9	4.043	3.995	31	29	0.048	2	0	-1	0.1
2022-10-09 02:27:28	78	363.4	-96	4.047	4	31	30	0.047	1	1	0	0.4
2022-10-09 02:27:48	78	363.9	-95.6	4.051	4.004	31	30	0.047	1	0	0	0.1
2022-10-09 02:28:08	78	364.4	-95.7	4.055	4.008	31	30	0.047	1	0	-1	1.1
2022-10-09 02:28:28	79	364.7	-94.6	4.06	4.011	32	30	0.049	2	1	0	0.5
2022-10-09 02:28:48	79	365.2	-95.1	4.065	4.015	32	30	0.05	2	0	-1	0.6
2022-10-09 02:29:08	80	365.4	-94.5	4.068	4.019	32	30	0.049	2	1	0	0.3
2022-10-09 02:29:28	80	364.4	-94.8	4.055	4.007	32	30	0.048	2	0	0	0.2
2022-10-09 02:29:48	80	366.2	-94.6	4.075	4.026	32	30	0.049	2	0	-1	0.5
2022-10-09 02:30:08	81	366.4	-95.1	4.079	4.03	32	30	0.049	2	1	0	0.1
2022-10-09 02:30:28	81	367.2	-95	4.084	4.034	32	30	0.05	2	0	-1	0.1
2022-10-09 02:30:48	82	367.4	-95.1	4.09	4.039	32	30	0.051	2	1	0	33.3
2022-10-09 02:31:08	82	367.9	-61.8	4.094	4.043	32	30	0.051	2	0	0	32.5
2022-10-09 02:31:28	82	368.2	-94.3	4.098	4.048	32	30	0.05	2	0	-1	49.6
2022-10-09 02:31:48	83	366.2	-44.7	4.077	4.028	32	30	0.049	2	1	0	0.5
2022-10-09 02:32:08	83	365.9	-44.2	4.074	4.027	32	30	0.047	2	0	0	0.3
2022-10-09 02:32:28	83	365.9	-44.5	4.074	4.027	32	30	0.047	2	0	0	0
2022-10-09 02:32:48	83	365.9	-44.5	4.075	4.027	32	30	0.048	2	0	0	0.4
2022-10-09 02:33:08	83	366.2	-44.1	4.076	4.029	31	30	0.047	1	0	0	0.5
2022-10-09 02:33:28	83	366.2	-44.6	4.078	4.031	31	30	0.047	1	0	0	0.5
2022-10-09 02:33:48	83	366.4	-44.1	4.08	4.032	31	30	0.048	1	0	-1	0.2
2022-10-09 02:34:08	84	366.7	-44.3	4.082	4.034	31	30	0.048	1	1	0	0.2
2022-10-09 02:34:28	84	366.7	-44.1	4.084	4.036	31	30	0.048	1	0	0	0.3
2022-10-09 02:34:48	84	367.2	-44.4	4.086	4.038	31	29	0.048	2	0	0	0.5
2022-10-09 02:35:08	84	367.2	-43.9	4.088	4.04	31	29	0.048	2	0	0	0.5
2022-10-09 02:35:28	84	367.4	-44.4	4.09	4.043	31	29	0.047	2	0	0	0
2022-10-09 02:35:48	84	367.4	-44.4	4.093	4.044	31	29	0.049	2	0	-1	0.1
2022-10-09 02:36:08	85	367.7	-44.5	4.095	4.046	31	29	0.049	2	1	0	0.6
2022-10-09 02:36:28	85	367.9	-43.9	4.097	4.048	31	29	0.049	2	0	0	0.3
2022-10-09 02:36:48	85	368.2	-44.2	4.099	4.05	31	29	0.049	2	0	0	0.2
2022-10-09 02:37:08	85	368.2	-44.4	4.101	4.052	30	29	0.049	1	0	0	0.1
2022-10-09 02:37:28	85	368.4	-44.3	4.104	4.054	30	29	0.05	1	0	0	0.2
2022-10-09 02:37:48	85	368.7	-44.1	4.106	4.057	30	29	0.049	1	0	-1	0.3
2022-10-09 02:38:08	86	368.9	-44.4	4.107	4.059	30	29	0.048	1	1	0	0.2
2022-10-09 02:38:28	86	369.2	-44.6	4.11	4.061	30	28	0.049	2	0	0	0.2
2022-10-09 02:38:48	86	369.2	-44.4	4.113	4.063	30	28	0.05	2	0	0	0.1
2022-10-09 02:39:08	86	369.4	-44.3	4.114	4.065	30	28	0.049	2	0	0	0.1
2022-10-09 02:39:28	86	369.7	-44.4	4.116	4.067	30	28	0.049	2	0	0	0.1
2022-10-09 02:39:48	86	369.7	-44.3	4.119	4.068	30	28	0.051	2	0	-1	0.1
2022-10-09 02:40:08	87	370.2	-44.2	4.12	4.071	30	28	0.049	2	1	0	0.5
2022-10-09 02:40:28	87	370.2	-44.7	4.122	4.073	30	28	0.049	2	0	0	0.7
2022-10-09 02:40:48	87	370.4	-44	4.124	4.075	30	28	0.049	2	0	0	0.1
2022-10-09 02:41:08	87	370.7	-44.1	4.127	4.077	29	28	0.05	1	0	0	0
2022-10-09 02:41:28	87	370.7	-44.1	4.128	4.081	29	28	0.047	1	0	-1	0.5
2022-10-09 02:41:48	88	370.9	-44.6	4.131	4.082	29	28	0.049	1	1	0	0.6
2022-10-09 02:42:08	88	371.2	-44	4.133	4.083	29	27	0.05	2	0	0	0.2
2022-10-09 02:42:28	88	371.4	-44.2	4.136	4.086	29	27	0.05	2	0	0	0.2
2022-10-09 02:42:48	88	371.7	-44.4	4.138	4.088	29	27	0.05	2	0	0	0.4
2022-10-09 02:43:08	88	371.7	-44.8	4.141	4.09	29	27	0.051	2	0	-1	0.1
2022-10-09 02:43:28	89	372.2	-44.9	4.142	4.093	29	27	0.049	2	1	0	0.2
2022-10-09 02:43:48	89	372.2	-45.1	4.145	4.095	29	27	0.05	2	0	0	0.3
2022-10-09 02:44:08	89	372.4	-44.8	4.147	4.097	29	27	0.05	2	0	0	0.2
2022-10-09 02:44:28	89	372.7	-45	4.15	4.1	29	27	0.05	2	0	-1	0.1
2022-10-09 02:44:48	90	372.9	-45.1	4.152	4.102	29	27	0.05	2	1	0	0.5
2022-10-09 02:45:08	90	372.9	-44.6	4.153	4.104	28	27	0.049	1	0	0	0.1
2022-10-09 02:45:28	90	373.2	-44.7	4.156	4.105	28	27	0.051	1	0	-1	0.4
2022-10-09 02:45:48	91	373.4	-45.1	4.158	4.108	28	27	0.05	1	1	0	0.2
2022-10-09 02:46:08	91	373.7	-44.9	4.16	4.111	28	27	0.049	1	0	0	0.1
2022-10-09 02:46:28	91	373.7	-45	4.162	4.111	28	27	0.051	1	0	0	0.5
2022-10-09 02:46:48	91	373.9	-44.5	4.164	4.114	28	27	0.05	1	0	-1	0.4
2022-10-09 02:47:08	92	374.2	-44.9	4.166	4.116	28	26	0.05	2	1	0	0.2
2022-10-09 02:47:28	92	374.4	-44.7	4.168	4.119	28	26	0.049	2	0	0	0.4
2022-10-09 02:47:48	92	374.4	-45.1	4.17	4.12	28	26	0.05	2	0	-1	0.3
2022-10-09 02:48:08	93	374.7	-44.8	4.173	4.123	28	26	0.05	2	1	0	0.3
2022-10-09 02:48:28	93	374.9	-44.5	4.175	4.125	28	26	0.05	2	0	0	0.5
2022-10-09 02:48:48	93	375.2	-45	4.177	4.127	28	26	0.05	2	0	0	0.3
2022-10-09 02:49:08	93	375.2	-44.7	4.179	4.13	28	26	0.049	2	0	-1	0.4
2022-10-09 02:49:28	94	375.4	-45.1	4.181	4.131	28	26	0.05	2	1	0	0.2
2022-10-09 02:49:48	94	375.7	-44.9	4.183	4.133	28	26	0.05	2	0	0	0.4
2022-10-09 02:50:08	94	375.9	-44.5	4.185	4.136	28	26	0.049	2	0	0	0.3
2022-10-09 02:50:28	94	376.2	-44.8	4.188	4.138	28	26	0.05	2	0	92	47.5
2022-10-09 22:48:28	2	316.7	-92.3	3.525	3.478	32	30	0.047	2	-92	0	16.6
2022-10-09 22:48:48	2	318.7	-108.9	3.544	3.505	32	30	0.039	2	0	0	0.2
2022-10-09 22:49:08	2	319.7	-108.7	3.554	3.526	32	30	0.028	2	0	-1	0.1
2022-10-09 22:49:28	3	320.2	-108.6	3.56	3.54	32	30	0.02	2	1	0	0.3
2022-10-09 22:49:48	3	320.7	-108.9	3.565	3.547	32	30	0.018	2	0	-1	0.2
2022-10-09 22:50:08	4	321	-109.1	3.569	3.552	32	30	0.017	2	1	0	0.4
2022-10-09 22:50:28	4	321.5	-108.7	3.574	3.556	32	30	0.018	2	0	-1	0.6
2022-10-09 22:50:48	5	321.7	-109.3	3.578	3.559	32	30	0.019	2	1	0	0.7
2022-10-09 22:51:08	5	322	-108.6	3.582	3.561	32	30	0.021	2	0	0	0.2
2022-10-09 22:51:28	5	322.5	-108.4	3.586	3.565	32	30	0.021	2	0	-1	0.1
2022-10-09 22:51:48	6	322.7	-108.5	3.59	3.568	32	30	0.022	2	1	0	0
2022-10-09 22:52:08	6	323	-108.5	3.594	3.571	32	30	0.023	2	0	-1	0.2
2022-10-09 22:52:28	7	323.5	-108.7	3.598	3.574	32	30	0.024	2	1	0	0
2022-10-09 22:52:48	7	323.7	-108.7	3.603	3.578	32	30	0.025	2	0	-1	0.2
2022-10-09 22:53:08	8	324	-108.5	3.606	3.581	32	30	0.025	2	1	0	0.1
2022-10-09 22:53:28	8	324.5	-108.6	3.61	3.584	32	30	0.026	2	0	-1	0.1
2022-10-09 22:53:48	9	324.7	-108.7	3.614	3.587	32	30	0.027	2	1	0	0.2
2022-10-09 22:54:08	9	325	-108.9	3.618	3.59	32	30	0.028	2	0	-1	0.7
2022-10-09 22:54:28	10	325.2	-108.2	3.622	3.593	32	30	0.029	2	1	0	0.2
2022-10-09 22:54:48	10	325.7	-108.4	3.626	3.596	32	30	0.03	2	0	0	0.4
2022-10-09 22:55:08	10	326	-108.8	3.63	3.599	32	30	0.031	2	0	-1	0.2
2022-10-09 22:55:28	11	326.3	-108.6	3.633	3.602	32	30	0.031	2	1	-1	0
2022-10-09 22:55:48	12	326.8	-108.6	3.637	3.605	32	30	0.032	2	1	0	0.3
2022-10-09 22:56:08	12	327	-108.3	3.64	3.608	32	30	0.032	2	0	0	0.6
2022-10-09 22:56:28	12	327.3	-108.9	3.644	3.612	32	30	0.032	2	0	-1	0.4
2022-10-09 22:56:48	13	327.5	-108.5	3.646	3.615	31	30	0.031	1	1	0	0.1
2022-10-09 22:57:08	13	328	-108.6	3.65	3.618	31	30	0.032	1	0	-1	0
2022-10-09 22:57:28	14	328	-108.6	3.653	3.623	31	30	0.03	1	1	0	0.2
2022-10-09 22:57:48	14	328.5	-108.8	3.657	3.626	31	29	0.031	2	0	-1	0.2
2022-10-09 22:58:08	15	328.8	-108.6	3.66	3.629	31	29	0.031	2	1	0	0
2022-10-09 22:58:28	15	329.3	-108.6	3.663	3.633	31	29	0.03	2	0	-1	0.1
2022-10-09 22:58:48	16	329.3	-108.7	3.666	3.635	31	29	0.031	2	1	0	0.1
2022-10-09 22:59:08	16	329.8	-108.6	3.67	3.639	31	29	0.031	2	0	0	0
2022-10-09 22:59:28	16	330	-108.6	3.672	3.643	31	29	0.029	2	0	-1	0.1
2022-10-09 22:59:48	17	330.3	-108.7	3.675	3.646	31	29	0.029	2	1	0	0.1
2022-10-09 23:00:08	17	330.5	-108.8	3.678	3.649	31	29	0.029	2	0	-1	0.1
2022-10-09 23:00:28	18	330.8	-108.7	3.68	3.653	31	29	0.027	2	1	0	0.2
2022-10-09 23:00:48	18	331	-108.9	3.683	3.655	31	29	0.028	2	0	-1	0.6
2022-10-09 23:01:08	19	331.3	-108.3	3.686	3.659	30	29	0.027	1	1	0	0.7
2022-10-09 23:01:28	19	331.8	-109	3.687	3.662	30	29	0.025	1	0	-1	0.4
2022-10-09 23:01:48	20	331.8	-108.6	3.69	3.665	30	29	0.025	1	1	0	0.3
2022-10-09 23:02:08	20	331.8	-108.9	3.692	3.668	30	28	0.024	2	0	-1	0.4
2022-10-09 23:02:28	21	332	-108.5	3.693	3.671	30	28	0.022	2	1	0	0.2
2022-10-09 23:02:48	21	332.3	-108.7	3.695	3.674	30	28	0.021	2	0	0	0.1
2022-10-09 23:03:08	21	332.5	-108.6	3.697	3.677	30	28	0.02	2	0	-1	0.1
2022-10-09 23:03:28	22	332.8	-108.5	3.699	3.679	30	28	0.02	2	1	0	0.7
2022-10-09 23:03:48	22	332.8	-109.2	3.701	3.681	30	28	0.02	2	0	-1	0.7
2022-10-09 23:04:08	23	332.8	-108.5	3.702	3.685	30	28	0.017	2	1	0	0.3
2022-10-09 23:04:28	23	333	-108.8	3.703	3.686	30	28	0.017	2	0	-1	0.2
2022-10-09 23:04:48	24	333.3	-108.6	3.705	3.688	30	28	0.017	2	1	0	0.4
2022-10-09 23:05:08	24	333.3	-109	3.707	3.69	30	28	0.017	2	0	-1	0.4
2022-10-09 23:05:28	25	333.5	-108.6	3.709	3.692	30	28	0.017	2	1	0	0.2
2022-10-09 23:05:48	25	333.5	-108.4	3.71	3.693	30	28	0.017	2	0	-1	0.8
2022-10-09 23:06:08	26	333.8	-109.2	3.713	3.695	30	28	0.018	2	1	0	0.6
2022-10-09 23:06:28	26	334	-108.6	3.714	3.697	29	28	0.017	1	0	-1	0.2
2022-10-09 23:06:48	27	334	-108.8	3.715	3.699	29	28	0.016	1	1	0	0.1
2022-10-09 23:07:08	27	334.3	-108.7	3.717	3.7	29	27	0.017	2	0	0	0.1
2022-10-09 23:07:28	27	334.5	-108.8	3.718	3.702	29	27	0.016	2	0	-1	0.1
2022-10-09 23:07:48	28	334.5	-108.9	3.72	3.704	29	27	0.016	2	1	0	0.3
2022-10-09 23:08:08	28	334.8	-108.6	3.722	3.705	29	27	0.017	2	0	-1	0.2
2022-10-09 23:08:28	29	334.8	-108.8	3.723	3.706	29	27	0.017	2	1	0	0
2022-10-09 23:08:48	29	335	-108.8	3.725	3.708	29	27	0.017	2	0	-1	0.4
2022-10-09 23:09:08	30	335.3	-109.2	3.728	3.71	29	27	0.018	2	1	0	0.7
2022-10-09 23:09:28	30	335.3	-108.5	3.728	3.711	29	27	0.017	2	0	-1	0.3
2022-10-09 23:09:48	31	335.5	-108.8	3.731	3.713	29	27	0.018	2	1	0	0.2
2022-10-09 23:10:08	31	335.8	-108.6	3.733	3.714	29	27	0.019	2	0	0	0.5
2022-10-09 23:10:28	31	335.8	-109.1	3.735	3.716	29	27	0.019	2	0	-1	0.6
2022-10-09 23:10:48	32	336	-108.5	3.737	3.718	29	27	0.019	2	1	0	0.5
2022-10-09 23:11:08	32	336	-109	3.739	3.72	29	27	0.019	2	0	-1	0.3
2022-10-09 23:11:28	33	336.3	-108.7	3.741	3.721	29	27	0.02	2	1	0	0.7
2022-10-09 23:11:48	33	336.8	-109.4	3.743	3.723	29	27	0.02	2	0	-1	0.4
2022-10-09 23:12:08	34	336.8	-109	3.745	3.725	29	27	0.02	2	1	0	0.4
2022-10-09 23:12:28	34	337	-109.4	3.747	3.728	29	27	0.019	2	0	-1	0.2
2022-10-09 23:12:48	35	337	-109.2	3.749	3.729	29	27	0.02	2	1	0	0.3
2022-10-09 23:13:08	35	337.3	-109.5	3.751	3.731	29	27	0.02	2	0	-1	0.3
2022-10-09 23:13:28	36	337.5	-109.2	3.754	3.733	29	27	0.021	2	1	0	0.2
2022-10-09 23:13:48	36	337.5	-109.4	3.755	3.734	29	27	0.021	2	0	-1	0.3
2022-10-09 23:14:08	37	338	-109.1	3.757	3.736	29	27	0.021	2	1	0	0.2
2022-10-09 23:14:28	37	338	-109.3	3.76	3.738	29	27	0.022	2	0	0	0.1
2022-10-09 23:14:48	37	338.3	-109.2	3.762	3.74	29	27	0.022	2	0	-1	0.2
2022-10-09 23:15:08	38	338.3	-109	3.764	3.741	29	27	0.023	2	1	0	0.5
2022-10-09 23:15:28	38	338.8	-109.5	3.767	3.743	29	27	0.024	2	0	-1	0.3
2022-10-09 23:15:48	39	338.8	-109.2	3.768	3.745	29	27	0.023	2	1	0	0.1
2022-10-09 23:16:08	39	339.1	-109.1	3.772	3.748	29	27	0.024	2	0	-1	0.3
2022-10-09 23:16:28	40	339.3	-109.4	3.774	3.75	29	27	0.024	2	1	0	0.1
2022-10-09 23:16:48	40	339.6	-109.3	3.777	3.752	29	27	0.025	2	0	-1	0
2022-10-09 23:17:08	41	339.8	-109.3	3.779	3.754	29	27	0.025	2	1	0	0.1
2022-10-09 23:17:28	41	339.8	-109.2	3.782	3.756	29	27	0.026	2	0	-1	0.2
2022-10-09 23:17:48	42	340.3	-109.4	3.785	3.758	29	28	0.027	1	1	0	0.1
2022-10-09 23:18:08	42	340.3	-109.5	3.787	3.76	29	28	0.027	1	0	-1	0.5
2022-10-09 23:18:28	43	340.8	-109	3.79	3.763	29	28	0.027	1	1	0	0.4
2022-10-09 23:18:48	43	340.8	-109.4	3.792	3.765	30	28	0.027	2	0	-1	0.3
2022-10-09 23:19:08	44	341.1	-109.1	3.796	3.769	30	28	0.027	2	1	0	0.3
2022-10-09 23:19:28	44	341.6	-109.4	3.798	3.769	30	28	0.029	2	0	-1	0
2022-10-09 23:19:48	45	341.8	-109.4	3.801	3.773	30	28	0.028	2	1	0	0
2022-10-09 23:20:08	45	342.1	-109.4	3.804	3.775	30	28	0.029	2	0	-1	0
2022-10-09 23:20:28	46	342.3	-109.4	3.807	3.778	30	28	0.029	2	1	0	0.4
2022-10-09 23:20:48	46	342.6	-109	3.81	3.78	30	28	0.03	2	0	0	0.5
2022-10-09 23:21:08	46	342.6	-109.5	3.813	3.783	30	28	0.03	2	0	-1	0.5
2022-10-09 23:21:28	47	343.1	-109	3.816	3.786	30	29	0.03	1	1	0	0.5
2022-10-09 23:21:48	47	343.3	-109.5	3.819	3.788	30	29	0.031	1	0	-1	0.3
2022-10-09 23:22:08	48	343.6	-109.2	3.823	3.791	30	29	0.032	1	1	0	0.1
2022-10-09 23:22:28	48	343.8	-109.3	3.826	3.794	30	29	0.032	1	0	-1	0.1
2022-10-09 23:22:48	49	344.3	-109.2	3.829	3.797	30	29	0.032	1	1	0	0.1
2022-10-09 23:23:08	49	344.6	-109.1	3.833	3.8	30	29	0.033	1	0	-1	0.2
2022-10-09 23:23:28	50	344.8	-109.3	3.836	3.803	31	29	0.033	2	1	0	0
2022-10-09 23:23:48	50	345.1	-109.3	3.84	3.806	31	29	0.034	2	0	-1	0.1
2022-10-09 23:24:08	51	345.3	-109.2	3.843	3.809	31	29	0.034	2	1	0	0.2
2022-10-09 23:24:28	51	345.8	-109.4	3.847	3.812	31	29	0.035	2	0	-1	0
2022-10-09 23:24:48	52	346.1	-109.4	3.85	3.815	31	29	0.035	2	1	0	0.4
2022-10-09 23:25:08	52	346.6	-109	3.854	3.818	31	30	0.036	1	0	-1	0.2
2022-10-09 23:25:28	53	346.8	-109.2	3.858	3.821	31	30	0.037	1	1	0	0.3
2022-10-09 23:25:48	53	347.1	-109.5	3.862	3.825	31	30	0.037	1	0	0	0.1
2022-10-09 23:26:08	53	347.3	-109.4	3.866	3.828	31	30	0.038	1	0	-1	0.1
2022-10-09 23:26:28	54	347.8	-109.3	3.87	3.832	31	30	0.038	1	1	0	0.1
2022-10-09 23:26:48	54	348.1	-109.4	3.874	3.835	31	30	0.039	1	0	-1	1.2
2022-10-09 23:27:08	55	348.3	-108.2	3.877	3.838	32	30	0.039	2	1	0	0.4
2022-10-09 23:27:28	55	348.8	-108.6	3.881	3.842	32	30	0.039	2	0	-1	0.2
2022-10-09 23:27:48	56	349.1	-108.8	3.886	3.846	32	30	0.04	2	1	0	0.4
2022-10-09 23:28:08	56	349.6	-109.2	3.89	3.849	32	30	0.041	2	0	-1	0.4
2022-10-09 23:28:28	57	349.8	-108.8	3.894	3.853	32	30	0.041	2	1	0	0.7
2022-10-09 23:28:48	57	350.1	-109.5	3.899	3.857	32	31	0.042	1	0	-1	0.5
2022-10-09 23:29:08	58	350.6	-109	3.902	3.861	32	31	0.041	1	1	0	0.3
2022-10-09 23:29:28	58	351.1	-109.3	3.908	3.865	32	31	0.043	1	0	-1	0.5
2022-10-09 23:29:48	59	351.4	-108.8	3.912	3.869	32	31	0.043	1	1	0	0
2022-10-09 23:30:08	59	351.9	-108.8	3.916	3.873	32	31	0.043	1	0	0	0.5
2022-10-09 23:30:28	59	352.4	-109.3	3.92	3.877	32	31	0.043	1	0	-1	0.3
2022-10-09 23:30:48	60	352.6	-109	3.926	3.881	32	31	0.045	1	1	0	0.2
2022-10-09 23:31:08	60	353.1	-108.8	3.93	3.885	32	31	0.045	1	0	-1	0.1
2022-10-09 23:31:28	61	353.4	-108.9	3.934	3.889	32	31	0.045	1	1	0	0.3
2022-10-09 23:31:48	61	353.9	-108.6	3.938	3.898	32	31	0.04	1	0	-1	0.6
2022-10-09 23:32:08	62	354.4	-109.2	3.944	3.897	32	31	0.047	1	1	0	0.6
2022-10-09 23:32:28	62	354.9	-108.6	3.947	3.902	32	31	0.045	1	0	-1	0
2022-10-09 23:32:48	63	355.1	-108.6	3.953	3.907	32	31	0.046	1	1	0	0.5
2022-10-09 23:33:08	63	355.6	-109.1	3.957	3.91	32	31	0.047	1	0	-1	0.6
2022-10-09 23:33:28	64	355.9	-108.5	3.962	3.916	32	31	0.046	1	1	0	0.6
2022-10-09 23:33:48	64	356.4	-109.1	3.966	3.919	32	31	0.047	1	0	0	14.1
2022-10-09 23:34:08	64	356.1	-95	3.963	3.916	32	31	0.047	1	0	-1	0.4
2022-10-09 23:34:28	65	356.4	-95.4	3.966	3.919	32	31	0.047	1	1	0	0.6
2022-10-09 23:34:48	65	356.9	-94.8	3.971	3.924	32	31	0.047	1	0	-1	0.5
2022-10-09 23:35:08	66	357.1	-95.3	3.974	3.927	32	31	0.047	1	1	0	0.1
2022-10-09 23:35:28	66	357.4	-95.2	3.978	3.931	32	31	0.047	1	0	0	0.1
2022-10-09 23:35:48	66	357.9	-95.3	3.983	3.935	32	31	0.048	1	0	-1	0.3
2022-10-09 23:36:08	67	358.1	-95	3.986	3.939	32	31	0.047	1	1	0	0
2022-10-09 23:36:28	67	358.4	-95	3.991	3.943	32	31	0.048	1	0	-1	0.2
2022-10-09 23:36:48	68	358.9	-95.2	3.995	3.947	32	31	0.048	1	1	0	0
2022-10-09 23:37:08	68	359.1	-95.2	3.998	3.951	32	31	0.047	1	0	0	0.2
2022-10-09 23:37:28	68	359.6	-95.4	4.003	3.954	32	30	0.049	2	0	-1	0
2022-10-09 23:37:48	69	359.9	-95.4	4.007	3.959	32	30	0.048	2	1	0	0.4
2022-10-09 23:38:08	69	360.4	-95	4.011	3.963	32	30	0.048	2	0	-1	0.4
2022-10-09 23:38:28	70	360.6	-95.4	4.016	3.967	32	30	0.049	2	1	0	0.1
2022-10-09 23:38:48	70	361.1	-95.3	4.02	3.971	32	30	0.049	2	0	0	0.3
2022-10-09 23:39:08	70	361.6	-95.6	4.024	3.976	32	30	0.048	2	0	-1	0.7
2022-10-09 23:39:28	71	361.9	-94.9	4.028	3.98	32	30	0.048	2	1	0	0.7
2022-10-09 23:39:48	71	362.4	-95.6	4.033	3.984	32	30	0.049	2	0	-1	0.6
2022-10-09 23:40:08	72	362.6	-95	4.037	3.987	32	30	0.05	2	1	0	0.3
2022-10-09 23:40:28	72	363.1	-95.3	4.042	3.992	32	30	0.05	2	0	0	0.3
2022-10-09 23:40:48	72	363.4	-95	4.045	3.997	32	30	0.048	2	0	-1	0.5
2022-10-09 23:41:08	73	363.6	-95.5	4.05	4	32	30	0.05	2	1	0	0.5
2022-10-09 23:41:28	73	364.2	-95	4.055	4.005	32	30	0.05	2	0	-1	0.1
2022-10-09 23:41:48	74	364.7	-95.1	4.059	4.009	32	30	0.05	2	1	0	0.2
2022-10-09 23:42:08	74	364.9	-95.3	4.063	4.013	32	30	0.05	2	0	0	0.1
2022-10-09 23:42:28	74	365.4	-95.2	4.068	4.018	32	30	0.05	2	0	-1	0.1
2022-10-09 23:42:48	75	365.9	-95.1	4.073	4.022	32	30	0.051	2	1	0	0
2022-10-09 23:43:08	75	366.2	-95.1	4.077	4.026	32	30	0.051	2	0	-1	0.3
2022-10-09 23:43:28	76	366.7	-95.4	4.081	4.03	32	30	0.051	2	1	0	0
2022-10-09 23:43:48	76	366.9	-95.4	4.086	4.035	32	30	0.051	2	0	0	0.2
2022-10-09 23:44:08	76	367.4	-95.2	4.089	4.038	32	29	0.051	3	0	-1	0.3
2022-10-09 23:44:28	77	367.9	-94.9	4.095	4.043	32	29	0.052	3	1	0	29.6
2022-10-09 23:44:48	77	367.2	-65.3	4.089	4.037	32	29	0.052	3	0	-1	21.3
2022-10-09 23:45:08	78	365.7	-44	4.072	4.023	31	29	0.049	2	1	0	0.3
2022-10-09 23:45:28	78	365.7	-44.3	4.07	4.022	31	29	0.048	2	0	0	0.1
2022-10-09 23:45:48	78	365.4	-44.4	4.071	4.022	31	29	0.049	2	0	0	0.1
2022-10-09 23:46:08	78	365.7	-44.5	4.071	4.023	31	29	0.048	2	0	-1	0.3
2022-10-09 23:46:28	79	365.9	-44.2	4.072	4.024	31	29	0.048	2	1	0	0.1
2022-10-09 23:46:48	79	365.9	-44.3	4.074	4.026	31	29	0.048	2	0	0	0.1
2022-10-09 23:47:08	79	365.9	-44.2	4.076	4.028	31	29	0.048	2	0	0	0.1
2022-10-09 23:47:28	79	366.2	-44.3	4.078	4.031	31	29	0.047	2	0	-1	0.4
2022-10-09 23:47:48	80	366.2	-44.7	4.079	4.032	31	28	0.047	3	1	0	0.7
2022-10-09 23:48:08	80	366.7	-44	4.081	4.034	31	28	0.047	3	0	0	0.2
2022-10-09 23:48:28	80	366.7	-44.2	4.083	4.035	31	28	0.048	3	0	0	0
2022-10-09 23:48:48	80	366.9	-44.2	4.085	4.038	30	28	0.047	2	0	0	0.3
2022-10-09 23:49:08	80	367.2	-44.5	4.088	4.04	30	28	0.048	2	0	-1	0.1
2022-10-09 23:49:28	81	367.4	-44.4	4.09	4.042	30	28	0.048	2	1	0	0
2022-10-09 23:49:48	81	367.4	-44.4	4.092	4.043	30	28	0.049	2	0	0	0.1
2022-10-09 23:50:08	81	367.4	-44.3	4.093	4.046	30	28	0.047	2	0	0	0.2
2022-10-09 23:50:28	81	367.9	-44.5	4.096	4.048	30	28	0.048	2	0	-1	0
2022-10-09 23:50:48	82	368.2	-44.5	4.097	4.05	30	28	0.047	2	1	0	0.1
2022-10-09 23:51:08	82	368.2	-44.6	4.1	4.052	30	28	0.048	2	0	0	0.6
2022-10-09 23:51:28	82	368.4	-44	4.102	4.054	30	27	0.048	3	0	0	0
2022-10-09 23:51:48	82	368.7	-44	4.104	4.055	30	27	0.049	3	0	-1	0.2
2022-10-09 23:52:08	83	368.9	-44.2	4.106	4.058	30	27	0.048	3	1	0	0.1
2022-10-09 23:52:28	83	368.9	-44.3	4.108	4.06	30	27	0.048	3	0	0	0.3
2022-10-09 23:52:48	83	369.2	-44.6	4.111	4.062	30	27	0.049	3	0	0	0.5
2022-10-09 23:53:08	83	369.4	-44.1	4.112	4.064	29	27	0.048	2	0	-1	0.2
2022-10-09 23:53:28	84	369.7	-44.3	4.115	4.065	29	27	0.05	2	1	0	0
2022-10-09 23:53:48	84	369.7	-44.3	4.116	4.068	29	27	0.048	2	0	0	0
2022-10-09 23:54:08	84	369.9	-44.3	4.119	4.071	29	27	0.048	2	0	0	0.6
2022-10-09 23:54:28	84	370.2	-44.9	4.121	4.072	29	27	0.049	2	0	0	0.6
2022-10-09 23:54:48	84	370.2	-44.3	4.123	4.075	29	27	0.048	2	0	-1	0.5
2022-10-09 23:55:08	85	370.7	-44.8	4.125	4.077	29	27	0.048	2	1	0	0.1
2022-10-09 23:55:28	85	370.7	-44.9	4.128	4.078	29	26	0.05	3	0	0	0
2022-10-09 23:55:48	85	370.9	-44.9	4.13	4.08	29	26	0.05	3	0	0	0.1
2022-10-09 23:56:08	85	371.2	-45	4.132	4.082	29	26	0.05	3	0	-1	0.3
2022-10-09 23:56:28	86	371.2	-44.7	4.134	4.085	29	26	0.049	3	1	0	0.3
2022-10-09 23:56:48	86	371.4	-44.4	4.136	4.086	29	26	0.05	3	0	0	0.4
2022-10-09 23:57:08	86	371.7	-44.8	4.138	4.089	29	26	0.049	3	0	0	0.3
2022-10-09 23:57:28	86	371.9	-44.5	4.14	4.091	28	26	0.049	2	0	-1	0.5
2022-10-09 23:57:48	87	372.2	-45	4.143	4.092	28	26	0.051	2	1	0	0.1
2022-10-09 23:58:08	87	372.2	-44.9	4.144	4.095	28	26	0.049	2	0	0	0.1
2022-10-09 23:58:28	87	372.4	-45	4.147	4.097	28	26	0.05	2	0	0	0.2
2022-10-09 23:58:48	87	372.4	-44.8	4.149	4.1	28	26	0.049	2	0	-1	0.3
2022-10-09 23:59:08	88	372.7	-44.5	4.15	4.102	28	26	0.048	2	1	0	0.6
2022-10-09 23:59:28	88	372.9	-45.1	4.152	4.103	28	26	0.049	2	0	0	0.2
2022-10-09 23:59:48	88	373.2	-44.9	4.155	4.105	28	26	0.05	2	0	-1	0.1
2022-10-10 00:00:08	89	373.4	-44.8	4.157	4.107	28	26	0.05	2	1	0	0.2
2022-10-10 00:00:28	89	373.4	-45	4.159	4.11	28	26	0.049	2	0	0	0.1
2022-10-10 00:00:48	89	373.7	-45.1	4.161	4.111	28	26	0.05	2	0	-1	0.3
2022-10-10 00:01:08	90	373.9	-44.8	4.163	4.114	28	26	0.049	2	1	0	0.1
2022-10-10 00:01:28	90	374.2	-44.9	4.165	4.115	28	26	0.05	2	0	0	0.1
2022-10-10 00:01:48	90	374.2	-45	4.167	4.118	28	26	0.049	2	0	0	0.6
2022-10-10 00:02:08	90	374.4	-44.4	4.169	4.12	28	26	0.049	2	0	-1	0.2
2022-10-10 00:02:28	91	374.7	-44.6	4.171	4.123	28	26	0.048	2	1	0	0
2022-10-10 00:02:48	91	374.9	-44.6	4.174	4.123	28	26	0.051	2	0	-1	0.1
2022-10-10 00:03:08	92	374.9	-44.5	4.175	4.125	28	26	0.05	2	1	0	0.4
2022-10-10 00:03:28	92	375.2	-44.9	4.177	4.128	28	26	0.049	2	0	0	0.5
2022-10-10 00:03:48	92	375.2	-44.4	4.181	4.13	28	26	0.051	2	0	0	0.3
2022-10-10 00:04:08	92	375.7	-44.7	4.181	4.132	28	26	0.049	2	0	-1	0
2022-10-10 00:04:28	93	375.7	-44.7	4.183	4.135	28	26	0.048	2	1	0	0.2
2022-10-10 00:04:48	93	375.9	-44.9	4.186	4.136	28	26	0.05	2	0	0	0
2022-10-10 00:05:08	93	376.2	-44.9	4.188	4.139	28	26	0.049	2	0	-1	0.1
2022-10-10 00:05:28	94	376.5	-45	4.19	4.141	28	26	0.049	2	1	0	0.1
2022-10-10 00:05:48	94	376.5	-45.1	4.192	4.143	28	26	0.049	2	0	0	0.5
2022-10-10 00:06:08	94	376.7	-44.6	4.194	4.144	28	26	0.05	2	0	0	0.2
2022-10-10 00:06:28	94	377	-44.8	4.196	4.146	28	26	0.05	2	0	72	9.4
2022-10-10 22:07:08	22	325	-54.2	3.617	3.596	29	27	0.021	2	-72	0	55
2022-10-10 22:07:28	22	328.5	-109.2	3.655	3.633	29	27	0.022	2	0	-1	0.1
2022-10-10 22:07:48	23	329.5	-109.1	3.667	3.644	30	27	0.023	3	1	0	0.1
2022-10-10 22:08:08	23	330.3	-109	3.675	3.652	30	27	0.023	3	0	-1	0.1
2022-10-10 22:08:28	24	331	-109.1	3.681	3.659	30	27	0.022	3	1	0	0.4
2022-10-10 22:08:48	24	331.3	-109.5	3.685	3.664	30	27	0.021	3	0	-1	0.1
2022-10-10 22:09:08	25	331.8	-109.4	3.69	3.669	30	27	0.021	3	1	0	0.4
2022-10-10 22:09:28	25	332	-109	3.693	3.673	30	27	0.02	3	0	-1	1.2
2022-10-10 22:09:48	26	332.5	-107.8	3.696	3.677	30	28	0.019	2	1	0	1.1
2022-10-10 22:10:08	26	332.5	-108.9	3.698	3.68	30	28	0.018	2	0	-1	0.6
2022-10-10 22:10:28	27	332.8	-109.5	3.701	3.684	30	28	0.017	2	1	0	0
2022-10-10 22:10:48	27	333	-109.5	3.703	3.687	30	28	0.016	2	0	-1	0.4
2022-10-10 22:11:08	28	333.3	-109.1	3.705	3.689	30	28	0.016	2	1	0	0.1
2022-10-10 22:11:28	28	333.3	-109	3.707	3.691	30	28	0.016	2	0	-1	0.6
2022-10-10 22:11:48	29	333.5	-109.6	3.709	3.693	30	28	0.016	2	1	0	0.6
2022-10-10 22:12:08	29	333.5	-109	3.71	3.696	30	28	0.014	2	0	-1	0.2
2022-10-10 22:12:28	30	334	-109.2	3.713	3.696	30	28	0.017	2	1	0	0.2
2022-10-10 22:12:48	30	334	-109	3.714	3.698	30	28	0.016	2	0	-1	0.2
2022-10-10 22:13:08	31	334	-109.2	3.716	3.699	30	28	0.017	2	1	0	0.1
2022-10-10 22:13:28	31	334.5	-109.1	3.718	3.701	30	28	0.017	2	0	0	0.3
2022-10-10 22:13:48	31	334.5	-109.4	3.72	3.703	30	28	0.017	2	0	-1	0
2022-10-10 22:14:08	32	334.8	-109.4	3.722	3.705	31	28	0.017	3	1	0	0.4
2022-10-10 22:14:28	32	334.8	-109	3.723	3.707	31	28	0.016	3	0	6	109.6
2022-10-11 23:14:58	26	324	0.6	3.609	3.587	29	27	0.022	2	-6	0	107.8
2022-10-11 23:15:18	26	329.3	-107.2	3.661	3.639	29	27	0.022	2	0	0	1.3
2022-10-11 23:15:38	26	330.5	-108.5	3.675	3.652	29	27	0.023	2	0	-1	0.1
2022-10-11 23:15:58	27	331	-108.6	3.684	3.661	29	27	0.023	2	1	0	0.5
2022-10-11 23:16:18	27	331.8	-109.1	3.69	3.668	29	27	0.022	2	0	-1	0.2
2022-10-11 23:16:38	28	332.3	-108.9	3.694	3.674	29	27	0.02	2	1	0	0
2022-10-11 23:16:58	28	332.5	-108.9	3.698	3.678	29	27	0.02	2	0	0	0.2
2022-10-11 23:17:18	28	332.8	-109.1	3.701	3.682	29	27	0.019	2	0	-1	0.2
2022-10-11 23:17:38	29	333	-108.9	3.703	3.686	30	27	0.017	3	1	0	0.1
2022-10-11 23:17:58	29	333.3	-109	3.706	3.689	30	27	0.017	3	0	-1	0.1
2022-10-11 23:18:18	30	333.5	-109.1	3.709	3.69	30	27	0.019	3	1	0	0.2
2022-10-11 23:18:38	30	333.5	-108.9	3.71	3.693	30	27	0.017	3	0	-1	0.2
2022-10-11 23:18:58	31	333.8	-109.1	3.712	3.696	30	27	0.016	3	1	0	0.2
2022-10-11 23:19:18	31	334	-108.9	3.714	3.697	30	27	0.017	3	0	-1	0.4
2022-10-11 23:19:38	32	334.3	-109.3	3.716	3.699	30	27	0.017	3	1	0	0.1
2022-10-11 23:19:58	32	334.3	-109.4	3.718	3.701	30	27	0.017	3	0	-1	0.5
2022-10-11 23:20:18	33	334.5	-108.9	3.72	3.703	30	27	0.017	3	1	0	0.2
2022-10-11 23:20:38	33	334.8	-109.1	3.723	3.705	30	27	0.018	3	0	-1	0.2
2022-10-11 23:20:58	34	334.8	-108.9	3.724	3.707	30	28	0.017	2	1	0	0.5
2022-10-11 23:21:18	34	335	-109.4	3.725	3.708	30	28	0.017	2	0	-1	0.3
2022-10-11 23:21:38	35	335.3	-109.1	3.728	3.71	30	28	0.018	2	1	0	0.2
2022-10-11 23:21:58	35	335.5	-108.9	3.73	3.712	30	28	0.018	2	0	-1	0.1
2022-10-11 23:22:18	36	335.8	-108.8	3.732	3.714	30	28	0.018	2	1	0	0.6
2022-10-11 23:22:38	36	336	-109.4	3.734	3.716	30	28	0.018	2	0	-1	0.4
2022-10-11 23:22:58	37	336	-109	3.736	3.718	30	28	0.018	2	1	0	0
2022-10-11 23:23:18	37	336.3	-109	3.739	3.72	31	28	0.019	3	0	-1	0
2022-10-11 23:23:38	38	336.3	-109	3.741	3.721	31	28	0.02	3	1	0	0.2
2022-10-11 23:23:58	38	336.8	-109.2	3.743	3.723	31	28	0.02	3	0	-1	0.4
2022-10-11 23:24:18	39	336.8	-108.8	3.745	3.725	31	28	0.02	3	1	0	0.6
2022-10-11 23:24:38	39	337	-109.4	3.747	3.727	31	28	0.02	3	0	0	0.3
2022-10-11 23:24:58	39	337.3	-109.1	3.75	3.729	31	28	0.021	3	0	-1	0.2
2022-10-11 23:25:18	40	337.5	-109.3	3.752	3.732	31	28	0.02	3	1	-1	0.5
2022-10-11 23:25:38	41	337.5	-108.8	3.755	3.734	31	29	0.021	2	1	0	0.5
2022-10-11 23:25:58	41	338	-109.3	3.757	3.735	31	29	0.022	2	0	-1	0.4
2022-10-11 23:26:18	42	338	-108.9	3.759	3.739	31	29	0.02	2	1	0	0.4
2022-10-11 23:26:38	42	338.3	-109.3	3.763	3.74	31	29	0.023	2	0	0	0.5
2022-10-11 23:26:58	42	338.8	-108.8	3.766	3.742	31	29	0.024	2	0	-1	0.1
2022-10-11 23:27:18	43	338.8	-108.9	3.768	3.745	31	29	0.023	2	1	0	0.7
2022-10-11 23:27:38	43	339.1	-108.2	3.77	3.746	32	29	0.024	3	0	-1	0.3
2022-10-11 23:27:58	44	339.3	-107.9	3.774	3.748	32	29	0.026	3	1	0	0.2
2022-10-11 23:28:18	44	339.6	-108.1	3.777	3.751	32	29	0.026	3	0	-1	0.2
2022-10-11 23:28:38	45	339.8	-108.3	3.78	3.753	32	29	0.027	3	1	0	0.3
2022-10-11 23:28:58	45	340.3	-108	3.783	3.756	32	29	0.027	3	0	-1	0.4
2022-10-11 23:29:18	46	340.3	-108.4	3.786	3.759	32	29	0.027	3	1	0	0.2
2022-10-11 23:29:38	46	340.6	-108.2	3.789	3.761	32	30	0.028	2	0	-1	0
2022-10-11 23:29:58	47	341.1	-108.2	3.793	3.764	32	30	0.029	2	1	0	0.7
2022-10-11 23:30:18	47	341.3	-108.9	3.797	3.767	32	30	0.03	2	0	-1	0
2022-10-11 23:30:38	48	341.6	-108.9	3.8	3.77	32	30	0.03	2	1	0	0.3
2022-10-11 23:30:58	48	341.8	-108.6	3.803	3.773	32	30	0.03	2	0	-1	0.2
2022-10-11 23:31:18	49	342.3	-108.4	3.807	3.776	32	30	0.031	2	1	0	0.2
2022-10-11 23:31:38	49	342.6	-108.6	3.811	3.779	32	30	0.032	2	0	-1	0.1
2022-10-11 23:31:58	50	342.8	-108.7	3.815	3.782	32	30	0.033	2	1	0	0.5
2022-10-11 23:32:18	50	343.1	-108.2	3.818	3.786	32	30	0.032	2	0	-1	0.4
2022-10-11 23:32:38	51	343.6	-108.6	3.822	3.789	32	30	0.033	2	1	0	0.1
2022-10-11 23:32:58	51	343.8	-108.5	3.825	3.792	32	30	0.033	2	0	-1	0.2
2022-10-11 23:33:18	52	344.3	-108.7	3.83	3.795	32	30	0.035	2	1	0	0
2022-10-11 23:33:38	52	344.6	-108.7	3.833	3.799	32	30	0.034	2	0	0	0
2022-10-11 23:33:58	52	344.8	-108.7	3.837	3.802	32	30	0.035	2	0	-1	0.3
2022-10-11 23:34:18	53	345.3	-108.4	3.841	3.805	32	30	0.036	2	1	0	0.3
2022-10-11 23:34:38	53	345.3	-108.7	3.845	3.809	32	30	0.036	2	0	-1	0.4
2022-10-11 23:34:58	54	345.8	-108.3	3.849	3.812	32	30	0.037	2	1	0	0.5
2022-10-11 23:35:18	54	346.3	-108.8	3.853	3.816	32	30	0.037	2	0	-1	0.1
2022-10-11 23:35:38	55	346.6	-108.7	3.857	3.819	32	30	0.038	2	1	0	0.4
2022-10-11 23:35:58	55	347.1	-108.3	3.86	3.823	32	30	0.037	2	0	-1	0.5
2022-10-11 23:36:18	56	347.3	-108.8	3.864	3.826	32	30	0.038	2	1	0	0.2
2022-10-11 23:36:38	56	347.6	-108.6	3.868	3.83	32	30	0.038	2	0	-1	0.3
2022-10-11 23:36:58	57	348.1	-108.9	3.873	3.833	32	30	0.04	2	1	0	0.8
2022-10-11 23:37:18	57	348.3	-108.1	3.877	3.838	32	30	0.039	2	0	-1	0.6
2022-10-11 23:37:38	58	348.8	-108.7	3.881	3.841	32	30	0.04	2	1	0	0
2022-10-11 23:37:58	58	349.1	-108.7	3.885	3.845	32	30	0.04	2	0	0	0.2
2022-10-11 23:38:18	58	349.6	-108.5	3.89	3.848	32	30	0.042	2	0	-1	0.2
2022-10-11 23:38:38	59	349.8	-108.3	3.894	3.853	32	30	0.041	2	1	0	0.4
2022-10-11 23:38:58	59	350.3	-108.7	3.898	3.858	32	30	0.04	2	0	-1	0.2
2022-10-11 23:39:18	60	350.8	-108.5	3.903	3.86	32	30	0.043	2	1	0	0.4
2022-10-11 23:39:38	60	351.1	-108.9	3.907	3.864	32	30	0.043	2	0	-1	0.5
2022-10-11 23:39:58	61	351.6	-108.4	3.911	3.869	32	30	0.042	2	1	0	0.2
2022-10-11 23:40:18	61	351.9	-108.2	3.917	3.872	32	30	0.045	2	0	-1	0.7
2022-10-11 23:40:38	62	352.4	-108.9	3.921	3.878	32	30	0.043	2	1	0	0
2022-10-11 23:40:58	62	352.6	-108.9	3.925	3.881	32	30	0.044	2	0	-1	0
2022-10-11 23:41:18	63	353.1	-108.9	3.929	3.885	32	30	0.044	2	1	0	0.6
2022-10-11 23:41:38	63	353.4	-108.3	3.934	3.889	32	30	0.045	2	0	-1	0.1
2022-10-11 23:41:58	64	353.9	-108.4	3.939	3.893	32	30	0.046	2	1	0	0.2
2022-10-11 23:42:18	64	354.4	-108.2	3.943	3.898	32	30	0.045	2	0	0	0.2
2022-10-11 23:42:38	64	354.9	-108.4	3.949	3.902	32	30	0.047	2	0	-1	0.3
2022-10-11 23:42:58	65	355.1	-108.1	3.954	3.907	32	30	0.047	2	1	0	0.9
[truncated: 3,002 more rows]
