# Supplementary material for: PufCB-Auth: A lightweight continuous multi-factor authentication scheme integrated PUF with charging behavior features for EV charging
Source: PLoS One. 2026 May 15;21(5):e0344506. doi: 10.1371/journal.pone.0344506 (PMC13178865; doi:10.1371/journal.pone.0344506)
Supplement: S1 Dataset — This file contains the original data used to generate the synthetic user behavior dataset and the corresponding parameter settings for reproducing the statistical analyses and figures reported in this study. (ZIP) [file pone.0344506.s001.zip › ACL1_train.xlsx]

## Sheet: Sheet1
数据时间	SOC	总电压	总电流	电池单体电压最高值	电池单体电压最低值	最高温度值	最低温度值	电压差值	温度差值	SOC前差	SOC后差	电流差
2022-04-02 12:49:48	22	322.7	9.8	3.595	3.572	26	22	0.023	4	0	0	71
2022-04-02 12:50:08	22	325.2	-61.2	3.619	3.596	26	22	0.023	4	0	0	49.2
2022-04-02 12:50:28	22	329.3	-110.4	3.66	3.637	26	22	0.023	4	0	0	0.1
2022-04-02 12:50:48	22	330.3	-110.5	3.675	3.65	26	22	0.025	4	0	-1	0.4
2022-04-02 12:51:08	23	330.8	-110.1	3.682	3.657	26	22	0.025	4	1	0	0.2
2022-04-02 12:51:28	23	331.3	-110.3	3.686	3.662	26	23	0.024	3	0	-1	0.2
2022-04-02 12:51:48	24	331.8	-110.5	3.691	3.669	26	23	0.022	3	1	0	0.2
2022-04-02 12:52:08	24	332.5	-110.7	3.694	3.673	27	23	0.021	4	0	-1	0.4
2022-04-02 12:52:28	25	332.5	-111.1	3.697	3.676	27	23	0.021	4	1	0	0.1
2022-04-02 12:52:48	25	332.5	-111	3.702	3.681	27	23	0.021	4	0	-1	0.5
2022-04-02 12:53:08	26	332.8	-110.5	3.702	3.683	27	23	0.019	4	1	0	0.2
2022-04-02 12:53:28	26	333.3	-110.7	3.706	3.687	27	23	0.019	4	0	-1	0.7
2022-04-02 12:53:48	27	333.3	-111.4	3.705	3.688	27	23	0.017	4	1	0	0.7
2022-04-02 12:54:08	27	333.3	-110.7	3.707	3.69	27	23	0.017	4	0	-1	0.3
2022-04-02 12:54:28	28	333.5	-110.4	3.71	3.691	27	23	0.019	4	1	0	0.3
2022-04-02 12:54:48	28	333.8	-110.7	3.711	3.694	27	23	0.017	4	0	-1	0.3
2022-04-02 12:55:08	29	334	-111	3.714	3.695	28	24	0.019	4	1	0	0.4
2022-04-02 12:55:28	29	334.3	-110.6	3.717	3.699	28	24	0.018	4	0	-1	0.1
2022-04-02 12:55:48	30	334.3	-110.7	3.716	3.699	28	24	0.017	4	1	0	0.1
2022-04-02 12:56:08	30	334.5	-110.8	3.718	3.701	28	24	0.017	4	0	-1	0.5
2022-04-02 12:56:28	31	334.5	-110.3	3.72	3.703	28	24	0.017	4	1	0	0.2
2022-04-02 12:56:48	31	334.8	-110.5	3.722	3.705	28	24	0.017	4	0	-1	0.5
2022-04-02 12:57:08	32	335	-111	3.724	3.706	28	24	0.018	4	1	0	0.2
2022-04-02 12:57:28	32	335.3	-111.2	3.726	3.707	28	24	0.019	4	0	-1	0.8
2022-04-02 12:57:48	33	335.3	-110.4	3.728	3.709	28	24	0.019	4	1	0	0.7
2022-04-02 12:58:08	33	335.3	-111.1	3.729	3.711	28	24	0.018	4	0	-1	0.1
2022-04-02 12:58:28	34	335.8	-111	3.731	3.713	29	25	0.018	4	1	0	0.3
2022-04-02 12:58:48	34	335.8	-111.3	3.734	3.714	29	25	0.02	4	0	-1	0.2
2022-04-02 12:59:08	35	335.8	-111.5	3.735	3.716	29	25	0.019	4	1	0	0.4
2022-04-02 12:59:28	35	336.3	-111.1	3.737	3.718	29	25	0.019	4	0	-1	0.2
2022-04-02 12:59:48	36	336.3	-111.3	3.741	3.72	29	25	0.021	4	1	0	0.2
2022-04-02 13:00:08	36	336.5	-111.1	3.741	3.721	29	25	0.02	4	0	-1	0.4
2022-04-02 13:00:28	37	336.8	-110.7	3.744	3.724	29	25	0.02	4	1	0	0.3
2022-04-02 13:00:48	37	337	-110.4	3.746	3.726	29	25	0.02	4	0	-1	0.9
2022-04-02 13:01:08	38	337	-111.3	3.748	3.727	29	25	0.021	4	1	0	0.1
2022-04-02 13:01:28	38	337	-111.2	3.75	3.729	29	25	0.021	4	0	-1	0
2022-04-02 13:01:48	39	337.5	-111.2	3.753	3.731	29	25	0.022	4	1	0	0.4
2022-04-02 13:02:08	39	337.5	-110.8	3.755	3.733	30	26	0.022	4	0	-1	0.1
2022-04-02 13:02:28	40	337.8	-110.7	3.758	3.735	30	26	0.023	4	1	0	0.7
2022-04-02 13:02:48	40	338	-111.4	3.76	3.738	30	26	0.022	4	0	-1	0.3
2022-04-02 13:03:08	41	338.3	-111.1	3.763	3.739	30	26	0.024	4	1	0	0.3
2022-04-02 13:03:28	41	338.8	-110.8	3.765	3.742	30	26	0.023	4	0	-1	0.6
2022-04-02 13:03:48	42	338.8	-110.2	3.767	3.743	30	26	0.024	4	1	0	0.6
2022-04-02 13:04:08	42	339.1	-110.8	3.771	3.746	30	26	0.025	4	0	0	0.4
2022-04-02 13:04:28	42	339.3	-110.4	3.774	3.748	30	26	0.026	4	0	-1	0.2
2022-04-02 13:04:48	43	339.6	-110.6	3.776	3.75	30	26	0.026	4	1	0	0.4
2022-04-02 13:05:08	43	339.8	-110.2	3.778	3.752	30	26	0.026	4	0	-1	0.4
2022-04-02 13:05:28	44	339.8	-109.8	3.783	3.755	31	26	0.028	5	1	0	0.6
2022-04-02 13:05:48	44	340.6	-110.4	3.785	3.757	31	27	0.028	4	0	-1	0.2
2022-04-02 13:06:08	45	340.6	-110.6	3.789	3.76	31	27	0.029	4	1	0	0.1
2022-04-02 13:06:28	45	340.8	-110.7	3.791	3.763	31	27	0.028	4	0	-1	0.1
2022-04-02 13:06:48	46	341.1	-110.6	3.795	3.765	31	27	0.03	4	1	0	0.3
2022-04-02 13:07:08	46	341.6	-110.9	3.797	3.768	31	27	0.029	4	0	-1	0.4
2022-04-02 13:07:28	47	341.6	-110.5	3.799	3.77	31	27	0.029	4	1	0	0.5
2022-04-02 13:07:48	47	341.8	-110	3.803	3.774	31	27	0.029	4	0	-1	3
2022-04-02 13:08:08	48	342.1	-107	3.805	3.776	31	27	0.029	4	1	0	3.6
2022-04-02 13:08:28	48	342.6	-110.6	3.809	3.779	31	27	0.03	4	0	-1	0.4
2022-04-02 13:08:48	49	342.8	-111	3.814	3.783	32	27	0.031	5	1	0	0.7
2022-04-02 13:09:08	49	343.1	-110.3	3.816	3.784	32	28	0.032	4	0	-1	0
2022-04-02 13:09:28	50	343.6	-110.3	3.819	3.787	32	28	0.032	4	1	0	0.1
2022-04-02 13:09:48	50	343.6	-110.4	3.823	3.79	32	28	0.033	4	0	-1	0.3
2022-04-02 13:10:08	51	344.1	-110.7	3.827	3.795	32	28	0.032	4	1	0	0.1
2022-04-02 13:10:28	51	344.3	-110.8	3.829	3.796	32	28	0.033	4	0	-1	0.5
2022-04-02 13:10:48	52	344.6	-111.3	3.832	3.801	32	28	0.031	4	1	0	0.2
2022-04-02 13:11:08	52	345.1	-111.1	3.836	3.802	32	28	0.034	4	0	-1	0.5
2022-04-02 13:11:28	53	345.3	-111.6	3.84	3.806	32	28	0.034	4	1	0	1
2022-04-02 13:11:48	53	345.6	-110.6	3.843	3.81	32	28	0.033	4	0	0	0.2
2022-04-02 13:12:08	53	346.1	-110.8	3.849	3.813	32	28	0.036	4	0	-1	0.1
2022-04-02 13:12:28	54	346.3	-110.9	3.854	3.818	32	29	0.036	3	1	0	0.4
2022-04-02 13:12:48	54	346.8	-111.3	3.855	3.819	33	29	0.036	4	0	-1	0.9
2022-04-02 13:13:08	55	347.1	-110.4	3.861	3.824	33	29	0.037	4	1	0	0.5
2022-04-02 13:13:28	55	347.3	-110.9	3.865	3.829	33	29	0.036	4	0	-1	0.3
2022-04-02 13:13:48	56	347.8	-111.2	3.87	3.831	33	29	0.039	4	1	0	0.4
2022-04-02 13:14:08	56	348.1	-110.8	3.872	3.834	33	29	0.038	4	0	-1	0.3
2022-04-02 13:14:28	57	348.6	-110.5	3.878	3.839	33	29	0.039	4	1	0	0.2
2022-04-02 13:14:48	57	348.8	-110.7	3.883	3.843	33	29	0.04	4	0	-1	0.2
2022-04-02 13:15:08	58	349.3	-110.9	3.886	3.846	33	29	0.04	4	1	0	0.3
2022-04-02 13:15:28	58	349.6	-110.6	3.892	3.851	33	29	0.041	4	0	-1	0.3
2022-04-02 13:15:48	59	349.8	-110.3	3.895	3.854	33	29	0.041	4	1	0	0.3
2022-04-02 13:16:08	59	350.6	-110.6	3.9	3.859	33	29	0.041	4	0	0	0.1
2022-04-02 13:16:28	59	350.6	-110.7	3.904	3.863	33	29	0.041	4	0	-1	0.6
2022-04-02 13:16:48	60	351.4	-111.3	3.908	3.866	33	29	0.042	4	1	0	0.6
2022-04-02 13:17:08	60	351.6	-110.7	3.913	3.872	33	29	0.041	4	0	-1	0.6
2022-04-02 13:17:28	61	352.1	-111.3	3.917	3.874	33	29	0.043	4	1	0	0.8
2022-04-02 13:17:48	61	352.6	-110.5	3.924	3.879	32	29	0.045	3	0	-1	0.4
2022-04-02 13:18:08	62	352.9	-110.9	3.927	3.883	32	29	0.044	3	1	0	0
2022-04-02 13:18:28	62	353.4	-110.9	3.931	3.888	32	29	0.043	3	0	-1	0.4
2022-04-02 13:18:48	63	353.6	-110.5	3.936	3.892	32	29	0.044	3	1	0	1
2022-04-02 13:19:08	63	354.1	-111.5	3.942	3.897	32	29	0.045	3	0	-1	0.5
2022-04-02 13:19:28	64	354.6	-111	3.945	3.9	32	29	0.045	3	1	0	0.7
2022-04-02 13:19:48	64	354.9	-110.3	3.95	3.905	32	29	0.045	3	0	-1	1.2
2022-04-02 13:20:08	65	355.4	-111.5	3.955	3.909	32	29	0.046	3	1	0	1.1
2022-04-02 13:20:28	65	355.9	-110.4	3.959	3.915	32	29	0.044	3	0	0	0.2
2022-04-02 13:20:48	65	356.4	-110.6	3.965	3.919	32	29	0.046	3	0	-1	13.4
2022-04-02 13:21:08	66	355.9	-97.2	3.964	3.917	32	29	0.047	3	1	0	0.6
2022-04-02 13:21:28	66	356.4	-96.6	3.966	3.92	32	29	0.046	3	0	-1	0.8
2022-04-02 13:21:48	67	356.9	-97.4	3.97	3.922	32	29	0.048	3	1	0	1.1
2022-04-02 13:22:08	67	357.1	-96.3	3.975	3.929	32	29	0.046	3	0	0	1.1
2022-04-02 13:22:28	67	357.4	-97.4	3.978	3.931	32	29	0.047	3	0	-1	0.4
2022-04-02 13:22:48	68	357.9	-97	3.983	3.936	32	29	0.047	3	1	0	0.6
2022-04-02 13:23:08	68	358.4	-96.4	3.987	3.941	32	29	0.046	3	0	-1	0.6
2022-04-02 13:23:28	69	358.6	-97	3.991	3.944	32	29	0.047	3	1	0	0.2
2022-04-02 13:23:48	69	358.9	-97.2	3.996	3.949	32	29	0.047	3	0	0	0.9
2022-04-02 13:24:08	69	359.4	-96.3	4.001	3.952	32	29	0.049	3	0	-1	0.8
2022-04-02 13:24:28	70	359.6	-97.1	4.005	3.957	32	29	0.048	3	1	0	0.6
2022-04-02 13:24:48	70	360.1	-96.5	4.008	3.963	32	29	0.045	3	0	-1	0.9
2022-04-02 13:25:08	71	360.4	-97.4	4.013	3.966	32	29	0.047	3	1	0	0.2
2022-04-02 13:25:28	71	360.9	-97.2	4.018	3.968	31	29	0.05	2	0	0	0.2
2022-04-02 13:25:48	71	361.4	-97	4.023	3.974	31	29	0.049	2	0	-1	0.1
2022-04-02 13:26:08	72	361.6	-97.1	4.027	3.977	31	29	0.05	2	1	0	0.4
2022-04-02 13:26:28	72	362.1	-97.5	4.03	3.981	31	29	0.049	2	0	-1	0.4
2022-04-02 13:26:48	73	362.4	-97.1	4.034	3.987	31	29	0.047	2	1	0	0.1
2022-04-02 13:27:08	73	362.6	-97	4.039	3.992	31	29	0.047	2	0	-1	0.2
2022-04-02 13:27:28	74	363.4	-96.8	4.044	3.996	31	29	0.048	2	1	0	0.6
2022-04-02 13:27:48	74	363.4	-97.4	4.049	3.999	31	29	0.05	2	0	0	0.4
2022-04-02 13:28:08	74	363.9	-97	4.051	4.004	31	29	0.047	2	0	-1	0
2022-04-02 13:28:28	75	364.4	-97	4.057	4.008	31	29	0.049	2	1	0	0.7
2022-04-02 13:28:48	75	364.7	-97.7	4.061	4.013	31	29	0.048	2	0	-1	0.5
2022-04-02 13:29:08	76	365.2	-97.2	4.065	4.017	31	28	0.048	3	1	0	0.5
2022-04-02 13:29:28	76	365.7	-97.7	4.07	4.021	31	28	0.049	3	0	0	1.1
2022-04-02 13:29:48	76	366.2	-96.6	4.076	4.024	31	28	0.052	3	0	-1	1
2022-04-02 13:30:08	77	366.4	-97.6	4.079	4.03	31	28	0.049	3	1	0	0.3
2022-04-02 13:30:28	77	366.9	-97.3	4.084	4.034	31	28	0.05	3	0	-1	0.4
2022-04-02 13:30:48	78	367.4	-96.9	4.088	4.038	30	28	0.05	2	1	0	0.3
2022-04-02 13:31:08	78	367.4	-96.6	4.092	4.043	30	28	0.049	2	0	-1	0.4
2022-04-02 13:31:28	79	368.2	-97	4.099	4.046	30	28	0.053	2	1	0	51.4
2022-04-02 13:31:48	79	365.9	-45.6	4.075	4.027	30	28	0.048	2	0	0	0.5
2022-04-02 13:32:08	79	365.9	-46.1	4.071	4.024	30	28	0.047	2	0	0	0.4
2022-04-02 13:32:28	79	365.7	-45.7	4.071	4.022	30	28	0.049	2	0	0	0.2
2022-04-02 13:32:48	79	365.7	-45.5	4.071	4.025	30	28	0.046	2	0	-1	0.4
2022-04-02 13:33:08	80	365.9	-45.9	4.072	4.025	30	28	0.047	2	1	0	0.1
2022-04-02 13:33:28	80	365.9	-45.8	4.073	4.027	30	28	0.046	2	0	0	0.3
2022-04-02 13:33:48	80	366.2	-45.5	4.076	4.029	30	28	0.047	2	0	0	0.2
2022-04-02 13:34:08	80	366.2	-45.7	4.076	4.031	30	27	0.045	3	0	0	0
2022-04-02 13:34:28	80	366.4	-45.7	4.079	4.032	29	27	0.047	2	0	-1	0.3
2022-04-02 13:34:48	81	366.7	-46	4.081	4.034	29	27	0.047	2	1	51	65.3
2022-04-02 20:41:58	30	330.5	-111.3	3.675	3.653	25	22	0.022	3	-51	-1	0
2022-04-02 20:42:18	31	332	-111.3	3.692	3.67	25	22	0.022	3	1	0	0
2022-04-02 20:42:38	31	332.8	-111.3	3.701	3.68	26	22	0.021	4	0	-1	0.1
2022-04-02 20:42:58	32	333.3	-111.4	3.707	3.686	26	22	0.021	4	1	0	0
2022-04-02 20:43:18	32	333.5	-111.4	3.71	3.691	26	22	0.019	4	0	-1	0
2022-04-02 20:43:38	33	333.8	-111.4	3.713	3.694	26	22	0.019	4	1	0	0
2022-04-02 20:43:58	33	334	-111.4	3.716	3.698	26	22	0.018	4	0	-1	0
2022-04-02 20:44:18	34	334.3	-111.4	3.718	3.7	26	22	0.018	4	1	0	0
2022-04-02 20:44:38	34	334.5	-111.4	3.72	3.702	26	22	0.018	4	0	-1	0
2022-04-02 20:44:58	35	334.8	-111.4	3.722	3.705	26	23	0.017	3	1	0	0.1
2022-04-02 20:45:18	35	334.8	-111.5	3.724	3.706	26	23	0.018	3	0	0	0.1
2022-04-02 20:45:38	35	335.3	-111.4	3.725	3.708	26	23	0.017	3	0	-1	0
2022-04-02 20:45:58	36	335.3	-111.4	3.729	3.71	26	23	0.019	3	1	0	0.1
2022-04-02 20:46:18	36	335.5	-111.5	3.73	3.713	26	23	0.017	3	0	-1	0
2022-04-02 20:46:38	37	335.5	-111.5	3.733	3.714	26	23	0.019	3	1	-1	0
2022-04-02 20:46:58	38	336	-111.5	3.735	3.716	26	23	0.019	3	1	0	0.1
2022-04-02 20:47:18	38	336	-111.4	3.737	3.718	27	23	0.019	4	0	-1	0.1
2022-04-02 20:47:38	39	336.3	-111.5	3.739	3.719	27	23	0.02	4	1	0	0
2022-04-02 20:47:58	39	336.3	-111.5	3.74	3.721	27	23	0.019	4	0	-1	0
2022-04-02 20:48:18	40	336.5	-111.5	3.743	3.724	27	23	0.019	4	1	0	0.1
2022-04-02 20:48:38	40	336.8	-111.4	3.745	3.725	27	23	0.02	4	0	-1	0.1
2022-04-02 20:48:58	41	337	-111.5	3.747	3.728	27	24	0.019	3	1	0	0.1
2022-04-02 20:49:18	41	337	-111.4	3.75	3.73	27	24	0.02	3	0	0	0.1
2022-04-02 20:49:38	41	337.5	-111.5	3.752	3.732	27	24	0.02	3	0	-1	0.1
2022-04-02 20:49:58	42	337.8	-111.4	3.755	3.734	27	24	0.021	3	1	0	0.1
2022-04-02 20:50:18	42	338	-111.5	3.757	3.735	27	24	0.022	3	0	-1	0
2022-04-02 20:50:38	43	338	-111.5	3.76	3.738	27	24	0.022	3	1	-1	0
2022-04-02 20:50:58	44	338.3	-111.5	3.763	3.741	27	24	0.022	3	1	0	0
2022-04-02 20:51:18	44	338.5	-111.5	3.766	3.742	28	24	0.024	4	0	0	0
2022-04-02 20:51:38	44	338.8	-111.5	3.768	3.745	28	24	0.023	4	0	-1	0
2022-04-02 20:51:58	45	339.1	-111.5	3.77	3.747	28	24	0.023	4	1	0	0
2022-04-02 20:52:18	45	339.3	-111.5	3.774	3.75	28	24	0.024	4	0	-1	0
2022-04-02 20:52:38	46	339.6	-111.5	3.777	3.752	28	25	0.025	3	1	0	0
2022-04-02 20:52:58	46	339.8	-111.5	3.78	3.755	28	25	0.025	3	0	-1	0
2022-04-02 20:53:18	47	340.3	-111.5	3.783	3.757	28	25	0.026	3	1	0	0
2022-04-02 20:53:38	47	340.3	-111.5	3.786	3.76	28	25	0.026	3	0	-1	0
2022-04-02 20:53:58	48	340.8	-111.5	3.789	3.762	28	25	0.027	3	1	0	0
2022-04-02 20:54:18	48	341.1	-111.5	3.792	3.765	28	25	0.027	3	0	-1	0
2022-04-02 20:54:38	49	341.3	-111.5	3.796	3.768	29	25	0.028	4	1	0	0
2022-04-02 20:54:58	49	341.6	-111.5	3.799	3.771	29	25	0.028	4	0	-1	0
2022-04-02 20:55:18	50	341.8	-111.5	3.803	3.774	29	25	0.029	4	1	0	0
2022-04-02 20:55:38	50	342.3	-111.5	3.806	3.777	29	25	0.029	4	0	-1	0
2022-04-02 20:55:58	51	342.3	-111.5	3.81	3.78	29	26	0.03	3	1	0	0
2022-04-02 20:56:18	51	342.8	-111.5	3.813	3.783	29	26	0.03	3	0	-1	0
2022-04-02 20:56:38	52	343.1	-111.5	3.816	3.786	29	26	0.03	3	1	0	0
2022-04-02 20:56:58	52	343.6	-111.5	3.82	3.789	29	26	0.031	3	0	-1	0
2022-04-02 20:57:18	53	343.8	-111.5	3.823	3.793	29	26	0.03	3	1	0	0
2022-04-02 20:57:38	53	344.1	-111.5	3.827	3.795	29	26	0.032	3	0	-1	0
2022-04-02 20:57:58	54	344.3	-111.5	3.831	3.798	29	26	0.033	3	1	0	0
2022-04-02 20:58:18	54	344.8	-111.5	3.835	3.802	30	26	0.033	4	0	-1	0
2022-04-02 20:58:38	55	345.1	-111.5	3.838	3.805	30	26	0.033	4	1	0	0
2022-04-02 20:58:58	55	345.3	-111.5	3.843	3.808	30	27	0.035	3	0	0	0
2022-04-02 20:59:18	55	345.8	-111.5	3.847	3.812	30	27	0.035	3	0	-1	0
2022-04-02 20:59:38	56	346.1	-111.5	3.85	3.815	30	27	0.035	3	1	0	0.1
2022-04-02 20:59:58	56	346.3	-111.6	3.854	3.818	30	27	0.036	3	0	-1	0.1
2022-04-02 21:00:18	57	346.6	-111.5	3.857	3.822	30	27	0.035	3	1	0	0
2022-04-02 21:00:38	57	347.1	-111.5	3.862	3.825	30	27	0.037	3	0	-1	0.1
2022-04-02 21:00:58	58	347.3	-111.6	3.866	3.828	30	27	0.038	3	1	0	0
2022-04-02 21:01:18	58	347.8	-111.6	3.87	3.832	30	27	0.038	3	0	-1	0
2022-04-02 21:01:38	59	348.1	-111.6	3.873	3.835	31	27	0.038	4	1	0	0.1
2022-04-02 21:01:58	59	348.6	-111.5	3.879	3.839	31	27	0.04	4	0	-1	0.1
2022-04-02 21:02:18	60	348.8	-111.6	3.882	3.843	31	28	0.039	3	1	0	0.1
2022-04-02 21:02:38	60	349.3	-111.5	3.887	3.847	31	28	0.04	3	0	-1	0
2022-04-02 21:02:58	61	349.8	-111.5	3.891	3.85	31	28	0.041	3	1	0	0.1
2022-04-02 21:03:18	61	350.1	-111.6	3.895	3.854	31	28	0.041	3	0	0	0.1
2022-04-02 21:03:38	61	350.6	-111.5	3.9	3.858	31	28	0.042	3	0	-1	0.1
2022-04-02 21:03:58	62	350.8	-111.6	3.904	3.862	31	28	0.042	3	1	0	0.1
2022-04-02 21:04:18	62	351.4	-111.5	3.908	3.866	31	28	0.042	3	0	-1	0.2
2022-04-02 21:04:38	63	351.6	-111.3	3.912	3.87	31	28	0.042	3	1	0	0
2022-04-02 21:04:58	63	352.1	-111.3	3.917	3.874	31	28	0.043	3	0	-1	0.3
2022-04-02 21:05:18	64	352.4	-111	3.922	3.878	32	28	0.044	4	1	0	0.3
2022-04-02 21:05:38	64	352.9	-111.3	3.927	3.882	32	28	0.045	4	0	-1	0.5
2022-04-02 21:05:58	65	353.1	-110.8	3.931	3.885	32	29	0.046	3	1	0	0.1
2022-04-02 21:06:18	65	353.4	-110.7	3.935	3.89	32	29	0.045	3	0	-1	0.2
2022-04-02 21:06:38	66	354.1	-110.9	3.94	3.895	32	29	0.045	3	1	0	0.1
2022-04-02 21:06:58	66	354.4	-111	3.945	3.899	32	29	0.046	3	0	-1	0.1
2022-04-02 21:07:18	67	354.9	-111.1	3.949	3.904	32	29	0.045	3	1	0	0
2022-04-02 21:07:38	67	355.4	-111.1	3.954	3.908	32	29	0.046	3	0	-1	0.1
2022-04-02 21:07:58	68	355.6	-111.2	3.959	3.913	32	29	0.046	3	1	0	0
2022-04-02 21:08:18	68	356.1	-111.2	3.964	3.917	32	29	0.047	3	0	0	14.5
2022-04-02 21:08:38	68	355.9	-96.7	3.962	3.916	32	29	0.046	3	0	-1	0.8
2022-04-02 21:08:58	69	356.1	-97.5	3.965	3.919	32	29	0.046	3	1	0	0.2
2022-04-02 21:09:18	69	356.4	-97.3	3.969	3.923	32	29	0.046	3	0	-1	0.1
2022-04-02 21:09:38	70	356.9	-97.4	3.973	3.927	32	29	0.046	3	1	0	0.2
2022-04-02 21:09:58	70	357.4	-97.2	3.977	3.931	32	29	0.046	3	0	0	0.2
2022-04-02 21:10:18	70	357.6	-97.4	3.981	3.935	32	29	0.046	3	0	-1	0
2022-04-02 21:10:38	71	358.1	-97.4	3.985	3.939	32	29	0.046	3	1	0	0.1
2022-04-02 21:10:58	71	358.4	-97.5	3.99	3.944	32	29	0.046	3	0	-1	0.2
2022-04-02 21:11:18	72	358.9	-97.3	3.995	3.947	32	29	0.048	3	1	0	0.1
2022-04-02 21:11:38	72	359.1	-97.4	3.999	3.951	32	29	0.048	3	0	0	0
2022-04-02 21:11:58	72	359.6	-97.4	4.003	3.956	32	29	0.047	3	0	-1	0.1
2022-04-02 21:12:18	73	360.1	-97.3	4.007	3.961	32	29	0.046	3	1	0	0
2022-04-02 21:12:38	73	360.4	-97.3	4.011	3.965	32	29	0.046	3	0	-1	0.1
2022-04-02 21:12:58	74	360.9	-97.4	4.016	3.969	32	29	0.047	3	1	0	0.1
2022-04-02 21:13:18	74	361.1	-97.3	4.021	3.973	32	29	0.048	3	0	0	0.2
2022-04-02 21:13:38	74	361.6	-97.5	4.024	3.977	32	29	0.047	3	0	-1	0.1
2022-04-02 21:13:58	75	361.9	-97.4	4.028	3.981	32	29	0.047	3	1	0	0.1
2022-04-02 21:14:18	75	362.4	-97.3	4.033	3.986	32	29	0.047	3	0	-1	0
2022-04-02 21:14:38	76	362.6	-97.3	4.038	3.99	31	29	0.048	2	1	0	0.1
2022-04-02 21:14:58	76	363.1	-97.4	4.043	3.994	31	29	0.049	2	0	0	0.1
2022-04-02 21:15:18	76	363.4	-97.3	4.046	3.998	31	29	0.048	2	0	-1	0
2022-04-02 21:15:38	77	363.9	-97.3	4.051	4.002	31	29	0.049	2	1	0	0.2
2022-04-02 21:15:58	77	364.4	-97.5	4.056	4.007	31	29	0.049	2	0	-1	0.1
2022-04-02 21:16:18	78	364.7	-97.4	4.06	4.011	31	29	0.049	2	1	0	0.1
2022-04-02 21:16:38	78	365.2	-97.5	4.065	4.016	31	29	0.049	2	0	0	0.2
2022-04-02 21:16:58	78	365.4	-97.3	4.069	4.02	31	29	0.049	2	0	-1	0.2
2022-04-02 21:17:18	79	365.9	-97.5	4.074	4.024	31	29	0.05	2	1	0	0.1
2022-04-02 21:17:38	79	366.2	-97.4	4.078	4.029	31	29	0.049	2	0	-1	0.1
2022-04-02 21:17:58	80	366.7	-97.5	4.082	4.032	31	28	0.05	3	1	0	0.2
2022-04-02 21:18:18	80	367.2	-97.3	4.088	4.037	31	28	0.051	3	0	0	0.3
2022-04-02 21:18:38	80	367.4	-97.6	4.092	4.043	31	28	0.049	3	0	-1	0.3
2022-04-02 21:18:58	81	367.9	-97.3	4.097	4.047	31	28	0.05	3	1	0	51.5
2022-04-02 21:19:18	81	365.9	-45.8	4.076	4.028	31	28	0.048	3	0	0	0.1
2022-04-02 21:19:38	81	365.7	-45.9	4.071	4.024	31	28	0.047	3	0	0	0
2022-04-02 21:19:58	81	365.7	-45.9	4.07	4.023	30	28	0.047	2	0	-1	0.1
2022-04-02 21:20:18	82	365.7	-45.8	4.07	4.025	30	28	0.045	2	1	0	0.1
2022-04-02 21:20:38	82	365.7	-45.9	4.072	4.025	30	28	0.047	2	0	0	0
2022-04-02 21:20:58	82	365.9	-45.9	4.074	4.026	30	28	0.048	2	0	0	0
2022-04-02 21:21:18	82	365.9	-45.9	4.075	4.028	30	28	0.047	2	0	0	0
2022-04-02 21:21:38	82	366.2	-45.9	4.077	4.031	30	28	0.046	2	0	0	0.1
2022-04-02 21:21:58	82	366.2	-46	4.079	4.032	30	28	0.047	2	0	0	0.2
2022-04-02 21:22:18	82	366.7	-45.8	4.081	4.034	30	27	0.047	3	0	-1	0
2022-04-02 21:22:38	83	366.7	-45.8	4.083	4.036	30	27	0.047	3	1	0	0.1
2022-04-02 21:22:58	83	366.9	-45.9	4.085	4.038	30	27	0.047	3	0	0	0.1
2022-04-02 21:23:18	83	367.2	-45.8	4.087	4.04	30	27	0.047	3	0	0	0.2
2022-04-02 21:23:38	83	367.4	-46	4.089	4.043	29	27	0.046	2	0	0	0
2022-04-02 21:23:58	83	367.4	-46	4.091	4.044	29	27	0.047	2	0	0	0
2022-04-02 21:24:18	83	367.4	-46	4.094	4.047	29	27	0.047	2	0	-1	0.2
2022-04-02 21:24:38	84	367.9	-45.8	4.095	4.049	29	27	0.046	2	1	0	0.3
2022-04-02 21:24:58	84	368.2	-46.1	4.097	4.051	29	27	0.046	2	0	0	0.3
2022-04-02 21:25:18	84	368.2	-45.8	4.1	4.053	29	27	0.047	2	0	0	0.2
2022-04-02 21:25:38	84	368.4	-46	4.102	4.056	29	27	0.046	2	0	0	0
2022-04-02 21:25:58	84	368.7	-46	4.104	4.057	29	27	0.047	2	0	-1	0
2022-04-02 21:26:18	85	368.9	-46	4.106	4.059	29	27	0.047	2	1	0	0
2022-04-02 21:26:38	85	368.9	-46	4.109	4.061	29	27	0.048	2	0	0	0
2022-04-02 21:26:58	85	369.2	-46	4.111	4.063	29	26	0.048	3	0	0	0.2
2022-04-02 21:27:18	85	369.4	-45.8	4.113	4.065	29	26	0.048	3	0	0	0
2022-04-02 21:27:38	85	369.7	-45.8	4.115	4.067	28	26	0.048	2	0	-1	0
2022-04-02 21:27:58	86	369.7	-45.8	4.117	4.07	28	26	0.047	2	1	0	0
2022-04-02 21:28:18	86	369.9	-45.8	4.119	4.071	28	26	0.048	2	0	0	0.1
2022-04-02 21:28:38	86	370.2	-45.7	4.121	4.074	28	26	0.047	2	0	0	0.1
2022-04-02 21:28:58	86	370.4	-45.8	4.124	4.076	28	26	0.048	2	0	0	0
2022-04-02 21:29:18	86	370.7	-45.8	4.126	4.077	28	26	0.049	2	0	0	0
2022-04-02 21:29:38	86	370.7	-45.8	4.128	4.079	28	26	0.049	2	0	-1	0.1
2022-04-02 21:29:58	87	370.9	-45.9	4.13	4.081	28	26	0.049	2	1	0	0.1
2022-04-02 21:30:18	87	371.2	-45.8	4.132	4.084	28	26	0.048	2	0	0	0
2022-04-02 21:30:38	87	371.4	-45.8	4.134	4.087	28	26	0.047	2	0	0	0
2022-04-02 21:30:58	87	371.4	-45.8	4.137	4.088	28	26	0.049	2	0	0	0.1
2022-04-02 21:31:18	87	371.7	-45.9	4.138	4.09	28	26	0.048	2	0	-1	0
2022-04-02 21:31:38	88	371.9	-45.9	4.141	4.092	28	26	0.049	2	1	0	0.1
2022-04-02 21:31:58	88	372.2	-45.8	4.143	4.094	28	26	0.049	2	0	0	0
2022-04-02 21:32:18	88	372.2	-45.8	4.145	4.096	28	26	0.049	2	0	0	0.1
2022-04-02 21:32:38	88	372.4	-45.9	4.147	4.098	28	26	0.049	2	0	-1	0.1
2022-04-02 21:32:58	89	372.4	-45.8	4.149	4.105	28	26	0.044	2	1	0	0
2022-04-02 21:33:18	89	372.9	-45.8	4.151	4.108	28	26	0.043	2	0	0	0
2022-04-02 21:33:38	89	372.9	-45.8	4.153	4.106	28	26	0.047	2	0	-1	0
2022-04-02 21:33:58	90	373.2	-45.8	4.155	4.107	28	26	0.048	2	1	0	0
2022-04-02 21:34:18	90	373.4	-45.8	4.158	4.109	28	26	0.049	2	0	0	0
2022-04-02 21:34:38	90	373.7	-45.8	4.16	4.111	28	26	0.049	2	0	-1	0
2022-04-02 21:34:58	91	373.7	-45.8	4.162	4.114	28	26	0.048	2	1	0	0.1
2022-04-02 21:35:18	91	373.9	-45.7	4.164	4.116	28	26	0.048	2	0	0	0.1
2022-04-02 21:35:38	91	374.2	-45.8	4.166	4.119	28	26	0.047	2	0	0	0.1
2022-04-02 21:35:58	91	374.4	-45.7	4.168	4.12	28	26	0.048	2	0	-1	0
2022-04-02 21:36:18	92	374.4	-45.7	4.17	4.121	28	26	0.049	2	1	0	0
2022-04-02 21:36:38	92	374.9	-45.7	4.172	4.129	28	26	0.043	2	0	0	0
2022-04-02 21:36:58	92	374.9	-45.7	4.175	4.127	28	26	0.048	2	0	-1	0
2022-04-02 21:37:18	93	375.2	-45.7	4.177	4.128	28	26	0.049	2	1	0	0.1
2022-04-02 21:37:38	93	375.2	-45.8	4.179	4.131	28	26	0.048	2	0	0	0
2022-04-02 21:37:58	93	375.4	-45.8	4.181	4.134	28	26	0.047	2	0	0	0
2022-04-02 21:38:18	93	375.7	-45.8	4.183	4.134	28	26	0.049	2	0	-1	0
2022-04-02 21:38:38	94	375.9	-45.8	4.185	4.137	28	26	0.048	2	1	0	0
2022-04-02 21:38:58	94	376.2	-45.8	4.188	4.139	28	26	0.049	2	0	0	0
2022-04-02 21:39:18	94	376.5	-45.8	4.189	4.141	28	26	0.048	2	0	0	0
2022-04-02 21:39:38	94	376.5	-45.8	4.191	4.143	28	26	0.048	2	0	-1	0
2022-04-02 21:39:58	95	376.7	-45.8	4.194	4.146	28	26	0.048	2	1	0	0
2022-04-02 21:40:18	95	377	-45.8	4.196	4.148	28	26	0.048	2	0	0	0
2022-04-02 21:40:38	95	377.2	-45.8	4.198	4.15	28	26	0.048	2	0	0	0.1
2022-04-02 21:40:58	95	377.2	-45.7	4.2	4.153	28	26	0.047	2	0	-1	0
2022-04-02 21:41:18	96	377.5	-45.7	4.202	4.155	28	26	0.047	2	1	0	0
2022-04-02 21:41:38	96	377.7	-45.7	4.205	4.156	28	26	0.049	2	0	0	0
2022-04-02 21:41:58	96	378	-45.7	4.206	4.159	28	26	0.047	2	0	0	0
2022-04-02 21:42:18	96	378	-45.7	4.209	4.161	28	26	0.048	2	0	-1	0
2022-04-02 21:42:38	97	378.2	-45.7	4.211	4.162	28	26	0.049	2	1	0	0.2
2022-04-02 21:42:58	97	378.5	-45.9	4.214	4.165	28	26	0.049	2	0	0	0.1
2022-04-02 21:43:18	97	378.5	-45.8	4.215	4.167	28	26	0.048	2	0	0	32.2
2022-04-02 21:43:38	97	377.2	-13.6	4.202	4.154	28	26	0.048	2	0	0	0.1
2022-04-02 21:43:58	97	377	-13.7	4.198	4.15	28	26	0.048	2	0	0	0.1
2022-04-02 21:44:18	97	376.7	-13.6	4.196	4.149	28	26	0.047	2	0	0	0.1
2022-04-02 21:44:38	97	376.7	-13.5	4.195	4.148	28	26	0.047	2	0	0	0
2022-04-02 21:44:58	97	376.7	-13.5	4.194	4.148	28	26	0.046	2	0	0	0
2022-04-02 21:45:18	97	376.7	-13.5	4.194	4.147	28	26	0.047	2	0	0	0
2022-04-02 21:45:38	97	376.5	-13.5	4.194	4.147	28	26	0.047	2	0	0	0
2022-04-02 21:45:58	97	376.7	-13.5	4.194	4.147	28	26	0.047	2	0	0	0
2022-04-02 21:46:18	97	376.7	-13.5	4.194	4.148	28	26	0.046	2	0	0	0
2022-04-02 21:46:38	97	376.7	-13.5	4.195	4.148	28	26	0.047	2	0	0	0
2022-04-02 21:46:58	97	376.7	-13.5	4.195	4.148	28	26	0.047	2	0	54	97.9
2022-04-05 14:40:08	43	335.5	-111.4	3.731	3.712	27	24	0.019	3	-54	0	0.1
2022-04-05 14:40:28	43	336.3	-111.5	3.74	3.721	27	24	0.019	3	0	-1	0
2022-04-05 14:40:48	44	336.8	-111.5	3.745	3.725	28	24	0.02	4	1	-2	0
2022-04-05 14:41:58	46	338	-111.5	3.758	3.737	28	24	0.021	4	2	0	0.1
2022-04-05 14:42:18	46	338.3	-111.6	3.762	3.74	28	24	0.022	4	0	-2	0
2022-04-05 14:43:58	48	339.8	-111.6	3.779	3.754	28	25	0.025	3	2	-1	0.1
2022-04-05 14:44:18	49	340.1	-111.5	3.783	3.757	28	25	0.026	3	1	0	0.1
2022-04-05 14:44:38	49	340.6	-111.6	3.787	3.759	29	25	0.028	4	0	-1	0.1
2022-04-05 14:44:58	50	340.8	-111.5	3.79	3.763	29	25	0.027	4	1	0	0.1
2022-04-05 14:45:18	50	341.1	-111.6	3.794	3.766	29	25	0.028	4	0	-1	0
2022-04-05 14:45:38	51	341.3	-111.6	3.798	3.769	29	25	0.029	4	1	-2	0
2022-04-05 14:46:58	53	342.8	-111.6	3.814	3.783	29	26	0.031	3	2	0	0
2022-04-05 14:47:18	53	343.3	-111.6	3.819	3.787	29	26	0.032	3	0	-1	0
2022-04-05 14:47:38	54	343.6	-111.6	3.822	3.79	29	26	0.032	3	1	0	0
2022-04-05 14:47:58	54	344.1	-111.6	3.827	3.794	29	26	0.033	3	0	-1	0
2022-04-05 14:48:18	55	344.6	-111.6	3.832	3.798	30	26	0.034	4	1	0	0
2022-04-05 14:48:38	55	344.8	-111.6	3.837	3.803	30	26	0.034	4	0	-1	0
2022-04-05 14:48:58	56	345.3	-111.6	3.842	3.806	30	26	0.036	4	1	0	0
2022-04-05 14:49:18	56	345.8	-111.6	3.847	3.811	30	26	0.036	4	0	-1	0
2022-04-05 14:49:38	57	346.3	-111.6	3.852	3.814	30	27	0.038	3	1	0	0
2022-04-05 14:49:58	57	346.6	-111.6	3.857	3.819	30	27	0.038	3	0	-1	0
2022-04-05 14:50:18	58	347.1	-111.6	3.863	3.824	30	27	0.039	3	1	0	0.1
2022-04-05 14:50:38	58	347.6	-111.7	3.867	3.828	30	27	0.039	3	0	-1	0.1
2022-04-05 14:50:58	59	348.1	-111.6	3.873	3.832	30	27	0.041	3	1	0	0.1
2022-04-05 14:51:18	59	348.6	-111.7	3.877	3.837	30	27	0.04	3	0	-1	0
2022-04-05 14:51:38	60	348.8	-111.7	3.883	3.842	31	27	0.041	4	1	0	0.1
2022-04-05 14:51:58	60	349.3	-111.6	3.888	3.847	31	27	0.041	4	0	0	0.1
2022-04-05 14:52:18	60	349.8	-111.7	3.892	3.851	31	27	0.041	4	0	-1	0
2022-04-05 14:52:38	61	350.3	-111.7	3.897	3.856	31	28	0.041	3	1	-1	0
2022-04-05 14:52:58	62	350.6	-111.7	3.902	3.861	31	28	0.041	3	1	0	0
2022-04-05 14:53:18	62	351.1	-111.7	3.906	3.865	31	28	0.041	3	0	0	0
2022-04-05 14:53:38	62	351.6	-111.7	3.911	3.869	31	28	0.042	3	0	-3	0.9
2022-04-05 14:55:18	65	353.6	-110.8	3.935	3.892	32	28	0.043	4	3	0	0.7
2022-04-05 14:55:38	65	354.1	-111.5	3.94	3.896	32	29	0.044	3	0	-1	0.9
2022-04-05 14:55:58	66	354.4	-110.6	3.944	3.901	32	29	0.043	3	1	0	0.1
2022-04-05 14:56:18	66	354.9	-110.5	3.949	3.906	32	29	0.043	3	0	-1	0.1
2022-04-05 14:56:38	67	355.4	-110.6	3.954	3.909	32	29	0.045	3	1	0	1
2022-04-05 14:56:58	67	355.9	-111.6	3.958	3.914	32	29	0.044	3	0	-1	0.2
2022-04-05 14:57:18	68	356.1	-111.8	3.963	3.919	32	29	0.044	3	1	0	14.9
2022-04-05 14:57:38	68	356.1	-96.9	3.962	3.918	32	29	0.044	3	0	-1	0.2
2022-04-05 14:57:58	69	356.4	-97.1	3.965	3.921	32	29	0.044	3	1	0	0.7
2022-04-05 14:58:18	69	356.9	-97.8	3.969	3.924	32	29	0.045	3	0	0	0.2
2022-04-05 14:58:38	69	357.1	-97.6	3.973	3.928	32	29	0.045	3	0	-1	0.2
2022-04-05 14:58:58	70	357.6	-97.8	3.977	3.932	32	29	0.045	3	1	0	0.9
2022-04-05 14:59:18	70	357.9	-96.9	3.981	3.937	32	29	0.044	3	0	-1	0.1
2022-04-05 14:59:38	71	358.1	-96.8	3.985	3.941	32	29	0.044	3	1	0	0.8
2022-04-05 14:59:58	71	358.4	-97.6	3.99	3.944	32	29	0.046	3	0	0	0.1
2022-04-05 15:00:18	71	358.9	-97.5	3.993	3.95	32	29	0.043	3	0	-1	0.2
2022-04-05 15:00:38	72	359.4	-97.7	3.998	3.954	32	29	0.044	3	1	-1	0.8
2022-04-05 15:01:58	73	360.9	-96.9	4.015	3.971	32	29	0.044	3	1	-1	0.4
2022-04-05 15:02:18	74	361.1	-97.3	4.019	3.975	32	29	0.044	3	1	0	0.4
2022-04-05 15:02:38	74	361.6	-96.9	4.023	3.979	32	29	0.044	3	0	-1	0.4
2022-04-05 15:02:58	75	361.9	-97.3	4.028	3.983	32	29	0.045	3	1	0	0.3
2022-04-05 15:03:18	75	362.4	-97	4.033	3.988	32	29	0.045	3	0	0	0.1
2022-04-05 15:03:38	75	362.6	-97.1	4.037	3.991	32	29	0.046	3	0	-1	0.1
2022-04-05 15:03:58	76	363.1	-97.2	4.041	3.995	32	29	0.046	3	1	0	0.2
2022-04-05 15:04:18	76	363.4	-97	4.046	4	32	29	0.046	3	0	-1	0.3
2022-04-05 15:04:38	77	363.9	-97.3	4.05	4.004	32	29	0.046	3	1	0	0.1
2022-04-05 15:04:58	77	364.4	-97.2	4.054	4.009	32	29	0.045	3	0	0	0.1
2022-04-05 15:05:18	77	364.7	-97.1	4.059	4.013	32	29	0.046	3	0	-1	0.1
2022-04-05 15:05:38	78	365.2	-97	4.063	4.018	32	29	0.045	3	1	0	0.3
2022-04-05 15:05:58	78	365.4	-97.3	4.067	4.022	32	29	0.045	3	0	-1	0.3
2022-04-05 15:06:18	79	365.9	-97	4.072	4.026	32	29	0.046	3	1	0	0.3
2022-04-05 15:06:38	79	366.2	-97.3	4.077	4.03	32	29	0.047	3	0	0	0
2022-04-05 15:06:58	79	366.7	-97.3	4.082	4.034	31	29	0.048	2	0	-1	0.1
2022-04-05 15:07:18	80	367.2	-97.2	4.087	4.038	31	29	0.049	2	1	0	0.3
2022-04-05 15:07:38	80	367.4	-96.9	4.09	4.043	31	29	0.047	2	0	-1	0.3
2022-04-05 15:07:58	81	367.9	-97.2	4.095	4.047	31	29	0.048	2	1	0	16.9
2022-04-05 15:08:18	81	367.9	-80.3	4.095	4.048	31	29	0.047	2	0	0	34.7
2022-04-05 15:08:38	81	365.9	-45.6	4.075	4.028	31	29	0.047	2	0	0	0.2
2022-04-05 15:08:58	81	365.9	-45.4	4.072	4.027	31	29	0.045	2	0	-1	0.3
2022-04-05 15:09:18	82	365.9	-45.7	4.072	4.027	31	29	0.045	2	1	0	0.4
2022-04-05 15:09:38	82	365.9	-45.3	4.073	4.029	31	28	0.044	3	0	0	0.3
2022-04-05 15:09:58	82	365.9	-45.6	4.075	4.03	31	28	0.045	3	0	0	0.1
2022-04-05 15:10:18	82	366.2	-45.5	4.077	4.031	31	28	0.046	3	0	0	0.2
2022-04-05 15:10:38	82	366.4	-45.7	4.078	4.032	31	28	0.046	3	0	0	0.3
2022-04-05 15:10:58	82	366.4	-45.4	4.08	4.035	31	28	0.045	3	0	0	0.2
2022-04-05 15:11:18	82	366.7	-45.6	4.082	4.036	31	28	0.046	3	0	-1	0.1
2022-04-05 15:11:38	83	366.9	-45.5	4.084	4.038	31	28	0.046	3	1	0	0
2022-04-05 15:11:58	83	367.2	-45.5	4.086	4.04	30	28	0.046	2	0	0	0.2
2022-04-05 15:12:18	83	367.2	-45.7	4.088	4.043	30	28	0.045	2	0	0	0
2022-04-05 15:12:38	83	367.4	-45.7	4.091	4.044	30	28	0.047	2	0	0	0.2
2022-04-05 15:12:58	83	367.4	-45.5	4.092	4.047	30	28	0.045	2	0	-1	0.1
2022-04-05 15:13:18	84	367.9	-45.4	4.095	4.049	30	28	0.046	2	1	0	0.3
2022-04-05 15:13:38	84	367.9	-45.7	4.097	4.051	30	28	0.046	2	0	0	0.4
2022-04-05 15:13:58	84	368.2	-45.3	4.099	4.053	30	28	0.046	2	0	0	0.2
2022-04-05 15:14:18	84	368.4	-45.5	4.102	4.055	30	28	0.047	2	0	0	0
2022-04-05 15:14:38	84	368.7	-45.5	4.103	4.057	30	27	0.046	3	0	0	0.2
2022-04-05 15:14:58	84	368.7	-45.7	4.105	4.058	30	27	0.047	3	0	-1	0.4
2022-04-05 15:15:18	85	368.9	-45.3	4.108	4.061	30	27	0.047	3	1	0	0.4
2022-04-05 15:15:38	85	369.2	-45.7	4.11	4.064	30	27	0.046	3	0	0	0.3
2022-04-05 15:15:58	85	369.4	-45.4	4.111	4.065	30	27	0.046	3	0	0	0.3
2022-04-05 15:16:18	85	369.4	-45.7	4.114	4.067	30	27	0.047	3	0	-1	0.1
2022-04-05 15:16:38	86	369.7	-45.6	4.117	4.069	30	27	0.048	3	1	0	0.3
2022-04-05 15:16:58	86	369.9	-45.3	4.118	4.071	29	27	0.047	2	0	0	0.4
2022-04-05 15:17:18	86	370.2	-45.7	4.121	4.074	29	27	0.047	2	0	0	0.4
2022-04-05 15:17:38	86	370.4	-45.3	4.123	4.076	29	27	0.047	2	0	-1	0.1
2022-04-05 15:19:08	87	371.2	-45.4	4.133	4.085	29	27	0.048	2	1	0	0.6
2022-04-05 15:19:28	87	371.4	-46	4.135	4.088	29	27	0.047	2	0	0	0.2
2022-04-05 15:19:48	87	371.7	-46.2	4.137	4.09	29	26	0.047	3	0	-1	0
2022-04-05 15:20:08	88	371.7	-46.2	4.14	4.092	29	26	0.048	3	1	0	0.1
2022-04-05 15:20:28	88	372.2	-46.1	4.143	4.094	29	26	0.049	3	0	0	0.1
2022-04-05 15:20:48	88	372.2	-46.2	4.144	4.097	29	26	0.047	3	0	0	0.1
2022-04-05 15:21:08	88	372.4	-46.1	4.146	4.099	29	26	0.047	3	0	0	0
2022-04-05 15:21:28	88	372.4	-46.1	4.148	4.101	29	26	0.047	3	0	-1	0.1
2022-04-05 15:21:48	89	372.9	-46.2	4.15	4.103	29	26	0.047	3	1	0	0.1
2022-04-05 15:22:08	89	372.9	-46.1	4.153	4.105	29	26	0.048	3	0	0	0.1
2022-04-05 15:22:28	89	373.4	-46.2	4.155	4.108	29	26	0.047	3	0	-1	0.1
2022-04-05 15:22:48	90	373.4	-46.1	4.157	4.11	29	26	0.047	3	1	0	0
2022-04-05 15:23:08	90	373.7	-46.1	4.159	4.112	28	26	0.047	2	0	0	0
2022-04-05 15:23:28	90	373.7	-46.1	4.162	4.114	28	26	0.048	2	0	-1	0
2022-04-05 15:23:48	91	373.9	-46.1	4.164	4.117	28	26	0.047	2	1	0	0
2022-04-05 15:24:08	91	374.2	-46.1	4.166	4.119	28	26	0.047	2	0	0	0
2022-04-05 15:24:28	91	374.4	-46.1	4.168	4.121	28	26	0.047	2	0	-1	0
2022-04-05 15:24:48	92	374.4	-46.1	4.17	4.123	28	26	0.047	2	1	0	0
2022-04-05 15:25:08	92	374.7	-46.1	4.173	4.125	28	26	0.048	2	0	0	0
2022-04-05 15:25:28	92	374.9	-46.1	4.174	4.127	28	26	0.047	2	0	0	0
2022-04-05 15:25:48	92	375.2	-46.1	4.176	4.129	28	26	0.047	2	0	-1	0
2022-04-05 15:26:08	93	375.4	-46.1	4.179	4.132	28	26	0.047	2	1	-1	0
2022-04-05 15:27:38	94	376.2	-46.1	4.189	4.141	28	26	0.048	2	1	0	0
2022-04-05 15:27:58	94	376.5	-46.1	4.191	4.142	28	26	0.049	2	0	-1	0
2022-04-05 15:28:18	95	376.7	-46.1	4.193	4.145	28	26	0.048	2	1	0	0
2022-04-05 15:28:38	95	377	-46.1	4.195	4.148	29	26	0.047	3	0	0	0
2022-04-05 15:28:58	95	377	-46.1	4.197	4.149	29	26	0.048	3	0	0	0
2022-04-05 15:29:18	95	377.2	-46.1	4.2	4.152	29	26	0.048	3	0	-1	0
2022-04-05 15:29:38	96	377.2	-46.1	4.201	4.154	29	26	0.047	3	1	0	0.1
2022-04-05 15:29:58	96	377.7	-46.2	4.204	4.155	29	26	0.049	3	0	0	0.1
2022-04-05 15:30:18	96	377.7	-46.1	4.206	4.158	29	26	0.048	3	0	0	0
2022-04-05 15:30:38	96	378	-46.1	4.208	4.16	29	26	0.048	3	0	0	0
2022-04-05 15:30:58	96	378	-46.1	4.21	4.163	29	26	0.047	3	0	-1	0
2022-04-05 15:31:18	97	378.2	-46.1	4.213	4.165	29	26	0.048	3	1	0	0
2022-04-05 15:31:38	97	378.5	-46.1	4.214	4.167	29	26	0.047	3	0	0	8.9
2022-04-05 15:31:58	97	378.7	-37.2	4.217	4.169	29	26	0.048	3	0	0	23.3
2022-04-05 15:32:18	97	377.2	-13.9	4.199	4.153	29	26	0.046	3	0	0	0.1
2022-04-05 15:32:38	97	377	-14	4.197	4.15	29	26	0.047	3	0	0	0
2022-04-05 15:32:58	97	376.7	-14	4.196	4.148	29	26	0.048	3	0	0	0
2022-04-05 15:33:18	97	376.7	-14	4.195	4.148	29	26	0.047	3	0	0	0
2022-04-05 15:33:38	97	376.7	-14	4.195	4.148	29	26	0.047	3	0	0	0
2022-04-05 15:33:58	97	376.7	-14	4.195	4.149	29	26	0.046	3	0	0	0
2022-04-05 15:34:18	97	376.7	-14	4.194	4.149	29	26	0.045	3	0	0	0
2022-04-05 15:34:38	97	376.5	-14	4.194	4.148	29	26	0.046	3	0	0	0
2022-04-05 15:34:58	97	376.7	-14	4.195	4.149	29	26	0.046	3	0	0	0
2022-04-05 15:35:18	97	376.7	-14	4.195	4.149	29	26	0.046	3	0	0	0
2022-04-05 15:35:38	97	377	-14	4.196	4.149	29	26	0.047	3	0	0	0
2022-04-05 15:35:58	97	377	-14	4.196	4.15	29	26	0.046	3	0	0	0
2022-04-05 15:36:18	97	377	-14	4.196	4.15	29	26	0.046	3	0	0	0
2022-04-05 15:36:38	97	377	-14	4.197	4.151	29	26	0.046	3	0	0	0
2022-04-05 15:36:58	97	377	-14	4.197	4.151	29	26	0.046	3	0	0	0
2022-04-05 15:37:18	97	377	-14	4.198	4.152	29	26	0.046	3	0	0	0
2022-04-05 15:37:38	97	377	-14	4.198	4.152	29	26	0.046	3	0	0	0
2022-04-05 15:37:58	97	377	-14	4.199	4.153	29	26	0.046	3	0	0	0
2022-04-05 15:38:18	97	377.2	-14	4.199	4.154	29	27	0.045	2	0	-1	0
2022-04-05 15:38:38	98	377.2	-14	4.2	4.154	29	27	0.046	2	1	0	0
2022-04-05 15:38:58	98	377.2	-14	4.2	4.155	29	27	0.045	2	0	0	0
2022-04-05 15:39:18	98	377.2	-14	4.201	4.155	29	27	0.046	2	0	0	0
2022-04-05 15:39:38	98	377.2	-14	4.201	4.155	29	27	0.046	2	0	0	0
2022-04-05 15:39:58	98	377.2	-14	4.202	4.156	29	27	0.046	2	0	0	0
2022-04-05 15:40:18	98	377.2	-14	4.202	4.156	29	27	0.046	2	0	0	0
2022-04-05 15:40:38	98	377.5	-14	4.203	4.157	29	27	0.046	2	0	0	0
2022-04-05 15:40:58	98	377.5	-14	4.204	4.158	29	27	0.046	2	0	0	0
2022-04-05 15:41:18	98	377.7	-14	4.204	4.159	29	27	0.045	2	0	54	96.9
2022-04-06 00:55:48	44	334.8	-110.9	3.721	3.702	29	27	0.019	2	-54	-4	0.1
2022-04-06 00:58:38	48	338.8	-111	3.768	3.744	30	28	0.024	2	4	0	0
2022-04-06 00:58:58	48	339.1	-111	3.772	3.747	30	28	0.025	2	0	-1	0
2022-04-06 00:59:18	49	339.6	-111	3.775	3.749	30	28	0.026	2	1	0	0
2022-04-06 00:59:38	49	339.8	-111	3.778	3.752	30	28	0.026	2	0	-1	0
2022-04-06 00:59:58	50	340.3	-111	3.783	3.756	30	28	0.027	2	1	0	0
2022-04-06 01:00:18	50	340.3	-111	3.787	3.759	30	28	0.028	2	0	-1	0.1
2022-04-06 01:00:38	51	340.8	-111.1	3.79	3.762	30	28	0.028	2	1	0	0
2022-04-06 01:00:58	51	341.1	-111.1	3.794	3.765	30	28	0.029	2	0	-1	0
2022-04-06 01:01:18	52	341.6	-111.1	3.798	3.769	30	28	0.029	2	1	0	0
2022-04-06 01:01:38	52	341.8	-111.1	3.802	3.772	31	28	0.03	3	0	-1	0
2022-04-06 01:01:58	53	342.3	-111.1	3.807	3.775	31	28	0.032	3	1	0	0
2022-04-06 01:02:18	53	342.6	-111.1	3.811	3.779	31	28	0.032	3	0	-1	0
2022-04-06 01:02:38	54	343.1	-111.1	3.816	3.783	31	28	0.033	3	1	0	0
2022-04-06 01:02:58	54	343.6	-111.1	3.821	3.786	31	29	0.035	2	0	-1	0.1
2022-04-06 01:03:18	55	343.8	-111.2	3.826	3.79	31	29	0.036	2	1	-2	0.1
2022-04-06 01:04:48	57	345.8	-111.1	3.848	3.808	31	29	0.04	2	2	0	0
2022-04-06 01:05:08	57	346.3	-111.1	3.854	3.814	31	29	0.04	2	0	-1	0.5
2022-04-06 01:05:28	58	346.8	-110.6	3.859	3.817	32	29	0.042	3	1	0	0
2022-04-06 01:05:48	58	347.3	-110.6	3.864	3.821	32	29	0.043	3	0	-1	0.2
2022-04-06 01:06:08	59	347.6	-110.8	3.87	3.826	32	29	0.044	3	1	0	0.3
2022-04-06 01:06:28	59	348.1	-111.1	3.874	3.831	32	30	0.043	2	0	-1	0.6
2022-04-06 01:06:48	60	348.6	-110.5	3.879	3.836	32	30	0.043	2	1	0	0.2
2022-04-06 01:07:08	60	348.8	-110.7	3.884	3.841	32	30	0.043	2	0	-1	0.5
2022-04-06 01:07:28	61	349.6	-111.2	3.889	3.846	32	30	0.043	2	1	-1	0.7
2022-04-06 01:08:28	62	350.8	-110.5	3.904	3.86	32	30	0.044	2	1	-1	0.1
2022-04-06 01:08:48	63	351.4	-110.6	3.909	3.865	32	30	0.044	2	1	0	0.3
2022-04-06 01:09:08	63	351.6	-110.9	3.913	3.87	32	30	0.043	2	0	-1	0.3
2022-04-06 01:09:28	64	352.1	-110.6	3.918	3.874	32	30	0.044	2	1	0	0.1
2022-04-06 01:09:48	64	352.6	-110.7	3.923	3.879	32	30	0.044	2	0	-1	0.1
2022-04-06 01:10:08	65	352.9	-110.6	3.928	3.883	32	30	0.045	2	1	0	0.3
2022-04-06 01:10:28	65	353.6	-110.9	3.933	3.888	32	30	0.045	2	0	-1	0.2
2022-04-06 01:10:48	66	353.9	-110.7	3.939	3.893	32	30	0.046	2	1	0	0.2
2022-04-06 01:11:08	66	354.4	-110.9	3.943	3.897	32	30	0.046	2	0	-1	0.1
2022-04-06 01:11:28	67	354.9	-110.8	3.948	3.902	32	30	0.046	2	1	0	0.1
2022-04-06 01:11:48	67	355.4	-110.9	3.954	3.907	32	30	0.047	2	0	0	0.3
2022-04-06 01:12:08	67	355.6	-110.6	3.957	3.912	32	30	0.045	2	0	-2	13.6
2022-04-06 01:13:38	69	356.6	-97	3.971	3.924	32	30	0.047	2	2	-1	0.1
2022-04-06 01:13:58	70	357.1	-97.1	3.974	3.928	32	30	0.046	2	1	0	0.2
2022-04-06 01:14:18	70	357.6	-96.9	3.978	3.932	32	30	0.046	2	0	-1	0.2
2022-04-06 01:14:38	71	357.9	-97.1	3.982	3.936	32	30	0.046	2	1	0	0.2
2022-04-06 01:14:58	71	358.4	-96.9	3.987	3.941	32	30	0.046	2	0	-1	0.1
2022-04-06 01:15:18	72	358.6	-97	3.991	3.946	32	30	0.045	2	1	0	0
2022-04-06 01:15:38	72	359.1	-97	3.995	3.949	32	30	0.046	2	0	0	0.1
2022-04-06 01:15:58	72	359.4	-97.1	3.999	3.954	32	30	0.045	2	0	-1	0.2
2022-04-06 01:16:18	73	359.6	-96.9	4.003	3.958	32	30	0.045	2	1	0	0.2
2022-04-06 01:16:38	73	360.1	-97.1	4.008	3.962	32	30	0.046	2	0	-1	0.2
2022-04-06 01:16:58	74	360.4	-96.9	4.013	3.966	32	29	0.047	3	1	0	0.1
2022-04-06 01:17:18	74	360.9	-97	4.016	3.971	31	29	0.045	2	0	-1	0
2022-04-06 01:17:38	75	361.1	-97	4.021	3.974	31	29	0.047	2	1	0	0.1
2022-04-06 01:17:58	75	361.6	-97.1	4.026	3.978	31	29	0.048	2	0	0	0.2
2022-04-06 01:18:18	75	361.9	-96.9	4.029	3.983	31	29	0.046	2	0	-2	0.3
2022-04-06 01:19:58	77	363.9	-97.2	4.052	4.004	31	29	0.048	2	2	-1	0.3
2022-04-06 01:20:18	78	364.4	-96.9	4.056	4.008	31	29	0.048	2	1	0	0.3
2022-04-06 01:20:38	78	364.9	-97.2	4.06	4.013	31	29	0.047	2	0	-1	0.2
2022-04-06 01:20:58	79	365.2	-97	4.065	4.018	31	29	0.047	2	1	0	0.3
2022-04-06 01:21:18	79	365.7	-97.3	4.07	4.021	31	29	0.049	2	0	-1	0.3
2022-04-06 01:21:38	80	366.2	-97	4.074	4.026	31	29	0.048	2	1	0	0.3
2022-04-06 01:21:58	80	366.4	-97.3	4.079	4.031	31	29	0.048	2	0	0	0
2022-04-06 01:22:18	80	366.7	-97.3	4.083	4.034	31	29	0.049	2	0	-1	0
2022-04-06 01:22:38	81	367.4	-97.3	4.088	4.039	31	29	0.049	2	1	0	0.1
2022-04-06 01:22:58	81	367.9	-97.2	4.092	4.043	31	29	0.049	2	0	-1	0.1
2022-04-06 01:23:18	82	368.2	-97.1	4.097	4.047	30	29	0.05	1	1	0	51.4
2022-04-06 01:23:38	82	366.2	-45.7	4.076	4.028	30	28	0.048	2	0	0	0.2
2022-04-06 01:23:58	82	365.7	-45.5	4.072	4.025	30	28	0.047	2	0	0	0.1
2022-04-06 01:24:18	82	365.7	-45.6	4.071	4.025	30	28	0.046	2	0	0	0.1
2022-04-06 01:24:38	82	365.9	-45.7	4.072	4.025	30	28	0.047	2	0	-1	0
2022-04-06 01:24:58	83	365.9	-45.7	4.073	4.027	30	28	0.046	2	1	0	0.1
2022-04-06 01:25:18	83	366.2	-45.6	4.074	4.029	30	28	0.045	2	0	0	0.3
2022-04-06 01:25:38	83	366.2	-45.9	4.077	4.031	30	28	0.046	2	0	0	0.3
2022-04-06 01:25:58	83	366.2	-45.6	4.078	4.032	30	28	0.046	2	0	0	0.1
2022-04-06 01:26:18	83	366.7	-45.7	4.081	4.034	30	28	0.047	2	0	0	0.1
2022-04-06 01:26:38	83	366.7	-45.6	4.083	4.036	30	28	0.047	2	0	0	0.2
2022-04-06 01:26:58	83	366.9	-45.8	4.085	4.038	30	28	0.047	2	0	-1	0.2
2022-04-06 01:27:18	84	367.2	-45.6	4.087	4.04	29	28	0.047	1	1	0	0.3
2022-04-06 01:27:38	84	367.4	-45.9	4.088	4.042	29	27	0.046	2	0	0	0.2
2022-04-06 01:27:58	84	367.4	-45.7	4.091	4.045	29	27	0.046	2	0	0	0.1
2022-04-06 01:28:18	84	367.7	-45.8	4.093	4.047	29	27	0.046	2	0	0	0.2
2022-04-06 01:28:38	84	367.9	-45.6	4.095	4.049	29	27	0.046	2	0	-1	0.3
2022-04-06 01:28:58	85	368.2	-45.9	4.098	4.051	29	27	0.047	2	1	0	0
2022-04-06 01:29:18	85	368.2	-45.9	4.1	4.053	29	27	0.047	2	0	0	0
2022-04-06 01:29:38	85	368.7	-45.9	4.102	4.055	29	27	0.047	2	0	0	0
2022-04-06 01:29:58	85	368.7	-45.9	4.104	4.057	29	27	0.047	2	0	0	0.1
2022-04-06 01:30:18	85	368.7	-46	4.106	4.059	29	27	0.047	2	0	-1	0
2022-04-06 01:30:38	86	368.9	-46	4.108	4.061	29	27	0.047	2	1	0	0
2022-04-06 01:30:58	86	369.2	-46	4.111	4.063	29	27	0.048	2	0	0	0.1
2022-04-06 01:31:18	86	369.4	-45.9	4.113	4.066	29	27	0.047	2	0	0	0
2022-04-06 01:31:38	86	369.7	-45.9	4.114	4.067	28	27	0.047	1	0	0	0
2022-04-06 01:31:58	86	369.7	-45.9	4.117	4.07	28	27	0.047	1	0	0	0.1
2022-04-06 01:32:18	86	369.9	-46	4.119	4.072	28	26	0.047	2	0	-1	0.1
2022-04-06 01:32:38	87	370.2	-45.9	4.121	4.074	28	26	0.047	2	1	0	0.1
2022-04-06 01:32:58	87	370.4	-46	4.123	4.077	28	26	0.046	2	0	0	0.1
2022-04-06 01:33:18	87	370.7	-45.9	4.126	4.078	28	26	0.048	2	0	0	0
2022-04-06 01:33:38	87	370.9	-45.9	4.128	4.08	28	26	0.048	2	0	0	0.1
2022-04-06 01:33:58	87	370.9	-46	4.13	4.082	28	26	0.048	2	0	-1	0.1
2022-04-06 01:34:18	88	371.2	-45.9	4.132	4.084	28	26	0.048	2	1	0	0.1
2022-04-06 01:34:38	88	371.4	-46	4.134	4.087	28	26	0.047	2	0	0	0.1
2022-04-06 01:34:58	88	371.4	-45.9	4.136	4.089	28	26	0.047	2	0	0	0
2022-04-06 01:35:18	88	371.7	-45.9	4.138	4.091	28	26	0.047	2	0	0	0
2022-04-06 01:35:38	88	371.9	-45.9	4.14	4.093	28	26	0.047	2	0	-1	0.1
2022-04-06 01:35:58	89	372.2	-45.8	4.143	4.095	28	26	0.048	2	1	0	0.1
2022-04-06 01:37:18	89	372.9	-45.9	4.151	4.103	28	26	0.048	2	0	-1	0
2022-04-06 01:37:38	90	372.9	-45.9	4.153	4.105	28	26	0.048	2	1	0	0.1
2022-04-06 01:37:58	90	373.2	-45.8	4.155	4.107	28	26	0.048	2	0	0	0.1
2022-04-06 01:38:18	90	373.4	-45.9	4.157	4.11	28	26	0.047	2	0	-1	0
2022-04-06 01:38:38	91	373.4	-45.9	4.16	4.111	28	26	0.049	2	1	-1	0
2022-04-06 01:40:08	92	374.4	-45.9	4.169	4.122	28	27	0.047	1	1	0	0
2022-04-06 01:40:28	92	374.4	-45.9	4.171	4.124	28	27	0.047	1	0	-1	0.1
2022-04-06 01:40:48	93	374.9	-45.8	4.173	4.126	28	27	0.047	1	1	60	65.8
2022-04-06 17:41:18	33	331.5	-111.6	3.686	3.669	33	28	0.017	5	-60	-1	0.2
2022-04-06 17:41:38	34	332.5	-111.4	3.697	3.681	33	28	0.016	5	1	0	0.6
2022-04-06 17:41:58	34	333	-110.8	3.703	3.686	33	28	0.017	5	0	-1	0.4
2022-04-06 17:42:18	35	333.3	-111.2	3.706	3.69	33	28	0.016	5	1	0	0
2022-04-06 17:42:38	35	333.5	-111.2	3.71	3.694	33	28	0.016	5	0	-1	0.2
2022-04-06 17:42:58	36	334	-111.4	3.713	3.696	33	28	0.017	5	1	0	0.2
2022-04-06 17:43:28	36	334.3	-111.6	3.716	3.699	33	29	0.017	4	0	-1	1
2022-04-06 17:43:48	37	334.5	-110.6	3.719	3.701	34	29	0.018	5	1	0	0.1
2022-04-06 17:44:08	37	334.5	-110.5	3.721	3.703	34	29	0.018	5	0	-1	1
2022-04-06 17:44:28	38	334.8	-111.5	3.723	3.705	34	29	0.018	5	1	0	0.2
2022-04-06 17:44:48	38	335	-111.3	3.726	3.708	34	29	0.018	5	0	-1	0.1
2022-04-06 17:45:08	39	335.3	-111.2	3.728	3.71	34	29	0.018	5	1	0	0.1
2022-04-06 17:45:28	39	335.5	-111.3	3.731	3.712	34	29	0.019	5	0	-1	0
2022-04-06 17:45:48	40	335.8	-111.3	3.734	3.714	34	29	0.02	5	1	0	0.1
2022-04-06 17:46:08	40	336	-111.2	3.735	3.717	34	29	0.018	5	0	-1	0.2
2022-04-06 17:46:28	41	336	-111.4	3.738	3.719	34	29	0.019	5	1	0	0.1
2022-04-06 17:46:48	41	336.5	-111.5	3.741	3.721	34	29	0.02	5	0	-1	0.7
2022-04-06 17:47:08	42	336.8	-110.8	3.743	3.724	34	29	0.019	5	1	0	0.2
2022-04-06 17:47:28	42	337	-111	3.746	3.726	34	29	0.02	5	0	-1	0.2
2022-04-06 17:47:48	43	337	-110.8	3.749	3.728	34	29	0.021	5	1	0	0
2022-04-06 17:48:08	43	337.5	-110.8	3.752	3.731	34	29	0.021	5	0	-1	0.1
2022-04-06 17:48:28	44	337.5	-110.9	3.754	3.734	34	29	0.02	5	1	0	0.1
2022-04-06 17:48:48	44	338	-111	3.758	3.735	34	29	0.023	5	0	-1	0.1
2022-04-06 17:49:08	45	338	-110.9	3.761	3.739	34	29	0.022	5	1	0	0.1
2022-04-06 17:49:28	45	338.5	-111	3.764	3.742	34	29	0.022	5	0	-2	0
2022-04-06 17:50:38	47	339.3	-111	3.775	3.751	34	30	0.024	4	2	0	0.2
2022-04-06 17:50:58	47	339.8	-110.8	3.778	3.754	34	30	0.024	4	0	-1	0.3
2022-04-06 17:51:18	48	340.1	-111.1	3.782	3.757	34	30	0.025	4	1	0	0.3
2022-04-06 17:51:38	48	340.3	-110.8	3.785	3.76	34	30	0.025	4	0	-1	0.3
2022-04-06 17:51:58	49	340.8	-111.1	3.789	3.763	34	30	0.026	4	1	0	0.2
2022-04-06 17:52:18	49	341.1	-110.9	3.793	3.766	34	30	0.027	4	0	-1	0.2
2022-04-06 17:52:38	50	341.3	-111.1	3.796	3.77	34	30	0.026	4	1	0	0.1
2022-04-06 17:52:58	50	341.8	-111	3.8	3.773	34	30	0.027	4	0	-1	0.2
2022-04-06 17:53:18	51	342.1	-110.8	3.804	3.775	34	30	0.029	4	1	0	0.3
2022-04-06 17:53:38	51	342.6	-111.1	3.808	3.779	34	30	0.029	4	0	0	0.4
2022-04-06 17:53:58	51	342.6	-110.7	3.812	3.782	34	30	0.03	4	0	-1	0.3
2022-04-06 17:54:18	52	343.1	-111	3.815	3.786	34	30	0.029	4	1	0	0.2
2022-04-06 17:54:38	52	343.6	-110.8	3.819	3.789	34	30	0.03	4	0	-1	0.3
2022-04-06 17:54:58	53	343.8	-111.1	3.824	3.793	33	30	0.031	3	1	0	0.1
2022-04-06 17:55:18	53	344.3	-111	3.827	3.797	34	30	0.03	4	0	-1	0
2022-04-06 17:55:38	54	344.3	-111	3.831	3.8	33	30	0.031	3	1	0	0.1
2022-04-06 17:55:58	54	344.8	-110.9	3.835	3.804	34	30	0.031	4	0	-1	0.3
2022-04-06 17:56:18	55	345.1	-111.2	3.839	3.807	34	30	0.032	4	1	-2	0
2022-04-06 17:57:38	57	346.6	-111.2	3.855	3.821	34	30	0.034	4	2	0	0.4
2022-04-06 17:57:58	57	347.1	-110.8	3.859	3.825	34	30	0.034	4	0	-1	0.2
2022-04-06 17:58:18	58	347.3	-111	3.864	3.829	34	30	0.035	4	1	0	0.1
2022-04-06 17:58:38	58	347.8	-110.9	3.868	3.833	34	30	0.035	4	0	0	0.3
2022-04-06 17:58:58	58	348.1	-111.2	3.873	3.837	34	30	0.036	4	0	-2	0.3
2022-04-06 18:00:28	60	349.8	-110.9	3.891	3.853	34	30	0.038	4	2	-1	0.1
2022-04-06 18:00:48	61	350.1	-111	3.896	3.858	34	30	0.038	4	1	0	0.1
2022-04-06 18:01:08	61	350.6	-110.9	3.901	3.862	34	30	0.039	4	0	-1	0.2
2022-04-06 18:01:28	62	350.8	-111.1	3.905	3.866	34	30	0.039	4	1	0	0.1
2022-04-06 18:01:48	62	351.4	-111	3.91	3.871	33	30	0.039	3	0	-1	0
2022-04-06 18:02:08	63	351.6	-111	3.914	3.874	34	30	0.04	4	1	0	0.1
2022-04-06 18:02:28	63	352.4	-110.9	3.919	3.879	33	30	0.04	3	0	-1	0.2
2022-04-06 18:02:48	64	352.6	-111.1	3.924	3.883	34	30	0.041	4	1	0	0.1
2022-04-06 18:03:08	64	353.1	-111	3.928	3.887	33	30	0.041	3	0	-1	0
2022-04-06 18:03:28	65	353.4	-111	3.933	3.892	33	30	0.041	3	1	0	0.2
2022-04-06 18:03:48	65	354.1	-110.8	3.938	3.896	33	30	0.042	3	0	0	0.3
2022-04-06 18:04:08	65	354.4	-111.1	3.942	3.899	33	30	0.043	3	0	-1	0.1
2022-04-06 18:04:28	66	354.9	-111	3.947	3.904	33	30	0.043	3	1	0	0.1
2022-04-06 18:04:48	66	355.4	-110.9	3.952	3.91	33	30	0.042	3	0	-1	0.2
2022-04-06 18:05:08	67	355.6	-111.1	3.958	3.914	33	30	0.044	3	1	0	0
2022-04-06 18:05:28	67	356.1	-111.1	3.963	3.918	33	30	0.045	3	0	-1	0.2
2022-04-06 18:05:48	68	356.4	-110.9	3.967	3.923	33	30	0.044	3	1	0	13.9
2022-04-06 18:06:08	68	356.1	-97	3.964	3.92	33	30	0.044	3	0	-1	0.2
2022-04-06 18:06:28	69	356.4	-97.2	3.967	3.924	33	30	0.043	3	1	0	0.1
2022-04-06 18:06:48	69	356.9	-97.1	3.971	3.927	33	30	0.044	3	0	0	0.2
2022-04-06 18:07:08	69	357.1	-96.9	3.976	3.931	33	30	0.045	3	0	-1	0.1
2022-04-06 18:07:28	70	357.6	-97	3.98	3.935	33	30	0.045	3	1	0	0.1
2022-04-06 18:07:48	70	358.1	-97.1	3.984	3.94	33	30	0.044	3	0	-1	0.1
2022-04-06 18:08:08	71	358.4	-97.2	3.988	3.943	33	30	0.045	3	1	0	0.3
2022-04-06 18:08:28	71	358.9	-96.9	3.991	3.948	33	30	0.043	3	0	0	0
2022-04-06 18:08:48	71	359.1	-96.9	3.996	3.952	33	30	0.044	3	0	-1	0.1
2022-04-06 18:09:08	72	359.6	-97	4.001	3.956	33	30	0.045	3	1	0	0.2
2022-04-06 18:09:28	72	359.9	-96.8	4.005	3.961	33	30	0.044	3	0	-1	0.4
2022-04-06 18:09:48	73	360.1	-97.2	4.009	3.964	33	30	0.045	3	1	0	0.3
2022-04-06 18:10:08	73	360.6	-96.9	4.014	3.969	33	30	0.045	3	0	0	0.1
2022-04-06 18:10:28	73	361.1	-97	4.018	3.973	33	30	0.045	3	0	-1	0.2
2022-04-06 18:10:48	74	361.4	-97.2	4.022	3.978	33	30	0.044	3	1	0	0
2022-04-06 18:11:08	74	361.9	-97.2	4.027	3.982	33	30	0.045	3	0	-1	0.3
2022-04-06 18:11:28	75	362.4	-96.9	4.031	3.986	33	30	0.045	3	1	0	0.2
2022-04-06 18:11:48	75	362.6	-97.1	4.036	3.99	33	30	0.046	3	0	0	0
2022-04-06 18:12:08	75	363.1	-97.1	4.039	3.994	33	30	0.045	3	0	-1	0.1
2022-04-06 18:12:28	76	363.4	-97.2	4.044	3.998	33	30	0.046	3	1	0	0.2
2022-04-06 18:12:48	76	363.9	-97	4.048	4.003	33	30	0.045	3	0	-1	0.1
2022-04-06 18:13:08	77	364.4	-97.1	4.053	4.007	32	30	0.046	2	1	0	0
2022-04-06 18:13:28	77	364.7	-97.1	4.057	4.011	32	30	0.046	2	0	0	0.2
2022-04-06 18:13:48	77	364.9	-97.3	4.061	4.015	32	29	0.046	3	0	-1	0.3
2022-04-06 18:14:08	78	365.4	-97	4.066	4.02	32	29	0.046	3	1	0	0.2
2022-04-06 18:14:28	78	365.9	-97.2	4.071	4.024	32	29	0.047	3	0	23	14.1
2022-04-07 00:07:58	55	341.3	-111.3	3.795	3.762	32	29	0.033	3	-23	-1	0.3
2022-04-07 00:08:18	56	343.1	-111.6	3.814	3.779	32	29	0.035	3	1	0	0.7
2022-04-07 00:08:38	56	343.8	-110.9	3.825	3.788	32	29	0.037	3	0	0	0.3
2022-04-07 00:08:58	56	344.6	-110.6	3.833	3.794	32	29	0.039	3	0	0	0
2022-04-07 00:09:18	56	345.1	-110.6	3.84	3.801	32	30	0.039	2	0	-1	0
2022-04-07 00:09:38	57	345.8	-110.6	3.847	3.807	32	30	0.04	2	1	0	0
2022-04-07 00:09:58	57	346.3	-110.6	3.856	3.812	32	30	0.044	2	0	-1	0.1
2022-04-07 00:10:18	58	347.1	-110.7	3.862	3.817	32	30	0.045	2	1	39	0.5
2022-04-07 03:20:58	19	325.5	-111.2	3.62	3.599	32	29	0.021	3	-39	-2	0.7
2022-04-07 03:22:38	21	329.3	-110.5	3.662	3.64	32	30	0.022	2	2	0	0.9
2022-04-07 03:22:58	21	329.5	-111.4	3.664	3.643	32	30	0.021	2	0	-1	0.6
2022-04-07 03:23:18	22	330	-110.8	3.669	3.649	32	30	0.02	2	1	0	0.3
2022-04-07 03:23:38	22	330.3	-111.1	3.673	3.653	32	30	0.02	2	0	-1	0
2022-04-07 03:23:58	23	330.8	-111.1	3.677	3.657	32	30	0.02	2	1	0	0
2022-04-07 03:24:18	23	330.8	-111.1	3.68	3.66	32	30	0.02	2	0	-1	0.9
2022-04-07 03:24:38	24	331.3	-110.2	3.683	3.664	32	30	0.019	2	1	0	0.1
2022-04-07 03:24:58	24	331.5	-110.3	3.686	3.667	32	30	0.019	2	0	-2	0.2
2022-04-07 03:26:28	26	332.5	-110.5	3.695	3.679	32	30	0.016	2	2	-1	0.1
2022-04-07 03:26:48	27	332.5	-110.6	3.697	3.682	32	30	0.015	2	1	0	0.1
2022-04-07 03:27:08	27	332.8	-110.5	3.698	3.684	32	30	0.014	2	0	-1	0.3
2022-04-07 03:27:28	28	332.8	-110.8	3.7	3.686	32	30	0.014	2	1	0	0.3
2022-04-07 03:27:48	28	333	-110.5	3.702	3.688	32	30	0.014	2	0	-1	0.2
2022-04-07 03:28:08	29	333.3	-110.7	3.704	3.689	32	30	0.015	2	1	0	0.2
2022-04-07 03:28:28	29	333.3	-110.5	3.705	3.691	32	30	0.014	2	0	-1	0.2
2022-04-07 03:28:48	30	333.5	-110.7	3.707	3.693	32	30	0.014	2	1	0	0.2
2022-04-07 03:29:08	30	333.5	-110.5	3.709	3.695	32	30	0.014	2	0	-1	0.3
2022-04-07 03:29:28	31	334	-110.8	3.712	3.696	32	30	0.016	2	1	0	0
2022-04-07 03:29:48	31	334	-110.8	3.713	3.698	31	30	0.015	1	0	0	0.3
2022-04-07 03:30:08	31	334.3	-110.5	3.715	3.7	31	30	0.015	1	0	-1	0.3
2022-04-07 03:30:28	32	334.3	-110.8	3.717	3.701	31	29	0.016	2	1	0	0.1
2022-04-07 03:30:48	32	334.5	-110.7	3.718	3.702	31	29	0.016	2	0	-1	0
2022-04-07 03:31:08	33	334.8	-110.7	3.72	3.705	31	29	0.015	2	1	0	0.1
2022-04-07 03:31:28	33	334.8	-110.6	3.722	3.706	31	29	0.016	2	0	-1	0.2
2022-04-07 03:31:48	34	334.8	-110.8	3.725	3.709	31	29	0.016	2	1	0	0.3
2022-04-07 03:32:08	34	335.3	-110.5	3.726	3.71	31	29	0.016	2	0	-1	0.1
2022-04-07 03:32:28	35	335.3	-110.6	3.729	3.712	31	29	0.017	2	1	0	0.1
2022-04-07 03:32:48	35	335.5	-110.7	3.73	3.714	31	29	0.016	2	0	-1	0.1
2022-04-07 03:33:08	36	335.8	-110.8	3.733	3.716	31	29	0.017	2	1	0	0.2
2022-04-07 03:33:28	36	336	-110.6	3.735	3.718	31	29	0.017	2	0	-1	0.3
2022-04-07 03:33:48	37	336.3	-110.9	3.737	3.719	31	29	0.018	2	1	0	0.1
2022-04-07 03:34:08	37	336.3	-110.8	3.739	3.721	31	29	0.018	2	0	-1	0.1
2022-04-07 03:34:28	38	336.5	-110.7	3.742	3.723	31	29	0.019	2	1	0	0
2022-04-07 03:34:48	38	336.8	-110.7	3.744	3.725	31	29	0.019	2	0	-1	0.2
2022-04-07 03:35:08	39	336.8	-110.9	3.746	3.727	31	29	0.019	2	1	0	0.3
2022-04-07 03:35:28	39	337	-110.6	3.749	3.729	31	29	0.02	2	0	-1	0.1
2022-04-07 03:35:48	40	337.3	-110.7	3.751	3.731	31	29	0.02	2	1	0	0.1
2022-04-07 03:36:08	40	337.5	-110.8	3.753	3.733	31	29	0.02	2	0	-1	0.1
2022-04-07 03:36:28	41	338	-110.9	3.756	3.736	31	29	0.02	2	1	0	0.2
2022-04-07 03:36:48	41	338	-110.7	3.759	3.738	31	29	0.021	2	0	-1	0.3
2022-04-07 03:37:08	42	338.3	-111	3.761	3.74	31	29	0.021	2	1	0	0.3
2022-04-07 03:37:28	42	338.5	-110.7	3.764	3.742	31	29	0.022	2	0	-1	0.1
2022-04-07 03:37:48	43	338.8	-110.8	3.767	3.745	31	29	0.022	2	1	0	0
2022-04-07 03:38:08	43	339.1	-110.8	3.769	3.747	31	29	0.022	2	0	0	0.1
2022-04-07 03:38:28	43	339.3	-110.9	3.772	3.749	31	29	0.023	2	0	-1	0.2
2022-04-07 03:38:48	44	339.6	-110.7	3.776	3.752	31	29	0.024	2	1	0	0.3
2022-04-07 03:39:08	44	339.8	-111	3.778	3.754	31	29	0.024	2	0	-1	0.1
2022-04-07 03:39:28	45	340.1	-110.9	3.781	3.757	31	29	0.024	2	1	0	0.1
2022-04-07 03:39:48	45	340.3	-110.8	3.784	3.759	31	29	0.025	2	0	-1	0
2022-04-07 03:40:08	46	340.6	-110.8	3.787	3.762	31	29	0.025	2	1	0	0.2
2022-04-07 03:40:28	46	340.8	-111	3.79	3.765	31	29	0.025	2	0	-1	0.1
2022-04-07 03:40:48	47	341.1	-110.9	3.794	3.768	31	29	0.026	2	1	0	0.2
2022-04-07 03:41:08	47	341.6	-111.1	3.797	3.77	31	29	0.027	2	0	-2	0.3
2022-04-07 03:42:28	49	342.6	-110.8	3.809	3.782	31	29	0.027	2	2	-1	0.1
2022-04-07 03:42:48	50	342.8	-110.7	3.813	3.784	31	29	0.029	2	1	0	0.3
2022-04-07 03:43:08	50	343.1	-111	3.816	3.788	31	29	0.028	2	0	-1	0.2
2022-04-07 03:43:28	51	343.6	-110.8	3.82	3.79	31	29	0.03	2	1	0	0.1
2022-04-07 03:43:48	51	343.8	-110.9	3.823	3.794	31	29	0.029	2	0	-1	0.1
2022-04-07 03:44:08	52	344.1	-111	3.826	3.796	31	29	0.03	2	1	0	0.1
2022-04-07 03:44:28	52	344.3	-111.1	3.83	3.801	31	29	0.029	2	0	-1	0.3
2022-04-07 03:44:48	53	344.6	-110.8	3.834	3.803	31	29	0.031	2	1	0	0.2
2022-04-07 03:45:08	53	345.1	-111	3.838	3.806	31	29	0.032	2	0	0	0.1
2022-04-07 03:45:28	53	345.3	-110.9	3.841	3.809	31	29	0.032	2	0	-1	0
2022-04-07 03:45:48	54	345.8	-110.9	3.845	3.812	31	29	0.033	2	1	0	0.1
2022-04-07 03:46:08	54	346.1	-110.8	3.849	3.816	31	29	0.033	2	0	-1	0.2
2022-04-07 03:46:28	55	346.3	-111	3.853	3.819	31	29	0.034	2	1	0	0.2
2022-04-07 03:46:48	55	346.8	-110.8	3.857	3.823	31	29	0.034	2	0	-3	0.1
2022-04-07 03:48:28	58	348.6	-110.9	3.877	3.841	31	29	0.036	2	3	0	0
2022-04-07 03:48:48	58	348.8	-110.9	3.882	3.845	31	29	0.037	2	0	-1	0.1
2022-04-07 03:49:08	59	349.3	-110.8	3.886	3.848	31	29	0.038	2	1	0	0.1
2022-04-07 03:49:28	59	349.8	-110.7	3.89	3.851	31	29	0.039	2	0	-1	0.3
2022-04-07 03:49:48	60	350.1	-111	3.895	3.856	31	29	0.039	2	1	0	0.2
2022-04-07 03:50:08	60	350.6	-110.8	3.899	3.86	31	29	0.039	2	0	-1	0
2022-04-07 03:50:28	61	350.8	-110.8	3.904	3.864	31	29	0.04	2	1	0	0.1
2022-04-07 03:50:48	61	351.4	-110.9	3.908	3.868	31	29	0.04	2	0	0	0.1
2022-04-07 03:51:08	61	351.6	-111	3.913	3.872	31	29	0.041	2	0	-1	0.2
2022-04-07 03:51:28	62	352.1	-110.8	3.917	3.876	31	29	0.041	2	1	0	0.1
2022-04-07 03:51:48	62	352.6	-110.9	3.922	3.88	31	29	0.042	2	0	-1	0.1
2022-04-07 03:52:08	63	352.9	-111	3.926	3.884	31	29	0.042	2	1	0	0.2
2022-04-07 03:52:28	63	353.4	-110.8	3.931	3.889	31	29	0.042	2	0	-3	0
2022-04-07 03:54:18	66	355.6	-110.8	3.957	3.913	31	29	0.044	2	3	-2	13.6
2022-04-07 03:55:38	68	356.4	-97.2	3.967	3.923	31	29	0.044	2	2	0	0
2022-04-07 03:55:58	68	356.9	-97.2	3.971	3.926	31	29	0.045	2	0	0	0.1
2022-04-07 03:56:18	68	357.1	-97.1	3.975	3.931	31	29	0.044	2	0	-1	0
2022-04-07 03:56:38	69	357.6	-97.1	3.979	3.934	31	29	0.045	2	1	-2	0.2
2022-04-07 03:58:08	71	359.1	-97.3	3.998	3.952	31	29	0.046	2	2	0	0.3
2022-04-07 03:58:28	71	359.6	-97	4.003	3.957	31	29	0.046	2	0	0	0.2
2022-04-07 03:58:48	71	359.9	-97.2	4.007	3.961	31	29	0.046	2	0	-1	0.2
2022-04-07 03:59:08	72	360.4	-97	4.011	3.966	31	29	0.045	2	1	0	0.3
2022-04-07 03:59:28	72	360.9	-97.3	4.016	3.97	31	29	0.046	2	0	-1	0.3
2022-04-07 03:59:48	73	361.1	-97	4.02	3.975	31	29	0.045	2	1	0	0.2
2022-04-07 04:00:08	73	361.6	-97.2	4.024	3.978	31	29	0.046	2	0	-1	0.2
2022-04-07 04:00:28	74	361.9	-97	4.029	3.982	31	29	0.047	2	1	0	0.3
2022-04-07 04:00:48	74	362.4	-97.3	4.033	3.987	31	29	0.046	2	0	0	0.3
2022-04-07 04:01:08	74	362.6	-97	4.037	3.991	31	29	0.046	2	0	-1	0.3
2022-04-07 04:01:28	75	363.1	-97.3	4.042	3.995	31	28	0.047	3	1	0	0.2
2022-04-07 04:01:48	75	363.4	-97.1	4.046	3.999	31	28	0.047	3	0	-1	0.2
2022-04-07 04:02:08	76	363.9	-97.3	4.05	4.004	31	28	0.046	3	1	0	0.3
2022-04-07 04:02:28	76	364.4	-97	4.055	4.008	31	28	0.047	3	0	0	0.4
2022-04-07 04:02:48	76	364.7	-97.4	4.06	4.012	31	28	0.048	3	0	-1	0.4
2022-04-07 04:03:08	77	365.2	-97	4.064	4.016	31	28	0.048	3	1	0	0.3
2022-04-07 04:03:28	77	365.4	-97.3	4.069	4.021	31	28	0.048	3	0	-1	0.1
2022-04-07 04:03:48	78	365.9	-97.2	4.073	4.025	31	28	0.048	3	1	0	0
2022-04-07 04:04:08	78	366.2	-97.2	4.078	4.03	30	28	0.048	2	0	-1	0.1
2022-04-07 04:04:28	79	366.7	-97.3	4.082	4.034	30	28	0.048	2	1	0	0.2
2022-04-07 04:04:48	79	367.2	-97.1	4.086	4.038	30	28	0.048	2	0	0	0.3
2022-04-07 04:05:08	79	367.4	-97.4	4.092	4.043	30	28	0.049	2	0	-1	0.1
2022-04-07 04:05:28	80	367.9	-97.3	4.096	4.047	30	28	0.049	2	1	0	37.7
2022-04-07 04:05:48	80	366.9	-59.6	4.084	4.036	30	28	0.048	2	0	0	14
2022-04-07 04:06:08	80	365.9	-45.6	4.073	4.025	30	28	0.048	2	0	-1	0.3
2022-04-07 04:06:28	81	365.7	-45.9	4.071	4.024	30	28	0.047	2	1	0	0.1
2022-04-07 04:06:48	81	365.7	-45.8	4.071	4.025	30	28	0.046	2	0	0	0.1
2022-04-07 04:07:08	81	365.9	-45.7	4.072	4.026	30	28	0.046	2	0	0	0.1
2022-04-07 04:07:28	81	365.9	-45.6	4.073	4.027	30	28	0.046	2	0	0	0.3
2022-04-07 04:07:48	81	365.9	-45.9	4.075	4.029	30	27	0.046	3	0	0	0.3
2022-04-07 04:08:08	81	366.2	-45.6	4.077	4.03	30	27	0.047	3	0	-1	0.1
2022-04-07 04:08:28	82	366.4	-45.7	4.078	4.032	30	27	0.046	3	1	0	0
2022-04-07 04:08:48	82	366.7	-45.7	4.081	4.034	30	27	0.047	3	0	0	0.1
2022-04-07 04:09:08	82	366.7	-45.8	4.083	4.037	29	27	0.046	2	0	-1	0.2
2022-04-07 04:10:38	83	367.4	-45.6	4.092	4.046	29	27	0.046	2	1	0	0.2
2022-04-07 04:10:58	83	367.9	-45.8	4.094	4.048	29	27	0.046	2	0	0	0.1
2022-04-07 04:11:18	83	367.9	-45.7	4.096	4.05	29	27	0.046	2	0	0	0.4
2022-04-07 04:11:38	83	368.2	-46.1	4.099	4.052	29	27	0.047	2	0	-1	0
2022-04-07 04:11:58	84	368.2	-46.1	4.101	4.054	29	27	0.047	2	1	0	0
2022-04-07 04:12:18	84	368.7	-46.1	4.103	4.056	29	26	0.047	3	0	-1	0
2022-04-07 04:13:48	85	369.4	-46.1	4.113	4.066	29	26	0.047	3	1	0	0
2022-04-07 04:14:08	85	369.7	-46.1	4.115	4.068	28	26	0.047	2	0	0	0
2022-04-07 04:14:28	85	369.9	-46.1	4.117	4.069	28	26	0.048	2	0	0	0
2022-04-07 04:14:48	85	369.9	-46.1	4.12	4.072	28	26	0.048	2	0	-1	0
2022-04-07 04:15:08	86	370.2	-46.1	4.121	4.074	28	26	0.047	2	1	0	0
2022-04-07 04:15:28	86	370.4	-46.1	4.123	4.076	28	26	0.047	2	0	0	0
2022-04-07 04:15:48	86	370.7	-46.1	4.125	4.079	28	26	0.046	2	0	0	0
2022-04-07 04:16:08	86	370.9	-46.1	4.127	4.08	28	26	0.047	2	0	0	0
2022-04-07 04:16:28	86	370.9	-46.1	4.13	4.082	28	26	0.048	2	0	-1	0.1
2022-04-07 04:16:48	87	371.2	-46	4.132	4.084	28	26	0.048	2	1	0	0.1
2022-04-07 04:17:08	87	371.4	-46.1	4.134	4.087	28	26	0.047	2	0	0	0
2022-04-07 04:17:28	87	371.4	-46.1	4.136	4.088	28	26	0.048	2	0	0	0
2022-04-07 04:17:48	87	371.7	-46.1	4.138	4.09	28	26	0.048	2	0	0	0.1
2022-04-07 04:18:08	87	371.7	-46	4.14	4.092	28	26	0.048	2	0	-1	0
2022-04-07 04:18:28	88	372.2	-46	4.143	4.094	28	26	0.049	2	1	0	0
2022-04-07 04:18:48	88	372.2	-46	4.145	4.097	28	26	0.048	2	0	0	0
2022-04-07 04:19:08	88	372.2	-46	4.147	4.099	28	26	0.048	2	0	0	0
2022-04-07 04:19:28	88	372.4	-46	4.149	4.101	28	26	0.048	2	0	-1	0
2022-04-07 04:19:48	89	372.9	-46	4.151	4.103	28	26	0.048	2	1	0	0
2022-04-07 04:20:08	89	372.9	-46	4.153	4.105	28	26	0.048	2	0	0	0
2022-04-07 04:20:28	89	373.2	-46	4.155	4.107	28	26	0.048	2	0	0	0
2022-04-07 04:20:48	89	373.4	-46	4.157	4.11	28	26	0.047	2	0	-1	0.2
2022-04-07 04:21:08	90	373.7	-45.8	4.159	4.111	28	26	0.048	2	1	0	0.1
2022-04-07 04:21:28	90	373.7	-45.7	4.161	4.114	28	26	0.047	2	0	-1	0.1
2022-04-07 04:21:48	91	373.9	-45.8	4.163	4.116	28	26	0.047	2	1	0	0
2022-04-07 04:22:08	91	374.2	-45.8	4.166	4.118	28	26	0.048	2	0	0	0
2022-04-07 04:22:28	91	374.4	-45.8	4.168	4.12	28	26	0.048	2	0	0	0.1
2022-04-07 04:22:48	91	374.4	-45.9	4.17	4.122	28	26	0.048	2	0	-1	0
2022-04-07 04:23:08	92	374.7	-45.9	4.172	4.125	28	26	0.047	2	1	0	0
2022-04-07 04:23:28	92	374.9	-45.9	4.174	4.126	28	26	0.048	2	0	0	0
2022-04-07 04:23:48	92	375.2	-45.9	4.176	4.128	28	26	0.048	2	0	-1	0.1
2022-04-07 04:24:08	93	375.2	-46	4.178	4.131	28	26	0.047	2	1	0	0.1
2022-04-07 04:24:28	93	375.4	-45.9	4.181	4.133	28	26	0.048	2	0	0	0.1
2022-04-07 04:24:48	93	375.7	-46	4.183	4.135	28	26	0.048	2	0	-2	0
2022-04-07 04:26:38	95	377	-46	4.195	4.147	28	26	0.048	2	2	0	0
2022-04-07 04:26:58	95	377	-46	4.196	4.149	28	26	0.047	2	0	0	0
2022-04-07 04:27:18	95	377.2	-46	4.199	4.151	28	26	0.048	2	0	0	0
2022-04-07 04:27:38	95	377.2	-46	4.201	4.153	28	26	0.048	2	0	-1	0
2022-04-07 04:27:58	96	377.7	-46	4.203	4.155	28	27	0.048	1	1	0	0
2022-04-07 04:28:18	96	377.7	-46	4.205	4.158	28	27	0.047	1	0	0	0
2022-04-07 04:28:38	96	378	-46	4.207	4.159	29	27	0.048	2	0	0	0
2022-04-07 04:28:58	96	378	-46	4.21	4.162	29	27	0.048	2	0	-1	0
2022-04-07 04:29:18	97	378.5	-46	4.212	4.164	29	27	0.048	2	1	0	0
2022-04-07 04:29:38	97	378.5	-46	4.214	4.166	29	27	0.048	2	0	0	0
2022-04-07 04:29:58	97	378.7	-46	4.216	4.168	29	27	0.048	2	0	0	32.1
2022-04-07 04:30:18	97	377.2	-13.9	4.201	4.155	29	27	0.046	2	0	0	0
2022-04-07 04:30:38	97	377	-13.9	4.198	4.151	29	27	0.047	2	0	0	0
2022-04-07 04:30:58	97	377	-13.9	4.197	4.149	29	27	0.048	2	0	0	0
2022-04-07 04:31:18	97	377	-13.9	4.195	4.148	29	27	0.047	2	0	0	0
2022-04-07 04:31:38	97	376.7	-13.9	4.194	4.149	29	27	0.045	2	0	0	0
2022-04-07 04:31:58	97	376.7	-13.9	4.194	4.148	29	27	0.046	2	0	0	0
2022-04-07 04:32:18	97	376.7	-13.9	4.195	4.148	29	27	0.047	2	0	0	0
2022-04-07 04:32:38	97	376.7	-13.9	4.195	4.148	29	27	0.047	2	0	0	0
2022-04-07 04:32:58	97	376.7	-13.9	4.195	4.149	29	27	0.046	2	0	0	0
2022-04-07 04:33:18	97	376.7	-13.9	4.195	4.149	29	27	0.046	2	0	0	0
2022-04-07 04:33:38	97	376.7	-13.9	4.195	4.15	29	27	0.045	2	0	0	0
2022-04-07 04:33:58	97	377	-13.9	4.196	4.15	29	27	0.046	2	0	0	0
2022-04-07 04:35:28	97	377	-13.9	4.198	4.152	29	27	0.046	2	0	0	0
2022-04-07 04:35:48	97	377	-13.9	4.198	4.152	29	27	0.046	2	0	0	0
2022-04-07 04:36:08	97	377	-13.9	4.199	4.153	29	27	0.046	2	0	-1	0
2022-04-07 04:37:38	98	377.2	-13.9	4.201	4.155	29	27	0.046	2	1	0	0
2022-04-07 04:37:58	98	377.2	-13.9	4.201	4.156	29	27	0.045	2	0	0	0
2022-04-07 04:38:18	98	377.5	-13.9	4.202	4.156	29	27	0.046	2	0	0	0
2022-04-07 04:38:38	98	377.5	-13.9	4.203	4.157	29	27	0.046	2	0	0	0
2022-04-07 04:38:58	98	377.5	-13.9	4.203	4.158	29	27	0.045	2	0	0	0
2022-04-07 04:40:28	98	377.7	-13.9	4.206	4.16	29	27	0.046	2	0	0	0
2022-04-07 04:41:58	98	378	-13.9	4.208	4.163	29	27	0.045	2	0	0	0.1
2022-04-07 04:42:18	98	378	-13.8	4.209	4.163	29	27	0.046	2	0	0	0.1
2022-04-07 04:42:38	98	378	-13.9	4.21	4.164	29	27	0.046	2	0	0	0
2022-04-07 04:42:58	98	378.2	-13.9	4.21	4.165	29	27	0.045	2	0	0	0.1
2022-04-07 04:43:18	98	378	-13.8	4.211	4.165	29	27	0.046	2	0	0	0
2022-04-07 04:45:58	98	378.7	-13.8	4.216	4.171	29	27	0.045	2	0	58	16.6
2022-04-07 13:27:18	40	328.5	2.8	3.66	3.645	32	28	0.015	4	-58	-1	90.5
2022-04-07 13:27:38	41	332.5	-87.7	3.698	3.683	32	28	0.015	4	1	0	22.9
2022-04-07 13:27:58	41	334	-110.6	3.715	3.697	32	28	0.018	4	0	0	1.3
2022-04-07 13:28:18	41	334.8	-111.9	3.724	3.706	32	28	0.018	4	0	-1	0.2
2022-04-07 13:28:38	42	335.5	-111.7	3.729	3.71	32	28	0.019	4	1	0	0.6
2022-04-07 13:28:58	42	335.5	-111.1	3.733	3.715	32	28	0.018	4	0	-1	0.3
2022-04-07 13:29:18	43	336	-111.4	3.737	3.716	32	28	0.021	4	1	0	0.2
2022-04-07 13:29:38	43	336.3	-111.6	3.739	3.72	32	29	0.019	3	0	-1	0
2022-04-07 13:29:58	44	336.3	-111.6	3.743	3.722	32	29	0.021	3	1	0	0.6
2022-04-07 13:30:18	44	336.8	-111	3.745	3.724	33	29	0.021	4	0	-1	0.3
2022-04-07 13:30:38	45	337	-111.3	3.749	3.728	33	29	0.021	4	1	0	0
2022-04-07 13:30:58	45	337.5	-111.3	3.753	3.73	33	29	0.023	4	0	-1	0.4
2022-04-07 13:31:18	46	337.8	-111.7	3.755	3.734	33	29	0.021	4	1	0	0.2
2022-04-07 13:31:38	46	338	-111.9	3.758	3.735	33	29	0.023	4	0	-1	0.2
2022-04-07 13:31:58	47	338.3	-111.7	3.762	3.739	33	29	0.023	4	1	0	0.4
2022-04-07 13:32:18	47	338.5	-111.3	3.766	3.742	33	29	0.024	4	0	-1	0.6
2022-04-07 13:32:38	48	339.1	-111.9	3.77	3.745	33	29	0.025	4	1	0	0.1
2022-04-07 13:32:58	48	339.1	-111.8	3.773	3.747	33	29	0.026	4	0	-1	0.6
2022-04-07 13:33:18	49	339.6	-111.2	3.775	3.752	33	29	0.023	4	1	0	0.6
2022-04-07 13:33:38	49	339.8	-111.8	3.78	3.755	33	29	0.025	4	0	0	0.3
2022-04-07 13:33:58	49	340.1	-111.5	3.783	3.758	33	29	0.025	4	0	-1	0.6
2022-04-07 13:34:18	50	340.6	-110.9	3.787	3.76	33	29	0.027	4	1	0	0.7
2022-04-07 13:34:38	50	340.8	-111.6	3.792	3.764	33	29	0.028	4	0	-2	0.4
2022-04-07 13:35:58	52	342.3	-112	3.808	3.779	33	30	0.029	3	2	-2	0
2022-04-07 13:37:28	54	344.3	-112	3.828	3.797	33	30	0.031	3	2	-3	0.5
2022-04-07 13:39:08	57	346.3	-111.5	3.852	3.815	33	30	0.037	3	3	0	0.1
2022-04-07 13:39:28	57	346.6	-111.6	3.856	3.821	33	30	0.035	3	0	-1	0.4
2022-04-07 13:39:48	58	346.8	-111.2	3.86	3.824	33	30	0.036	3	1	0	0.6
2022-04-07 13:40:08	58	347.6	-111.8	3.865	3.829	33	30	0.036	3	0	-1	0.6
2022-04-07 13:40:28	59	348.1	-111.2	3.871	3.831	33	30	0.04	3	1	0	0
2022-04-07 13:40:48	59	348.3	-111.2	3.875	3.837	33	30	0.038	3	0	-1	0.5
2022-04-07 13:41:08	60	348.8	-111.7	3.879	3.84	33	30	0.039	3	1	0	0.5
2022-04-07 13:41:28	60	348.8	-111.2	3.883	3.846	33	30	0.037	3	0	0	0.1
2022-04-07 13:41:48	60	349.6	-111.3	3.889	3.848	33	30	0.041	3	0	-1	0.3
2022-04-07 13:42:08	61	350.1	-111.6	3.893	3.854	33	30	0.039	3	1	0	0
2022-04-07 13:42:28	61	350.3	-111.6	3.897	3.858	33	30	0.039	3	0	-1	0.7
2022-04-07 13:42:48	62	350.6	-110.9	3.903	3.862	34	30	0.041	4	1	0	0.6
2022-04-07 13:43:08	62	351.4	-111.5	3.906	3.867	34	30	0.039	4	0	-1	0.1
2022-04-07 13:43:28	63	351.6	-111.4	3.91	3.87	34	30	0.04	4	1	0	0.1
2022-04-07 13:43:48	63	352.1	-111.3	3.916	3.874	34	30	0.042	4	0	-1	0.3
2022-04-07 13:44:08	64	352.6	-111.6	3.921	3.879	34	30	0.042	4	1	0	0.2
2022-04-07 13:44:28	64	352.6	-111.4	3.925	3.884	34	30	0.041	4	0	-1	0.7
2022-04-07 13:44:48	65	353.4	-112.1	3.929	3.888	34	30	0.041	4	1	0	0.5
2022-04-07 13:45:08	65	353.6	-111.6	3.934	3.893	34	30	0.041	4	0	-1	0.2
2022-04-07 13:45:28	66	354.1	-111.4	3.94	3.895	34	30	0.045	4	1	0	0.3
2022-04-07 13:45:48	66	354.6	-111.7	3.944	3.902	34	30	0.042	4	0	23	0.2
2022-04-07 17:07:08	43	334	-111.5	3.714	3.697	34	30	0.017	4	-23	-2	0
2022-04-07 17:08:38	45	336.8	-111.5	3.743	3.722	34	31	0.021	3	2	-1	0.5
2022-04-07 17:08:58	46	336.8	-111	3.746	3.725	35	31	0.021	4	1	0	0.5
2022-04-07 17:09:18	46	337	-111.5	3.749	3.728	35	31	0.021	4	0	-1	0
2022-04-07 17:09:38	47	337.5	-111.5	3.753	3.731	35	31	0.022	4	1	-2	0.6
2022-04-07 17:11:08	49	338.8	-110.9	3.769	3.745	35	31	0.024	4	2	0	0
2022-04-07 17:11:28	49	339.1	-110.9	3.772	3.746	35	31	0.026	4	0	-2	0
2022-04-07 17:12:58	51	340.8	-110.9	3.79	3.762	35	32	0.028	3	2	-1	0.1
2022-04-07 17:13:18	52	341.1	-110.8	3.794	3.766	35	32	0.028	3	1	0	0
2022-04-07 17:13:38	52	341.6	-110.8	3.799	3.77	35	32	0.029	3	0	-1	0.2
2022-04-07 17:13:58	53	341.8	-111	3.802	3.773	35	32	0.029	3	1	0	0.1
2022-04-07 17:14:18	53	342.3	-111.1	3.807	3.777	35	32	0.03	3	0	-1	0.1
2022-04-07 17:14:38	54	342.6	-111	3.812	3.781	35	32	0.031	3	1	0	0.1
2022-04-07 17:14:58	54	343.1	-111.1	3.817	3.785	35	32	0.032	3	0	-1	0.3
2022-04-07 17:15:18	55	343.6	-110.8	3.821	3.788	35	32	0.033	3	1	0	0
2022-04-07 17:15:38	55	343.8	-110.8	3.826	3.793	35	32	0.033	3	0	-1	0
2022-04-07 17:15:58	56	344.6	-110.8	3.832	3.797	35	32	0.035	3	1	0	0
2022-04-07 17:16:18	56	344.8	-110.8	3.836	3.801	35	32	0.035	3	0	-1	2
2022-04-07 17:16:38	57	345.3	-112.8	3.841	3.805	35	32	0.036	3	1	0	1.8
2022-04-07 17:16:58	57	345.6	-111	3.847	3.81	35	32	0.037	3	0	0	0.4
2022-04-07 17:17:18	57	346.3	-111.4	3.851	3.814	35	32	0.037	3	0	-1	0.2
2022-04-07 17:17:38	58	346.6	-111.2	3.857	3.819	35	32	0.038	3	1	0	0
2022-04-07 17:17:58	58	347.1	-111.2	3.861	3.824	35	32	0.037	3	0	-1	0
2022-04-07 17:18:18	59	347.6	-111.2	3.866	3.828	35	32	0.038	3	1	0	0
2022-04-07 17:18:38	59	348.1	-111.2	3.871	3.832	35	32	0.039	3	0	-1	0
2022-04-07 17:18:58	60	348.6	-111.2	3.876	3.837	35	32	0.039	3	1	0	0.1
2022-04-07 17:19:18	60	348.8	-111.1	3.881	3.841	35	32	0.04	3	0	-1	0
2022-04-07 17:19:38	61	349.3	-111.1	3.885	3.846	35	32	0.039	3	1	0	0
2022-04-07 17:19:58	61	349.8	-111.1	3.89	3.85	35	32	0.04	3	0	-1	0.2
2022-04-07 17:20:18	62	350.1	-110.9	3.894	3.855	35	32	0.039	3	1	0	0
2022-04-07 17:20:38	62	350.6	-110.9	3.899	3.859	35	32	0.04	3	0	-1	0.1
2022-04-07 17:20:58	63	350.8	-110.8	3.904	3.863	35	32	0.041	3	1	0	0.1
2022-04-07 17:21:18	63	351.4	-110.7	3.908	3.868	35	32	0.04	3	0	0	0.3
2022-04-07 17:21:38	63	351.6	-111	3.913	3.872	35	32	0.041	3	0	-1	0.1
2022-04-07 17:21:58	64	352.1	-110.9	3.918	3.877	35	32	0.041	3	1	0	0
2022-04-07 17:22:18	64	352.6	-110.9	3.922	3.881	35	32	0.041	3	0	-1	0.1
2022-04-07 17:22:38	65	352.9	-110.8	3.927	3.886	35	32	0.041	3	1	0	0
2022-04-07 17:22:58	65	353.6	-110.8	3.932	3.89	35	32	0.042	3	0	-1	0.3
2022-04-07 17:23:18	66	353.9	-110.5	3.937	3.895	35	32	0.042	3	1	0	0.4
2022-04-07 17:23:38	66	354.1	-110.9	3.942	3.899	35	32	0.043	3	0	-1	0.2
2022-04-07 17:23:58	67	354.9	-110.7	3.947	3.903	35	31	0.044	4	1	0	0.1
2022-04-07 17:24:18	67	355.4	-110.8	3.951	3.908	34	31	0.043	3	0	-2	13.8
2022-04-07 17:25:48	69	356.4	-97	3.965	3.922	34	31	0.043	3	2	-1	0.5
2022-04-07 17:26:08	70	356.9	-97.5	3.97	3.924	34	31	0.046	3	1	0	0.1
2022-04-07 17:26:28	70	357.1	-97.6	3.974	3.929	34	31	0.045	3	0	0	0.1
2022-04-07 17:26:48	70	357.6	-97.5	3.978	3.933	34	31	0.045	3	0	-1	0.2
2022-04-07 17:27:08	71	357.9	-97.3	3.982	3.938	34	31	0.044	3	1	-2	0
2022-04-07 17:28:58	73	359.9	-97.3	4.005	3.96	34	31	0.045	3	2	0	0.6
2022-04-07 17:29:18	73	360.4	-96.7	4.009	3.966	34	31	0.043	3	0	-1	0.2
2022-04-07 17:29:38	74	360.6	-96.9	4.014	3.969	34	31	0.045	3	1	0	0.1
2022-04-07 17:29:58	74	361.1	-97	4.018	3.973	34	31	0.045	3	0	-1	0.2
2022-04-07 17:30:18	75	361.4	-96.8	4.023	3.978	34	31	0.045	3	1	0	0.3
2022-04-07 17:30:38	75	361.9	-97.1	4.027	3.981	34	31	0.046	3	0	0	0.1
2022-04-07 17:30:58	75	362.4	-97	4.031	3.986	34	31	0.045	3	0	-2	0.1
2022-04-07 17:32:28	77	363.9	-97.1	4.051	4.005	33	30	0.046	3	2	-1	0
2022-04-07 17:32:48	78	364.4	-97.1	4.055	4.01	33	30	0.045	3	1	0	0.1
2022-04-07 17:33:08	78	364.7	-97	4.06	4.013	33	30	0.047	3	0	0	0.3
2022-04-07 17:33:28	78	365.2	-97.3	4.064	4.018	33	30	0.046	3	0	-2	0.1
2022-04-07 17:34:48	80	366.9	-97.2	4.082	4.035	33	30	0.047	3	2	0	0.1
2022-04-07 17:35:08	80	367.2	-97.1	4.087	4.04	33	30	0.047	3	0	-1	0.1
2022-04-07 17:35:28	81	367.7	-97.2	4.091	4.043	33	30	0.048	3	1	-1	51.7
2022-04-07 17:36:58	82	365.9	-45.5	4.073	4.027	33	30	0.046	3	1	0	0.1
2022-04-07 17:37:18	82	365.9	-45.6	4.074	4.028	32	30	0.046	2	0	0	0.1
2022-04-07 17:37:38	82	366.2	-45.7	4.075	4.03	32	30	0.045	2	0	0	0
2022-04-07 17:37:58	82	366.2	-45.7	4.077	4.031	32	30	0.046	2	0	-1	0.2
2022-04-07 17:38:18	83	366.2	-45.5	4.078	4.031	32	29	0.047	3	1	0	0.1
2022-04-07 17:38:38	83	366.4	-45.4	4.08	4.035	32	29	0.045	3	0	0	0
2022-04-07 17:38:58	83	366.7	-45.4	4.082	4.036	32	29	0.046	3	0	0	0
2022-04-07 17:39:18	83	366.9	-45.4	4.084	4.039	32	29	0.045	3	0	0	0.3
2022-04-07 17:39:38	83	367.2	-45.7	4.086	4.04	32	29	0.046	3	0	0	0.3
2022-04-07 17:39:58	83	367.2	-45.4	4.088	4.042	32	29	0.046	3	0	-1	0.3
2022-04-07 17:40:18	84	367.4	-45.7	4.09	4.044	32	29	0.046	3	1	0	0.3
2022-04-07 17:40:38	84	367.4	-45.4	4.093	4.047	32	29	0.046	3	0	0	0.3
2022-04-07 17:40:58	84	367.9	-45.7	4.094	4.049	32	29	0.045	3	0	0	0.2
2022-04-07 17:41:18	84	367.9	-45.5	4.097	4.05	32	29	0.047	3	0	0	0.2
2022-04-07 17:41:38	84	368.2	-45.7	4.099	4.053	32	29	0.046	3	0	-1	0.3
2022-04-07 17:41:58	85	368.4	-45.4	4.101	4.054	31	29	0.047	2	1	0	0.3
2022-04-07 17:42:18	85	368.7	-45.7	4.103	4.057	31	29	0.046	2	0	0	0.2
2022-04-07 17:42:38	85	368.7	-45.5	4.106	4.059	31	29	0.047	2	0	0	0.2
2022-04-07 17:42:58	85	368.9	-45.7	4.108	4.061	31	29	0.047	2	0	0	0.3
2022-04-07 17:43:18	85	369.2	-45.4	4.11	4.063	31	28	0.047	3	0	0	0.2
2022-04-07 17:43:38	85	369.4	-45.6	4.112	4.065	31	28	0.047	3	0	-1	0.1
2022-04-07 17:43:58	86	369.4	-45.5	4.114	4.068	31	28	0.046	3	1	0	0.2
2022-04-07 17:44:18	86	369.7	-45.7	4.116	4.07	31	28	0.046	3	0	0	0.3
2022-04-07 17:44:38	86	369.7	-45.4	4.118	4.071	31	28	0.047	3	0	0	0.2
2022-04-07 17:44:58	86	370.2	-45.6	4.121	4.074	31	28	0.047	3	0	0	0.1
2022-04-07 17:45:18	86	370.2	-45.5	4.122	4.076	31	28	0.046	3	0	-1	0.2
2022-04-07 17:45:38	87	370.4	-45.7	4.125	4.078	31	28	0.047	3	1	0	0.3
2022-04-07 17:45:58	87	370.7	-45.4	4.127	4.081	31	28	0.046	3	0	0	0.2
2022-04-07 17:46:18	87	370.9	-45.6	4.129	4.083	31	28	0.046	3	0	0	0.1
2022-04-07 17:46:38	87	371.2	-45.5	4.132	4.084	31	28	0.048	3	0	0	0.1
2022-04-07 17:46:58	87	371.4	-45.6	4.134	4.086	31	28	0.048	3	0	-1	0.3
2022-04-07 17:47:18	88	371.4	-45.3	4.136	4.089	30	28	0.047	2	1	0	0.2
2022-04-07 17:47:38	88	371.7	-45.5	4.138	4.091	30	28	0.047	2	0	0	0
2022-04-07 17:47:58	88	371.7	-45.5	4.141	4.093	30	28	0.048	2	0	0	0.2
2022-04-07 17:48:18	88	372.2	-45.7	4.142	4.095	30	28	0.047	2	0	0	0.3
2022-04-07 17:48:38	88	372.2	-45.4	4.144	4.097	30	28	0.047	2	0	-1	0
2022-04-07 17:48:58	89	372.4	-45.4	4.146	4.099	30	27	0.047	3	1	0	0.1
2022-04-07 17:49:18	89	372.7	-45.5	4.148	4.101	30	27	0.047	3	0	0	0.1
2022-04-07 17:49:38	89	372.9	-45.6	4.151	4.104	30	27	0.047	3	0	0	0.3
2022-04-07 17:49:58	89	372.9	-45.3	4.153	4.106	30	27	0.047	3	0	-1	0.1
2022-04-07 17:50:18	90	373.4	-45.4	4.156	4.108	30	27	0.048	3	1	0	0.1
2022-04-07 17:50:38	90	373.4	-45.5	4.158	4.111	30	27	0.047	3	0	0	0.1
2022-04-07 17:50:58	90	373.7	-45.6	4.159	4.112	30	27	0.047	3	0	-1	0.2
2022-04-07 17:51:18	91	373.7	-45.4	4.163	4.114	30	27	0.049	3	1	0	0
2022-04-07 17:51:38	91	374.2	-45.4	4.164	4.117	30	27	0.047	3	0	0	0.1
2022-04-07 17:51:58	91	374.2	-45.5	4.167	4.118	30	27	0.049	3	0	-1	0.1
2022-04-07 17:52:18	92	374.4	-45.6	4.168	4.121	30	27	0.047	3	1	0	0.2
2022-04-07 17:52:38	92	374.7	-45.4	4.171	4.122	30	27	0.049	3	0	0	0.1
2022-04-07 17:52:58	92	374.9	-45.5	4.173	4.125	30	27	0.048	3	0	-1	0
2022-04-07 17:53:18	93	374.9	-45.5	4.175	4.127	30	27	0.048	3	1	0	0.2
2022-04-07 17:53:38	93	375.2	-45.3	4.178	4.129	29	27	0.049	2	0	0	0.3
2022-04-07 17:53:58	93	375.4	-45.6	4.18	4.132	29	27	0.048	2	0	0	0.2
2022-04-07 17:54:18	93	375.7	-45.4	4.182	4.134	29	26	0.048	3	0	-1	0.2
2022-04-07 17:54:38	94	375.7	-45.6	4.184	4.136	29	26	0.048	3	1	0	0.3
2022-04-07 17:54:58	94	376.2	-45.3	4.187	4.138	29	26	0.049	3	0	0	0.3
2022-04-07 17:55:18	94	376.2	-45.6	4.188	4.141	29	26	0.047	3	0	0	0.2
2022-04-07 17:55:38	94	376.5	-45.4	4.191	4.143	29	26	0.048	3	0	-1	0.3
2022-04-07 17:55:58	95	376.7	-45.7	4.193	4.146	29	26	0.047	3	1	0	0.3
2022-04-07 17:56:18	95	377	-45.4	4.195	4.147	29	26	0.048	3	0	0	0.2
2022-04-07 17:56:38	95	377.2	-45.6	4.198	4.149	29	26	0.049	3	0	0	0.3
2022-04-07 17:56:58	95	377.2	-45.9	4.2	4.152	29	26	0.048	3	0	-1	0.1
2022-04-07 17:57:18	96	377.5	-46	4.202	4.155	29	26	0.047	3	1	0	0
2022-04-07 17:57:38	96	377.7	-46	4.205	4.157	29	26	0.048	3	0	0	0
2022-04-07 17:57:58	96	378	-46	4.207	4.16	29	26	0.047	3	0	0	0
2022-04-07 17:58:18	96	378	-46	4.209	4.161	29	26	0.048	3	0	-1	0
2022-04-07 17:58:38	97	378.2	-46	4.211	4.163	29	26	0.048	3	1	0	0
2022-04-07 17:58:58	97	378.5	-46	4.214	4.166	29	26	0.048	3	0	0	0.1
2022-04-07 17:59:18	97	378.7	-46.1	4.215	4.168	29	26	0.047	3	0	19	51.3
2022-04-07 23:36:48	78	361.9	-97.4	4.026	3.983	30	28	0.043	2	-19	0	0.1
2022-04-07 23:37:08	78	362.6	-97.5	4.036	3.993	30	28	0.043	2	0	-1	0
2022-04-07 23:37:28	79	363.4	-97.5	4.043	4.001	31	28	0.042	3	1	0	0.1
2022-04-07 23:37:48	79	363.9	-97.6	4.049	4.006	31	28	0.043	3	0	-1	0.1
2022-04-07 23:38:08	80	364.4	-97.7	4.054	4.01	31	28	0.044	3	1	0	0.1
2022-04-07 23:38:28	80	364.7	-97.6	4.06	4.015	31	28	0.045	3	0	0	0.1
2022-04-07 23:38:48	80	365.2	-97.7	4.064	4.021	31	28	0.043	3	0	-1	0.1
2022-04-07 23:39:08	81	365.7	-97.6	4.069	4.025	31	28	0.044	3	1	0	0.1
2022-04-07 23:39:28	81	366.2	-97.7	4.074	4.029	31	28	0.045	3	0	-1	0
2022-04-07 23:39:48	82	366.7	-97.7	4.079	4.034	31	28	0.045	3	1	0	0
2022-04-07 23:40:08	82	366.9	-97.7	4.083	4.038	31	28	0.045	3	0	-1	0.1
2022-04-07 23:40:28	83	367.4	-97.6	4.088	4.042	31	28	0.046	3	1	0	0.1
2022-04-07 23:40:48	83	367.9	-97.7	4.094	4.047	31	28	0.047	3	0	0	0
2022-04-07 23:41:08	83	368.2	-97.7	4.098	4.052	31	28	0.046	3	0	-1	51.6
2022-04-07 23:41:28	84	366.2	-46.1	4.077	4.03	31	28	0.047	3	1	0	0
2022-04-07 23:41:48	84	365.9	-46.1	4.075	4.03	31	28	0.045	3	0	0	0.1
2022-04-07 23:42:08	84	366.2	-46.2	4.075	4.03	31	28	0.045	3	0	0	0
2022-04-07 23:42:28	84	366.2	-46.2	4.076	4.031	31	28	0.045	3	0	0	0
2022-04-07 23:42:48	84	366.4	-46.2	4.078	4.033	31	28	0.045	3	0	0	0
2022-04-07 23:43:08	84	366.7	-46.2	4.08	4.036	31	28	0.044	3	0	-1	0
2022-04-07 23:43:28	85	366.7	-46.2	4.082	4.037	31	28	0.045	3	1	0	0
2022-04-07 23:43:48	85	366.9	-46.2	4.084	4.04	31	28	0.044	3	0	0	0
2022-04-07 23:44:08	85	367.2	-46.2	4.087	4.041	31	28	0.046	3	0	0	0
2022-04-07 23:44:28	85	367.2	-46.2	4.088	4.043	31	28	0.045	3	0	0	0
2022-04-07 23:44:48	85	367.4	-46.2	4.091	4.045	31	28	0.046	3	0	0	0.1
2022-04-07 23:45:08	85	367.4	-46.1	4.093	4.047	31	28	0.046	3	0	-1	0
2022-04-07 23:45:28	86	367.9	-46.1	4.095	4.05	31	28	0.045	3	1	0	0
2022-04-07 23:45:48	86	367.9	-46.1	4.097	4.052	31	28	0.045	3	0	0	0
2022-04-07 23:46:08	86	368.2	-46.1	4.1	4.055	31	28	0.045	3	0	0	0
2022-04-07 23:46:28	86	368.4	-46.1	4.102	4.056	31	28	0.046	3	0	0	0
2022-04-07 23:46:48	86	368.7	-46.1	4.103	4.058	31	28	0.045	3	0	0	0.1
2022-04-07 23:47:08	86	368.9	-46.2	4.106	4.061	31	28	0.045	3	0	-1	0
2022-04-07 23:47:28	87	368.9	-46.2	4.109	4.062	31	28	0.047	3	1	0	0
2022-04-07 23:47:48	87	369.2	-46.2	4.111	4.064	31	28	0.047	3	0	0	0
2022-04-07 23:48:08	87	369.4	-46.2	4.113	4.067	31	28	0.046	3	0	0	0
2022-04-07 23:48:28	87	369.7	-46.2	4.115	4.069	31	28	0.046	3	0	0	0
2022-04-07 23:48:48	87	369.9	-46.2	4.117	4.072	31	28	0.045	3	0	0	0
2022-04-07 23:49:08	87	370.2	-46.2	4.12	4.074	31	28	0.046	3	0	-1	0
2022-04-07 23:49:28	88	370.2	-46.2	4.122	4.076	31	28	0.046	3	1	0	0
2022-04-07 23:49:48	88	370.4	-46.2	4.124	4.078	31	28	0.046	3	0	0	0
2022-04-07 23:50:08	88	370.7	-46.2	4.126	4.08	31	29	0.046	2	0	0	0
2022-04-07 23:50:28	88	370.9	-46.2	4.128	4.082	31	29	0.046	2	0	0	0
2022-04-07 23:50:48	88	370.9	-46.2	4.13	4.084	31	29	0.046	2	0	-1	0
2022-04-07 23:51:08	89	371.2	-46.2	4.133	4.087	31	29	0.046	2	1	0	0
2022-04-07 23:51:28	89	371.4	-46.2	4.135	4.089	31	29	0.046	2	0	0	0
2022-04-07 23:51:48	89	371.7	-46.2	4.138	4.091	31	29	0.047	2	0	0	0
2022-04-07 23:52:08	89	371.9	-46.2	4.14	4.093	31	29	0.047	2	0	0	0
2022-04-07 23:52:28	89	372.2	-46.2	4.142	4.095	31	29	0.047	2	0	0	0
2022-04-07 23:52:48	89	372.2	-46.2	4.144	4.098	31	29	0.046	2	0	-1	0
2022-04-07 23:53:08	90	372.4	-46.2	4.146	4.1	31	29	0.046	2	1	0	0
2022-04-07 23:53:28	90	372.4	-46.2	4.149	4.102	31	29	0.047	2	0	0	0
2022-04-07 23:53:48	90	372.9	-46.2	4.151	4.105	31	29	0.046	2	0	-1	0
2022-04-07 23:54:08	91	372.9	-46.2	4.153	4.107	31	29	0.046	2	1	0	0
2022-04-07 23:54:28	91	373.4	-46.2	4.156	4.109	31	29	0.047	2	0	0	0
2022-04-07 23:54:48	91	373.4	-46.2	4.158	4.111	31	29	0.047	2	0	0	0.1
2022-04-07 23:55:08	91	373.7	-46.1	4.16	4.114	31	29	0.046	2	0	-1	0.1
2022-04-07 23:55:28	92	373.7	-46.2	4.162	4.116	31	29	0.046	2	1	0	0
2022-04-07 23:55:48	92	374.2	-46.2	4.165	4.118	31	29	0.047	2	0	0	0.1
2022-04-07 23:56:08	92	374.2	-46.1	4.167	4.12	31	29	0.047	2	0	-1	0.1
2022-04-07 23:56:28	93	374.4	-46.2	4.169	4.123	31	29	0.046	2	1	0	0.1
2022-04-07 23:56:48	93	374.7	-46.1	4.171	4.125	31	29	0.046	2	0	0	0.1
2022-04-07 23:57:08	93	374.9	-46.2	4.174	4.127	31	29	0.047	2	0	0	0.1
2022-04-07 23:57:28	93	375.2	-46.1	4.176	4.129	31	29	0.047	2	0	-1	0
2022-04-07 23:57:48	94	375.2	-46.1	4.179	4.132	31	29	0.047	2	1	0	0
2022-04-07 23:58:08	94	375.7	-46.1	4.181	4.133	31	29	0.048	2	0	0	0.1
2022-04-07 23:58:28	94	375.7	-46.2	4.182	4.136	31	29	0.046	2	0	0	0
2022-04-07 23:58:48	94	375.9	-46.2	4.185	4.138	31	29	0.047	2	0	-1	0
2022-04-07 23:59:08	95	376.2	-46.2	4.187	4.14	31	29	0.047	2	1	0	0
2022-04-07 23:59:28	95	376.5	-46.2	4.189	4.143	31	29	0.046	2	0	0	0.1
2022-04-07 23:59:48	95	376.5	-46.1	4.191	4.145	31	29	0.046	2	0	0	0.1
2022-04-08 00:00:08	95	376.7	-46.2	4.193	4.147	31	29	0.046	2	0	-1	0.1
2022-04-08 00:00:28	96	377	-46.1	4.196	4.149	31	29	0.047	2	1	0	0.1
2022-04-08 00:00:48	96	377.2	-46.2	4.198	4.151	31	29	0.047	2	0	0	0
2022-04-08 00:01:08	96	377.2	-46.2	4.201	4.154	31	29	0.047	2	0	0	0
2022-04-08 00:01:28	96	377.7	-46.2	4.203	4.156	31	29	0.047	2	0	0	0
2022-04-08 00:01:48	96	377.7	-46.2	4.205	4.159	31	29	0.046	2	0	-1	0
2022-04-08 00:02:08	97	378	-46.2	4.208	4.161	31	29	0.047	2	1	0	0
2022-04-08 00:02:28	97	378.2	-46.2	4.21	4.163	31	29	0.047	2	0	0	0
2022-04-08 00:02:48	97	378.5	-46.2	4.212	4.165	31	29	0.047	2	0	0	0
2022-04-08 00:03:08	97	378.5	-46.2	4.215	4.168	31	29	0.047	2	0	0	1
2022-04-08 00:03:28	97	378.7	-45.2	4.216	4.169	31	29	0.047	2	0	0	32
2022-04-08 00:03:48	97	377.2	-13.2	4.202	4.155	31	29	0.047	2	0	0	0.7
2022-04-08 00:04:08	97	377.2	-13.9	4.199	4.153	32	29	0.046	3	0	51	97.4
2022-04-09 14:23:28	46	335.5	-111.3	3.732	3.711	31	27	0.021	4	-51	-1	0
2022-04-09 14:23:48	47	337	-111.3	3.747	3.726	31	27	0.021	4	1	0	0.1
2022-04-09 14:24:08	47	337.8	-111.4	3.756	3.732	31	27	0.024	4	0	-1	0.1
2022-04-09 14:24:28	48	338.3	-111.5	3.761	3.737	31	27	0.024	4	1	0	0.2
2022-04-09 14:24:48	48	338.8	-111.3	3.767	3.741	32	27	0.026	5	0	-1	0.3
2022-04-09 14:25:08	49	339.1	-111.6	3.771	3.747	32	27	0.024	5	1	0	0.1
2022-04-09 14:25:28	49	339.6	-111.5	3.775	3.749	32	27	0.026	5	0	-1	0.2
2022-04-09 14:25:48	50	339.8	-111.3	3.78	3.753	32	27	0.027	5	1	0	0.2
2022-04-09 14:26:08	50	340.3	-111.1	3.784	3.756	32	27	0.028	5	0	-1	0.1
2022-04-09 14:26:28	51	340.6	-111	3.788	3.76	32	27	0.028	5	1	0	0.1
2022-04-09 14:26:48	51	341.1	-111.1	3.792	3.763	32	27	0.029	5	0	-1	0.2
2022-04-09 14:27:08	52	341.6	-111.3	3.796	3.768	32	27	0.028	5	1	0	0.1
2022-04-09 14:27:28	52	341.8	-111.4	3.801	3.771	32	28	0.03	4	0	-1	0.2
2022-04-09 14:27:48	53	342.1	-111.2	3.806	3.774	32	28	0.032	4	1	0	0.2
2022-04-09 14:28:08	53	342.6	-111.4	3.81	3.778	32	28	0.032	4	0	0	0.4
2022-04-09 14:28:28	53	343.1	-111	3.815	3.782	32	28	0.033	4	0	-1	0.9
2022-04-09 14:28:48	54	343.6	-111.9	3.82	3.787	32	28	0.033	4	1	0	0.8
2022-04-09 14:29:08	54	343.8	-111.1	3.824	3.79	32	28	0.034	4	0	-1	0
2022-04-09 14:29:28	55	344.3	-111.1	3.83	3.795	33	28	0.035	5	1	0	0.1
2022-04-09 14:29:48	55	344.6	-111.2	3.835	3.799	33	28	0.036	5	0	-1	0
2022-04-09 14:30:08	56	345.1	-111.2	3.84	3.804	33	28	0.036	5	1	0	0.5
2022-04-09 14:30:28	56	345.6	-110.7	3.845	3.807	33	28	0.038	5	0	-1	0.5
2022-04-09 14:30:48	57	346.1	-111.2	3.852	3.813	33	28	0.039	5	1	0	0.5
2022-04-09 14:31:08	57	346.6	-110.7	3.857	3.817	33	28	0.04	5	0	-1	0.3
2022-04-09 14:31:28	58	347.1	-111	3.862	3.822	33	28	0.04	5	1	0	0.1
2022-04-09 14:31:48	58	347.6	-110.9	3.867	3.826	33	28	0.041	5	0	-1	0
2022-04-09 14:32:08	59	347.8	-110.9	3.872	3.831	33	29	0.041	4	1	0	0
2022-04-09 14:32:28	59	348.6	-110.9	3.877	3.836	33	29	0.041	4	0	-1	0.1
2022-04-09 14:32:48	60	348.8	-111	3.883	3.841	33	29	0.042	4	1	0	0.1
2022-04-09 14:33:08	60	349.3	-110.9	3.888	3.846	33	29	0.042	4	0	0	0.3
2022-04-09 14:33:28	60	349.8	-111.2	3.892	3.851	33	29	0.041	4	0	-1	0.4
2022-04-09 14:33:48	61	350.3	-110.8	3.897	3.855	33	29	0.042	4	1	0	0.4
2022-04-09 14:34:08	61	350.6	-111.2	3.902	3.86	33	29	0.042	4	0	-1	0.4
2022-04-09 14:34:28	62	351.1	-110.8	3.907	3.865	33	29	0.042	4	1	0	0.3
2022-04-09 14:34:48	62	351.6	-111.1	3.911	3.87	33	29	0.041	4	0	-1	0.1
2022-04-09 14:35:08	63	352.1	-111	3.917	3.874	33	29	0.043	4	1	0	0.3
2022-04-09 14:35:28	63	352.6	-111.3	3.921	3.879	33	29	0.042	4	0	-1	0.2
2022-04-09 14:35:48	64	352.9	-111.1	3.926	3.884	33	29	0.042	4	1	0	0.1
2022-04-09 14:36:08	64	353.4	-111.2	3.931	3.888	33	29	0.043	4	0	-1	0.2
2022-04-09 14:36:28	65	353.6	-111	3.936	3.893	33	29	0.043	4	1	0	0.2
2022-04-09 14:36:48	65	354.1	-111.2	3.941	3.897	33	29	0.044	4	0	-1	0
2022-04-09 14:37:08	66	354.6	-111.2	3.945	3.902	33	29	0.043	4	1	0	0
2022-04-09 14:37:28	66	354.9	-111.2	3.95	3.906	33	29	0.044	4	0	-1	0.2
2022-04-09 14:37:48	67	355.4	-111	3.955	3.911	33	29	0.044	4	1	0	0.2
2022-04-09 14:38:08	67	355.9	-111.2	3.96	3.918	33	29	0.042	4	0	0	0.5
2022-04-09 14:38:28	67	356.4	-110.7	3.964	3.92	33	29	0.044	4	0	-1	13.5
2022-04-09 14:38:48	68	356.1	-97.2	3.963	3.919	33	29	0.044	4	1	0	0.1
2022-04-09 14:39:08	68	356.4	-97.1	3.966	3.922	33	29	0.044	4	0	-1	0.2
2022-04-09 14:39:28	69	356.9	-97.3	3.969	3.925	32	29	0.044	3	1	0	0.5
2022-04-09 14:39:48	69	357.1	-96.8	3.974	3.929	32	29	0.045	3	0	0	0.5
2022-04-09 14:40:08	69	357.6	-97.3	3.978	3.933	32	29	0.045	3	0	-1	0.3
2022-04-09 14:40:28	70	357.9	-97	3.982	3.938	32	29	0.044	3	1	0	0.7
2022-04-09 14:40:48	70	358.4	-97.7	3.987	3.942	32	29	0.045	3	0	-1	0.4
2022-04-09 14:41:08	71	358.6	-97.3	3.991	3.946	32	29	0.045	3	1	0	0.1
2022-04-09 14:41:28	71	358.9	-97.2	3.995	3.95	32	29	0.045	3	0	0	0.2
2022-04-09 14:41:48	71	359.4	-97.4	3.999	3.955	32	29	0.044	3	0	-1	0.3
2022-04-09 14:42:08	72	359.6	-97.7	4.003	3.96	32	29	0.043	3	1	0	0
2022-04-09 14:42:28	72	360.1	-97.7	4.008	3.963	32	29	0.045	3	0	-1	0.3
2022-04-09 14:42:48	73	360.6	-97.4	4.012	3.967	32	29	0.045	3	1	0	0
2022-04-09 14:43:08	73	360.9	-97.4	4.016	3.972	32	29	0.044	3	0	-1	0.1
2022-04-09 14:43:28	74	361.4	-97.5	4.021	3.976	32	29	0.045	3	1	0	0.1
2022-04-09 14:43:48	74	361.9	-97.6	4.024	3.98	32	29	0.044	3	0	0	0.1
2022-04-09 14:44:08	74	362.1	-97.7	4.03	3.985	32	29	0.045	3	0	-1	0.1
2022-04-09 14:44:28	75	362.4	-97.6	4.034	3.989	32	29	0.045	3	1	0	0.6
2022-04-09 14:44:48	75	362.6	-97	4.038	3.992	32	29	0.046	3	0	-1	0.1
2022-04-09 14:45:08	76	363.1	-96.9	4.042	3.997	32	29	0.045	3	1	0	0.2
2022-04-09 14:45:28	76	363.6	-97.1	4.046	4.001	32	29	0.045	3	0	0	0.2
2022-04-09 14:45:48	76	363.9	-96.9	4.051	4.006	32	29	0.045	3	0	-1	0.4
2022-04-09 14:46:08	77	364.4	-97.3	4.055	4.01	32	28	0.045	4	1	0	0.4
2022-04-09 14:46:28	77	364.9	-96.9	4.06	4.013	32	28	0.047	4	0	-1	0
2022-04-09 14:46:48	78	365.2	-96.9	4.064	4.018	32	28	0.046	4	1	0	0.1
2022-04-09 14:47:08	78	365.7	-96.8	4.069	4.022	32	28	0.047	4	0	0	0.3
2022-04-09 14:47:28	78	365.9	-97.1	4.074	4.027	31	28	0.047	3	0	-1	0.2
2022-04-09 14:47:48	79	366.4	-96.9	4.078	4.031	31	28	0.047	3	1	0	0.2
2022-04-09 14:48:08	79	366.9	-97.1	4.083	4.036	31	28	0.047	3	0	-1	0.2
2022-04-09 14:48:28	80	367.2	-97.3	4.087	4.04	31	28	0.047	3	1	0	0.2
2022-04-09 14:48:48	80	367.7	-97.1	4.091	4.045	31	28	0.046	3	0	0	0.1
2022-04-09 14:49:08	80	368.2	-97	4.096	4.049	31	28	0.047	3	0	-1	51.6
2022-04-09 14:49:28	81	366.2	-45.4	4.078	4.03	31	28	0.048	3	1	0	0.2
2022-04-09 14:49:48	81	365.9	-45.6	4.073	4.026	31	28	0.047	3	0	0	0.1
2022-04-09 14:50:08	81	365.7	-45.7	4.071	4.026	31	28	0.045	3	0	0	0.3
2022-04-09 14:50:28	81	365.9	-45.4	4.072	4.026	31	28	0.046	3	0	0	0.1
2022-04-09 14:50:48	81	365.9	-45.3	4.074	4.027	31	28	0.047	3	0	-1	0.4
2022-04-09 14:51:08	82	365.9	-45.7	4.074	4.029	31	28	0.045	3	1	0	0.2
2022-04-09 14:51:28	82	366.2	-45.5	4.076	4.03	31	28	0.046	3	0	0	0.1
2022-04-09 14:51:48	82	366.2	-45.4	4.078	4.032	31	28	0.046	3	0	0	0.2
2022-04-09 14:52:08	82	366.4	-45.2	4.08	4.034	31	28	0.046	3	0	0	0.3
2022-04-09 14:52:28	82	366.7	-45.5	4.082	4.036	31	28	0.046	3	0	0	0.1
2022-04-09 14:52:48	82	366.9	-45.4	4.084	4.038	30	28	0.046	2	0	-1	0.1
2022-04-09 14:53:08	83	367.2	-45.5	4.086	4.04	30	27	0.046	3	1	0	0.1
2022-04-09 14:53:28	83	367.2	-45.4	4.089	4.042	30	27	0.047	3	0	0	0.1
2022-04-09 14:53:48	83	367.4	-45.5	4.09	4.044	30	27	0.046	3	0	0	0.1
2022-04-09 14:54:08	83	367.4	-45.6	4.092	4.046	30	27	0.046	3	0	0	0.1
2022-04-09 14:54:28	83	367.9	-45.5	4.095	4.049	30	27	0.046	3	0	0	0.2
2022-04-09 14:54:48	83	367.9	-45.3	4.097	4.05	30	27	0.047	3	0	-1	0.2
2022-04-09 14:55:08	84	368.2	-45.5	4.099	4.052	30	27	0.047	3	1	0	0.3
2022-04-09 14:55:28	84	368.4	-45.2	4.1	4.055	30	27	0.045	3	0	0	0.2
2022-04-09 14:55:48	84	368.7	-45.4	4.103	4.056	30	27	0.047	3	0	0	0.1
2022-04-09 14:56:08	84	368.7	-45.3	4.105	4.059	30	27	0.046	3	0	0	0.4
2022-04-09 14:56:28	84	368.9	-45.7	4.107	4.061	30	27	0.046	3	0	-1	0.4
2022-04-09 14:56:48	85	368.9	-45.3	4.11	4.063	30	27	0.047	3	1	0	0.2
2022-04-09 14:57:08	85	369.4	-45.5	4.112	4.064	30	27	0.048	3	0	0	0.1
2022-04-09 14:57:28	85	369.4	-45.4	4.114	4.066	30	27	0.048	3	0	0	0.3
2022-04-09 14:57:48	85	369.7	-45.7	4.116	4.069	30	27	0.047	3	0	0	0.4
2022-04-09 14:58:08	85	369.9	-45.3	4.118	4.071	30	27	0.047	3	0	-1	0.3
2022-04-09 14:58:28	86	370.2	-45.6	4.12	4.073	29	27	0.047	2	1	0	0.1
2022-04-09 14:58:48	86	370.4	-45.5	4.123	4.076	29	27	0.047	2	0	0	0.1
2022-04-09 14:59:08	86	370.7	-45.6	4.125	4.078	29	26	0.047	3	0	0	0.1
2022-04-09 14:59:28	86	370.7	-45.7	4.127	4.08	29	26	0.047	3	0	0	0.2
2022-04-09 14:59:48	86	370.9	-45.5	4.129	4.082	29	26	0.047	3	0	-1	0.1
2022-04-09 15:00:08	87	371.2	-45.6	4.132	4.084	29	26	0.048	3	1	0	0.2
2022-04-09 15:00:28	87	371.4	-45.8	4.134	4.086	29	26	0.048	3	0	0	0.3
2022-04-09 15:00:48	87	371.4	-45.5	4.136	4.088	29	26	0.048	3	0	0	0.4
2022-04-09 15:01:08	87	371.7	-45.9	4.138	4.09	29	26	0.048	3	0	-1	0.2
2022-04-09 15:01:28	88	371.7	-46.1	4.14	4.093	29	26	0.047	3	1	0	2.4
2022-04-09 15:01:48	88	372.2	-43.7	4.142	4.095	29	26	0.047	3	0	0	2.4
2022-04-09 15:02:08	88	372.2	-46.1	4.144	4.097	29	26	0.047	3	0	0	0.1
2022-04-09 15:02:28	88	372.4	-46	4.147	4.1	29	26	0.047	3	0	0	0
2022-04-09 15:02:48	88	372.7	-46	4.149	4.101	29	26	0.048	3	0	-1	0.1
2022-04-09 15:03:08	89	372.9	-46.1	4.152	4.104	29	26	0.048	3	1	0	0
2022-04-09 15:03:28	89	372.9	-46.1	4.154	4.107	29	26	0.047	3	0	0	0.1
2022-04-09 15:03:48	89	373.2	-46	4.156	4.108	29	26	0.048	3	0	-1	0.1
2022-04-09 15:04:08	90	373.4	-46.1	4.158	4.11	29	26	0.048	3	1	0	0
2022-04-09 15:04:28	90	373.7	-46.1	4.16	4.112	29	26	0.048	3	0	0	0.1
2022-04-09 15:04:48	90	373.9	-46	4.163	4.115	29	26	0.048	3	0	-1	0.1
2022-04-09 15:05:08	91	374.2	-46.1	4.164	4.117	29	26	0.047	3	1	0	0.1
2022-04-09 15:05:28	91	374.2	-46.2	4.167	4.119	29	26	0.048	3	0	0	0.1
2022-04-09 15:05:48	91	374.4	-46.1	4.169	4.121	29	26	0.048	3	0	36	64.2
2022-04-09 20:40:38	55	342.3	-110.3	3.807	3.774	32	29	0.033	3	-36	-1	0.3
2022-04-09 20:40:58	56	343.3	-110.6	3.819	3.784	32	29	0.035	3	1	0	0.1
2022-04-09 20:41:18	56	344.1	-110.5	3.828	3.792	33	29	0.036	4	0	-1	0.4
2022-04-09 20:41:38	57	344.6	-110.1	3.836	3.797	33	29	0.039	4	1	0	0.5
2022-04-09 20:41:58	57	345.3	-110.6	3.843	3.803	33	29	0.04	4	0	-1	0.1
2022-04-09 20:42:18	58	345.8	-110.5	3.85	3.81	33	29	0.04	4	1	0	0
2022-04-09 20:42:38	58	346.6	-110.5	3.857	3.815	33	29	0.042	4	0	-1	0.1
2022-04-09 20:42:58	59	347.3	-110.6	3.866	3.82	33	29	0.046	4	1	0	0.3
2022-04-09 20:43:18	59	347.8	-110.9	3.872	3.825	33	30	0.047	3	0	-1	0.3
2022-04-09 20:43:38	60	348.6	-110.6	3.879	3.832	33	30	0.047	3	1	0	0.1
2022-04-09 20:43:58	60	349.1	-110.7	3.886	3.836	33	30	0.05	3	0	-1	0
2022-04-09 20:44:18	61	349.8	-110.7	3.893	3.843	33	30	0.05	3	1	0	0.2
2022-04-09 20:44:38	61	350.3	-110.5	3.9	3.85	33	30	0.05	3	0	-1	0.1
2022-04-09 20:44:58	62	350.8	-110.6	3.906	3.855	33	30	0.051	3	1	0	0.4
2022-04-09 20:45:18	62	351.4	-111	3.913	3.863	33	30	0.05	3	0	-1	0.2
2022-04-09 20:45:38	63	352.1	-110.8	3.917	3.868	33	30	0.049	3	1	0	0
2022-04-09 20:45:58	63	352.6	-110.8	3.923	3.874	33	30	0.049	3	0	0	0.2
2022-04-09 20:46:18	63	352.9	-110.6	3.928	3.88	33	30	0.048	3	0	-1	0.6
2022-04-09 20:46:38	64	353.4	-111.2	3.934	3.887	33	30	0.047	3	1	0	0.5
2022-04-09 20:46:58	64	353.9	-110.7	3.938	3.892	33	30	0.046	3	0	-1	0.5
2022-04-09 20:47:18	65	354.4	-111.2	3.944	3.897	33	30	0.047	3	1	0	0.3
2022-04-09 20:47:38	65	354.9	-110.9	3.948	3.903	33	30	0.045	3	0	-1	0
2022-04-09 20:47:58	66	355.4	-110.9	3.953	3.908	33	30	0.045	3	1	0	0.2
2022-04-09 20:48:18	66	355.9	-110.7	3.958	3.913	33	30	0.045	3	0	-1	0.4
2022-04-09 20:48:38	67	356.1	-111.1	3.964	3.918	33	30	0.046	3	1	0	14.2
2022-04-09 20:48:58	67	356.1	-96.9	3.963	3.917	33	30	0.046	3	0	-1	0.2
2022-04-09 20:49:18	68	356.4	-97.1	3.965	3.92	33	30	0.045	3	1	0	0.2
2022-04-09 20:49:38	68	356.6	-96.9	3.969	3.924	33	30	0.045	3	0	-1	0.1
2022-04-09 20:49:58	69	357.1	-97	3.973	3.928	33	30	0.045	3	1	0	0
2022-04-09 20:50:18	69	357.4	-97	3.977	3.932	33	30	0.045	3	0	0	0
2022-04-09 20:50:38	69	357.6	-97	3.982	3.936	33	30	0.046	3	0	-1	0.1
2022-04-09 20:50:58	70	358.1	-96.9	3.985	3.941	33	30	0.044	3	1	-2	0.1
2022-04-09 20:52:28	72	359.9	-97	4.005	3.959	32	29	0.046	3	2	0	0.2
2022-04-09 20:52:48	72	360.1	-97.2	4.008	3.964	32	29	0.044	3	0	-1	0.3
2022-04-09 20:53:08	73	360.6	-96.9	4.013	3.969	32	29	0.044	3	1	0	0.1
2022-04-09 20:53:28	73	361.1	-97	4.017	3.972	32	29	0.045	3	0	0	0.3
2022-04-09 20:53:48	73	361.4	-96.7	4.023	3.976	32	29	0.047	3	0	-1	0.3
2022-04-09 20:54:08	74	361.6	-97	4.026	3.98	32	29	0.046	3	1	0	0.2
2022-04-09 20:54:28	74	362.1	-96.8	4.031	3.985	32	29	0.046	3	0	-2	0.3
2022-04-09 20:55:58	76	363.9	-97.1	4.05	4.004	32	29	0.046	3	2	0	0.3
2022-04-09 20:56:18	76	364.4	-96.8	4.054	4.007	32	29	0.047	3	0	-1	0.3
2022-04-09 20:56:38	77	364.7	-97.1	4.059	4.012	32	29	0.047	3	1	0	0.1
2022-04-09 20:56:58	77	365.2	-97	4.063	4.016	32	29	0.047	3	0	-1	0.1
2022-04-09 20:57:18	78	365.4	-96.9	4.068	4.021	31	29	0.047	2	1	-2	0.2
2022-04-09 20:58:48	80	367.4	-97.1	4.089	4.04	31	29	0.049	2	2	0	0.4
2022-04-09 20:59:08	80	367.7	-96.7	4.094	4.045	31	29	0.049	2	0	-1	51.5
2022-04-09 21:00:38	81	365.9	-45.2	4.073	4.025	31	28	0.048	3	1	0	0.1
2022-04-09 21:00:58	81	365.9	-45.1	4.073	4.027	31	28	0.046	3	0	0	0.5
2022-04-09 21:01:18	81	366.2	-45.6	4.075	4.028	31	28	0.047	3	0	-1	0.5
2022-04-09 21:01:38	82	366.2	-45.1	4.076	4.031	31	28	0.045	3	1	0	0.1
2022-04-09 21:01:58	82	366.2	-45.2	4.078	4.032	31	28	0.046	3	0	0	0.2
2022-04-09 21:02:18	82	366.4	-45.4	4.079	4.034	30	28	0.045	2	0	-1	0.1
2022-04-09 21:03:58	83	367.4	-45.3	4.091	4.044	30	27	0.047	3	1	0	0.2
2022-04-09 21:04:18	83	367.7	-45.5	4.093	4.045	30	27	0.048	3	0	0	0.2
2022-04-09 21:04:38	83	367.9	-45.3	4.095	4.047	30	27	0.048	3	0	-1	0.3
2022-04-09 21:04:58	84	367.9	-45.6	4.097	4.05	30	27	0.047	3	1	0	0.4
2022-04-09 21:05:18	84	368.2	-45.2	4.099	4.052	30	27	0.047	3	0	0	0.3
2022-04-09 21:05:38	84	368.4	-45.5	4.101	4.054	30	27	0.047	3	0	0	0.3
2022-04-09 21:05:58	84	368.7	-45.2	4.104	4.056	30	27	0.048	3	0	0	0.3
2022-04-09 21:06:18	84	368.7	-45.5	4.105	4.058	30	27	0.047	3	0	0	0.3
2022-04-09 21:06:38	84	368.9	-45.2	4.107	4.061	29	27	0.046	2	0	-1	0.1
2022-04-09 21:06:58	85	369.2	-45.3	4.11	4.063	29	27	0.047	2	1	0	0.1
2022-04-09 21:07:18	85	369.4	-45.2	4.112	4.065	29	27	0.047	2	0	0	0.1
2022-04-09 21:07:48	85	369.7	-45.1	4.116	4.068	29	27	0.048	2	0	0	0.2
2022-04-09 21:08:08	85	369.9	-45.3	4.117	4.07	29	27	0.047	2	0	-1	0.1
2022-04-09 21:08:28	86	370.2	-45.2	4.119	4.073	29	27	0.046	2	1	0	0.3
2022-04-09 21:08:48	86	370.2	-45.5	4.122	4.074	29	26	0.048	3	0	0	0.2
2022-04-09 21:09:08	86	370.7	-45.7	4.124	4.077	29	26	0.047	3	0	-2	0.2
2022-04-09 21:11:48	88	372.2	-45.9	4.142	4.094	28	26	0.048	2	2	0	0.2
2022-04-09 21:12:08	88	372.2	-45.7	4.145	4.097	28	26	0.048	2	0	0	0.1
2022-04-09 21:12:28	88	372.4	-45.8	4.146	4.098	28	26	0.048	2	0	0	0.1
2022-04-09 21:12:48	88	372.4	-45.7	4.148	4.1	28	26	0.048	2	0	-1	0.1
2022-04-09 21:13:08	89	372.9	-45.8	4.15	4.102	28	26	0.048	2	1	0	0
2022-04-09 21:13:48	89	373.4	-45.8	4.154	4.106	28	26	0.048	2	0	0	0
2022-04-09 21:14:08	89	373.4	-45.8	4.157	4.109	28	26	0.048	2	0	-1	0.1
2022-04-09 21:14:28	90	373.7	-45.9	4.16	4.111	28	26	0.049	2	1	0	0
2022-04-09 21:14:48	90	373.7	-45.9	4.161	4.113	28	26	0.048	2	0	-1	0.1
2022-04-09 21:15:08	91	373.9	-45.8	4.164	4.115	28	26	0.049	2	1	0	0
2022-04-09 21:15:28	91	374.2	-45.8	4.165	4.118	28	26	0.047	2	0	0	0.1
2022-04-09 21:15:48	91	374.2	-45.9	4.168	4.121	28	26	0.047	2	0	0	0
2022-04-09 21:16:08	91	374.4	-45.9	4.17	4.122	28	26	0.048	2	0	-1	0.1
2022-04-09 21:16:28	92	374.9	-45.8	4.172	4.124	28	26	0.048	2	1	0	0.1
2022-04-09 21:16:48	92	374.9	-45.9	4.175	4.126	28	26	0.049	2	0	0	0.1
2022-04-09 21:17:08	92	374.9	-45.8	4.176	4.129	28	26	0.047	2	0	-1	0
2022-04-09 21:17:28	93	375.2	-45.8	4.178	4.13	28	26	0.048	2	1	0	0
2022-04-09 21:17:48	93	375.4	-45.8	4.181	4.133	28	26	0.048	2	0	0	0.1
2022-04-09 21:18:08	93	375.7	-45.9	4.183	4.135	28	26	0.048	2	0	-1	0.1
2022-04-09 21:18:28	94	375.9	-45.8	4.185	4.137	28	26	0.048	2	1	0	0.1
2022-04-09 21:18:48	94	376.2	-45.7	4.188	4.139	28	26	0.049	2	0	0	0.1
2022-04-09 21:19:08	94	376.5	-45.8	4.189	4.141	28	26	0.048	2	0	0	0.2
2022-04-09 21:19:28	94	376.5	-46	4.192	4.143	28	26	0.049	2	0	-1	0.2
2022-04-09 21:19:48	95	376.7	-45.8	4.194	4.146	28	26	0.048	2	1	0	0.1
2022-04-09 21:20:08	95	377	-45.9	4.196	4.148	28	26	0.048	2	0	0	0
2022-04-09 21:20:28	95	377	-45.9	4.198	4.15	28	26	0.048	2	0	0	0.1
2022-04-09 21:20:48	95	377.2	-45.8	4.2	4.152	29	26	0.048	3	0	-1	0
2022-04-09 21:21:08	96	377.5	-45.8	4.202	4.155	29	26	0.047	3	1	0	0.1
2022-04-09 21:21:28	96	377.7	-45.9	4.204	4.157	29	26	0.047	3	0	0	0.2
2022-04-09 21:21:48	96	377.7	-45.7	4.206	4.159	29	26	0.047	3	0	0	0.2
2022-04-09 21:22:08	96	378	-45.9	4.209	4.161	29	26	0.048	3	0	0	0.2
2022-04-09 21:22:28	96	378.2	-45.7	4.211	4.163	29	26	0.048	3	0	-1	0
2022-04-09 21:22:48	97	378.5	-45.7	4.213	4.165	29	26	0.048	3	1	0	0.1
2022-04-09 21:23:08	97	378.7	-45.8	4.215	4.167	29	26	0.048	3	0	0	13.9
2022-04-09 21:23:28	97	378.5	-31.9	4.214	4.166	29	26	0.048	3	0	41	53.9
2022-04-12 15:26:48	56	341.3	-85.8	3.797	3.762	32	29	0.035	3	-41	-1	22.6
2022-04-12 15:27:38	57	345.1	-108.4	3.84	3.8	32	29	0.04	3	1	0	1.4
2022-04-12 15:27:58	57	345.8	-109.8	3.85	3.807	33	29	0.043	4	0	-1	0.1
2022-04-12 15:28:18	58	346.6	-109.9	3.858	3.814	33	29	0.044	4	1	0	0
2022-04-12 15:28:38	58	347.3	-109.9	3.867	3.82	33	29	0.047	4	0	-1	0.1
2022-04-12 15:28:58	59	348.1	-110	3.875	3.825	33	29	0.05	4	1	0	0.2
2022-04-12 15:29:18	59	348.6	-110.2	3.882	3.832	33	29	0.05	4	0	-1	0
2022-04-12 15:29:38	60	349.3	-110.2	3.89	3.837	33	30	0.053	3	1	0	1.4
2022-04-12 15:29:58	60	349.8	-108.8	3.895	3.843	33	30	0.052	3	0	-1	0
2022-04-12 15:30:18	61	350.6	-108.8	3.902	3.849	33	30	0.053	3	1	0	0.6
2022-04-12 15:30:38	61	351.1	-109.4	3.908	3.856	33	30	0.052	3	0	-1	0.2
2022-04-12 15:30:58	62	351.6	-109.2	3.914	3.863	33	30	0.051	3	1	0	0.1
2022-04-12 15:31:18	62	352.1	-109.1	3.919	3.869	33	30	0.05	3	0	-1	0.2
2022-04-12 15:31:38	63	352.6	-109.3	3.925	3.875	33	30	0.05	3	1	0	0.1
2022-04-12 15:31:58	63	353.1	-109.2	3.931	3.882	33	30	0.049	3	0	-1	0.3
2022-04-12 15:32:18	64	353.6	-108.9	3.935	3.887	33	30	0.048	3	1	0	0
2022-04-12 15:32:38	64	354.1	-108.9	3.941	3.893	33	30	0.048	3	0	-1	0
2022-04-12 15:32:58	65	354.4	-108.9	3.945	3.898	33	30	0.047	3	1	0	0
2022-04-12 15:33:18	65	354.9	-108.9	3.949	3.904	33	30	0.045	3	0	-1	0.1
2022-04-12 15:33:38	66	355.4	-109	3.955	3.908	33	30	0.047	3	1	0	0.6
2022-04-12 15:33:58	66	355.9	-109.6	3.959	3.914	33	30	0.045	3	0	0	0.9
2022-04-12 15:34:18	66	356.4	-108.7	3.964	3.919	33	30	0.045	3	0	-1	13.6
2022-04-12 15:34:38	67	356.4	-95.1	3.965	3.919	33	30	0.046	3	1	0	0.1
2022-04-12 15:34:58	67	356.4	-95	3.966	3.921	33	30	0.045	3	0	-1	0.1
2022-04-12 15:35:18	68	356.9	-95.1	3.97	3.925	33	30	0.045	3	1	0	0.2
2022-04-12 15:35:38	68	357.1	-94.9	3.973	3.93	33	30	0.043	3	0	0	0.2
2022-04-12 15:35:58	68	357.6	-95.1	3.977	3.933	33	30	0.044	3	0	-1	0.1
2022-04-12 15:36:18	69	357.9	-95	3.982	3.938	33	30	0.044	3	1	0	0.1
2022-04-12 15:36:38	69	358.1	-94.9	3.986	3.941	33	30	0.045	3	0	-1	0.2
2022-04-12 15:36:58	70	358.6	-95.1	3.99	3.946	33	30	0.044	3	1	0	0
2022-04-12 15:37:18	70	358.9	-95.1	3.994	3.95	33	30	0.044	3	0	-1	0.3
2022-04-12 15:37:38	71	359.1	-94.8	3.998	3.954	33	30	0.044	3	1	0	0.2
2022-04-12 15:37:58	71	359.6	-95	4.002	3.957	33	30	0.045	3	0	0	0
2022-04-12 15:38:18	71	359.9	-95	4.006	3.962	33	30	0.044	3	0	-1	0.2
2022-04-12 15:38:38	72	360.4	-94.8	4.01	3.966	33	30	0.044	3	1	0	0.3
2022-04-12 15:38:58	72	360.6	-95.1	4.014	3.97	33	30	0.044	3	0	-1	0.2
2022-04-12 15:39:18	73	361.1	-94.9	4.018	3.974	32	29	0.044	3	1	0	0.1
2022-04-12 15:39:38	73	361.6	-94.8	4.023	3.978	32	29	0.045	3	0	0	0.1
2022-04-12 15:39:58	73	361.9	-94.7	4.028	3.983	32	29	0.045	3	0	-1	0.3
2022-04-12 15:40:18	74	362.4	-95	4.031	3.986	32	29	0.045	3	1	0	0.3
2022-04-12 15:40:38	74	362.6	-94.7	4.036	3.991	32	29	0.045	3	0	-1	0.1
2022-04-12 15:40:58	75	363.1	-94.8	4.04	3.995	32	29	0.045	3	1	0	0
2022-04-12 15:41:18	75	363.4	-94.8	4.045	3.999	32	29	0.046	3	0	0	32.6
2022-04-12 15:41:38	75	363.6	-62.2	4.049	4.003	32	29	0.046	3	0	-1	33.2
2022-04-12 15:41:58	76	364.2	-95.4	4.052	4.005	32	29	0.047	3	1	0	0.1
2022-04-12 15:42:18	76	364.7	-95.3	4.057	4.011	32	29	0.046	3	0	-1	0
2022-04-12 15:42:38	77	364.9	-95.3	4.062	4.014	32	29	0.048	3	1	0	0.1
2022-04-12 15:42:58	77	365.4	-95.4	4.067	4.02	32	29	0.047	3	0	0	0.1
2022-04-12 15:43:18	77	365.9	-95.3	4.071	4.023	32	29	0.048	3	0	-1	0.1
2022-04-12 15:43:38	78	366.2	-95.2	4.076	4.027	32	29	0.049	3	1	0	0
2022-04-12 15:43:58	78	366.7	-95.2	4.08	4.032	32	29	0.048	3	0	-1	0.1
2022-04-12 15:44:18	79	367.2	-95.1	4.085	4.037	32	29	0.048	3	1	0	0
2022-04-12 15:44:38	79	367.4	-95.1	4.089	4.041	32	29	0.048	3	0	0	0.9
2022-04-12 15:44:58	79	367.9	-96	4.095	4.046	32	29	0.049	3	0	-1	1.4
2022-04-12 15:45:18	80	368.2	-94.6	4.097	4.05	32	29	0.047	3	1	0	50.4
2022-04-12 15:45:38	80	366.2	-44.2	4.076	4.029	32	29	0.047	3	0	-1	0.8
2022-04-12 15:46:38	81	365.9	-43.4	4.073	4.027	31	29	0.046	2	1	0	1.7
2022-04-12 15:46:58	81	365.9	-45.1	4.076	4.029	31	29	0.047	2	0	0	1.1
2022-04-12 15:47:18	81	366.2	-44	4.076	4.03	31	28	0.046	3	0	0	0.8
2022-04-12 15:47:38	81	366.2	-44.8	4.079	4.032	31	28	0.047	3	0	0	0
2022-04-12 15:47:58	81	366.4	-44.8	4.08	4.034	31	28	0.046	3	0	-1	0.1
2022-04-12 15:48:18	82	366.7	-44.7	4.082	4.035	31	28	0.047	3	1	0	0.1
2022-04-12 15:48:38	82	366.9	-44.8	4.084	4.038	31	28	0.046	3	0	0	0.3
2022-04-12 15:48:58	82	367.2	-44.5	4.087	4.04	31	28	0.047	3	0	0	0
2022-04-12 15:49:18	82	367.2	-44.5	4.087	4.041	31	28	0.046	3	0	0	0.1
2022-04-12 15:49:38	82	367.4	-44.4	4.09	4.043	31	28	0.047	3	0	-1	0
2022-04-12 15:49:58	83	367.4	-44.4	4.092	4.045	31	28	0.047	3	1	0	0
2022-04-12 15:50:18	83	367.7	-44.4	4.094	4.048	31	28	0.046	3	0	0	0.1
2022-04-12 15:50:38	83	367.9	-44.5	4.096	4.049	31	28	0.047	3	0	0	0
2022-04-12 15:50:58	83	368.2	-44.5	4.098	4.052	31	28	0.046	3	0	0	0
2022-04-12 15:51:18	83	368.2	-44.5	4.1	4.053	31	28	0.047	3	0	-1	0
2022-04-12 15:51:38	84	368.4	-44.5	4.103	4.055	31	28	0.048	3	1	0	0
2022-04-12 15:51:58	84	368.7	-44.5	4.104	4.056	31	28	0.048	3	0	0	0
2022-04-12 15:52:18	84	368.9	-44.5	4.106	4.059	31	28	0.047	3	0	0	0
2022-04-12 15:52:38	84	368.9	-44.5	4.108	4.062	31	28	0.046	3	0	0	0.1
2022-04-12 15:52:58	84	369.2	-44.6	4.111	4.063	31	28	0.048	3	0	-1	0.1
2022-04-12 15:53:18	85	369.4	-44.5	4.112	4.065	30	28	0.047	2	1	0	0.1
2022-04-12 15:53:38	85	369.4	-44.4	4.114	4.067	30	28	0.047	2	0	0	0.3
2022-04-12 15:53:58	85	369.7	-44.7	4.117	4.069	30	28	0.048	2	0	0	0.2
2022-04-12 15:54:18	85	369.9	-44.5	4.119	4.071	30	28	0.048	2	0	0	0.1
2022-04-12 15:54:38	85	370.2	-44.6	4.122	4.074	30	28	0.048	2	0	-1	0.1
2022-04-12 15:54:58	86	370.2	-44.5	4.123	4.076	30	27	0.047	3	1	0	0.2
2022-04-12 15:55:18	86	370.7	-44.7	4.125	4.078	30	27	0.047	3	0	0	0
2022-04-12 15:55:38	86	370.7	-44.7	4.127	4.079	30	27	0.048	3	0	0	0.1
2022-04-12 15:55:58	86	370.9	-44.6	4.13	4.082	30	27	0.048	3	0	0	0
2022-04-12 15:56:18	86	370.9	-44.6	4.132	4.084	30	27	0.048	3	0	-1	0.1
2022-04-12 15:56:38	87	371.4	-44.7	4.134	4.086	30	27	0.048	3	1	0	0.1
2022-04-12 15:56:58	87	371.4	-44.8	4.136	4.088	30	27	0.048	3	0	0	0.2
2022-04-12 15:57:18	87	371.7	-44.6	4.138	4.09	30	27	0.048	3	0	0	0.1
2022-04-12 15:57:38	87	371.7	-44.7	4.14	4.092	30	27	0.048	3	0	-1	0.2
2022-04-12 15:57:58	88	372.2	-44.5	4.142	4.095	30	27	0.047	3	1	0	0.2
2022-04-12 15:58:18	88	372.2	-44.7	4.144	4.097	30	27	0.047	3	0	0	0
2022-04-12 15:58:38	88	372.4	-44.7	4.147	4.098	30	27	0.049	3	0	0	0.2
2022-04-12 15:58:58	88	372.4	-44.5	4.149	4.101	30	27	0.048	3	0	0	0
2022-04-12 15:59:18	88	372.7	-44.5	4.151	4.103	30	27	0.048	3	0	-1	0
2022-04-12 15:59:38	89	372.9	-44.5	4.152	4.104	30	27	0.048	3	1	0	0
2022-04-12 15:59:58	89	373.2	-44.5	4.155	4.107	30	27	0.048	3	0	0	0
2022-04-12 16:00:18	89	373.4	-44.5	4.157	4.11	30	27	0.047	3	0	-1	0
2022-04-12 16:00:38	90	373.4	-44.5	4.159	4.111	30	27	0.048	3	1	0	0.1
2022-04-12 16:00:58	90	373.7	-44.4	4.161	4.113	30	27	0.048	3	0	0	0
2022-04-12 16:01:18	90	373.7	-44.4	4.163	4.115	30	27	0.048	3	0	-1	0.1
2022-04-12 16:01:38	91	374.2	-44.5	4.165	4.117	30	27	0.048	3	1	0	0
2022-04-12 16:01:58	91	374.2	-44.5	4.168	4.12	30	27	0.048	3	0	0	0.2
2022-04-12 16:02:18	91	374.4	-44.7	4.17	4.122	30	27	0.048	3	0	-1	0.1
2022-04-12 16:02:38	92	374.7	-44.6	4.172	4.124	30	27	0.048	3	1	0	0
2022-04-12 16:03:28	92	375.2	-44.6	4.178	4.13	30	27	0.048	3	0	-1	0
2022-04-12 16:03:48	93	375.4	-44.6	4.179	4.131	30	27	0.048	3	1	0	0.1
2022-04-12 16:04:08	93	375.7	-44.5	4.181	4.133	30	27	0.048	3	0	0	0
2022-04-12 16:04:28	93	375.7	-44.5	4.183	4.135	30	27	0.048	3	0	-1	0.2
2022-04-12 16:04:48	94	376.2	-44.7	4.185	4.137	30	27	0.048	3	1	0	0.1
2022-04-12 16:05:08	94	376.2	-44.8	4.187	4.14	30	27	0.047	3	0	0	0.1
2022-04-12 16:05:28	94	376.5	-44.7	4.19	4.143	30	27	0.047	3	0	0	0
2022-04-12 16:05:48	94	376.5	-44.7	4.192	4.144	30	27	0.048	3	0	-1	0.2
2022-04-12 16:06:08	95	376.7	-44.5	4.195	4.146	30	27	0.049	3	1	23	66.4
2022-04-14 00:46:58	72	352.1	-110.9	3.923	3.879	28	27	0.044	1	-23	-1	14
2022-04-14 00:47:18	73	357.9	-96.9	3.982	3.939	28	27	0.043	1	1	0	0.1
2022-04-14 00:47:38	73	358.9	-96.8	3.993	3.949	28	27	0.044	1	0	-1	0.1
2022-04-14 00:47:58	74	359.4	-96.9	4	3.955	28	27	0.045	1	1	0	0
2022-04-14 00:48:18	74	359.9	-96.9	4.005	3.962	28	27	0.043	1	0	-1	0.1
2022-04-14 00:49:18	75	361.1	-96.8	4.02	3.976	28	27	0.044	1	1	-1	0.2
2022-04-14 00:49:38	76	361.6	-96.6	4.025	3.98	28	27	0.045	1	1	0	0.1
2022-04-14 00:49:58	76	362.1	-96.7	4.029	3.984	28	27	0.045	1	0	-1	0
2022-04-14 00:50:18	77	362.4	-96.7	4.034	3.988	28	27	0.046	1	1	0	0.2
2022-04-14 00:50:38	77	362.9	-96.9	4.038	3.993	29	27	0.045	2	0	0	0
2022-04-14 00:50:58	77	363.4	-96.9	4.043	3.997	29	27	0.046	2	0	-1	0.1
2022-04-14 00:51:18	78	363.6	-96.8	4.047	4.001	29	27	0.046	2	1	0	0.1
2022-04-14 00:51:38	78	364.2	-96.7	4.052	4.006	29	27	0.046	2	0	24	97.5
2022-04-24 09:07:18	54	336.8	0.8	3.75	3.718	24	24	0.032	0	-24	0	111.4
2022-04-24 09:07:38	54	342.8	-110.6	3.814	3.779	24	24	0.035	0	0	-1	0.4
2022-04-24 09:07:58	55	344.3	-110.2	3.828	3.792	24	24	0.036	0	1	0	0.2
2022-04-24 09:08:18	55	345.1	-110.4	3.839	3.8	24	24	0.039	0	0	-1	0.3
2022-04-24 09:08:38	56	345.8	-110.1	3.848	3.806	25	24	0.042	1	1	0	0.4
2022-04-24 09:08:58	56	346.6	-109.7	3.855	3.813	25	24	0.042	1	0	-1	0.2
2022-04-24 09:09:18	57	347.1	-109.9	3.863	3.819	25	24	0.044	1	1	0	14
2022-04-24 09:09:38	57	347.1	-95.9	3.864	3.819	25	24	0.045	1	0	-1	0.5
2022-04-24 09:09:58	58	347.6	-96.4	3.87	3.821	25	24	0.049	1	1	0	0.3
2022-04-24 09:10:18	58	347.8	-96.1	3.874	3.826	25	24	0.048	1	0	0	0.5
2022-04-24 09:10:38	58	348.6	-96.6	3.881	3.83	25	24	0.051	1	0	-1	0.3
2022-04-24 09:10:58	59	348.8	-96.3	3.887	3.835	25	24	0.052	1	1	-2	14.1
2022-04-24 09:12:38	61	352.6	-110.4	3.926	3.871	26	25	0.055	1	2	-1	0
2022-04-24 09:12:58	62	353.1	-110.4	3.931	3.879	26	25	0.052	1	1	0	0.2
2022-04-24 09:13:18	62	353.6	-110.2	3.937	3.884	26	25	0.053	1	0	-1	0.2
2022-04-24 09:13:38	63	354.1	-110	3.94	3.891	26	25	0.049	1	1	0	0.4
2022-04-24 09:13:58	63	354.6	-110.4	3.946	3.895	26	25	0.051	1	0	-1	0.2
2022-04-24 09:14:18	64	355.1	-110.6	3.95	3.901	26	25	0.049	1	1	0	0.1
2022-04-24 09:14:38	64	355.6	-110.5	3.957	3.906	26	25	0.051	1	0	-2	13.9
2022-04-24 09:16:08	66	356.4	-96.6	3.968	3.92	26	26	0.048	0	2	0	0.1
2022-04-24 09:16:28	66	356.9	-96.5	3.971	3.924	26	26	0.047	0	0	-1	0.1
2022-04-24 09:16:48	67	357.1	-96.6	3.975	3.928	26	26	0.047	0	1	0	0.3
2022-04-24 09:17:08	67	357.6	-96.3	3.979	3.932	26	26	0.047	0	0	-1	0.4
2022-04-24 09:17:28	68	358.1	-96.7	3.983	3.937	27	26	0.046	1	1	0	0.4
2022-04-24 09:17:48	68	358.4	-96.3	3.987	3.94	27	26	0.047	1	0	0	0.3
2022-04-24 09:18:08	68	358.6	-96.6	3.992	3.944	27	26	0.048	1	0	-2	0.2
2022-04-24 09:19:38	70	360.4	-96.4	4.009	3.963	27	26	0.046	1	2	-1	0.3
2022-04-24 09:19:58	71	360.6	-96.7	4.013	3.966	27	26	0.047	1	1	0	0.1
2022-04-24 09:20:18	71	361.1	-96.8	4.017	3.97	27	26	0.047	1	0	0	0
2022-04-24 09:20:38	71	361.4	-96.8	4.022	3.975	27	26	0.047	1	0	-1	0.3
2022-04-24 09:20:58	72	361.6	-96.5	4.025	3.978	27	26	0.047	1	1	0	0.2
2022-04-24 09:21:18	72	362.1	-96.3	4.031	3.983	27	26	0.048	1	0	-2	0.3
2022-04-24 09:22:48	74	363.9	-96	4.048	4	27	27	0.048	0	2	-1	0.8
2022-04-24 09:23:08	75	364.2	-96.8	4.053	4.004	27	27	0.049	0	1	0	0.4
2022-04-24 09:23:28	75	364.7	-96.4	4.057	4.009	27	27	0.048	0	0	0	0
2022-04-24 09:23:48	75	365.2	-96.4	4.061	4.012	27	27	0.049	0	0	-1	0.3
2022-04-24 09:24:08	76	365.4	-96.7	4.067	4.018	27	27	0.049	0	1	0	0.5
2022-04-24 09:24:28	76	365.9	-96.2	4.07	4.021	27	27	0.049	0	0	-1	0.7
2022-04-24 09:24:48	77	365.9	-96.9	4.074	4.025	28	27	0.049	1	1	0	0.4
2022-04-24 09:25:08	77	366.4	-96.5	4.079	4.03	28	27	0.049	1	0	0	0.2
2022-04-24 09:25:28	77	366.9	-96.7	4.084	4.035	28	27	0.049	1	0	-1	0.2
2022-04-24 09:25:48	78	367.2	-96.5	4.089	4.039	28	27	0.05	1	1	0	0
2022-04-24 09:26:08	78	367.7	-96.5	4.092	4.041	28	27	0.051	1	0	-1	0.1
2022-04-24 09:26:28	79	367.9	-96.6	4.096	4.046	28	27	0.05	1	1	0	46.9
2022-04-24 09:26:48	79	366.7	-49.7	4.084	4.034	28	27	0.05	1	0	0	3.9
2022-04-24 09:27:08	79	365.9	-45.8	4.072	4.024	28	27	0.048	1	0	0	0.4
2022-04-24 09:27:28	79	365.7	-45.4	4.071	4.023	28	27	0.048	1	0	-1	0.3
2022-04-24 09:27:48	80	365.7	-45.1	4.071	4.024	28	27	0.047	1	1	0	0
2022-04-24 09:28:08	80	365.9	-45.1	4.072	4.025	28	27	0.047	1	0	0	0.2
2022-04-24 09:28:28	80	365.9	-45.3	4.073	4.026	28	27	0.047	1	0	0	0
2022-04-24 09:28:48	80	366.2	-45.3	4.075	4.028	28	27	0.047	1	0	0	0
2022-04-24 09:29:08	80	366.2	-45.3	4.077	4.03	28	27	0.047	1	0	-1	0
2022-04-24 09:29:28	81	366.4	-45.3	4.079	4.032	28	27	0.047	1	1	0	0.2
2022-04-24 09:29:48	81	366.7	-45.1	4.08	4.033	28	27	0.047	1	0	0	0
2022-04-24 09:30:08	81	366.7	-45.1	4.082	4.035	28	27	0.047	1	0	0	0.1
2022-04-24 09:30:28	81	366.9	-45.2	4.085	4.037	28	27	0.048	1	0	0	0.1
2022-04-24 09:30:48	81	367.2	-45.1	4.086	4.039	28	27	0.047	1	0	-1	0
2022-04-24 09:31:08	82	367.4	-45.1	4.089	4.042	28	27	0.047	1	1	0	0.1
2022-04-24 09:31:28	82	367.4	-45.2	4.09	4.042	28	27	0.048	1	0	0	0.1
2022-04-24 09:31:48	82	367.4	-45.3	4.092	4.044	28	27	0.048	1	0	0	0.3
2022-04-24 09:32:08	82	367.9	-45	4.095	4.047	28	27	0.048	1	0	0	0.1
2022-04-24 09:32:28	82	368.2	-45.1	4.096	4.048	28	27	0.048	1	0	-1	0.1
2022-04-24 09:32:48	83	368.2	-45.2	4.098	4.051	28	27	0.047	1	1	0	0.1
2022-04-24 09:33:08	83	368.4	-45.3	4.101	4.053	28	27	0.048	1	0	0	0.1
2022-04-24 09:33:28	83	368.7	-45.2	4.103	4.055	28	27	0.048	1	0	0	0.2
2022-04-24 09:33:48	83	368.7	-45	4.104	4.057	28	27	0.047	1	0	0	0.2
2022-04-24 09:34:08	83	368.9	-45.2	4.108	4.06	28	27	0.048	1	0	-1	0.2
2022-04-24 09:34:28	84	368.9	-45	4.109	4.061	28	27	0.048	1	1	0	0.2
2022-04-24 09:34:48	84	369.2	-45.2	4.111	4.063	28	27	0.048	1	0	0	0.1
2022-04-24 09:35:08	84	369.4	-45.3	4.113	4.065	28	27	0.048	1	0	0	0.3
2022-04-24 09:35:28	84	369.7	-45	4.115	4.067	28	27	0.048	1	0	-1	0.1
2022-04-24 09:35:48	85	369.7	-45.1	4.117	4.069	28	27	0.048	1	1	0	0.2
2022-04-24 09:36:08	85	369.9	-45.3	4.12	4.071	28	27	0.049	1	0	0	0
2022-04-24 09:36:28	85	370.2	-45.3	4.121	4.074	28	27	0.047	1	0	0	0.3
2022-04-24 09:36:48	85	370.2	-45	4.123	4.075	28	27	0.048	1	0	0	0.1
2022-04-24 09:37:08	85	370.7	-45.1	4.125	4.078	28	27	0.047	1	0	-1	0.7
2022-04-24 09:37:28	86	370.7	-44.4	4.128	4.08	28	27	0.048	1	1	0	0.1
2022-04-24 09:37:48	86	370.9	-44.5	4.129	4.081	28	27	0.048	1	0	0	0.1
2022-04-24 09:38:08	86	370.9	-44.6	4.131	4.083	28	27	0.048	1	0	0	0
2022-04-24 09:38:28	86	371.2	-44.6	4.133	4.085	28	27	0.048	1	0	0	0.1
2022-04-24 09:38:48	86	371.4	-44.7	4.135	4.086	28	27	0.049	1	0	-1	0
2022-04-24 09:39:08	87	371.4	-44.7	4.138	4.09	28	28	0.048	0	1	0	0.1
2022-04-24 09:39:28	87	371.7	-44.6	4.14	4.091	28	28	0.049	0	0	0	0.1
2022-04-24 09:39:48	87	372.2	-44.5	4.142	4.092	28	28	0.05	0	0	0	0
2022-04-24 09:40:08	87	372.2	-44.5	4.144	4.095	28	28	0.049	0	0	-1	0.2
2022-04-24 09:40:28	88	372.4	-44.7	4.145	4.096	28	28	0.049	0	1	0	0.1
2022-04-24 09:40:48	88	372.4	-44.6	4.148	4.1	28	28	0.048	0	0	0	0
2022-04-24 09:41:08	88	372.7	-44.6	4.15	4.102	28	28	0.048	0	0	0	0.1
2022-04-24 09:41:28	88	372.9	-44.5	4.152	4.104	28	28	0.048	0	0	-1	0
2022-04-24 09:41:48	89	373.2	-44.5	4.155	4.105	28	28	0.05	0	1	0	0.2
2022-04-24 09:42:08	89	373.2	-44.7	4.156	4.108	28	28	0.048	0	0	0	0.1
2022-04-24 09:42:28	89	373.4	-44.6	4.158	4.11	28	28	0.048	0	0	-1	0
2022-04-24 09:42:48	90	373.7	-44.6	4.16	4.111	28	28	0.049	0	1	0	0
2022-04-24 09:43:08	90	373.9	-44.6	4.162	4.114	28	28	0.048	0	0	0	0.1
2022-04-24 09:43:28	90	374.2	-44.7	4.165	4.116	29	28	0.049	1	0	-1	0.1
2022-04-24 09:43:48	91	374.2	-44.8	4.166	4.117	29	28	0.049	1	1	0	0.1
2022-04-24 09:44:08	91	374.4	-44.7	4.169	4.12	29	28	0.049	1	0	0	0.2
2022-04-24 09:44:28	91	374.4	-44.5	4.171	4.122	29	28	0.049	1	0	-1	0.1
2022-04-24 09:44:48	92	374.9	-44.6	4.173	4.124	29	28	0.049	1	1	0	0.1
2022-04-24 09:45:08	92	374.9	-44.7	4.175	4.126	29	28	0.049	1	0	0	0.1
2022-04-24 09:45:28	92	375.2	-44.8	4.177	4.129	29	28	0.048	1	0	0	0.3
2022-04-24 09:45:48	92	375.2	-44.5	4.179	4.13	29	28	0.049	1	0	-1	0.3
2022-04-24 09:46:08	93	375.7	-44.8	4.181	4.132	29	28	0.049	1	1	0	0
2022-04-24 09:46:28	93	375.7	-44.8	4.183	4.135	29	28	0.048	1	0	0	0.3
2022-04-24 09:46:48	93	375.9	-44.5	4.185	4.136	29	28	0.049	1	0	66	66.9
2022-04-24 20:45:38	27	328.5	-111.4	3.653	3.63	31	28	0.023	3	-66	-1	0.8
2022-04-24 20:45:58	28	330	-110.6	3.671	3.648	31	28	0.023	3	1	0	0.5
2022-04-24 20:46:18	28	331	-111.1	3.68	3.659	32	28	0.021	4	0	-1	0.4
2022-04-24 20:46:38	29	331.5	-111.5	3.687	3.666	32	28	0.021	4	1	0	0.1
2022-04-24 20:46:58	29	332	-111.4	3.692	3.672	32	28	0.02	4	0	-1	0.8
2022-04-24 20:47:18	30	332.5	-110.6	3.695	3.676	32	29	0.019	3	1	0	0.1
2022-04-24 20:47:38	30	332.5	-110.7	3.698	3.68	32	29	0.018	3	0	-1	0
2022-04-24 20:47:58	31	332.8	-110.7	3.7	3.683	32	29	0.017	3	1	0	0.2
2022-04-24 20:48:18	31	333	-110.9	3.703	3.686	32	29	0.017	3	0	-1	0.5
2022-04-24 20:48:38	32	333.3	-111.4	3.705	3.689	32	29	0.016	3	1	0	0
2022-04-24 20:48:58	32	333.5	-111.4	3.707	3.691	32	29	0.016	3	0	-1	0.1
2022-04-24 20:49:18	33	333.5	-111.3	3.71	3.693	32	29	0.017	3	1	0	0.3
2022-04-24 20:49:38	33	333.8	-111.6	3.712	3.696	32	29	0.016	3	0	0	0.6
2022-04-24 20:49:58	33	334	-111	3.713	3.697	32	29	0.016	3	0	-1	0.3
2022-04-24 20:50:18	34	334.3	-110.7	3.715	3.699	32	29	0.016	3	1	0	0.4
2022-04-24 20:50:38	34	334.5	-111.1	3.718	3.701	32	29	0.017	3	0	-1	0.1
2022-04-24 20:50:58	35	334.5	-111	3.72	3.703	32	29	0.017	3	1	0	0.2
2022-04-24 20:51:18	35	334.8	-110.8	3.722	3.705	32	29	0.017	3	0	-1	0.1
2022-04-24 20:51:38	36	334.8	-110.9	3.724	3.707	32	29	0.017	3	1	0	0.1
2022-04-24 20:51:58	36	335.3	-111	3.726	3.71	32	29	0.016	3	0	-1	0.1
2022-04-24 20:52:18	37	335.3	-110.9	3.728	3.711	32	29	0.017	3	1	0	0.2
2022-04-24 20:52:38	37	335.5	-111.1	3.731	3.713	32	29	0.018	3	0	-1	0.4
2022-04-24 20:52:58	38	335.8	-110.7	3.733	3.715	32	29	0.018	3	1	0	0.3
2022-04-24 20:53:18	38	336	-111	3.735	3.716	32	29	0.019	3	0	-1	0.3
2022-04-24 20:53:38	39	336.3	-110.7	3.737	3.719	32	29	0.018	3	1	0	0.3
2022-04-24 20:53:58	39	336.3	-111	3.74	3.721	32	29	0.019	3	0	-1	0.2
2022-04-24 20:54:18	40	336.5	-110.8	3.743	3.723	32	29	0.02	3	1	0	0.3
2022-04-24 20:54:38	40	336.8	-111.1	3.745	3.725	32	29	0.02	3	0	-1	0.4
2022-04-24 20:54:58	41	337	-110.7	3.747	3.728	32	29	0.019	3	1	0	0.3
2022-04-24 20:55:18	41	337.3	-111	3.75	3.73	32	29	0.02	3	0	-1	0.1
2022-04-24 20:55:38	42	337.5	-110.9	3.752	3.732	32	29	0.02	3	1	0	0.2
2022-04-24 20:55:58	42	337.8	-111.1	3.755	3.734	32	29	0.021	3	0	0	0.4
2022-04-24 20:56:18	42	338	-110.7	3.758	3.737	32	29	0.021	3	0	-1	0.4
2022-04-24 20:56:38	43	338	-111.1	3.761	3.739	32	29	0.022	3	1	-2	0.4
2022-04-24 20:58:18	45	339.6	-110.7	3.775	3.752	32	29	0.023	3	2	-1	1.6
2022-04-24 20:58:38	46	339.8	-112.3	3.779	3.754	32	29	0.025	3	1	0	1.6
2022-04-24 20:58:58	46	340.1	-110.7	3.783	3.757	32	29	0.026	3	0	-1	0.1
2022-04-24 20:59:18	47	340.6	-110.6	3.785	3.76	32	29	0.025	3	1	0	0.2
2022-04-24 20:59:38	47	340.8	-110.8	3.789	3.762	32	29	0.027	3	0	-1	0
2022-04-24 20:59:58	48	341.1	-110.8	3.792	3.765	32	29	0.027	3	1	0	0.1
2022-04-24 21:00:18	48	341.3	-110.7	3.796	3.768	32	29	0.028	3	0	-1	0.3
2022-04-24 21:00:38	49	341.6	-111	3.799	3.771	32	29	0.028	3	1	0	0.1
2022-04-24 21:00:58	49	341.8	-110.9	3.802	3.774	32	29	0.028	3	0	-1	0.2
2022-04-24 21:01:18	50	342.3	-110.7	3.806	3.778	32	29	0.028	3	1	0	0.1
2022-04-24 21:01:38	50	342.6	-110.8	3.809	3.78	32	29	0.029	3	0	-1	0.1
2022-04-24 21:01:58	51	342.8	-110.9	3.812	3.783	32	29	0.029	3	1	0	0.3
2022-04-24 21:02:18	51	343.1	-110.6	3.816	3.787	32	29	0.029	3	0	-1	0.1
2022-04-24 21:02:38	52	343.6	-110.7	3.82	3.79	32	29	0.03	3	1	0	0.1
2022-04-24 21:02:58	52	343.8	-110.8	3.823	3.794	32	29	0.029	3	0	0	0
2022-04-24 21:03:18	52	344.1	-110.8	3.826	3.796	32	29	0.03	3	0	-1	0.1
2022-04-24 21:03:38	53	344.3	-110.7	3.832	3.799	32	29	0.033	3	1	0	0.3
2022-04-24 21:03:58	53	344.6	-111	3.835	3.802	32	29	0.033	3	0	-1	0.2
2022-04-24 21:04:18	54	345.1	-110.8	3.839	3.806	32	29	0.033	3	1	0	0
2022-04-24 21:04:38	54	345.3	-110.8	3.843	3.809	32	29	0.034	3	0	-3	0.1
2022-04-24 21:06:18	57	347.3	-110.7	3.863	3.827	32	29	0.036	3	3	0	0.2
2022-04-24 21:06:38	57	347.6	-110.9	3.867	3.83	32	29	0.037	3	0	-1	0.1
2022-04-24 21:06:58	58	347.8	-110.8	3.871	3.834	32	29	0.037	3	1	0	0.1
2022-04-24 21:07:18	58	348.3	-110.7	3.875	3.837	32	29	0.038	3	0	-1	0
2022-04-24 21:07:38	59	348.6	-110.7	3.879	3.841	32	29	0.038	3	1	0	0.3
2022-04-24 21:07:58	59	349.1	-111	3.884	3.847	32	29	0.037	3	0	0	0.2
2022-04-24 21:08:18	59	349.3	-110.8	3.888	3.851	32	29	0.037	3	0	-1	0
2022-04-24 21:08:38	60	349.8	-110.8	3.893	3.854	32	29	0.039	3	1	0	0.1
2022-04-24 21:08:58	60	350.3	-110.9	3.897	3.858	32	29	0.039	3	0	-1	0.1
2022-04-24 21:09:18	61	350.8	-111	3.902	3.861	32	29	0.041	3	1	0	0.3
2022-04-24 21:09:38	61	351.1	-110.7	3.906	3.865	32	29	0.041	3	0	-1	0.2
2022-04-24 21:09:58	62	351.4	-110.9	3.91	3.869	32	29	0.041	3	1	0	0
2022-04-24 21:10:18	62	351.9	-110.9	3.915	3.873	32	29	0.042	3	0	-1	0.2
2022-04-24 21:10:38	63	352.4	-110.7	3.92	3.877	32	29	0.043	3	1	0	0
2022-04-24 21:10:58	63	352.6	-110.7	3.924	3.882	32	29	0.042	3	0	0	0.2
2022-04-24 21:11:18	63	352.9	-110.9	3.929	3.886	32	29	0.043	3	0	-1	0.1
2022-04-24 21:11:38	64	353.6	-110.8	3.933	3.89	32	29	0.043	3	1	-2	0.2
2022-04-24 21:13:28	66	355.9	-111	3.96	3.915	32	29	0.045	3	2	-1	0.3
2022-04-24 21:13:58	67	356.4	-110.7	3.966	3.921	32	30	0.045	2	1	-1	13.8
2022-04-24 21:14:18	68	356.4	-96.9	3.963	3.919	32	29	0.044	3	1	0	0.1
2022-04-24 21:14:38	68	356.4	-97	3.967	3.922	32	29	0.045	3	0	-4	0.2
2022-04-24 21:18:08	72	360.4	-97.2	4.011	3.965	32	29	0.046	3	4	-1	0.2
2022-04-24 21:18:28	73	360.9	-97	4.015	3.97	31	29	0.045	2	1	0	0.1
2022-04-24 21:18:48	73	361.1	-96.9	4.02	3.974	31	29	0.046	2	0	0	0.2
2022-04-24 21:19:08	73	361.6	-97.1	4.025	3.978	31	29	0.047	2	0	-1	0.2
2022-04-24 21:19:28	74	361.9	-96.9	4.029	3.982	31	29	0.047	2	1	0	0.3
2022-04-24 21:19:48	74	362.4	-97.2	4.034	3.987	31	29	0.047	2	0	-1	0.3
2022-04-24 21:20:08	75	362.6	-96.9	4.038	3.99	31	29	0.048	2	1	0	0.3
2022-04-24 21:20:28	75	363.1	-97.2	4.042	3.995	31	29	0.047	2	0	0	0.2
2022-04-24 21:20:48	75	363.4	-97	4.047	3.999	31	29	0.048	2	0	-1	0.1
2022-04-24 21:21:18	76	364.2	-97.1	4.053	4.005	31	29	0.048	2	1	0	0.1
2022-04-24 21:21:38	76	364.7	-97	4.058	4.009	31	29	0.049	2	0	-1	0.2
2022-04-24 21:21:58	77	364.9	-97.2	4.061	4.014	31	29	0.047	2	1	0	0.1
2022-04-24 21:22:18	77	365.4	-97.3	4.067	4.018	31	29	0.049	2	0	-2	0.1
2022-04-24 21:23:48	79	367.2	-97.2	4.087	4.037	31	29	0.05	2	2	0	0.2
2022-04-24 21:24:08	79	367.4	-97	4.092	4.041	31	29	0.051	2	0	-1	0.3
2022-04-24 21:24:28	80	367.9	-97.3	4.097	4.047	31	28	0.05	3	1	0	40.7
2022-04-24 21:24:48	80	366.9	-56.6	4.086	4.038	31	28	0.048	3	0	0	11.1
2022-04-24 21:25:08	80	365.7	-45.5	4.073	4.025	31	28	0.048	3	0	-1	0.2
2022-04-24 21:25:28	81	365.7	-45.3	4.071	4.024	31	28	0.047	3	1	0	0.3
2022-04-24 21:25:48	81	365.7	-45.6	4.071	4.025	30	28	0.046	2	0	0	0.3
2022-04-24 21:26:08	81	365.9	-45.3	4.072	4.026	30	28	0.046	2	0	0	0.3
2022-04-24 21:26:28	81	365.9	-45.6	4.073	4.027	30	28	0.046	2	0	-1	0.1
2022-04-24 21:27:58	82	366.7	-45.5	4.082	4.035	30	28	0.047	2	1	0	0.2
2022-04-24 21:28:18	82	366.9	-45.3	4.083	4.037	30	28	0.046	2	0	0	0.1
2022-04-24 21:28:38	82	367.2	-45.4	4.086	4.039	30	28	0.047	2	0	0	0
2022-04-24 21:28:58	82	367.2	-45.4	4.088	4.041	30	27	0.047	3	0	-1	0.1
2022-04-24 21:29:18	83	367.4	-45.5	4.09	4.043	30	27	0.047	3	1	0	0.2
2022-04-24 21:29:38	83	367.4	-45.3	4.092	4.044	30	27	0.048	3	0	-1	0
2022-04-24 21:30:58	84	368.4	-45.3	4.101	4.053	29	27	0.048	2	1	0	0.1
2022-04-24 21:31:18	84	368.4	-45.4	4.103	4.056	29	27	0.047	2	0	0	0.1
2022-04-24 21:31:38	84	368.7	-45.5	4.105	4.058	29	27	0.047	2	0	0	0
2022-04-24 21:31:58	84	368.9	-45.5	4.107	4.06	29	27	0.047	2	0	0	0.2
2022-04-24 21:32:18	84	368.9	-45.3	4.109	4.062	29	27	0.047	2	0	-1	0.2
2022-04-24 21:32:38	85	369.4	-45.5	4.111	4.063	29	27	0.048	2	1	-1	0.3
2022-04-24 21:34:18	86	370.2	-45.8	4.123	4.075	29	26	0.048	3	1	0	0
2022-04-24 21:34:38	86	370.4	-45.8	4.125	4.077	29	26	0.048	3	0	0	0
2022-04-24 21:34:58	86	370.7	-45.8	4.126	4.079	29	26	0.047	3	0	0	0
2022-04-24 21:35:18	86	370.9	-45.8	4.129	4.081	29	26	0.048	3	0	-1	0
2022-04-24 21:35:38	87	370.9	-45.8	4.132	4.083	29	26	0.049	3	1	0	0
2022-04-24 21:35:58	87	371.4	-45.8	4.133	4.085	29	26	0.048	3	0	0	0
2022-04-24 21:36:18	87	371.4	-45.8	4.136	4.087	29	26	0.049	3	0	0	0
2022-04-24 21:36:38	87	371.7	-45.8	4.137	4.089	28	26	0.048	2	0	0	0
2022-04-24 21:36:58	87	371.7	-45.8	4.14	4.092	28	26	0.048	2	0	-1	0
2022-04-24 21:37:18	88	372.2	-45.8	4.142	4.094	28	26	0.048	2	1	0	0
2022-04-24 21:37:38	88	372.2	-45.8	4.144	4.096	28	26	0.048	2	0	0	0
2022-04-24 21:37:58	88	372.4	-45.8	4.146	4.098	28	26	0.048	2	0	0	0
2022-04-24 21:38:18	88	372.4	-45.8	4.148	4.099	28	26	0.049	2	0	-1	0
2022-04-24 21:38:38	89	372.7	-45.8	4.15	4.102	28	26	0.048	2	1	0	0
2022-04-24 21:38:58	89	372.9	-45.8	4.153	4.105	28	26	0.048	2	0	0	0
2022-04-24 21:39:18	89	373.2	-45.8	4.155	4.106	28	26	0.049	2	0	0	0
2022-04-24 21:39:38	89	373.4	-45.8	4.157	4.107	28	26	0.05	2	0	-1	0
2022-04-24 21:39:58	90	373.4	-45.8	4.159	4.11	28	26	0.049	2	1	0	0
2022-04-24 21:40:18	90	373.7	-45.8	4.161	4.112	28	26	0.049	2	0	0	0.1
2022-04-24 21:40:38	90	373.9	-45.7	4.163	4.115	28	26	0.048	2	0	-1	0.1
2022-04-24 21:40:58	91	374.2	-45.8	4.165	4.117	28	26	0.048	2	1	0	0
2022-04-24 21:41:18	91	374.2	-45.8	4.167	4.119	28	26	0.048	2	0	0	0
2022-04-24 21:41:38	91	374.4	-45.8	4.169	4.121	28	26	0.048	2	0	-1	0
2022-04-24 21:41:58	92	374.7	-45.8	4.172	4.124	28	26	0.048	2	1	0	0
2022-04-24 21:42:18	92	374.9	-45.8	4.174	4.125	28	26	0.049	2	0	25	65.4
2022-04-25 16:57:48	67	351.9	-111.2	3.917	3.857	32	29	0.06	3	-25	-1	0.8
2022-04-25 16:58:08	68	353.9	-110.4	3.938	3.881	32	29	0.057	3	1	0	0.4
2022-04-25 16:58:28	68	354.9	-110.8	3.949	3.897	32	29	0.052	3	0	-1	0.2
2022-04-25 16:58:48	69	355.6	-111	3.957	3.906	32	30	0.051	2	1	0	0.1
2022-04-25 16:59:08	69	356.1	-110.9	3.963	3.915	32	30	0.048	2	0	-1	13.7
2022-04-25 16:59:28	70	356.1	-97.2	3.962	3.916	33	30	0.046	3	1	0	0.1
2022-04-25 16:59:48	70	356.4	-97.3	3.966	3.921	33	30	0.045	3	0	-1	0.2
2022-04-25 17:00:08	71	356.9	-97.5	3.97	3.926	33	30	0.044	3	1	0	0.2
2022-04-25 17:00:28	71	357.1	-97.3	3.974	3.93	33	30	0.044	3	0	0	0.7
2022-04-25 17:00:48	71	357.6	-96.6	3.978	3.935	33	30	0.043	3	0	-1	0.7
2022-04-25 17:01:08	72	357.9	-97.3	3.982	3.94	33	30	0.042	3	1	0	0.5
2022-04-25 17:01:28	72	358.4	-96.8	3.986	3.942	33	30	0.044	3	0	-1	0.1
2022-04-25 17:01:48	73	358.6	-96.9	3.991	3.948	33	30	0.043	3	1	0	0.1
2022-04-25 17:02:08	73	359.1	-97	3.995	3.953	33	30	0.042	3	0	0	0.1
2022-04-25 17:02:28	73	359.6	-97.1	4	3.957	33	30	0.043	3	0	-1	0
2022-04-25 17:02:48	74	359.9	-97.1	4.005	3.96	33	30	0.045	3	1	0	0.1
2022-04-25 17:03:08	74	360.4	-97.2	4.008	3.966	33	30	0.042	3	0	-1	0.1
2022-04-25 17:03:28	75	360.6	-97.1	4.013	3.97	33	30	0.043	3	1	0	0
2022-04-25 17:03:48	75	361.1	-97.1	4.017	3.974	33	30	0.043	3	0	-1	0.8
2022-04-25 17:04:08	76	361.4	-96.3	4.022	3.978	33	30	0.044	3	1	0	0.3
2022-04-25 17:04:28	76	361.9	-96.6	4.026	3.982	32	30	0.044	2	0	0	0
2022-04-25 17:04:48	76	362.1	-96.6	4.031	3.987	32	30	0.044	2	0	-1	0.2
2022-04-25 17:05:08	77	362.6	-96.8	4.035	3.991	32	30	0.044	2	1	0	0.2
2022-04-25 17:05:28	77	363.1	-96.6	4.04	3.996	32	30	0.044	2	0	-1	0.3
2022-04-25 17:05:48	78	363.4	-96.9	4.044	4	32	29	0.044	3	1	0	0.3
2022-04-25 17:06:08	78	363.9	-96.6	4.049	4.004	32	29	0.045	3	0	0	0.3
2022-04-25 17:06:28	78	364.4	-96.9	4.053	4.008	32	29	0.045	3	0	-1	0.2
2022-04-25 17:06:48	79	364.7	-96.7	4.058	4.012	32	29	0.046	3	1	0	0.1
2022-04-25 17:07:08	79	365.2	-96.8	4.062	4.017	32	29	0.045	3	0	-1	0
2022-04-25 17:07:28	80	365.4	-96.8	4.067	4.021	32	29	0.046	3	1	0	0.1
2022-04-25 17:07:48	80	365.9	-96.7	4.072	4.026	32	29	0.046	3	0	0	0
2022-04-25 17:08:08	80	366.2	-96.7	4.076	4.031	32	29	0.045	3	0	-1	0.2
2022-04-25 17:08:28	81	366.7	-96.9	4.081	4.035	32	29	0.046	3	1	0	0.1
2022-04-25 17:08:48	81	367.2	-96.8	4.086	4.038	32	29	0.048	3	0	-1	0.1
2022-04-25 17:09:08	82	367.4	-96.7	4.09	4.043	32	29	0.047	3	1	0	0.2
2022-04-25 17:09:28	82	367.9	-96.9	4.096	4.048	32	29	0.048	3	0	0	19.8
2022-04-25 17:09:48	82	367.7	-77.1	4.094	4.046	32	29	0.048	3	0	-1	32.2
2022-04-25 17:10:08	83	365.9	-44.9	4.074	4.028	32	29	0.046	3	1	0	0.2
2022-04-25 17:10:28	83	365.9	-45.1	4.073	4.027	31	29	0.046	2	0	0	0
2022-04-25 17:10:48	83	365.9	-45.1	4.073	4.027	31	29	0.046	2	0	0	0
2022-04-25 17:11:08	83	365.9	-45.1	4.074	4.029	31	29	0.045	2	0	0	0.1
2022-04-25 17:11:28	83	366.2	-45.2	4.076	4.03	31	29	0.046	2	0	0	0
2022-04-25 17:11:48	83	366.2	-45.2	4.078	4.032	31	29	0.046	2	0	-1	0.1
2022-04-25 17:12:08	84	366.2	-45.1	4.08	4.034	31	28	0.046	3	1	0	0
2022-04-25 17:12:28	84	366.7	-45.1	4.082	4.036	31	28	0.046	3	0	0	0.2
2022-04-25 17:12:48	84	366.7	-45.3	4.083	4.037	31	28	0.046	3	0	0	0.3
2022-04-25 17:13:08	84	366.9	-45	4.085	4.04	31	28	0.045	3	0	0	0.3
2022-04-25 17:13:28	84	367.2	-45.3	4.088	4.041	31	28	0.047	3	0	0	0.1
2022-04-25 17:13:48	84	367.4	-45.2	4.09	4.043	31	28	0.047	3	0	0	0
2022-04-25 17:14:08	84	367.4	-45.2	4.092	4.045	31	28	0.047	3	0	-1	0.2
2022-04-25 17:14:28	85	367.7	-45	4.094	4.047	31	28	0.047	3	1	0	0.3
2022-04-25 17:14:48	85	367.9	-45.3	4.096	4.05	30	28	0.046	2	0	0	0.3
2022-04-25 17:15:08	85	368.2	-45	4.099	4.052	30	28	0.047	2	0	0	0.3
2022-04-25 17:15:28	85	368.2	-45.3	4.101	4.054	30	28	0.047	2	0	0	0.3
2022-04-25 17:15:48	85	368.7	-45	4.102	4.056	30	28	0.046	2	0	-1	0.1
2022-04-25 17:16:08	86	368.7	-45.1	4.105	4.058	30	28	0.047	2	1	0	0
2022-04-25 17:16:28	86	368.9	-45.1	4.108	4.06	30	28	0.048	2	0	0	0.1
2022-04-25 17:16:48	86	368.9	-45.2	4.109	4.062	30	28	0.047	2	0	0	0.3
2022-04-25 17:17:08	86	369.2	-44.9	4.111	4.064	30	28	0.047	2	0	0	0
2022-04-25 17:17:28	86	369.4	-44.9	4.114	4.067	30	28	0.047	2	0	0	0.1
2022-04-25 17:17:48	86	369.7	-45	4.116	4.068	30	27	0.048	3	0	-1	0
2022-04-25 17:18:08	87	369.9	-45	4.118	4.07	30	27	0.048	3	1	0	0.2
2022-04-25 17:18:28	87	370.2	-44.8	4.12	4.073	30	27	0.047	3	0	0	0.3
2022-04-25 17:18:48	87	370.2	-45.1	4.122	4.074	30	27	0.048	3	0	0	0.3
2022-04-25 17:19:08	87	370.7	-44.8	4.124	4.077	30	27	0.047	3	0	0	0.1
2022-04-25 17:19:28	87	370.7	-44.9	4.127	4.079	30	27	0.048	3	0	0	0
2022-04-25 17:19:48	87	370.9	-44.9	4.129	4.081	30	27	0.048	3	0	-1	0.1
2022-04-25 17:20:08	88	370.9	-45	4.131	4.084	30	27	0.047	3	1	0	0.2
2022-04-25 17:20:28	88	371.4	-44.8	4.134	4.085	29	27	0.049	2	0	0	0.3
2022-04-25 17:20:48	88	371.4	-45.1	4.135	4.088	29	27	0.047	2	0	0	0.2
2022-04-25 17:21:08	88	371.7	-44.9	4.137	4.09	29	27	0.047	2	0	-1	0
2022-04-25 17:21:28	89	371.9	-44.9	4.14	4.092	29	27	0.048	2	1	0	0.1
2022-04-25 17:21:48	89	372.2	-45	4.142	4.094	29	27	0.048	2	0	0	0.2
2022-04-25 17:22:08	89	372.2	-44.8	4.144	4.096	29	27	0.048	2	0	0	0.3
2022-04-25 17:22:28	89	372.4	-45.1	4.147	4.099	29	27	0.048	2	0	0	0.4
2022-04-25 17:22:48	89	372.4	-44.7	4.149	4.101	29	27	0.048	2	0	-1	0.4
2022-04-25 17:23:08	90	372.9	-45.1	4.152	4.103	29	27	0.049	2	1	0	0.3
2022-04-25 17:23:28	90	372.9	-44.8	4.153	4.105	29	27	0.048	2	0	0	0.8
2022-04-25 17:23:48	90	373.4	-45.6	4.156	4.107	29	26	0.049	3	0	-1	0
2022-04-25 17:24:08	91	373.4	-45.6	4.158	4.109	29	26	0.049	3	1	0	0
2022-04-25 17:24:28	91	373.7	-45.6	4.161	4.112	29	26	0.049	3	0	0	0
2022-04-25 17:24:48	91	373.9	-45.6	4.163	4.115	29	26	0.048	3	0	0	0
2022-04-25 17:25:08	91	374.2	-45.6	4.165	4.117	29	26	0.048	3	0	-1	0
2022-04-25 17:25:28	92	374.2	-45.6	4.167	4.119	29	26	0.048	3	1	0	0
2022-04-25 17:25:48	92	374.4	-45.6	4.169	4.121	29	26	0.048	3	0	0	0
2022-04-25 17:26:08	92	374.7	-45.6	4.171	4.122	29	26	0.049	3	0	-1	0
2022-04-25 17:26:28	93	374.9	-45.6	4.174	4.125	29	26	0.049	3	1	0	0
2022-04-25 17:26:48	93	375.2	-45.6	4.176	4.126	29	26	0.05	3	0	0	0
2022-04-25 17:27:08	93	375.2	-45.6	4.179	4.13	29	26	0.049	3	0	0	0
2022-04-25 17:27:28	93	375.4	-45.6	4.18	4.132	29	26	0.048	3	0	-1	0
2022-04-25 17:27:48	94	375.7	-45.6	4.183	4.134	29	26	0.049	3	1	-1	0
2022-04-25 17:28:58	95	376.5	-45.6	4.19	4.141	28	26	0.049	2	1	-1	0
2022-04-25 17:30:28	96	377.2	-45.6	4.2	4.151	28	26	0.049	2	1	0	0
2022-04-25 17:30:48	96	377.5	-45.6	4.202	4.153	29	26	0.049	3	0	0	0.1
2022-04-25 17:31:08	96	377.7	-45.5	4.205	4.155	29	26	0.05	3	0	0	0.1
2022-04-25 17:31:28	96	377.7	-45.6	4.207	4.158	29	26	0.049	3	0	0	0
2022-04-25 17:31:48	96	378	-45.6	4.209	4.161	29	26	0.048	3	0	-1	0
2022-04-25 17:32:08	97	378.2	-45.6	4.211	4.162	29	26	0.049	3	1	0	0
2022-04-25 17:32:28	97	378.5	-45.6	4.213	4.165	29	26	0.048	3	0	0	0
2022-04-25 17:32:48	97	378.7	-45.6	4.215	4.167	29	26	0.048	3	0	0	32.1
2022-04-25 17:33:08	97	377.2	-13.5	4.203	4.155	29	26	0.048	3	0	0	0
2022-04-25 17:33:28	97	377	-13.5	4.198	4.151	29	26	0.047	3	0	0	0.1
2022-04-25 17:34:58	97	376.7	-13.6	4.194	4.146	29	26	0.048	3	0	0	0
2022-04-25 17:36:18	97	376.7	-13.6	4.196	4.147	29	26	0.049	3	0	0	0
2022-04-25 17:36:38	97	376.7	-13.6	4.195	4.148	29	26	0.047	3	0	0	0
2022-04-25 17:36:58	97	376.7	-13.6	4.196	4.149	29	26	0.047	3	0	0	0
2022-04-25 17:37:18	97	376.7	-13.6	4.196	4.149	29	26	0.047	3	0	0	0
2022-04-25 17:37:38	97	377	-13.6	4.197	4.149	29	26	0.048	3	0	0	0
2022-04-25 17:37:58	97	377	-13.6	4.197	4.15	29	26	0.047	3	0	0	0
2022-04-25 17:38:18	97	377	-13.6	4.197	4.15	29	26	0.047	3	0	-1	0
2022-04-25 17:38:38	98	377	-13.6	4.198	4.15	29	26	0.048	3	1	0	0
2022-04-25 17:38:58	98	377	-13.6	4.199	4.152	29	26	0.047	3	0	0	0
2022-04-25 17:39:18	98	377.2	-13.6	4.199	4.152	29	26	0.047	3	0	0	0
2022-04-25 17:39:38	98	377	-13.6	4.199	4.153	29	26	0.046	3	0	0	0
2022-04-25 17:39:58	98	377.2	-13.6	4.2	4.154	29	26	0.046	3	0	0	0
2022-04-25 17:40:18	98	377.2	-13.6	4.2	4.154	29	26	0.046	3	0	0	0
2022-04-25 17:40:38	98	377.2	-13.6	4.201	4.154	29	26	0.047	3	0	0	0
2022-04-25 17:40:58	98	377.2	-13.6	4.201	4.155	29	26	0.046	3	0	0	0
2022-04-25 17:41:18	98	377.2	-13.6	4.202	4.155	29	26	0.047	3	0	0	0
2022-04-25 17:41:38	98	377.5	-13.6	4.203	4.157	29	26	0.046	3	0	0	0.1
2022-04-25 17:41:58	98	377.5	-13.5	4.203	4.157	29	26	0.046	3	0	0	0.1
2022-04-25 17:42:18	98	377.5	-13.6	4.204	4.157	29	26	0.047	3	0	0	0
2022-04-25 17:43:58	98	377.7	-13.6	4.207	4.16	29	26	0.047	3	0	0	0
2022-04-25 17:45:28	98	378	-13.6	4.209	4.163	29	26	0.046	3	0	0	0
2022-04-25 17:45:48	98	378	-13.6	4.21	4.164	29	26	0.046	3	0	0	0
2022-04-25 17:46:08	98	378.2	-13.6	4.21	4.164	29	26	0.046	3	0	0	0
2022-04-25 17:46:28	98	378	-13.6	4.212	4.165	29	26	0.047	3	0	0	0
2022-04-25 17:46:48	98	378.2	-13.6	4.211	4.166	29	26	0.045	3	0	0	0
2022-04-25 17:47:08	98	378.5	-13.6	4.213	4.167	29	26	0.046	3	0	0	0
2022-04-25 17:47:28	98	378.2	-13.6	4.213	4.167	29	26	0.046	3	0	0	0
2022-04-25 17:47:48	98	378.2	-13.6	4.213	4.168	29	26	0.045	3	0	0	0
2022-04-25 17:48:08	98	378.5	-13.6	4.215	4.168	29	26	0.047	3	0	0	0
2022-04-25 17:48:28	98	378.5	-13.6	4.215	4.168	29	27	0.047	2	0	0	0
2022-04-25 17:48:48	98	378.5	-13.6	4.216	4.169	29	27	0.047	2	0	0	0
2022-04-25 17:49:08	98	378.7	-13.6	4.216	4.17	29	27	0.046	2	0	0	0.1
2022-04-25 17:50:28	98	378.7	-13.5	4.219	4.172	29	27	0.047	2	0	0	0.1
2022-04-25 17:50:48	98	379	-13.6	4.22	4.172	29	27	0.048	2	0	0	0
2022-04-25 17:51:08	98	379	-13.6	4.22	4.174	29	27	0.046	2	0	0	0
2022-04-25 17:51:28	98	379	-13.6	4.22	4.174	29	27	0.046	2	0	0	0
2022-04-25 17:51:48	98	379.2	-13.6	4.221	4.174	29	27	0.047	2	0	-1	0
2022-04-25 17:52:08	99	379.2	-13.6	4.222	4.175	29	27	0.047	2	1	0	0
2022-04-25 17:52:28	99	379.2	-13.6	4.222	4.175	29	27	0.047	2	0	0	0
2022-04-25 17:52:48	99	379.2	-13.6	4.223	4.176	29	27	0.047	2	0	0	0
2022-04-25 17:53:08	99	379.2	-13.6	4.224	4.177	29	27	0.047	2	0	66	96.8
2022-04-26 17:24:38	33	331.8	-110.4	3.686	3.67	34	31	0.016	3	-66	-1	0.7
2022-04-26 17:24:58	34	332.5	-111.1	3.697	3.682	34	31	0.015	3	1	0	0.2
2022-04-26 17:25:18	34	333.3	-111.3	3.703	3.687	34	31	0.016	3	0	-2	0.6
2022-04-26 17:26:48	36	334	-110.7	3.716	3.7	35	31	0.016	4	2	-1	0.2
2022-04-26 17:27:08	37	334.5	-110.9	3.718	3.702	35	31	0.016	4	1	0	0.1
2022-04-26 17:27:28	37	334.8	-111	3.721	3.704	35	31	0.017	4	0	-1	0
2022-04-26 17:27:48	38	334.8	-111	3.723	3.706	35	31	0.017	4	1	0	0.1
2022-04-26 17:28:08	38	335	-110.9	3.725	3.708	35	31	0.017	4	0	-1	0.1
2022-04-26 17:28:28	39	335.3	-110.8	3.728	3.711	35	31	0.017	4	1	0	0.1
2022-04-26 17:28:48	39	335.5	-110.7	3.73	3.712	35	31	0.018	4	0	-1	0
2022-04-26 17:29:08	40	335.8	-110.7	3.733	3.715	35	31	0.018	4	1	0	0
2022-04-26 17:29:28	40	336	-110.7	3.735	3.717	35	31	0.018	4	0	-1	0
2022-04-26 17:29:48	41	336	-110.7	3.738	3.719	35	31	0.019	4	1	0	0.4
2022-04-26 17:30:08	41	336.3	-111.1	3.74	3.722	35	32	0.018	3	0	-2	0.3
2022-04-26 17:31:38	43	337.5	-110.8	3.754	3.733	35	32	0.021	3	2	-1	0.3
2022-04-26 17:31:58	44	338	-111.1	3.756	3.735	35	32	0.021	3	1	-2	0.9
2022-04-26 17:33:28	46	339.1	-110.2	3.77	3.748	35	32	0.022	3	2	0	0.9
2022-04-26 17:33:48	46	339.3	-111.1	3.774	3.751	35	32	0.023	3	0	-1	0.7
2022-04-26 17:34:08	47	339.6	-110.4	3.777	3.753	35	32	0.024	3	1	0	0
2022-04-26 17:34:28	47	339.8	-110.4	3.781	3.756	35	32	0.025	3	0	-1	0.9
2022-04-26 17:34:48	48	340.3	-111.3	3.784	3.759	35	31	0.025	4	1	-2	0.9
2022-04-26 17:36:28	50	341.8	-110.4	3.803	3.775	34	31	0.028	3	2	-1	0
2022-04-26 17:36:48	51	342.3	-110.4	3.807	3.778	34	31	0.029	3	1	0	0.1
2022-04-26 17:37:08	51	342.6	-110.5	3.811	3.782	34	31	0.029	3	0	-1	0.3
2022-04-26 17:37:28	52	343.1	-110.2	3.814	3.785	34	31	0.029	3	1	0	0.2
2022-04-26 17:37:48	52	343.3	-110.4	3.819	3.789	34	31	0.03	3	0	-3	0.1
2022-04-26 17:39:48	55	345.6	-110.5	3.844	3.81	34	31	0.034	3	3	-2	0.7
2022-04-26 17:41:18	57	347.3	-111.2	3.862	3.826	34	31	0.036	3	2	-2	0.9
2022-04-26 17:42:38	59	348.6	-110.3	3.879	3.842	34	31	0.037	3	2	0	0.3
2022-04-26 17:42:58	59	349.1	-110.6	3.883	3.846	34	31	0.037	3	0	-2	0
2022-04-26 17:44:28	61	350.8	-110.6	3.903	3.864	34	31	0.039	3	2	-1	0.1
2022-04-26 17:44:48	62	351.4	-110.5	3.907	3.867	34	31	0.04	3	1	0	0.1
2022-04-26 17:45:08	62	351.6	-110.4	3.912	3.871	34	31	0.041	3	0	-1	0
2022-04-26 17:45:28	63	352.1	-110.4	3.917	3.876	34	31	0.041	3	1	-2	0.1
2022-04-26 17:46:48	65	353.6	-110.3	3.936	3.893	34	31	0.043	3	2	0	0
2022-04-26 17:47:08	65	354.1	-110.3	3.941	3.897	34	31	0.044	3	0	-1	0.1
2022-04-26 17:47:28	66	354.6	-110.4	3.946	3.901	34	31	0.045	3	1	-2	7
2022-04-26 17:48:58	68	356.4	-103.4	3.967	3.922	34	31	0.045	3	2	0	6.7
2022-04-26 17:49:18	68	356.1	-96.7	3.964	3.92	34	31	0.044	3	0	0	0.1
2022-04-26 17:49:38	68	356.4	-96.6	3.967	3.923	34	31	0.044	3	0	-2	0.2
2022-04-26 17:51:08	70	358.1	-96.8	3.987	3.941	34	31	0.046	3	2	-1	0
2022-04-26 17:51:28	71	358.6	-96.8	3.991	3.946	34	31	0.045	3	1	0	0.3
2022-04-26 17:51:48	71	358.9	-96.5	3.995	3.95	34	31	0.045	3	0	-1	0.2
2022-04-26 17:52:08	72	359.4	-96.7	3.999	3.953	34	31	0.046	3	1	0	0.2
2022-04-26 17:52:28	72	359.6	-96.5	4.003	3.958	34	31	0.045	3	0	0	0.3
2022-04-26 17:52:48	72	360.1	-96.8	4.007	3.962	34	31	0.045	3	0	-2	0
2022-04-26 17:54:18	74	361.9	-96.8	4.027	3.981	33	31	0.046	2	2	-1	0
2022-04-26 17:54:38	75	362.4	-96.8	4.031	3.985	33	31	0.046	2	1	0	0.2
2022-04-26 17:54:58	75	362.4	-96.6	4.036	3.989	33	31	0.047	2	0	-2	0.6
2022-04-26 17:56:28	77	364.4	-97.2	4.056	4.009	33	31	0.047	2	2	0	0.1
2022-04-26 17:56:48	77	364.7	-97.3	4.06	4.013	33	31	0.047	2	0	-1	0.2
2022-04-26 17:57:08	78	365.2	-97.1	4.064	4.017	33	30	0.047	3	1	0	0.2
2022-04-26 17:57:28	78	365.4	-96.9	4.068	4.021	33	30	0.047	3	0	0	0.3
2022-04-26 17:57:48	78	365.9	-97.2	4.073	4.026	33	30	0.047	3	0	-1	0.2
2022-04-26 17:58:08	79	366.2	-97	4.077	4.031	33	30	0.046	3	1	-2	42.6
2022-04-26 17:59:48	81	366.9	-54.4	4.084	4.038	33	30	0.046	3	2	0	9
2022-04-26 18:00:08	81	365.9	-45.4	4.073	4.027	33	30	0.046	3	0	0	0
2022-04-26 18:00:28	81	365.9	-45.4	4.072	4.026	33	30	0.046	3	0	-1	0.2
2022-04-26 18:00:58	82	365.9	-45.6	4.074	4.027	33	30	0.047	3	1	0	0.3
2022-04-26 18:02:28	82	366.7	-45.3	4.081	4.035	32	30	0.046	2	0	-1	0.1
2022-04-26 18:02:48	83	366.7	-45.4	4.083	4.037	32	30	0.046	2	1	0	0.1
2022-04-26 18:03:08	83	366.9	-45.5	4.084	4.038	32	29	0.046	3	0	0	0.7
2022-04-26 18:03:28	83	367.2	-44.8	4.087	4.04	32	29	0.047	3	0	0	0.4
2022-04-26 18:03:48	83	367.4	-45.2	4.089	4.042	32	29	0.047	3	0	0	0.2
2022-04-26 18:04:08	83	367.4	-45	4.091	4.044	32	29	0.047	3	0	0	0.1
2022-04-26 18:04:28	83	367.4	-44.9	4.093	4.047	32	29	0.046	3	0	-1	0.1
2022-04-26 18:04:48	84	367.9	-45	4.095	4.048	32	29	0.047	3	1	0	0.1
2022-04-26 18:05:08	84	367.9	-44.9	4.097	4.051	32	29	0.046	3	0	0	0.1
2022-04-26 18:05:28	84	368.2	-44.8	4.099	4.053	32	29	0.046	3	0	0	0.2
2022-04-26 18:05:48	84	368.4	-45	4.101	4.054	31	29	0.047	2	0	0	0.1
2022-04-26 18:06:08	84	368.7	-44.9	4.103	4.057	31	29	0.046	2	0	-1	0
2022-04-26 18:06:28	85	368.9	-44.9	4.105	4.059	31	29	0.046	2	1	0	0
2022-04-26 18:06:48	85	368.9	-44.9	4.108	4.061	31	29	0.047	2	0	0	0
2022-04-26 18:07:08	85	369.2	-44.9	4.11	4.063	31	28	0.047	3	0	0	0.1
2022-04-26 18:07:28	85	369.4	-45	4.112	4.064	31	28	0.048	3	0	0	0.1
2022-04-26 18:07:48	85	369.4	-45.1	4.114	4.067	31	28	0.047	3	0	-1	0
2022-04-26 18:08:08	86	369.7	-45.1	4.116	4.068	31	28	0.048	3	1	0	0.1
2022-04-26 18:08:28	86	369.9	-45.2	4.118	4.072	31	28	0.046	3	0	0	0
2022-04-26 18:08:48	86	370.2	-45.2	4.121	4.073	31	28	0.048	3	0	0	0.1
2022-04-26 18:09:08	86	370.2	-45.1	4.123	4.075	31	28	0.048	3	0	0	0.2
2022-04-26 18:09:28	86	370.7	-44.9	4.125	4.077	31	28	0.048	3	0	-1	0
2022-04-26 18:09:48	87	370.7	-44.9	4.127	4.079	31	28	0.048	3	1	0	0.3
2022-04-26 18:10:08	87	370.9	-45.2	4.13	4.082	31	28	0.048	3	0	0	0.3
2022-04-26 18:10:28	87	371.2	-44.9	4.132	4.084	31	28	0.048	3	0	0	0.2
2022-04-26 18:10:48	87	371.4	-45.1	4.134	4.086	31	28	0.048	3	0	0	0.1
2022-04-26 18:11:08	87	371.4	-45	4.136	4.088	30	28	0.048	2	0	-1	0.3
2022-04-26 18:11:28	88	371.7	-45.3	4.138	4.09	30	28	0.048	2	1	0	0.4
2022-04-26 18:11:48	88	371.9	-44.9	4.14	4.092	30	28	0.048	2	0	0	0.3
2022-04-26 18:12:08	88	372.2	-45.2	4.142	4.094	30	28	0.048	2	0	0	0.2
2022-04-26 18:12:28	88	372.2	-45	4.145	4.097	30	27	0.048	3	0	-2	0.2
2022-04-26 18:13:58	90	373.2	-45.2	4.154	4.107	30	27	0.047	3	2	0	0
2022-04-26 18:14:18	90	373.4	-45.2	4.157	4.109	30	27	0.048	3	0	0	0.2
2022-04-26 18:14:38	90	373.7	-45	4.159	4.11	30	27	0.049	3	0	0	0.2
2022-04-26 18:14:58	90	373.7	-45.2	4.161	4.113	30	27	0.048	3	0	-1	0.1
2022-04-26 18:15:18	91	373.9	-45.1	4.163	4.115	30	27	0.048	3	1	0	0.1
2022-04-26 18:15:38	91	374.2	-45.2	4.165	4.117	30	27	0.048	3	0	0	0.2
2022-04-26 18:15:58	91	374.2	-45	4.167	4.119	30	27	0.048	3	0	-1	0.4
2022-04-26 18:16:18	92	374.4	-45.4	4.17	4.121	30	27	0.049	3	1	0	0.4
2022-04-26 18:16:38	92	374.7	-45	4.171	4.123	30	27	0.048	3	0	0	0
2022-04-26 18:16:58	92	374.9	-45	4.174	4.126	30	27	0.048	3	0	-1	0
2022-04-26 18:17:18	93	375.2	-45	4.177	4.129	30	27	0.048	3	1	0	0.3
[truncated: 26,601 more rows]
