# Supplementary material for: PufCB-Auth: A lightweight continuous multi-factor authentication scheme integrated PUF with charging behavior features for EV charging
Source: PLoS One. 2026 May 15;21(5):e0344506. doi: 10.1371/journal.pone.0344506 (PMC13178865; doi:10.1371/journal.pone.0344506)
Supplement: S1 Dataset — This file contains the original data used to generate the synthetic user behavior dataset and the corresponding parameter settings for reproducing the statistical analyses and figures reported in this study. (ZIP) [file pone.0344506.s001.zip › ACL2_Oct_data.xlsx]

## Sheet: Sheet1
数据时间	SOC	总电压	总电流	电池单体电压最高值	电池单体电压最低值	最高温度值	最低温度值	电压差值	温度差值	soc前差	SOC后差	电流差
2022-10-01 04:19:58	18	320.2	-13.1	3.572	3.55	32	30	0.022	2	-1	0	1
2022-10-01 04:20:18	18	320.2	-12.1	3.574	3.551	32	30	0.023	2	0	0	2.6
2022-10-01 04:20:38	18	320.2	-9.5	3.573	3.551	32	30	0.022	2	0	0	0.5
2022-10-01 04:20:58	18	320.5	-9	3.573	3.552	32	30	0.021	2	0	0	0.6
2022-10-01 04:21:18	18	320.2	-8.4	3.574	3.552	32	30	0.022	2	0	0	0.2
2022-10-01 04:21:38	18	320.2	-8.6	3.574	3.553	32	30	0.021	2	0	0	79.1
2022-10-01 04:21:58	18	324	-87.7	3.61	3.588	32	30	0.022	2	0	-1	24
2022-10-01 04:22:18	19	326.5	-111.7	3.639	3.616	32	30	0.023	2	1	0	39.2
2022-10-01 04:22:38	19	325.7	-72.5	3.631	3.612	32	30	0.019	2	0	0	12.5
2022-10-01 04:22:58	19	326.8	-85	3.637	3.619	32	30	0.018	2	0	-1	0.3
2022-10-01 04:23:18	20	327	-84.7	3.642	3.623	32	30	0.019	2	1	0	0.8
2022-10-01 04:23:38	20	327.3	-83.9	3.645	3.626	32	30	0.019	2	0	0	0.3
2022-10-01 04:23:58	20	327.8	-83.6	3.649	3.631	32	30	0.018	2	0	-1	1.7
2022-10-01 04:24:18	21	327.8	-81.9	3.648	3.631	32	30	0.017	2	1	0	2.1
2022-10-01 04:24:38	21	328.3	-84	3.656	3.639	32	30	0.017	2	0	0	9.8
2022-10-01 04:24:58	21	328	-74.2	3.658	3.641	32	30	0.017	2	0	-1	13
2022-10-01 04:25:18	22	329	-87.2	3.662	3.645	32	30	0.017	2	1	0	0.3
2022-10-01 04:25:38	22	329.3	-86.9	3.666	3.649	32	30	0.017	2	0	0	1
2022-10-01 04:25:58	22	329.3	-85.9	3.668	3.65	32	30	0.018	2	0	-1	0.9
2022-10-01 04:26:18	23	329.8	-86.8	3.672	3.655	32	30	0.017	2	1	0	9.4
2022-10-01 04:26:38	23	329.5	-77.4	3.671	3.654	32	29	0.017	3	0	0	8.9
2022-10-01 04:26:58	23	330.3	-86.3	3.678	3.66	32	29	0.018	3	0	-1	0.2
2022-10-01 04:27:18	24	330.5	-86.1	3.68	3.664	32	29	0.016	3	1	0	0.8
2022-10-01 04:27:38	24	330.8	-86.9	3.681	3.666	32	29	0.015	3	0	0	0.6
2022-10-01 04:27:58	24	330.8	-86.3	3.686	3.668	32	29	0.018	3	0	-1	8.9
2022-10-01 04:28:18	25	330.8	-77.4	3.683	3.667	32	29	0.016	3	1	0	8.6
2022-10-01 04:28:38	25	331.5	-86	3.69	3.674	32	29	0.016	3	0	0	0
2022-10-01 04:28:58	25	331.5	-86	3.691	3.676	31	29	0.015	2	0	-1	0.6
2022-10-01 04:29:18	26	331.8	-86.6	3.694	3.679	31	29	0.015	2	1	0	0.5
2022-10-01 04:29:38	26	332	-86.1	3.696	3.681	31	29	0.015	2	0	0	9.2
2022-10-01 04:29:58	26	331.8	-76.9	3.693	3.679	31	29	0.014	2	0	-1	9.3
2022-10-01 04:30:18	27	332.3	-86.2	3.699	3.685	31	29	0.014	2	1	0	1
2022-10-01 04:30:38	27	332.5	-87.2	3.702	3.688	31	29	0.014	2	0	0	0.4
2022-10-01 04:30:58	27	332.5	-86.8	3.703	3.689	31	28	0.014	3	0	-1	0.1
2022-10-01 04:31:18	28	332.8	-86.7	3.705	3.692	31	28	0.013	3	1	0	0.2
2022-10-01 04:31:38	28	332.8	-86.9	3.704	3.69	31	28	0.014	3	0	0	0.6
2022-10-01 04:31:58	28	333	-87.5	3.708	3.695	31	28	0.013	3	0	-1	11.6
2022-10-01 04:32:18	29	332.8	-75.9	3.705	3.692	31	28	0.013	3	1	0	11.7
2022-10-01 04:32:38	29	333.3	-87.6	3.711	3.696	31	28	0.015	3	0	-1	1.7
2022-10-01 04:32:58	30	333.5	-85.9	3.712	3.7	31	28	0.012	3	1	0	2
2022-10-01 04:33:18	30	333.5	-87.9	3.714	3.7	31	28	0.014	3	0	0	0.1
2022-10-01 04:33:38	30	333.8	-87.8	3.716	3.703	31	28	0.013	3	0	0	11.6
2022-10-01 04:33:58	30	333.5	-76.2	3.713	3.7	31	28	0.013	3	0	-1	10.2
2022-10-01 04:34:18	31	334	-86.4	3.719	3.705	30	28	0.014	2	1	0	0.7
2022-10-01 04:34:38	31	334.3	-87.1	3.722	3.709	30	28	0.013	2	0	-1	0.8
2022-10-01 04:34:58	32	334.5	-86.3	3.723	3.71	30	28	0.013	2	1	0	0.2
2022-10-01 04:35:18	32	334.8	-86.5	3.725	3.711	30	28	0.014	2	0	0	5.9
2022-10-01 04:35:38	32	334.3	-80.6	3.721	3.708	30	28	0.013	2	0	-1	6.1
2022-10-01 04:35:58	33	334.8	-86.7	3.728	3.714	30	28	0.014	2	1	0	8.1
2022-10-01 04:36:18	33	335	-78.6	3.73	3.716	30	28	0.014	2	0	0	7.5
2022-10-01 04:36:38	33	335.3	-86.1	3.731	3.718	30	28	0.013	2	0	-1	1.6
2022-10-01 04:36:58	34	335.5	-87.7	3.733	3.719	30	28	0.014	2	1	0	1.1
2022-10-01 04:37:18	34	335.5	-86.6	3.735	3.721	30	28	0.014	2	0	0	0.2
2022-10-01 04:37:38	34	335.8	-86.4	3.737	3.723	30	27	0.014	3	0	-1	9.4
2022-10-01 04:37:58	35	335.5	-77	3.734	3.719	30	27	0.015	3	1	0	10.1
2022-10-01 04:38:18	35	336	-87.1	3.742	3.726	30	27	0.016	3	0	0	0.7
2022-10-01 04:38:38	35	336.3	-87.8	3.743	3.728	30	27	0.015	3	0	-1	0
2022-10-01 04:38:58	36	336.3	-87.8	3.744	3.728	30	27	0.016	3	1	0	0.9
2022-10-01 04:39:18	36	336.8	-86.9	3.747	3.731	30	27	0.016	3	0	0	10.2
2022-10-01 04:39:38	36	336.3	-76.7	3.745	3.728	30	27	0.017	3	0	-1	10.8
2022-10-01 04:39:58	37	336.8	-87.5	3.751	3.735	30	27	0.016	3	1	0	0.8
2022-10-01 04:40:18	37	337	-86.7	3.753	3.736	30	27	0.017	3	0	0	0.7
2022-10-01 04:40:38	37	337	-87.4	3.754	3.737	30	27	0.017	3	0	-1	1
2022-10-01 04:40:58	38	337.5	-88.4	3.758	3.74	30	27	0.018	3	1	0	12
2022-10-01 04:41:18	38	337	-76.4	3.755	3.738	30	27	0.017	3	0	0	10.3
2022-10-01 04:41:38	38	337.8	-86.7	3.762	3.745	30	27	0.017	3	0	-1	1.7
2022-10-01 04:41:58	39	338.3	-88.4	3.765	3.747	30	27	0.018	3	1	0	0.9
2022-10-01 04:42:18	39	338.3	-87.5	3.766	3.748	30	27	0.018	3	0	0	0.1
2022-10-01 04:42:38	39	338.3	-87.6	3.769	3.751	30	27	0.018	3	0	-1	11.1
2022-10-01 04:42:58	40	338	-76.5	3.766	3.747	30	27	0.019	3	1	0	11
2022-10-01 04:43:18	40	338.8	-87.5	3.775	3.754	30	27	0.021	3	0	0	0.7
2022-10-01 04:43:38	40	339.1	-88.2	3.777	3.758	30	27	0.019	3	0	-1	1.2
2022-10-01 04:43:58	41	339.3	-87	3.779	3.759	29	27	0.02	2	1	0	0.4
2022-10-01 04:44:18	41	339.6	-87.4	3.782	3.761	29	27	0.021	2	0	0	1.6
2022-10-01 04:44:38	41	339.6	-85.8	3.781	3.761	29	27	0.02	2	0	-1	3.1
2022-10-01 04:44:58	42	339.8	-88.9	3.787	3.766	29	27	0.021	2	1	0	11.8
2022-10-01 04:45:18	42	340.3	-77.1	3.791	3.769	29	27	0.022	2	0	-1	10.4
2022-10-01 04:45:38	43	340.3	-87.5	3.792	3.77	29	27	0.022	2	1	0	0.6
2022-10-01 04:45:58	43	340.8	-88.1	3.796	3.772	29	27	0.024	2	0	0	0.2
2022-10-01 04:46:18	43	340.8	-87.9	3.797	3.774	29	27	0.023	2	0	-1	0.7
2022-10-01 04:46:38	44	341.1	-87.2	3.801	3.777	29	27	0.024	2	1	0	10.3
2022-10-01 04:46:58	44	341.1	-76.9	3.799	3.775	29	27	0.024	2	0	0	11.7
2022-10-01 04:47:18	44	341.6	-88.6	3.807	3.782	29	27	0.025	2	0	-1	0.7
2022-10-01 04:47:38	45	341.8	-87.9	3.809	3.784	29	27	0.025	2	1	0	0.2
2022-10-01 04:47:58	45	342.3	-87.7	3.812	3.786	29	27	0.026	2	0	0	1.1
2022-10-01 04:48:18	45	342.6	-88.8	3.816	3.791	29	27	0.025	2	0	-1	13
2022-10-01 04:48:38	46	342.3	-75.8	3.814	3.788	29	27	0.026	2	1	0	12.6
2022-10-01 04:48:58	46	343.1	-88.4	3.821	3.796	29	27	0.025	2	0	0	0.1
2022-10-01 04:49:18	46	343.6	-88.5	3.826	3.799	29	27	0.027	2	0	-1	0.8
2022-10-01 04:49:38	47	343.6	-89.3	3.828	3.801	29	27	0.027	2	1	0	1.7
2022-10-01 04:49:58	47	343.8	-87.6	3.833	3.806	29	27	0.027	2	0	-1	0.1
2022-10-01 04:50:18	48	343.8	-87.5	3.832	3.805	29	27	0.027	2	1	0	0
2022-10-01 04:50:38	48	344.3	-87.5	3.839	3.811	29	27	0.028	2	0	0	10
2022-10-01 04:50:58	48	344.3	-77.5	3.837	3.809	29	27	0.028	2	0	-1	9.9
2022-10-01 04:51:18	49	345.1	-87.4	3.845	3.816	29	27	0.029	2	1	0	1.7
2022-10-01 04:51:38	49	345.3	-89.1	3.848	3.82	29	27	0.028	2	0	0	0.2
2022-10-01 04:51:58	49	345.6	-88.9	3.851	3.823	29	27	0.028	2	0	-1	0.9
2022-10-01 04:52:18	50	345.8	-88	3.855	3.825	29	27	0.03	2	1	0	12.3
2022-10-01 04:52:38	50	345.8	-75.7	3.853	3.824	29	27	0.029	2	0	-1	13.3
2022-10-01 04:52:58	51	346.6	-89	3.862	3.832	29	27	0.03	2	1	0	0.8
2022-10-01 04:53:18	51	347.1	-88.2	3.867	3.837	29	27	0.03	2	0	0	1.4
2022-10-01 04:53:38	51	347.1	-89.6	3.868	3.837	29	27	0.031	2	0	-1	1.1
2022-10-01 04:53:58	52	347.6	-88.5	3.873	3.843	29	27	0.03	2	1	0	10.2
2022-10-01 04:54:18	52	347.3	-78.3	3.87	3.84	29	27	0.03	2	0	0	11
2022-10-01 04:54:38	52	348.1	-89.3	3.88	3.848	29	27	0.032	2	0	-1	0.2
2022-10-01 04:54:58	53	348.6	-89.5	3.883	3.851	29	27	0.032	2	1	0	1.9
2022-10-01 04:55:18	53	348.6	-87.6	3.887	3.855	29	27	0.032	2	0	-1	1.3
2022-10-01 04:55:38	54	349.1	-88.9	3.891	3.858	29	27	0.033	2	1	0	11.3
2022-10-01 04:55:58	54	348.8	-77.6	3.89	3.858	29	27	0.032	2	0	0	11.6
2022-10-01 04:56:18	54	349.8	-89.2	3.898	3.866	29	27	0.032	2	0	-1	11.9
2022-10-01 04:56:38	55	350.1	-77.3	3.902	3.87	29	27	0.032	2	1	0	10.9
2022-10-01 04:56:58	55	350.1	-88.2	3.905	3.872	29	27	0.033	2	0	0	0.5
2022-10-01 04:57:18	55	350.8	-88.7	3.909	3.876	29	27	0.033	2	0	-1	0.5
2022-10-01 04:57:38	56	350.8	-88.2	3.91	3.877	29	27	0.033	2	1	0	0.3
2022-10-01 04:57:58	56	351.4	-88.5	3.916	3.882	29	27	0.034	2	0	0	11.7
2022-10-01 04:58:18	56	351.6	-76.8	3.919	3.886	29	27	0.033	2	0	-1	12.9
2022-10-01 04:58:38	57	352.1	-89.7	3.925	3.891	29	27	0.034	2	1	0	0.6
2022-10-01 04:58:58	57	352.4	-90.3	3.928	3.893	29	27	0.035	2	0	-1	1.1
2022-10-01 04:59:18	58	352.6	-89.2	3.931	3.897	29	27	0.034	2	1	0	0
2022-10-01 04:59:38	58	353.1	-89.2	3.935	3.901	29	27	0.034	2	0	0	12
2022-10-01 04:59:58	58	352.9	-77.2	3.933	3.899	29	27	0.034	2	0	-1	12.8
2022-10-01 05:00:18	59	353.6	-90	3.944	3.91	30	27	0.034	3	1	0	0
2022-10-01 05:00:38	59	354.1	-90	3.947	3.913	30	27	0.034	3	0	0	0.5
2022-10-01 05:00:58	59	354.4	-89.5	3.951	3.917	30	27	0.034	3	0	-1	0.2
2022-10-01 05:01:18	60	354.6	-89.7	3.955	3.921	30	27	0.034	3	1	0	12.9
2022-10-01 05:01:38	60	354.4	-76.8	3.953	3.918	30	27	0.035	3	0	-1	12.4
2022-10-01 05:01:58	61	355.4	-89.2	3.961	3.927	30	27	0.034	3	1	0	8
2022-10-01 05:02:18	61	355.6	-81.2	3.967	3.933	30	27	0.034	3	0	0	19.9
2022-10-01 05:02:38	61	356.6	-101.1	3.975	3.94	30	27	0.035	3	0	-1	1.6
2022-10-01 05:02:58	62	357.1	-102.7	3.981	3.947	30	27	0.034	3	1	0	0.5
2022-10-01 05:03:18	62	357.6	-102.2	3.986	3.951	30	27	0.035	3	0	-1	0.1
2022-10-01 05:03:38	63	358.1	-102.3	3.991	3.955	30	27	0.036	3	1	0	0.1
2022-10-01 05:03:58	63	358.4	-102.4	3.996	3.96	30	27	0.036	3	0	0	0.9
2022-10-01 05:04:18	63	358.9	-101.5	4	3.966	30	27	0.034	3	0	-1	0.4
2022-10-01 05:04:38	64	359.1	-101.1	4.006	3.97	30	27	0.036	3	1	0	1.2
2022-10-01 05:04:58	64	359.6	-102.3	4.011	3.975	30	27	0.036	3	0	-1	0.8
2022-10-01 05:05:18	65	360.1	-101.5	4.014	3.978	30	27	0.036	3	1	0	1.3
2022-10-01 05:05:38	65	360.4	-102.8	4.019	3.982	30	27	0.037	3	0	0	0.8
2022-10-01 05:05:58	65	360.9	-102	4.024	3.989	30	27	0.035	3	0	-1	0.8
2022-10-01 05:06:18	66	361.4	-102.8	4.028	3.992	30	27	0.036	3	1	0	0.7
2022-10-01 05:06:38	66	361.6	-102.1	4.032	3.995	30	27	0.037	3	0	-1	0.5
2022-10-01 05:06:58	67	362.4	-102.6	4.037	4.001	30	27	0.036	3	1	0	0.7
2022-10-01 05:07:18	67	362.4	-101.9	4.041	4.005	30	27	0.036	3	0	-1	0.2
2022-10-01 05:07:38	68	362.9	-101.7	4.046	4.009	30	27	0.037	3	1	0	0.2
2022-10-01 05:07:58	68	363.4	-101.9	4.05	4.013	30	27	0.037	3	0	0	0.4
2022-10-01 05:08:18	68	363.9	-101.5	4.057	4.02	30	27	0.037	3	0	-1	1.3
2022-10-01 05:08:38	69	364.4	-102.8	4.061	4.024	30	27	0.037	3	1	0	0.5
2022-10-01 05:08:58	69	364.7	-102.3	4.065	4.028	30	27	0.037	3	0	-1	0.6
2022-10-01 05:09:18	70	365.2	-102.9	4.071	4.033	30	27	0.038	3	1	0	0.9
2022-10-01 05:09:38	70	365.4	-102	4.075	4.037	30	27	0.038	3	0	0	0.5
2022-10-01 05:09:58	70	365.9	-102.5	4.079	4.041	30	27	0.038	3	0	-1	0.7
2022-10-01 05:10:18	71	366.4	-101.8	4.085	4.047	30	27	0.038	3	1	0	0.6
2022-10-01 05:10:38	71	366.9	-101.2	4.089	4.051	30	27	0.038	3	0	-1	0.9
2022-10-01 05:10:58	72	367.4	-102.1	4.095	4.056	30	27	0.039	3	1	0	55.8
2022-10-01 05:11:18	72	365.2	-46.3	4.073	4.036	30	27	0.037	3	0	0	0.2
2022-10-01 05:11:38	72	364.4	-46.1	4.067	4.029	30	27	0.038	3	0	-1	0.7
2022-10-01 05:11:58	73	364.4	-46.8	4.066	4.028	30	27	0.038	3	1	0	0
2022-10-01 05:12:18	73	364.7	-46.8	4.067	4.03	30	27	0.037	3	0	0	0.3
2022-10-01 05:12:38	73	364.7	-46.5	4.068	4.031	30	27	0.037	3	0	-1	0.3
2022-10-01 05:12:58	74	364.7	-46.2	4.069	4.031	30	27	0.038	3	1	0	0
2022-10-01 05:13:18	74	365.2	-46.2	4.071	4.034	30	27	0.037	3	0	0	0.6
2022-10-01 05:13:38	74	365.2	-46.8	4.073	4.035	30	27	0.038	3	0	0	0.5
2022-10-01 05:13:58	74	365.2	-46.3	4.075	4.038	30	27	0.037	3	0	-1	0.1
2022-10-01 05:14:18	75	365.4	-46.2	4.077	4.039	30	27	0.038	3	1	0	0.5
2022-10-01 05:14:38	75	365.7	-46.7	4.079	4.042	29	27	0.037	2	0	0	0
2022-10-01 05:14:58	75	365.9	-46.7	4.082	4.044	29	27	0.038	2	0	-1	0.3
2022-10-01 05:15:18	76	365.9	-46.4	4.083	4.045	29	26	0.038	3	1	0	0.1
2022-10-01 05:15:38	76	366.2	-46.3	4.086	4.048	29	26	0.038	3	0	0	0
2022-10-01 05:15:58	76	366.4	-46.3	4.088	4.05	29	26	0.038	3	0	-1	0.4
2022-10-01 05:16:18	77	366.7	-46.7	4.09	4.052	29	26	0.038	3	1	0	0.1
2022-10-01 05:16:38	77	366.9	-46.6	4.092	4.055	29	26	0.037	3	0	0	0.2
2022-10-01 05:16:58	77	367.2	-46.4	4.095	4.058	29	26	0.037	3	0	0	0
2022-10-01 05:17:18	77	367.2	-46.4	4.096	4.059	29	26	0.037	3	0	-1	0.5
2022-10-01 05:17:38	78	367.4	-46.9	4.099	4.061	29	26	0.038	3	1	0	0.5
2022-10-01 05:17:58	78	367.4	-46.4	4.101	4.064	29	26	0.037	3	0	0	0.1
2022-10-01 05:18:18	78	367.9	-46.3	4.103	4.066	29	26	0.037	3	0	-1	2.4
2022-10-01 05:18:38	79	368.2	-48.7	4.107	4.069	29	26	0.038	3	1	0	0.2
2022-10-01 05:18:58	79	368.4	-48.9	4.109	4.072	29	26	0.037	3	0	0	0.1
2022-10-01 05:19:18	79	368.7	-49	4.112	4.075	29	26	0.037	3	0	-1	0.1
2022-10-01 05:19:38	80	368.9	-48.9	4.114	4.077	29	26	0.037	3	1	0	0.1
2022-10-01 05:19:58	80	368.9	-49	4.117	4.079	29	26	0.038	3	0	0	0.3
2022-10-01 05:20:18	80	369.4	-48.7	4.119	4.082	29	26	0.037	3	0	0	0.3
2022-10-01 05:20:38	80	369.4	-49	4.122	4.085	29	26	0.037	3	0	-1	0
2022-10-01 05:20:58	81	369.7	-49	4.124	4.087	29	26	0.037	3	1	0	0.1
2022-10-01 05:21:18	81	369.9	-48.9	4.127	4.088	29	26	0.039	3	0	0	0.1
2022-10-01 05:21:38	81	370.2	-48.8	4.128	4.091	29	26	0.037	3	0	-1	0
2022-10-01 05:21:58	82	370.2	-48.8	4.131	4.093	29	26	0.038	3	1	0	0.2
2022-10-01 05:22:18	82	370.7	-49	4.133	4.094	29	26	0.039	3	0	0	0.2
2022-10-01 05:22:38	82	370.7	-48.8	4.135	4.097	29	26	0.038	3	0	0	0.2
2022-10-01 05:22:58	82	370.9	-49	4.138	4.1	29	26	0.038	3	0	-1	0.1
2022-10-01 05:23:18	83	371.2	-49.1	4.14	4.102	29	26	0.038	3	1	0	0.1
2022-10-01 05:23:38	83	371.4	-49.2	4.142	4.105	29	26	0.037	3	0	0	0.3
2022-10-01 05:23:58	83	371.7	-48.9	4.145	4.107	29	26	0.038	3	0	-1	0.1
2022-10-01 05:24:18	84	371.7	-49	4.147	4.109	29	26	0.038	3	1	0	0.2
2022-10-01 05:24:38	84	371.9	-49.2	4.149	4.112	29	26	0.037	3	0	0	0
2022-10-01 05:24:58	84	372.2	-49.2	4.151	4.114	29	26	0.037	3	0	-1	0.1
2022-10-01 05:25:18	85	372.2	-49.1	4.153	4.116	29	26	0.037	3	1	0	0
2022-10-01 05:25:38	85	372.4	-49.1	4.156	4.118	29	26	0.038	3	0	-1	0.2
2022-10-01 05:25:58	86	372.7	-49.3	4.159	4.121	29	26	0.038	3	1	0	0.4
2022-10-01 05:26:18	86	372.9	-48.9	4.16	4.124	29	26	0.036	3	0	-1	0.3
2022-10-01 05:26:38	87	373.2	-49.2	4.163	4.125	29	26	0.038	3	1	0	0.2
2022-10-01 05:26:58	87	373.4	-49	4.166	4.127	29	26	0.039	3	0	-1	0
2022-10-01 05:27:18	88	373.4	-49	4.167	4.129	29	26	0.038	3	1	0	0.3
2022-10-01 05:27:38	88	373.7	-49.3	4.17	4.132	29	26	0.038	3	0	-1	0.1
2022-10-01 05:27:58	89	373.9	-49.2	4.172	4.134	29	26	0.038	3	1	0	0.1
2022-10-01 05:28:18	89	374.2	-49.3	4.174	4.136	29	26	0.038	3	0	-1	0
2022-10-01 05:28:38	90	374.4	-49.3	4.177	4.138	29	26	0.039	3	1	0	0
2022-10-01 05:28:58	90	374.4	-49.3	4.178	4.14	29	26	0.038	3	0	0	0.2
2022-10-01 05:29:18	90	374.7	-49.1	4.181	4.143	29	26	0.038	3	0	-1	0.1
2022-10-01 05:29:38	91	374.9	-49	4.184	4.145	29	26	0.039	3	1	0	0.3
2022-10-01 05:29:58	91	375.2	-49.3	4.186	4.148	29	26	0.038	3	0	0	0.4
2022-10-01 05:30:18	91	375.4	-48.9	4.188	4.15	29	26	0.038	3	0	-1	0.3
2022-10-01 05:30:38	92	375.7	-49.2	4.19	4.152	29	26	0.038	3	1	-1	0.2
2022-10-01 05:30:58	93	375.9	-49	4.193	4.155	29	26	0.038	3	1	0	0.3
2022-10-01 05:31:18	93	376.2	-49.3	4.196	4.157	29	26	0.039	3	0	0	0.3
2022-10-01 05:31:38	93	376.5	-49	4.198	4.159	29	26	0.039	3	0	-1	0.1
2022-10-01 05:31:58	94	376.5	-49.1	4.2	4.162	29	26	0.038	3	1	0	0.1
2022-10-01 05:32:18	94	376.7	-49	4.203	4.164	29	26	0.039	3	0	0	0.1
2022-10-01 05:32:38	94	377	-49.1	4.205	4.167	29	26	0.038	3	0	-1	0.1
2022-10-01 05:32:58	95	377.2	-49	4.207	4.168	29	26	0.039	3	1	0	0.2
2022-10-01 05:33:18	95	377.2	-49.2	4.21	4.171	29	26	0.039	3	0	0	0
2022-10-01 05:33:38	95	377.5	-49.2	4.212	4.174	29	26	0.038	3	0	-1	0.3
2022-10-01 05:33:58	96	377.7	-48.9	4.213	4.176	29	26	0.037	3	1	0	0.3
2022-10-01 05:34:18	96	378	-49.2	4.216	4.178	29	26	0.038	3	0	0	34.5
2022-10-01 05:34:38	96	376.2	-14.7	4.197	4.16	29	26	0.037	3	0	0	0.4
2022-10-01 05:34:58	96	375.7	-15.1	4.194	4.157	29	26	0.037	3	0	0	0.5
2022-10-01 05:35:18	96	375.7	-14.6	4.193	4.156	29	26	0.037	3	0	0	0.4
2022-10-01 05:35:38	96	375.7	-15	4.192	4.155	29	26	0.037	3	0	0	0.1
2022-10-01 05:35:58	96	375.7	-14.9	4.192	4.155	29	26	0.037	3	0	0	0.1
2022-10-01 05:36:18	96	375.7	-15	4.192	4.155	29	26	0.037	3	0	0	0
2022-10-01 05:36:38	96	375.7	-15	4.192	4.155	29	26	0.037	3	0	0	0.4
2022-10-01 05:36:58	96	375.7	-14.6	4.192	4.155	29	26	0.037	3	0	-1	0.1
2022-10-01 05:37:18	97	375.7	-14.7	4.192	4.156	29	26	0.036	3	1	0	0.3
2022-10-01 05:37:38	97	375.7	-15	4.193	4.155	29	26	0.038	3	0	0	0.2
2022-10-01 05:37:58	97	375.7	-14.8	4.193	4.157	29	26	0.036	3	0	0	0.2
2022-10-01 05:38:18	97	375.7	-15	4.194	4.157	29	26	0.037	3	0	0	0
2022-10-01 05:38:38	97	375.7	-15	4.194	4.157	29	26	0.037	3	0	0	0.4
2022-10-01 05:38:58	97	375.9	-14.6	4.194	4.157	29	26	0.037	3	0	0	0
2022-10-01 05:39:18	97	375.9	-14.6	4.195	4.158	29	26	0.037	3	0	0	0.1
2022-10-01 05:39:38	97	375.9	-14.7	4.195	4.158	29	26	0.037	3	0	0	0.1
2022-10-01 05:39:58	97	375.9	-14.8	4.196	4.159	29	26	0.037	3	0	0	0.1
2022-10-01 05:40:18	97	376.2	-14.9	4.196	4.16	29	26	0.036	3	0	0	0.3
2022-10-01 05:40:38	97	376.2	-14.6	4.197	4.161	29	26	0.036	3	0	0	0.3
2022-10-01 05:40:58	97	376.2	-14.9	4.197	4.161	29	26	0.036	3	0	0	0.1
2022-10-01 05:41:18	97	376.2	-15	4.198	4.161	29	26	0.037	3	0	0	0.3
2022-10-01 05:41:38	97	376.2	-14.7	4.198	4.162	29	26	0.036	3	0	0	0
2022-10-01 05:41:58	97	376.2	-14.7	4.199	4.162	29	26	0.037	3	0	0	0.3
2022-10-01 05:42:18	97	376.5	-15	4.199	4.163	29	26	0.036	3	0	0	0.4
2022-10-01 05:42:38	97	376.5	-14.6	4.2	4.163	29	27	0.037	2	0	0	0.2
2022-10-01 05:42:58	97	376.5	-14.8	4.2	4.164	29	27	0.036	2	0	0	0.1
2022-10-01 05:43:18	97	376.5	-14.9	4.201	4.165	29	27	0.036	2	0	0	0.1
2022-10-01 05:43:38	97	376.7	-15	4.202	4.165	29	27	0.037	2	0	0	0.4
2022-10-01 05:43:58	97	376.7	-14.6	4.202	4.166	29	27	0.036	2	0	0	0.1
2022-10-01 05:44:18	97	376.7	-14.7	4.203	4.167	29	27	0.036	2	0	0	0
2022-10-01 05:44:38	97	376.7	-14.7	4.204	4.167	29	27	0.037	2	0	0	0.2
2022-10-01 05:44:58	97	377	-14.9	4.205	4.167	29	27	0.038	2	0	0	0.2
2022-10-01 05:45:18	97	377	-15.1	4.205	4.169	29	27	0.036	2	0	0	0.5
2022-10-01 05:45:38	97	377	-14.6	4.206	4.169	29	27	0.037	2	0	0	0.1
2022-10-01 05:45:58	97	377	-14.5	4.206	4.17	29	27	0.036	2	0	0	0
2022-10-01 05:46:18	97	377	-14.5	4.207	4.171	29	27	0.036	2	0	0	0
2022-10-01 05:46:38	97	377	-14.5	4.208	4.171	29	27	0.037	2	0	0	0.2
2022-10-01 05:46:58	97	377.2	-14.7	4.209	4.171	29	27	0.038	2	0	0	0.1
2022-10-01 05:47:18	97	377.2	-14.6	4.21	4.172	29	27	0.038	2	0	0	0.4
2022-10-01 05:47:38	97	377.2	-15	4.21	4.173	29	27	0.037	2	0	0	0.5
2022-10-01 05:47:58	97	377.2	-14.5	4.21	4.173	29	27	0.037	2	0	0	0.5
2022-10-01 05:48:18	97	377.2	-15	4.211	4.175	29	27	0.036	2	0	0	0.5
2022-10-01 05:48:38	97	377.5	-14.5	4.212	4.175	29	27	0.037	2	0	0	0
2022-10-01 05:48:58	97	377.5	-14.5	4.213	4.175	29	27	0.038	2	0	0	0.2
2022-10-01 05:49:18	97	377.7	-14.7	4.213	4.175	29	27	0.038	2	0	0	0.1
2022-10-01 05:49:38	97	377.7	-14.6	4.213	4.177	29	27	0.036	2	0	0	0.4
2022-10-01 05:49:58	97	377.7	-15	4.214	4.177	29	27	0.037	2	0	0	0.4
2022-10-01 05:50:18	97	377.7	-14.6	4.215	4.178	30	27	0.037	3	0	0	0
2022-10-01 05:50:38	97	377.7	-14.6	4.216	4.178	30	27	0.038	3	0	-1	0.4
2022-10-01 05:50:58	98	377.7	-15	4.216	4.18	30	27	0.036	3	1	0	0
2022-10-01 05:51:18	98	378	-15	4.217	4.179	30	27	0.038	3	0	0	0.1
2022-10-01 05:51:38	98	378	-14.9	4.218	4.18	30	27	0.038	3	0	0	0.3
2022-10-01 05:51:58	98	378	-14.6	4.218	4.181	30	27	0.037	3	0	0	0
2022-10-01 05:52:18	98	378	-14.6	4.22	4.182	30	27	0.038	3	0	0	0.1
2022-10-01 05:52:38	98	378	-14.5	4.219	4.183	30	27	0.036	3	0	0	0.2
2022-10-01 05:52:58	98	378.2	-14.7	4.22	4.183	30	27	0.037	3	0	0	0.3
2022-10-01 05:53:18	98	378.2	-15	4.222	4.184	30	27	0.038	3	0	0	0.2
2022-10-01 05:53:38	98	378.2	-14.8	4.222	4.185	30	27	0.037	3	0	0	0.3
2022-10-01 05:53:58	98	378.5	-14.5	4.222	4.185	30	27	0.037	3	0	68	0.7
2022-10-01 13:33:48	30	324.5	-13.8	3.619	3.599	35	31	0.02	4	-68	0	1
2022-10-01 13:34:08	30	324.5	-12.8	3.621	3.599	35	31	0.022	4	0	0	3.6
2022-10-01 13:34:28	30	324.5	-9.2	3.621	3.599	35	31	0.022	4	0	0	1.8
2022-10-01 13:34:48	30	324.5	-7.4	3.619	3.599	35	31	0.02	4	0	0	0.2
2022-10-01 13:35:08	30	324.5	-7.2	3.619	3.599	35	31	0.02	4	0	0	0.1
2022-10-01 13:35:28	30	324.5	-7.3	3.619	3.6	35	31	0.019	4	0	-1	104.4
2022-10-01 13:35:48	31	329.8	-111.7	3.675	3.653	35	31	0.022	4	1	0	0.2
2022-10-01 13:36:08	31	330.8	-111.9	3.686	3.665	35	31	0.021	4	0	0	0
2022-10-01 13:36:28	31	331.8	-111.9	3.694	3.671	35	32	0.023	3	0	-1	0.2
2022-10-01 13:36:48	32	332.3	-111.7	3.699	3.678	35	32	0.021	3	1	0	0.2
2022-10-01 13:37:08	32	332.5	-111.5	3.703	3.684	35	32	0.019	3	0	-1	0.3
2022-10-01 13:37:28	33	333	-111.8	3.708	3.689	35	32	0.019	3	1	0	0.4
2022-10-01 13:37:48	33	333.3	-112.2	3.712	3.693	35	32	0.019	3	0	-1	1.8
2022-10-01 13:38:08	34	333.8	-114	3.716	3.698	35	32	0.018	3	1	0	0.3
2022-10-01 13:38:28	34	334	-114.3	3.719	3.702	35	32	0.017	3	0	-1	0.3
2022-10-01 13:38:48	35	334.5	-114	3.722	3.705	35	32	0.017	3	1	0	0.3
2022-10-01 13:39:08	35	334.8	-114.3	3.724	3.709	35	32	0.015	3	0	-1	0
2022-10-01 13:39:28	36	334.8	-114.3	3.727	3.712	35	32	0.015	3	1	0	0.3
2022-10-01 13:39:48	36	335.3	-114.6	3.731	3.715	35	32	0.016	3	0	0	0.3
2022-10-01 13:40:08	36	335.3	-114.3	3.733	3.716	35	32	0.017	3	0	-1	0.2
2022-10-01 13:40:28	37	335.5	-114.5	3.735	3.72	35	32	0.015	3	1	0	0.2
2022-10-01 13:40:48	37	336	-114.3	3.738	3.722	35	32	0.016	3	0	-1	0.1
2022-10-01 13:41:08	38	336	-114.2	3.741	3.724	35	32	0.017	3	1	0	0.3
2022-10-01 13:41:28	38	336.3	-114.5	3.743	3.726	35	32	0.017	3	0	-1	0.1
2022-10-01 13:41:48	39	336.5	-114.4	3.747	3.729	35	32	0.018	3	1	0	0.5
2022-10-01 13:42:08	39	336.8	-113.9	3.749	3.732	35	32	0.017	3	0	-1	0.1
2022-10-01 13:42:28	40	337	-114	3.752	3.735	35	32	0.017	3	1	0	0.2
2022-10-01 13:42:48	40	337.3	-114.2	3.755	3.737	35	32	0.018	3	0	-1	0.4
2022-10-01 13:43:08	41	337.5	-113.8	3.758	3.74	35	32	0.018	3	1	0	0.3
2022-10-01 13:43:28	41	338	-114.1	3.762	3.742	35	32	0.02	3	0	0	0
2022-10-01 13:43:48	41	338	-114.1	3.765	3.745	35	32	0.02	3	0	-1	0.1
2022-10-01 13:44:08	42	338.5	-114	3.767	3.748	35	32	0.019	3	1	0	0
2022-10-01 13:44:28	42	338.8	-114	3.772	3.751	35	32	0.021	3	0	-1	0.2
2022-10-01 13:44:48	43	339.1	-114.2	3.774	3.754	35	32	0.02	3	1	0	0.2
2022-10-01 13:45:08	43	339.3	-114	3.778	3.757	35	32	0.021	3	0	-1	0.1
2022-10-01 13:45:28	44	339.6	-113.9	3.781	3.76	35	32	0.021	3	1	0	0.3
2022-10-01 13:45:48	44	339.8	-114.2	3.785	3.763	35	32	0.022	3	0	-1	0.3
2022-10-01 13:46:08	45	340.3	-113.9	3.789	3.766	35	32	0.023	3	1	0	0
2022-10-01 13:46:28	45	340.6	-113.9	3.792	3.77	35	32	0.022	3	0	-1	0.3
2022-10-01 13:46:48	46	341.1	-114.2	3.796	3.773	35	32	0.023	3	1	0	0.2
2022-10-01 13:47:08	46	341.1	-114.4	3.8	3.776	35	32	0.024	3	0	-1	0.3
2022-10-01 13:47:28	47	341.6	-114.1	3.804	3.779	35	32	0.025	3	1	0	0
2022-10-01 13:47:48	47	341.8	-114.1	3.808	3.783	35	32	0.025	3	0	0	0
2022-10-01 13:48:08	47	342.3	-114.1	3.812	3.786	35	31	0.026	4	0	-1	0.2
2022-10-01 13:48:28	48	342.6	-114.3	3.816	3.79	35	31	0.026	4	1	0	0.3
2022-10-01 13:48:48	48	342.8	-114	3.82	3.794	35	31	0.026	4	0	-1	0.1
2022-10-01 13:49:08	49	343.3	-113.9	3.824	3.798	35	31	0.026	4	1	0	0.3
2022-10-01 13:49:28	49	343.8	-114.2	3.829	3.801	35	31	0.028	4	0	-1	0.1
2022-10-01 13:49:48	50	343.8	-114.1	3.833	3.804	35	31	0.029	4	1	0	0.4
2022-10-01 13:50:08	50	344.6	-113.7	3.836	3.809	35	31	0.027	4	0	-1	0.3
2022-10-01 13:50:28	51	344.8	-114	3.842	3.813	35	31	0.029	4	1	0	0.2
2022-10-01 13:50:48	51	345.1	-114.2	3.846	3.817	35	31	0.029	4	0	-1	0.5
2022-10-01 13:51:08	52	345.6	-113.7	3.85	3.821	35	31	0.029	4	1	0	0.5
2022-10-01 13:51:28	52	346.1	-114.2	3.855	3.825	35	31	0.03	4	0	-1	0.2
2022-10-01 13:51:48	53	346.6	-114	3.859	3.829	35	31	0.03	4	1	0	0.6
2022-10-01 13:52:08	53	346.8	-113.4	3.863	3.833	35	31	0.03	4	0	0	0.2
2022-10-01 13:52:28	53	347.3	-113.6	3.867	3.837	35	31	0.03	4	0	-1	0.2
2022-10-01 13:52:48	54	347.6	-113.4	3.873	3.841	35	31	0.032	4	1	0	0.3
2022-10-01 13:53:08	54	347.8	-113.1	3.876	3.846	35	32	0.03	3	0	-1	0.3
2022-10-01 13:53:28	55	348.3	-112.8	3.881	3.85	35	31	0.031	4	1	0	0.1
2022-10-01 13:53:48	55	348.8	-112.9	3.886	3.854	35	32	0.032	3	0	-1	0.3
2022-10-01 13:54:08	56	349.1	-112.6	3.891	3.859	35	32	0.032	3	1	0	0.1
2022-10-01 13:54:28	56	349.6	-112.5	3.895	3.863	35	32	0.032	3	0	-1	0.3
2022-10-01 13:54:48	57	350.1	-112.8	3.9	3.868	35	32	0.032	3	1	0	0.3
2022-10-01 13:55:08	57	350.3	-112.5	3.904	3.872	35	32	0.032	3	0	-1	0.3
2022-10-01 13:55:28	58	350.8	-112.2	3.91	3.876	35	32	0.034	3	1	0	0.3
2022-10-01 13:55:48	58	351.4	-111.9	3.914	3.88	35	32	0.034	3	0	-1	0.4
2022-10-01 13:56:08	59	351.6	-112.3	3.918	3.884	35	32	0.034	3	1	0	0.2
2022-10-01 13:56:28	59	352.1	-112.1	3.923	3.89	35	32	0.033	3	0	0	0.1
2022-10-01 13:56:48	59	352.6	-112	3.928	3.894	35	32	0.034	3	0	-1	0.6
2022-10-01 13:57:08	60	352.9	-112.6	3.933	3.898	35	32	0.035	3	1	0	0.2
2022-10-01 13:57:28	60	353.4	-112.4	3.938	3.904	35	32	0.034	3	0	-1	0.3
2022-10-01 13:57:48	61	353.6	-112.1	3.942	3.908	35	32	0.034	3	1	0	0.2
2022-10-01 13:58:08	61	354.1	-111.9	3.947	3.912	35	32	0.035	3	0	-1	0.4
2022-10-01 13:58:28	62	354.6	-112.3	3.952	3.917	35	32	0.035	3	1	0	0
2022-10-01 13:58:48	62	355.1	-112.3	3.957	3.922	35	32	0.035	3	0	-1	0.3
2022-10-01 13:59:08	63	355.6	-112	3.961	3.927	35	32	0.034	3	1	0	0.4
2022-10-01 13:59:28	63	356.1	-112.4	3.967	3.932	35	32	0.035	3	0	0	13.7
2022-10-01 13:59:48	63	355.6	-98.7	3.964	3.93	35	32	0.034	3	0	-1	0.1
2022-10-01 14:00:08	64	355.9	-98.6	3.967	3.933	35	32	0.034	3	1	0	0.5
2022-10-01 14:00:28	64	356.4	-99.1	3.971	3.936	35	32	0.035	3	0	-1	0.1
2022-10-01 14:00:48	65	356.6	-99	3.976	3.941	35	32	0.035	3	1	20	85.1
2022-10-01 17:06:28	45	330.8	-13.9	3.686	3.67	35	32	0.016	3	-20	0	1.1
2022-10-01 17:06:48	45	330.8	-12.8	3.688	3.671	35	32	0.017	3	0	-1	3.8
2022-10-01 17:07:08	46	330.8	-9	3.687	3.672	35	32	0.015	3	1	0	2.3
2022-10-01 17:07:28	46	330.8	-6.7	3.686	3.67	35	32	0.016	3	0	0	0.3
2022-10-01 17:07:48	46	330.8	-7	3.686	3.671	35	32	0.015	3	0	0	0.1
2022-10-01 17:08:08	46	330.8	-7.1	3.687	3.671	35	32	0.016	3	0	0	18.9
2022-10-01 17:08:28	46	331.8	-26	3.694	3.679	35	32	0.015	3	0	0	18.9
2022-10-01 17:08:48	46	332.5	-44.9	3.707	3.689	35	32	0.018	3	0	0	19.3
2022-10-01 17:09:08	46	333.8	-64.2	3.719	3.702	35	32	0.017	3	0	0	15.2
2022-10-01 17:09:28	46	335	-79.4	3.731	3.714	35	32	0.017	3	0	-1	23.7
2022-10-01 17:09:48	47	336.3	-103.1	3.744	3.727	35	32	0.017	3	1	0	8.8
2022-10-01 17:10:08	47	337.3	-111.9	3.754	3.736	36	32	0.018	4	0	0	0
2022-10-01 17:10:28	47	337.8	-111.9	3.76	3.743	36	32	0.017	4	0	-1	2.4
2022-10-01 17:10:48	48	338.3	-114.3	3.766	3.747	36	32	0.019	4	1	0	0.4
2022-10-01 17:11:08	48	338.5	-114.7	3.77	3.75	36	32	0.02	4	0	-1	0.4
2022-10-01 17:11:28	49	339.1	-115.1	3.775	3.754	36	32	0.021	4	1	0	0
2022-10-01 17:11:48	49	339.3	-115.1	3.779	3.758	36	33	0.021	3	0	-1	0
2022-10-01 17:12:08	50	339.8	-115.1	3.784	3.763	36	33	0.021	3	1	0	0.1
2022-10-01 17:12:28	50	340.3	-115.2	3.788	3.765	36	33	0.023	3	0	-1	0.1
2022-10-01 17:12:48	51	340.6	-115.1	3.792	3.769	36	33	0.023	3	1	0	0.1
2022-10-01 17:13:08	51	341.1	-115	3.798	3.774	36	33	0.024	3	0	-1	0.5
2022-10-01 17:13:28	52	341.3	-115.5	3.801	3.777	36	33	0.024	3	1	0	0.3
2022-10-01 17:13:48	52	341.8	-115.2	3.808	3.783	36	33	0.025	3	0	0	0.1
2022-10-01 17:14:08	52	342.3	-115.3	3.812	3.786	36	33	0.026	3	0	-1	0
2022-10-01 17:14:28	53	342.6	-115.3	3.815	3.79	36	33	0.025	3	1	0	0.2
2022-10-01 17:14:48	53	343.1	-115.1	3.82	3.795	36	33	0.025	3	0	-1	0.1
2022-10-01 17:15:08	54	343.6	-115	3.825	3.798	36	33	0.027	3	1	0	0
2022-10-01 17:15:28	54	343.8	-115	3.829	3.803	36	33	0.026	3	0	-1	0.2
2022-10-01 17:15:48	55	344.3	-115.2	3.836	3.808	36	33	0.028	3	1	0	0.2
2022-10-01 17:16:08	55	344.8	-115	3.839	3.811	36	33	0.028	3	0	-1	0.1
2022-10-01 17:16:28	56	345.1	-114.9	3.845	3.816	36	33	0.029	3	1	0	0.3
2022-10-01 17:16:48	56	345.6	-115.2	3.851	3.821	36	33	0.03	3	0	-1	0.3
2022-10-01 17:17:08	57	346.1	-114.9	3.855	3.826	36	33	0.029	3	1	0	0.1
2022-10-01 17:17:28	57	346.6	-115	3.862	3.832	36	33	0.03	3	0	0	0.3
2022-10-01 17:17:48	57	347.1	-114.7	3.866	3.836	36	33	0.03	3	0	-1	0.1
2022-10-01 17:18:08	58	347.6	-114.8	3.873	3.842	36	33	0.031	3	1	0	0.1
2022-10-01 17:18:28	58	348.1	-114.7	3.878	3.846	36	33	0.032	3	0	-1	0.2
2022-10-01 17:18:48	59	348.3	-114.9	3.883	3.851	36	33	0.032	3	1	0	0.2
2022-10-01 17:19:08	59	348.8	-114.7	3.888	3.856	36	33	0.032	3	0	-1	0.1
2022-10-01 17:19:28	60	349.3	-114.6	3.895	3.861	36	33	0.034	3	1	0	0.5
2022-10-01 17:19:48	60	350.1	-115.1	3.9	3.868	36	33	0.032	3	0	-1	0.4
2022-10-01 17:20:08	61	350.6	-114.7	3.906	3.873	36	33	0.033	3	1	0	0.3
2022-10-01 17:20:28	61	350.8	-115	3.912	3.878	36	33	0.034	3	0	-1	0.4
2022-10-01 17:20:48	62	351.4	-114.6	3.917	3.882	36	32	0.035	4	1	0	0.5
2022-10-01 17:21:08	62	352.1	-115.1	3.922	3.887	36	33	0.035	3	0	-1	0.4
2022-10-01 17:21:28	63	352.4	-114.7	3.929	3.894	36	33	0.035	3	1	0	0.2
2022-10-01 17:21:48	63	352.9	-114.9	3.933	3.898	36	32	0.035	4	0	0	0
2022-10-01 17:22:08	63	353.4	-114.9	3.94	3.905	36	32	0.035	4	0	-1	0.2
2022-10-01 17:22:28	64	353.9	-114.7	3.943	3.908	36	32	0.035	4	1	0	0.3
2022-10-01 17:22:48	64	354.4	-115	3.949	3.914	36	32	0.035	4	0	-1	0.1
2022-10-01 17:23:08	65	354.9	-114.9	3.953	3.919	36	32	0.034	4	1	0	0.1
2022-10-01 17:23:28	65	355.4	-115	3.959	3.925	36	32	0.034	4	0	-1	0.1
2022-10-01 17:23:48	66	355.9	-114.9	3.964	3.929	36	32	0.035	4	1	0	14.8
2022-10-01 17:24:08	66	355.4	-100.1	3.963	3.928	36	32	0.035	4	0	-1	0.6
2022-10-01 17:24:28	67	355.6	-99.5	3.965	3.93	36	32	0.035	4	1	0	0.4
2022-10-01 17:24:48	67	356.1	-99.9	3.97	3.935	35	32	0.035	3	0	0	0.2
2022-10-01 17:25:08	67	356.4	-99.7	3.973	3.939	35	32	0.034	3	0	-1	0
2022-10-01 17:25:28	68	356.9	-99.7	3.978	3.942	35	32	0.036	3	1	0	0.1
2022-10-01 17:25:48	68	357.1	-99.8	3.983	3.947	35	32	0.036	3	0	-1	0
2022-10-01 17:26:08	69	357.6	-99.8	3.987	3.952	35	32	0.035	3	1	0	0.2
2022-10-01 17:26:28	69	358.1	-99.6	3.991	3.956	35	32	0.035	3	0	0	0.2
2022-10-01 17:26:48	69	358.4	-99.8	3.995	3.96	35	32	0.035	3	0	-1	0.3
2022-10-01 17:27:08	70	358.9	-100.1	4	3.964	35	32	0.036	3	1	0	0.5
2022-10-01 17:27:28	70	359.1	-99.6	4.006	3.97	35	32	0.036	3	0	0	0.3
2022-10-01 17:27:48	70	359.6	-99.9	4.01	3.974	35	32	0.036	3	0	-1	0.2
2022-10-01 17:28:08	71	360.1	-99.7	4.015	3.979	35	32	0.036	3	1	0	0.1
2022-10-01 17:28:28	71	360.4	-99.6	4.018	3.983	35	32	0.035	3	0	-1	0.1
2022-10-01 17:28:48	72	360.6	-99.7	4.024	3.987	35	32	0.037	3	1	0	0.2
2022-10-01 17:29:08	72	361.4	-99.9	4.028	3.992	35	32	0.036	3	0	0	0.1
2022-10-01 17:29:28	72	361.6	-100	4.033	3.997	35	32	0.036	3	0	-1	0.2
2022-10-01 17:29:48	73	362.1	-99.8	4.038	4.001	35	32	0.037	3	1	0	0.4
2022-10-01 17:30:08	73	362.6	-100.2	4.041	4.004	35	32	0.037	3	0	-1	0.4
2022-10-01 17:30:28	74	362.9	-99.8	4.047	4.009	35	32	0.038	3	1	0	0.1
2022-10-01 17:30:48	74	363.4	-99.7	4.051	4.013	35	32	0.038	3	0	0	0.4
2022-10-01 17:31:08	74	363.9	-100.1	4.056	4.018	35	32	0.038	3	0	-1	0.6
2022-10-01 17:31:28	75	364.4	-99.5	4.06	4.023	35	32	0.037	3	1	0	0.3
2022-10-01 17:31:48	75	364.7	-99.8	4.067	4.029	35	32	0.038	3	0	-1	0.2
2022-10-01 17:32:08	76	365.2	-100	4.071	4.032	35	32	0.039	3	1	0	0
2022-10-01 17:32:28	76	365.4	-100	4.075	4.037	35	31	0.038	4	0	0	0.6
2022-10-01 17:32:48	76	365.9	-99.4	4.079	4.042	35	31	0.037	4	0	-1	0.5
2022-10-01 17:33:08	77	366.2	-99.9	4.085	4.047	35	31	0.038	4	1	0	0
2022-10-01 17:33:28	77	366.7	-99.9	4.089	4.05	35	31	0.039	4	0	-1	0.6
2022-10-01 17:33:48	78	367.4	-99.3	4.094	4.055	35	31	0.039	4	1	0	55.3
2022-10-01 17:34:08	78	365.4	-44	4.076	4.038	35	31	0.038	4	0	0	0
2022-10-01 17:34:28	78	364.7	-44	4.069	4.032	35	31	0.037	4	0	0	0.4
2022-10-01 17:34:48	78	364.9	-43.6	4.069	4.031	34	31	0.038	3	0	-1	0.5
2022-10-01 17:35:08	79	364.7	-44.1	4.07	4.032	34	31	0.038	3	1	0	0.1
2022-10-01 17:35:28	79	364.9	-44	4.07	4.034	34	31	0.036	3	0	0	0
2022-10-01 17:35:48	79	365.2	-44	4.072	4.035	34	31	0.037	3	0	0	0.1
2022-10-01 17:36:08	79	365.2	-43.9	4.074	4.037	34	31	0.037	3	0	-1	0.2
2022-10-01 17:36:28	80	365.4	-44.1	4.076	4.04	34	31	0.036	3	1	0	0.3
2022-10-01 17:36:48	80	365.4	-43.8	4.078	4.041	34	30	0.037	4	0	0	0.2
2022-10-01 17:37:08	80	365.7	-43.6	4.08	4.042	34	30	0.038	4	0	0	0.3
2022-10-01 17:37:28	80	365.9	-43.9	4.082	4.044	34	30	0.038	4	0	-1	0
2022-10-01 17:37:48	81	366.2	-43.9	4.085	4.046	34	30	0.039	4	1	0	0.1
2022-10-01 17:38:08	81	366.2	-43.8	4.087	4.049	34	30	0.038	4	0	0	0.1
2022-10-01 17:38:28	81	366.4	-43.9	4.088	4.051	34	30	0.037	4	0	0	0.2
2022-10-01 17:38:48	81	366.7	-43.7	4.09	4.053	33	30	0.037	3	0	-1	0
2022-10-01 17:39:08	82	366.7	-43.7	4.092	4.055	33	30	0.037	3	1	0	0
2022-10-01 17:39:28	82	367.2	-43.7	4.094	4.057	33	30	0.037	3	0	0	0.6
2022-10-01 17:39:48	82	367.2	-44.3	4.096	4.059	33	30	0.037	3	0	0	0
2022-10-01 17:40:08	82	367.4	-44.3	4.099	4.061	33	30	0.038	3	0	-1	0.4
2022-10-01 17:40:28	83	367.7	-44.7	4.1	4.063	33	29	0.037	4	1	0	0.5
2022-10-01 17:40:48	83	367.9	-44.2	4.103	4.066	33	29	0.037	4	0	0	0.7
2022-10-01 17:41:08	83	368.2	-43.5	4.105	4.068	33	29	0.037	4	0	0	0.8
2022-10-01 17:41:28	83	368.2	-44.3	4.107	4.07	33	29	0.037	4	0	-1	0.1
2022-10-01 17:41:48	84	368.2	-44.4	4.109	4.072	33	29	0.037	4	1	0	0.8
2022-10-01 17:42:08	84	368.7	-43.6	4.111	4.074	33	29	0.037	4	0	0	0.8
2022-10-01 17:42:28	84	368.7	-44.4	4.113	4.076	33	29	0.037	4	0	0	0
2022-10-01 17:42:48	84	368.7	-44.4	4.116	4.078	33	29	0.038	4	0	-1	0.2
2022-10-01 17:43:08	85	369.2	-44.2	4.118	4.08	33	29	0.038	4	1	0	0.4
2022-10-01 17:43:28	85	369.4	-44.6	4.121	4.083	32	29	0.038	3	0	0	0.3
2022-10-01 17:43:48	85	369.4	-44.3	4.123	4.085	32	29	0.038	3	0	0	0.1
2022-10-01 17:44:08	85	369.7	-44.4	4.124	4.087	32	29	0.037	3	0	0	0.3
2022-10-01 17:44:28	85	369.9	-44.1	4.127	4.088	32	28	0.039	4	0	-1	0.5
2022-10-01 17:44:48	86	370.2	-43.6	4.129	4.092	32	28	0.037	4	1	0	0.1
2022-10-01 17:45:08	86	370.2	-43.5	4.13	4.092	32	28	0.038	4	0	0	0.8
2022-10-01 17:45:28	86	370.7	-44.3	4.133	4.096	32	28	0.037	4	0	0	0.2
2022-10-01 17:45:48	86	370.7	-44.5	4.135	4.097	32	28	0.038	4	0	-1	0
2022-10-01 17:46:08	87	370.9	-44.5	4.137	4.099	32	28	0.038	4	1	0	0.1
2022-10-01 17:46:28	87	370.9	-44.4	4.14	4.102	32	28	0.038	4	0	0	0.4
2022-10-01 17:46:48	87	371.4	-44	4.142	4.104	32	28	0.038	4	0	0	0.5
2022-10-01 17:47:08	87	371.7	-44.5	4.145	4.106	32	28	0.039	4	0	0	0
2022-10-01 17:47:28	87	371.7	-44.5	4.146	4.109	32	28	0.037	4	0	-1	1
2022-10-01 17:47:48	88	371.7	-43.5	4.148	4.11	32	28	0.038	4	1	0	1.1
2022-10-01 17:48:08	88	372.2	-44.6	4.15	4.112	32	28	0.038	4	0	0	0.3
2022-10-01 17:48:28	88	372.2	-44.3	4.153	4.115	31	28	0.038	3	0	-1	0.4
2022-10-01 17:48:48	89	372.4	-44.7	4.154	4.117	31	27	0.037	4	1	0	1.6
2022-10-01 17:49:08	89	372.7	-46.3	4.158	4.121	31	27	0.037	4	0	-1	0.5
2022-10-01 17:49:28	90	372.9	-46.8	4.161	4.123	31	27	0.038	4	1	0	0.1
2022-10-01 17:49:48	90	373.2	-46.9	4.163	4.125	31	27	0.038	4	0	0	0.1
2022-10-01 17:50:08	90	373.4	-46.8	4.166	4.127	31	27	0.039	4	0	-1	0.1
2022-10-01 17:50:28	91	373.7	-46.7	4.167	4.13	31	27	0.037	4	1	0	1.1
2022-10-01 17:50:48	91	373.7	-45.6	4.17	4.133	31	27	0.037	4	0	0	0.2
2022-10-01 17:51:08	91	374.2	-45.8	4.172	4.134	31	27	0.038	4	0	-1	1.2
2022-10-01 17:51:28	92	374.2	-47	4.175	4.137	31	27	0.038	4	1	0	0.1
2022-10-01 17:51:48	92	374.4	-46.9	4.177	4.139	31	27	0.038	4	0	0	0.2
2022-10-01 17:52:08	92	374.7	-46.7	4.18	4.141	31	27	0.039	4	0	-1	0.4
2022-10-01 17:52:28	93	374.7	-46.3	4.182	4.143	31	27	0.039	4	1	0	1.3
2022-10-01 17:52:48	93	374.9	-45	4.184	4.145	31	27	0.039	4	0	0	0.1
2022-10-01 17:53:08	93	375.2	-45.1	4.185	4.146	31	27	0.039	4	0	0	1.3
2022-10-01 17:53:28	93	375.2	-43.8	4.187	4.148	31	27	0.039	4	0	-1	0.3
2022-10-01 17:53:48	94	375.4	-44.1	4.189	4.15	31	26	0.039	5	1	0	0.2
2022-10-01 17:54:08	94	375.7	-43.9	4.191	4.153	31	26	0.038	5	0	0	0.2
2022-10-01 17:54:28	94	375.9	-43.7	4.193	4.155	31	26	0.038	5	0	0	0.2
2022-10-01 17:54:48	94	376.2	-43.9	4.195	4.156	30	26	0.039	4	0	-1	0.8
2022-10-01 17:55:08	95	376.2	-44.7	4.198	4.159	30	26	0.039	4	1	0	0.3
2022-10-01 17:55:28	95	376.5	-45	4.2	4.162	30	26	0.038	4	0	0	0.3
2022-10-01 17:55:48	95	376.5	-44.7	4.202	4.162	30	26	0.04	4	0	-1	2.2
2022-10-01 17:56:08	96	377	-46.9	4.206	4.167	30	26	0.039	4	1	0	0.7
2022-10-01 17:56:28	96	377.2	-46.2	4.209	4.169	30	26	0.04	4	0	0	0.1
2022-10-01 17:56:48	96	377.2	-46.1	4.211	4.172	30	26	0.039	4	0	0	0.2
2022-10-01 17:57:08	96	377.7	-45.9	4.213	4.174	30	26	0.039	4	0	-1	0.2
2022-10-01 17:57:28	97	377.7	-45.7	4.215	4.176	30	26	0.039	4	1	0	34.2
2022-10-01 17:57:48	97	376.2	-11.5	4.198	4.159	30	26	0.039	4	0	44	12.4
2022-10-01 23:57:38	53	334	0.9	3.725	3.702	33	29	0.023	4	-44	0	13.5
2022-10-01 23:57:58	53	334.5	-12.6	3.732	3.709	32	29	0.023	3	0	0	1.5
2022-10-01 23:58:18	53	334.8	-11.1	3.733	3.711	33	29	0.022	4	0	0	3.3
2022-10-01 23:58:38	53	334.5	-7.8	3.733	3.71	32	29	0.023	3	0	0	0.5
2022-10-01 23:58:58	53	334.8	-7.3	3.732	3.71	33	29	0.022	4	0	0	0.2
2022-10-01 23:59:18	53	334.8	-7.1	3.733	3.71	33	29	0.023	4	0	0	102.1
2022-10-01 23:59:38	53	339.1	-109.2	3.777	3.753	33	29	0.024	4	0	0	2.8
2022-10-01 23:59:58	53	340.6	-112	3.792	3.768	33	29	0.024	4	0	-1	0
2022-10-02 00:00:18	54	341.6	-112	3.802	3.775	33	29	0.027	4	1	0	1.1
2022-10-02 00:00:38	54	341.8	-110.9	3.809	3.782	33	29	0.027	4	0	-1	0.3
2022-10-02 00:00:58	55	342.3	-110.6	3.815	3.788	33	29	0.027	4	1	0	3.2
2022-10-02 00:01:18	55	343.1	-113.8	3.822	3.794	33	29	0.028	4	0	0	0.3
2022-10-02 00:01:38	55	343.6	-114.1	3.828	3.799	33	30	0.029	3	0	-1	0.6
2022-10-02 00:01:58	56	344.1	-113.5	3.834	3.804	33	30	0.03	3	1	0	0.4
2022-10-02 00:02:18	56	344.6	-113.9	3.84	3.809	33	30	0.031	3	0	-1	0.6
2022-10-02 00:02:38	57	345.1	-113.3	3.846	3.814	33	30	0.032	3	1	0	0.6
2022-10-02 00:02:58	57	345.6	-112.7	3.852	3.82	33	30	0.032	3	0	-1	0.9
2022-10-02 00:03:18	58	346.1	-113.6	3.857	3.825	33	30	0.032	3	1	0	0.7
2022-10-02 00:03:38	58	346.6	-114.3	3.863	3.831	33	30	0.032	3	0	-1	0.8
2022-10-02 00:03:58	59	347.3	-115.1	3.87	3.837	33	30	0.033	3	1	0	0.4
2022-10-02 00:04:18	59	347.8	-114.7	3.876	3.841	33	30	0.035	3	0	0	0
2022-10-02 00:04:38	59	348.3	-114.7	3.882	3.847	33	30	0.035	3	0	-1	0.2
2022-10-02 00:04:58	60	348.8	-114.9	3.889	3.854	33	30	0.035	3	1	0	0.3
2022-10-02 00:05:18	60	349.3	-115.2	3.896	3.859	33	30	0.037	3	0	-1	0.8
2022-10-02 00:05:38	61	349.8	-114.4	3.901	3.864	33	30	0.037	3	1	0	0.2
2022-10-02 00:05:58	61	350.6	-114.6	3.909	3.87	33	30	0.039	3	0	-1	1
2022-10-02 00:06:18	62	350.8	-115.6	3.914	3.877	33	30	0.037	3	1	0	0.2
2022-10-02 00:06:38	62	351.6	-115.8	3.92	3.882	33	30	0.038	3	0	-1	1.2
2022-10-02 00:06:58	63	352.1	-114.6	3.926	3.888	33	30	0.038	3	1	0	0.3
2022-10-02 00:07:18	63	352.6	-114.9	3.932	3.894	33	30	0.038	3	0	-1	0.7
2022-10-02 00:07:38	64	353.4	-115.6	3.939	3.901	33	30	0.038	3	1	0	1.1
2022-10-02 00:07:58	64	353.9	-114.5	3.945	3.906	33	30	0.039	3	0	-1	0.7
2022-10-02 00:08:18	65	354.1	-115.2	3.95	3.912	33	30	0.038	3	1	0	0.6
2022-10-02 00:08:38	65	354.9	-114.6	3.956	3.917	33	30	0.039	3	0	0	1.3
2022-10-02 00:08:58	65	355.4	-115.9	3.962	3.924	33	30	0.038	3	0	-1	0.8
2022-10-02 00:09:18	66	355.9	-115.1	3.967	3.928	33	30	0.039	3	1	0	14.7
2022-10-02 00:09:38	66	355.6	-100.4	3.964	3.926	33	30	0.038	3	0	-1	0.5
2022-10-02 00:09:58	67	355.9	-100.9	3.968	3.931	33	30	0.037	3	1	0	0.8
2022-10-02 00:10:18	67	356.4	-100.1	3.973	3.935	33	30	0.038	3	0	-1	0.1
2022-10-02 00:10:38	68	356.9	-100.2	3.977	3.939	33	30	0.038	3	1	0	0
2022-10-02 00:10:58	68	357.1	-100.2	3.982	3.943	33	30	0.039	3	0	0	0.6
2022-10-02 00:11:18	68	357.6	-100.8	3.986	3.948	33	30	0.038	3	0	-1	0.1
2022-10-02 00:11:38	69	358.1	-100.7	3.991	3.954	33	30	0.037	3	1	0	0.7
2022-10-02 00:11:58	69	358.4	-100	3.996	3.959	33	30	0.037	3	0	-1	0.8
2022-10-02 00:12:18	70	358.9	-100.8	4	3.963	33	30	0.037	3	1	0	0.8
2022-10-02 00:12:38	70	359.1	-100	4.005	3.967	33	30	0.038	3	0	0	0.2
2022-10-02 00:12:58	70	359.6	-99.8	4.01	3.973	33	30	0.037	3	0	-1	1
2022-10-02 00:13:18	71	360.1	-100.8	4.015	3.976	33	30	0.039	3	1	0	0.8
2022-10-02 00:13:38	71	360.4	-100	4.019	3.982	33	30	0.037	3	0	-1	0.9
2022-10-02 00:13:58	72	360.9	-100.9	4.024	3.986	33	30	0.038	3	1	0	0.8
2022-10-02 00:14:18	72	361.1	-100.1	4.03	3.991	33	30	0.039	3	0	0	0.1
2022-10-02 00:14:38	72	361.9	-100.2	4.033	3.995	33	30	0.038	3	0	-1	0.4
2022-10-02 00:14:58	73	362.1	-100.6	4.038	4	33	30	0.038	3	1	0	0.8
2022-10-02 00:15:18	73	362.6	-99.8	4.042	4.004	33	30	0.038	3	0	-1	1.2
2022-10-02 00:15:38	74	362.9	-101	4.048	4.009	33	30	0.039	3	1	0	0.6
2022-10-02 00:15:58	74	363.4	-100.4	4.052	4.013	33	30	0.039	3	0	0	0.6
2022-10-02 00:16:18	74	363.9	-99.8	4.057	4.019	33	30	0.038	3	0	-1	0.5
2022-10-02 00:16:38	75	364.4	-100.3	4.061	4.023	33	30	0.038	3	1	0	0.5
2022-10-02 00:16:58	75	364.7	-99.8	4.067	4.028	33	30	0.039	3	0	-1	1.4
2022-10-02 00:17:18	76	365.2	-101.2	4.071	4.032	33	30	0.039	3	1	0	0.1
2022-10-02 00:17:38	76	365.7	-101.3	4.076	4.037	33	30	0.039	3	0	0	1.4
2022-10-02 00:17:58	76	366.2	-99.9	4.081	4.043	33	30	0.038	3	0	-1	1.4
2022-10-02 00:18:18	77	366.4	-101.3	4.086	4.047	33	30	0.039	3	1	0	0.2
2022-10-02 00:18:38	77	366.9	-101.1	4.09	4.051	33	30	0.039	3	0	0	0.9
2022-10-02 00:18:58	77	367.4	-100.2	4.095	4.056	33	30	0.039	3	0	-1	55.2
2022-10-02 00:19:18	78	365.2	-45	4.074	4.036	33	30	0.038	3	1	0	1
2022-10-02 00:19:38	78	364.9	-46	4.07	4.032	33	30	0.038	3	0	39	48.7
2022-10-02 05:29:28	39	326.5	2.7	3.643	3.625	32	29	0.018	3	-39	0	15.5
2022-10-02 05:29:48	39	327.3	-12.8	3.65	3.632	32	29	0.018	3	0	0	3.3
2022-10-02 05:30:08	39	327.3	-9.5	3.65	3.632	32	29	0.018	3	0	0	1.9
2022-10-02 05:30:28	39	327.5	-7.6	3.65	3.633	32	29	0.017	3	0	0	0
2022-10-02 05:30:48	39	327.5	-7.6	3.651	3.633	32	29	0.018	3	0	0	0.1
2022-10-02 05:31:08	39	327.5	-7.7	3.651	3.634	32	29	0.017	3	0	0	16.7
2022-10-02 05:31:28	39	328.3	-24.4	3.66	3.642	32	29	0.018	3	0	0	19.7
2022-10-02 05:31:48	39	329.5	-44.1	3.672	3.653	32	29	0.019	3	0	0	19.8
2022-10-02 05:32:08	39	330.8	-63.9	3.685	3.668	32	29	0.017	3	0	0	18.2
2022-10-02 05:32:28	39	332.5	-82.1	3.7	3.682	32	29	0.018	3	0	-1	22.4
2022-10-02 05:32:48	40	333.5	-104.5	3.712	3.695	32	29	0.017	3	1	0	10.1
2022-10-02 05:33:08	40	334.8	-114.6	3.726	3.71	32	30	0.016	2	0	-1	0.6
2022-10-02 05:33:28	41	335.3	-115.2	3.732	3.716	32	30	0.016	2	1	0	0.1
2022-10-02 05:33:48	41	335.5	-115.1	3.735	3.72	32	30	0.015	2	0	0	0.2
2022-10-02 05:34:08	41	335.8	-114.9	3.74	3.725	32	30	0.015	2	0	-1	0.4
2022-10-02 05:34:28	42	336.3	-114.5	3.743	3.726	32	30	0.017	2	1	0	2.7
2022-10-02 05:34:48	42	336.8	-117.2	3.747	3.731	32	30	0.016	2	0	-1	0.3
2022-10-02 05:35:08	43	336.8	-116.9	3.751	3.735	32	30	0.016	2	1	0	0.3
2022-10-02 05:35:28	43	337	-117.2	3.754	3.736	32	30	0.018	2	0	-1	0.2
2022-10-02 05:35:48	44	337.5	-117.4	3.758	3.74	32	30	0.018	2	1	0	0.1
2022-10-02 05:36:08	44	338	-117.3	3.762	3.745	32	30	0.017	2	0	-1	0.3
2022-10-02 05:36:28	45	338.3	-117	3.764	3.746	32	30	0.018	2	1	0	0.5
2022-10-02 05:36:48	45	338.5	-117.5	3.768	3.749	32	30	0.019	2	0	-1	0
2022-10-02 05:37:08	46	338.8	-117.5	3.772	3.752	32	30	0.02	2	1	0	0.4
2022-10-02 05:37:28	46	339.1	-117.1	3.775	3.755	32	30	0.02	2	0	-1	0
2022-10-02 05:37:48	47	339.6	-117.1	3.779	3.76	32	30	0.019	2	1	0	0.6
2022-10-02 05:38:08	47	339.8	-117.7	3.783	3.764	32	30	0.019	2	0	-1	0.5
2022-10-02 05:38:28	48	339.8	-117.2	3.787	3.765	32	30	0.022	2	1	0	0.2
2022-10-02 05:38:48	48	340.3	-117.4	3.79	3.77	32	30	0.02	2	0	-1	0
2022-10-02 05:39:08	49	340.8	-117.4	3.795	3.773	32	30	0.022	2	1	0	0.2
2022-10-02 05:39:28	49	341.1	-117.6	3.799	3.777	32	30	0.022	2	0	0	0.2
2022-10-02 05:39:48	49	341.6	-117.4	3.803	3.78	32	30	0.023	2	0	-1	0.3
2022-10-02 05:40:08	50	341.8	-117.1	3.807	3.785	32	30	0.022	2	1	0	0.5
2022-10-02 05:40:28	50	342.3	-117.6	3.811	3.787	32	30	0.024	2	0	-1	0.3
2022-10-02 05:40:48	51	342.6	-117.3	3.815	3.79	32	30	0.025	2	1	0	0.1
2022-10-02 05:41:08	51	343.1	-117.2	3.819	3.795	32	30	0.024	2	0	-1	0.2
2022-10-02 05:41:28	52	343.3	-117	3.825	3.8	32	30	0.025	2	1	0	0.4
2022-10-02 05:41:48	52	343.8	-117.4	3.828	3.803	32	30	0.025	2	0	-1	0.1
2022-10-02 05:42:08	53	343.8	-117.5	3.835	3.808	32	30	0.027	2	1	0	0
2022-10-02 05:42:28	53	344.6	-117.5	3.839	3.812	32	30	0.027	2	0	-1	0.3
2022-10-02 05:42:48	54	345.1	-117.2	3.842	3.815	32	30	0.027	2	1	0	0
2022-10-02 05:43:08	54	345.3	-117.2	3.849	3.82	32	30	0.029	2	0	-1	0.4
2022-10-02 05:43:28	55	345.8	-117.6	3.854	3.825	33	30	0.029	3	1	0	0.1
2022-10-02 05:43:48	55	346.3	-117.5	3.859	3.83	33	30	0.029	3	0	-1	0.2
2022-10-02 05:44:08	56	346.6	-117.3	3.864	3.834	33	30	0.03	3	1	0	0.3
2022-10-02 05:44:28	56	347.3	-117	3.867	3.838	33	30	0.029	3	0	0	0.2
2022-10-02 05:44:48	56	347.6	-117.2	3.872	3.843	33	30	0.029	3	0	-1	0.1
2022-10-02 05:45:08	57	348.1	-117.1	3.879	3.848	33	30	0.031	3	1	0	0.2
2022-10-02 05:45:28	57	348.6	-116.9	3.882	3.851	33	30	0.031	3	0	-1	0.4
2022-10-02 05:45:48	58	348.8	-117.3	3.886	3.856	33	30	0.03	3	1	0	0.2
2022-10-02 05:46:08	58	349.3	-117.5	3.892	3.86	33	30	0.032	3	0	-1	0.3
2022-10-02 05:46:28	59	349.8	-117.2	3.897	3.866	33	30	0.031	3	1	0	0.3
2022-10-02 05:46:48	59	350.3	-116.9	3.901	3.869	33	30	0.032	3	0	-1	0.2
2022-10-02 05:47:08	60	350.6	-117.1	3.907	3.875	33	30	0.032	3	1	0	0.2
2022-10-02 05:47:28	60	351.1	-117.3	3.913	3.881	33	30	0.032	3	0	-1	0.2
2022-10-02 05:47:48	61	351.6	-117.1	3.917	3.885	33	30	0.032	3	1	0	0.2
2022-10-02 05:48:08	61	352.1	-116.9	3.922	3.889	33	31	0.033	2	0	-1	0.4
2022-10-02 05:48:28	62	352.6	-117.3	3.927	3.894	33	31	0.033	2	1	0	0
2022-10-02 05:48:48	62	352.9	-117.3	3.932	3.899	33	31	0.033	2	0	-1	0
2022-10-02 05:49:08	63	353.4	-117.3	3.938	3.905	33	31	0.033	2	1	0	0.2
2022-10-02 05:49:28	63	353.6	-117.1	3.942	3.907	33	31	0.035	2	0	-1	0.5
2022-10-02 05:49:48	64	354.1	-117.6	3.947	3.914	33	31	0.033	2	1	0	0.3
2022-10-02 05:50:08	64	354.9	-117.3	3.953	3.919	33	31	0.034	2	0	0	0.3
2022-10-02 05:50:28	64	354.9	-117	3.957	3.922	33	31	0.035	2	0	-1	0
2022-10-02 05:50:48	65	355.6	-117	3.962	3.928	33	31	0.034	2	1	0	14.6
2022-10-02 05:51:08	65	355.4	-102.4	3.961	3.927	33	31	0.034	2	0	-1	0.2
2022-10-02 05:51:28	66	355.6	-102.6	3.963	3.929	33	31	0.034	2	1	0	0.2
2022-10-02 05:51:48	66	356.1	-102.4	3.968	3.933	33	31	0.035	2	0	-1	0.2
2022-10-02 05:52:08	67	356.4	-102.2	3.971	3.936	33	31	0.035	2	1	0	0.4
2022-10-02 05:52:28	67	356.9	-102.6	3.976	3.942	33	31	0.034	2	0	0	0.2
2022-10-02 05:52:48	67	357.1	-102.4	3.981	3.947	33	31	0.034	2	0	-1	0.4
2022-10-02 05:53:08	68	357.6	-102	3.984	3.95	33	31	0.034	2	1	0	1.3
2022-10-02 05:53:28	68	357.6	-100.7	3.99	3.954	33	31	0.036	2	0	-1	0.8
2022-10-02 05:53:48	69	358.1	-99.9	3.993	3.958	33	31	0.035	2	1	0	1
2022-10-02 05:54:08	69	358.4	-100.9	3.996	3.961	33	31	0.035	2	0	0	0.2
2022-10-02 05:54:28	69	358.9	-100.7	4	3.965	33	31	0.035	2	0	-1	0.1
2022-10-02 05:54:48	70	359.1	-100.8	4.006	3.971	33	31	0.035	2	1	0	0.1
2022-10-02 05:55:08	70	359.9	-100.7	4.011	3.975	33	31	0.036	2	0	-1	0.1
2022-10-02 05:55:28	71	360.4	-100.8	4.014	3.979	33	31	0.035	2	1	0	0
2022-10-02 05:55:48	71	360.6	-100.8	4.02	3.984	33	31	0.036	2	0	0	0.3
2022-10-02 05:56:08	71	361.1	-100.5	4.025	3.989	33	31	0.036	2	0	-1	2.1
2022-10-02 05:56:28	72	361.6	-102.6	4.03	3.993	33	31	0.037	2	1	0	0.3
2022-10-02 05:56:48	72	361.9	-102.3	4.035	3.999	33	31	0.036	2	0	-1	0.2
2022-10-02 05:57:08	73	362.4	-102.1	4.039	4.002	33	31	0.037	2	1	0	0.1
2022-10-02 05:57:28	73	362.6	-102.2	4.043	4.007	33	31	0.036	2	0	-1	0.1
2022-10-02 05:57:48	74	363.1	-102.3	4.048	4.011	33	31	0.037	2	1	0	0.1
2022-10-02 05:58:08	74	363.4	-102.4	4.053	4.017	33	31	0.036	2	0	0	0.2
2022-10-02 05:58:28	74	364.2	-102.2	4.058	4.021	33	31	0.037	2	0	-1	0.3
2022-10-02 05:58:48	75	364.4	-101.9	4.063	4.026	33	31	0.037	2	1	0	0.3
2022-10-02 05:59:08	75	364.9	-102.2	4.068	4.03	33	31	0.038	2	0	-1	0.1
2022-10-02 05:59:28	76	365.4	-102.1	4.073	4.035	33	31	0.038	2	1	0	0
2022-10-02 05:59:48	76	365.9	-102.1	4.079	4.041	33	31	0.038	2	0	0	0
2022-10-02 06:00:08	76	366.2	-102.1	4.083	4.046	33	31	0.037	2	0	-1	0.6
2022-10-02 06:00:28	77	366.7	-102.7	4.088	4.05	33	31	0.038	2	1	0	0.2
2022-10-02 06:00:48	77	367.2	-102.5	4.093	4.055	33	30	0.038	3	0	-1	0.2
2022-10-02 06:01:08	78	367.4	-102.3	4.098	4.059	33	30	0.039	3	1	0	55.8
2022-10-02 06:01:28	78	365.2	-46.5	4.071	4.034	33	30	0.037	3	0	0	0.6
2022-10-02 06:01:48	78	364.7	-47.1	4.069	4.032	33	30	0.037	3	0	0	0.1
2022-10-02 06:02:08	78	364.7	-47	4.07	4.033	33	30	0.037	3	0	-1	0.4
2022-10-02 06:02:28	79	364.9	-46.6	4.071	4.034	33	30	0.037	3	1	0	0
2022-10-02 06:02:48	79	365.2	-46.6	4.072	4.035	33	30	0.037	3	0	0	0.1
2022-10-02 06:03:08	79	365.2	-46.7	4.074	4.037	33	30	0.037	3	0	0	0.1
2022-10-02 06:03:28	79	365.4	-46.8	4.076	4.039	33	30	0.037	3	0	0	0.2
2022-10-02 06:03:48	79	365.7	-46.6	4.078	4.041	32	30	0.037	2	0	-1	0.1
2022-10-02 06:04:08	80	365.9	-46.7	4.081	4.043	32	30	0.038	2	1	0	0
2022-10-02 06:04:28	80	365.9	-46.7	4.082	4.045	32	30	0.037	2	0	0	0
2022-10-02 06:04:48	80	366.2	-46.7	4.084	4.047	32	30	0.037	2	0	0	0.4
2022-10-02 06:05:08	80	366.2	-46.3	4.086	4.049	32	30	0.037	2	0	-1	0.1
2022-10-02 06:05:28	81	366.7	-46.4	4.089	4.051	32	30	0.038	2	1	0	0.3
2022-10-02 06:05:48	81	366.7	-46.7	4.09	4.053	32	29	0.037	3	0	0	0
2022-10-02 06:06:08	81	366.9	-46.7	4.093	4.055	32	29	0.038	3	0	0	0.1
2022-10-02 06:06:28	81	367.2	-46.6	4.096	4.059	32	29	0.037	3	0	-1	0
2022-10-02 06:06:48	82	367.4	-46.6	4.097	4.059	32	29	0.038	3	1	0	0.1
2022-10-02 06:07:08	82	367.4	-46.7	4.1	4.062	32	29	0.038	3	0	0	0.1
2022-10-02 06:07:28	82	367.9	-46.8	4.101	4.064	32	29	0.037	3	0	0	0.2
2022-10-02 06:07:48	82	367.9	-46.6	4.104	4.066	32	29	0.038	3	0	-1	0.4
2022-10-02 06:08:08	83	368.2	-46.2	4.107	4.069	32	29	0.038	3	1	0	0.5
2022-10-02 06:08:28	83	368.4	-46.7	4.109	4.072	32	29	0.037	3	0	0	0.2
2022-10-02 06:08:48	83	368.7	-46.5	4.111	4.073	32	29	0.038	3	0	0	0.1
2022-10-02 06:09:08	83	368.7	-46.4	4.112	4.075	32	29	0.037	3	0	0	0.1
2022-10-02 06:09:28	83	368.9	-46.5	4.115	4.077	31	29	0.038	2	0	-1	0.3
2022-10-02 06:09:48	84	368.9	-46.8	4.119	4.081	31	29	0.038	2	1	0	0
2022-10-02 06:10:08	84	369.4	-46.8	4.119	4.081	31	29	0.038	2	0	0	0.2
2022-10-02 06:10:28	84	369.4	-46.6	4.121	4.084	31	29	0.037	2	0	0	0.3
2022-10-02 06:10:48	84	369.7	-46.3	4.123	4.086	31	29	0.037	2	0	-1	0.3
2022-10-02 06:11:08	85	369.9	-46.6	4.126	4.089	31	28	0.037	3	1	0	0.2
2022-10-02 06:11:28	85	370.2	-46.8	4.129	4.091	31	28	0.038	3	0	0	0.4
2022-10-02 06:11:48	85	370.2	-46.4	4.131	4.094	31	28	0.037	3	0	0	0
2022-10-02 06:12:08	85	370.7	-46.4	4.133	4.096	31	28	0.037	3	0	-1	0.4
2022-10-02 06:12:28	86	370.7	-46.8	4.136	4.097	31	28	0.039	3	1	0	0.1
2022-10-02 06:12:48	86	370.9	-46.9	4.137	4.1	31	28	0.037	3	0	0	0.6
2022-10-02 06:13:08	86	371.2	-46.3	4.14	4.102	31	28	0.038	3	0	0	0.2
2022-10-02 06:13:28	86	371.4	-46.5	4.143	4.105	31	28	0.038	3	0	-1	0.1
2022-10-02 06:13:48	87	371.4	-46.4	4.145	4.108	31	28	0.037	3	1	0	0.6
2022-10-02 06:14:08	87	371.7	-47	4.148	4.109	31	28	0.039	3	0	0	0.5
2022-10-02 06:14:28	87	371.9	-46.5	4.15	4.112	31	28	0.038	3	0	0	0
2022-10-02 06:14:48	87	372.2	-46.5	4.151	4.113	31	28	0.038	3	0	-1	0.2
2022-10-02 06:15:08	88	372.4	-46.7	4.154	4.116	31	28	0.038	3	1	0	0.2
2022-10-02 06:15:28	88	372.4	-46.9	4.156	4.118	30	28	0.038	2	0	-1	0
2022-10-02 06:15:48	89	372.7	-46.9	4.158	4.121	30	28	0.037	2	1	0	0.2
2022-10-02 06:16:08	89	372.9	-46.7	4.161	4.123	30	27	0.038	3	0	0	0.1
2022-10-02 06:16:28	89	373.2	-46.6	4.163	4.125	30	27	0.038	3	0	-1	0.1
2022-10-02 06:16:48	90	373.4	-46.5	4.165	4.127	30	27	0.038	3	1	0	0.4
2022-10-02 06:17:08	90	373.7	-46.9	4.167	4.129	30	27	0.038	3	0	0	0.4
2022-10-02 06:17:28	90	373.7	-46.5	4.17	4.133	30	27	0.037	3	0	-1	0
2022-10-02 06:17:48	91	374.2	-46.5	4.173	4.135	30	27	0.038	3	1	0	0.1
2022-10-02 06:18:08	91	374.2	-46.6	4.174	4.137	30	27	0.037	3	0	-1	0.3
2022-10-02 06:18:28	92	374.4	-46.9	4.177	4.139	30	27	0.038	3	1	0	0.1
2022-10-02 06:18:48	92	374.7	-46.8	4.179	4.141	30	27	0.038	3	0	0	0.2
2022-10-02 06:19:08	92	374.9	-46.6	4.181	4.143	30	27	0.038	3	0	0	0.3
2022-10-02 06:19:28	92	374.9	-46.9	4.183	4.145	30	27	0.038	3	0	-1	0
2022-10-02 06:19:48	93	375.2	-46.9	4.186	4.148	30	27	0.038	3	1	0	0.4
2022-10-02 06:20:08	93	375.4	-46.5	4.188	4.149	30	27	0.039	3	0	0	0
2022-10-02 06:20:28	93	375.7	-46.5	4.191	4.152	30	27	0.039	3	0	-1	0
2022-10-02 06:20:48	94	375.9	-46.5	4.193	4.155	30	27	0.038	3	1	0	0.5
2022-10-02 06:21:08	94	376.2	-47	4.195	4.157	30	27	0.038	3	0	0	0.4
2022-10-02 06:21:28	94	376.5	-46.6	4.197	4.159	30	27	0.038	3	0	-1	0.1
2022-10-02 06:21:48	95	376.5	-46.5	4.199	4.161	30	26	0.038	4	1	0	0.2
2022-10-02 06:22:08	95	376.7	-46.7	4.202	4.164	29	26	0.038	3	0	0	0.4
2022-10-02 06:22:28	95	377	-47.1	4.206	4.166	29	26	0.04	3	0	-1	0.4
2022-10-02 06:22:48	96	377.2	-46.7	4.207	4.169	29	26	0.038	3	1	0	0.2
2022-10-02 06:23:08	96	377.2	-46.5	4.209	4.171	29	26	0.038	3	0	0	0.1
2022-10-02 06:23:28	96	377.7	-46.6	4.211	4.172	29	26	0.039	3	0	0	0.1
2022-10-02 06:23:48	96	377.7	-46.7	4.215	4.176	29	26	0.039	3	0	-1	0.2
2022-10-02 06:24:08	97	378	-46.9	4.216	4.178	29	26	0.038	3	1	0	34.8
2022-10-02 06:24:28	97	376.2	-12.1	4.196	4.159	29	26	0.037	3	0	0	0.2
2022-10-02 06:24:48	97	375.7	-12.3	4.193	4.156	29	26	0.037	3	0	0	2.5
2022-10-02 06:25:08	97	375.7	-14.8	4.193	4.155	29	26	0.038	3	0	0	0.6
2022-10-02 06:25:28	97	375.7	-14.2	4.194	4.156	29	26	0.038	3	0	0	0.4
2022-10-02 06:25:48	97	375.7	-14.6	4.192	4.155	29	26	0.037	3	0	0	0
2022-10-02 06:26:08	97	375.7	-14.6	4.192	4.156	29	26	0.036	3	0	0	0.2
2022-10-02 06:26:28	97	375.7	-14.4	4.193	4.155	29	26	0.038	3	0	0	0.3
2022-10-02 06:26:48	97	375.7	-14.7	4.193	4.157	29	26	0.036	3	0	0	0.1
2022-10-02 06:27:08	97	375.7	-14.6	4.193	4.157	29	25	0.036	4	0	0	0.1
2022-10-02 06:27:28	97	375.7	-14.7	4.194	4.157	29	25	0.037	4	0	89	16
2022-10-02 16:41:08	8	315	1.3	3.517	3.496	35	32	0.021	3	-89	0	15
2022-10-02 16:41:28	8	315.7	-13.7	3.524	3.503	35	32	0.021	3	0	0	2.2
2022-10-02 16:41:48	8	316	-11.5	3.525	3.504	35	32	0.021	3	0	0	3.3
2022-10-02 16:42:08	8	315.7	-8.2	3.525	3.504	35	32	0.021	3	0	0	2
2022-10-02 16:42:28	8	315.7	-6.2	3.525	3.503	35	32	0.022	3	0	0	0.2
2022-10-02 16:42:48	8	315.7	-6.4	3.524	3.504	35	32	0.02	3	0	0	6.2
2022-10-02 16:43:08	8	316	-12.6	3.527	3.506	35	32	0.021	3	0	0	19.8
2022-10-02 16:43:28	8	317.2	-32.4	3.538	3.517	35	32	0.021	3	0	0	18.6
2022-10-02 16:43:48	8	318.2	-51	3.551	3.53	35	32	0.021	3	0	-1	20.1
2022-10-02 16:44:08	9	319.7	-71.1	3.567	3.544	35	32	0.023	3	1	0	8.1
2022-10-02 16:44:28	9	320.7	-63	3.576	3.552	35	32	0.024	3	0	0	47.1
2022-10-02 16:44:48	9	322.7	-110.1	3.597	3.573	35	32	0.024	3	0	-1	1.2
2022-10-02 16:45:08	10	323.7	-111.3	3.609	3.581	35	32	0.028	3	1	0	0.1
2022-10-02 16:45:28	10	324.2	-111.2	3.615	3.588	36	32	0.027	4	0	-1	0
2022-10-02 16:45:48	11	324.7	-111.2	3.622	3.595	36	32	0.027	4	1	0	0
2022-10-02 16:46:08	11	325.5	-111.2	3.628	3.599	36	32	0.029	4	0	0	1.8
2022-10-02 16:46:28	11	325.7	-113	3.635	3.606	36	32	0.029	4	0	-1	1.2
2022-10-02 16:46:48	12	326.5	-114.2	3.64	3.61	36	32	0.03	4	1	0	0.2
2022-10-02 16:47:08	12	327	-114.4	3.645	3.618	36	32	0.027	4	0	-1	0.2
2022-10-02 16:47:28	13	327.5	-114.6	3.65	3.621	36	32	0.029	4	1	0	0.4
2022-10-02 16:47:48	13	327.8	-114.2	3.653	3.626	36	32	0.027	4	0	-1	0.5
2022-10-02 16:48:08	14	328.3	-114.7	3.658	3.632	35	32	0.026	3	1	0	0
2022-10-02 16:48:28	14	328.5	-114.7	3.662	3.636	35	32	0.026	3	0	-1	0.2
2022-10-02 16:48:48	15	329	-114.9	3.666	3.641	35	32	0.025	3	1	0	0.3
2022-10-02 16:49:08	15	329.3	-114.6	3.67	3.643	35	32	0.027	3	0	-1	0.1
2022-10-02 16:49:28	16	329.8	-114.7	3.675	3.648	35	32	0.027	3	1	0	0.1
2022-10-02 16:49:48	16	330	-114.8	3.677	3.652	35	32	0.025	3	0	-1	0.2
2022-10-02 16:50:08	17	330.5	-114.6	3.68	3.656	35	32	0.024	3	1	0	0.1
2022-10-02 16:50:28	17	330.8	-114.5	3.684	3.659	35	32	0.025	3	0	0	0.3
2022-10-02 16:50:48	17	331	-114.8	3.688	3.663	35	32	0.025	3	0	-1	0.2
2022-10-02 16:51:08	18	331.3	-115	3.691	3.666	35	32	0.025	3	1	0	0.4
2022-10-02 16:51:28	18	331.8	-114.6	3.693	3.67	35	32	0.023	3	0	-1	0.3
2022-10-02 16:51:48	19	332	-114.9	3.695	3.674	35	32	0.021	3	1	0	0.2
2022-10-02 16:52:08	19	332	-114.7	3.699	3.676	35	32	0.023	3	0	-1	0.2
2022-10-02 16:52:28	20	332.5	-114.5	3.701	3.681	35	32	0.02	3	1	0	0.3
2022-10-02 16:52:48	20	332.8	-114.8	3.704	3.685	35	32	0.019	3	0	-1	0.2
2022-10-02 16:53:08	21	333	-114.6	3.706	3.688	35	32	0.018	3	1	0	0.1
2022-10-02 16:53:28	21	333.3	-114.7	3.709	3.69	35	31	0.019	4	0	-1	0.2
2022-10-02 16:53:48	22	333.3	-114.9	3.71	3.692	35	31	0.018	4	1	0	0
2022-10-02 16:54:08	22	333.5	-114.9	3.712	3.695	35	31	0.017	4	0	-1	0
2022-10-02 16:54:28	23	333.8	-114.9	3.715	3.698	35	31	0.017	4	1	0	0.1
2022-10-02 16:54:48	23	334	-115	3.717	3.701	35	31	0.016	4	0	0	0.3
2022-10-02 16:55:08	23	334.3	-114.7	3.719	3.703	34	31	0.016	3	0	-1	0
2022-10-02 16:55:28	24	334.3	-114.7	3.722	3.707	34	31	0.015	3	1	0	0.3
2022-10-02 16:55:48	24	334.5	-115	3.724	3.708	34	31	0.016	3	0	-1	0
2022-10-02 16:56:08	25	334.8	-115	3.725	3.71	34	31	0.015	3	1	0	0.2
2022-10-02 16:56:28	25	335	-114.8	3.728	3.711	34	31	0.017	3	0	-1	0.2
2022-10-02 16:56:48	26	335.3	-115	3.73	3.714	34	31	0.016	3	1	0	0.1
2022-10-02 16:57:08	26	335.3	-115.1	3.733	3.716	34	31	0.017	3	0	-1	0.4
2022-10-02 16:57:28	27	335.5	-114.7	3.735	3.72	34	31	0.015	3	1	0	0.5
2022-10-02 16:57:48	27	336	-115.2	3.736	3.721	34	31	0.015	3	0	-1	0.2
2022-10-02 16:58:08	28	335.8	-115	3.739	3.722	34	31	0.017	3	1	0	0.3
2022-10-02 16:58:28	28	336.3	-114.7	3.741	3.725	34	31	0.016	3	0	0	0.5
2022-10-02 16:58:48	28	336.3	-115.2	3.743	3.726	34	31	0.017	3	0	-1	0.2
2022-10-02 16:59:08	29	336.3	-115	3.745	3.729	34	31	0.016	3	1	0	0.1
2022-10-02 16:59:28	29	336.8	-114.9	3.749	3.731	34	31	0.018	3	0	-1	0.2
2022-10-02 16:59:48	30	337	-114.7	3.75	3.732	34	31	0.018	3	1	0	0.5
2022-10-02 17:00:08	30	337.3	-115.2	3.753	3.736	34	31	0.017	3	0	-1	0.3
2022-10-02 17:00:28	31	337.5	-114.9	3.757	3.739	34	31	0.018	3	1	0	0.3
2022-10-02 17:00:48	31	337.5	-115.2	3.758	3.739	34	30	0.019	4	0	-1	0
2022-10-02 17:01:08	32	338	-115.2	3.762	3.742	34	30	0.02	4	1	0	0.4
2022-10-02 17:01:28	32	338.3	-114.8	3.764	3.745	34	30	0.019	4	0	-1	0.2
2022-10-02 17:01:48	33	338.3	-114.6	3.766	3.747	34	30	0.019	4	1	0	0.4
2022-10-02 17:02:08	33	338.5	-115	3.769	3.75	34	30	0.019	4	0	-1	0
2022-10-02 17:02:28	34	338.8	-115	3.773	3.753	34	30	0.02	4	1	0	0.3
2022-10-02 17:02:48	34	339.1	-114.7	3.776	3.756	34	30	0.02	4	0	0	0.4
2022-10-02 17:03:08	34	339.3	-115.1	3.777	3.757	34	30	0.02	4	0	-1	0.2
2022-10-02 17:03:28	35	339.6	-114.9	3.781	3.761	34	30	0.02	4	1	0	0.1
2022-10-02 17:03:48	35	339.8	-115	3.783	3.762	34	30	0.021	4	0	-1	0.4
2022-10-02 17:04:08	36	340.3	-115.4	3.787	3.765	34	30	0.022	4	1	0	0.5
2022-10-02 17:04:28	36	340.3	-114.9	3.791	3.768	34	30	0.023	4	0	-1	0.2
2022-10-02 17:04:48	37	340.6	-114.7	3.792	3.771	34	30	0.021	4	1	0	0.3
2022-10-02 17:05:08	37	341.1	-115	3.798	3.775	34	30	0.023	4	0	-1	0.3
2022-10-02 17:05:28	38	341.3	-115.3	3.8	3.776	34	30	0.024	4	1	0	0.7
2022-10-02 17:05:48	38	341.6	-114.6	3.803	3.779	34	30	0.024	4	0	-1	0.5
2022-10-02 17:06:08	39	341.8	-115.1	3.807	3.783	34	30	0.024	4	1	0	0
2022-10-02 17:06:28	39	342.1	-115.1	3.81	3.786	34	30	0.024	4	0	-1	0.3
2022-10-02 17:06:48	40	342.6	-114.8	3.814	3.789	34	30	0.025	4	1	0	0.4
2022-10-02 17:07:08	40	342.8	-115.2	3.818	3.793	34	30	0.025	4	0	0	0.1
2022-10-02 17:07:28	40	343.1	-115.1	3.821	3.796	34	30	0.025	4	0	-1	0
2022-10-02 17:07:48	41	343.3	-115.1	3.826	3.799	34	30	0.027	4	1	0	0.2
2022-10-02 17:08:08	41	343.8	-114.9	3.829	3.803	34	30	0.026	4	0	-1	0.2
2022-10-02 17:08:28	42	344.1	-115.1	3.833	3.806	34	30	0.027	4	1	0	0
2022-10-02 17:08:48	42	344.3	-115.1	3.837	3.809	34	30	0.028	4	0	-1	0.1
2022-10-02 17:09:08	43	344.8	-115	3.841	3.813	34	30	0.028	4	1	0	0.2
2022-10-02 17:09:28	43	345.1	-115.2	3.845	3.815	34	30	0.03	4	0	-1	0.3
2022-10-02 17:09:48	44	345.6	-114.9	3.849	3.82	34	30	0.029	4	1	0	0.2
2022-10-02 17:10:08	44	345.8	-115.1	3.854	3.825	34	30	0.029	4	0	-1	0.2
2022-10-02 17:10:28	45	346.3	-115.3	3.857	3.828	34	30	0.029	4	1	0	0.4
2022-10-02 17:10:48	45	346.6	-114.9	3.863	3.833	34	31	0.03	3	0	-1	0.3
2022-10-02 17:11:08	46	347.1	-115.2	3.867	3.837	34	31	0.03	3	1	0	0.1
2022-10-02 17:11:28	46	347.3	-115.1	3.87	3.84	34	31	0.03	3	0	0	0.4
2022-10-02 17:11:48	46	347.8	-114.7	3.875	3.843	34	31	0.032	3	0	-1	0.5
2022-10-02 17:12:08	47	348.1	-115.2	3.879	3.847	34	31	0.032	3	1	0	0.2
2022-10-02 17:12:28	47	348.6	-115	3.884	3.852	34	31	0.032	3	0	-1	0.1
2022-10-02 17:12:48	48	348.8	-114.9	3.888	3.857	35	31	0.031	4	1	0	0.2
2022-10-02 17:13:08	48	349.3	-115.1	3.893	3.86	35	31	0.033	4	0	-1	0.2
2022-10-02 17:13:28	49	349.8	-115.3	3.898	3.864	35	31	0.034	4	1	0	0.3
2022-10-02 17:13:48	49	350.1	-115	3.902	3.869	35	31	0.033	4	0	-1	0.2
2022-10-02 17:14:08	50	350.6	-114.8	3.907	3.873	35	31	0.034	4	1	0	0.1
2022-10-02 17:14:28	50	350.8	-114.9	3.911	3.878	35	31	0.033	4	0	-1	0
2022-10-02 17:14:48	51	351.4	-114.9	3.916	3.882	35	31	0.034	4	1	0	0.3
2022-10-02 17:15:08	51	351.6	-114.6	3.921	3.887	35	31	0.034	4	0	-1	0.4
2022-10-02 17:15:28	52	352.4	-115	3.925	3.891	35	31	0.034	4	1	0	0.4
2022-10-02 17:15:48	52	352.6	-114.6	3.929	3.894	35	31	0.035	4	0	-1	0.1
2022-10-02 17:16:08	53	352.9	-114.7	3.934	3.899	35	31	0.035	4	1	0	0.1
2022-10-02 17:16:28	53	353.4	-114.6	3.939	3.905	35	31	0.034	4	0	-1	0.6
2022-10-02 17:16:48	54	353.9	-115.2	3.944	3.91	35	31	0.034	4	1	0	0.4
2022-10-02 17:17:08	54	354.4	-114.8	3.949	3.914	35	31	0.035	4	0	-1	0
2022-10-02 17:17:28	55	354.6	-114.8	3.953	3.918	35	31	0.035	4	1	0	0.3
2022-10-02 17:17:48	55	355.1	-115.1	3.958	3.923	35	31	0.035	4	0	0	0.5
2022-10-02 17:18:08	55	355.6	-114.6	3.962	3.927	35	31	0.035	4	0	-1	15.1
2022-10-02 17:18:28	56	356.1	-99.5	3.967	3.933	35	31	0.034	4	1	0	0
2022-10-02 17:18:48	56	355.6	-99.5	3.963	3.929	35	31	0.034	4	0	-1	0.4
2022-10-02 17:19:08	57	356.1	-99.9	3.967	3.932	35	31	0.035	4	1	0	0.2
2022-10-02 17:19:28	57	356.1	-99.7	3.971	3.936	35	31	0.035	4	0	-1	0.1
2022-10-02 17:19:48	58	356.6	-99.8	3.975	3.94	35	31	0.035	4	1	0	0.3
2022-10-02 17:20:08	58	357.1	-100.1	3.979	3.943	35	31	0.036	4	0	0	0.6
2022-10-02 17:20:28	58	357.4	-99.5	3.983	3.948	35	31	0.035	4	0	-1	0.2
2022-10-02 17:20:48	59	357.9	-99.7	3.988	3.952	35	31	0.036	4	1	0	0.1
2022-10-02 17:21:08	59	358.1	-99.8	3.993	3.957	35	31	0.036	4	0	-1	0.1
2022-10-02 17:21:28	60	358.4	-99.9	3.996	3.961	35	31	0.035	4	1	0	0.2
2022-10-02 17:21:48	60	358.9	-99.7	4.001	3.965	35	31	0.036	4	0	-1	0.3
2022-10-02 17:22:08	61	359.1	-100	4.004	3.969	35	31	0.035	4	1	0	0.1
2022-10-02 17:22:28	61	359.6	-100.1	4.009	3.973	35	31	0.036	4	0	0	0.2
2022-10-02 17:22:48	61	360.1	-99.9	4.014	3.978	35	31	0.036	4	0	-1	0.2
2022-10-02 17:23:08	62	360.4	-99.7	4.019	3.983	35	31	0.036	4	1	0	0.1
2022-10-02 17:23:28	62	360.6	-99.8	4.022	3.986	35	31	0.036	4	0	-1	0.2
2022-10-02 17:23:48	63	361.1	-100	4.027	3.99	35	31	0.037	4	1	0	0.4
2022-10-02 17:24:08	63	361.6	-99.6	4.032	3.995	35	31	0.037	4	0	0	0.4
2022-10-02 17:24:28	63	362.1	-100	4.036	4	35	31	0.036	4	0	-1	0.1
2022-10-02 17:24:48	64	362.4	-100.1	4.041	4.004	35	31	0.037	4	1	0	0.3
2022-10-02 17:25:08	64	362.6	-99.8	4.045	4.008	35	31	0.037	4	0	-1	0.2
2022-10-02 17:25:28	65	363.1	-100	4.049	4.012	35	31	0.037	4	1	0	0.3
2022-10-02 17:25:48	65	363.6	-100.3	4.055	4.018	35	31	0.037	4	0	-1	0.5
2022-10-02 17:26:08	66	363.9	-99.8	4.059	4.021	35	31	0.038	4	1	0	0.2
2022-10-02 17:26:28	66	364.4	-100	4.063	4.026	35	31	0.037	4	0	0	0.2
2022-10-02 17:26:48	66	364.7	-99.8	4.068	4.03	35	31	0.038	4	0	-1	0.2
2022-10-02 17:27:08	67	365.4	-100	4.072	4.034	35	31	0.038	4	1	0	0.2
2022-10-02 17:27:28	67	365.7	-99.8	4.077	4.039	35	31	0.038	4	0	-1	0.2
2022-10-02 17:27:48	68	366.2	-100	4.082	4.044	35	31	0.038	4	1	0	0.1
2022-10-02 17:28:08	68	366.4	-100.1	4.086	4.048	35	31	0.038	4	0	0	0.2
2022-10-02 17:28:28	68	367.2	-99.9	4.091	4.052	35	31	0.039	4	0	-1	0.1
2022-10-02 17:28:48	69	367.4	-100	4.097	4.058	35	31	0.039	4	1	0	55.9
2022-10-02 17:29:08	69	365.2	-44.1	4.073	4.035	35	31	0.038	4	0	-1	0.4
2022-10-02 17:29:28	70	364.7	-44.5	4.07	4.032	35	31	0.038	4	1	0	0.3
2022-10-02 17:29:48	70	364.7	-44.2	4.069	4.031	35	31	0.038	4	0	0	0.1
2022-10-02 17:30:08	70	364.9	-44.3	4.07	4.032	35	31	0.038	4	0	0	0.3
2022-10-02 17:30:28	70	364.9	-44	4.07	4.033	35	31	0.037	4	0	-1	0.2
2022-10-02 17:30:48	71	365.2	-44.2	4.072	4.034	35	31	0.038	4	1	0	0.1
2022-10-02 17:31:08	71	365.2	-44.3	4.073	4.035	35	31	0.038	4	0	0	0.3
2022-10-02 17:31:28	71	365.4	-44	4.075	4.039	35	31	0.036	4	0	-1	0.5
2022-10-02 17:31:48	72	365.4	-44.5	4.078	4.039	35	30	0.039	5	1	0	0.1
2022-10-02 17:32:08	72	365.7	-44.4	4.08	4.041	35	30	0.039	5	0	0	0.4
2022-10-02 17:32:28	72	365.9	-44	4.081	4.044	35	30	0.037	5	0	-1	0.2
2022-10-02 17:32:48	73	366.2	-44.2	4.084	4.046	35	30	0.038	5	1	0	0
2022-10-02 17:33:08	73	366.2	-44.2	4.086	4.048	34	30	0.038	4	0	0	0.1
2022-10-02 17:33:28	73	366.4	-44.3	4.088	4.05	34	30	0.038	4	0	-1	0.3
2022-10-02 17:33:48	74	366.7	-44	4.089	4.051	34	30	0.038	4	1	0	0.4
2022-10-02 17:34:08	74	366.9	-44.4	4.092	4.054	34	30	0.038	4	0	0	0.1
2022-10-02 17:34:28	74	367.2	-44.3	4.094	4.057	34	30	0.037	4	0	0	0.1
2022-10-02 17:34:48	74	367.2	-44.2	4.096	4.058	34	30	0.038	4	0	-1	0.3
2022-10-02 17:35:08	75	367.4	-44.5	4.098	4.06	34	30	0.038	4	1	0	0.1
2022-10-02 17:35:28	75	367.4	-44.4	4.1	4.062	34	30	0.038	4	0	0	0
2022-10-02 17:35:48	75	367.9	-44.4	4.102	4.063	34	30	0.039	4	0	-1	0.4
2022-10-02 17:36:08	76	367.9	-44	4.104	4.067	34	30	0.037	4	1	0	0.2
2022-10-02 17:36:28	76	368.2	-44.2	4.106	4.068	34	30	0.038	4	0	-1	0.1
2022-10-02 17:36:48	77	368.2	-44.3	4.108	4.071	34	30	0.037	4	1	0	0.3
2022-10-02 17:37:08	77	368.7	-44	4.111	4.073	34	29	0.038	5	0	0	0.4
2022-10-02 17:37:28	77	368.7	-44.4	4.113	4.075	34	29	0.038	5	0	-1	0.1
2022-10-02 17:37:48	78	368.9	-44.5	4.115	4.078	34	29	0.037	5	1	0	0.3
2022-10-02 17:38:08	78	368.9	-44.2	4.117	4.08	34	29	0.037	5	0	0	0.2
2022-10-02 17:38:28	78	369.2	-44	4.119	4.081	34	29	0.038	5	0	-1	0.2
2022-10-02 17:38:48	79	369.4	-44.2	4.121	4.083	34	29	0.038	5	1	0	0.3
2022-10-02 17:39:08	79	369.7	-44.5	4.122	4.085	34	29	0.037	5	0	0	0.4
2022-10-02 17:39:28	79	369.7	-44.1	4.126	4.087	33	29	0.039	4	0	-1	0.3
2022-10-02 17:39:48	80	369.9	-44.4	4.128	4.09	33	29	0.038	4	1	0	0.1
2022-10-02 17:40:08	80	370.2	-44.5	4.13	4.092	33	29	0.038	4	0	0	0.4
2022-10-02 17:40:28	80	370.4	-44.1	4.132	4.094	33	29	0.038	4	0	-1	0.3
2022-10-02 17:40:48	81	370.7	-44.4	4.133	4.095	33	29	0.038	4	1	0	0.1
2022-10-02 17:41:08	81	370.7	-44.5	4.136	4.098	33	29	0.038	4	0	0	0.1
2022-10-02 17:41:28	81	370.9	-44.4	4.138	4.101	33	29	0.037	4	0	0	1
2022-10-02 17:41:48	81	370.9	-43.4	4.14	4.103	33	29	0.037	4	0	-1	0.5
2022-10-02 17:42:08	82	371.4	-43.9	4.142	4.104	33	28	0.038	5	1	0	0.6
2022-10-02 17:42:28	82	371.4	-43.3	4.145	4.106	33	28	0.039	5	0	0	0.4
2022-10-02 17:42:48	82	371.7	-43.7	4.146	4.109	33	28	0.037	5	0	-1	0.6
2022-10-02 17:43:08	83	371.7	-44.3	4.148	4.11	33	28	0.038	5	1	0	0.2
2022-10-02 17:43:28	83	372.2	-44.5	4.15	4.113	33	28	0.037	5	0	-1	0.2
2022-10-02 17:43:48	84	372.2	-44.3	4.152	4.115	33	28	0.037	5	1	0	0.2
2022-10-02 17:44:08	84	372.4	-44.1	4.155	4.118	33	28	0.037	5	0	-1	0.2
2022-10-02 17:44:28	85	372.7	-44.3	4.157	4.12	33	28	0.037	5	1	0	0.2
2022-10-02 17:44:48	85	372.9	-44.5	4.159	4.121	33	28	0.038	5	0	-1	1.3
2022-10-02 17:45:08	86	372.9	-43.2	4.162	4.123	33	28	0.039	5	1	0	0.5
2022-10-02 17:45:28	86	373.2	-43.7	4.163	4.125	33	28	0.038	5	0	0	0.3
2022-10-02 17:45:48	86	373.4	-43.4	4.165	4.127	32	28	0.038	4	0	-1	1
2022-10-02 17:46:08	87	373.7	-44.4	4.167	4.129	32	28	0.038	4	1	0	0.1
2022-10-02 17:46:28	87	373.7	-44.5	4.17	4.131	32	28	0.039	4	0	-1	0.3
2022-10-02 17:46:48	88	374.2	-44.2	4.172	4.134	32	28	0.038	4	1	0	0.2
2022-10-02 17:47:08	88	374.2	-44.4	4.175	4.136	32	27	0.039	5	0	-1	0.1
2022-10-02 17:47:28	89	374.4	-44.5	4.176	4.137	32	27	0.039	5	1	0	0
2022-10-02 17:47:48	89	374.4	-44.5	4.179	4.141	32	27	0.038	5	0	-1	0.4
2022-10-02 17:48:08	90	374.9	-44.1	4.181	4.142	32	27	0.039	5	1	0	0.5
2022-10-02 17:48:28	90	374.9	-43.6	4.182	4.144	32	27	0.038	5	0	0	1
2022-10-02 17:48:48	90	375.2	-44.6	4.185	4.147	32	27	0.038	5	0	-1	0.4
2022-10-02 17:49:08	91	375.2	-44.2	4.187	4.148	32	27	0.039	5	1	0	0.3
2022-10-02 17:49:28	91	375.7	-44.5	4.19	4.151	32	27	0.039	5	0	-1	0.2
2022-10-02 17:49:48	92	375.7	-44.7	4.192	4.153	32	27	0.039	5	1	0	0.1
2022-10-02 17:50:08	92	375.9	-44.6	4.194	4.156	32	27	0.038	5	0	0	0.5
2022-10-02 17:50:28	92	376.2	-44.1	4.196	4.157	32	27	0.039	5	0	-1	0.3
2022-10-02 17:50:48	93	376.5	-44.4	4.199	4.16	32	27	0.039	5	1	0	0
2022-10-02 17:51:08	93	376.5	-44.4	4.2	4.162	32	27	0.038	5	0	-1	0.2
2022-10-02 17:51:28	94	376.7	-44.2	4.203	4.164	32	27	0.039	5	1	0	0.5
2022-10-02 17:51:48	94	377	-44.7	4.204	4.167	32	27	0.037	5	0	0	1
2022-10-02 17:52:08	94	377	-43.7	4.207	4.169	32	27	0.038	5	0	-1	0.3
2022-10-02 17:52:28	95	377.2	-44	4.209	4.169	31	26	0.04	5	1	0	0.4
2022-10-02 17:52:48	95	377.5	-44.4	4.211	4.172	31	26	0.039	5	0	0	0.3
2022-10-02 17:53:08	95	377.7	-44.7	4.213	4.174	31	26	0.039	5	0	-1	0.1
2022-10-02 17:53:28	96	378	-44.8	4.217	4.177	31	26	0.04	5	1	0	34.6
2022-10-02 17:53:48	96	376.2	-10.2	4.197	4.159	31	26	0.038	5	0	0	0.1
2022-10-02 17:54:08	96	375.7	-10.3	4.194	4.156	31	26	0.038	5	0	0	0.1
2022-10-02 17:54:28	96	375.7	-10.2	4.192	4.155	31	26	0.037	5	0	0	1.2
2022-10-02 17:54:48	96	375.4	-9	4.19	4.153	31	26	0.037	5	0	0	0.4
2022-10-02 17:55:08	96	375.4	-9.4	4.189	4.152	31	26	0.037	5	0	0	0.1
2022-10-02 17:55:28	96	375.4	-9.5	4.19	4.152	31	26	0.038	5	0	0	0.1
2022-10-02 17:55:48	96	375.4	-9.6	4.19	4.153	31	26	0.037	5	0	0	0.6
2022-10-02 17:56:08	96	375.4	-10.2	4.19	4.152	31	26	0.038	5	0	0	0.2
2022-10-02 17:56:28	96	375.4	-10.4	4.19	4.153	31	26	0.037	5	0	0	0.1
2022-10-02 17:56:48	96	375.4	-10.5	4.19	4.153	31	26	0.037	5	0	0	1.4
2022-10-02 17:57:08	96	375.4	-9.1	4.191	4.153	31	26	0.038	5	0	0	0.4
2022-10-02 17:57:28	96	375.4	-9.5	4.189	4.152	31	25	0.037	6	0	0	0
2022-10-02 17:57:48	96	375.4	-9.5	4.19	4.152	31	25	0.038	6	0	0	0.1
2022-10-02 17:58:08	96	375.4	-9.6	4.19	4.153	31	25	0.037	6	0	0	0.1
2022-10-02 17:58:28	96	375.7	-9.5	4.19	4.154	31	25	0.036	6	0	0	1.1
2022-10-02 17:58:48	96	375.4	-10.6	4.19	4.154	30	25	0.036	5	0	0	0.1
2022-10-02 17:59:08	96	375.7	-10.5	4.191	4.155	30	25	0.036	5	0	0	0.2
2022-10-02 17:59:28	96	375.7	-10.3	4.192	4.155	30	25	0.037	5	0	0	0.8
2022-10-02 17:59:48	96	375.7	-9.5	4.191	4.155	30	25	0.036	5	0	0	0.1
2022-10-02 18:00:08	96	375.7	-9.4	4.192	4.156	30	25	0.036	5	0	0	0.2
2022-10-02 18:00:28	96	375.7	-9.2	4.192	4.156	30	25	0.036	5	0	0	0.4
2022-10-02 18:00:48	96	375.7	-9.6	4.192	4.156	30	25	0.036	5	0	0	0.1
2022-10-02 18:01:08	96	375.7	-9.7	4.193	4.157	30	25	0.036	5	0	0	0.3
2022-10-02 18:01:28	96	375.7	-10	4.193	4.157	30	25	0.036	5	0	0	0.4
2022-10-02 18:01:48	96	375.7	-10.4	4.194	4.158	30	25	0.036	5	0	0	0.2
2022-10-02 18:02:08	96	375.9	-10.6	4.195	4.158	30	25	0.037	5	0	30	4.9
2022-10-02 22:44:48	66	345.3	-5.7	3.854	3.818	33	29	0.036	4	-30	0	6.8
2022-10-02 22:45:08	66	345.6	-12.5	3.861	3.823	33	29	0.038	4	0	0	2.5
2022-10-02 22:45:28	66	345.6	-10	3.861	3.824	33	29	0.037	4	0	0	2.4
2022-10-02 22:45:48	66	345.8	-7.6	3.863	3.824	33	29	0.039	4	0	0	0.4
2022-10-02 22:46:08	66	345.6	-8	3.862	3.824	33	29	0.038	4	0	0	0.1
2022-10-02 22:46:28	66	345.8	-8.1	3.862	3.824	33	29	0.038	4	0	0	15.2
2022-10-02 22:46:48	66	346.3	-23.3	3.87	3.831	33	29	0.039	4	0	0	19.6
2022-10-02 22:47:08	66	347.8	-42.9	3.884	3.844	33	29	0.04	4	0	-1	19.3
2022-10-02 22:47:28	67	349.3	-62.2	3.902	3.861	33	29	0.041	4	1	0	4.6
2022-10-02 22:47:48	67	350.3	-66.8	3.912	3.869	33	29	0.043	4	0	0	34.3
2022-10-02 22:48:08	67	352.4	-101.1	3.932	3.887	33	29	0.045	4	0	-1	13.2
2022-10-02 22:48:28	68	354.1	-114.3	3.954	3.907	33	29	0.047	4	1	0	13.9
2022-10-02 22:48:48	68	355.4	-100.4	3.967	3.92	33	29	0.047	4	0	0	0.4
2022-10-02 22:49:08	68	355.4	-100.8	3.967	3.921	33	29	0.046	4	0	-1	0.6
2022-10-02 22:49:28	69	355.9	-100.2	3.974	3.927	34	29	0.047	5	1	0	0.1
2022-10-02 22:49:48	69	356.6	-100.3	3.98	3.935	34	29	0.045	5	0	-1	0.5
2022-10-02 22:50:08	70	357.1	-100.8	3.987	3.942	34	29	0.045	5	1	0	0.3
2022-10-02 22:50:28	70	357.6	-100.5	3.992	3.948	34	29	0.044	5	0	0	0.2
2022-10-02 22:50:48	70	358.4	-100.7	3.998	3.953	34	29	0.045	5	0	-1	0.1
2022-10-02 22:51:08	71	358.9	-100.6	4.004	3.96	34	29	0.044	5	1	0	1.5
2022-10-02 22:51:28	71	359.4	-102.1	4.009	3.966	34	29	0.043	5	0	-1	0.5
2022-10-02 22:51:48	72	359.9	-102.6	4.015	3.974	33	29	0.041	4	1	0	0.5
2022-10-02 22:52:08	72	360.6	-102.1	4.02	3.978	33	29	0.042	4	0	0	0.5
2022-10-02 22:52:28	72	361.1	-102.6	4.024	3.984	33	29	0.04	4	0	-1	0.2
2022-10-02 22:52:48	73	361.6	-102.4	4.03	3.99	33	29	0.04	4	1	0	0.4
2022-10-02 22:53:08	73	361.9	-102.8	4.035	3.995	33	29	0.04	4	0	-1	0.2
2022-10-02 22:53:28	74	362.4	-103	4.04	4	33	29	0.04	4	1	0	0.5
2022-10-02 22:53:48	74	362.6	-102.5	4.045	4.005	33	29	0.04	4	0	-1	0.3
2022-10-02 22:54:08	75	363.1	-102.8	4.051	4.011	33	29	0.04	4	1	0	0.2
2022-10-02 22:54:28	75	363.9	-102.6	4.056	4.014	33	29	0.042	4	0	0	0.4
2022-10-02 22:54:48	75	364.2	-102.2	4.06	4.02	33	29	0.04	4	0	-1	0.5
2022-10-02 22:55:08	76	364.7	-102.7	4.065	4.025	33	29	0.04	4	1	0	0.2
2022-10-02 22:55:28	76	365.2	-102.5	4.071	4.031	33	29	0.04	4	0	-1	0.2
2022-10-02 22:55:48	77	365.4	-102.7	4.074	4.034	33	29	0.04	4	1	0	0.4
2022-10-02 22:56:08	77	365.7	-102.3	4.08	4.039	33	29	0.041	4	0	0	0.1
2022-10-02 22:56:28	77	366.2	-102.4	4.085	4.044	33	29	0.041	4	0	-1	0
2022-10-02 22:56:48	78	366.7	-102.4	4.092	4.051	33	29	0.041	4	1	0	0
2022-10-02 22:57:08	78	367.2	-102.4	4.095	4.054	33	29	0.041	4	0	-1	55.6
2022-10-02 22:57:28	79	365.2	-46.8	4.072	4.034	33	29	0.038	4	1	0	0.4
2022-10-02 22:57:48	79	364.7	-47.2	4.068	4.029	33	29	0.039	4	0	0	3.8
2022-10-02 22:58:08	79	364.2	-43.4	4.061	4.023	33	29	0.038	4	0	0	3.3
2022-10-02 22:58:28	79	364.7	-46.7	4.07	4.031	33	29	0.039	4	0	0	0.3
2022-10-02 22:58:48	79	364.9	-47	4.071	4.033	33	29	0.038	4	0	-1	0.3
2022-10-02 22:59:08	80	365.2	-46.7	4.073	4.035	32	29	0.038	3	1	0	0.3
2022-10-02 22:59:28	80	365.2	-47	4.074	4.035	32	29	0.039	3	0	0	0.3
2022-10-02 22:59:48	80	365.4	-46.7	4.077	4.039	32	29	0.038	3	0	0	0.3
2022-10-02 23:00:08	80	365.7	-47	4.078	4.041	32	28	0.037	4	0	-1	0.4
2022-10-02 23:00:28	81	365.9	-46.6	4.081	4.043	32	28	0.038	4	1	0	0.2
2022-10-02 23:00:48	81	365.9	-46.4	4.082	4.045	32	28	0.037	4	0	0	0.2
2022-10-02 23:01:08	81	366.2	-46.6	4.085	4.048	32	28	0.037	4	0	0	0.2
2022-10-02 23:01:28	81	366.4	-46.4	4.087	4.05	32	28	0.037	4	0	0	0.4
2022-10-02 23:01:48	81	366.7	-46.8	4.088	4.051	32	28	0.037	4	0	-1	0.4
2022-10-02 23:02:08	82	366.7	-46.4	4.091	4.054	32	28	0.037	4	1	0	0.1
2022-10-02 23:02:28	82	366.9	-46.5	4.093	4.055	32	28	0.038	4	0	0	0.2
2022-10-02 23:02:48	82	367.2	-46.7	4.096	4.058	32	28	0.038	4	0	0	0
2022-10-02 23:03:08	82	367.4	-46.7	4.098	4.061	32	28	0.037	4	0	-1	0.2
2022-10-02 23:03:28	83	367.4	-46.9	4.1	4.063	32	28	0.037	4	1	37	40.9
2022-10-03 05:04:58	46	330.8	-6	3.687	3.67	32	29	0.017	3	-37	-1	6.2
2022-10-03 05:05:18	47	331.3	-12.2	3.693	3.675	32	29	0.018	3	1	0	3.6
2022-10-03 05:05:38	47	331.3	-8.6	3.691	3.675	32	29	0.016	3	0	0	0.9
2022-10-03 05:05:58	47	331.3	-7.7	3.692	3.675	32	29	0.017	3	0	0	0.3
2022-10-03 05:06:18	47	331.3	-8	3.692	3.676	32	29	0.016	3	0	0	0.2
2022-10-03 05:06:38	47	331.3	-8.2	3.693	3.676	32	29	0.017	3	0	0	19.5
2022-10-03 05:06:58	47	332.3	-27.7	3.703	3.685	32	29	0.018	3	0	0	19.6
2022-10-03 05:07:18	47	333.5	-47.3	3.715	3.698	32	29	0.017	3	0	0	19.4
2022-10-03 05:07:38	47	334.8	-66.7	3.728	3.711	32	29	0.017	3	0	0	14.3
2022-10-03 05:07:58	47	336	-81	3.741	3.723	32	29	0.018	3	0	-1	26.4
2022-10-03 05:08:18	48	337.5	-107.4	3.757	3.738	32	29	0.019	3	1	0	7.3
2022-10-03 05:08:38	48	338.3	-114.7	3.768	3.748	32	29	0.02	3	0	-1	0.5
2022-10-03 05:08:58	49	339.1	-115.2	3.774	3.753	32	29	0.021	3	1	0	0.1
2022-10-03 05:09:18	49	339.6	-115.1	3.779	3.757	32	29	0.022	3	0	-1	0.3
2022-10-03 05:09:38	50	339.8	-114.8	3.783	3.761	32	29	0.022	3	1	0	2
2022-10-03 05:09:58	50	340.3	-116.8	3.791	3.768	32	29	0.023	3	0	0	0.3
2022-10-03 05:10:18	50	340.8	-117.1	3.794	3.771	32	29	0.023	3	0	-1	0.6
2022-10-03 05:10:38	51	341.3	-117.7	3.801	3.776	32	29	0.025	3	1	0	0.3
2022-10-03 05:10:58	51	341.8	-117.4	3.805	3.78	32	29	0.025	3	0	-1	0.1
2022-10-03 05:11:18	52	342.1	-117.3	3.808	3.783	32	29	0.025	3	1	0	0
2022-10-03 05:11:38	52	342.6	-117.3	3.815	3.789	32	29	0.026	3	0	-1	0.2
2022-10-03 05:11:58	53	342.8	-117.1	3.82	3.793	32	29	0.027	3	1	0	0.5
2022-10-03 05:12:18	53	343.1	-117.6	3.825	3.796	33	29	0.029	4	0	-1	0.4
2022-10-03 05:12:38	54	343.6	-117.2	3.83	3.8	33	29	0.03	4	1	0	0.1
2022-10-03 05:12:58	54	344.3	-117.1	3.835	3.807	33	29	0.028	4	0	-1	0.2
2022-10-03 05:13:18	55	344.6	-117.3	3.839	3.81	33	29	0.029	4	1	0	0.3
2022-10-03 05:13:38	55	345.1	-117.6	3.846	3.815	33	29	0.031	4	0	-1	0.1
2022-10-03 05:13:58	56	345.3	-117.5	3.851	3.821	33	29	0.03	4	1	0	0.4
2022-10-03 05:14:18	56	346.1	-117.1	3.856	3.825	33	29	0.031	4	0	-1	0.4
2022-10-03 05:14:38	57	346.3	-117.5	3.862	3.829	33	29	0.033	4	1	0	0.1
2022-10-03 05:14:58	57	347.1	-117.4	3.867	3.835	33	30	0.032	3	0	0	0.4
2022-10-03 05:15:18	57	347.6	-117	3.874	3.841	33	30	0.033	3	0	-1	0.2
2022-10-03 05:15:38	58	348.1	-117.2	3.879	3.845	33	30	0.034	3	1	0	0.3
2022-10-03 05:15:58	58	348.6	-117.5	3.884	3.851	33	30	0.033	3	0	-1	0.1
2022-10-03 05:16:18	59	348.8	-117.6	3.891	3.857	33	30	0.034	3	1	0	0.2
2022-10-03 05:16:38	59	349.3	-117.4	3.895	3.861	33	30	0.034	3	0	-1	0.1
2022-10-03 05:16:58	60	350.1	-117.5	3.902	3.866	33	30	0.036	3	1	0	0
2022-10-03 05:17:18	60	350.6	-117.5	3.908	3.873	33	30	0.035	3	0	-1	0.4
2022-10-03 05:17:38	61	350.8	-117.1	3.912	3.877	33	30	0.035	3	1	0	0.1
2022-10-03 05:17:58	61	351.6	-117	3.918	3.882	33	30	0.036	3	0	-1	0.1
2022-10-03 05:18:18	62	352.1	-117.1	3.923	3.888	33	30	0.035	3	1	0	0.3
2022-10-03 05:18:38	62	352.6	-117.4	3.93	3.894	33	30	0.036	3	0	-1	0.3
2022-10-03 05:18:58	63	353.1	-117.1	3.935	3.899	33	30	0.036	3	1	0	0
2022-10-03 05:19:18	63	353.6	-117.1	3.94	3.904	33	30	0.036	3	0	-1	0.3
2022-10-03 05:19:38	64	354.1	-117.4	3.946	3.911	33	30	0.035	3	1	0	0
2022-10-03 05:19:58	64	354.4	-117.4	3.952	3.915	33	30	0.037	3	0	0	0
2022-10-03 05:20:18	64	354.9	-117.4	3.957	3.921	33	30	0.036	3	0	-1	0.4
2022-10-03 05:20:38	65	355.4	-117	3.961	3.925	33	30	0.036	3	1	0	14.5
2022-10-03 05:20:58	65	355.4	-102.5	3.96	3.925	33	30	0.035	3	0	-1	0
2022-10-03 05:21:18	66	355.4	-102.5	3.964	3.928	33	30	0.036	3	1	0	0.1
2022-10-03 05:21:38	66	355.9	-102.4	3.966	3.93	33	30	0.036	3	0	-1	0
2022-10-03 05:21:58	67	356.4	-102.4	3.972	3.936	33	30	0.036	3	1	0	0.3
2022-10-03 05:22:18	67	356.9	-102.7	3.977	3.941	33	30	0.036	3	0	0	0.2
2022-10-03 05:22:38	67	356.9	-102.5	3.98	3.945	33	30	0.035	3	0	-1	0
2022-10-03 05:22:58	68	357.4	-102.5	3.986	3.949	33	30	0.037	3	1	0	0.3
2022-10-03 05:23:18	68	357.9	-102.2	3.989	3.953	33	30	0.036	3	0	-1	0.4
2022-10-03 05:23:38	69	358.4	-102.6	3.995	3.959	33	30	0.036	3	1	0	0.1
2022-10-03 05:23:58	69	358.6	-102.5	3.999	3.961	33	30	0.038	3	0	0	0.4
2022-10-03 05:24:18	69	359.1	-102.1	4.003	3.966	33	30	0.037	3	0	-1	0.2
2022-10-03 05:24:38	70	359.6	-102.3	4.008	3.971	33	30	0.037	3	1	0	0.4
2022-10-03 05:24:58	70	359.9	-102.7	4.013	3.976	33	30	0.037	3	0	-1	0.3
2022-10-03 05:25:18	71	360.4	-102.4	4.018	3.98	33	30	0.038	3	1	0	0.2
2022-10-03 05:25:38	71	360.6	-102.2	4.023	3.985	33	30	0.038	3	0	-1	0.4
2022-10-03 05:25:58	72	361.1	-102.6	4.028	3.991	33	30	0.037	3	1	0	0.1
2022-10-03 05:26:18	72	361.6	-102.5	4.032	3.993	33	30	0.039	3	0	0	0.1
2022-10-03 05:26:38	72	361.9	-102.4	4.037	3.999	33	30	0.038	3	0	-1	0.1
2022-10-03 05:26:58	73	362.4	-102.3	4.041	4.004	33	30	0.037	3	1	0	0
2022-10-03 05:27:18	73	363.1	-102.3	4.047	4.009	33	30	0.038	3	0	-1	0.2
2022-10-03 05:27:38	74	363.1	-102.5	4.051	4.013	33	30	0.038	3	1	0	0.1
2022-10-03 05:27:58	74	363.9	-102.6	4.056	4.018	33	30	0.038	3	0	0	0.2
2022-10-03 05:28:18	74	364.4	-102.4	4.061	4.022	33	30	0.039	3	0	-1	0
2022-10-03 05:28:38	75	364.7	-102.4	4.067	4.028	33	30	0.039	3	1	0	0.3
2022-10-03 05:28:58	75	365.2	-102.7	4.07	4.03	33	30	0.04	3	0	-1	0.4
2022-10-03 05:29:18	76	365.4	-102.3	4.075	4.038	33	30	0.037	3	1	0	0.1
2022-10-03 05:29:38	76	366.2	-102.4	4.081	4.042	33	30	0.039	3	0	0	0.1
2022-10-03 05:29:58	76	366.2	-102.3	4.085	4.047	33	30	0.038	3	0	-1	0.4
2022-10-03 05:30:18	77	366.9	-102.7	4.092	4.052	33	30	0.04	3	1	0	0.4
2022-10-03 05:30:38	77	367.4	-102.3	4.095	4.056	33	30	0.039	3	0	-1	55.6
2022-10-03 05:30:58	78	364.9	-46.7	4.072	4.034	33	30	0.038	3	1	0	0.4
2022-10-03 05:31:18	78	364.7	-47.1	4.068	4.031	33	30	0.037	3	0	0	0.1
2022-10-03 05:31:38	78	364.7	-47	4.068	4.03	32	30	0.038	2	0	0	0.3
2022-10-03 05:31:58	78	364.7	-46.7	4.069	4.031	32	30	0.038	2	0	0	0.2
2022-10-03 05:32:18	78	364.7	-46.5	4.071	4.033	32	29	0.038	3	0	-1	0
2022-10-03 05:32:38	79	365.2	-46.5	4.072	4.035	32	29	0.037	3	1	0	0.2
2022-10-03 05:32:58	79	365.2	-46.7	4.074	4.037	32	29	0.037	3	0	0	0.2
2022-10-03 05:33:18	79	365.4	-46.5	4.075	4.038	32	29	0.037	3	0	0	0.1
2022-10-03 05:33:38	79	365.7	-46.4	4.078	4.041	32	29	0.037	3	0	-1	0.4
2022-10-03 05:33:58	80	365.9	-46.8	4.08	4.042	32	29	0.038	3	1	0	0
2022-10-03 05:34:18	80	365.9	-46.8	4.083	4.045	32	29	0.038	3	0	0	0.3
2022-10-03 05:34:38	80	366.2	-46.5	4.085	4.048	32	29	0.037	3	0	0	0
2022-10-03 05:34:58	80	366.4	-46.5	4.086	4.049	32	29	0.037	3	0	0	0.3
2022-10-03 05:35:18	80	366.7	-46.8	4.088	4.052	32	29	0.036	3	0	-1	0
2022-10-03 05:35:38	81	366.7	-46.8	4.092	4.054	32	29	0.038	3	1	0	0.2
2022-10-03 05:35:58	81	367.2	-46.6	4.094	4.056	32	29	0.038	3	0	0	0.1
2022-10-03 05:36:18	81	367.2	-46.5	4.096	4.058	31	29	0.038	2	0	0	0.2
2022-10-03 05:36:38	81	367.2	-46.7	4.097	4.06	31	29	0.037	2	0	-1	0.1
2022-10-03 05:36:58	82	367.4	-46.8	4.099	4.062	31	29	0.037	2	1	0	0.1
2022-10-03 05:37:18	82	367.9	-46.7	4.102	4.064	31	28	0.038	3	0	0	0.1
2022-10-03 05:37:38	82	367.9	-46.6	4.105	4.067	31	28	0.038	3	0	0	0.3
2022-10-03 05:37:58	82	368.2	-46.9	4.107	4.069	31	28	0.038	3	0	-1	0
2022-10-03 05:38:18	83	368.4	-46.9	4.109	4.072	31	28	0.037	3	1	0	0.4
2022-10-03 05:38:38	83	368.7	-46.5	4.112	4.074	31	28	0.038	3	0	0	0.1
2022-10-03 05:38:58	83	368.9	-46.6	4.114	4.075	31	28	0.039	3	0	0	0
2022-10-03 05:39:18	83	368.9	-46.6	4.116	4.078	31	28	0.038	3	0	-1	0.3
2022-10-03 05:39:38	84	369.2	-46.9	4.118	4.08	31	28	0.038	3	1	0	0.1
2022-10-03 05:39:58	84	369.4	-46.8	4.12	4.083	31	28	0.037	3	0	0	0.1
2022-10-03 05:40:18	84	369.7	-46.7	4.123	4.085	31	28	0.038	3	0	0	0.3
2022-10-03 05:40:38	84	369.7	-46.4	4.125	4.087	31	28	0.038	3	0	0	0.3
2022-10-03 05:40:58	84	369.9	-46.7	4.128	4.09	31	28	0.038	3	0	-1	0.2
2022-10-03 05:41:18	85	370.2	-46.9	4.13	4.092	31	28	0.038	3	1	0	0.1
2022-10-03 05:41:38	85	370.2	-46.8	4.132	4.093	31	28	0.039	3	0	0	0.1
2022-10-03 05:41:58	85	370.7	-46.7	4.134	4.096	30	28	0.038	2	0	0	0.1
2022-10-03 05:42:18	85	370.7	-46.6	4.137	4.098	30	28	0.039	2	0	-1	0.3
2022-10-03 05:42:38	86	370.9	-46.9	4.138	4.101	30	27	0.037	3	1	0	0.3
2022-10-03 05:42:58	86	371.2	-46.6	4.14	4.102	30	27	0.038	3	0	0	0
2022-10-03 05:43:18	86	371.4	-46.6	4.143	4.105	30	27	0.038	3	0	0	0.2
2022-10-03 05:43:38	86	371.7	-46.8	4.145	4.108	30	27	0.037	3	0	-1	0.1
2022-10-03 05:43:58	87	371.7	-46.9	4.147	4.108	30	27	0.039	3	1	0	0.1
2022-10-03 05:44:18	87	371.9	-46.8	4.151	4.112	30	27	0.039	3	0	0	0.1
2022-10-03 05:44:38	87	372.2	-46.7	4.153	4.115	30	27	0.038	3	0	-1	0.3
2022-10-03 05:44:58	88	372.4	-47	4.154	4.116	30	27	0.038	3	1	0	0.1
2022-10-03 05:45:18	88	372.4	-46.9	4.157	4.119	30	27	0.038	3	0	-1	0.2
2022-10-03 05:45:38	89	372.9	-46.7	4.16	4.123	30	27	0.037	3	1	0	0.1
2022-10-03 05:45:58	89	372.9	-46.6	4.162	4.124	30	27	0.038	3	0	0	0.1
2022-10-03 05:46:18	89	373.4	-46.7	4.164	4.126	30	27	0.038	3	0	-1	0.1
2022-10-03 05:46:38	90	373.4	-46.8	4.166	4.128	30	27	0.038	3	1	0	0.2
2022-10-03 05:46:58	90	373.7	-46.6	4.17	4.131	30	27	0.039	3	0	0	0.2
2022-10-03 05:47:18	90	373.9	-46.8	4.17	4.132	30	27	0.038	3	0	-1	0.3
2022-10-03 05:47:38	91	373.9	-47.1	4.173	4.135	30	27	0.038	3	1	0	0.1
2022-10-03 05:47:58	91	374.2	-47	4.176	4.137	29	26	0.039	3	0	-1	0.2
2022-10-03 05:48:18	92	374.4	-46.8	4.177	4.139	29	26	0.038	3	1	0	0.1
2022-10-03 05:48:38	92	374.7	-46.7	4.18	4.141	29	26	0.039	3	0	0	0.1
2022-10-03 05:48:58	92	374.9	-46.8	4.182	4.144	29	26	0.038	3	0	-1	0
2022-10-03 05:49:18	93	375.2	-46.8	4.185	4.146	29	26	0.039	3	1	0	0
2022-10-03 05:49:38	93	375.2	-46.8	4.188	4.149	29	26	0.039	3	0	0	0.3
2022-10-03 05:49:58	93	375.4	-47.1	4.19	4.15	29	26	0.04	3	0	-1	0.1
2022-10-03 05:50:18	94	375.7	-47	4.193	4.153	29	26	0.04	3	1	0	0
2022-10-03 05:50:38	94	375.9	-47	4.195	4.156	29	26	0.039	3	0	0	0.3
2022-10-03 05:50:58	94	376.2	-46.7	4.196	4.157	29	26	0.039	3	0	-1	2.2
2022-10-03 05:51:18	95	376.5	-48.9	4.2	4.161	29	26	0.039	3	1	0	0
2022-10-03 05:51:38	95	376.7	-48.9	4.203	4.164	29	26	0.039	3	0	0	0.1
2022-10-03 05:51:58	95	377	-49	4.206	4.167	29	26	0.039	3	0	-1	0
2022-10-03 05:52:18	96	377.2	-49	4.208	4.17	29	26	0.038	3	1	0	0.1
2022-10-03 05:52:38	96	377.5	-49.1	4.211	4.171	29	26	0.04	3	0	0	0
2022-10-03 05:52:58	96	377.7	-49.1	4.213	4.174	29	26	0.039	3	0	0	0
2022-10-03 05:53:18	96	378	-49.1	4.216	4.176	29	26	0.04	3	0	-1	34.4
2022-10-03 05:53:38	97	376.2	-14.7	4.197	4.159	29	26	0.038	3	1	0	0
2022-10-03 05:53:58	97	375.7	-14.7	4.194	4.157	29	25	0.037	4	0	0	0
2022-10-03 05:54:18	97	375.7	-14.7	4.192	4.155	29	25	0.037	4	0	0	0.1
2022-10-03 05:54:38	97	375.7	-14.8	4.191	4.154	29	25	0.037	4	0	0	0
2022-10-03 05:54:58	97	375.7	-14.8	4.191	4.154	29	25	0.037	4	0	0	0
2022-10-03 05:55:18	97	375.7	-14.8	4.191	4.153	29	25	0.038	4	0	0	0
2022-10-03 05:55:38	97	375.7	-14.8	4.191	4.153	28	25	0.038	3	0	0	0
2022-10-03 05:55:58	97	375.7	-14.8	4.191	4.154	28	25	0.037	3	0	0	0
2022-10-03 05:56:18	97	375.7	-14.8	4.191	4.154	28	25	0.037	3	0	0	0.1
2022-10-03 05:56:38	97	375.7	-14.9	4.191	4.155	28	25	0.036	3	0	0	0
2022-10-03 05:56:58	97	375.7	-14.9	4.193	4.155	28	25	0.038	3	0	0	0
2022-10-03 05:57:18	97	375.7	-14.9	4.192	4.156	28	25	0.036	3	0	0	0
2022-10-03 05:57:38	97	375.7	-14.9	4.193	4.156	28	25	0.037	3	0	0	0
2022-10-03 05:57:58	97	375.7	-14.9	4.194	4.157	28	25	0.037	3	0	0	0
2022-10-03 05:58:18	97	375.9	-14.9	4.195	4.157	28	25	0.038	3	0	0	0.1
2022-10-03 05:58:38	97	375.9	-14.8	4.195	4.157	28	25	0.038	3	0	0	0.1
2022-10-03 05:58:58	97	376.2	-14.9	4.195	4.158	28	25	0.037	3	0	0	0
2022-10-03 05:59:18	97	376.2	-14.9	4.196	4.159	28	25	0.037	3	0	0	0.1
2022-10-03 05:59:38	97	376.2	-15	4.196	4.16	28	25	0.036	3	0	0	0.2
2022-10-03 05:59:58	97	376.2	-14.8	4.197	4.16	28	25	0.037	3	0	0	0.2
2022-10-03 06:00:18	97	376.2	-15	4.197	4.161	28	25	0.036	3	0	0	0.1
2022-10-03 06:00:38	97	376.2	-14.9	4.199	4.162	28	25	0.037	3	0	0	0
2022-10-03 06:00:58	97	376.2	-14.9	4.198	4.162	28	25	0.036	3	0	0	0.1
2022-10-03 06:01:18	97	376.5	-15	4.199	4.163	28	25	0.036	3	0	0	0
2022-10-03 06:01:38	97	376.5	-15	4.2	4.163	28	25	0.037	3	0	0	0
2022-10-03 06:01:58	97	376.5	-15	4.2	4.163	28	25	0.037	3	0	0	0.1
2022-10-03 06:02:18	97	376.5	-14.9	4.201	4.165	28	25	0.036	3	0	0	0.1
2022-10-03 06:02:38	97	376.5	-15	4.201	4.164	28	25	0.037	3	0	0	0.1
2022-10-03 06:02:58	97	376.7	-14.9	4.202	4.165	29	25	0.037	4	0	0	0
2022-10-03 06:03:18	97	376.7	-14.9	4.203	4.166	29	25	0.037	4	0	0	0
2022-10-03 06:03:38	97	377	-14.9	4.204	4.167	29	25	0.037	4	0	0	0
2022-10-03 06:03:58	97	377	-14.9	4.204	4.168	29	25	0.036	4	0	0	0
2022-10-03 06:04:18	97	377	-14.9	4.205	4.168	29	25	0.037	4	0	0	0.1
2022-10-03 06:04:38	97	377	-15	4.206	4.17	29	25	0.036	4	0	-1	0.1
2022-10-03 06:04:58	98	377	-14.9	4.206	4.169	29	25	0.037	4	1	0	0.2
2022-10-03 06:05:18	98	377	-14.7	4.207	4.17	29	25	0.037	4	0	0	0.2
2022-10-03 06:05:38	98	377.2	-14.9	4.208	4.17	29	25	0.038	4	0	56	0.9
2022-10-03 13:41:18	42	329.3	-14	3.668	3.653	35	31	0.015	4	-56	0	0.6
2022-10-03 13:41:38	42	329.3	-13.4	3.671	3.655	35	31	0.016	4	0	0	3.5
2022-10-03 13:41:58	42	329.3	-9.9	3.67	3.655	35	31	0.015	4	0	0	2.1
2022-10-03 13:42:18	42	329.3	-7.8	3.669	3.654	35	31	0.015	4	0	0	0.3
2022-10-03 13:42:38	42	329.3	-7.5	3.67	3.654	35	31	0.016	4	0	0	0
2022-10-03 13:42:58	42	329.3	-7.5	3.67	3.655	35	31	0.015	4	0	-1	104.6
2022-10-03 13:43:18	43	334.5	-112.1	3.723	3.707	35	31	0.016	4	1	0	0.2
2022-10-03 13:43:38	43	335.3	-111.9	3.733	3.715	35	31	0.018	4	0	0	0.2
2022-10-03 13:43:58	43	336	-112.1	3.738	3.721	35	31	0.017	4	0	-1	0.1
2022-10-03 13:44:18	44	336.3	-112	3.742	3.725	35	31	0.017	4	1	0	0.2
2022-10-03 13:44:38	44	336.5	-111.8	3.746	3.729	35	31	0.017	4	0	-1	0.2
2022-10-03 13:44:58	45	336.8	-111.6	3.75	3.732	35	31	0.018	4	1	0	0.1
2022-10-03 13:45:18	45	337	-111.5	3.753	3.735	36	31	0.018	5	0	-1	0.1
2022-10-03 13:45:38	46	337.5	-111.6	3.756	3.737	36	31	0.019	5	1	0	0.5
2022-10-03 13:45:58	46	337.8	-111.1	3.76	3.741	36	31	0.019	5	0	-1	0.2
2022-10-03 13:46:18	47	338	-111.3	3.764	3.744	36	31	0.02	5	1	0	0.1
2022-10-03 13:46:38	47	338.3	-111.2	3.767	3.748	36	31	0.019	5	0	0	1
2022-10-03 13:46:58	47	338.8	-110.2	3.771	3.75	36	31	0.021	5	0	-1	0.3
2022-10-03 13:47:18	48	338.8	-109.9	3.774	3.754	36	31	0.02	5	1	0	0.2
2022-10-03 13:47:38	48	339.3	-109.7	3.778	3.756	36	31	0.022	5	0	-1	0.7
2022-10-03 13:47:58	49	339.6	-109	3.781	3.759	36	31	0.022	5	1	0	0.2
2022-10-03 13:48:18	49	339.8	-108.8	3.785	3.762	36	32	0.023	4	0	-1	0.5
2022-10-03 13:48:38	50	340.3	-108.3	3.789	3.766	36	32	0.023	4	1	0	0.6
2022-10-03 13:48:58	50	340.6	-107.7	3.792	3.769	36	32	0.023	4	0	0	0.1
2022-10-03 13:49:18	50	340.8	-107.6	3.796	3.772	36	32	0.024	4	0	-1	0.3
2022-10-03 13:49:38	51	341.1	-107.3	3.799	3.776	36	32	0.023	4	1	0	0.4
2022-10-03 13:49:58	51	341.6	-106.9	3.805	3.779	36	32	0.026	4	0	-1	0.2
2022-10-03 13:50:18	52	341.8	-106.7	3.808	3.783	36	32	0.025	4	1	0	0.4
2022-10-03 13:50:38	52	342.3	-106.3	3.813	3.786	36	32	0.027	4	0	-1	0.5
2022-10-03 13:50:58	53	342.6	-105.8	3.816	3.79	36	32	0.026	4	1	0	0.2
2022-10-03 13:51:18	53	342.8	-106	3.82	3.793	36	32	0.027	4	0	0	1
2022-10-03 13:51:38	53	343.3	-105	3.824	3.796	36	32	0.028	4	0	-1	0.6
2022-10-03 13:51:58	54	343.6	-104.4	3.828	3.801	36	32	0.027	4	1	0	0.2
2022-10-03 13:52:18	54	343.8	-104.2	3.832	3.804	36	32	0.028	4	0	-1	0.1
2022-10-03 13:52:38	55	344.3	-104.1	3.837	3.808	36	32	0.029	4	1	0	0.5
2022-10-03 13:52:58	55	344.6	-103.6	3.841	3.812	36	32	0.029	4	0	0	0.2
2022-10-03 13:53:18	55	345.1	-103.8	3.845	3.816	36	32	0.029	4	0	-1	0.1
2022-10-03 13:53:38	56	345.6	-103.9	3.85	3.82	36	32	0.03	4	1	0	0.6
2022-10-03 13:53:58	56	345.8	-103.3	3.854	3.825	36	32	0.029	4	0	-1	0.2
2022-10-03 13:54:18	57	346.3	-103.5	3.859	3.828	36	32	0.031	4	1	0	0.3
2022-10-03 13:54:38	57	346.8	-103.2	3.864	3.831	36	32	0.033	4	0	0	0.2
2022-10-03 13:54:58	57	347.1	-103	3.869	3.836	36	32	0.033	4	0	27	88.9
2022-10-03 17:02:08	30	324	-14.1	3.615	3.595	37	33	0.02	4	-27	0	1.8
2022-10-03 17:02:28	30	324.2	-12.3	3.618	3.597	37	33	0.021	4	0	0	3.9
2022-10-03 17:02:48	30	324.2	-8.4	3.617	3.597	37	33	0.02	4	0	0	1
2022-10-03 17:03:08	30	324.2	-7.4	3.616	3.596	37	33	0.02	4	0	0	1.1
2022-10-03 17:03:28	30	324.2	-6.3	3.616	3.596	37	33	0.02	4	0	0	0.2
2022-10-03 17:03:48	30	324.2	-6.5	3.616	3.597	37	33	0.019	4	0	0	18.6
2022-10-03 17:04:08	30	325	-25.1	3.625	3.604	37	33	0.021	4	0	0	19.7
2022-10-03 17:04:28	30	326.3	-44.8	3.636	3.616	37	33	0.02	4	0	-1	19.3
2022-10-03 17:04:48	31	327.3	-64.1	3.65	3.628	37	33	0.022	4	1	0	13.9
2022-10-03 17:05:08	31	328.5	-78	3.662	3.64	37	33	0.022	4	0	0	24.7
2022-10-03 17:05:28	31	330	-102.7	3.677	3.654	37	33	0.023	4	0	0	8.6
2022-10-03 17:05:48	31	331.3	-111.3	3.689	3.667	37	33	0.022	4	0	-1	0.1
2022-10-03 17:06:08	32	332	-111.4	3.697	3.675	37	33	0.022	4	1	0	0.1
2022-10-03 17:06:28	32	332.5	-111.5	3.7	3.681	37	33	0.019	4	0	-1	0.1
2022-10-03 17:06:48	33	332.8	-111.6	3.705	3.686	37	33	0.019	4	1	0	0
2022-10-03 17:07:08	33	333	-111.6	3.709	3.69	37	33	0.019	4	0	-1	2
2022-10-03 17:07:28	34	333.5	-113.6	3.714	3.696	37	33	0.018	4	1	0	0.9
2022-10-03 17:07:48	34	334	-114.5	3.716	3.699	37	33	0.017	4	0	-1	0.2
2022-10-03 17:08:08	35	334.3	-114.3	3.719	3.703	37	33	0.016	4	1	0	0
2022-10-03 17:08:28	35	334.5	-114.3	3.722	3.706	37	33	0.016	4	0	0	0
2022-10-03 17:08:48	35	334.8	-114.3	3.724	3.708	37	33	0.016	4	0	-1	0.5
2022-10-03 17:09:08	36	335	-114.8	3.727	3.711	37	33	0.016	4	1	0	0.3
2022-10-03 17:09:28	36	335.3	-114.5	3.731	3.715	37	33	0.016	4	0	-1	0.1
2022-10-03 17:09:48	37	335.5	-114.6	3.732	3.716	37	33	0.016	4	1	0	0.3
2022-10-03 17:10:08	37	335.5	-114.9	3.736	3.721	37	33	0.015	4	0	-1	0.2
2022-10-03 17:10:28	38	336	-114.7	3.738	3.721	37	33	0.017	4	1	0	0
2022-10-03 17:10:48	38	336	-114.7	3.741	3.724	37	33	0.017	4	0	-1	0.1
2022-10-03 17:11:08	39	336.3	-114.6	3.745	3.726	37	33	0.019	4	1	0	0.5
2022-10-03 17:11:28	39	336.8	-115.1	3.747	3.728	37	33	0.019	4	0	-1	0.2
2022-10-03 17:11:48	40	336.8	-114.9	3.75	3.732	37	33	0.018	4	1	0	0.1
2022-10-03 17:12:08	40	337	-114.8	3.753	3.735	37	33	0.018	4	0	-1	0
2022-10-03 17:12:28	41	337.5	-114.8	3.757	3.737	37	33	0.02	4	1	0	0.2
2022-10-03 17:12:48	41	337.8	-115	3.759	3.739	37	33	0.02	4	0	0	0.3
2022-10-03 17:13:08	41	338	-114.7	3.763	3.743	37	33	0.02	4	0	-1	0.2
2022-10-03 17:13:28	42	338	-114.9	3.765	3.744	37	33	0.021	4	1	0	0.1
2022-10-03 17:13:48	42	338.5	-114.8	3.769	3.749	37	33	0.02	4	0	-1	0.3
2022-10-03 17:14:08	43	338.8	-115.1	3.772	3.75	37	33	0.022	4	1	0	0.2
2022-10-03 17:14:28	43	339.1	-114.9	3.776	3.755	37	33	0.021	4	0	-1	0.2
2022-10-03 17:14:48	44	339.3	-115.1	3.779	3.757	37	33	0.022	4	1	0	0.3
2022-10-03 17:15:08	44	339.8	-114.8	3.783	3.76	36	33	0.023	3	0	-1	0.1
2022-10-03 17:15:28	45	339.8	-114.7	3.786	3.763	36	33	0.023	3	1	0	0.3
2022-10-03 17:15:48	45	340.3	-115	3.79	3.766	36	33	0.024	3	0	-1	0.3
2022-10-03 17:16:08	46	340.8	-114.7	3.794	3.77	36	33	0.024	3	1	0	0.2
2022-10-03 17:16:28	46	341.1	-114.9	3.798	3.772	36	33	0.026	3	0	-1	0.1
2022-10-03 17:16:48	47	341.6	-115	3.801	3.776	36	33	0.025	3	1	0	0.3
2022-10-03 17:17:08	47	341.8	-114.7	3.806	3.78	36	33	0.026	3	0	0	0.2
2022-10-03 17:17:28	47	342.1	-114.9	3.81	3.784	36	33	0.026	3	0	-1	0.2
2022-10-03 17:17:48	48	342.3	-115.1	3.813	3.787	36	33	0.026	3	1	0	0.3
2022-10-03 17:18:08	48	342.8	-114.8	3.817	3.79	36	33	0.027	3	0	-1	0.2
2022-10-03 17:18:28	49	343.1	-114.6	3.822	3.795	36	33	0.027	3	1	0	0.3
2022-10-03 17:18:48	49	343.6	-114.9	3.826	3.799	36	33	0.027	3	0	-1	0.2
2022-10-03 17:19:08	50	343.8	-114.7	3.83	3.802	36	33	0.028	3	1	0	0.2
2022-10-03 17:19:28	50	344.3	-114.5	3.834	3.807	36	33	0.027	3	0	-1	0.3
2022-10-03 17:19:48	51	344.6	-114.8	3.839	3.809	36	33	0.03	3	1	0	0.4
2022-10-03 17:20:08	51	345.1	-114.4	3.844	3.814	36	33	0.03	3	0	-1	0.4
2022-10-03 17:20:28	52	345.3	-114.8	3.848	3.818	36	33	0.03	3	1	0	0
2022-10-03 17:20:48	52	345.8	-114.8	3.852	3.822	36	33	0.03	3	0	-1	0.1
2022-10-03 17:21:08	53	346.3	-114.9	3.856	3.826	36	33	0.03	3	1	0	0.5
2022-10-03 17:21:28	53	346.6	-114.4	3.862	3.831	36	33	0.031	3	0	-1	0.2
2022-10-03 17:21:48	54	347.1	-114.6	3.867	3.835	36	33	0.032	3	1	0	0
2022-10-03 17:22:08	54	347.3	-114.6	3.87	3.839	36	33	0.031	3	0	0	0.3
2022-10-03 17:22:28	54	347.8	-114.3	3.876	3.843	37	33	0.033	4	0	-1	0.5
2022-10-03 17:22:48	55	348.1	-114.8	3.88	3.848	36	33	0.032	3	1	0	0.4
2022-10-03 17:23:08	55	348.6	-114.4	3.885	3.852	37	33	0.033	4	0	-1	0.1
2022-10-03 17:23:28	56	349.1	-114.5	3.89	3.857	37	33	0.033	4	1	0	0.1
2022-10-03 17:23:48	56	349.3	-114.6	3.894	3.861	37	33	0.033	4	0	-1	0.2
2022-10-03 17:24:08	57	349.8	-114.8	3.899	3.866	37	33	0.033	4	1	0	0.2
2022-10-03 17:24:28	57	350.3	-114.6	3.903	3.87	37	33	0.033	4	0	-1	0.2
2022-10-03 17:24:48	58	350.8	-114.4	3.909	3.875	37	33	0.034	4	1	0	0.3
2022-10-03 17:25:08	58	351.4	-114.7	3.913	3.88	37	33	0.033	4	0	-1	0.4
2022-10-03 17:25:28	59	351.6	-114.3	3.918	3.884	37	33	0.034	4	1	0	0.2
2022-10-03 17:25:48	59	351.9	-114.5	3.922	3.888	37	33	0.034	4	0	-1	0.3
2022-10-03 17:26:08	60	352.6	-114.2	3.928	3.894	37	33	0.034	4	1	0	0.4
2022-10-03 17:26:28	60	352.9	-114.6	3.932	3.898	37	33	0.034	4	0	0	0.2
2022-10-03 17:26:48	60	353.4	-114.4	3.937	3.903	37	33	0.034	4	0	-1	0.2
2022-10-03 17:27:08	61	353.6	-114.6	3.943	3.909	37	33	0.034	4	1	0	0.1
2022-10-03 17:27:28	61	354.1	-114.7	3.947	3.912	37	33	0.035	4	0	-1	0.2
2022-10-03 17:27:48	62	354.6	-114.5	3.951	3.917	37	33	0.034	4	1	0	0.1
2022-10-03 17:28:08	62	355.1	-114.6	3.957	3.923	37	33	0.034	4	0	-1	0.1
2022-10-03 17:28:28	63	355.6	-114.7	3.962	3.926	37	33	0.036	4	1	0	0.4
2022-10-03 17:28:48	63	356.1	-114.3	3.967	3.932	37	33	0.035	4	0	-1	15.1
2022-10-03 17:29:08	64	355.6	-99.2	3.964	3.928	37	33	0.036	4	1	0	0
2022-10-03 17:29:28	64	355.9	-99.2	3.966	3.931	37	33	0.035	4	0	0	0.5
2022-10-03 17:29:48	64	356.1	-99.7	3.971	3.936	37	33	0.035	4	0	-1	0.6
2022-10-03 17:30:08	65	356.6	-99.1	3.974	3.938	37	33	0.036	4	1	0	0.3
2022-10-03 17:30:28	65	357.1	-99.4	3.979	3.944	37	33	0.035	4	0	-1	0.1
2022-10-03 17:30:48	66	357.1	-99.3	3.983	3.949	37	33	0.034	4	1	0	0.2
2022-10-03 17:31:08	66	357.9	-99.1	3.988	3.953	37	33	0.035	4	0	0	0.2
2022-10-03 17:31:28	66	358.1	-99.3	3.993	3.957	37	33	0.036	4	0	-1	0.3
2022-10-03 17:31:48	67	358.6	-99	3.996	3.96	37	33	0.036	4	1	0	0.1
2022-10-03 17:32:08	67	358.9	-99.1	4.001	3.965	37	33	0.036	4	0	-1	0.3
2022-10-03 17:32:28	68	359.1	-99.4	4.005	3.97	37	33	0.035	4	1	0	0.1
2022-10-03 17:32:48	68	359.6	-99.5	4.009	3.974	37	33	0.035	4	0	0	0.3
2022-10-03 17:33:08	68	360.1	-99.2	4.015	3.978	37	33	0.037	4	0	-1	0.3
2022-10-03 17:33:28	69	360.4	-99.5	4.018	3.982	36	33	0.036	3	1	0	0
2022-10-03 17:33:48	69	360.9	-99.5	4.023	3.986	36	33	0.037	3	0	-1	0.5
2022-10-03 17:34:08	70	361.4	-99	4.027	3.99	36	33	0.037	3	1	0	0.1
2022-10-03 17:34:28	70	361.6	-99.1	4.032	3.996	36	33	0.036	3	0	0	0
2022-10-03 17:34:48	70	362.1	-99.1	4.037	4	36	33	0.037	3	0	-1	0.2
2022-10-03 17:35:08	71	362.4	-99.3	4.041	4.003	36	33	0.038	3	1	0	0.4
2022-10-03 17:35:28	71	362.9	-98.9	4.046	4.008	36	33	0.038	3	0	-1	0.2
2022-10-03 17:35:48	72	363.1	-99.1	4.05	4.013	36	33	0.037	3	1	0	0.4
2022-10-03 17:36:08	72	363.6	-99.5	4.054	4.017	36	33	0.037	3	0	0	0.3
2022-10-03 17:36:28	72	364.2	-99.2	4.06	4.022	36	33	0.038	3	0	-1	0.3
2022-10-03 17:36:48	73	364.7	-99.5	4.065	4.027	36	33	0.038	3	1	0	0
2022-10-03 17:37:08	73	365.2	-99.5	4.069	4.031	36	33	0.038	3	0	-1	0.4
2022-10-03 17:37:28	74	365.4	-99.1	4.074	4.036	36	33	0.038	3	1	0	0.1
2022-10-03 17:37:48	74	365.9	-99.2	4.078	4.04	36	33	0.038	3	0	-1	0.1
2022-10-03 17:38:08	75	366.2	-99.3	4.084	4.045	36	33	0.039	3	1	0	0.3
2022-10-03 17:38:28	75	366.7	-99.6	4.089	4.051	36	32	0.038	4	0	0	0.4
2022-10-03 17:38:48	75	367.2	-99.2	4.093	4.053	36	32	0.04	4	0	-1	0.2
2022-10-03 17:39:08	76	367.4	-99.4	4.097	4.058	36	32	0.039	4	1	0	55.5
2022-10-03 17:39:28	76	365.2	-43.9	4.071	4.033	36	32	0.038	4	0	0	0.1
2022-10-03 17:39:48	76	364.9	-43.8	4.07	4.032	36	32	0.038	4	0	-1	0.1
2022-10-03 17:40:08	77	364.7	-43.7	4.07	4.032	36	32	0.038	4	1	0	0.2
2022-10-03 17:40:28	77	364.9	-43.5	4.071	4.033	36	32	0.038	4	0	0	0.3
2022-10-03 17:40:48	77	365.2	-43.8	4.072	4.035	36	32	0.037	4	0	-1	0.2
2022-10-03 17:41:08	78	365.2	-43.6	4.074	4.036	36	32	0.038	4	1	0	0
2022-10-03 17:41:28	78	365.4	-43.6	4.076	4.038	36	32	0.038	4	0	0	0.3
2022-10-03 17:41:48	78	365.4	-43.9	4.077	4.04	36	32	0.037	4	0	-1	0.1
2022-10-03 17:42:08	79	365.7	-43.8	4.08	4.042	35	32	0.038	3	1	0	0.1
2022-10-03 17:42:28	79	365.9	-43.7	4.081	4.043	35	32	0.038	3	0	0	0.4
2022-10-03 17:42:48	79	366.2	-44.1	4.083	4.046	35	31	0.037	4	0	0	0.4
2022-10-03 17:43:08	79	366.2	-43.7	4.086	4.048	35	31	0.038	4	0	-1	0
2022-10-03 17:43:28	80	366.4	-43.7	4.088	4.05	35	31	0.038	4	1	0	0.3
2022-10-03 17:43:48	80	366.4	-43.4	4.089	4.052	35	31	0.037	4	0	0	0.4
2022-10-03 17:44:08	80	366.7	-43.8	4.092	4.054	35	31	0.038	4	0	-1	0.1
2022-10-03 17:44:28	81	367.2	-43.7	4.093	4.056	35	31	0.037	4	1	0	0.2
2022-10-03 17:44:48	81	367.2	-43.5	4.096	4.058	35	31	0.038	4	0	0	0.3
2022-10-03 17:45:08	81	367.4	-43.8	4.098	4.06	35	31	0.038	4	0	-1	0.2
2022-10-03 17:45:28	82	367.4	-44	4.1	4.062	35	31	0.038	4	1	0	0.2
2022-10-03 17:45:48	82	367.7	-43.8	4.102	4.064	35	31	0.038	4	0	0	0.8
2022-10-03 17:46:08	82	367.9	-43	4.104	4.067	35	31	0.037	4	0	0	0.6
2022-10-03 17:46:28	82	367.9	-43.6	4.105	4.068	35	31	0.037	4	0	-1	0.1
2022-10-03 17:46:48	83	368.2	-43.7	4.108	4.07	35	30	0.038	5	1	0	1
2022-10-03 17:47:08	83	368.4	-42.7	4.11	4.072	34	30	0.038	4	0	0	0.6
2022-10-03 17:47:28	83	368.7	-43.3	4.112	4.075	34	30	0.037	4	0	0	0.6
2022-10-03 17:47:48	83	368.7	-43.9	4.114	4.076	34	30	0.038	4	0	-1	0.2
2022-10-03 17:48:08	84	368.9	-43.7	4.116	4.079	34	30	0.037	4	1	0	0.6
2022-10-03 17:48:28	84	369.2	-43.1	4.118	4.081	34	30	0.037	4	0	0	0.3
2022-10-03 17:48:48	84	369.4	-43.4	4.12	4.082	34	30	0.038	4	0	-1	0.1
2022-10-03 17:49:08	85	369.7	-43.5	4.123	4.085	34	30	0.038	4	1	0	0.5
2022-10-03 17:49:28	85	369.7	-43	4.124	4.086	34	30	0.038	4	0	0	0.9
2022-10-03 17:49:48	85	369.7	-43.9	4.126	4.088	34	30	0.038	4	0	0	0.4
2022-10-03 17:50:08	85	370.2	-43.5	4.129	4.091	34	30	0.038	4	0	-1	0.1
2022-10-03 17:50:28	86	370.2	-43.6	4.131	4.094	34	30	0.037	4	1	0	0.3
2022-10-03 17:50:48	86	370.7	-43.9	4.134	4.095	34	30	0.039	4	0	0	1.2
2022-10-03 17:51:08	86	370.7	-42.7	4.135	4.097	34	29	0.038	5	0	0	0.3
2022-10-03 17:51:28	86	370.9	-43	4.137	4.099	34	29	0.038	5	0	0	0.4
2022-10-03 17:51:48	86	370.9	-43.4	4.139	4.101	34	29	0.038	5	0	-1	0.2
2022-10-03 17:52:08	87	371.2	-43.6	4.142	4.103	34	29	0.039	5	1	0	0.1
2022-10-03 17:52:28	87	371.4	-43.7	4.144	4.107	33	29	0.037	4	0	0	0.1
2022-10-03 17:52:48	87	371.7	-43.6	4.145	4.108	33	29	0.037	4	0	0	0.6
2022-10-03 17:53:08	87	371.7	-43	4.148	4.11	33	29	0.038	4	0	-1	0.1
2022-10-03 17:53:28	88	372.2	-43.1	4.15	4.111	33	29	0.039	4	1	0	0.6
2022-10-03 17:53:48	88	372.2	-43.7	4.152	4.114	33	29	0.038	4	0	0	0.2
2022-10-03 17:54:08	88	372.2	-43.9	4.153	4.116	33	29	0.037	4	0	-1	0.2
2022-10-03 17:54:28	89	372.4	-44.1	4.156	4.119	33	29	0.037	4	1	0	0.1
2022-10-03 17:54:48	89	372.9	-44	4.159	4.12	33	29	0.039	4	0	0	1.3
2022-10-03 17:55:08	89	372.9	-42.7	4.161	4.122	33	29	0.039	4	0	-1	0.3
2022-10-03 17:55:28	90	372.9	-43	4.163	4.124	33	28	0.039	5	1	0	0.1
2022-10-03 17:55:48	90	373.4	-43.1	4.165	4.125	33	28	0.04	5	0	0	0.3
2022-10-03 17:56:08	90	373.4	-43.4	4.167	4.129	33	28	0.038	5	0	-1	0.6
2022-10-03 17:56:28	91	373.7	-44	4.168	4.13	33	28	0.038	5	1	0	0.2
2022-10-03 17:56:48	91	373.9	-44.2	4.171	4.133	33	28	0.038	5	0	0	0.3
2022-10-03 17:57:08	91	374.2	-43.9	4.174	4.135	33	28	0.039	5	0	-1	0.2
2022-10-03 17:57:28	92	374.4	-43.7	4.176	4.137	33	28	0.039	5	1	0	0.3
2022-10-03 17:57:48	92	374.4	-44	4.178	4.14	32	28	0.038	4	0	0	0.1
2022-10-03 17:58:08	92	374.7	-44.1	4.179	4.141	32	28	0.038	4	0	-1	1.3
2022-10-03 17:58:28	93	374.9	-42.8	4.182	4.144	32	28	0.038	4	1	0	1.1
2022-10-03 17:58:48	93	374.9	-43.9	4.184	4.145	32	28	0.039	4	0	0	0.3
2022-10-03 17:59:08	93	375.2	-44.2	4.186	4.148	32	28	0.038	4	0	-1	0.2
2022-10-03 17:59:28	94	375.4	-44	4.189	4.15	32	28	0.039	4	1	0	0
2022-10-03 17:59:48	94	375.7	-44	4.191	4.153	32	27	0.038	5	0	0	0.3
2022-10-03 18:00:08	94	375.9	-44.3	4.193	4.155	32	27	0.038	5	0	0	0.1
2022-10-03 18:00:28	94	376.2	-44.2	4.195	4.158	32	27	0.037	5	0	-1	1.2
2022-10-03 18:00:48	95	376.2	-43	4.198	4.159	32	27	0.039	5	1	0	0.8
2022-10-03 18:01:08	95	376.5	-43.8	4.2	4.162	32	27	0.038	5	0	0	0.5
2022-10-03 18:01:28	95	376.5	-43.3	4.201	4.163	32	27	0.038	5	0	0	0.2
2022-10-03 18:01:48	95	377	-43.1	4.204	4.166	32	27	0.038	5	0	-1	0.9
2022-10-03 18:02:08	96	377.2	-44	4.207	4.168	32	27	0.039	5	1	0	0.4
2022-10-03 18:02:28	96	377.2	-44.4	4.209	4.17	32	27	0.039	5	0	0	0.1
2022-10-03 18:02:48	96	377.5	-44.3	4.211	4.172	32	27	0.039	5	0	0	1.1
2022-10-03 18:03:08	96	377.7	-43.2	4.213	4.174	32	27	0.039	5	0	-1	0.1
2022-10-03 18:03:28	97	378	-43.1	4.215	4.177	32	27	0.038	5	1	0	34.1
2022-10-03 18:03:48	97	376.2	-9	4.199	4.162	31	27	0.037	4	0	0	0.1
2022-10-03 18:04:08	97	375.7	-8.9	4.194	4.157	31	27	0.037	4	0	0	0.2
2022-10-03 18:04:28	97	375.7	-8.7	4.192	4.155	31	26	0.037	5	0	0	0.5
2022-10-03 18:04:48	97	375.4	-9.2	4.191	4.154	31	26	0.037	5	0	0	0.6
2022-10-03 18:05:08	97	375.4	-9.8	4.191	4.153	31	26	0.038	5	0	0	2
2022-10-03 18:05:28	97	375.7	-11.8	4.192	4.154	31	26	0.038	5	0	0	0.4
2022-10-03 18:05:48	97	375.7	-12.2	4.192	4.155	31	26	0.037	5	0	0	1
2022-10-03 18:06:08	97	375.7	-11.2	4.192	4.154	31	26	0.038	5	0	0	0.3
2022-10-03 18:06:28	97	375.7	-11.5	4.192	4.155	31	26	0.037	5	0	0	0.3
2022-10-03 18:06:48	97	375.7	-11.8	4.192	4.155	31	26	0.037	5	0	0	0
2022-10-03 18:07:08	97	375.7	-11.8	4.193	4.156	31	26	0.037	5	0	0	0.2
2022-10-03 18:07:28	97	375.7	-12	4.193	4.155	31	26	0.038	5	0	0	0.3
2022-10-03 18:07:48	97	375.7	-12.3	4.193	4.156	31	26	0.037	5	0	0	0.3
2022-10-03 18:08:08	97	375.9	-12.6	4.194	4.157	31	26	0.037	5	0	0	0.1
2022-10-03 18:08:28	97	375.9	-12.7	4.194	4.157	31	26	0.037	5	0	0	0.2
2022-10-03 18:08:48	97	375.9	-12.5	4.195	4.158	31	26	0.037	5	0	0	1.9
2022-10-03 18:09:08	97	375.7	-10.6	4.194	4.157	30	25	0.037	5	0	0	0
2022-10-03 18:09:28	97	375.9	-10.6	4.194	4.157	30	25	0.037	5	0	0	1.4
2022-10-03 18:09:48	97	375.9	-9.2	4.193	4.156	30	25	0.037	5	0	37	5.2
2022-10-03 22:53:28	60	339.8	-14.4	3.794	3.764	34	29	0.03	5	-37	0	0.8
2022-10-03 22:53:48	60	340.8	-13.6	3.802	3.772	34	29	0.03	5	0	-1	1.3
2022-10-03 22:54:08	61	340.8	-12.3	3.803	3.773	34	29	0.03	5	1	0	4.4
2022-10-03 22:54:28	61	340.8	-7.9	3.802	3.772	34	29	0.03	5	0	0	0.4
2022-10-03 22:54:48	61	340.8	-8.3	3.802	3.773	34	29	0.029	5	0	0	0.1
2022-10-03 22:55:08	61	340.8	-8.4	3.803	3.773	34	29	0.03	5	0	0	43.8
2022-10-03 22:55:28	61	343.8	-52.2	3.837	3.805	34	29	0.032	5	0	0	60.2
2022-10-03 22:55:48	61	346.8	-112.4	3.866	3.833	34	29	0.033	5	0	-1	0.1
2022-10-03 22:56:08	62	347.8	-112.3	3.877	3.842	34	30	0.035	4	1	0	0
2022-10-03 22:56:28	62	348.6	-112.3	3.886	3.85	34	30	0.036	4	0	-1	0.1
2022-10-03 22:56:48	63	349.3	-112.2	3.895	3.857	34	30	0.038	4	1	0	1.1
2022-10-03 22:57:08	63	349.8	-113.3	3.903	3.864	34	30	0.039	4	0	0	1.3
2022-10-03 22:57:28	63	350.6	-114.6	3.911	3.871	34	30	0.04	4	0	-1	0.1
2022-10-03 22:57:48	64	351.4	-114.5	3.92	3.879	34	30	0.041	4	1	0	0
2022-10-03 22:58:08	64	352.1	-114.5	3.927	3.886	34	30	0.041	4	0	-1	0.1
2022-10-03 22:58:28	65	352.6	-114.4	3.934	3.891	34	30	0.043	4	1	0	0.4
2022-10-03 22:58:48	65	353.4	-114.8	3.942	3.899	34	30	0.043	4	0	-1	0.3
2022-10-03 22:59:08	66	354.1	-114.5	3.948	3.906	34	30	0.042	4	1	0	0.1
2022-10-03 22:59:28	66	354.6	-114.6	3.957	3.913	34	30	0.044	4	0	-1	1.4
2022-10-03 22:59:48	67	355.4	-116	3.964	3.92	34	30	0.044	4	1	0	14
2022-10-03 23:00:08	67	355.4	-102	3.963	3.92	34	30	0.043	4	0	0	0
2022-10-03 23:00:28	67	355.6	-102	3.967	3.925	34	30	0.042	4	0	-1	0.2
2022-10-03 23:00:48	68	356.1	-101.8	3.973	3.931	34	30	0.042	4	1	0	0.2
2022-10-03 23:01:08	68	356.4	-101.6	3.978	3.935	34	30	0.043	4	0	-1	0.1
2022-10-03 23:01:28	69	357.1	-101.7	3.982	3.942	34	30	0.04	4	1	0	0.3
2022-10-03 23:01:48	69	357.6	-102	3.988	3.948	34	30	0.04	4	0	0	0
2022-10-03 23:02:08	69	358.1	-102	3.993	3.952	34	30	0.041	4	0	-1	0.3
2022-10-03 23:02:28	70	358.4	-101.7	3.997	3.958	34	30	0.039	4	1	0	0.2
2022-10-03 23:02:48	70	358.9	-101.5	4.003	3.963	34	30	0.04	4	0	-1	0.4
2022-10-03 23:03:08	71	359.4	-101.9	4.008	3.968	34	30	0.04	4	1	0	0.3
2022-10-03 23:03:28	71	359.9	-101.6	4.014	3.974	34	30	0.04	4	0	-1	0.1
2022-10-03 23:03:48	72	360.4	-101.5	4.017	3.979	34	30	0.038	4	1	0	0.3
2022-10-03 23:04:08	72	360.6	-101.8	4.023	3.984	34	30	0.039	4	0	0	0.3
2022-10-03 23:04:28	72	361.1	-101.5	4.028	3.988	34	30	0.04	4	0	-1	2.2
2022-10-03 23:04:48	73	361.6	-99.3	4.031	3.993	34	30	0.038	4	1	0	1.1
2022-10-03 23:05:08	73	361.9	-100.4	4.036	3.997	34	30	0.039	4	0	-1	0.2
2022-10-03 23:05:28	74	362.4	-100.2	4.041	4.002	34	30	0.039	4	1	0	0.2
2022-10-03 23:05:48	74	362.9	-100	4.045	4.007	34	30	0.038	4	0	0	0.2
2022-10-03 23:06:08	74	363.1	-99.8	4.051	4.012	34	30	0.039	4	0	-1	0.3
2022-10-03 23:06:28	75	363.6	-100.1	4.055	4.016	34	30	0.039	4	1	0	0.4
2022-10-03 23:06:48	75	364.2	-99.7	4.06	4.021	34	30	0.039	4	0	-1	0.8
2022-10-03 23:07:08	76	364.7	-98.9	4.065	4.025	34	30	0.04	4	1	0	2.8
2022-10-03 23:07:28	76	365.2	-101.7	4.071	4.031	34	30	0.04	4	0	0	1
2022-10-03 23:07:48	76	365.7	-102.7	4.076	4.036	34	30	0.04	4	0	-1	0.8
2022-10-03 23:08:08	77	365.9	-101.9	4.081	4.041	34	30	0.04	4	1	0	0.4
2022-10-03 23:08:28	77	366.4	-101.5	4.086	4.046	34	30	0.04	4	0	-1	0.2
2022-10-03 23:08:48	78	366.9	-101.7	4.09	4.051	34	30	0.039	4	1	0	0.2
2022-10-03 23:09:08	78	367.4	-101.9	4.096	4.056	33	30	0.04	3	0	0	55.6
2022-10-03 23:09:28	78	365.2	-46.3	4.072	4.034	33	30	0.038	3	0	-1	25.4
2022-10-03 23:09:48	79	364.7	-20.9	4.069	4.031	33	30	0.038	3	1	0	25.3
2022-10-03 23:10:08	79	364.7	-46.2	4.069	4.031	33	30	0.038	3	0	0	0.2
2022-10-03 23:10:28	79	364.9	-46.4	4.07	4.033	33	30	0.037	3	0	0	0.2
2022-10-03 23:10:48	79	365.2	-46.2	4.071	4.034	33	29	0.037	4	0	0	0
2022-10-03 23:11:08	79	365.2	-46.2	4.073	4.036	33	29	0.037	4	0	0	0.2
2022-10-03 23:11:28	79	365.4	-46.4	4.075	4.038	33	29	0.037	4	0	-1	0.2
2022-10-03 23:11:48	80	365.4	-46.6	4.078	4.04	33	29	0.038	4	1	37	47.3
2022-10-04 05:05:38	43	329	0.7	3.666	3.65	32	29	0.016	3	-37	0	14.5
2022-10-04 05:05:58	43	329.8	-13.8	3.673	3.657	32	29	0.016	3	0	0	1.9
2022-10-04 05:06:18	43	329.8	-11.9	3.674	3.659	32	29	0.015	3	0	0	3
2022-10-04 05:06:38	43	329.8	-8.9	3.674	3.658	32	29	0.016	3	0	0	1.8
2022-10-04 05:06:58	43	329.5	-7.1	3.673	3.658	32	29	0.015	3	0	0	0.1
2022-10-04 05:07:18	43	329.8	-7	3.674	3.658	32	29	0.016	3	0	0	5.1
2022-10-04 05:07:38	43	329.8	-12.1	3.676	3.66	32	29	0.016	3	0	0	19.6
2022-10-04 05:07:58	43	330.8	-31.7	3.687	3.671	32	29	0.016	3	0	-1	19.6
2022-10-04 05:08:18	44	332.3	-51.3	3.7	3.685	32	29	0.015	3	1	0	19.6
2022-10-04 05:08:38	44	333.3	-70.9	3.713	3.696	32	29	0.017	3	0	0	11.5
2022-10-04 05:08:58	44	334.5	-82.4	3.724	3.709	32	29	0.015	3	0	0	30
2022-10-04 05:09:18	44	336	-112.4	3.741	3.726	32	29	0.015	3	0	-1	2
2022-10-04 05:09:38	45	336.8	-114.4	3.749	3.732	32	29	0.017	3	1	0	0.3
2022-10-04 05:09:58	45	337.3	-114.7	3.754	3.738	32	29	0.016	3	0	-1	0.1
2022-10-04 05:10:18	46	337.5	-114.6	3.758	3.74	32	30	0.018	2	1	0	0.2
2022-10-04 05:10:38	46	338	-114.8	3.763	3.745	33	30	0.018	3	0	-1	2.3
2022-10-04 05:10:58	47	338.3	-117.1	3.767	3.749	33	30	0.018	3	1	0	0.1
2022-10-04 05:11:18	47	339.1	-117.2	3.773	3.754	33	30	0.019	3	0	-1	0
2022-10-04 05:11:38	48	339.3	-117.2	3.777	3.758	33	30	0.019	3	1	0	0.1
2022-10-04 05:11:58	48	339.6	-117.1	3.781	3.761	33	30	0.02	3	0	-1	0.3
2022-10-04 05:12:18	49	340.1	-117.4	3.785	3.764	33	30	0.021	3	1	0	0.2
2022-10-04 05:12:38	49	340.3	-117.2	3.79	3.769	33	30	0.021	3	0	-1	0.4
2022-10-04 05:12:58	50	340.8	-116.8	3.794	3.772	33	30	0.022	3	1	0	0.1
2022-10-04 05:13:18	50	341.1	-116.9	3.798	3.774	33	30	0.024	3	0	0	0.4
2022-10-04 05:13:38	50	341.6	-117.3	3.803	3.778	33	30	0.025	3	0	-1	0.2
2022-10-04 05:13:58	51	341.8	-117.1	3.808	3.785	33	30	0.023	3	1	0	0.2
2022-10-04 05:14:18	51	342.3	-117.3	3.811	3.787	33	30	0.024	3	0	-1	0
2022-10-04 05:14:38	52	342.6	-117.3	3.817	3.793	33	30	0.024	3	1	0	0
2022-10-04 05:14:58	52	343.1	-117.3	3.821	3.795	33	30	0.026	3	0	-1	0.4
2022-10-04 05:15:18	53	343.3	-116.9	3.826	3.8	33	30	0.026	3	1	0	0
2022-10-04 05:15:38	53	343.8	-116.9	3.83	3.804	33	30	0.026	3	0	-1	0.4
2022-10-04 05:15:58	54	344.3	-117.3	3.836	3.808	33	30	0.028	3	1	0	0.1
2022-10-04 05:16:18	54	344.8	-117.2	3.841	3.812	33	30	0.029	3	0	-1	0.3
2022-10-04 05:16:38	55	345.1	-116.9	3.846	3.819	33	30	0.027	3	1	0	0.3
2022-10-04 05:16:58	55	345.8	-117.2	3.851	3.822	33	30	0.029	3	0	-1	0.1
2022-10-04 05:17:18	56	346.1	-117.3	3.856	3.825	33	30	0.031	3	1	0	0.1
2022-10-04 05:17:38	56	346.6	-117.2	3.861	3.831	33	30	0.03	3	0	-1	0.2
2022-10-04 05:17:58	57	347.1	-117	3.867	3.837	33	30	0.03	3	1	0	0.1
2022-10-04 05:18:18	57	347.3	-117.1	3.871	3.84	33	30	0.031	3	0	-1	0.2
2022-10-04 05:18:38	58	347.8	-117.3	3.878	3.846	33	30	0.032	3	1	0	0.3
2022-10-04 05:18:58	58	348.3	-117	3.884	3.853	33	30	0.031	3	0	0	0.1
2022-10-04 05:19:18	58	348.8	-117.1	3.888	3.857	33	30	0.031	3	0	-1	0.2
2022-10-04 05:19:38	59	349.3	-117.3	3.892	3.861	33	30	0.031	3	1	0	0.2
2022-10-04 05:19:58	59	349.8	-117.1	3.899	3.866	33	30	0.033	3	0	-1	0.2
2022-10-04 05:20:18	60	350.6	-116.9	3.904	3.871	33	30	0.033	3	1	0	0
2022-10-04 05:20:38	60	350.8	-116.9	3.91	3.876	33	30	0.034	3	0	-1	0.1
2022-10-04 05:20:58	61	351.4	-117	3.914	3.881	33	30	0.033	3	1	0	0.1
2022-10-04 05:21:18	61	351.6	-117.1	3.919	3.885	33	30	0.034	3	0	-1	0.1
2022-10-04 05:21:38	62	352.4	-117	3.926	3.892	33	30	0.034	3	1	0	0.1
2022-10-04 05:21:58	62	352.6	-116.9	3.931	3.895	33	30	0.036	3	0	-1	0.1
2022-10-04 05:22:18	63	353.4	-117	3.936	3.902	33	30	0.034	3	1	0	0.2
2022-10-04 05:22:38	63	353.6	-117.2	3.941	3.907	33	30	0.034	3	0	-1	0
2022-10-04 05:22:58	64	354.1	-117.2	3.945	3.911	33	30	0.034	3	1	0	0.1
2022-10-04 05:23:18	64	354.4	-117.1	3.952	3.917	33	30	0.035	3	0	0	0.2
2022-10-04 05:23:38	64	354.9	-116.9	3.957	3.922	33	30	0.035	3	0	-1	0.3
2022-10-04 05:23:58	65	355.4	-117.2	3.961	3.925	33	30	0.036	3	1	0	14.8
2022-10-04 05:24:18	65	355.4	-102.4	3.962	3.927	33	30	0.035	3	0	-1	0.4
2022-10-04 05:24:38	66	355.6	-102	3.963	3.929	33	30	0.034	3	1	0	0
2022-10-04 05:24:58	66	355.9	-102	3.968	3.932	33	30	0.036	3	0	-1	0.4
2022-10-04 05:25:18	67	356.4	-102.4	3.971	3.936	33	30	0.035	3	1	0	0
2022-10-04 05:25:38	67	356.6	-102.4	3.976	3.939	33	30	0.037	3	0	0	0.3
2022-10-04 05:25:58	67	357.1	-102.1	3.982	3.946	33	30	0.036	3	0	-1	0.1
2022-10-04 05:26:18	68	357.6	-102.2	3.984	3.948	33	30	0.036	3	1	0	0.3
2022-10-04 05:26:38	68	357.6	-102.5	3.989	3.954	33	30	0.035	3	0	-1	0.2
2022-10-04 05:26:58	69	358.4	-102.3	3.995	3.958	33	30	0.037	3	1	0	0.2
2022-10-04 05:27:18	69	358.6	-102.1	3.998	3.963	33	30	0.035	3	0	-1	0.1
2022-10-04 05:27:38	70	359.1	-102	4.002	3.966	33	30	0.036	3	1	0	0.3
2022-10-04 05:27:58	70	359.4	-102.3	4.007	3.972	33	30	0.035	3	0	0	0.1
2022-10-04 05:28:18	70	359.9	-102.4	4.013	3.976	33	30	0.037	3	0	-1	0.5
2022-10-04 05:28:38	71	360.4	-101.9	4.016	3.979	33	30	0.037	3	1	0	0.4
2022-10-04 05:28:58	71	360.6	-102.3	4.021	3.985	33	30	0.036	3	0	-1	0.1
2022-10-04 05:29:18	72	361.1	-102.4	4.025	3.989	33	30	0.036	3	1	0	0.3
2022-10-04 05:29:38	72	361.6	-102.1	4.031	3.995	33	30	0.036	3	0	0	0.1
2022-10-04 05:29:58	72	361.9	-102	4.036	3.999	33	30	0.037	3	0	-1	0.1
2022-10-04 05:30:18	73	362.4	-102.1	4.041	4.004	33	30	0.037	3	1	0	0.2
2022-10-04 05:30:38	73	362.6	-102.3	4.045	4.008	33	30	0.037	3	0	-1	0.1
2022-10-04 05:30:58	74	363.1	-102.4	4.049	4.011	33	30	0.038	3	1	0	0.3
2022-10-04 05:31:18	74	363.9	-102.1	4.056	4.018	33	30	0.038	3	0	0	0
2022-10-04 05:31:38	74	364.4	-102.1	4.06	4.022	33	30	0.038	3	0	-1	0.3
2022-10-04 05:31:58	75	364.4	-102.4	4.063	4.026	33	30	0.037	3	1	0	0.2
2022-10-04 05:32:18	75	365.2	-102.2	4.068	4.03	33	30	0.038	3	0	-1	0.2
2022-10-04 05:32:38	76	365.4	-102	4.074	4.036	33	30	0.038	3	1	0	0.1
2022-10-04 05:32:58	76	365.9	-101.9	4.078	4.04	33	30	0.038	3	0	0	0.3
2022-10-04 05:33:18	76	366.2	-102.2	4.084	4.045	33	30	0.039	3	0	-1	0.2
2022-10-04 05:33:38	77	366.7	-102.4	4.089	4.051	33	30	0.038	3	1	0	0.4
2022-10-04 05:33:58	77	367.2	-102	4.095	4.056	33	30	0.039	3	0	-1	0
2022-10-04 05:34:18	78	367.7	-102	4.097	4.059	33	30	0.038	3	1	0	55.3
2022-10-04 05:34:38	78	365.2	-46.7	4.072	4.034	33	30	0.038	3	0	0	0.2
2022-10-04 05:34:58	78	364.9	-46.5	4.07	4.032	33	30	0.038	3	0	0	0.1
2022-10-04 05:35:18	78	364.9	-46.4	4.07	4.033	33	30	0.037	3	0	-1	0.1
2022-10-04 05:35:38	79	364.9	-46.3	4.071	4.034	33	30	0.037	3	1	0	0.2
2022-10-04 05:35:58	79	365.2	-46.5	4.073	4.036	33	30	0.037	3	0	0	0.1
2022-10-04 05:36:18	79	365.2	-46.4	4.074	4.036	33	30	0.038	3	0	0	0.2
2022-10-04 05:36:38	79	365.4	-46.2	4.077	4.039	32	30	0.038	2	0	0	0.2
2022-10-04 05:36:58	79	365.7	-46.4	4.079	4.041	32	30	0.038	2	0	-1	0.2
2022-10-04 05:37:18	80	365.9	-46.6	4.081	4.044	32	30	0.037	2	1	0	0.1
2022-10-04 05:37:38	80	365.9	-46.5	4.083	4.045	32	30	0.038	2	0	0	0.2
2022-10-04 05:37:58	80	366.2	-46.3	4.085	4.048	32	30	0.037	2	0	0	0.1
2022-10-04 05:38:18	80	366.4	-46.2	4.087	4.049	32	29	0.038	3	0	-1	0.2
2022-10-04 05:38:38	81	366.7	-46.4	4.089	4.051	32	29	0.038	3	1	0	0
2022-10-04 05:38:58	81	366.7	-46.4	4.092	4.055	32	29	0.037	3	0	0	0.1
2022-10-04 05:39:18	81	367.2	-46.3	4.093	4.056	32	29	0.037	3	0	0	0.1
2022-10-04 05:39:38	81	367.2	-46.4	4.095	4.058	32	29	0.037	3	0	-1	0.2
2022-10-04 05:39:58	82	367.4	-46.6	4.098	4.06	32	29	0.038	3	1	0	0
2022-10-04 05:40:18	82	367.4	-46.6	4.1	4.062	32	29	0.038	3	0	0	0.2
2022-10-04 05:40:38	82	367.9	-46.4	4.102	4.065	32	29	0.037	3	0	0	0.1
2022-10-04 05:40:58	82	367.9	-46.3	4.104	4.067	32	29	0.037	3	0	0	0.2
2022-10-04 05:41:18	82	368.2	-46.5	4.108	4.069	32	29	0.039	3	0	-1	0
2022-10-04 05:41:38	83	368.4	-46.5	4.109	4.072	32	29	0.037	3	1	0	0.2
2022-10-04 05:41:58	83	368.7	-46.3	4.112	4.075	32	29	0.037	3	0	0	0.1
2022-10-04 05:42:18	83	368.7	-46.4	4.114	4.076	31	29	0.038	2	0	0	0.3
2022-10-04 05:42:38	83	368.9	-46.7	4.116	4.079	31	29	0.037	2	0	-1	0.1
2022-10-04 05:42:58	84	369.2	-46.8	4.118	4.081	31	29	0.037	2	1	0	0.2
2022-10-04 05:43:18	84	369.4	-46.6	4.121	4.083	31	29	0.038	2	0	0	0.1
2022-10-04 05:43:38	84	369.4	-46.5	4.123	4.086	31	28	0.037	3	0	0	0
2022-10-04 05:43:58	84	369.7	-46.5	4.125	4.087	31	28	0.038	3	0	-1	0.2
2022-10-04 05:44:18	85	369.9	-46.7	4.128	4.09	31	28	0.038	3	1	0	0.2
2022-10-04 05:44:38	85	370.2	-46.5	4.129	4.092	31	28	0.037	3	0	0	0
2022-10-04 05:44:58	85	370.2	-46.5	4.132	4.094	31	28	0.038	3	0	0	0.2
2022-10-04 05:45:18	85	370.7	-46.7	4.133	4.096	31	28	0.037	3	0	0	0.1
2022-10-04 05:45:38	85	370.9	-46.8	4.136	4.097	31	28	0.039	3	0	-1	0.1
2022-10-04 05:45:58	86	370.9	-46.7	4.138	4.101	31	28	0.037	3	1	0	0.2
2022-10-04 05:46:18	86	371.2	-46.5	4.141	4.103	31	28	0.038	3	0	0	0.4
2022-10-04 05:46:38	86	371.4	-46.9	4.143	4.105	31	28	0.038	3	0	0	0.2
2022-10-04 05:46:58	86	371.7	-46.7	4.145	4.106	31	28	0.039	3	0	-1	0.2
2022-10-04 05:47:18	87	371.9	-46.5	4.148	4.11	31	28	0.038	3	1	0	0
2022-10-04 05:47:38	87	372.2	-46.5	4.15	4.112	31	28	0.038	3	0	0	0.1
2022-10-04 05:47:58	87	372.2	-46.6	4.153	4.115	31	28	0.038	3	0	-1	0.3
2022-10-04 05:48:18	88	372.4	-46.9	4.155	4.117	31	28	0.038	3	1	0	0.2
2022-10-04 05:48:38	88	372.4	-46.7	4.157	4.119	30	28	0.038	2	0	-1	0.1
2022-10-04 05:48:58	89	372.7	-46.6	4.159	4.121	30	28	0.038	2	1	0	0.3
2022-10-04 05:49:18	89	372.9	-46.9	4.161	4.123	30	27	0.038	3	0	0	0.2
2022-10-04 05:49:38	89	373.2	-46.7	4.164	4.125	30	27	0.039	3	0	-1	0.1
2022-10-04 05:49:58	90	373.4	-46.8	4.166	4.127	30	27	0.039	3	1	0	0.2
2022-10-04 05:50:18	90	373.7	-46.6	4.168	4.13	30	27	0.038	3	0	0	0.1
2022-10-04 05:50:38	90	373.9	-46.5	4.171	4.133	30	27	0.038	3	0	-1	0
2022-10-04 05:50:58	91	374.2	-46.5	4.173	4.135	30	27	0.038	3	1	0	0.3
2022-10-04 05:51:18	91	374.2	-46.8	4.175	4.137	30	27	0.038	3	0	-1	0.1
2022-10-04 05:51:38	92	374.4	-46.9	4.179	4.139	30	27	0.04	3	1	0	0.3
2022-10-04 05:51:58	92	374.7	-46.6	4.179	4.141	30	27	0.038	3	0	0	0.3
2022-10-04 05:52:18	92	374.9	-46.9	4.183	4.145	30	27	0.038	3	0	-1	0.1
2022-10-04 05:52:38	93	374.9	-46.8	4.184	4.146	30	27	0.038	3	1	0	0
2022-10-04 05:52:58	93	375.2	-46.8	4.187	4.149	30	27	0.038	3	0	0	0.2
2022-10-04 05:53:18	93	375.7	-46.6	4.19	4.151	30	27	0.039	3	0	-1	0.1
2022-10-04 05:53:38	94	375.7	-46.5	4.191	4.153	30	27	0.038	3	1	0	0.3
2022-10-04 05:53:58	94	375.9	-46.8	4.193	4.155	30	27	0.038	3	0	0	0.1
2022-10-04 05:54:18	94	376.2	-46.7	4.197	4.158	30	27	0.039	3	0	-1	0.2
2022-10-04 05:54:38	95	376.5	-46.5	4.198	4.16	30	27	0.038	3	1	0	0.2
2022-10-04 05:54:58	95	376.5	-46.7	4.2	4.162	30	27	0.038	3	0	0	0.1
2022-10-04 05:55:18	95	376.7	-46.8	4.202	4.164	29	27	0.038	2	0	0	0.1
2022-10-04 05:55:38	95	377	-46.9	4.206	4.166	29	26	0.04	3	0	-1	0.3
2022-10-04 05:55:58	96	377.2	-46.6	4.208	4.17	29	26	0.038	3	1	0	0.2
2022-10-04 05:56:18	96	377.5	-46.4	4.21	4.172	29	26	0.038	3	0	0	0.1
2022-10-04 05:56:38	96	377.5	-46.5	4.212	4.174	29	26	0.038	3	0	0	0.3
2022-10-04 05:56:58	96	377.7	-46.8	4.215	4.177	29	26	0.038	3	0	-1	9.2
2022-10-04 05:57:18	97	378	-37.6	4.217	4.179	29	26	0.038	3	1	0	25.5
2022-10-04 05:57:38	97	375.9	-12.1	4.196	4.159	29	26	0.037	3	0	0	0.3
2022-10-04 05:57:58	97	375.7	-12.4	4.194	4.155	29	26	0.039	3	0	0	0
2022-10-04 05:58:18	97	375.7	-12.4	4.192	4.155	29	26	0.037	3	0	0	1.5
2022-10-04 05:58:38	97	375.7	-13.9	4.193	4.156	29	26	0.037	3	0	0	0.5
2022-10-04 05:58:58	97	375.7	-14.4	4.193	4.155	29	26	0.038	3	0	0	0.1
2022-10-04 05:59:18	97	375.7	-14.5	4.193	4.156	29	26	0.037	3	0	0	0.1
2022-10-04 05:59:38	97	375.7	-14.6	4.193	4.156	29	26	0.037	3	0	0	0
2022-10-04 05:59:58	97	375.7	-14.6	4.193	4.155	29	26	0.038	3	0	0	0.1
2022-10-04 06:00:18	97	375.7	-14.7	4.193	4.156	29	26	0.037	3	0	0	0
2022-10-04 06:00:38	97	375.7	-14.7	4.193	4.157	29	26	0.036	3	0	0	0
2022-10-04 06:00:58	97	375.9	-14.7	4.195	4.157	29	26	0.038	3	0	0	0
2022-10-04 06:01:18	97	375.9	-14.7	4.195	4.158	29	25	0.037	4	0	0	0.1
2022-10-04 06:01:38	97	376.2	-14.8	4.195	4.159	29	25	0.036	4	0	0	0
2022-10-04 06:01:58	97	376.2	-14.8	4.196	4.16	29	25	0.036	4	0	0	0.1
2022-10-04 06:02:18	97	376.2	-14.7	4.196	4.159	29	25	0.037	4	0	0	0.1
2022-10-04 06:02:38	97	376.2	-14.6	4.197	4.16	29	25	0.037	4	0	0	0.1
2022-10-04 06:02:58	97	376.2	-14.7	4.198	4.161	28	25	0.037	3	0	83	1
2022-10-04 14:10:58	14	318.7	-13.7	3.555	3.529	34	31	0.026	3	-83	0	0.1
2022-10-04 14:11:18	14	318.7	-13.6	3.558	3.53	34	31	0.028	3	0	0	3.7
2022-10-04 14:11:38	14	318.7	-9.9	3.558	3.53	34	31	0.028	3	0	0	2.7
2022-10-04 14:11:58	14	318.7	-7.2	3.557	3.529	34	31	0.028	3	0	0	0.3
2022-10-04 14:12:18	14	318.7	-6.9	3.557	3.53	34	31	0.027	3	0	0	0.1
2022-10-04 14:12:38	14	318.7	-7	3.558	3.53	34	31	0.028	3	0	0	105
2022-10-04 14:12:58	14	324.2	-112	3.614	3.586	34	31	0.028	3	0	-1	0.4
2022-10-04 14:13:18	15	325.2	-111.6	3.626	3.599	35	31	0.027	4	1	0	0.2
2022-10-04 14:13:38	15	326.3	-111.4	3.635	3.609	35	31	0.026	4	0	0	0
2022-10-04 14:13:58	15	327	-111.4	3.642	3.616	35	31	0.026	4	0	-1	0.1
2022-10-04 14:14:18	16	327.3	-111.3	3.648	3.623	35	31	0.025	4	1	0	0
2022-10-04 14:14:38	16	328	-111.3	3.653	3.629	35	31	0.024	4	0	-1	0.3
2022-10-04 14:14:58	17	328.5	-111	3.657	3.634	35	31	0.023	4	1	0	1.1
2022-10-04 14:15:18	17	329	-112.1	3.662	3.64	35	31	0.022	4	0	-1	1.4
2022-10-04 14:15:38	18	329.3	-113.5	3.666	3.645	35	31	0.021	4	1	0	0.5
2022-10-04 14:15:58	18	329.8	-114	3.671	3.65	35	31	0.021	4	0	-1	0.2
2022-10-04 14:16:18	19	330	-113.8	3.675	3.655	35	31	0.02	4	1	0	0.1
2022-10-04 14:16:38	19	330.5	-113.9	3.68	3.658	35	31	0.022	4	0	-1	0.3
2022-10-04 14:16:58	20	330.8	-114.2	3.683	3.662	35	31	0.021	4	1	0	0.4
2022-10-04 14:17:18	20	331.3	-113.8	3.686	3.666	35	31	0.02	4	0	0	0.2
2022-10-04 14:17:38	20	331.3	-114	3.689	3.67	35	31	0.019	4	0	-1	0.2
2022-10-04 14:17:58	21	331.8	-114.2	3.693	3.675	35	31	0.018	4	1	0	0.2
2022-10-04 14:18:18	21	332	-114	3.696	3.678	34	31	0.018	3	0	-1	0.2
2022-10-04 14:18:38	22	332.5	-114.2	3.699	3.682	34	31	0.017	3	1	0	0.2
2022-10-04 14:18:58	22	332.5	-114.4	3.702	3.685	34	31	0.017	3	0	-1	0.2
2022-10-04 14:19:18	23	332.8	-114.6	3.705	3.687	34	31	0.018	3	1	0	0.3
2022-10-04 14:19:38	23	333	-114.3	3.707	3.691	34	31	0.016	3	0	-1	0.1
2022-10-04 14:19:58	24	333.3	-114.4	3.709	3.694	34	31	0.015	3	1	0	0.1
2022-10-04 14:20:18	24	333.5	-114.3	3.711	3.696	34	31	0.015	3	0	-1	0.2
2022-10-04 14:20:38	25	333.5	-114.5	3.715	3.7	34	31	0.015	3	1	0	0.3
2022-10-04 14:20:58	25	334	-114.2	3.717	3.702	34	31	0.015	3	0	0	0.2
2022-10-04 14:21:18	25	334	-114	3.719	3.704	34	31	0.015	3	0	-1	0.4
2022-10-04 14:21:38	26	334.5	-114.4	3.721	3.707	34	31	0.014	3	1	0	0.3
2022-10-04 14:21:58	26	334.5	-114.1	3.723	3.708	34	31	0.015	3	0	-1	0.2
2022-10-04 14:22:18	27	334.8	-114.3	3.725	3.71	34	30	0.015	4	1	0	0.1
2022-10-04 14:22:38	27	335	-114.2	3.727	3.712	34	30	0.015	4	0	-1	0.3
2022-10-04 14:22:58	28	335.3	-114.5	3.73	3.715	34	30	0.015	4	1	0	0.1
2022-10-04 14:23:18	28	335.3	-114.6	3.732	3.717	34	30	0.015	4	0	-1	0.4
2022-10-04 14:23:38	29	335.5	-114.2	3.734	3.719	34	30	0.015	4	1	0	0.2
2022-10-04 14:23:58	29	335.8	-114.4	3.737	3.721	34	30	0.016	4	0	-1	0.4
2022-10-04 14:24:18	30	336	-114	3.738	3.724	34	30	0.014	4	1	0	0
2022-10-04 14:24:38	30	336.3	-114	3.741	3.725	34	30	0.016	4	0	-1	0.1
2022-10-04 14:24:58	31	336.3	-114.1	3.743	3.727	34	30	0.016	4	1	0	0.2
2022-10-04 14:25:18	31	336.5	-114.3	3.746	3.729	34	30	0.017	4	0	-1	0.3
2022-10-04 14:25:38	32	336.8	-114	3.748	3.732	34	30	0.016	4	1	0	0.1
2022-10-04 14:25:58	32	337	-114.1	3.751	3.734	34	30	0.017	4	0	0	0.4
2022-10-04 14:26:18	32	337	-114.5	3.753	3.736	34	30	0.017	4	0	-1	0.4
2022-10-04 14:26:38	33	337.5	-114.1	3.756	3.738	34	30	0.018	4	1	0	0
2022-10-04 14:26:58	33	337.5	-114.1	3.758	3.74	34	30	0.018	4	0	-1	0.1
2022-10-04 14:27:18	34	338	-114.2	3.761	3.743	34	30	0.018	4	1	0	0.2
2022-10-04 14:27:38	34	338	-114	3.765	3.745	34	30	0.02	4	0	-1	0.3
2022-10-04 14:27:58	35	338.3	-114.3	3.767	3.748	34	30	0.019	4	1	0	0.3
2022-10-04 14:28:18	35	338.5	-114	3.769	3.75	34	30	0.019	4	0	-1	0.4
2022-10-04 14:28:38	36	339.1	-114.4	3.773	3.753	34	30	0.02	4	1	0	0.3
2022-10-04 14:28:58	36	339.1	-114.1	3.776	3.755	34	30	0.021	4	0	-1	0.1
2022-10-04 14:29:18	37	339.3	-114.2	3.778	3.757	34	30	0.021	4	1	0	0.1
2022-10-04 14:29:38	37	339.6	-114.1	3.782	3.76	34	30	0.022	4	0	-1	0.3
2022-10-04 14:29:58	38	339.8	-114.4	3.785	3.763	34	30	0.022	4	1	0	0.2
2022-10-04 14:30:18	38	340.3	-114.2	3.788	3.766	34	30	0.022	4	0	0	0.1
2022-10-04 14:30:38	38	340.6	-114.3	3.792	3.769	34	30	0.023	4	0	-1	0.4
2022-10-04 14:30:58	39	340.8	-114.7	3.795	3.772	34	30	0.023	4	1	0	0.2
2022-10-04 14:31:18	39	341.1	-114.5	3.798	3.775	34	30	0.023	4	0	18	116
2022-10-04 16:46:08	21	321.5	1.5	3.584	3.567	37	33	0.017	4	-18	0	15.2
2022-10-04 16:46:28	21	322.2	-13.7	3.59	3.572	37	33	0.018	4	0	0	2.1
2022-10-04 16:46:48	21	322.2	-11.6	3.591	3.574	37	33	0.017	4	0	0	3.2
2022-10-04 16:47:08	21	322	-8.4	3.59	3.572	37	33	0.018	4	0	0	2.4
2022-10-04 16:47:28	21	322	-6	3.59	3.573	37	33	0.017	4	0	0	0.2
2022-10-04 16:47:48	21	322	-5.8	3.589	3.573	37	33	0.016	4	0	0	4.6
2022-10-04 16:48:08	21	322.2	-10.4	3.592	3.575	37	33	0.017	4	0	0	19.9
2022-10-04 16:48:28	21	323.2	-30.3	3.601	3.584	37	33	0.017	4	0	0	19.4
2022-10-04 16:48:48	21	324.2	-49.7	3.614	3.597	37	33	0.017	4	0	-1	19.6
2022-10-04 16:49:08	22	325.7	-69.3	3.628	3.611	37	33	0.017	4	1	0	5
2022-10-04 16:49:28	22	326.5	-74.3	3.638	3.62	37	33	0.018	4	0	0	33.6
2022-10-04 16:49:48	22	328	-107.9	3.654	3.637	37	33	0.017	4	0	-1	3.4
2022-10-04 16:50:08	23	329.3	-111.3	3.666	3.648	37	33	0.018	4	1	0	0
2022-10-04 16:50:28	23	329.8	-111.3	3.672	3.654	37	33	0.018	4	0	0	0
2022-10-04 16:50:48	23	330.5	-111.3	3.679	3.659	37	33	0.02	4	0	-1	0.1
2022-10-04 16:51:08	24	330.8	-111.2	3.684	3.665	37	33	0.019	4	1	0	0.2
2022-10-04 16:51:28	24	331.3	-111	3.688	3.67	37	33	0.018	4	0	-1	0
2022-10-04 16:51:48	25	331.5	-111	3.692	3.674	37	33	0.018	4	1	0	0.6
2022-10-04 16:52:08	25	332	-111.6	3.695	3.679	37	33	0.016	4	0	-1	1.8
2022-10-04 16:52:28	26	332.5	-113.4	3.701	3.684	37	33	0.017	4	1	0	0.5
2022-10-04 16:52:48	26	332.8	-113.9	3.703	3.687	37	33	0.016	4	0	-1	0.1
2022-10-04 16:53:08	27	333	-113.8	3.707	3.692	37	33	0.015	4	1	0	0.5
2022-10-04 16:53:28	27	333.3	-114.3	3.709	3.693	37	33	0.016	4	0	-1	0.2
2022-10-04 16:53:48	28	333.5	-114.1	3.712	3.697	37	33	0.015	4	1	0	0.3
2022-10-04 16:54:08	28	333.8	-114.4	3.715	3.7	37	33	0.015	4	0	0	0.1
2022-10-04 16:54:28	28	334	-114.3	3.717	3.703	37	33	0.014	4	0	-1	0.3
2022-10-04 16:54:48	29	334.3	-114	3.721	3.705	37	33	0.016	4	1	0	0.3
2022-10-04 16:55:08	29	334.5	-114.3	3.723	3.707	37	33	0.016	4	0	-1	0.2
2022-10-04 16:55:28	30	334.8	-114.1	3.725	3.71	37	33	0.015	4	1	0	0.1
2022-10-04 16:55:48	30	334.8	-114	3.727	3.713	37	33	0.014	4	0	-1	0.1
2022-10-04 16:56:08	31	335.3	-114.1	3.729	3.714	37	33	0.015	4	1	0	0.4
2022-10-04 16:56:28	31	335.3	-114.5	3.733	3.717	37	33	0.016	4	0	-1	0.5
2022-10-04 16:56:48	32	335.5	-114	3.735	3.719	37	33	0.016	4	1	0	0.4
2022-10-04 16:57:08	32	335.8	-114.4	3.737	3.722	37	33	0.015	4	0	-1	0.3
2022-10-04 16:57:28	33	336	-114.1	3.74	3.723	37	33	0.017	4	1	0	0.1
2022-10-04 16:57:48	33	336	-114.2	3.742	3.726	37	33	0.016	4	0	-1	0.3
2022-10-04 16:58:08	34	336.5	-114.5	3.744	3.728	37	33	0.016	4	1	0	0.4
2022-10-04 16:58:28	34	336.8	-114.1	3.747	3.73	37	33	0.017	4	0	-1	0.2
2022-10-04 16:58:48	35	337	-114.3	3.751	3.734	36	33	0.017	3	1	0	0.1
2022-10-04 16:59:08	35	337.3	-114.2	3.753	3.735	36	33	0.018	3	0	0	0
2022-10-04 16:59:28	35	337.5	-114.2	3.756	3.738	36	32	0.018	4	0	-1	0.3
2022-10-04 16:59:48	36	337.8	-113.9	3.759	3.742	36	32	0.017	4	1	0	0.7
2022-10-04 17:00:08	36	338	-114.6	3.762	3.743	36	32	0.019	4	0	-1	0.4
2022-10-04 17:00:28	37	338	-114.2	3.766	3.747	36	32	0.019	4	1	0	0.2
2022-10-04 17:00:48	37	338.3	-114	3.767	3.749	36	32	0.018	4	0	-1	0.5
2022-10-04 17:01:08	38	338.8	-114.5	3.771	3.751	36	32	0.02	4	1	0	0.2
2022-10-04 17:01:28	38	339.1	-114.3	3.774	3.754	36	32	0.02	4	0	-1	0.2
2022-10-04 17:01:48	39	339.1	-114.1	3.778	3.756	36	32	0.022	4	1	0	0.1
2022-10-04 17:02:08	39	339.8	-114	3.782	3.761	36	32	0.021	4	0	-1	0.2
2022-10-04 17:02:28	40	339.8	-114.2	3.785	3.764	36	32	0.021	4	1	0	0
2022-10-04 17:02:48	40	340.3	-114.2	3.789	3.767	36	32	0.022	4	0	0	0.1
2022-10-04 17:03:08	40	340.6	-114.1	3.792	3.77	36	32	0.022	4	0	-1	0.2
2022-10-04 17:03:28	41	340.8	-114.3	3.796	3.773	36	32	0.023	4	1	0	0.3
2022-10-04 17:03:48	41	341.1	-114	3.799	3.776	36	32	0.023	4	0	-1	0.2
2022-10-04 17:04:08	42	341.6	-114.2	3.803	3.779	36	32	0.024	4	1	0	0.3
2022-10-04 17:04:28	42	341.8	-114.5	3.807	3.782	36	32	0.025	4	0	-1	0.2
2022-10-04 17:04:48	43	342.3	-114.3	3.81	3.784	36	32	0.026	4	1	0	0.2
2022-10-04 17:05:08	43	342.6	-114.1	3.814	3.789	36	32	0.025	4	0	-1	0
2022-10-04 17:05:28	44	342.8	-114.1	3.817	3.792	36	32	0.025	4	1	0	0.3
2022-10-04 17:05:48	44	343.1	-114.4	3.822	3.796	36	32	0.026	4	0	-1	0.5
2022-10-04 17:06:08	45	343.6	-113.9	3.828	3.801	36	32	0.027	4	1	0	0.4
2022-10-04 17:06:28	45	343.8	-114.3	3.829	3.803	36	32	0.026	4	0	-1	0.1
2022-10-04 17:06:48	46	344.1	-114.2	3.834	3.806	36	32	0.028	4	1	0	0.1
2022-10-04 17:07:08	46	344.6	-114.1	3.837	3.809	36	32	0.028	4	0	0	0.3
2022-10-04 17:07:28	46	344.8	-114.4	3.842	3.813	36	32	0.029	4	0	-1	0
2022-10-04 17:07:48	47	345.3	-114.4	3.846	3.817	36	32	0.029	4	1	0	0.1
2022-10-04 17:08:08	47	345.8	-114.3	3.851	3.82	36	32	0.031	4	0	-1	0.3
2022-10-04 17:08:28	48	345.8	-114	3.854	3.825	36	32	0.029	4	1	0	0.2
2022-10-04 17:08:48	48	346.3	-114.2	3.859	3.829	36	32	0.03	4	0	-1	0.1
2022-10-04 17:09:08	49	346.8	-114.3	3.865	3.834	36	32	0.031	4	1	0	0.4
2022-10-04 17:09:28	49	347.1	-113.9	3.869	3.838	36	32	0.031	4	0	-1	0.4
2022-10-04 17:09:48	50	347.6	-114.3	3.872	3.841	36	32	0.031	4	1	0	0
2022-10-04 17:10:08	50	347.8	-114.3	3.876	3.844	36	32	0.032	4	0	-1	0.2
2022-10-04 17:10:28	51	348.1	-114.1	3.881	3.85	36	32	0.031	4	1	0	0.2
2022-10-04 17:10:48	51	348.8	-114.3	3.885	3.853	36	32	0.032	4	0	-1	0.2
2022-10-04 17:11:08	52	349.1	-114.1	3.889	3.858	36	32	0.031	4	1	0	0.1
2022-10-04 17:11:28	52	349.3	-114.2	3.894	3.861	36	32	0.033	4	0	-1	0.4
2022-10-04 17:11:48	53	350.1	-113.8	3.899	3.866	36	32	0.033	4	1	0	0.5
2022-10-04 17:12:08	53	350.1	-114.3	3.904	3.87	36	32	0.034	4	0	-1	0.2
2022-10-04 17:12:28	54	350.6	-114.1	3.91	3.876	36	32	0.034	4	1	0	0.1
2022-10-04 17:12:48	54	351.1	-114	3.913	3.88	36	32	0.033	4	0	0	0.3
2022-10-04 17:13:08	54	351.6	-114.3	3.919	3.885	36	32	0.034	4	0	-1	0.1
2022-10-04 17:13:28	55	351.9	-114.2	3.923	3.889	36	32	0.034	4	1	0	0
2022-10-04 17:13:48	55	352.6	-114.2	3.928	3.894	36	32	0.034	4	0	-1	0.5
2022-10-04 17:14:08	56	352.9	-113.7	3.932	3.897	36	32	0.035	4	1	0	0.3
2022-10-04 17:14:28	56	353.4	-114	3.937	3.903	36	32	0.034	4	0	-1	0.1
2022-10-04 17:14:48	57	353.6	-114.1	3.942	3.907	36	32	0.035	4	1	0	0.3
2022-10-04 17:15:08	57	354.1	-113.8	3.946	3.911	36	32	0.035	4	0	-1	0.5
2022-10-04 17:15:28	58	354.4	-114.3	3.953	3.918	36	32	0.035	4	1	0	0.3
2022-10-04 17:15:48	58	354.9	-114	3.956	3.921	36	32	0.035	4	0	-1	0.2
2022-10-04 17:16:08	59	355.6	-114.2	3.962	3.928	36	32	0.034	4	1	0	15
2022-10-04 17:16:28	59	355.4	-99.2	3.961	3.926	36	32	0.035	4	0	-1	0
2022-10-04 17:16:48	60	355.6	-99.2	3.962	3.927	36	32	0.035	4	1	0	0.5
2022-10-04 17:17:08	60	355.6	-98.7	3.967	3.931	36	32	0.036	4	0	0	0.3
2022-10-04 17:17:28	60	356.1	-99	3.969	3.934	36	32	0.035	4	0	-1	0.1
2022-10-04 17:17:48	61	356.4	-98.9	3.973	3.938	36	32	0.035	4	1	0	0.2
2022-10-04 17:18:08	61	356.9	-98.7	3.977	3.941	36	32	0.036	4	0	-1	0.1
2022-10-04 17:18:28	62	357.1	-98.8	3.981	3.946	36	32	0.035	4	1	0	0.2
2022-10-04 17:18:48	62	357.6	-99	3.987	3.951	36	32	0.036	4	0	0	0.1
2022-10-04 17:19:08	62	357.9	-99.1	3.99	3.954	36	32	0.036	4	0	-1	0.5
2022-10-04 17:19:28	63	358.4	-98.6	3.994	3.959	36	32	0.035	4	1	0	0.2
2022-10-04 17:19:48	63	358.9	-98.8	3.999	3.963	36	32	0.036	4	0	-1	0
2022-10-04 17:20:08	64	359.1	-98.8	4.003	3.967	36	32	0.036	4	1	0	0.2
2022-10-04 17:20:28	64	359.4	-98.6	4.007	3.971	36	32	0.036	4	0	0	0.1
2022-10-04 17:20:48	64	359.9	-98.7	4.012	3.976	36	32	0.036	4	0	-1	0.3
2022-10-04 17:21:08	65	360.4	-99	4.018	3.982	36	32	0.036	4	1	0	0.4
2022-10-04 17:21:28	65	360.6	-98.6	4.02	3.984	36	32	0.036	4	0	-1	0.1
2022-10-04 17:21:48	66	361.1	-98.7	4.025	3.989	36	32	0.036	4	1	0	0.4
2022-10-04 17:22:08	66	361.4	-99.1	4.029	3.992	36	32	0.037	4	0	-1	0.6
2022-10-04 17:22:28	67	361.9	-98.5	4.034	3.997	36	32	0.037	4	1	0	0.2
2022-10-04 17:22:48	67	362.4	-98.7	4.039	4.002	36	32	0.037	4	0	0	0
2022-10-04 17:23:08	67	362.6	-98.7	4.043	4.006	36	32	0.037	4	0	-1	0.2
2022-10-04 17:23:28	68	363.1	-98.9	4.049	4.011	36	32	0.038	4	1	0	0.1
2022-10-04 17:23:48	68	363.4	-99	4.052	4.014	36	32	0.038	4	0	-1	0.4
2022-10-04 17:24:08	69	363.9	-98.6	4.057	4.019	36	32	0.038	4	1	0	0.4
2022-10-04 17:24:28	69	364.4	-99	4.062	4.024	36	32	0.038	4	0	0	0.1
2022-10-04 17:24:48	69	364.9	-98.9	4.067	4.028	36	32	0.039	4	0	-1	0.2
2022-10-04 17:25:08	70	365.2	-98.7	4.071	4.032	36	32	0.039	4	1	0	0.4
2022-10-04 17:25:28	70	365.4	-99.1	4.075	4.037	36	32	0.038	4	0	-1	0.3
2022-10-04 17:25:48	71	366.2	-98.8	4.081	4.043	36	32	0.038	4	1	0	0.4
2022-10-04 17:26:08	71	366.7	-99.2	4.086	4.047	36	32	0.039	4	0	-1	0.6
2022-10-04 17:26:28	72	366.9	-98.6	4.09	4.05	36	32	0.04	4	1	0	0.2
2022-10-04 17:26:48	72	367.2	-98.8	4.095	4.056	36	32	0.039	4	0	0	55.5
2022-10-04 17:27:08	72	365.4	-43.3	4.075	4.036	36	32	0.039	4	0	-1	0.2
2022-10-04 17:27:28	73	364.7	-43.1	4.07	4.031	36	32	0.039	4	1	0	0.2
2022-10-04 17:27:48	73	364.7	-43.3	4.069	4.031	36	32	0.038	4	0	0	0.1
2022-10-04 17:28:08	73	364.7	-43.2	4.069	4.031	36	32	0.038	4	0	0	0.2
2022-10-04 17:28:28	73	364.9	-43.4	4.07	4.032	36	31	0.038	5	0	-1	0.3
2022-10-04 17:28:48	74	364.9	-43.1	4.072	4.034	36	31	0.038	5	1	0	0.1
2022-10-04 17:29:08	74	365.2	-43	4.074	4.036	36	31	0.038	5	0	0	0.4
2022-10-04 17:29:28	74	365.2	-43.4	4.075	4.037	35	31	0.038	4	0	-1	0.2
2022-10-04 17:29:48	75	365.4	-43.2	4.076	4.038	35	31	0.038	4	1	0	0.3
2022-10-04 17:30:08	75	365.4	-42.9	4.078	4.041	35	31	0.037	4	0	0	0.6
2022-10-04 17:30:28	75	365.7	-43.5	4.08	4.043	35	31	0.037	4	0	-1	0.1
2022-10-04 17:30:48	76	365.9	-43.6	4.083	4.046	35	31	0.037	4	1	0	0.2
2022-10-04 17:31:08	76	366.2	-43.4	4.085	4.047	35	31	0.038	4	0	0	0.4
2022-10-04 17:31:28	76	366.2	-43	4.087	4.049	35	31	0.038	4	0	0	0.2
2022-10-04 17:31:48	76	366.4	-43.2	4.088	4.05	35	31	0.038	4	0	-1	0.1
2022-10-04 17:32:08	77	366.7	-43.3	4.091	4.053	35	31	0.038	4	1	0	0.2
2022-10-04 17:32:28	77	366.9	-43.1	4.093	4.055	35	31	0.038	4	0	0	0.1
2022-10-04 17:32:48	77	367.2	-43.2	4.095	4.057	35	30	0.038	5	0	-1	0.4
2022-10-04 17:33:08	78	367.4	-43.6	4.096	4.059	35	30	0.037	5	1	0	0.4
2022-10-04 17:33:28	78	367.4	-43.2	4.099	4.061	35	30	0.038	5	0	0	0
2022-10-04 17:33:48	78	367.7	-43.2	4.1	4.063	35	30	0.037	5	0	-1	0.2
2022-10-04 17:34:08	79	367.7	-43.4	4.103	4.066	35	30	0.037	5	1	0	0.2
2022-10-04 17:34:28	79	367.9	-43.2	4.105	4.067	35	30	0.038	5	0	0	0.1
2022-10-04 17:34:48	79	368.2	-43.1	4.107	4.07	35	30	0.037	5	0	0	0.3
2022-10-04 17:35:08	79	368.2	-42.8	4.109	4.071	34	30	0.038	4	0	-1	0.5
2022-10-04 17:35:28	80	368.4	-43.3	4.111	4.074	34	30	0.037	4	1	0	0.3
2022-10-04 17:35:48	80	368.7	-43	4.113	4.076	34	30	0.037	4	0	0	0.5
2022-10-04 17:36:08	80	368.9	-43.5	4.116	4.078	34	30	0.038	4	0	-1	0.1
2022-10-04 17:36:28	81	368.9	-43.4	4.117	4.079	34	30	0.038	4	1	0	0
2022-10-04 17:36:48	81	369.4	-43.4	4.119	4.081	34	30	0.038	4	0	0	0.3
2022-10-04 17:37:08	81	369.4	-43.1	4.121	4.084	34	30	0.037	4	0	-1	0.1
2022-10-04 17:37:28	82	369.7	-43.2	4.123	4.086	34	29	0.037	5	1	0	0.3
2022-10-04 17:37:48	82	369.7	-43.5	4.125	4.088	34	29	0.037	5	0	0	0.5
2022-10-04 17:38:08	82	369.9	-43	4.128	4.09	34	29	0.038	5	0	0	0.3
2022-10-04 17:38:28	82	370.2	-43.3	4.13	4.092	34	29	0.038	5	0	-1	0.3
2022-10-04 17:38:48	83	370.4	-43.6	4.132	4.094	34	29	0.038	5	1	0	0.2
2022-10-04 17:39:08	83	370.7	-43.4	4.134	4.095	34	29	0.039	5	0	0	0
2022-10-04 17:39:28	83	370.7	-43.4	4.137	4.1	34	29	0.037	5	0	-1	0
2022-10-04 17:39:48	84	370.9	-43.4	4.138	4.1	34	29	0.038	5	1	0	0.8
2022-10-04 17:40:08	84	371.2	-42.6	4.141	4.102	34	29	0.039	5	0	0	0.7
2022-10-04 17:40:28	84	371.4	-43.3	4.143	4.105	33	29	0.038	4	0	-1	0
2022-10-04 17:40:48	85	371.4	-43.3	4.144	4.105	33	29	0.039	4	1	0	0.4
2022-10-04 17:41:08	85	371.7	-43.7	4.147	4.109	33	29	0.038	4	0	0	0.1
2022-10-04 17:41:28	85	372.2	-43.6	4.149	4.11	33	29	0.039	4	0	-1	0.2
2022-10-04 17:41:48	86	372.2	-43.4	4.151	4.113	33	28	0.038	5	1	0	0.4
2022-10-04 17:42:08	86	372.2	-43.8	4.153	4.115	33	28	0.038	5	0	0	0.2
2022-10-04 17:42:28	86	372.4	-43.6	4.155	4.117	33	28	0.038	5	0	-1	0.1
2022-10-04 17:42:48	87	372.4	-43.7	4.158	4.119	33	28	0.039	5	1	-1	2.5
2022-10-04 17:43:08	88	372.9	-46.2	4.161	4.123	33	28	0.038	5	1	0	0.8
2022-10-04 17:43:28	88	373.2	-45.4	4.163	4.125	33	28	0.038	5	0	0	4.2
2022-10-04 17:43:48	88	373.2	-41.2	4.163	4.124	33	28	0.039	5	0	0	1.9
2022-10-04 17:44:08	88	373.2	-39.3	4.164	4.125	33	28	0.039	5	0	-1	10
2022-10-04 17:44:28	89	373.7	-49.3	4.17	4.13	33	28	0.04	5	1	0	3.5
2022-10-04 17:44:48	89	373.9	-45.8	4.171	4.133	33	28	0.038	5	0	-1	1.8
2022-10-04 17:45:08	90	374.2	-44	4.173	4.134	33	28	0.039	5	1	0	3.9
2022-10-04 17:45:28	90	374.2	-40.1	4.173	4.135	33	28	0.038	5	0	0	0.5
2022-10-04 17:45:48	90	374.2	-39.6	4.174	4.136	33	28	0.038	5	0	-1	9.6
2022-10-04 17:46:08	91	374.7	-49.2	4.18	4.141	33	28	0.039	5	1	0	4.1
2022-10-04 17:46:28	91	374.9	-45.1	4.182	4.143	33	28	0.039	5	0	-1	0.6
2022-10-04 17:46:48	92	375.2	-45.7	4.184	4.145	33	28	0.039	5	1	0	4.9
2022-10-04 17:47:08	92	374.9	-40.8	4.184	4.145	32	28	0.039	4	0	0	0.4
2022-10-04 17:47:28	92	374.9	-40.4	4.184	4.146	32	28	0.038	4	0	0	0.3
2022-10-04 17:47:48	92	375.2	-40.1	4.185	4.148	32	28	0.037	4	0	0	0.4
2022-10-04 17:48:08	92	375.2	-39.7	4.187	4.149	32	28	0.038	4	0	-1	8.9
2022-10-04 17:48:28	93	375.9	-48.6	4.194	4.155	32	28	0.039	4	1	0	2.7
2022-10-04 17:48:48	93	376.2	-45.9	4.196	4.157	32	28	0.039	4	0	-1	0.7
2022-10-04 17:49:08	94	376.2	-45.2	4.199	4.159	33	28	0.04	5	1	0	4.4
2022-10-04 17:49:28	94	376.2	-40.8	4.197	4.159	33	28	0.038	5	0	0	0.4
2022-10-04 17:49:48	94	376.5	-40.4	4.198	4.159	33	28	0.039	5	0	0	0.2
2022-10-04 17:50:08	94	376.5	-40.2	4.2	4.161	33	28	0.039	5	0	0	0.1
2022-10-04 17:50:28	94	376.5	-40.1	4.201	4.163	33	28	0.038	5	0	-1	0.1
2022-10-04 17:50:48	95	376.7	-40	4.204	4.164	33	28	0.04	5	1	0	1.2
2022-10-04 17:51:08	95	377	-38.8	4.204	4.166	33	28	0.038	5	0	0	0
2022-10-04 17:51:28	95	377	-38.8	4.206	4.167	33	28	0.039	5	0	-1	6.5
2022-10-04 17:51:48	96	377.7	-45.3	4.213	4.174	33	28	0.039	5	1	0	1.4
2022-10-04 17:52:08	96	377.7	-46.7	4.215	4.176	33	28	0.039	5	0	0	19.9
2022-10-04 17:52:28	96	378	-26.8	4.217	4.177	33	28	0.04	5	0	0	20.3
2022-10-04 17:52:48	96	375.7	-6.5	4.195	4.157	33	28	0.038	5	0	0	0.3
2022-10-04 17:53:08	96	375.7	-6.2	4.191	4.154	33	28	0.037	5	0	0	1.2
2022-10-04 17:53:28	96	375.4	-5	4.189	4.152	33	28	0.037	5	0	0	0.5
2022-10-04 17:53:48	96	375.2	-4.5	4.188	4.15	33	28	0.038	5	0	0	0.5
2022-10-04 17:54:08	96	374.9	-4	4.186	4.149	33	28	0.037	5	0	0	5.8
2022-10-04 17:54:28	96	375.7	-9.8	4.191	4.154	33	28	0.037	5	0	-1	2.2
2022-10-04 17:54:48	97	375.4	-12	4.19	4.153	33	28	0.037	5	1	0	2.1
2022-10-04 17:55:08	97	375.4	-9.9	4.19	4.154	33	28	0.036	5	0	0	4.3
2022-10-04 17:55:28	97	375.2	-5.6	4.188	4.152	33	28	0.036	5	0	0	0.2
2022-10-04 17:55:48	97	375.2	-5.4	4.187	4.151	33	28	0.036	5	0	0	0.4
2022-10-04 17:56:08	97	375.2	-5	4.187	4.15	33	28	0.037	5	0	0	0.5
2022-10-04 17:56:28	97	374.9	-4.5	4.186	4.149	33	28	0.037	5	0	0	0.2
2022-10-04 17:56:48	97	375.2	-4.3	4.186	4.15	33	28	0.036	5	0	0	9.9
2022-10-04 17:57:08	97	375.7	-14.2	4.191	4.154	33	28	0.037	5	0	0	2.3
2022-10-04 17:57:28	97	375.4	-11.9	4.19	4.154	33	28	0.036	5	0	38	12.9
2022-10-04 23:34:18	59	339.1	1	3.783	3.755	35	31	0.028	4	-38	0	15
[truncated: 11,426 more rows]
