# Supplementary material for: PufCB-Auth: A lightweight continuous multi-factor authentication scheme integrated PUF with charging behavior features for EV charging
Source: PLoS One. 2026 May 15;21(5):e0344506. doi: 10.1371/journal.pone.0344506 (PMC13178865; doi:10.1371/journal.pone.0344506)
Supplement: S1 Dataset — This file contains the original data used to generate the synthetic user behavior dataset and the corresponding parameter settings for reproducing the statistical analyses and figures reported in this study. (ZIP) [file pone.0344506.s001.zip › ACL2_train.xlsx]

## Sheet: Sheet1
数据时间	SOC	总电压	总电流	电池单体电压最高值	电池单体电压最低值	最高温度值	最低温度值	电压差值	温度差值	soc前差	SOC后差	电流差
2022-04-01 04:03:38	34	325.7	-12.6	3.633	3.616	27	23	0.017	4	-1	0	1.8
2022-04-01 04:03:58	34	326	-10.8	3.634	3.617	27	23	0.017	4	0	0	3.4
2022-04-01 04:04:18	34	326.3	-7.4	3.635	3.619	27	23	0.016	4	0	0	0.2
2022-04-01 04:04:38	34	326.3	-7.2	3.636	3.619	27	23	0.017	4	0	0	0.2
2022-04-01 04:04:58	34	326.3	-7.4	3.636	3.619	27	23	0.017	4	0	0	0.3
2022-04-01 04:05:18	34	326.3	-7.1	3.637	3.62	27	23	0.017	4	0	0	52.1
2022-04-01 04:05:38	34	329.3	-59.2	3.668	3.651	27	23	0.017	4	0	0	0
2022-04-01 04:05:58	34	329.8	-59.2	3.673	3.657	27	23	0.016	4	0	0	0
2022-04-01 04:06:18	34	330	-59.2	3.677	3.662	27	23	0.015	4	0	0	0.1
2022-04-01 04:06:38	34	330.5	-59.3	3.68	3.666	27	23	0.014	4	0	-1	0.1
2022-04-01 04:06:58	35	330.8	-59.4	3.684	3.668	27	23	0.016	4	1	0	0.2
2022-04-01 04:07:18	35	330.8	-59.2	3.685	3.671	27	23	0.014	4	0	0	0
2022-04-01 04:07:38	35	331	-59.2	3.687	3.673	27	23	0.014	4	0	0	0.1
2022-04-01 04:07:58	35	331.3	-59.3	3.688	3.676	27	23	0.012	4	0	-1	0
2022-04-01 04:08:18	36	331.3	-59.3	3.69	3.677	27	23	0.013	4	1	0	0.1
2022-04-01 04:08:38	36	331.5	-59.4	3.691	3.679	27	24	0.012	3	0	0	0.2
2022-04-01 04:08:58	36	331.8	-59.2	3.693	3.68	27	24	0.013	3	0	0	0.4
2022-04-01 04:09:18	36	331.8	-59.6	3.695	3.682	27	24	0.013	3	0	-1	0.1
2022-04-01 04:09:38	37	332	-59.5	3.695	3.684	27	24	0.011	3	1	0	0.2
2022-04-01 04:09:58	37	332	-59.3	3.698	3.685	27	24	0.013	3	0	0	0.2
2022-04-01 04:10:18	37	332	-59.1	3.697	3.686	27	24	0.011	3	0	0	0.3
2022-04-01 04:10:38	37	332.3	-59.4	3.699	3.687	27	24	0.012	3	0	0	0
2022-04-01 04:10:58	37	332.3	-59.4	3.701	3.689	27	24	0.012	3	0	-1	0
2022-04-01 04:11:18	38	332.5	-59.4	3.702	3.69	27	24	0.012	3	1	0	0.1
2022-04-01 04:11:38	38	332.5	-59.5	3.703	3.691	27	24	0.012	3	0	0	0.3
2022-04-01 04:11:58	38	332.8	-59.2	3.705	3.693	27	24	0.012	3	0	0	0.2
2022-04-01 04:12:18	38	332.8	-59.4	3.705	3.693	27	24	0.012	3	0	-1	0
2022-04-01 04:12:38	39	332.8	-59.4	3.707	3.694	27	24	0.013	3	1	0	0.1
2022-04-01 04:12:58	39	333	-59.5	3.708	3.695	27	24	0.013	3	0	0	0.3
2022-04-01 04:13:18	39	333	-59.2	3.709	3.697	27	24	0.012	3	0	0	0.2
2022-04-01 04:13:38	39	333.3	-59	3.71	3.699	27	24	0.011	3	0	-1	0.5
2022-04-01 04:13:58	40	333.3	-59.5	3.712	3.698	27	24	0.014	3	1	0	0.5
2022-04-01 04:14:18	40	333.3	-59	3.713	3.7	27	24	0.013	3	0	0	0.1
2022-04-01 04:14:38	40	333.5	-59.1	3.714	3.701	27	24	0.013	3	0	0	0.1
2022-04-01 04:14:58	40	333.5	-59.2	3.716	3.703	27	24	0.013	3	0	0	0
2022-04-01 04:15:18	40	333.8	-59.2	3.717	3.704	27	24	0.013	3	0	-1	0.1
2022-04-01 04:15:38	41	333.8	-59.3	3.718	3.704	27	24	0.014	3	1	0	19.7
2022-04-01 04:15:58	41	335.3	-79	3.732	3.718	27	24	0.014	3	0	0	0.1
2022-04-01 04:16:18	41	335.3	-78.9	3.732	3.718	28	24	0.014	4	0	-1	1.3
2022-04-01 04:16:38	42	335.5	-80.2	3.74	3.724	28	24	0.016	4	1	0	10.5
2022-04-01 04:16:58	42	335.8	-90.7	3.743	3.727	28	24	0.016	4	0	0	11.1
2022-04-01 04:17:18	42	336	-79.6	3.745	3.73	28	24	0.015	4	0	0	0.6
2022-04-01 04:17:38	42	336	-79	3.742	3.726	28	24	0.016	4	0	-1	0.2
2022-04-01 04:17:58	43	336.3	-79.2	3.745	3.729	28	24	0.016	4	1	0	0.2
2022-04-01 04:18:18	43	336.5	-79.4	3.747	3.731	28	24	0.016	4	0	0	0.1
2022-04-01 04:18:38	43	336.8	-79.5	3.75	3.732	28	24	0.018	4	0	-1	0
2022-04-01 04:18:58	44	336.8	-79.5	3.751	3.734	28	24	0.017	4	1	0	0.9
2022-04-01 04:19:18	44	337	-80.4	3.754	3.737	28	25	0.017	3	0	0	5.5
2022-04-01 04:19:38	44	337	-85.9	3.756	3.74	28	25	0.016	3	0	-1	6.8
2022-04-01 04:19:58	45	337.5	-79.1	3.758	3.74	28	25	0.018	3	1	0	0
2022-04-01 04:20:18	45	337.5	-79.1	3.76	3.743	28	25	0.017	3	0	0	0.2
2022-04-01 04:20:38	45	337.8	-79.3	3.763	3.745	28	25	0.018	3	0	-1	0.1
2022-04-01 04:20:58	46	338	-79.2	3.765	3.747	28	25	0.018	3	1	0	0.1
2022-04-01 04:21:18	46	338	-79.1	3.767	3.749	28	25	0.018	3	0	0	0.5
2022-04-01 04:21:38	46	338.3	-79.6	3.77	3.751	28	25	0.019	3	0	-1	4
2022-04-01 04:21:58	47	338.5	-83.6	3.772	3.753	28	25	0.019	3	1	0	4.5
2022-04-01 04:22:18	47	338.8	-88.1	3.774	3.755	29	25	0.019	4	0	0	6.8
2022-04-01 04:22:38	47	339.1	-81.3	3.778	3.758	29	25	0.02	4	0	0	2
2022-04-01 04:22:58	47	339.6	-79.3	3.78	3.76	29	25	0.02	4	0	-1	0.1
2022-04-01 04:23:18	48	339.8	-79.2	3.783	3.762	29	25	0.021	4	1	0	0.6
2022-04-01 04:23:38	48	340.1	-79.8	3.786	3.765	29	25	0.021	4	0	0	0.7
2022-04-01 04:23:58	48	339.8	-79.1	3.789	3.768	29	25	0.021	4	0	-1	0.3
2022-04-01 04:24:18	49	340.8	-79.4	3.793	3.771	29	25	0.022	4	1	0	3
2022-04-01 04:24:38	49	340.6	-82.4	3.797	3.775	29	25	0.022	4	0	0	3.3
2022-04-01 04:24:58	49	340.8	-79.1	3.8	3.776	29	26	0.024	3	0	-1	2.3
2022-04-01 04:25:18	50	340.8	-81.4	3.801	3.778	29	26	0.023	3	1	0	1.6
2022-04-01 04:25:38	50	341.3	-79.8	3.807	3.785	29	26	0.022	3	0	0	0.2
2022-04-01 04:25:58	50	341.6	-79.6	3.81	3.786	29	26	0.024	3	0	-1	0.2
2022-04-01 04:26:18	51	341.6	-79.8	3.808	3.785	29	26	0.023	3	1	0	0.8
2022-04-01 04:26:38	51	341.8	-79	3.814	3.79	29	26	0.024	3	0	0	7.4
2022-04-01 04:26:58	51	342.3	-86.4	3.814	3.791	29	26	0.023	3	0	-1	2.8
2022-04-01 04:27:18	52	342.6	-89.2	3.818	3.794	29	26	0.024	3	1	0	0.9
2022-04-01 04:27:38	52	342.8	-88.3	3.821	3.796	29	26	0.025	3	0	0	7.2
2022-04-01 04:27:58	52	343.1	-81.1	3.823	3.799	30	26	0.024	4	0	-1	1.5
2022-04-01 04:28:18	53	343.3	-79.6	3.827	3.802	30	26	0.025	4	1	0	0
2022-04-01 04:28:38	53	343.6	-79.6	3.83	3.805	30	26	0.025	4	0	0	0.3
2022-04-01 04:28:58	53	343.8	-79.3	3.833	3.807	30	26	0.026	4	0	-1	0.7
2022-04-01 04:29:18	54	344.1	-80	3.837	3.811	30	26	0.026	4	1	0	8.1
2022-04-01 04:29:38	54	344.3	-88.1	3.841	3.815	30	26	0.026	4	0	0	8.9
2022-04-01 04:29:58	54	344.6	-79.2	3.843	3.817	30	26	0.026	4	0	-1	9.1
2022-04-01 04:30:18	55	345.1	-88.3	3.846	3.82	30	27	0.026	3	1	0	9.1
2022-04-01 04:30:38	55	345.3	-79.2	3.851	3.824	30	27	0.027	3	0	0	0.4
2022-04-01 04:30:58	55	345.8	-79.6	3.854	3.827	30	27	0.027	3	0	0	0.1
2022-04-01 04:31:18	55	346.1	-79.7	3.857	3.83	30	27	0.027	3	0	-1	0.1
2022-04-01 04:31:38	56	346.3	-79.6	3.86	3.833	30	27	0.027	3	1	0	0.2
2022-04-01 04:31:58	56	347.1	-79.8	3.866	3.836	30	27	0.03	3	0	0	14.9
2022-04-01 04:32:18	56	347.1	-94.7	3.867	3.84	30	27	0.027	3	0	-1	13.2
2022-04-01 04:32:38	57	347.1	-81.5	3.873	3.845	30	27	0.028	3	1	0	8.2
2022-04-01 04:32:58	57	347.6	-89.7	3.876	3.846	30	27	0.03	3	0	0	10
2022-04-01 04:33:18	57	347.8	-79.7	3.881	3.853	31	27	0.028	4	0	-1	0.5
2022-04-01 04:33:38	58	347.8	-79.2	3.881	3.852	31	27	0.029	4	1	0	0.4
2022-04-01 04:33:58	58	348.1	-79.6	3.887	3.859	31	27	0.028	4	0	0	0.2
2022-04-01 04:34:18	58	348.6	-79.4	3.893	3.864	31	27	0.029	4	0	-1	0.1
2022-04-01 04:34:38	59	348.8	-79.3	3.892	3.863	31	27	0.029	4	1	0	4.9
2022-04-01 04:34:58	59	349.1	-84.2	3.901	3.87	31	27	0.031	4	0	0	5.4
2022-04-01 04:35:18	59	349.6	-89.6	3.899	3.868	31	27	0.031	4	0	0	2.3
2022-04-01 04:35:38	59	349.8	-87.3	3.901	3.872	31	28	0.029	3	0	-1	7.6
2022-04-01 04:35:58	60	350.1	-79.7	3.905	3.875	31	28	0.03	3	1	0	0.6
2022-04-01 04:36:18	60	350.3	-79.1	3.909	3.878	31	28	0.031	3	0	0	0.2
2022-04-01 04:36:38	60	350.6	-78.9	3.912	3.882	31	28	0.03	3	0	-1	0.4
2022-04-01 04:36:58	61	350.8	-79.3	3.916	3.886	31	28	0.03	3	1	0	0.2
2022-04-01 04:37:18	61	351.4	-79.5	3.92	3.888	31	28	0.032	3	0	0	4.3
2022-04-01 04:37:38	61	351.6	-83.8	3.922	3.893	31	28	0.029	3	0	-1	9.6
2022-04-01 04:37:58	62	352.1	-93.4	3.927	3.895	31	28	0.032	3	1	0	5.1
2022-04-01 04:38:18	62	352.4	-88.3	3.929	3.899	32	28	0.03	4	0	0	8.7
2022-04-01 04:38:38	62	352.6	-79.6	3.933	3.901	32	28	0.032	4	0	-1	3
2022-04-01 04:38:58	63	352.9	-76.6	3.934	3.904	32	28	0.03	4	1	0	2
2022-04-01 04:39:18	63	353.1	-74.6	3.937	3.908	32	28	0.029	4	0	0	0.9
2022-04-01 04:39:38	63	353.4	-75.5	3.94	3.91	32	28	0.03	4	0	0	0.6
2022-04-01 04:39:58	63	354.1	-74.9	3.945	3.914	32	28	0.031	4	0	-1	1.4
2022-04-01 04:40:18	64	354.4	-76.3	3.948	3.916	32	28	0.032	4	1	0	1.7
2022-04-01 04:40:38	64	354.4	-74.6	3.953	3.922	32	28	0.031	4	0	0	8.3
2022-04-01 04:40:58	64	354.6	-82.9	3.955	3.923	32	29	0.032	3	0	-1	8.1
2022-04-01 04:41:18	65	354.6	-74.8	3.956	3.926	32	29	0.03	3	1	0	1
2022-04-01 04:41:38	65	355.1	-75.8	3.963	3.933	32	29	0.03	3	0	0	28
2022-04-01 04:41:58	65	354.1	-47.8	3.951	3.919	32	29	0.032	3	0	0	0.6
2022-04-01 04:42:18	65	354.1	-48.4	3.951	3.92	32	29	0.031	3	0	-1	0.2
2022-04-01 04:42:38	66	354.1	-48.6	3.951	3.92	32	29	0.031	3	1	0	0.2
2022-04-01 04:42:58	66	354.1	-48.4	3.953	3.921	32	29	0.032	3	0	0	0.5
2022-04-01 04:43:18	66	354.4	-47.9	3.955	3.923	32	29	0.032	3	0	0	0.5
2022-04-01 04:43:38	66	354.6	-48.4	3.957	3.924	32	29	0.033	3	0	0	1.3
2022-04-01 04:43:58	66	354.6	-49.7	3.959	3.926	32	28	0.033	4	0	-1	1.6
2022-04-01 04:44:18	67	354.9	-48.1	3.961	3.927	32	28	0.034	4	1	0	0.2
2022-04-01 04:44:38	67	355.1	-48.3	3.962	3.931	32	28	0.031	4	0	0	0.2
2022-04-01 04:44:58	67	355.4	-48.1	3.965	3.932	31	28	0.033	3	0	0	0
2022-04-01 04:45:18	67	355.6	-48.1	3.967	3.936	31	28	0.031	3	0	0	0.5
2022-04-01 04:45:38	67	355.9	-48.6	3.97	3.937	31	28	0.033	3	0	-1	0.5
2022-04-01 04:45:58	68	356.1	-48.1	3.973	3.939	31	28	0.034	3	1	0	0
2022-04-01 04:46:18	68	356.4	-48.1	3.975	3.941	31	28	0.034	3	0	0	0.2
2022-04-01 04:46:38	68	356.4	-48.3	3.976	3.944	31	28	0.032	3	0	0	0
2022-04-01 04:46:58	68	356.6	-48.3	3.979	3.946	31	28	0.033	3	0	-1	0.3
2022-04-01 04:47:18	69	356.9	-48	3.981	3.949	31	28	0.032	3	1	0	0.5
2022-04-01 04:47:38	69	357.1	-48.5	3.984	3.951	31	28	0.033	3	0	0	0.1
2022-04-01 04:47:58	69	357.1	-48.4	3.987	3.953	31	28	0.034	3	0	0	0.4
2022-04-01 04:48:18	69	357.4	-48	3.989	3.957	31	28	0.032	3	0	-1	0.2
2022-04-01 04:48:38	70	357.6	-48.2	3.991	3.958	31	28	0.033	3	1	0	2.6
2022-04-01 04:48:58	70	357.6	-50.8	3.994	3.961	31	28	0.033	3	0	0	0.3
2022-04-01 04:49:18	70	357.9	-50.5	3.995	3.962	30	28	0.033	2	0	0	2.3
2022-04-01 04:49:38	70	358.1	-48.2	3.996	3.964	30	28	0.032	2	0	-1	0.3
2022-04-01 04:49:58	71	358.4	-47.9	3.998	3.966	30	28	0.032	2	1	0	0.1
2022-04-01 04:50:18	71	358.6	-48	4.001	3.968	30	27	0.033	3	0	0	0.2
2022-04-01 04:50:38	71	358.9	-48.2	4.004	3.971	30	27	0.033	3	0	0	0.3
2022-04-01 04:50:58	71	358.9	-47.9	4.006	3.973	30	27	0.033	3	0	-1	0.1
2022-04-01 04:51:18	72	359.1	-48	4.008	3.975	30	27	0.033	3	1	0	0.3
2022-04-01 04:51:38	72	359.4	-48.3	4.011	3.978	30	27	0.033	3	0	0	1.9
2022-04-01 04:51:58	72	359.6	-50.2	4.012	3.98	30	27	0.032	3	0	0	2.2
2022-04-01 04:52:18	72	359.9	-48	4.015	3.982	30	27	0.033	3	0	-1	0.3
2022-04-01 04:52:38	73	360.1	-48.3	4.017	3.985	30	27	0.032	3	1	0	0.1
2022-04-01 04:52:58	73	360.1	-48.4	4.02	3.987	29	27	0.033	2	0	0	0.3
2022-04-01 04:53:18	73	360.4	-48.7	4.021	3.989	29	27	0.032	2	0	0	0.2
2022-04-01 04:53:38	73	360.6	-48.5	4.024	3.992	29	27	0.032	2	0	0	0.3
2022-04-01 04:53:58	73	360.6	-48.2	4.026	3.994	29	27	0.032	2	0	-1	0.1
2022-04-01 04:54:18	74	361.1	-48.1	4.028	3.996	29	27	0.032	2	1	0	5.1
2022-04-01 04:54:38	74	361.4	-53.2	4.032	4	29	26	0.032	3	0	0	1
2022-04-01 04:54:58	74	361.6	-52.2	4.035	4.004	29	26	0.031	3	0	-1	0.1
2022-04-01 04:55:18	75	361.9	-52.1	4.039	4.005	29	26	0.034	3	1	0	0.1
2022-04-01 04:55:38	75	361.9	-52	4.041	4.009	29	26	0.032	3	0	0	0.1
2022-04-01 04:55:58	75	362.4	-52.1	4.043	4.011	29	26	0.032	3	0	0	0.1
2022-04-01 04:56:18	75	362.4	-52.2	4.046	4.013	29	26	0.033	3	0	-1	0.2
2022-04-01 04:56:38	76	362.6	-52	4.048	4.016	28	26	0.032	2	1	0	0.1
2022-04-01 04:56:58	76	362.9	-51.9	4.051	4.018	28	26	0.033	2	0	0	2.8
2022-04-01 04:57:18	76	363.1	-54.7	4.052	4.02	28	26	0.032	2	0	0	1.8
2022-04-01 04:57:38	76	363.4	-52.9	4.054	4.021	28	26	0.033	2	0	-1	0.9
2022-04-01 04:57:58	77	363.4	-52	4.057	4.024	28	26	0.033	2	1	0	0.2
2022-04-01 04:58:18	77	363.9	-52.2	4.06	4.027	28	26	0.033	2	0	0	0.2
2022-04-01 04:58:38	77	363.9	-52	4.061	4.029	28	26	0.032	2	0	0	0.2
2022-04-01 04:58:58	77	364.2	-52.2	4.065	4.031	28	26	0.034	2	0	-1	0.4
2022-04-01 04:59:18	78	364.4	-51.8	4.067	4.033	28	26	0.034	2	1	0	1.6
2022-04-01 04:59:38	78	364.7	-53.4	4.069	4.036	28	26	0.033	2	0	0	1.1
2022-04-01 04:59:58	78	364.7	-54.5	4.071	4.038	28	26	0.033	2	0	0	0.4
2022-04-01 05:00:18	78	365.2	-54.1	4.074	4.041	28	26	0.033	2	0	-1	2
2022-04-01 05:00:38	79	365.2	-52.1	4.076	4.044	28	26	0.032	2	1	0	0.3
2022-04-01 05:00:58	79	365.4	-51.8	4.079	4.046	28	26	0.033	2	0	0	0.3
2022-04-01 05:01:18	79	365.7	-52.1	4.082	4.048	28	26	0.034	2	0	0	0.2
2022-04-01 05:01:38	79	365.9	-51.9	4.084	4.05	28	26	0.034	2	0	-1	0.3
2022-04-01 05:01:58	80	366.2	-52.2	4.086	4.052	28	26	0.034	2	1	0	0.4
2022-04-01 05:02:18	80	366.4	-51.8	4.088	4.054	28	26	0.034	2	0	0	2.2
2022-04-01 05:02:38	80	366.7	-54	4.091	4.057	28	26	0.034	2	0	0	0.8
2022-04-01 05:02:58	80	366.9	-53.2	4.093	4.06	28	26	0.033	2	0	-1	1.2
2022-04-01 05:03:18	81	366.9	-52	4.095	4.062	28	26	0.033	2	1	0	0.2
2022-04-01 05:03:38	81	367.2	-52.2	4.099	4.066	28	26	0.033	2	0	0	27.5
2022-04-01 05:03:58	81	365.9	-24.7	4.083	4.05	28	26	0.033	2	0	0	0.2
2022-04-01 05:04:18	81	365.9	-24.5	4.085	4.052	28	26	0.033	2	0	0	0.1
2022-04-01 05:04:38	81	365.7	-24.6	4.083	4.049	28	26	0.034	2	0	0	2.5
2022-04-01 05:04:58	81	365.9	-27.1	4.085	4.05	28	26	0.035	2	0	-1	1.5
2022-04-01 05:05:18	82	366.2	-28.6	4.088	4.054	28	26	0.034	2	1	0	4.2
2022-04-01 05:05:38	82	365.9	-24.4	4.085	4.051	28	26	0.034	2	0	0	0.1
2022-04-01 05:05:58	82	365.9	-24.3	4.086	4.052	28	26	0.034	2	0	0	0.1
2022-04-01 05:06:18	82	366.2	-24.4	4.088	4.053	28	26	0.035	2	0	0	0.1
2022-04-01 05:06:38	82	366.2	-24.5	4.087	4.053	28	26	0.034	2	0	0	0.1
2022-04-01 05:06:58	82	366.2	-24.6	4.088	4.055	28	26	0.033	2	0	-1	0.1
2022-04-01 05:07:18	83	366.4	-24.5	4.089	4.056	28	26	0.033	2	1	0	7.2
2022-04-01 05:07:38	83	366.4	-31.7	4.091	4.057	28	26	0.034	2	0	0	1.6
2022-04-01 05:07:58	83	366.7	-30.1	4.092	4.058	28	26	0.034	2	0	0	4
2022-04-01 05:08:18	83	366.7	-26.1	4.093	4.059	28	26	0.034	2	0	0	1.8
2022-04-01 05:08:38	83	366.7	-24.3	4.094	4.061	28	26	0.033	2	0	0	0.1
2022-04-01 05:08:58	83	366.7	-24.4	4.095	4.061	28	26	0.034	2	0	0	0
2022-04-01 05:09:18	83	366.9	-24.4	4.096	4.063	28	26	0.033	2	0	-1	0.1
2022-04-01 05:09:38	84	367.2	-24.5	4.097	4.064	28	26	0.033	2	1	0	0
2022-04-01 05:09:58	84	367.2	-24.5	4.099	4.066	28	25	0.033	3	0	0	7.9
2022-04-01 05:10:18	84	367.4	-32.4	4.1	4.066	28	25	0.034	3	0	0	7.8
2022-04-01 05:10:38	84	367.4	-24.6	4.1	4.068	28	26	0.032	2	0	0	0.4
2022-04-01 05:10:58	84	367.7	-24.2	4.102	4.069	28	25	0.033	3	0	0	0.3
2022-04-01 05:11:18	84	367.9	-24.5	4.104	4.07	28	25	0.034	3	0	0	0
2022-04-01 05:11:38	84	367.9	-24.5	4.105	4.073	28	25	0.032	3	0	-1	0.2
2022-04-01 05:11:58	85	367.9	-24.3	4.107	4.073	28	25	0.034	3	1	0	0.2
2022-04-01 05:12:18	85	367.9	-24.5	4.107	4.073	28	25	0.034	3	0	0	0.2
2022-04-01 05:12:38	85	368.2	-24.3	4.11	4.075	28	25	0.035	3	0	0	5.2
2022-04-01 05:12:58	85	368.2	-29.5	4.111	4.076	28	25	0.035	3	0	0	0.7
2022-04-01 05:13:18	85	368.2	-28.8	4.11	4.077	28	25	0.033	3	0	0	4.1
2022-04-01 05:13:38	85	368.2	-24.7	4.113	4.078	28	25	0.035	3	0	0	0.5
2022-04-01 05:13:58	85	368.4	-24.2	4.113	4.078	28	25	0.035	3	0	-1	0.1
2022-04-01 05:14:18	86	368.7	-24.3	4.114	4.079	28	25	0.035	3	1	0	24.5
2022-04-01 05:14:38	86	367.4	0.2	4.103	4.07	28	25	0.033	3	0	0	24.4
2022-04-01 05:14:58	86	368.2	-24.2	4.112	4.078	28	25	0.034	3	0	0	3.5
2022-04-01 05:15:18	86	368.7	-27.7	4.115	4.081	28	25	0.034	3	0	0	0.5
2022-04-01 05:15:38	86	368.7	-27.2	4.116	4.083	28	25	0.033	3	0	0	0.7
2022-04-01 05:15:58	86	368.9	-27.9	4.117	4.083	28	25	0.034	3	0	0	3.6
2022-04-01 05:16:18	86	368.9	-24.3	4.119	4.085	28	25	0.034	3	0	0	0.1
2022-04-01 05:16:38	86	368.9	-24.4	4.12	4.087	28	25	0.033	3	0	-1	0.1
2022-04-01 05:16:58	87	369.2	-24.3	4.121	4.088	28	25	0.033	3	1	0	0
2022-04-01 05:17:18	87	369.4	-24.3	4.123	4.089	28	25	0.034	3	0	0	2.2
2022-04-01 05:17:38	87	369.4	-26.5	4.124	4.09	28	25	0.034	3	0	0	3.5
2022-04-01 05:17:58	87	369.7	-30	4.125	4.091	28	25	0.034	3	0	0	1
2022-04-01 05:18:18	87	369.7	-31	4.126	4.092	28	25	0.034	3	0	0	3
2022-04-01 05:18:38	87	369.7	-28	4.128	4.094	28	25	0.034	3	0	0	3.3
2022-04-01 05:18:58	87	369.9	-24.7	4.128	4.094	28	25	0.034	3	0	-1	0.3
2022-04-01 05:19:18	88	370.2	-24.4	4.13	4.096	28	25	0.034	3	1	0	0.3
2022-04-01 05:19:38	88	370.2	-24.1	4.131	4.099	28	25	0.032	3	0	0	2
2022-04-01 05:19:58	88	370.7	-26.1	4.134	4.101	28	25	0.033	3	0	0	1.5
2022-04-01 05:20:18	88	370.4	-24.6	4.135	4.101	28	25	0.034	3	0	0	9
2022-04-01 05:20:38	88	370.4	-33.6	4.136	4.103	28	25	0.033	3	0	0	3.7
2022-04-01 05:20:58	88	370.7	-29.9	4.137	4.104	28	25	0.033	3	0	0	3
2022-04-01 05:21:18	88	370.7	-26.9	4.139	4.105	28	25	0.034	3	0	0	2.3
2022-04-01 05:21:38	88	370.9	-24.6	4.138	4.103	28	25	0.035	3	0	-1	0
2022-04-01 05:21:58	89	370.9	-24.6	4.139	4.107	28	25	0.032	3	1	0	0.1
2022-04-01 05:22:18	89	370.9	-24.5	4.142	4.107	28	25	0.035	3	0	0	0.1
2022-04-01 05:22:38	89	370.9	-24.4	4.141	4.108	28	25	0.033	3	0	0	6.5
2022-04-01 05:22:58	89	371.2	-30.9	4.146	4.111	28	25	0.035	3	0	0	6.5
2022-04-01 05:23:18	89	371.2	-24.4	4.144	4.11	28	25	0.034	3	0	0	4.7
2022-04-01 05:23:38	89	371.4	-29.1	4.146	4.111	28	25	0.035	3	0	0	3.4
2022-04-01 05:23:58	89	371.4	-25.7	4.146	4.112	28	25	0.034	3	0	-1	1.4
2022-04-01 05:24:18	90	371.4	-24.3	4.148	4.114	28	25	0.034	3	1	0	0.1
2022-04-01 05:24:38	90	371.7	-24.2	4.148	4.114	28	25	0.034	3	0	0	0.1
2022-04-01 05:24:58	90	371.7	-24.3	4.15	4.117	28	25	0.033	3	0	0	0.3
2022-04-01 05:25:18	90	371.7	-24.6	4.151	4.118	28	25	0.033	3	0	0	0.5
2022-04-01 05:25:38	90	371.9	-24.1	4.153	4.119	28	25	0.034	3	0	0	0.8
2022-04-01 05:25:58	90	372.2	-24.9	4.154	4.12	28	25	0.034	3	0	0	1.9
2022-04-01 05:26:18	90	372.2	-26.8	4.154	4.121	28	25	0.033	3	0	-1	2.2
2022-04-01 05:26:38	91	372.2	-24.6	4.156	4.122	28	25	0.034	3	1	0	0
2022-04-01 05:26:58	91	372.2	-24.6	4.157	4.123	28	25	0.034	3	0	0	0.1
2022-04-01 05:27:18	91	372.4	-24.7	4.159	4.124	28	25	0.035	3	0	0	0.5
2022-04-01 05:27:38	91	372.7	-24.2	4.16	4.125	28	25	0.035	3	0	0	0.4
2022-04-01 05:27:58	91	372.9	-24.6	4.161	4.127	28	25	0.034	3	0	0	0.4
2022-04-01 05:28:18	91	372.9	-24.2	4.161	4.127	28	25	0.034	3	0	-1	5.5
2022-04-01 05:28:38	92	372.9	-29.7	4.163	4.13	28	25	0.033	3	1	0	3.4
2022-04-01 05:28:58	92	373.2	-26.3	4.165	4.13	28	25	0.035	3	0	0	2.1
2022-04-01 05:29:18	92	373.4	-24.2	4.166	4.132	28	25	0.034	3	0	0	0.3
2022-04-01 05:29:38	92	373.4	-24.5	4.169	4.135	28	25	0.034	3	0	0	0
2022-04-01 05:29:58	92	373.4	-24.5	4.169	4.135	28	25	0.034	3	0	0	0.2
2022-04-01 05:30:18	92	373.4	-24.3	4.171	4.137	28	25	0.034	3	0	0	6
2022-04-01 05:30:38	92	373.7	-30.3	4.173	4.139	28	25	0.034	3	0	-1	0.5
2022-04-01 05:30:58	93	373.7	-30.8	4.174	4.139	28	25	0.035	3	1	0	3.7
2022-04-01 05:31:18	93	373.7	-27.1	4.174	4.14	28	25	0.034	3	0	0	2.9
2022-04-01 05:31:38	93	373.9	-24.2	4.174	4.141	28	25	0.033	3	0	0	0.3
2022-04-01 05:31:58	93	374.2	-24.5	4.175	4.141	28	25	0.034	3	0	0	0.1
2022-04-01 05:32:18	93	374.2	-24.4	4.177	4.144	28	25	0.033	3	0	0	0.2
2022-04-01 05:32:38	93	374.2	-24.2	4.177	4.143	28	25	0.034	3	0	-1	0.3
2022-04-01 05:32:58	94	374.2	-24.5	4.179	4.145	28	25	0.034	3	1	0	1.1
2022-04-01 05:33:18	94	374.4	-25.6	4.179	4.146	28	25	0.033	3	0	0	4.7
2022-04-01 05:33:38	94	374.4	-30.3	4.181	4.147	28	25	0.034	3	0	0	6
2022-04-01 05:33:58	94	374.4	-24.3	4.182	4.148	28	25	0.034	3	0	0	0.3
2022-04-01 05:34:18	94	374.7	-24.6	4.184	4.149	28	25	0.035	3	0	0	0.1
2022-04-01 05:34:38	94	374.9	-24.7	4.184	4.151	28	25	0.033	3	0	0	0.5
2022-04-01 05:34:58	94	374.9	-24.2	4.186	4.152	28	25	0.034	3	0	-1	0.5
2022-04-01 05:35:18	95	375.2	-24.7	4.187	4.153	28	25	0.034	3	1	0	0.5
2022-04-01 05:35:38	95	375.2	-24.2	4.188	4.155	28	25	0.033	3	0	0	2.5
2022-04-01 05:35:58	95	375.2	-26.7	4.189	4.156	28	25	0.033	3	0	0	1.2
2022-04-01 05:36:18	95	375.2	-27.9	4.191	4.156	28	25	0.035	3	0	0	3.3
2022-04-01 05:36:38	95	375.4	-24.6	4.192	4.157	28	25	0.035	3	0	0	0.1
2022-04-01 05:36:58	95	375.7	-24.5	4.193	4.159	28	25	0.034	3	0	0	0.2
2022-04-01 05:37:18	95	375.7	-24.3	4.195	4.16	28	25	0.035	3	0	0	0.4
2022-04-01 05:37:38	95	375.7	-24.7	4.195	4.162	28	25	0.033	3	0	-1	0.3
2022-04-01 05:37:58	96	376.2	-24.4	4.197	4.162	28	25	0.035	3	1	0	5.4
2022-04-01 05:38:18	96	376.2	-29.8	4.198	4.164	28	25	0.034	3	0	0	0.4
2022-04-01 05:38:38	96	376.5	-30.2	4.199	4.165	28	25	0.034	3	0	0	4.5
2022-04-01 05:38:58	96	376.2	-25.7	4.2	4.166	28	25	0.034	3	0	0	25.9
2022-04-01 05:39:18	96	375.2	0.2	4.191	4.155	28	25	0.036	3	0	0	0
2022-04-01 05:39:38	96	374.9	0.2	4.186	4.151	28	25	0.035	3	0	0	0
2022-04-01 05:39:58	96	374.7	0.2	4.184	4.149	28	25	0.035	3	0	87	15.2
2022-04-01 16:00:48	9	316.7	-15	3.536	3.512	28	25	0.024	3	-87	0	0
2022-04-01 16:01:08	9	316.7	-15	3.538	3.515	28	25	0.023	3	0	0	0
2022-04-01 16:01:28	9	317	-15	3.539	3.516	28	25	0.023	3	0	0	0
2022-04-01 16:01:48	9	317.2	-15	3.541	3.517	28	25	0.024	3	0	0	0
2022-04-01 16:02:08	9	317.5	-15	3.542	3.518	28	25	0.024	3	0	0	0.1
2022-04-01 16:02:28	9	317.5	-15.1	3.544	3.519	28	25	0.025	3	0	0	64.7
2022-04-01 16:02:48	9	321.2	-79.8	3.583	3.56	28	25	0.023	3	0	0	0
2022-04-01 16:03:08	9	322	-79.8	3.593	3.568	28	25	0.025	3	0	-1	0.1
2022-04-01 16:03:28	10	322.7	-79.7	3.598	3.574	29	25	0.024	4	1	0	0.1
2022-04-01 16:03:48	10	323	-79.8	3.605	3.58	29	25	0.025	4	0	0	65
2022-04-01 16:12:58	10	318.5	-14.8	3.554	3.528	28	25	0.026	3	0	0	0
2022-04-01 16:13:18	10	318.7	-14.8	3.559	3.533	28	25	0.026	3	0	0	0.2
2022-04-01 16:13:38	10	318.7	-15	3.561	3.534	28	25	0.027	3	0	0	0.1
2022-04-01 16:13:58	10	319	-14.9	3.562	3.536	28	25	0.026	3	0	0	0
2022-04-01 16:14:18	10	319	-14.9	3.563	3.537	28	25	0.026	3	0	-1	0.1
2022-04-01 16:14:38	11	319.2	-15	3.564	3.538	28	25	0.026	3	1	0	64.9
2022-04-01 16:14:58	11	322	-79.9	3.592	3.567	28	25	0.025	3	0	0	0.5
2022-04-01 16:15:18	11	323.2	-79.4	3.606	3.581	28	25	0.025	3	0	0	0.1
2022-04-01 16:15:38	11	323.7	-79.3	3.613	3.588	28	25	0.025	3	0	-1	0.1
2022-04-01 16:15:58	12	324.5	-79.4	3.619	3.595	28	25	0.024	3	1	0	0
2022-04-01 16:16:18	12	324.7	-79.4	3.623	3.599	28	25	0.024	3	0	0	0.1
2022-04-01 16:16:38	12	325.2	-79.3	3.627	3.604	29	25	0.023	4	0	0	0
2022-04-01 16:16:58	12	325.5	-79.3	3.63	3.606	29	25	0.024	4	0	-1	0.1
2022-04-01 16:17:18	13	326	-79.4	3.634	3.611	29	25	0.023	4	1	0	0
2022-04-01 16:17:38	13	326.3	-79.4	3.637	3.615	29	25	0.022	4	0	0	0
2022-04-01 16:17:58	13	326.5	-79.4	3.639	3.618	29	25	0.021	4	0	-1	0.1
2022-04-01 16:18:18	14	326.8	-79.3	3.642	3.621	29	25	0.021	4	1	0	0.1
2022-04-01 16:18:38	14	327	-79.4	3.645	3.624	29	25	0.021	4	0	0	0
2022-04-01 16:18:58	14	327.3	-79.4	3.647	3.626	29	25	0.021	4	0	-1	0.1
2022-04-01 16:19:18	15	327.5	-79.3	3.649	3.63	29	25	0.019	4	1	0	0
2022-04-01 16:19:38	15	327.8	-79.3	3.652	3.633	29	25	0.019	4	0	0	0.1
2022-04-01 16:19:58	15	327.8	-79.4	3.654	3.635	29	25	0.019	4	0	-1	0
2022-04-01 16:20:18	16	328	-79.4	3.657	3.637	29	25	0.02	4	1	0	0.1
2022-04-01 16:20:38	16	328.3	-79.5	3.659	3.64	29	25	0.019	4	0	0	0.1
2022-04-01 16:20:58	16	328.5	-79.4	3.661	3.642	29	25	0.019	4	0	-1	0.1
2022-04-01 16:21:18	17	328.8	-79.5	3.664	3.645	29	25	0.019	4	1	0	0.1
2022-04-01 16:21:38	17	329	-79.4	3.666	3.647	29	25	0.019	4	0	0	0
2022-04-01 16:21:58	17	329.3	-79.4	3.668	3.649	29	25	0.019	4	0	-1	0
2022-04-01 16:22:18	18	329.3	-79.4	3.671	3.652	29	25	0.019	4	1	0	0.1
2022-04-01 16:22:38	18	329.5	-79.5	3.672	3.654	29	25	0.018	4	0	0	0
2022-04-01 16:22:58	18	329.8	-79.5	3.674	3.656	29	25	0.018	4	0	-1	0.1
2022-04-01 16:23:18	19	330	-79.4	3.676	3.659	29	25	0.017	4	1	0	0
2022-04-01 16:23:38	19	330	-79.4	3.677	3.661	29	25	0.016	4	0	0	0
2022-04-01 16:23:58	19	330.5	-79.4	3.68	3.662	29	25	0.018	4	0	-1	0.1
2022-04-01 16:24:18	20	330.5	-79.5	3.681	3.664	29	26	0.017	3	1	0	0.1
2022-04-01 16:24:38	20	330.8	-79.4	3.683	3.667	29	25	0.016	4	0	0	0
2022-04-01 16:24:58	20	330.8	-79.4	3.684	3.669	29	26	0.015	3	0	-1	0.1
2022-04-01 16:25:18	21	331	-79.5	3.686	3.671	29	26	0.015	3	1	14	64.8
2022-04-01 17:52:58	7	316	-14.7	3.526	3.505	29	26	0.021	3	-14	0	0.1
2022-04-01 17:53:18	7	316	-14.8	3.528	3.509	29	26	0.019	3	0	0	0
2022-04-01 17:53:38	7	316.2	-14.8	3.53	3.51	29	26	0.02	3	0	0	0
2022-04-01 17:53:58	7	316.2	-14.8	3.531	3.512	29	26	0.019	3	0	0	0.1
2022-04-01 17:54:18	7	316.7	-14.9	3.532	3.513	29	26	0.019	3	0	0	0
2022-04-01 17:54:38	7	316.7	-14.9	3.535	3.514	29	26	0.021	3	0	-1	104.1
2022-04-01 17:54:58	8	322.2	-119	3.594	3.572	29	26	0.022	3	1	0	0.6
2022-04-01 17:55:18	8	323.5	-119.6	3.608	3.583	29	26	0.025	3	0	-1	0.6
2022-04-01 17:55:38	9	324.5	-119	3.619	3.592	29	26	0.027	3	1	0	0
2022-04-01 17:55:58	9	325.2	-119	3.626	3.599	29	26	0.027	3	0	-1	0.2
2022-04-01 17:56:18	10	325.7	-119.2	3.634	3.607	30	26	0.027	4	1	0	0.1
2022-04-01 17:56:38	10	326.3	-119.3	3.639	3.613	30	26	0.026	4	0	-1	0.1
2022-04-01 17:56:58	11	327	-119.2	3.646	3.619	30	26	0.027	4	1	0	0.2
2022-04-01 17:57:18	11	327.3	-119	3.651	3.624	30	26	0.027	4	0	-1	0.2
2022-04-01 17:57:38	12	327.8	-119.2	3.656	3.63	30	26	0.026	4	1	0	0
2022-04-01 17:57:58	12	328.3	-119.2	3.66	3.635	30	26	0.025	4	0	-1	0.2
2022-04-01 17:58:18	13	328.5	-119.4	3.664	3.639	30	26	0.025	4	1	0	0.4
2022-04-01 17:58:38	13	329	-119	3.668	3.643	30	26	0.025	4	0	-1	0.1
2022-04-01 17:58:58	14	329.5	-119.1	3.672	3.648	30	26	0.024	4	1	0	0
2022-04-01 17:59:18	14	329.8	-119.1	3.677	3.652	30	26	0.025	4	0	-1	0.2
2022-04-01 17:59:38	15	330.3	-119.3	3.681	3.656	30	27	0.025	3	1	0	0.1
2022-04-01 17:59:58	15	330.5	-119.4	3.685	3.66	30	27	0.025	3	0	-1	0.1
2022-04-01 18:00:18	16	331	-119.3	3.687	3.665	30	27	0.022	3	1	0	0.3
2022-04-01 18:00:38	16	331.3	-119	3.69	3.669	30	27	0.021	3	0	0	0.1
2022-04-01 18:00:58	16	331.8	-119.1	3.694	3.672	30	27	0.022	3	0	-1	0.1
2022-04-01 18:01:18	17	332	-119.2	3.696	3.674	30	27	0.022	3	1	0	0
2022-04-01 18:01:38	17	332	-119.2	3.7	3.678	30	27	0.022	3	0	-1	0.1
2022-04-01 18:01:58	18	332.5	-119.1	3.702	3.683	30	27	0.019	3	1	0	0.1
2022-04-01 18:02:18	18	332.8	-119.2	3.704	3.686	30	27	0.018	3	0	-1	0.1
2022-04-01 18:02:38	19	332.8	-119.3	3.706	3.688	30	27	0.018	3	1	0	0
2022-04-01 18:02:58	19	333.3	-119.3	3.708	3.691	30	27	0.017	3	0	-1	0.1
2022-04-01 18:03:18	20	333.3	-119.2	3.71	3.694	30	27	0.016	3	1	0	0.1
2022-04-01 18:03:38	20	333.5	-119.3	3.712	3.697	30	27	0.015	3	0	-1	0
2022-04-01 18:03:58	21	333.8	-119.3	3.715	3.698	30	27	0.017	3	1	0	0.2
2022-04-01 18:04:18	21	333.8	-119.1	3.716	3.701	31	27	0.015	4	0	-1	0.2
2022-04-01 18:04:38	22	334	-119.3	3.718	3.702	31	27	0.016	4	1	0	0.1
2022-04-01 18:04:58	22	334.3	-119.2	3.72	3.704	31	27	0.016	4	0	-1	0
2022-04-01 18:05:18	23	334.5	-119.2	3.722	3.706	31	27	0.016	4	1	0	0.1
2022-04-01 18:05:38	23	334.5	-119.3	3.723	3.709	31	27	0.014	4	0	-1	0.1
2022-04-01 18:05:58	24	334.8	-119.4	3.725	3.71	31	27	0.015	4	1	0	0.3
2022-04-01 18:06:18	24	334.8	-119.1	3.727	3.712	31	27	0.015	4	0	-1	0.5
2022-04-01 18:06:38	25	335.3	-119.6	3.729	3.714	31	27	0.015	4	1	0	0.2
2022-04-01 18:06:58	25	335.3	-119.4	3.732	3.715	31	27	0.017	4	0	-1	0.3
2022-04-01 18:07:18	26	335.5	-119.7	3.733	3.717	31	28	0.016	3	1	0	0.4
2022-04-01 18:07:38	26	335.5	-119.3	3.736	3.719	31	28	0.017	3	0	-1	0
2022-04-01 18:07:58	27	335.8	-119.3	3.738	3.72	31	28	0.018	3	1	0	0.3
2022-04-01 18:08:18	27	336	-119.6	3.739	3.722	31	28	0.017	3	0	0	0.3
2022-04-01 18:08:38	27	336	-119.3	3.742	3.724	31	28	0.018	3	0	-1	0.5
2022-04-01 18:08:58	28	336.3	-119.8	3.744	3.726	31	28	0.018	3	1	0	0.5
2022-04-01 18:09:18	28	336.5	-119.3	3.746	3.728	31	28	0.018	3	0	-1	0.4
2022-04-01 18:09:38	29	336.8	-119.7	3.748	3.731	31	28	0.017	3	1	0	0.4
2022-04-01 18:09:58	29	336.8	-119.3	3.749	3.733	31	28	0.016	3	0	-1	1.5
2022-04-01 18:10:18	30	337	-117.8	3.752	3.734	32	28	0.018	4	1	0	1.1
2022-04-01 18:10:38	30	337	-116.7	3.753	3.734	32	28	0.019	4	0	-1	1.8
2022-04-01 18:10:58	31	337	-114.9	3.754	3.736	32	28	0.018	4	1	0	0
2022-04-01 18:11:18	31	337.5	-114.9	3.756	3.738	32	28	0.018	4	0	-1	0
2022-04-01 18:11:38	32	337.5	-114.9	3.759	3.74	32	28	0.019	4	1	0	0.7
2022-04-01 18:11:58	32	337.8	-114.2	3.762	3.743	32	28	0.019	4	0	-1	0.3
2022-04-01 18:12:18	33	338	-114.5	3.764	3.744	32	28	0.02	4	1	0	0.6
2022-04-01 18:12:38	33	338.3	-115.1	3.766	3.747	32	28	0.019	4	0	-1	0.9
2022-04-01 18:12:58	34	338.5	-114.2	3.77	3.749	32	29	0.021	3	1	0	0.2
2022-04-01 18:13:18	34	338.8	-114.4	3.773	3.752	32	29	0.021	3	0	0	0.5
2022-04-01 18:13:38	34	339.1	-114.9	3.775	3.754	32	29	0.021	3	0	-1	1.6
2022-04-01 18:13:58	35	339.3	-116.5	3.778	3.757	32	29	0.021	3	1	0	0.2
2022-04-01 18:14:18	35	339.6	-116.3	3.782	3.761	32	29	0.021	3	0	-1	0
2022-04-01 18:14:38	36	339.8	-116.3	3.785	3.763	32	29	0.022	3	1	0	0.1
2022-04-01 18:14:58	36	340.1	-116.2	3.788	3.766	32	29	0.022	3	0	-1	0.3
2022-04-01 18:15:18	37	340.3	-116.5	3.79	3.769	32	29	0.021	3	1	0	0
2022-04-01 18:15:38	37	340.8	-116.5	3.794	3.771	32	29	0.023	3	0	-1	0.2
2022-04-01 18:15:58	38	340.8	-116.3	3.797	3.774	32	29	0.023	3	1	0	0.1
2022-04-01 18:16:18	38	341.1	-116.4	3.8	3.778	32	29	0.022	3	0	-1	1.1
2022-04-01 18:16:38	39	341.6	-115.3	3.803	3.781	32	29	0.022	3	1	0	1.2
2022-04-01 18:16:58	39	341.8	-116.5	3.807	3.783	32	29	0.024	3	0	-1	0.3
2022-04-01 18:17:18	40	342.1	-116.2	3.81	3.787	32	29	0.023	3	1	0	0.6
2022-04-01 18:17:38	40	342.3	-116.8	3.815	3.79	32	29	0.025	3	0	-1	0.9
2022-04-01 18:17:58	41	342.6	-115.9	3.817	3.794	32	29	0.023	3	1	0	0.5
2022-04-01 18:18:18	41	343.1	-116.4	3.821	3.796	32	29	0.025	3	0	0	1
2022-04-01 18:18:38	41	343.3	-115.4	3.825	3.8	32	29	0.025	3	0	-1	1.1
2022-04-01 18:18:58	42	343.6	-116.5	3.828	3.804	32	29	0.024	3	1	0	0.8
2022-04-01 18:19:18	42	343.8	-115.7	3.833	3.808	32	29	0.025	3	0	-1	0.7
2022-04-01 18:19:38	43	344.3	-116.4	3.837	3.811	32	29	0.026	3	1	0	0.4
2022-04-01 18:19:58	43	344.6	-116.8	3.841	3.815	32	29	0.026	3	0	-1	1.4
2022-04-01 18:20:18	44	345.1	-115.4	3.845	3.819	32	29	0.026	3	1	0	0.8
2022-04-01 18:20:38	44	345.3	-116.2	3.849	3.823	32	29	0.026	3	0	-1	0.3
2022-04-01 18:20:58	45	345.8	-115.9	3.853	3.827	32	29	0.026	3	1	0	0.8
2022-04-01 18:21:18	45	346.1	-115.1	3.857	3.83	32	29	0.027	3	0	-1	0.8
2022-04-01 18:21:38	46	346.3	-115.9	3.861	3.834	32	29	0.027	3	1	0	0.8
2022-04-01 18:21:58	46	346.8	-116.7	3.865	3.838	32	29	0.027	3	0	-1	1.4
2022-04-01 18:22:18	47	347.3	-115.3	3.87	3.842	32	29	0.028	3	1	0	0.1
2022-04-01 18:22:38	47	347.6	-115.4	3.874	3.847	32	29	0.027	3	0	-1	0
2022-04-01 18:22:58	48	347.8	-115.4	3.878	3.85	32	29	0.028	3	1	0	0.9
2022-04-01 18:23:18	48	348.3	-116.3	3.882	3.854	32	29	0.028	3	0	-1	0.1
2022-04-01 18:23:38	49	348.8	-116.2	3.887	3.859	32	29	0.028	3	1	0	0.7
2022-04-01 18:23:58	49	349.1	-115.5	3.892	3.863	32	29	0.029	3	0	0	1
2022-04-01 18:24:18	49	349.6	-116.5	3.896	3.867	32	29	0.029	3	0	-1	1.1
2022-04-01 18:24:38	50	350.1	-115.4	3.901	3.872	32	29	0.029	3	1	0	0
2022-04-01 18:24:58	50	350.3	-115.4	3.906	3.876	32	29	0.03	3	0	-1	0.7
2022-04-01 18:25:18	51	350.6	-116.1	3.911	3.881	32	29	0.03	3	1	0	1.1
2022-04-01 18:25:38	51	351.4	-115	3.915	3.885	32	29	0.03	3	0	-1	1.8
2022-04-01 18:25:58	52	351.6	-116.8	3.92	3.89	32	29	0.03	3	1	0	0.6
2022-04-01 18:26:18	52	352.1	-116.2	3.925	3.895	32	29	0.03	3	0	-1	0.7
2022-04-01 18:26:38	53	352.6	-115.5	3.929	3.899	32	29	0.03	3	1	0	1
2022-04-01 18:26:58	53	352.9	-116.5	3.934	3.904	32	29	0.03	3	0	-1	0.6
2022-04-01 18:27:18	54	353.4	-115.9	3.939	3.909	32	29	0.03	3	1	0	0.9
2022-04-01 18:27:38	54	353.6	-116.8	3.944	3.913	32	29	0.031	3	0	-1	1
2022-04-01 18:27:58	55	354.1	-115.8	3.949	3.918	32	29	0.031	3	1	0	1.6
2022-04-01 18:28:18	55	354.6	-117.4	3.954	3.923	32	29	0.031	3	0	-1	0.4
2022-04-01 18:28:38	56	355.1	-117	3.958	3.928	32	30	0.03	2	1	0	0.1
2022-04-01 18:28:58	56	355.6	-117.1	3.963	3.933	32	30	0.03	2	0	-1	15.6
2022-04-01 18:29:18	57	355.4	-101.5	3.962	3.931	32	30	0.031	2	1	0	0.5
2022-04-01 18:29:38	57	355.4	-101	3.964	3.934	32	30	0.03	2	0	0	0.5
2022-04-01 18:29:58	57	355.9	-101.5	3.968	3.938	32	29	0.03	3	0	-1	0.1
2022-04-01 18:30:18	58	356.1	-101.6	3.972	3.941	32	29	0.031	3	1	0	1.5
2022-04-01 18:30:38	58	356.6	-100.1	3.976	3.945	32	29	0.031	3	0	-1	1.3
2022-04-01 18:30:58	59	356.9	-101.4	3.979	3.949	32	29	0.03	3	1	0	0.4
2022-04-01 18:31:18	59	357.4	-101	3.985	3.954	32	29	0.031	3	0	-1	0
2022-04-01 18:31:38	60	357.6	-101	3.989	3.957	32	29	0.032	3	1	0	0.1
2022-04-01 18:31:58	60	358.1	-101.1	3.993	3.963	32	29	0.03	3	0	0	1
2022-04-01 18:32:18	60	358.4	-102.1	3.998	3.966	32	29	0.032	3	0	-1	0.6
2022-04-01 18:32:38	61	358.9	-101.5	4.002	3.97	32	29	0.032	3	1	0	0.2
2022-04-01 18:32:58	61	359.1	-101.3	4.006	3.974	32	29	0.032	3	0	-1	0
2022-04-01 18:33:18	62	359.6	-101.3	4.011	3.98	32	29	0.031	3	1	0	0.5
2022-04-01 18:33:38	62	359.9	-101.8	4.015	3.984	32	29	0.031	3	0	-1	0.3
2022-04-01 18:33:58	63	360.4	-102.1	4.02	3.987	32	29	0.033	3	1	0	0.8
2022-04-01 18:34:18	63	360.9	-101.3	4.025	3.993	32	29	0.032	3	0	0	0.8
2022-04-01 18:34:38	63	361.1	-100.5	4.029	3.997	32	29	0.032	3	0	-1	1.6
2022-04-01 18:34:58	64	361.9	-102.1	4.034	4.002	32	29	0.032	3	1	0	1.9
2022-04-01 18:35:18	64	362.1	-100.2	4.039	4.005	32	29	0.034	3	0	-1	1.7
2022-04-01 18:35:38	65	362.4	-101.9	4.043	4.011	32	29	0.032	3	1	0	1
2022-04-01 18:35:58	65	362.9	-100.9	4.048	4.015	32	29	0.033	3	0	-1	0
2022-04-01 18:36:18	66	363.4	-100.9	4.053	4.02	32	29	0.033	3	1	0	1.2
2022-04-01 18:36:38	66	363.6	-102.1	4.057	4.024	32	29	0.033	3	0	0	0.4
2022-04-01 18:36:58	66	364.2	-101.7	4.062	4.029	32	29	0.033	3	0	-1	0.8
2022-04-01 18:37:18	67	364.7	-102.5	4.067	4.033	32	29	0.034	3	1	0	1.6
2022-04-01 18:37:38	67	365.2	-100.9	4.071	4.038	32	29	0.033	3	0	-1	0.7
2022-04-01 18:37:58	68	365.4	-100.2	4.077	4.042	32	29	0.035	3	1	0	1.2
2022-04-01 18:38:18	68	365.9	-101.4	4.082	4.048	32	29	0.034	3	0	0	0.9
2022-04-01 18:38:38	68	366.2	-100.5	4.086	4.052	32	29	0.034	3	0	-1	0.3
2022-04-01 18:38:58	69	366.7	-100.2	4.09	4.056	32	29	0.034	3	1	0	0.2
2022-04-01 18:39:18	69	367.2	-100.4	4.097	4.061	32	29	0.036	3	0	-1	54.2
2022-04-01 18:39:38	70	365.2	-46.2	4.075	4.04	32	29	0.035	3	1	0	0.1
2022-04-01 18:39:58	70	364.7	-46.1	4.07	4.035	31	29	0.035	2	0	0	0
2022-04-01 18:40:18	70	364.7	-46.1	4.069	4.034	31	29	0.035	2	0	-1	0.1
2022-04-01 18:40:38	71	364.7	-46	4.07	4.035	31	29	0.035	2	1	0	0.2
2022-04-01 18:40:58	71	364.7	-45.8	4.071	4.036	31	29	0.035	2	0	0	0.6
2022-04-01 18:41:18	71	364.9	-46.4	4.072	4.038	31	29	0.034	2	0	-1	0.3
2022-04-01 18:41:38	72	364.9	-46.7	4.074	4.039	31	29	0.035	2	1	0	0.8
2022-04-01 18:41:58	72	365.2	-45.9	4.076	4.041	31	29	0.035	2	0	0	0.6
2022-04-01 18:42:18	72	365.4	-46.5	4.078	4.043	31	28	0.035	3	0	-1	0.1
2022-04-01 18:42:38	73	365.4	-46.6	4.079	4.045	31	28	0.034	3	1	0	0.9
2022-04-01 18:42:58	73	365.7	-45.7	4.082	4.047	31	28	0.035	3	0	0	0.5
2022-04-01 18:43:18	73	365.9	-46.2	4.084	4.049	31	28	0.035	3	0	-1	0
2022-04-01 18:43:38	74	366.2	-46.2	4.086	4.052	31	28	0.034	3	1	0	0.2
2022-04-01 18:43:58	74	366.4	-46.4	4.089	4.054	31	28	0.035	3	0	0	0.4
2022-04-01 18:44:18	74	366.4	-46	4.091	4.056	30	28	0.035	2	0	-1	0.7
2022-04-01 18:44:38	75	366.7	-46.7	4.093	4.058	30	28	0.035	2	1	0	0.7
2022-04-01 18:44:58	75	366.9	-46	4.095	4.06	30	28	0.035	2	0	0	0.6
2022-04-01 18:45:18	75	367.2	-46.6	4.097	4.063	30	28	0.034	2	0	-1	0.2
2022-04-01 18:45:38	76	367.4	-46.8	4.099	4.064	30	28	0.035	2	1	0	0.4
2022-04-01 18:45:58	76	367.4	-46.4	4.102	4.066	30	28	0.036	2	0	0	0.3
2022-04-01 18:46:18	76	367.7	-46.1	4.104	4.068	30	27	0.036	3	0	-1	0.1
2022-04-01 18:46:38	77	367.9	-46.2	4.106	4.071	30	27	0.035	3	1	0	0.2
2022-04-01 18:46:58	77	367.9	-46.4	4.108	4.074	30	27	0.034	3	0	0	0.3
2022-04-01 18:47:18	77	368.2	-46.1	4.111	4.076	30	27	0.035	3	0	0	0.1
2022-04-01 18:47:38	77	368.7	-46.2	4.113	4.079	30	27	0.034	3	0	-1	0.4
2022-04-01 18:47:58	78	368.7	-45.8	4.115	4.081	30	27	0.034	3	1	0	0.1
2022-04-01 18:48:18	78	368.9	-45.9	4.117	4.082	29	27	0.035	2	0	0	1.1
2022-04-01 18:48:38	78	368.9	-47	4.119	4.084	29	27	0.035	2	0	-1	1.5
2022-04-01 18:48:58	79	369.4	-45.5	4.122	4.086	29	27	0.036	2	1	0	1.6
2022-04-01 18:49:18	79	369.4	-47.1	4.124	4.089	29	27	0.035	2	0	0	0.8
2022-04-01 18:49:38	79	369.7	-46.3	4.127	4.092	29	27	0.035	2	0	-1	0.2
2022-04-01 18:49:58	80	369.9	-46.1	4.128	4.094	29	27	0.034	2	1	0	0.3
2022-04-01 18:50:18	80	370.2	-46.4	4.131	4.096	29	26	0.035	3	0	0	3.4
2022-04-01 18:50:38	80	370.4	-49.8	4.134	4.099	29	26	0.035	3	0	-1	1.9
2022-04-01 18:50:58	81	370.7	-47.9	4.137	4.102	29	26	0.035	3	1	0	0.1
2022-04-01 18:51:18	81	370.9	-47.8	4.14	4.104	29	26	0.036	3	0	0	1.7
2022-04-01 18:51:38	81	370.9	-49.5	4.142	4.106	29	26	0.036	3	0	-1	1.2
2022-04-01 18:51:58	82	371.4	-48.3	4.144	4.108	29	26	0.036	3	1	0	0.1
2022-04-01 18:52:18	82	371.4	-48.4	4.147	4.111	29	26	0.036	3	0	-1	0.3
2022-04-01 18:52:38	83	371.7	-48.1	4.149	4.114	28	26	0.035	2	1	0	1.7
2022-04-01 18:52:58	83	371.9	-49.8	4.151	4.116	28	26	0.035	2	0	-1	2.5
2022-04-01 18:53:18	84	372.2	-47.3	4.154	4.118	28	26	0.036	2	1	0	1.8
2022-04-01 18:53:38	84	372.2	-49.1	4.156	4.121	28	26	0.035	2	0	-1	0.4
2022-04-01 18:53:58	85	372.4	-48.7	4.158	4.123	28	26	0.035	2	1	0	1.5
2022-04-01 18:54:18	85	372.4	-47.2	4.162	4.126	28	26	0.036	2	0	-1	1.3
2022-04-01 18:54:38	86	372.9	-48.5	4.164	4.129	28	26	0.035	2	1	0	1.5
2022-04-01 18:54:58	86	373.4	-47	4.164	4.13	28	26	0.034	2	0	-1	1.6
2022-04-01 18:55:18	87	373.4	-48.6	4.167	4.131	28	26	0.036	2	1	0	0.7
2022-04-01 18:55:38	87	373.7	-49.3	4.169	4.134	28	26	0.035	2	0	-1	0.3
2022-04-01 18:55:58	88	373.7	-49.6	4.172	4.137	28	26	0.035	2	1	0	2.4
2022-04-01 18:56:18	88	373.9	-47.2	4.175	4.139	28	26	0.036	2	0	0	0.5
2022-04-01 18:56:38	88	374.2	-47.7	4.177	4.141	28	26	0.036	2	0	-1	2.5
2022-04-01 18:56:58	89	374.4	-50.2	4.18	4.144	28	26	0.036	2	1	0	0.6
2022-04-01 18:57:18	89	374.4	-49.6	4.182	4.146	28	26	0.036	2	0	-1	0.9
2022-04-01 18:57:38	90	374.7	-48.7	4.185	4.148	28	26	0.037	2	1	0	1.6
2022-04-01 18:57:58	90	374.9	-47.1	4.185	4.149	28	26	0.036	2	0	-1	1.3
2022-04-01 18:58:18	91	375.2	-48.4	4.188	4.153	28	26	0.035	2	1	0	2
2022-04-01 18:58:38	91	375.2	-50.4	4.192	4.155	28	26	0.037	2	0	-1	0.8
2022-04-01 18:58:58	92	375.7	-49.6	4.193	4.157	28	26	0.036	2	1	0	0.4
2022-04-01 18:59:18	92	375.9	-49.2	4.196	4.16	28	26	0.036	2	0	-1	1.4
2022-04-01 18:59:38	93	376.2	-47.8	4.197	4.161	28	26	0.036	2	1	0	2.6
2022-04-01 18:59:58	93	376.5	-50.4	4.2	4.165	28	26	0.035	2	0	0	2.2
2022-04-01 19:00:18	93	376.2	-48.2	4.201	4.166	28	26	0.035	2	0	-1	2
2022-04-01 19:00:38	94	376.7	-50.2	4.205	4.169	28	26	0.036	2	1	0	1.1
2022-04-01 19:00:58	94	377	-49.1	4.206	4.17	28	26	0.036	2	0	-1	0
2022-04-01 19:01:18	95	377	-49.1	4.21	4.173	28	26	0.037	2	1	80	34
2022-04-02 04:52:08	15	318.5	-15.1	3.554	3.529	25	22	0.025	3	-80	0	0.2
2022-04-02 04:52:28	15	319.5	-14.9	3.564	3.541	25	22	0.023	3	0	0	0.2
2022-04-02 04:52:48	15	319.5	-15.1	3.566	3.543	25	22	0.023	3	0	0	8
2022-04-02 04:56:28	15	319	-7.1	3.561	3.536	25	22	0.025	3	0	0	0.5
2022-04-02 04:56:48	15	319.2	-7.6	3.562	3.539	25	22	0.023	3	0	0	2.7
2022-04-02 04:57:08	15	319.2	-10.3	3.563	3.539	25	22	0.024	3	0	0	3.5
2022-04-02 04:57:28	15	319.5	-6.8	3.564	3.539	25	22	0.025	3	0	0	0
2022-04-02 04:57:48	15	319.5	-6.8	3.564	3.54	25	22	0.024	3	0	0	0.8
2022-04-02 04:58:08	15	319.5	-7.6	3.565	3.541	25	22	0.024	3	0	0	51.5
2022-04-02 04:58:28	15	322.5	-59.1	3.598	3.575	25	22	0.023	3	0	0	0
2022-04-02 04:58:48	15	323	-59.1	3.603	3.582	25	22	0.021	3	0	-1	1.2
2022-04-02 04:59:08	16	323.7	-60.3	3.609	3.588	25	22	0.021	3	1	0	1
2022-04-02 04:59:28	16	324	-59.3	3.613	3.593	25	22	0.02	3	0	0	0.1
2022-04-02 04:59:48	16	324.2	-59.2	3.616	3.596	25	22	0.02	3	0	0	0.1
2022-04-02 05:00:08	16	324.5	-59.3	3.62	3.6	25	22	0.02	3	0	0	0.2
2022-04-02 05:00:28	16	325	-59.1	3.622	3.604	25	22	0.018	3	0	-1	0.2
2022-04-02 05:00:48	17	325.2	-58.9	3.625	3.606	25	22	0.019	3	1	0	0.2
2022-04-02 05:01:08	17	325.5	-59.1	3.628	3.608	25	22	0.02	3	0	0	1.5
2022-04-02 05:01:28	17	325.5	-60.6	3.63	3.612	25	22	0.018	3	0	0	1.4
2022-04-02 05:01:48	17	326	-59.2	3.633	3.615	25	22	0.018	3	0	-1	0.3
2022-04-02 05:02:08	18	326.3	-59.5	3.635	3.617	25	22	0.018	3	1	0	0.3
2022-04-02 05:02:28	18	326.3	-59.2	3.637	3.62	25	22	0.017	3	0	0	0.1
2022-04-02 05:02:48	18	326.5	-59.1	3.639	3.621	25	22	0.018	3	0	0	0.1
2022-04-02 05:03:08	18	326.8	-59.2	3.64	3.624	25	22	0.016	3	0	-1	1
2022-04-02 05:03:28	19	326.8	-60.2	3.642	3.626	25	22	0.016	3	1	0	0.8
2022-04-02 05:03:48	19	327	-59.4	3.644	3.628	25	22	0.016	3	0	0	0.1
2022-04-02 05:04:08	19	327.3	-59.3	3.646	3.63	25	22	0.016	3	0	0	0.2
2022-04-02 05:04:28	19	327.3	-59.1	3.648	3.632	25	22	0.016	3	0	-1	0.2
2022-04-02 05:04:48	20	327.5	-59.3	3.649	3.633	25	22	0.016	3	1	0	0.1
2022-04-02 05:05:08	20	327.8	-59.4	3.651	3.635	25	22	0.016	3	0	0	0.6
2022-04-02 05:05:28	20	327.8	-60	3.653	3.636	26	22	0.017	4	0	0	0.7
2022-04-02 05:05:48	20	328	-59.3	3.655	3.639	25	22	0.016	3	0	0	0.1
2022-04-02 05:06:08	20	328.3	-59.4	3.657	3.64	25	22	0.017	3	0	-1	0.1
2022-04-02 05:06:28	21	328.3	-59.5	3.66	3.642	25	22	0.018	3	1	0	0.1
2022-04-02 05:06:48	21	328.5	-59.6	3.66	3.644	25	22	0.016	3	0	0	0.3
2022-04-02 05:07:08	21	328.8	-59.3	3.663	3.646	25	22	0.017	3	0	0	0
2022-04-02 05:07:28	21	328.8	-59.3	3.663	3.647	25	22	0.016	3	0	-1	0.1
2022-04-02 05:07:48	22	329	-59.2	3.666	3.649	26	22	0.017	4	1	0	0.4
2022-04-02 05:08:08	22	329.3	-59.6	3.667	3.651	26	22	0.016	4	0	0	0.5
2022-04-02 05:08:28	22	329.3	-59.1	3.669	3.653	26	22	0.016	4	0	0	0.3
2022-04-02 05:08:48	22	329.3	-59.4	3.67	3.655	26	22	0.015	4	0	-1	0.2
2022-04-02 05:09:08	23	329.5	-59.2	3.671	3.655	26	22	0.016	4	1	0	0.3
2022-04-02 05:09:28	23	329.8	-59.5	3.673	3.657	26	22	0.016	4	0	0	0.6
2022-04-02 05:09:48	23	329.8	-60.1	3.674	3.659	26	22	0.015	4	0	0	0.9
2022-04-02 05:10:08	23	330	-59.2	3.676	3.661	26	22	0.015	4	0	-1	0.2
2022-04-02 05:10:28	24	330	-59	3.676	3.663	26	22	0.013	4	1	0	0.6
2022-04-02 05:10:48	24	330	-59.6	3.678	3.663	26	22	0.015	4	0	0	0.3
2022-04-02 05:11:08	24	330	-59.3	3.679	3.665	26	22	0.014	4	0	0	0
2022-04-02 05:11:28	24	330.3	-59.3	3.68	3.667	26	22	0.013	4	0	0	0.1
2022-04-02 05:11:48	24	330.5	-59.4	3.681	3.667	26	22	0.014	4	0	-1	0.1
2022-04-02 05:12:08	25	330.8	-59.5	3.682	3.669	26	22	0.013	4	1	0	0.1
2022-04-02 05:12:28	25	330.8	-59.4	3.683	3.67	26	22	0.013	4	0	0	0
2022-04-02 05:12:48	25	330.8	-59.4	3.685	3.672	26	22	0.013	4	0	0	0.2
2022-04-02 05:13:08	25	331	-59.2	3.684	3.673	26	22	0.011	4	0	-1	0.1
2022-04-02 05:13:28	26	331	-59.1	3.686	3.674	26	22	0.012	4	1	0	0.5
2022-04-02 05:13:48	26	331	-59.6	3.687	3.674	26	22	0.013	4	0	0	0.3
2022-04-02 05:14:08	26	331.3	-59.3	3.687	3.676	26	22	0.011	4	0	0	0
2022-04-02 05:14:28	26	331.3	-59.3	3.689	3.677	26	22	0.012	4	0	-1	0
2022-04-02 05:14:48	27	331.3	-59.3	3.69	3.677	26	22	0.013	4	1	0	0.1
2022-04-02 05:15:08	27	331.5	-59.2	3.691	3.679	26	22	0.012	4	0	0	0.3
2022-04-02 05:15:28	27	331.5	-59.5	3.691	3.68	26	22	0.011	4	0	0	0.3
2022-04-02 05:15:48	27	331.8	-59.2	3.692	3.681	26	22	0.011	4	0	0	0.4
2022-04-02 05:16:08	27	331.8	-59.6	3.694	3.681	26	22	0.013	4	0	-1	0.2
2022-04-02 05:16:28	28	331.8	-59.4	3.695	3.682	26	22	0.013	4	1	0	0.2
2022-04-02 05:16:48	28	332	-59.2	3.696	3.683	26	22	0.013	4	0	0	0
2022-04-02 05:17:08	28	332	-59.2	3.696	3.684	26	22	0.012	4	0	0	0.1
2022-04-02 05:17:28	28	332	-59.3	3.697	3.685	26	22	0.012	4	0	-1	0.2
2022-04-02 05:17:48	29	332	-59.5	3.698	3.686	26	22	0.012	4	1	0	0.2
2022-04-02 05:18:08	29	332	-59.3	3.698	3.686	26	22	0.012	4	0	0	0.2
2022-04-02 05:18:28	29	332.3	-59.5	3.7	3.687	26	22	0.013	4	0	0	0.3
2022-04-02 05:18:48	29	332.5	-59.2	3.7	3.689	26	22	0.011	4	0	-1	0.1
2022-04-02 05:19:08	30	332.5	-59.3	3.702	3.689	26	22	0.013	4	1	0	0
2022-04-02 05:19:28	30	332.5	-59.3	3.702	3.69	26	22	0.012	4	0	0	0.2
2022-04-02 05:19:48	30	332.5	-59.5	3.704	3.691	26	22	0.013	4	0	0	0.2
2022-04-02 05:20:08	30	332.8	-59.3	3.704	3.692	26	22	0.012	4	0	-1	0.1
2022-04-02 05:20:28	31	332.8	-59.4	3.705	3.693	26	22	0.012	4	1	0	0.2
2022-04-02 05:20:48	31	332.8	-59.2	3.706	3.694	26	22	0.012	4	0	0	0.3
2022-04-02 05:21:08	31	332.8	-59.5	3.707	3.695	26	22	0.012	4	0	0	0.3
2022-04-02 05:21:28	31	333	-59.2	3.709	3.696	26	22	0.013	4	0	0	0.2
2022-04-02 05:21:48	31	333	-59	3.709	3.696	26	22	0.013	4	0	-1	0.1
2022-04-02 05:22:08	32	333.3	-59.1	3.71	3.697	26	22	0.013	4	1	0	0.1
2022-04-02 05:22:28	32	333.3	-59.2	3.711	3.698	26	22	0.013	4	0	0	0
2022-04-02 05:22:48	32	333.3	-59.2	3.713	3.699	26	22	0.014	4	0	0	0
2022-04-02 05:23:08	32	333.5	-59.2	3.713	3.7	26	22	0.013	4	0	-1	0.2
2022-04-02 05:23:28	33	333.5	-59	3.715	3.701	26	22	0.014	4	1	0	20.5
2022-04-02 05:23:48	33	334.8	-79.5	3.723	3.71	26	22	0.013	4	0	0	0.5
2022-04-02 05:24:08	33	334.8	-79	3.729	3.714	26	23	0.015	3	0	-1	0.6
2022-04-02 05:24:28	34	335.3	-79.6	3.731	3.717	26	23	0.014	3	1	0	0.1
2022-04-02 05:24:48	34	335.5	-79.5	3.734	3.718	26	23	0.016	3	0	0	0.5
2022-04-02 05:25:08	34	335.8	-79	3.736	3.72	26	23	0.016	3	0	0	0.2
2022-04-02 05:25:28	34	335.8	-79.2	3.739	3.722	26	23	0.017	3	0	-1	0.3
2022-04-02 05:25:48	35	336	-79.5	3.74	3.724	26	23	0.016	3	1	0	8.1
2022-04-02 05:26:08	35	336.3	-87.6	3.741	3.724	26	23	0.017	3	0	0	6.5
2022-04-02 05:26:28	35	336.3	-81.1	3.744	3.726	26	23	0.018	3	0	-1	1.9
2022-04-02 05:26:48	36	336.3	-79.2	3.745	3.727	26	23	0.018	3	1	0	0.2
2022-04-02 05:27:08	36	336.5	-79	3.746	3.73	26	23	0.016	3	0	0	0.2
2022-04-02 05:27:28	36	337	-79.2	3.75	3.732	27	23	0.018	4	0	-1	12
2022-04-02 05:27:48	37	336.8	-91.2	3.75	3.732	27	23	0.018	4	1	0	11.8
2022-04-02 05:28:08	37	337.3	-79.4	3.753	3.734	27	23	0.019	4	0	0	2.2
2022-04-02 05:28:28	37	337.3	-81.6	3.755	3.737	27	23	0.018	4	0	-1	1.9
2022-04-02 05:28:48	38	337.5	-79.7	3.756	3.737	27	23	0.019	4	1	0	0.6
2022-04-02 05:29:08	38	337.5	-79.1	3.76	3.741	27	23	0.019	4	0	0	5.6
2022-04-02 05:29:28	38	337.5	-84.7	3.76	3.741	27	23	0.019	4	0	-1	4.9
2022-04-02 05:29:48	39	338	-79.8	3.763	3.742	27	23	0.021	4	1	0	10
2022-04-02 05:30:08	39	338.3	-89.8	3.767	3.746	27	23	0.021	4	0	0	5.1
2022-04-02 05:30:28	39	338	-84.7	3.765	3.747	27	23	0.018	4	0	-1	5.2
2022-04-02 05:30:48	40	338.3	-79.5	3.769	3.749	27	23	0.02	4	1	0	0.6
2022-04-02 05:31:08	40	338.3	-78.9	3.774	3.751	27	24	0.023	3	0	0	0.5
2022-04-02 05:31:28	40	338.8	-79.4	3.775	3.755	27	24	0.02	3	0	-1	0
2022-04-02 05:31:48	41	338.8	-79.4	3.777	3.755	27	24	0.022	3	1	0	12
2022-04-02 05:32:08	41	339.1	-91.4	3.777	3.755	27	24	0.022	3	0	0	11.8
2022-04-02 05:32:28	41	339.3	-79.6	3.785	3.76	27	24	0.025	3	0	-1	0.3
2022-04-02 05:32:48	42	339.6	-79.3	3.786	3.763	27	24	0.023	3	1	0	0
2022-04-02 05:33:08	42	339.6	-79.3	3.785	3.761	27	24	0.024	3	0	0	0.5
2022-04-02 05:33:28	42	339.8	-79.8	3.79	3.766	27	24	0.024	3	0	-1	4.2
2022-04-02 05:33:48	43	340.1	-84	3.792	3.769	28	24	0.023	4	1	0	1.7
2022-04-02 05:34:08	43	340.3	-82.3	3.792	3.768	28	24	0.024	4	0	0	5.2
2022-04-02 05:34:28	43	340.3	-87.5	3.794	3.771	28	24	0.023	4	0	-1	8.5
2022-04-02 05:34:48	44	340.8	-79	3.798	3.773	28	24	0.025	4	1	0	0.3
2022-04-02 05:35:08	44	340.8	-79.3	3.804	3.779	28	24	0.025	4	0	0	0.3
2022-04-02 05:35:28	44	341.3	-79	3.806	3.782	28	24	0.024	4	0	-1	0.2
2022-04-02 05:35:48	45	341.6	-78.8	3.808	3.783	28	24	0.025	4	1	0	1.4
2022-04-02 05:36:08	45	342.1	-80.2	3.813	3.786	28	24	0.027	4	0	0	10.1
2022-04-02 05:36:28	45	342.3	-90.3	3.815	3.789	28	24	0.026	4	0	-1	10.3
2022-04-02 05:36:48	46	342.1	-80	3.813	3.788	28	24	0.025	4	1	0	0.9
2022-04-02 05:37:08	46	342.3	-79.1	3.817	3.79	28	25	0.027	3	0	0	0.5
2022-04-02 05:37:28	46	342.6	-79.6	3.819	3.793	28	25	0.026	3	0	-1	0.7
2022-04-02 05:37:48	47	342.8	-78.9	3.823	3.797	28	25	0.026	3	1	0	10
2022-04-02 05:38:08	47	343.1	-88.9	3.828	3.801	28	25	0.027	3	0	0	7.1
2022-04-02 05:38:28	47	343.6	-81.8	3.832	3.805	28	25	0.027	3	0	-1	2.4
2022-04-02 05:38:48	48	343.6	-79.4	3.836	3.808	28	25	0.028	3	1	0	0
2022-04-02 05:39:08	48	343.8	-79.4	3.838	3.81	28	25	0.028	3	0	-1	0.3
2022-04-02 05:39:28	49	344.1	-79.7	3.839	3.813	29	25	0.026	4	1	0	0.6
2022-04-02 05:39:48	49	344.3	-79.1	3.843	3.816	29	25	0.027	4	0	0	0.2
2022-04-02 05:40:08	49	344.6	-79.3	3.846	3.817	29	25	0.029	4	0	-1	0.4
2022-04-02 05:40:28	50	344.8	-79.7	3.847	3.818	29	25	0.029	4	1	0	5.9
2022-04-02 05:40:48	50	345.1	-85.6	3.852	3.824	29	25	0.028	4	0	0	6.5
2022-04-02 05:41:08	50	345.3	-79.1	3.857	3.827	29	25	0.03	4	0	-1	0.2
2022-04-02 05:41:28	51	345.6	-79.3	3.858	3.829	29	25	0.029	4	1	0	0.2
2022-04-02 05:41:48	51	345.8	-79.5	3.859	3.83	29	25	0.029	4	0	0	0.1
2022-04-02 05:42:08	51	346.3	-79.6	3.865	3.836	29	25	0.029	4	0	-1	0.6
2022-04-02 05:42:28	52	346.6	-79	3.864	3.835	29	25	0.029	4	1	0	0.2
2022-04-02 05:42:48	52	346.8	-78.8	3.867	3.838	29	26	0.029	3	0	0	1
2022-04-02 05:43:08	52	347.1	-79.8	3.875	3.845	29	26	0.03	3	0	-1	0.8
2022-04-02 05:43:28	53	347.3	-79	3.875	3.845	29	26	0.03	3	1	0	0.7
2022-04-02 05:43:48	53	347.6	-79.7	3.881	3.849	29	26	0.032	3	0	0	5
2022-04-02 05:44:08	53	347.8	-84.7	3.881	3.85	29	26	0.031	3	0	-1	9.3
2022-04-02 05:44:28	54	348.1	-94	3.888	3.86	29	26	0.028	3	1	0	8
2022-04-02 05:44:48	54	348.6	-86	3.89	3.859	30	26	0.031	4	0	-1	6.7
2022-04-02 05:45:08	55	348.8	-79.3	3.891	3.861	30	26	0.03	4	1	0	0.4
2022-04-02 05:45:28	55	349.1	-78.9	3.894	3.864	30	26	0.03	4	0	0	4.7
2022-04-02 05:45:48	55	349.3	-83.6	3.902	3.87	30	26	0.032	4	0	-1	4.7
2022-04-02 05:46:08	56	349.8	-78.9	3.901	3.87	30	26	0.031	4	1	0	0.3
2022-04-02 05:46:28	56	350.1	-79.2	3.91	3.878	30	26	0.032	4	0	0	0
2022-04-02 05:46:48	56	350.1	-79.2	3.912	3.882	30	26	0.03	4	0	-1	0.2
2022-04-02 05:47:08	57	350.6	-79	3.914	3.883	30	26	0.031	4	1	0	0.4
2022-04-02 05:47:28	57	350.8	-79.4	3.915	3.884	30	26	0.031	4	0	0	0.5
2022-04-02 05:47:48	57	351.4	-79.9	3.918	3.887	30	26	0.031	4	0	-1	0.6
2022-04-02 05:48:08	58	351.4	-79.3	3.925	3.893	30	27	0.032	3	1	0	0.3
2022-04-02 05:48:28	58	351.6	-79.6	3.923	3.893	30	27	0.03	3	0	0	0.5
2022-04-02 05:48:48	58	352.1	-79.1	3.928	3.897	30	27	0.031	3	0	-1	3.8
2022-04-02 05:49:08	59	352.4	-82.9	3.931	3.899	30	27	0.032	3	1	0	3.4
2022-04-02 05:49:28	59	352.6	-79.5	3.933	3.903	30	27	0.03	3	0	0	7.2
2022-04-02 05:49:48	59	352.9	-86.7	3.94	3.908	30	27	0.032	3	0	-1	7.7
2022-04-02 05:50:08	60	353.1	-79	3.942	3.912	31	27	0.03	4	1	0	7.9
2022-04-02 05:50:28	60	353.6	-86.9	3.946	3.914	31	27	0.032	4	0	0	1.1
2022-04-02 05:50:48	60	353.9	-88	3.947	3.917	31	27	0.03	4	0	-1	8.2
2022-04-02 05:51:08	61	354.1	-79.8	3.953	3.922	31	27	0.031	4	1	0	1
2022-04-02 05:51:28	61	354.4	-78.8	3.954	3.922	31	27	0.032	4	0	-1	0.4
2022-04-02 05:51:48	62	354.6	-79.2	3.959	3.926	31	27	0.033	4	1	0	0
2022-04-02 05:52:08	62	354.9	-79.2	3.962	3.931	31	27	0.031	4	0	0	27.2
2022-04-02 05:52:28	62	353.9	-52	3.949	3.919	31	27	0.03	4	0	0	0.2
2022-04-02 05:52:48	62	353.9	-52.2	3.949	3.919	31	27	0.03	4	0	-1	0.2
2022-04-02 05:53:08	63	353.9	-52	3.951	3.919	31	27	0.032	4	1	0	0.2
2022-04-02 05:53:28	63	354.1	-51.8	3.953	3.921	31	27	0.032	4	0	0	0
2022-04-02 05:53:48	63	354.4	-51.8	3.954	3.924	31	27	0.03	4	0	0	3.9
2022-04-02 05:54:08	63	354.4	-55.7	3.956	3.925	31	27	0.031	4	0	-1	3.9
2022-04-02 05:54:28	64	354.9	-51.8	3.959	3.927	31	27	0.032	4	1	0	0
2022-04-02 05:54:48	64	354.9	-51.8	3.961	3.929	31	27	0.032	4	0	0	3
2022-04-02 05:55:08	64	355.1	-54.8	3.962	3.931	31	27	0.031	4	0	0	2.7
2022-04-02 05:55:28	64	355.4	-52.1	3.964	3.934	31	27	0.03	4	0	-1	0
2022-04-02 05:55:48	65	355.6	-52.1	3.968	3.935	31	28	0.033	3	1	0	3.5
2022-04-02 05:56:08	65	355.6	-55.6	3.969	3.937	31	28	0.032	3	0	0	3.8
2022-04-02 05:56:28	65	355.9	-51.8	3.972	3.94	31	28	0.032	3	0	0	1.6
2022-04-02 05:56:48	65	356.1	-53.4	3.973	3.942	31	28	0.031	3	0	-1	1.3
2022-04-02 05:57:08	66	356.4	-52.1	3.976	3.944	31	28	0.032	3	1	0	0.1
2022-04-02 05:57:28	66	356.4	-52	3.978	3.947	31	28	0.031	3	0	0	0.3
2022-04-02 05:57:48	66	356.9	-51.7	3.981	3.949	31	28	0.032	3	0	0	0.3
2022-04-02 05:58:08	66	356.9	-52	3.984	3.951	32	28	0.033	4	0	-1	1.5
2022-04-02 05:58:28	67	357.1	-53.5	3.986	3.953	32	28	0.033	4	1	0	1.8
2022-04-02 05:58:48	67	357.4	-51.7	3.988	3.956	32	28	0.032	4	0	0	3.1
2022-04-02 05:59:08	67	357.6	-54.8	3.99	3.959	32	28	0.031	4	0	0	2.6
2022-04-02 05:59:28	67	357.6	-52.2	3.993	3.96	32	28	0.033	4	0	-1	0.3
2022-04-02 05:59:48	68	358.1	-51.9	3.995	3.963	32	28	0.032	4	1	0	0
2022-04-02 06:00:08	68	358.1	-51.9	3.998	3.964	32	28	0.034	4	0	0	1
2022-04-02 06:00:28	68	358.4	-52.9	3.999	3.968	32	28	0.031	4	0	-1	1
2022-04-02 06:00:48	69	358.4	-51.9	4.002	3.97	32	28	0.032	4	1	0	3.1
2022-04-02 06:01:08	69	358.9	-55	4.005	3.973	32	28	0.032	4	0	0	3.2
2022-04-02 06:01:28	69	359.1	-51.8	4.007	3.974	32	28	0.033	4	0	0	0.3
2022-04-02 06:01:48	69	359.1	-52.1	4.008	3.977	32	28	0.031	4	0	-1	0
2022-04-02 06:02:08	70	359.4	-52.1	4.011	3.978	32	28	0.033	4	1	0	0.4
2022-04-02 06:02:28	70	359.6	-51.7	4.013	3.981	32	28	0.032	4	0	0	3.3
2022-04-02 06:02:48	70	359.9	-55	4.016	3.983	32	28	0.033	4	0	-1	1.4
2022-04-02 06:03:08	71	359.9	-53.6	4.018	3.985	32	28	0.033	4	1	0	1.5
2022-04-02 06:03:28	71	360.1	-52.1	4.02	3.989	32	28	0.031	4	0	0	0.3
2022-04-02 06:03:48	71	360.4	-51.8	4.023	3.989	32	28	0.034	4	0	0	0.1
2022-04-02 06:04:08	71	360.6	-51.9	4.025	3.993	32	28	0.032	4	0	-1	0.1
2022-04-02 06:04:28	72	360.6	-51.8	4.027	3.995	32	28	0.032	4	1	0	0.3
2022-04-02 06:04:48	72	361.1	-52.1	4.029	3.998	32	28	0.031	4	0	0	0.2
2022-04-02 06:05:08	72	361.4	-51.9	4.031	4	32	28	0.031	4	0	0	0.3
2022-04-02 06:05:28	72	361.4	-52.2	4.033	4.001	32	28	0.032	4	0	-1	0.4
2022-04-02 06:05:48	73	361.6	-51.8	4.036	4.004	32	28	0.032	4	1	0	0.1
2022-04-02 06:06:08	73	361.9	-51.9	4.038	4.006	32	28	0.032	4	0	0	2.9
2022-04-02 06:06:28	73	362.1	-54.8	4.04	4.009	32	28	0.031	4	0	-1	3
2022-04-02 06:06:48	74	362.4	-51.8	4.043	4.01	32	28	0.033	4	1	0	2.8
2022-04-02 06:07:08	74	362.4	-54.6	4.046	4.013	32	28	0.033	4	0	0	2.4
2022-04-02 06:07:28	74	362.6	-52.2	4.047	4.015	32	28	0.032	4	0	0	0.4
2022-04-02 06:07:48	74	362.6	-51.8	4.051	4.017	32	28	0.034	4	0	-1	0.1
2022-04-02 06:08:08	75	363.1	-51.9	4.052	4.019	32	28	0.033	4	1	0	0.1
2022-04-02 06:08:28	75	363.1	-51.8	4.055	4.023	32	28	0.032	4	0	0	0.1
2022-04-02 06:08:48	75	363.4	-51.7	4.057	4.024	32	28	0.033	4	0	-1	1
2022-04-02 06:09:08	76	363.6	-52.7	4.059	4.028	32	28	0.031	4	1	0	0.4
2022-04-02 06:09:28	76	363.9	-52.3	4.062	4.029	32	28	0.033	4	0	0	0.1
2022-04-02 06:09:48	76	364.2	-52.2	4.063	4.031	32	28	0.032	4	0	0	0.3
2022-04-02 06:10:08	76	364.4	-51.9	4.066	4.034	32	28	0.032	4	0	-1	0.2
2022-04-02 06:10:28	77	364.7	-52.1	4.069	4.036	32	28	0.033	4	1	0	0.1
2022-04-02 06:10:48	77	364.7	-52	4.071	4.038	32	28	0.033	4	0	0	0.2
2022-04-02 06:11:08	77	364.9	-52.2	4.074	4.04	32	28	0.034	4	0	-1	1
2022-04-02 06:11:28	78	365.2	-53.2	4.077	4.043	32	28	0.034	4	1	0	1.3
2022-04-02 06:11:48	78	365.4	-51.9	4.079	4.045	32	28	0.034	4	0	0	0
2022-04-02 06:12:08	78	365.7	-51.9	4.081	4.047	32	28	0.034	4	0	0	0.3
2022-04-02 06:12:28	78	365.9	-52.2	4.083	4.05	32	28	0.033	4	0	-1	0.1
2022-04-02 06:12:48	79	365.9	-52.1	4.086	4.052	32	28	0.034	4	1	0	0.1
2022-04-02 06:13:08	79	366.2	-52	4.088	4.054	32	28	0.034	4	0	0	0.5
2022-04-02 06:13:28	79	366.4	-52.5	4.09	4.057	32	28	0.033	4	0	0	0.6
2022-04-02 06:13:48	79	366.7	-51.9	4.093	4.059	32	28	0.034	4	0	-1	0.1
2022-04-02 06:14:08	80	366.9	-52	4.096	4.061	32	28	0.035	4	1	0	0.3
2022-04-02 06:14:28	80	367.2	-51.7	4.098	4.064	32	28	0.034	4	0	0	26.9
2022-04-02 06:14:48	80	365.9	-24.8	4.085	4.052	32	28	0.033	4	0	0	0.5
2022-04-02 06:15:08	80	365.9	-24.3	4.084	4.051	32	28	0.033	4	0	-1	2.6
2022-04-02 06:15:28	81	365.9	-26.9	4.084	4.051	32	28	0.033	4	1	0	2.2
2022-04-02 06:15:48	81	365.9	-24.7	4.084	4.051	32	28	0.033	4	0	0	4.2
2022-04-02 06:16:08	81	365.9	-28.9	4.085	4.052	32	28	0.033	4	0	0	4.7
2022-04-02 06:16:28	81	366.2	-24.2	4.087	4.053	32	28	0.034	4	0	0	0
2022-04-02 06:16:48	81	366.2	-24.2	4.087	4.053	32	28	0.034	4	0	0	0.3
2022-04-02 06:17:08	81	366.2	-24.5	4.088	4.055	32	28	0.033	4	0	-1	0.1
2022-04-02 06:17:28	82	366.2	-24.6	4.089	4.056	32	28	0.033	4	1	0	0
2022-04-02 06:17:48	82	366.4	-24.6	4.09	4.056	32	28	0.034	4	0	0	0.4
2022-04-02 06:18:08	82	366.4	-24.2	4.091	4.058	32	28	0.033	4	0	0	0.2
2022-04-02 06:18:28	82	366.4	-24.4	4.092	4.058	32	28	0.034	4	0	0	1
2022-04-02 06:18:48	82	366.7	-25.4	4.093	4.059	32	28	0.034	4	0	0	0.7
2022-04-02 06:19:08	82	366.7	-24.7	4.095	4.061	32	28	0.034	4	0	0	4.5
2022-04-02 06:19:28	82	366.7	-29.2	4.096	4.063	32	28	0.033	4	0	-1	4.5
2022-04-02 06:19:48	83	367.2	-24.7	4.097	4.063	32	28	0.034	4	1	0	2.2
2022-04-02 06:20:08	83	367.2	-26.9	4.097	4.063	32	28	0.034	4	0	0	2.3
2022-04-02 06:20:28	83	367.2	-24.6	4.099	4.065	32	28	0.034	4	0	0	2.5
2022-04-02 06:20:48	83	367.2	-27.1	4.1	4.067	32	28	0.033	4	0	0	2.6
2022-04-02 06:21:08	83	367.4	-24.5	4.101	4.068	32	28	0.033	4	0	-1	4.3
2022-04-02 06:21:28	84	367.4	-28.8	4.102	4.068	32	28	0.034	4	1	0	4.5
2022-04-02 06:21:48	84	367.4	-24.3	4.103	4.07	32	28	0.033	4	0	0	6.4
2022-04-02 06:22:08	84	367.7	-30.7	4.104	4.071	32	28	0.033	4	0	0	6.3
2022-04-02 06:22:28	84	367.7	-24.4	4.106	4.072	32	28	0.034	4	0	0	2.4
2022-04-02 06:22:48	84	367.9	-26.8	4.107	4.074	32	28	0.033	4	0	0	2.1
2022-04-02 06:23:08	84	367.9	-24.7	4.108	4.075	32	28	0.033	4	0	0	0.4
2022-04-02 06:23:28	84	368.2	-24.3	4.109	4.075	32	28	0.034	4	0	-1	0.3
2022-04-02 06:23:48	85	368.2	-24.6	4.11	4.077	32	28	0.033	4	1	0	0.2
2022-04-02 06:24:08	85	368.2	-24.4	4.111	4.078	32	28	0.033	4	0	0	3
2022-04-02 06:24:28	85	368.2	-27.4	4.112	4.079	32	28	0.033	4	0	0	1.1
2022-04-02 06:24:48	85	368.4	-28.5	4.113	4.08	32	28	0.033	4	0	0	3.9
2022-04-02 06:25:08	85	368.7	-24.6	4.115	4.08	32	28	0.035	4	0	0	5.1
2022-04-02 06:25:28	85	368.7	-29.7	4.116	4.083	32	28	0.033	4	0	-1	5.4
2022-04-02 06:25:48	86	368.7	-24.3	4.118	4.084	32	28	0.034	4	1	0	0.2
2022-04-02 06:26:08	86	368.9	-24.1	4.118	4.085	32	28	0.033	4	0	0	0.4
2022-04-02 06:26:28	86	368.9	-24.5	4.119	4.085	32	28	0.034	4	0	0	0.3
2022-04-02 06:26:48	86	369.2	-24.2	4.121	4.087	32	28	0.034	4	0	0	0.1
2022-04-02 06:27:08	86	369.2	-24.3	4.122	4.087	32	28	0.035	4	0	0	0.3
2022-04-02 06:27:28	86	369.4	-24.6	4.123	4.089	32	28	0.034	4	0	0	0.4
2022-04-02 06:27:48	86	369.4	-24.2	4.124	4.09	32	28	0.034	4	0	-1	0.4
2022-04-02 06:28:08	87	369.4	-24.6	4.125	4.092	32	28	0.033	4	1	0	0.6
2022-04-02 06:28:28	87	369.7	-25.2	4.126	4.093	32	28	0.033	4	0	0	2.4
2022-04-02 06:28:48	87	369.7	-27.6	4.127	4.094	32	28	0.033	4	0	0	3.1
2022-04-02 06:29:08	87	369.7	-24.5	4.129	4.095	32	28	0.034	4	0	0	0.1
2022-04-02 06:29:28	87	369.9	-24.4	4.129	4.096	32	28	0.033	4	0	0	0.1
2022-04-02 06:29:48	87	369.9	-24.5	4.13	4.097	32	28	0.033	4	0	0	0
2022-04-02 06:30:08	87	370.2	-24.5	4.132	4.099	32	28	0.033	4	0	-1	0.1
2022-04-02 06:30:28	88	370.2	-24.4	4.133	4.1	32	28	0.033	4	1	0	2.5
2022-04-02 06:30:48	88	370.4	-26.9	4.134	4.101	32	28	0.033	4	0	0	2.6
2022-04-02 06:31:08	88	370.4	-24.3	4.135	4.102	32	28	0.033	4	0	0	0.2
2022-04-02 06:31:28	88	370.7	-24.1	4.137	4.104	32	28	0.033	4	0	0	0.5
2022-04-02 06:31:48	88	370.7	-24.6	4.138	4.105	32	28	0.033	4	0	0	0.3
2022-04-02 06:32:08	88	370.7	-24.3	4.139	4.106	32	28	0.033	4	0	0	0.1
2022-04-02 06:32:28	88	370.9	-24.2	4.141	4.107	32	28	0.034	4	0	-1	0.3
2022-04-02 06:32:48	89	370.9	-24.5	4.141	4.108	32	28	0.033	4	1	0	0
2022-04-02 06:33:08	89	370.9	-24.5	4.143	4.109	32	28	0.034	4	0	0	0.2
2022-04-02 06:33:28	89	371.2	-24.3	4.144	4.111	32	28	0.033	4	0	0	2
2022-04-02 06:33:48	89	371.2	-26.3	4.145	4.111	32	28	0.034	4	0	0	1.7
2022-04-02 06:34:08	89	371.4	-24.6	4.146	4.113	32	28	0.033	4	0	0	0.1
2022-04-02 06:34:28	89	371.7	-24.7	4.147	4.114	32	28	0.033	4	0	-1	0.6
2022-04-02 06:34:48	90	371.7	-24.1	4.148	4.114	32	28	0.034	4	1	0	0.5
2022-04-02 06:35:08	90	371.7	-24.6	4.149	4.116	32	28	0.033	4	0	0	0.1
2022-04-02 06:35:28	90	371.7	-24.7	4.15	4.117	32	28	0.033	4	0	0	0.2
2022-04-02 06:35:48	90	371.9	-24.9	4.152	4.119	32	28	0.033	4	0	0	0.6
2022-04-02 06:36:08	90	372.2	-24.3	4.153	4.12	32	28	0.033	4	0	0	3.8
2022-04-02 06:36:28	90	372.2	-28.1	4.154	4.121	32	28	0.033	4	0	-1	0.6
2022-04-02 06:36:48	91	372.2	-28.7	4.155	4.121	32	28	0.034	4	1	0	4.5
2022-04-02 06:37:08	91	372.2	-24.2	4.156	4.123	32	28	0.033	4	0	0	5.8
2022-04-02 06:37:28	91	372.4	-30	4.158	4.125	32	28	0.033	4	0	0	5.5
2022-04-02 06:37:48	91	372.4	-24.5	4.159	4.126	32	28	0.033	4	0	0	0.4
2022-04-02 06:38:08	91	372.7	-24.1	4.161	4.126	32	28	0.035	4	0	0	0.4
2022-04-02 06:38:28	91	372.7	-24.5	4.162	4.127	32	28	0.035	4	0	0	4.1
2022-04-02 06:38:48	91	372.9	-28.6	4.162	4.129	32	28	0.033	4	0	-1	4.5
2022-04-02 06:39:08	92	372.9	-24.1	4.164	4.13	32	28	0.034	4	1	0	0.1
2022-04-02 06:39:28	92	372.9	-24.2	4.165	4.132	32	28	0.033	4	0	0	0.4
2022-04-02 06:39:48	92	373.2	-24.6	4.166	4.133	32	28	0.033	4	0	0	1.4
2022-04-02 06:40:08	92	373.4	-26	4.167	4.134	32	28	0.033	4	0	0	1
2022-04-02 06:40:28	92	373.4	-27	4.169	4.136	32	28	0.033	4	0	0	2.9
2022-04-02 06:40:48	92	373.4	-24.1	4.17	4.136	32	28	0.034	4	0	0	0
2022-04-02 06:41:08	92	373.7	-24.1	4.171	4.138	32	28	0.033	4	0	-1	0.4
2022-04-02 06:41:28	93	373.7	-24.5	4.171	4.139	32	28	0.032	4	1	0	0.1
2022-04-02 06:41:48	93	373.7	-24.6	4.173	4.139	32	28	0.034	4	0	0	0.5
2022-04-02 06:42:08	93	373.7	-24.1	4.174	4.141	32	28	0.033	4	0	0	0.8
2022-04-02 06:42:28	93	373.9	-24.9	4.176	4.142	32	28	0.034	4	0	0	0.8
2022-04-02 06:42:48	93	374.2	-24.1	4.176	4.143	32	28	0.033	4	0	0	0.6
2022-04-02 06:43:08	93	374.2	-24.7	4.178	4.144	32	28	0.034	4	0	-1	0.6
2022-04-02 06:43:28	94	374.2	-24.1	4.179	4.146	32	28	0.033	4	1	0	0.3
2022-04-02 06:43:48	94	374.4	-24.4	4.181	4.146	32	28	0.035	4	0	0	0
2022-04-02 06:44:08	94	374.4	-24.4	4.181	4.148	32	28	0.033	4	0	0	4.1
2022-04-02 06:44:28	94	374.7	-28.5	4.182	4.15	32	28	0.032	4	0	0	2.1
2022-04-02 06:44:48	94	374.7	-26.4	4.184	4.15	32	28	0.034	4	0	0	1
2022-04-02 06:45:08	94	374.9	-27.4	4.185	4.151	32	28	0.034	4	0	0	1.1
2022-04-02 06:45:28	94	374.9	-28.5	4.186	4.153	32	28	0.033	4	0	0	4.4
2022-04-02 06:45:48	94	374.9	-24.1	4.188	4.154	32	28	0.034	4	0	-1	9.8
2022-04-02 06:46:08	95	375.2	-33.9	4.188	4.155	32	28	0.033	4	1	0	5
2022-04-02 06:46:28	95	375.2	-28.9	4.19	4.156	32	28	0.034	4	0	0	1.8
2022-04-02 06:46:48	95	375.2	-27.1	4.191	4.158	32	28	0.033	4	0	0	2.5
2022-04-02 06:47:08	95	375.4	-24.6	4.194	4.16	32	28	0.034	4	0	0	0.5
2022-04-02 06:47:28	95	375.7	-24.1	4.194	4.159	32	28	0.035	4	0	0	0.4
2022-04-02 06:47:48	95	375.7	-24.5	4.194	4.161	32	28	0.033	4	0	73	10
2022-04-02 16:50:18	22	322.7	-14.5	3.599	3.583	26	22	0.016	4	-73	0	0
2022-04-02 16:50:38	22	323	-14.5	3.6	3.585	26	22	0.015	4	0	0	0.1
2022-04-02 16:50:58	22	323	-14.6	3.602	3.586	26	22	0.016	4	0	0	0.1
2022-04-02 16:51:18	22	323.2	-14.7	3.603	3.588	26	22	0.015	4	0	0	0
2022-04-02 16:51:38	22	323.2	-14.7	3.604	3.588	26	22	0.016	4	0	0	103.5
2022-04-02 16:51:58	22	328	-118.2	3.652	3.634	26	22	0.018	4	0	0	0.2
2022-04-02 16:52:18	22	329.8	-118.4	3.671	3.654	26	22	0.017	4	0	-1	0.1
2022-04-02 16:52:38	23	330.5	-118.5	3.683	3.664	26	23	0.019	3	1	0	0.5
2022-04-02 16:52:58	23	331.3	-118	3.69	3.671	26	23	0.019	3	0	-1	0.4
2022-04-02 16:53:18	24	332	-118.4	3.697	3.677	26	23	0.02	3	1	0	0.1
2022-04-02 16:53:38	24	332.5	-118.3	3.702	3.684	26	23	0.018	3	0	-1	0.2
2022-04-02 16:53:58	25	332.8	-118.1	3.706	3.688	26	23	0.018	3	1	0	0.1
2022-04-02 16:54:18	25	333.3	-118	3.711	3.693	26	23	0.018	3	0	0	0.6
2022-04-02 16:54:38	25	333.5	-118.6	3.714	3.697	26	23	0.017	3	0	-1	0.4
2022-04-02 16:54:58	26	334	-118.2	3.717	3.701	26	23	0.016	3	1	0	0.2
2022-04-02 16:55:18	26	334.3	-118.4	3.72	3.704	26	23	0.016	3	0	-1	0
2022-04-02 16:55:38	27	334.5	-118.4	3.723	3.706	26	23	0.017	3	1	0	0.1
2022-04-02 16:55:58	27	334.8	-118.5	3.725	3.71	26	23	0.015	3	0	-1	0.3
2022-04-02 16:56:18	28	334.8	-118.2	3.727	3.712	27	23	0.015	4	1	0	0.1
2022-04-02 16:56:38	28	335.3	-118.1	3.73	3.714	27	23	0.016	4	0	-1	0.1
2022-04-02 16:56:58	29	335.3	-118.2	3.732	3.716	27	23	0.016	4	1	0	0.3
2022-04-02 16:57:18	29	335.5	-118.5	3.734	3.718	27	23	0.016	4	0	-1	0.4
2022-04-02 16:57:38	30	335.5	-118.1	3.736	3.721	27	23	0.015	4	1	0	0.5
2022-04-02 16:57:58	30	336	-118.6	3.739	3.723	27	24	0.016	3	0	-1	0.5
2022-04-02 16:58:18	31	336	-118.1	3.741	3.725	27	24	0.016	3	1	0	0.3
2022-04-02 16:58:38	31	336.3	-118.4	3.743	3.727	27	24	0.016	3	0	-1	0.3
2022-04-02 16:58:58	32	336.3	-118.7	3.745	3.729	27	24	0.016	3	1	0	0.2
2022-04-02 16:59:18	32	336.8	-118.5	3.748	3.731	27	24	0.017	3	0	-1	0.4
2022-04-02 16:59:38	33	337	-118.1	3.75	3.734	27	24	0.016	3	1	0	0
2022-04-02 16:59:58	33	337	-118.1	3.753	3.736	27	24	0.017	3	0	-1	0.1
2022-04-02 17:00:18	34	337.3	-118	3.755	3.737	27	24	0.018	3	1	0	0.5
2022-04-02 17:00:38	34	337.5	-118.5	3.758	3.738	27	24	0.02	3	0	-1	0.2
2022-04-02 17:00:58	35	337.8	-118.3	3.761	3.741	27	24	0.02	3	1	0	0
2022-04-02 17:01:18	35	338	-118.3	3.763	3.744	28	24	0.019	4	0	-1	0.3
2022-04-02 17:01:38	36	338	-118.6	3.766	3.746	28	24	0.02	4	1	0	0.5
2022-04-02 17:01:58	36	338.3	-118.1	3.768	3.749	28	24	0.019	4	0	-1	0.1
2022-04-02 17:02:18	37	338.8	-118.2	3.771	3.751	28	24	0.02	4	1	0	0.1
2022-04-02 17:02:38	37	338.8	-118.1	3.774	3.754	28	25	0.02	3	0	-1	0.1
2022-04-02 17:02:58	38	339.1	-118.2	3.777	3.757	28	25	0.02	3	1	0	0.4
2022-04-02 17:03:18	38	339.6	-118.6	3.78	3.759	28	25	0.021	3	0	-1	0
2022-04-02 17:03:38	39	339.8	-118.6	3.783	3.762	28	25	0.021	3	1	0	0.3
2022-04-02 17:03:58	39	339.8	-118.3	3.787	3.765	28	25	0.022	3	0	-1	0.4
2022-04-02 17:04:18	40	340.3	-118.7	3.789	3.767	28	25	0.022	3	1	0	0.6
2022-04-02 17:04:38	40	340.6	-118.1	3.793	3.77	28	25	0.023	3	0	0	0
2022-04-02 17:04:58	40	340.8	-118.1	3.796	3.773	28	25	0.023	3	0	-1	0.5
2022-04-02 17:05:18	41	341.1	-118.6	3.799	3.776	29	25	0.023	4	1	0	0.5
2022-04-02 17:05:38	41	341.6	-118.1	3.802	3.78	29	25	0.022	4	0	-1	0.3
2022-04-02 17:05:58	42	341.6	-118.4	3.806	3.782	29	25	0.024	4	1	0	0.3
2022-04-02 17:06:18	42	341.8	-118.1	3.81	3.785	29	26	0.025	3	0	-1	0.2
2022-04-02 17:06:38	43	342.3	-118.3	3.814	3.789	29	26	0.025	3	1	0	0.1
2022-04-02 17:06:58	43	342.6	-118.4	3.817	3.792	29	26	0.025	3	0	-1	0.1
2022-04-02 17:07:18	44	342.8	-118.3	3.82	3.796	29	26	0.024	3	1	0	0
2022-04-02 17:07:38	44	343.1	-118.3	3.825	3.799	29	26	0.026	3	0	-1	0.4
2022-04-02 17:07:58	45	343.6	-118.7	3.828	3.803	29	26	0.025	3	1	0	0.3
2022-04-02 17:08:18	45	343.8	-118.4	3.832	3.806	29	26	0.026	3	0	-1	0.2
2022-04-02 17:08:38	46	344.3	-118.2	3.836	3.81	30	26	0.026	4	1	0	0.2
2022-04-02 17:08:58	46	344.6	-118.4	3.84	3.813	30	26	0.027	4	0	-1	0.3
2022-04-02 17:09:18	47	345.1	-118.1	3.844	3.817	30	26	0.027	4	1	0	0.4
2022-04-02 17:09:38	47	345.3	-118.5	3.847	3.82	30	27	0.027	3	0	-1	0.3
2022-04-02 17:09:58	48	345.6	-118.2	3.853	3.824	30	27	0.029	3	1	0	0.1
2022-04-02 17:10:18	48	345.8	-118.1	3.856	3.829	30	27	0.027	3	0	-1	0.4
2022-04-02 17:10:38	49	346.3	-118.5	3.86	3.832	30	27	0.028	3	1	0	0.1
2022-04-02 17:10:58	49	346.6	-118.4	3.865	3.836	30	27	0.029	3	0	-1	0.2
2022-04-02 17:11:18	50	347.1	-118.6	3.869	3.84	30	27	0.029	3	1	0	0.5
2022-04-02 17:11:38	50	347.3	-118.1	3.873	3.844	31	27	0.029	4	0	-1	0.1
2022-04-02 17:11:58	51	347.8	-118.2	3.877	3.849	31	27	0.028	4	1	0	0.2
2022-04-02 17:12:18	51	348.1	-118.4	3.882	3.852	31	27	0.03	4	0	-1	0.3
2022-04-02 17:12:38	52	348.6	-118.7	3.886	3.857	31	27	0.029	4	1	0	0.5
2022-04-02 17:12:58	52	348.8	-118.2	3.891	3.86	31	28	0.031	3	0	-1	0.1
2022-04-02 17:13:18	53	349.3	-118.1	3.896	3.865	31	28	0.031	3	1	0	0.6
2022-04-02 17:13:38	53	349.8	-118.7	3.9	3.869	31	28	0.031	3	0	-1	0.6
2022-04-02 17:13:58	54	350.1	-118.1	3.905	3.873	31	28	0.032	3	1	0	0
2022-04-02 17:14:18	54	350.6	-118.1	3.91	3.878	31	28	0.032	3	0	-1	0.4
2022-04-02 17:14:38	55	350.8	-118.5	3.914	3.882	32	28	0.032	4	1	0	1.9
2022-04-02 17:14:58	55	351.4	-116.6	3.918	3.886	32	28	0.032	4	0	0	1.2
2022-04-02 17:15:18	55	351.6	-115.4	3.922	3.89	32	28	0.032	4	0	-1	1.8
2022-04-02 17:15:38	56	352.1	-113.6	3.926	3.894	32	28	0.032	4	1	0	0.9
2022-04-02 17:15:58	56	352.6	-114.5	3.929	3.898	32	29	0.031	3	0	-1	0.1
2022-04-02 17:16:18	57	352.9	-114.4	3.934	3.902	32	29	0.032	3	1	0	0.8
2022-04-02 17:16:38	57	353.4	-113.6	3.939	3.908	32	29	0.031	3	0	-1	0.4
2022-04-02 17:16:58	58	353.6	-114	3.943	3.911	32	29	0.032	3	1	0	0.6
2022-04-02 17:17:18	58	354.1	-113.4	3.948	3.916	32	29	0.032	3	0	-1	0.2
2022-04-02 17:17:38	59	354.4	-113.6	3.953	3.921	32	29	0.032	3	1	0	0
2022-04-02 17:17:58	59	354.9	-113.6	3.958	3.925	32	29	0.033	3	0	-1	0.7
2022-04-02 17:18:18	60	355.4	-114.3	3.963	3.93	32	29	0.033	3	1	0	13.6
2022-04-02 17:18:38	60	355.4	-100.7	3.962	3.93	32	29	0.032	3	0	0	0.5
2022-04-02 17:18:58	60	355.6	-101.2	3.964	3.933	32	29	0.031	3	0	-1	0.2
2022-04-02 17:19:18	61	355.9	-101	3.969	3.937	32	29	0.032	3	1	0	0.4
2022-04-02 17:19:38	61	356.1	-101.4	3.974	3.942	32	29	0.032	3	0	-1	0.8
2022-04-02 17:19:58	62	356.6	-100.6	3.977	3.945	32	29	0.032	3	1	0	0.1
2022-04-02 17:20:18	62	356.9	-100.5	3.982	3.95	32	29	0.032	3	0	-1	0.1
2022-04-02 17:20:38	63	357.1	-100.6	3.986	3.953	32	29	0.033	3	1	0	0.2
2022-04-02 17:20:58	63	357.9	-100.8	3.99	3.957	32	29	0.033	3	0	0	0.5
2022-04-02 17:21:18	63	358.1	-100.3	3.994	3.962	32	29	0.032	3	0	-1	0.5
2022-04-02 17:21:38	64	358.4	-100.8	3.999	3.966	32	29	0.033	3	1	0	0.3
2022-04-02 17:21:58	64	358.9	-101.1	4.004	3.971	32	29	0.033	3	0	-1	0.3
2022-04-02 17:22:18	65	359.4	-100.8	4.008	3.975	32	29	0.033	3	1	0	0.5
2022-04-02 17:22:38	65	359.6	-101.3	4.012	3.979	32	29	0.033	3	0	0	0.7
2022-04-02 17:22:58	65	360.1	-100.6	4.017	3.984	32	29	0.033	3	0	-1	0.4
2022-04-02 17:23:18	66	360.4	-100.2	4.021	3.988	32	29	0.033	3	1	0	0.6
2022-04-02 17:23:38	66	361.1	-100.8	4.026	3.994	32	29	0.032	3	0	-1	0.2
2022-04-02 17:23:58	67	361.4	-101	4.031	3.997	32	29	0.034	3	1	0	0.7
2022-04-02 17:24:18	67	361.9	-100.3	4.035	4.001	32	29	0.034	3	0	-1	0.5
2022-04-02 17:24:38	68	362.4	-100.8	4.04	4.007	32	29	0.033	3	1	0	0.5
2022-04-02 17:24:58	68	362.6	-100.3	4.045	4.01	32	29	0.035	3	0	0	0.4
2022-04-02 17:25:18	68	363.1	-100.7	4.05	4.016	32	29	0.034	3	0	-1	0.3
2022-04-02 17:25:38	69	363.4	-101	4.054	4.02	32	29	0.034	3	1	0	0.7
2022-04-02 17:25:58	69	363.9	-100.3	4.059	4.024	32	29	0.035	3	0	-1	0.2
2022-04-02 17:26:18	70	364.4	-100.1	4.064	4.028	32	29	0.036	3	1	0	0.9
2022-04-02 17:26:38	70	364.7	-101	4.068	4.033	32	29	0.035	3	0	-1	0.1
2022-04-02 17:26:58	71	365.2	-100.9	4.074	4.039	32	29	0.035	3	1	0	1
2022-04-02 17:27:18	71	365.4	-99.9	4.078	4.043	32	29	0.035	3	0	0	0.9
2022-04-02 17:27:38	71	365.9	-100.8	4.082	4.048	32	29	0.034	3	0	-1	0.2
2022-04-02 17:27:58	72	366.4	-100.6	4.087	4.053	32	29	0.034	3	1	0	0.5
2022-04-02 17:28:18	72	366.7	-100.1	4.093	4.057	32	29	0.036	3	0	-1	0.5
2022-04-02 17:28:38	73	367.2	-100.6	4.097	4.062	32	29	0.035	3	1	0	54.8
2022-04-02 17:28:58	73	364.7	-45.8	4.072	4.037	32	29	0.035	3	0	0	1.2
2022-04-02 17:29:18	73	364.7	-44.6	4.069	4.035	32	29	0.034	3	0	-1	0.7
2022-04-02 17:29:38	74	364.7	-45.3	4.069	4.034	32	29	0.035	3	1	0	0.2
2022-04-02 17:29:58	74	364.7	-45.1	4.07	4.035	31	29	0.035	2	0	0	0.3
2022-04-02 17:30:18	74	364.7	-45.4	4.071	4.037	31	29	0.034	2	0	-1	0.5
2022-04-02 17:30:38	75	364.9	-44.9	4.073	4.038	31	29	0.035	2	1	0	0.4
2022-04-02 17:30:58	75	365.2	-45.3	4.074	4.039	31	29	0.035	2	0	0	0.7
2022-04-02 17:31:18	75	365.2	-44.6	4.077	4.042	31	29	0.035	2	0	0	0.6
2022-04-02 17:31:38	75	365.4	-45.2	4.078	4.044	31	29	0.034	2	0	-1	0.2
2022-04-02 17:31:58	76	365.4	-45.4	4.08	4.046	31	28	0.034	3	1	0	0.1
2022-04-02 17:32:18	76	365.9	-45.3	4.083	4.048	31	28	0.035	3	0	0	0.4
2022-04-02 17:32:38	76	365.9	-45.7	4.085	4.05	31	28	0.035	3	0	-1	1.6
2022-04-02 17:32:58	77	366.2	-44.1	4.087	4.052	31	28	0.035	3	1	0	1.8
2022-04-02 17:33:18	77	366.2	-45.9	4.089	4.054	31	28	0.035	3	0	0	0.2
2022-04-02 17:33:38	77	366.7	-46.1	4.091	4.057	31	28	0.034	3	0	-1	1.5
2022-04-02 17:33:58	78	366.7	-44.6	4.093	4.059	30	28	0.034	2	1	0	1.4
2022-04-02 17:34:18	78	366.9	-46	4.096	4.061	30	28	0.035	2	0	0	0.4
2022-04-02 17:34:38	78	367.2	-46.4	4.097	4.062	30	28	0.035	2	0	-1	1.3
2022-04-02 17:34:58	79	367.4	-45.1	4.1	4.065	30	28	0.035	2	1	0	0.1
2022-04-02 17:35:18	79	367.4	-45	4.102	4.067	30	28	0.035	2	0	0	0.9
2022-04-02 17:35:38	79	367.7	-45.9	4.104	4.069	30	28	0.035	2	0	-1	0.3
2022-04-02 17:35:58	80	367.9	-45.6	4.106	4.072	30	28	0.034	2	1	0	0.3
2022-04-02 17:36:18	80	368.2	-45.3	4.108	4.074	30	27	0.034	3	0	0	0.6
2022-04-02 17:36:38	80	368.2	-45.9	4.111	4.076	30	27	0.035	3	0	-1	0.3
2022-04-02 17:36:58	81	368.4	-45.6	4.113	4.078	30	27	0.035	3	1	0	0.6
2022-04-02 17:37:18	81	368.7	-45	4.115	4.081	30	27	0.034	3	0	0	0.9
2022-04-02 17:37:38	81	368.9	-45.9	4.117	4.083	30	27	0.034	3	0	0	0.1
2022-04-02 17:37:58	81	368.9	-46	4.12	4.086	29	27	0.034	2	0	-1	0.1
2022-04-02 17:38:18	82	369.2	-45.9	4.123	4.087	29	27	0.036	2	1	0	1.2
2022-04-02 17:38:38	82	369.7	-44.7	4.124	4.088	29	27	0.036	2	0	0	2.6
2022-04-02 17:38:58	82	369.7	-47.3	4.127	4.092	29	27	0.035	2	0	-1	1
2022-04-02 17:39:18	83	369.7	-46.3	4.128	4.093	29	27	0.035	2	1	0	0.2
2022-04-02 17:39:38	83	370.2	-46.1	4.131	4.096	29	27	0.035	2	0	0	1.4
2022-04-02 17:39:58	83	370.2	-44.7	4.133	4.098	29	27	0.035	2	0	-1	3
2022-04-02 17:40:18	84	370.7	-47.7	4.136	4.101	29	27	0.035	2	1	0	1.6
2022-04-02 17:40:38	84	370.9	-49.3	4.14	4.104	29	26	0.036	3	0	0	1.6
2022-04-02 17:40:58	84	371.2	-47.7	4.141	4.108	29	26	0.033	3	0	-1	0.1
2022-04-02 17:41:18	85	371.4	-47.6	4.144	4.109	29	26	0.035	3	1	0	0.6
2022-04-02 17:41:38	85	371.4	-48.2	4.147	4.111	29	26	0.036	3	0	0	0.4
2022-04-02 17:41:58	85	371.7	-48.6	4.148	4.113	29	26	0.035	3	0	-1	1.1
2022-04-02 17:42:18	86	371.9	-47.5	4.151	4.116	28	26	0.035	2	1	0	1.4
2022-04-02 17:42:38	86	372.2	-48.9	4.153	4.117	28	26	0.036	2	0	-1	0.9
2022-04-02 17:42:58	87	372.2	-48	4.156	4.122	28	26	0.034	2	1	0	1.5
2022-04-02 17:43:18	87	372.4	-46.5	4.158	4.121	28	26	0.037	2	0	0	0
2022-04-02 17:43:38	87	372.7	-46.5	4.159	4.125	28	26	0.034	2	0	-1	2.4
2022-04-02 17:43:58	88	372.9	-48.9	4.164	4.127	28	26	0.037	2	1	0	0.5
2022-04-02 17:44:18	88	372.9	-49.4	4.165	4.13	28	26	0.035	2	0	-1	2.4
2022-04-02 17:44:38	89	373.2	-47	4.168	4.133	28	26	0.035	2	1	0	0.3
2022-04-02 17:44:58	89	373.7	-47.3	4.169	4.134	28	26	0.035	2	0	-1	1
2022-04-02 17:45:18	90	373.7	-46.3	4.171	4.136	28	26	0.035	2	1	0	2.7
2022-04-02 17:45:38	90	373.9	-49	4.174	4.139	28	26	0.035	2	0	0	0.1
2022-04-02 17:45:58	90	374.2	-48.9	4.177	4.143	28	26	0.034	2	0	-1	2.3
2022-04-02 17:46:18	91	374.4	-46.6	4.178	4.144	28	26	0.034	2	1	0	1.3
2022-04-02 17:46:38	91	374.4	-47.9	4.181	4.146	28	26	0.035	2	0	0	1.4
2022-04-02 17:46:58	91	374.9	-49.3	4.183	4.147	28	26	0.036	2	0	-1	1
2022-04-02 17:47:18	92	374.9	-48.3	4.186	4.151	28	26	0.035	2	1	0	1.9
2022-04-02 17:47:38	92	375.2	-46.4	4.187	4.152	28	26	0.035	2	0	-1	2.9
2022-04-02 17:47:58	93	375.2	-49.3	4.191	4.156	28	26	0.035	2	1	0	2.2
2022-04-02 17:48:18	93	375.7	-47.1	4.192	4.157	28	26	0.035	2	0	0	2.1
2022-04-02 17:48:38	93	375.7	-49.2	4.194	4.158	28	26	0.036	2	0	-1	2.7
2022-04-02 17:48:58	94	376.2	-46.5	4.197	4.161	28	26	0.036	2	1	0	2.1
2022-04-02 17:49:18	94	376.2	-48.6	4.199	4.164	28	26	0.035	2	0	-1	1.9
2022-04-02 17:49:38	95	376.5	-46.7	4.202	4.167	28	26	0.035	2	1	0	2.1
2022-04-02 17:49:58	95	376.5	-48.8	4.205	4.168	28	26	0.037	2	0	90	49.4
2022-04-03 04:56:48	5	313.7	0.6	3.5	3.483	27	23	0.017	4	-90	-1	15.1
2022-04-03 04:57:08	6	314.7	-14.5	3.509	3.494	27	23	0.015	4	1	0	0.2
2022-04-03 04:57:28	6	315	-14.7	3.512	3.497	27	23	0.015	4	0	0	0.4
2022-04-03 04:57:48	6	315.2	-15.1	3.514	3.499	27	23	0.015	4	0	0	0.3
2022-04-03 04:58:08	6	315.2	-14.8	3.515	3.5	27	23	0.015	4	0	0	0.1
2022-04-03 04:58:28	6	315.5	-14.7	3.517	3.502	27	23	0.015	4	0	0	29.8
2022-04-03 04:58:48	6	317.5	-44.5	3.537	3.522	27	23	0.015	4	0	0	74.5
2022-04-03 04:59:08	6	321.5	-119	3.582	3.565	27	23	0.017	4	0	-1	0.2
2022-04-03 04:59:28	7	322.7	-118.8	3.596	3.576	27	23	0.02	4	1	0	0.1
2022-04-03 04:59:48	7	323.2	-118.9	3.605	3.582	27	23	0.023	4	0	-1	0
2022-04-03 05:00:08	8	323.7	-118.9	3.612	3.589	27	23	0.023	4	1	0	0.1
2022-04-03 05:00:28	8	324.5	-118.8	3.618	3.595	27	23	0.023	4	0	-1	0.4
2022-04-03 05:00:48	9	325.2	-119.2	3.626	3.599	27	24	0.027	3	1	0	0.3
2022-04-03 05:01:08	9	325.7	-118.9	3.631	3.605	27	24	0.026	3	0	0	0.2
2022-04-03 05:01:28	9	326.3	-119.1	3.637	3.61	27	24	0.027	3	0	-1	0.1
2022-04-03 05:01:48	10	326.5	-119.2	3.642	3.615	27	24	0.027	3	1	-1	0.1
2022-04-03 05:02:08	11	327	-119.1	3.646	3.62	27	24	0.026	3	1	0	0.1
2022-04-03 05:02:28	11	327.3	-119	3.651	3.624	27	24	0.027	3	0	0	0
2022-04-03 05:02:48	11	327.8	-119	3.657	3.63	27	24	0.027	3	0	-1	0.1
2022-04-03 05:03:08	12	328.3	-119.1	3.66	3.634	27	24	0.026	3	1	0	0.2
2022-04-03 05:03:28	12	328.5	-119.3	3.665	3.638	27	24	0.027	3	0	-1	0.1
2022-04-03 05:03:48	13	329	-119.2	3.668	3.642	28	24	0.026	4	1	0	0.1
2022-04-03 05:04:08	13	329.3	-119.3	3.671	3.646	28	24	0.025	4	0	-1	0
2022-04-03 05:04:28	14	329.8	-119.3	3.676	3.65	28	24	0.026	4	1	0	0.2
2022-04-03 05:04:48	14	330	-119.1	3.68	3.654	28	24	0.026	4	0	-1	0.2
2022-04-03 05:05:08	15	330.5	-119.3	3.682	3.657	28	24	0.025	4	1	0	0.1
2022-04-03 05:05:28	15	330.8	-119.4	3.685	3.661	28	24	0.024	4	0	-1	0.2
2022-04-03 05:05:48	16	331	-119.2	3.689	3.665	28	24	0.024	4	1	0	0.2
2022-04-03 05:06:08	16	331.3	-119.4	3.693	3.668	28	24	0.025	4	0	-1	0.5
2022-04-03 05:06:28	17	331.8	-118.9	3.695	3.671	28	24	0.024	4	1	0	0.4
2022-04-03 05:06:48	17	332	-119.3	3.696	3.675	28	24	0.021	4	0	-1	0.1
2022-04-03 05:07:08	18	332	-119.2	3.7	3.68	28	24	0.02	4	1	0	0.2
2022-04-03 05:07:28	18	332.5	-119	3.703	3.681	28	25	0.022	3	0	-1	0.1
2022-04-03 05:07:48	19	332.8	-118.9	3.705	3.685	28	25	0.02	3	1	0	0.3
2022-04-03 05:08:08	19	333	-118.6	3.707	3.688	28	25	0.019	3	0	-1	38.7
2022-04-03 05:08:28	20	331.3	-79.9	3.691	3.673	28	25	0.018	3	1	0	39.4
2022-04-03 05:08:48	20	333.3	-119.3	3.711	3.691	28	25	0.02	3	0	-1	0.2
2022-04-03 05:09:08	21	333.5	-119.1	3.713	3.695	28	25	0.018	3	1	0	0.6
2022-04-03 05:09:28	21	333.5	-119.7	3.716	3.698	28	25	0.018	3	0	-1	0.6
2022-04-03 05:09:48	22	334	-119.1	3.717	3.7	28	25	0.017	3	1	0	0
2022-04-03 05:10:08	22	334	-119.1	3.719	3.703	28	25	0.016	3	0	0	0
2022-04-03 05:10:28	22	334	-119.1	3.719	3.703	28	25	0.016	3	0	-1	0.2
2022-04-03 05:10:48	23	334.5	-119.3	3.722	3.706	28	25	0.016	3	1	0	0.2
2022-04-03 05:11:08	23	334.5	-119.1	3.723	3.707	28	25	0.016	3	0	-1	0.7
2022-04-03 05:11:28	24	334.8	-119.8	3.726	3.709	29	25	0.017	4	1	0	0.1
2022-04-03 05:11:48	24	335	-119.9	3.728	3.711	29	25	0.017	4	0	-1	0.7
2022-04-03 05:12:08	25	335.3	-119.2	3.73	3.714	29	25	0.016	4	1	0	0.3
2022-04-03 05:12:28	25	335.3	-119.5	3.731	3.715	29	25	0.016	4	0	-1	0
2022-04-03 05:12:48	26	335.3	-119.5	3.734	3.717	29	25	0.017	4	1	0	0.1
2022-04-03 05:13:08	26	335.5	-119.6	3.736	3.719	29	25	0.017	4	0	-1	0.2
2022-04-03 05:13:28	27	335.5	-119.4	3.737	3.721	29	25	0.016	4	1	0	0.1
2022-04-03 05:13:48	27	336	-119.5	3.739	3.723	29	25	0.016	4	0	-1	0.1
2022-04-03 05:14:08	28	336.3	-119.6	3.741	3.723	29	26	0.018	3	1	0	0.4
2022-04-03 05:14:28	28	336.3	-119.2	3.744	3.727	29	26	0.017	3	0	-1	0.2
2022-04-03 05:14:48	29	336.3	-119	3.747	3.728	29	26	0.019	3	1	0	0.3
2022-04-03 05:15:08	29	336.8	-119.3	3.747	3.729	29	26	0.018	3	0	-1	0.3
2022-04-03 05:15:28	30	336.8	-119.6	3.75	3.732	29	26	0.018	3	1	0	0
2022-04-03 05:15:48	30	337	-119.6	3.752	3.733	29	26	0.019	3	0	-1	0.4
2022-04-03 05:16:08	31	337.3	-119.2	3.756	3.736	29	26	0.02	3	1	0	0.1
2022-04-03 05:16:28	31	337.5	-119.1	3.758	3.737	29	26	0.021	3	0	-1	0.4
2022-04-03 05:16:48	32	337.5	-119.5	3.759	3.741	30	26	0.018	4	1	0	0
2022-04-03 05:17:08	32	337.8	-119.5	3.762	3.742	30	26	0.02	4	0	-1	0
2022-04-03 05:17:28	33	338	-119.5	3.765	3.744	30	26	0.021	4	1	0	0.1
2022-04-03 05:17:48	33	338.3	-119.6	3.766	3.746	30	26	0.02	4	0	-1	0.2
2022-04-03 05:18:08	34	338.3	-119.8	3.769	3.749	30	26	0.02	4	1	0	0.7
2022-04-03 05:18:28	34	338.8	-119.1	3.771	3.751	30	26	0.02	4	0	-1	0.6
2022-04-03 05:18:48	35	339.1	-119.7	3.774	3.754	30	26	0.02	4	1	0	0.5
2022-04-03 05:19:08	35	339.3	-119.2	3.778	3.756	30	27	0.022	3	0	-1	0.7
2022-04-03 05:19:28	36	339.3	-119.9	3.78	3.758	30	27	0.022	3	1	0	0
2022-04-03 05:19:48	36	339.8	-119.9	3.783	3.761	30	27	0.022	3	0	-1	0.7
2022-04-03 05:20:08	37	339.8	-119.2	3.786	3.763	30	27	0.023	3	1	0	0
2022-04-03 05:20:28	37	340.1	-119.2	3.789	3.765	30	27	0.024	3	0	-1	0.4
2022-04-03 05:20:48	38	340.6	-119.6	3.792	3.768	31	27	0.024	4	1	0	0.3
2022-04-03 05:21:08	38	340.8	-119.9	3.795	3.772	31	27	0.023	4	0	0	0.8
2022-04-03 05:21:28	38	341.1	-119.1	3.798	3.774	31	27	0.024	4	0	-1	0.2
2022-04-03 05:21:48	39	341.3	-118.9	3.801	3.778	31	27	0.023	4	1	-1	0.1
2022-04-03 05:22:08	40	341.6	-119	3.805	3.781	31	27	0.024	4	1	0	0.6
2022-04-03 05:22:28	40	341.8	-119.6	3.808	3.783	31	27	0.025	4	0	0	0.5
2022-04-03 05:22:48	40	342.1	-119.1	3.81	3.786	31	28	0.024	3	0	-1	0.6
2022-04-03 05:23:08	41	342.3	-119.7	3.814	3.79	31	28	0.024	3	1	0	0.1
2022-04-03 05:23:28	41	342.6	-119.6	3.817	3.794	31	28	0.023	3	0	-1	0.8
2022-04-03 05:23:48	42	343.1	-118.8	3.821	3.796	31	28	0.025	3	1	0	0.3
2022-04-03 05:24:08	42	343.3	-119.1	3.826	3.799	31	28	0.027	3	0	-1	0
2022-04-03 05:24:28	43	343.6	-119.1	3.827	3.803	32	28	0.024	4	1	0	0.1
2022-04-03 05:24:48	43	343.8	-119.2	3.832	3.805	32	28	0.027	4	0	-1	0.4
2022-04-03 05:25:08	44	344.3	-119.6	3.835	3.808	32	28	0.027	4	1	0	0.1
2022-04-03 05:25:28	44	344.6	-119.7	3.84	3.814	32	28	0.026	4	0	-1	0.1
2022-04-03 05:25:48	45	344.8	-119.6	3.844	3.816	32	28	0.028	4	1	0	0.2
2022-04-03 05:26:08	45	345.1	-119.4	3.847	3.819	32	28	0.028	4	0	-1	0.2
2022-04-03 05:26:28	46	345.8	-119.2	3.852	3.824	32	29	0.028	3	1	0	0
2022-04-03 05:26:48	46	345.8	-119.2	3.855	3.827	32	29	0.028	3	0	-1	0.5
2022-04-03 05:27:08	47	346.3	-119.7	3.858	3.832	32	29	0.026	3	1	0	0.1
2022-04-03 05:27:28	47	346.6	-119.6	3.864	3.836	32	29	0.028	3	0	-1	0.2
2022-04-03 05:27:48	48	347.1	-119.8	3.868	3.84	33	29	0.028	4	1	0	0.6
2022-04-03 05:28:08	48	347.3	-119.2	3.872	3.843	33	29	0.029	4	0	-1	0.5
2022-04-03 05:28:28	49	347.8	-119.7	3.876	3.847	33	29	0.029	4	1	0	0.4
2022-04-03 05:28:48	49	348.1	-120.1	3.881	3.85	33	29	0.031	4	0	-1	1.2
2022-04-03 05:29:08	50	348.6	-118.9	3.884	3.855	33	29	0.029	4	1	0	0.7
2022-04-03 05:29:28	50	348.8	-119.6	3.889	3.859	33	29	0.03	4	0	-1	0.5
2022-04-03 05:29:48	51	349.3	-119.1	3.895	3.864	33	30	0.031	3	1	0	0.1
2022-04-03 05:30:08	51	349.8	-119.2	3.9	3.869	33	30	0.031	3	0	-1	0.3
2022-04-03 05:30:28	52	349.8	-119.5	3.903	3.873	33	30	0.03	3	1	0	0.1
2022-04-03 05:30:48	52	350.6	-119.6	3.908	3.877	34	30	0.031	4	0	-1	0.1
2022-04-03 05:31:08	53	350.8	-119.7	3.913	3.881	34	30	0.032	4	1	0	0
2022-04-03 05:31:28	53	351.4	-119.7	3.918	3.886	34	30	0.032	4	0	0	0.5
2022-04-03 05:31:48	53	351.9	-119.2	3.921	3.891	34	30	0.03	4	0	-1	0.4
2022-04-03 05:32:08	54	352.1	-119.6	3.927	3.895	34	30	0.032	4	1	0	0.4
2022-04-03 05:32:28	54	352.6	-119.2	3.931	3.899	34	30	0.032	4	0	-1	0.8
2022-04-03 05:32:48	55	353.1	-120	3.935	3.905	34	30	0.03	4	1	0	0.5
2022-04-03 05:33:08	55	353.4	-119.5	3.941	3.909	34	31	0.032	3	0	-1	0.3
2022-04-03 05:33:28	56	354.1	-119.2	3.946	3.914	34	31	0.032	3	1	0	0.1
2022-04-03 05:33:48	56	354.1	-119.3	3.952	3.918	34	31	0.034	3	0	-1	0.6
2022-04-03 05:34:08	57	354.6	-119.9	3.955	3.923	34	31	0.032	3	1	0	0.7
2022-04-03 05:34:28	57	355.1	-119.2	3.961	3.928	35	31	0.033	4	0	-1	0
2022-04-03 05:34:48	58	355.6	-119.2	3.966	3.933	35	31	0.033	4	1	0	15
2022-04-03 05:35:08	58	355.4	-104.2	3.963	3.931	35	31	0.032	4	0	-1	0.3
2022-04-03 05:35:28	59	355.6	-104.5	3.966	3.933	35	31	0.033	4	1	0	0.3
2022-04-03 05:35:48	59	355.9	-104.2	3.97	3.937	35	31	0.033	4	0	0	0
2022-04-03 05:36:08	59	356.4	-104.2	3.974	3.942	35	31	0.032	4	0	-1	0.1
2022-04-03 05:36:28	60	356.6	-104.3	3.978	3.946	35	31	0.032	4	1	0	0
2022-04-03 05:36:48	60	357.1	-104.3	3.981	3.95	35	31	0.031	4	0	-1	0.3
2022-04-03 05:37:08	61	357.6	-104.6	3.986	3.954	35	32	0.032	3	1	0	0.2
2022-04-03 05:37:28	61	357.9	-104.4	3.991	3.959	35	32	0.032	3	0	-1	0
2022-04-03 05:37:48	62	358.4	-104.4	3.995	3.963	35	32	0.032	3	1	0	0.1
2022-04-03 05:38:08	62	358.6	-104.3	4	3.966	35	32	0.034	3	0	0	0.1
2022-04-03 05:38:28	62	359.1	-104.4	4.005	3.972	36	32	0.033	4	0	-1	0.2
2022-04-03 05:38:48	63	359.4	-104.6	4.009	3.976	36	32	0.033	4	1	0	0.1
2022-04-03 05:39:08	63	359.9	-104.7	4.013	3.98	36	32	0.033	4	0	-1	0.3
2022-04-03 05:39:28	64	360.4	-104.4	4.018	3.985	36	32	0.033	4	1	0	0
2022-04-03 05:39:48	64	360.6	-104.4	4.023	3.989	36	32	0.034	4	0	0	0.2
2022-04-03 05:40:08	64	361.1	-104.6	4.028	3.994	36	32	0.034	4	0	-1	0
2022-04-03 05:40:28	65	361.6	-104.6	4.032	3.998	36	32	0.034	4	1	0	0.1
2022-04-03 05:40:48	65	361.9	-104.7	4.036	4.002	36	32	0.034	4	0	-1	0.2
2022-04-03 05:41:08	66	362.4	-104.5	4.041	4.006	36	32	0.035	4	1	0	0
2022-04-03 05:41:28	66	362.6	-104.5	4.045	4.011	36	32	0.034	4	0	-1	0
2022-04-03 05:41:48	67	363.1	-104.5	4.05	4.016	36	33	0.034	3	1	0	0
2022-04-03 05:42:08	67	363.4	-104.5	4.055	4.02	36	33	0.035	3	0	0	0.3
2022-04-03 05:42:28	67	363.9	-104.2	4.059	4.024	36	33	0.035	3	0	-1	0.2
2022-04-03 05:42:48	68	364.4	-104.4	4.063	4.029	36	33	0.034	3	1	0	0
2022-04-03 05:43:08	68	364.7	-104.4	4.069	4.034	37	33	0.035	4	0	-1	0.2
2022-04-03 05:43:28	69	365.2	-104.6	4.073	4.04	37	33	0.033	4	1	0	0.1
2022-04-03 05:43:48	69	365.7	-104.5	4.078	4.043	37	33	0.035	4	0	-1	0.1
2022-04-03 05:44:08	70	365.9	-104.4	4.083	4.049	37	33	0.034	4	1	0	0.3
2022-04-03 05:44:28	70	366.4	-104.7	4.089	4.053	37	33	0.036	4	0	-1	0.1
2022-04-03 05:44:48	71	366.7	-104.6	4.093	4.057	37	33	0.036	4	1	0	0.1
2022-04-03 05:45:08	71	367.2	-104.5	4.099	4.061	37	33	0.038	4	0	0	55.3
2022-04-03 05:45:28	71	364.9	-49.2	4.074	4.041	37	33	0.033	4	0	-1	0.1
2022-04-03 05:45:48	72	364.9	-49.3	4.073	4.038	37	33	0.035	4	1	0	0.1
2022-04-03 05:46:08	72	364.9	-49.2	4.072	4.038	37	33	0.034	4	0	0	0.1
2022-04-03 05:46:28	72	364.9	-49.3	4.075	4.04	37	33	0.035	4	0	-1	0.2
2022-04-03 05:46:48	73	365.2	-49.1	4.075	4.041	37	33	0.034	4	1	0	0.1
2022-04-03 05:47:08	73	365.4	-49.2	4.078	4.044	37	33	0.034	4	0	0	0
2022-04-03 05:47:28	73	365.4	-49.2	4.079	4.046	37	33	0.033	4	0	-1	0.1
2022-04-03 05:47:48	74	365.7	-49.3	4.082	4.047	37	33	0.035	4	1	0	0.2
2022-04-03 05:48:08	74	365.9	-49.1	4.084	4.05	37	33	0.034	4	0	0	0
2022-04-03 05:48:28	74	365.9	-49.1	4.085	4.052	37	33	0.033	4	0	-1	0
2022-04-03 05:48:48	75	366.2	-49.1	4.088	4.054	37	33	0.034	4	1	0	0
2022-04-03 05:49:08	75	366.4	-49.1	4.09	4.056	37	33	0.034	4	0	0	0.1
2022-04-03 05:49:28	75	366.7	-49.2	4.092	4.057	37	33	0.035	4	0	-1	0.1
2022-04-03 05:49:48	76	366.7	-49.1	4.094	4.061	37	33	0.033	4	1	0	0
2022-04-03 05:50:08	76	367.2	-49.1	4.096	4.061	37	33	0.035	4	0	0	0.1
2022-04-03 05:50:28	76	367.2	-49	4.099	4.065	37	33	0.034	4	0	-1	0.1
2022-04-03 05:50:48	77	367.4	-49.1	4.101	4.067	37	33	0.034	4	1	0	0.1
2022-04-03 05:51:08	77	367.4	-49.2	4.104	4.069	37	33	0.035	4	0	0	0.1
2022-04-03 05:51:28	77	367.9	-49.3	4.106	4.071	37	33	0.035	4	0	-1	0.3
2022-04-03 05:51:48	78	367.9	-49	4.107	4.073	37	33	0.034	4	1	0	0.1
2022-04-03 05:52:08	78	368.2	-49.1	4.11	4.076	37	33	0.034	4	0	0	0
2022-04-03 05:52:28	78	368.2	-49.1	4.112	4.078	37	33	0.034	4	0	-1	0
2022-04-03 05:52:48	79	368.7	-49.1	4.114	4.08	37	33	0.034	4	1	0	0.1
2022-04-03 05:53:08	79	368.7	-49.2	4.117	4.082	37	33	0.035	4	0	0	0.1
2022-04-03 05:53:28	79	368.9	-49.1	4.119	4.085	37	33	0.034	4	0	-1	0.1
2022-04-03 05:53:48	80	369.2	-49	4.122	4.087	37	33	0.035	4	1	0	0.2
2022-04-03 05:54:08	80	369.4	-49.2	4.123	4.089	37	33	0.034	4	0	0	0
2022-04-03 05:54:28	80	369.7	-49.2	4.126	4.091	37	33	0.035	4	0	-1	0.2
2022-04-03 05:54:48	81	369.7	-49	4.128	4.093	37	33	0.035	4	1	0	0.2
2022-04-03 05:55:08	81	370.2	-48.8	4.13	4.096	37	33	0.034	4	0	0	0.3
2022-04-03 05:55:28	81	370.2	-49.1	4.133	4.098	37	33	0.035	4	0	-1	0.1
2022-04-03 05:55:48	82	370.4	-49.2	4.135	4.1	37	33	0.035	4	1	0	0.2
2022-04-03 05:56:08	82	370.7	-49	4.137	4.102	37	33	0.035	4	0	0	0.2
2022-04-03 05:56:28	82	370.9	-49.2	4.139	4.106	37	33	0.033	4	0	-1	0.1
2022-04-03 05:56:48	83	370.9	-49.1	4.142	4.107	37	33	0.035	4	1	0	0.1
2022-04-03 05:57:08	83	371.2	-49.2	4.144	4.11	37	33	0.034	4	0	0	0.2
2022-04-03 05:57:28	83	371.4	-49	4.146	4.112	37	33	0.034	4	0	-1	0
2022-04-03 05:57:48	84	371.7	-49	4.148	4.115	37	33	0.033	4	1	0	0
2022-04-03 05:58:08	84	371.7	-49	4.151	4.117	37	33	0.034	4	0	-1	0.2
2022-04-03 05:58:28	85	371.9	-49.2	4.152	4.119	37	33	0.033	4	1	0	1.4
2022-04-03 05:58:48	85	372.2	-47.8	4.154	4.121	38	33	0.033	5	0	-1	1.1
2022-04-03 05:59:08	86	372.4	-46.7	4.157	4.122	38	33	0.035	5	1	0	3.1
2022-04-03 05:59:28	86	372.2	-43.6	4.156	4.122	38	33	0.034	5	0	0	0
2022-04-03 05:59:48	86	372.4	-43.6	4.158	4.124	38	33	0.034	5	0	0	0.7
2022-04-03 06:00:08	86	372.4	-42.9	4.161	4.125	38	33	0.036	5	0	-1	0.5
2022-04-03 06:00:28	87	372.9	-43.4	4.162	4.127	38	33	0.035	5	1	0	0.1
2022-04-03 06:00:48	87	372.9	-43.5	4.164	4.129	37	33	0.035	4	0	-1	0.1
2022-04-03 06:01:08	88	373.2	-43.6	4.166	4.132	37	33	0.034	4	1	0	0.4
2022-04-03 06:01:28	88	373.4	-43.2	4.168	4.134	37	33	0.034	4	0	0	0
2022-04-03 06:01:48	88	373.4	-43.2	4.17	4.135	37	33	0.035	4	0	-1	0.3
2022-04-03 06:02:08	89	373.7	-42.9	4.172	4.137	37	33	0.035	4	1	0	0.2
2022-04-03 06:02:28	89	373.7	-42.7	4.174	4.14	37	33	0.034	4	0	0	0.8
2022-04-03 06:02:48	89	374.2	-41.9	4.176	4.141	37	33	0.035	4	0	-1	0
2022-04-03 06:03:08	90	374.4	-41.9	4.177	4.143	37	33	0.034	4	1	0	0.9
2022-04-03 06:03:28	90	374.4	-42.8	4.18	4.146	37	33	0.034	4	0	-1	2.8
2022-04-03 06:03:48	91	374.7	-45.6	4.184	4.15	37	33	0.034	4	1	0	0.2
2022-04-03 06:04:08	91	374.9	-45.8	4.186	4.152	37	33	0.034	4	0	-1	0.5
2022-04-03 06:04:28	92	375.2	-46.3	4.189	4.154	37	33	0.035	4	1	0	0.8
2022-04-03 06:04:48	92	375.4	-47.1	4.192	4.157	37	33	0.035	4	0	-1	0.3
2022-04-03 06:05:08	93	375.7	-47.4	4.195	4.16	36	32	0.035	4	1	0	1.1
2022-04-03 06:05:28	93	375.7	-46.3	4.196	4.162	36	32	0.034	4	0	-1	0.3
2022-04-03 06:05:48	94	376.2	-46.6	4.199	4.165	36	32	0.034	4	1	0	0.5
2022-04-03 06:06:08	94	376.5	-46.1	4.201	4.167	36	32	0.034	4	0	0	0.4
2022-04-03 06:06:28	94	376.5	-46.5	4.203	4.169	36	32	0.034	4	0	-1	0.2
2022-04-03 06:06:48	95	377	-46.3	4.206	4.171	36	32	0.035	4	1	0	0
2022-04-03 06:07:08	95	377	-46.3	4.208	4.174	36	32	0.034	4	0	0	0.4
2022-04-03 06:07:28	95	377.2	-46.7	4.211	4.176	36	32	0.035	4	0	-1	0.3
2022-04-03 06:07:48	96	377.5	-46.4	4.214	4.178	36	32	0.036	4	1	0	0.3
2022-04-03 06:08:08	96	377.7	-46.1	4.215	4.181	35	31	0.034	4	0	0	33.7
2022-04-03 06:08:28	96	376.2	-12.4	4.202	4.166	35	31	0.036	4	0	0	0.6
2022-04-03 06:08:48	96	375.9	-11.8	4.199	4.163	35	31	0.036	4	0	0	0.3
2022-04-03 06:09:08	96	375.7	-12.1	4.196	4.161	35	31	0.035	4	0	0	0.1
2022-04-03 06:09:28	96	375.7	-12.2	4.195	4.161	35	31	0.034	4	0	0	0.1
2022-04-03 06:09:48	96	375.7	-12.1	4.195	4.16	35	31	0.035	4	0	0	0.1
2022-04-03 06:10:08	96	375.7	-12	4.194	4.161	35	31	0.033	4	0	0	0.1
2022-04-03 06:10:28	96	375.7	-11.9	4.194	4.161	35	31	0.033	4	0	0	0
2022-04-03 06:10:48	96	375.7	-11.9	4.194	4.16	34	31	0.034	3	0	0	0.5
2022-04-03 06:11:08	96	375.7	-12.4	4.194	4.161	34	30	0.033	4	0	-1	0.5
2022-04-03 06:11:28	97	375.7	-11.9	4.195	4.161	34	30	0.034	4	1	0	0.1
2022-04-03 06:11:48	97	375.7	-11.8	4.196	4.16	34	30	0.036	4	0	0	0.5
2022-04-03 06:12:08	97	375.7	-12.3	4.195	4.162	34	30	0.033	4	0	0	0.3
2022-04-03 06:12:28	97	375.9	-12	4.196	4.162	34	30	0.034	4	0	0	0.4
2022-04-03 06:12:48	97	375.7	-11.6	4.196	4.162	34	30	0.034	4	0	74	2.7
2022-04-03 16:59:58	23	322.7	-14.3	3.599	3.583	30	28	0.016	2	-74	-1	0
2022-04-03 17:00:18	24	323	-14.3	3.601	3.585	30	28	0.016	2	1	0	0.2
2022-04-03 17:00:38	24	323	-14.5	3.602	3.586	30	28	0.016	2	0	0	0
2022-04-03 17:00:58	24	323.2	-14.5	3.604	3.588	30	28	0.016	2	0	0	0
2022-04-03 17:01:18	24	323.2	-14.5	3.605	3.589	30	28	0.016	2	0	0	0.1
2022-04-03 17:01:38	24	323.5	-14.6	3.605	3.59	30	28	0.015	2	0	0	103
2022-04-03 17:01:58	24	328.5	-117.6	3.657	3.642	30	28	0.015	2	0	0	0.5
2022-04-03 17:02:18	24	329.8	-118.1	3.67	3.654	30	28	0.016	2	0	0	0.5
2022-04-03 17:02:38	24	330.5	-117.6	3.679	3.663	31	28	0.016	3	0	-1	0.3
2022-04-03 17:02:58	25	331	-117.9	3.686	3.67	31	29	0.016	2	1	0	0.1
2022-04-03 17:03:18	25	331.8	-117.8	3.692	3.676	31	29	0.016	2	0	-1	0.3
2022-04-03 17:03:38	26	332	-118.1	3.698	3.681	31	29	0.017	2	1	0	0.4
2022-04-03 17:03:58	26	332.5	-117.7	3.701	3.686	31	29	0.015	2	0	-1	0.4
2022-04-03 17:04:18	27	332.8	-118.1	3.704	3.69	31	29	0.014	2	1	0	0
2022-04-03 17:04:38	27	333.3	-118.1	3.708	3.694	31	29	0.014	2	0	-1	0.1
2022-04-03 17:04:58	28	333.5	-118	3.71	3.698	31	29	0.012	2	1	0	0.1
2022-04-03 17:05:18	28	333.5	-118.1	3.713	3.7	31	29	0.013	2	0	-1	0.2
2022-04-03 17:05:38	29	334	-117.9	3.716	3.703	31	29	0.013	2	1	0	0.3
2022-04-03 17:05:58	29	334	-117.6	3.717	3.705	31	29	0.012	2	0	-1	0.2
2022-04-03 17:06:18	30	334.5	-117.8	3.72	3.708	31	29	0.012	2	1	0	0.1
2022-04-03 17:06:38	30	334.5	-117.7	3.723	3.711	31	29	0.012	2	0	-1	0.5
2022-04-03 17:06:58	31	334.8	-118.2	3.725	3.713	31	29	0.012	2	1	0	0.6
2022-04-03 17:07:18	31	335	-117.6	3.727	3.715	31	29	0.012	2	0	-1	0.4
2022-04-03 17:07:38	32	335.3	-118	3.729	3.717	31	29	0.012	2	1	0	0.2
2022-04-03 17:07:58	32	335.3	-117.8	3.731	3.719	32	29	0.012	3	0	-1	1.8
2022-04-03 17:08:18	33	335.5	-116	3.733	3.72	32	29	0.013	3	1	0	2.8
2022-04-03 17:08:38	33	335.5	-113.2	3.734	3.72	32	30	0.014	2	0	0	2.1
2022-04-03 17:08:58	33	335.5	-111.1	3.735	3.722	32	30	0.013	2	0	-1	0.1
2022-04-03 17:09:18	34	335.8	-111.2	3.737	3.723	32	30	0.014	2	1	0	0.5
2022-04-03 17:09:38	34	336	-110.7	3.739	3.725	32	30	0.014	2	0	-1	0.4
2022-04-03 17:09:58	35	336	-110.3	3.741	3.727	32	30	0.014	2	1	0	0.2
2022-04-03 17:10:18	35	336.3	-110.1	3.743	3.729	32	30	0.014	2	0	-1	0.4
2022-04-03 17:10:38	36	336.8	-109.7	3.745	3.731	32	30	0.014	2	1	0	1.8
2022-04-03 17:10:58	36	336.8	-111.5	3.749	3.733	32	30	0.016	2	0	-1	0.4
2022-04-03 17:11:18	37	337	-111.9	3.751	3.736	32	30	0.015	2	1	0	0.8
2022-04-03 17:11:38	37	337.3	-112.7	3.755	3.739	32	30	0.016	2	0	-1	0.9
2022-04-03 17:11:58	38	337.5	-111.8	3.757	3.742	32	30	0.015	2	1	0	0.7
2022-04-03 17:12:18	38	337.8	-112.5	3.76	3.744	32	30	0.016	2	0	0	0.1
2022-04-03 17:12:38	38	338	-112.4	3.764	3.748	32	30	0.016	2	0	-1	2.3
2022-04-03 17:12:58	39	338.3	-114.7	3.767	3.75	32	30	0.017	2	1	0	0.5
2022-04-03 17:13:18	39	338.8	-114.2	3.77	3.752	32	30	0.018	2	0	-1	0.3
2022-04-03 17:13:38	40	338.8	-113.9	3.773	3.756	32	30	0.017	2	1	0	0.7
2022-04-03 17:13:58	40	339.1	-114.6	3.777	3.759	32	30	0.018	2	0	-1	0.1
2022-04-03 17:14:18	41	339.6	-114.5	3.78	3.762	32	30	0.018	2	1	0	0.3
2022-04-03 17:14:38	41	339.8	-114.2	3.783	3.764	32	30	0.019	2	0	-1	0.7
2022-04-03 17:14:58	42	340.3	-114.9	3.786	3.767	32	30	0.019	2	1	0	0.4
2022-04-03 17:15:18	42	340.3	-114.5	3.79	3.771	32	30	0.019	2	0	-1	0.3
2022-04-03 17:15:38	43	340.8	-114.2	3.793	3.774	32	30	0.019	2	1	0	0.1
2022-04-03 17:15:58	43	341.1	-114.1	3.797	3.777	32	30	0.02	2	0	-1	0.4
2022-04-03 17:16:18	44	341.1	-114.5	3.801	3.781	32	30	0.02	2	1	0	0.3
2022-04-03 17:16:38	44	341.6	-114.2	3.805	3.784	32	30	0.021	2	0	0	0
2022-04-03 17:16:58	44	342.1	-114.2	3.808	3.787	32	30	0.021	2	0	-1	0.6
2022-04-03 17:17:18	45	342.3	-114.8	3.812	3.79	32	30	0.022	2	1	0	0.3
2022-04-03 17:17:38	45	342.6	-114.5	3.816	3.794	32	30	0.022	2	0	-1	0.4
2022-04-03 17:17:58	46	343.1	-114.1	3.82	3.797	32	30	0.023	2	1	0	0.3
2022-04-03 17:18:18	46	343.1	-114.4	3.824	3.801	32	30	0.023	2	0	-1	0.2
2022-04-03 17:18:38	47	343.6	-114.2	3.828	3.805	32	30	0.023	2	1	0	0.3
2022-04-03 17:18:58	47	344.1	-113.9	3.832	3.808	32	30	0.024	2	0	-1	0.6
2022-04-03 17:19:18	48	344.3	-114.5	3.836	3.812	32	30	0.024	2	1	0	0.2
2022-04-03 17:19:38	48	344.6	-114.7	3.84	3.815	32	30	0.025	2	0	-1	0.1
2022-04-03 17:19:58	49	345.1	-114.6	3.844	3.819	32	30	0.025	2	1	0	0.2
2022-04-03 17:20:18	49	345.3	-114.4	3.848	3.823	33	30	0.025	3	0	-1	0.1
2022-04-03 17:20:38	50	345.8	-114.5	3.853	3.828	33	30	0.025	3	1	0	0.5
2022-04-03 17:20:58	50	346.1	-114	3.857	3.83	33	30	0.027	3	0	-1	0.6
2022-04-03 17:21:18	51	346.6	-114.6	3.862	3.835	33	30	0.027	3	1	0	0.5
2022-04-03 17:21:38	51	346.8	-114.1	3.865	3.839	33	30	0.026	3	0	0	0.2
2022-04-03 17:21:58	51	347.3	-114.3	3.87	3.843	33	30	0.027	3	0	-1	0.2
2022-04-03 17:22:18	52	347.6	-114.5	3.874	3.847	33	30	0.027	3	1	0	0.2
2022-04-03 17:22:38	52	348.1	-114.3	3.879	3.852	33	30	0.027	3	0	-1	0.3
2022-04-03 17:22:58	53	348.6	-114	3.883	3.855	33	30	0.028	3	1	0	0
2022-04-03 17:23:18	53	348.6	-114	3.887	3.859	33	30	0.028	3	0	-1	0.8
2022-04-03 17:23:38	54	349.3	-113.2	3.892	3.864	33	31	0.028	2	1	0	0.5
2022-04-03 17:23:58	54	349.6	-113.7	3.897	3.868	33	31	0.029	2	0	-1	0.1
2022-04-03 17:24:18	55	350.1	-113.6	3.901	3.872	33	31	0.029	2	1	0	1.2
2022-04-03 17:24:38	55	350.3	-114.8	3.906	3.876	33	31	0.03	2	0	-1	1.5
2022-04-03 17:24:58	56	350.8	-113.3	3.91	3.881	33	31	0.029	2	1	0	1
2022-04-03 17:25:18	56	351.4	-114.3	3.916	3.885	33	31	0.031	2	0	-1	0.4
2022-04-03 17:25:38	57	351.6	-113.9	3.92	3.89	33	31	0.03	2	1	0	0.6
2022-04-03 17:25:58	57	352.1	-113.3	3.925	3.895	33	31	0.03	2	0	0	0.1
2022-04-03 17:26:18	57	352.6	-113.2	3.929	3.898	33	31	0.031	2	0	-1	0.7
2022-04-03 17:26:38	58	352.9	-113.9	3.934	3.904	33	31	0.03	2	1	0	1.1
2022-04-03 17:26:58	58	353.4	-112.8	3.938	3.907	33	31	0.031	2	0	-1	0.2
2022-04-03 17:27:18	59	353.6	-113	3.944	3.912	33	31	0.032	2	1	0	0.4
2022-04-03 17:27:38	59	354.1	-113.4	3.947	3.917	33	31	0.03	2	0	-1	0.8
2022-04-03 17:27:58	60	354.4	-114.2	3.954	3.922	33	31	0.032	2	1	0	0.9
2022-04-03 17:28:18	60	354.9	-113.3	3.958	3.926	33	31	0.032	2	0	-1	0.4
2022-04-03 17:28:38	61	355.6	-113.7	3.962	3.93	33	31	0.032	2	1	0	14
2022-04-03 17:28:58	61	355.4	-99.7	3.961	3.931	33	31	0.03	2	0	-1	1.2
2022-04-03 17:29:18	62	355.6	-98.5	3.964	3.932	33	31	0.032	2	1	0	0.8
2022-04-03 17:29:38	62	355.9	-97.7	3.966	3.935	33	31	0.031	2	0	0	1.7
2022-04-03 17:29:58	62	356.1	-99.4	3.972	3.94	33	31	0.032	2	0	-1	0.4
2022-04-03 17:30:18	63	356.4	-99.8	3.976	3.943	33	31	0.033	2	1	0	1.2
2022-04-03 17:30:38	63	356.9	-98.6	3.979	3.947	33	31	0.032	2	0	-1	0.4
2022-04-03 17:30:58	64	357.1	-99	3.984	3.952	33	31	0.032	2	1	0	0.2
2022-04-03 17:31:18	64	357.6	-98.8	3.987	3.955	33	31	0.032	2	0	0	0.1
2022-04-03 17:31:38	64	358.1	-98.7	3.992	3.96	33	31	0.032	2	0	-1	0.2
2022-04-03 17:31:58	65	358.4	-98.9	3.996	3.965	33	31	0.031	2	1	0	0.1
2022-04-03 17:32:18	65	358.9	-98.8	4.001	3.969	33	30	0.032	3	0	-1	0.3
2022-04-03 17:32:38	66	359.1	-99.1	4.006	3.972	33	30	0.034	3	1	0	0.3
2022-04-03 17:32:58	66	359.6	-98.8	4.01	3.976	33	30	0.034	3	0	0	0.2
2022-04-03 17:33:18	66	359.9	-98.6	4.014	3.982	33	30	0.032	3	0	-1	0.6
2022-04-03 17:33:38	67	360.4	-98	4.019	3.986	33	30	0.033	3	1	0	1
2022-04-03 17:33:58	67	360.6	-99	4.024	3.989	33	30	0.035	3	0	-1	0.8
2022-04-03 17:34:18	68	361.1	-99.8	4.028	3.995	33	30	0.033	3	1	0	0.4
2022-04-03 17:34:38	68	361.6	-99.4	4.032	3.998	33	30	0.034	3	0	0	0
2022-04-03 17:34:58	68	361.9	-99.4	4.036	4.002	33	30	0.034	3	0	-1	1.4
2022-04-03 17:35:18	69	362.4	-98	4.041	4.008	33	30	0.033	3	1	0	1.5
2022-04-03 17:35:38	69	362.6	-99.5	4.045	4.011	33	30	0.034	3	0	-1	1.7
2022-04-03 17:35:58	70	363.1	-97.8	4.05	4.016	33	30	0.034	3	1	0	1.6
2022-04-03 17:36:18	70	363.4	-99.4	4.055	4.019	33	30	0.036	3	0	0	0.6
2022-04-03 17:36:38	70	363.9	-98.8	4.059	4.026	33	30	0.033	3	0	-1	0.4
2022-04-03 17:36:58	71	364.4	-98.4	4.064	4.03	33	30	0.034	3	1	0	0.6
2022-04-03 17:37:18	71	364.7	-99	4.069	4.034	33	30	0.035	3	0	-1	0.5
2022-04-03 17:37:38	72	365.2	-99.5	4.073	4.038	33	30	0.035	3	1	0	0.1
2022-04-03 17:37:58	72	365.7	-99.4	4.078	4.043	33	30	0.035	3	0	-1	0.8
2022-04-03 17:38:18	73	365.9	-98.6	4.083	4.047	33	30	0.036	3	1	0	0.5
2022-04-03 17:38:38	73	366.4	-98.1	4.088	4.052	33	30	0.036	3	0	0	0.9
2022-04-03 17:38:58	73	366.9	-99	4.092	4.057	33	30	0.035	3	0	-1	0.6
2022-04-03 17:39:18	74	367.4	-98.4	4.097	4.06	33	30	0.037	3	1	0	53.7
2022-04-03 17:39:38	74	364.9	-44.7	4.073	4.037	33	30	0.036	3	0	0	0.5
2022-04-03 17:39:58	74	364.7	-44.2	4.07	4.035	32	30	0.035	2	0	-1	0.1
2022-04-03 17:40:18	75	364.7	-44.3	4.07	4.035	32	30	0.035	2	1	0	0.3
2022-04-03 17:40:38	75	364.7	-44	4.071	4.036	32	30	0.035	2	0	0	0.8
2022-04-03 17:40:58	75	364.7	-44.8	4.072	4.037	32	30	0.035	2	0	-1	0.6
2022-04-03 17:41:18	76	365.2	-44.2	4.074	4.039	32	30	0.035	2	1	0	0.5
2022-04-03 17:41:38	76	365.2	-44.7	4.075	4.04	32	29	0.035	3	0	0	0.2
2022-04-03 17:41:58	76	365.4	-44.9	4.077	4.042	32	29	0.035	3	0	-1	0.9
2022-04-03 17:42:18	77	365.4	-44	4.079	4.044	32	29	0.035	3	1	0	0.4
2022-04-03 17:42:38	77	365.7	-44.4	4.081	4.046	32	29	0.035	3	0	0	0.3
2022-04-03 17:42:58	77	365.9	-44.1	4.083	4.048	32	29	0.035	3	0	0	0.2
2022-04-03 17:43:18	77	365.9	-43.9	4.085	4.049	32	29	0.036	3	0	-1	0.3
2022-04-03 17:43:38	78	366.2	-44.2	4.087	4.053	32	29	0.034	3	1	0	0.1
2022-04-03 17:43:58	78	366.4	-44.1	4.09	4.054	32	29	0.036	3	0	0	0.5
2022-04-03 17:44:18	78	366.7	-44.6	4.091	4.056	32	29	0.035	3	0	-1	0.1
2022-04-03 17:44:38	79	366.9	-44.5	4.094	4.058	32	29	0.036	3	1	0	0.3
2022-04-03 17:44:58	79	366.9	-44.2	4.096	4.061	32	29	0.035	3	0	0	0.7
2022-04-03 17:45:18	79	367.2	-44.9	4.097	4.063	31	29	0.034	2	0	-1	1.2
2022-04-03 17:45:38	80	367.4	-43.7	4.1	4.064	31	29	0.036	2	1	0	1
2022-04-03 17:45:58	80	367.4	-44.7	4.101	4.067	31	29	0.034	2	0	0	0.6
2022-04-03 17:46:18	80	367.7	-44.1	4.104	4.069	31	28	0.035	3	0	-1	0.6
2022-04-03 17:46:38	81	367.9	-44.7	4.106	4.07	31	28	0.036	3	1	0	0.1
2022-04-03 17:46:58	81	367.9	-44.8	4.108	4.073	31	28	0.035	3	0	0	0.5
2022-04-03 17:47:18	81	368.2	-44.3	4.11	4.075	31	28	0.035	3	0	-1	0.6
2022-04-03 17:47:38	82	368.4	-44.9	4.112	4.077	31	28	0.035	3	1	0	1
2022-04-03 17:47:58	82	368.7	-43.9	4.114	4.079	31	28	0.035	3	0	0	0.9
2022-04-03 17:48:18	82	368.9	-44.8	4.116	4.081	31	28	0.035	3	0	0	0.4
2022-04-03 17:48:38	82	368.9	-44.4	4.118	4.083	31	28	0.035	3	0	-1	0.7
2022-04-03 17:48:58	83	369.2	-43.7	4.121	4.085	31	28	0.036	3	1	0	1.2
2022-04-03 17:49:18	83	369.4	-44.9	4.123	4.087	31	28	0.036	3	0	0	0.2
2022-04-03 17:49:38	83	369.4	-44.7	4.126	4.089	31	28	0.037	3	0	-1	0.9
2022-04-03 17:49:58	84	369.7	-43.8	4.127	4.091	31	28	0.036	3	1	0	0.8
2022-04-03 17:50:18	84	369.9	-44.6	4.13	4.093	31	28	0.037	3	0	0	1
2022-04-03 17:50:38	84	370.2	-43.6	4.131	4.096	30	28	0.035	2	0	-1	1.2
2022-04-03 17:50:58	85	370.2	-44.8	4.133	4.099	30	27	0.034	3	1	0	0.3
2022-04-03 17:51:18	85	370.7	-44.5	4.136	4.099	30	27	0.037	3	0	0	0.7
2022-04-03 17:51:38	85	370.7	-43.8	4.138	4.103	30	27	0.035	3	0	0	1.2
2022-04-03 17:51:58	85	370.9	-45	4.141	4.104	30	27	0.037	3	0	-1	0.6
2022-04-03 17:52:18	86	371.2	-44.4	4.143	4.107	30	27	0.036	3	1	0	0.4
2022-04-03 17:52:38	86	371.2	-44	4.144	4.108	30	27	0.036	3	0	0	0.7
2022-04-03 17:52:58	86	371.4	-44.7	4.146	4.112	30	27	0.034	3	0	-1	0.2
2022-04-03 17:53:18	87	371.7	-44.9	4.148	4.113	30	27	0.035	3	1	0	0.6
2022-04-03 17:53:38	87	371.7	-44.3	4.151	4.115	30	27	0.036	3	0	0	0.4
2022-04-03 17:53:58	87	372.2	-44.7	4.153	4.118	30	27	0.035	3	0	-1	0.1
2022-04-03 17:54:18	88	372.2	-44.6	4.156	4.12	30	27	0.036	3	1	0	0.1
2022-04-03 17:54:38	88	372.4	-44.5	4.157	4.123	30	27	0.034	3	0	0	0.3
2022-04-03 17:54:58	88	372.7	-44.8	4.16	4.123	30	27	0.037	3	0	-1	0.3
2022-04-03 17:55:18	89	372.9	-44.5	4.161	4.126	30	27	0.035	3	1	0	0.4
2022-04-03 17:55:38	89	373.2	-44.9	4.164	4.128	30	26	0.036	4	0	0	0.8
2022-04-03 17:55:58	89	373.4	-44.1	4.166	4.13	30	26	0.036	4	0	-1	0.3
2022-04-03 17:56:18	90	373.4	-43.8	4.168	4.132	30	26	0.036	4	1	0	0.2
2022-04-03 17:56:38	90	373.7	-44	4.171	4.135	29	26	0.036	3	0	0	0.4
2022-04-03 17:56:58	90	373.9	-44.4	4.172	4.137	29	26	0.035	3	0	-1	0.5
2022-04-03 17:57:18	91	374.2	-44.9	4.176	4.138	29	26	0.038	3	1	0	0.7
2022-04-03 17:57:38	91	374.2	-44.2	4.178	4.142	29	26	0.036	3	0	0	0.2
2022-04-03 17:57:58	91	374.4	-44.4	4.18	4.143	29	26	0.037	3	0	-1	0.4
2022-04-03 17:58:18	92	374.7	-44.8	4.182	4.146	29	26	0.036	3	1	0	0.6
2022-04-03 17:58:38	92	374.9	-44.2	4.183	4.148	29	26	0.035	3	0	0	0.3
2022-04-03 17:58:58	92	374.9	-43.9	4.186	4.15	29	26	0.036	3	0	-1	0.8
2022-04-03 17:59:18	93	375.2	-44.7	4.188	4.152	29	26	0.036	3	1	0	0.1
2022-04-03 17:59:38	93	375.2	-44.8	4.19	4.154	29	26	0.036	3	0	-1	2.8
2022-04-03 17:59:58	94	375.7	-47.6	4.194	4.158	29	26	0.036	3	1	0	0.3
2022-04-03 18:00:18	94	376.2	-47.3	4.197	4.16	29	26	0.037	3	0	0	0.1
2022-04-03 18:00:38	94	376.2	-47.2	4.199	4.163	29	26	0.036	3	0	37	33.2
2022-04-03 23:37:28	57	337.8	-14	3.769	3.744	28	25	0.025	3	-37	0	0.6
2022-04-03 23:37:48	57	338	-14.6	3.771	3.745	28	25	0.026	3	0	0	0.9
2022-04-03 23:38:08	57	338	-13.7	3.772	3.746	28	25	0.026	3	0	0	0.1
2022-04-03 23:38:28	57	338.3	-13.6	3.773	3.748	28	25	0.025	3	0	0	0
2022-04-03 23:38:48	57	338.3	-13.6	3.774	3.749	28	25	0.025	3	0	0	0.3
2022-04-03 23:39:08	57	338.5	-13.9	3.775	3.749	28	25	0.026	3	0	-1	102.8
2022-04-03 23:39:28	58	344.3	-116.7	3.839	3.811	28	25	0.028	3	1	0	0.1
2022-04-03 23:39:48	58	345.6	-116.8	3.851	3.823	28	25	0.028	3	0	-1	1.7
2022-04-03 23:40:08	59	346.3	-118.5	3.86	3.832	29	25	0.028	4	1	0	2.4
2022-04-03 23:40:28	59	347.1	-116.1	3.868	3.838	29	25	0.03	4	0	-1	3.3
2022-04-03 23:40:48	60	347.6	-119.4	3.875	3.845	29	25	0.03	4	1	0	3.5
2022-04-03 23:41:08	60	348.3	-115.9	3.884	3.852	29	25	0.032	4	0	-1	3.4
2022-04-03 23:41:28	61	348.8	-119.3	3.89	3.857	29	25	0.033	4	1	0	0.6
2022-04-03 23:41:48	61	349.6	-118.7	3.898	3.864	29	26	0.034	3	0	0	0.9
2022-04-03 23:42:08	61	350.1	-117.8	3.906	3.87	29	26	0.036	3	0	-1	1.6
2022-04-03 23:42:28	62	350.6	-116.2	3.913	3.879	29	26	0.034	3	1	-1	1.1
2022-04-03 23:42:48	63	351.4	-117.3	3.918	3.884	29	26	0.034	3	1	0	1.8
2022-04-03 23:43:08	63	351.9	-119.1	3.926	3.891	29	26	0.035	3	0	0	0.4
2022-04-03 23:43:28	63	352.6	-119.5	3.932	3.896	30	26	0.036	4	0	-1	0.7
2022-04-03 23:43:48	64	353.1	-118.8	3.94	3.903	30	26	0.037	4	1	0	0.1
2022-04-03 23:44:08	64	353.6	-118.7	3.945	3.909	30	26	0.036	4	0	-1	0.2
2022-04-03 23:44:28	65	354.4	-118.9	3.952	3.914	30	26	0.038	4	1	0	0.5
2022-04-03 23:44:48	65	354.9	-118.4	3.959	3.922	30	26	0.037	4	0	-1	2.2
2022-04-03 23:45:08	66	355.4	-116.2	3.964	3.929	30	26	0.035	4	1	0	12.3
2022-04-03 23:45:28	66	355.4	-103.9	3.962	3.927	30	27	0.035	3	0	-1	1
2022-04-03 23:45:48	67	355.6	-102.9	3.966	3.932	30	27	0.034	3	1	0	0.8
2022-04-03 23:46:08	67	356.1	-102.1	3.971	3.936	30	27	0.035	3	0	0	1.8
2022-04-03 23:46:28	67	356.4	-103.9	3.975	3.94	30	27	0.035	3	0	-1	0.6
2022-04-03 23:46:48	68	356.9	-103.3	3.98	3.947	30	27	0.033	3	1	0	0.8
2022-04-03 23:47:08	68	357.4	-102.5	3.985	3.951	30	27	0.034	3	0	-1	0.1
2022-04-03 23:47:28	69	357.6	-102.4	3.989	3.956	30	27	0.033	3	1	0	1.3
2022-04-03 23:47:48	69	358.1	-101.1	3.995	3.962	31	27	0.033	4	0	-1	2.8
2022-04-03 23:48:08	70	358.6	-103.9	3.998	3.965	31	27	0.033	4	1	0	2.4
2022-04-03 23:48:28	70	358.9	-101.5	4.004	3.97	31	27	0.034	4	0	0	2
2022-04-03 23:48:48	70	359.4	-103.5	4.007	3.973	31	27	0.034	4	0	-1	0.4
2022-04-03 23:49:08	71	359.6	-103.1	4.013	3.98	31	27	0.033	4	1	0	0.4
2022-04-03 23:49:28	71	360.1	-103.5	4.016	3.984	31	27	0.032	4	0	0	0.4
2022-04-03 23:49:48	71	360.6	-103.1	4.022	3.989	31	27	0.033	4	0	-1	1.9
2022-04-03 23:50:08	72	361.1	-101.2	4.026	3.993	31	28	0.033	3	1	0	0.8
2022-04-03 23:50:28	72	361.6	-102	4.031	3.998	31	28	0.033	3	0	-1	0.2
2022-04-03 23:50:48	73	361.9	-102.2	4.035	4.002	31	28	0.033	3	1	0	0.8
2022-04-03 23:51:08	73	362.4	-101.4	4.039	4.006	31	28	0.033	3	0	-1	0.6
2022-04-03 23:51:28	74	362.6	-102	4.045	4.012	31	28	0.033	3	1	0	0.7
2022-04-03 23:51:48	74	363.1	-101.3	4.05	4.016	31	28	0.034	3	0	0	0.2
2022-04-03 23:52:08	74	363.4	-101.5	4.054	4.02	31	28	0.034	3	0	-1	2
2022-04-03 23:52:28	75	363.9	-103.5	4.06	4.026	31	28	0.034	3	1	0	1.2
2022-04-03 23:52:48	75	364.4	-102.3	4.063	4.029	31	28	0.034	3	0	-1	1.5
2022-04-03 23:53:08	76	364.7	-103.8	4.068	4.035	32	28	0.033	4	1	0	3.8
2022-04-03 23:53:28	76	365.2	-100	4.072	4.038	32	28	0.034	4	0	0	2.4
2022-04-03 23:53:48	76	365.4	-97.6	4.075	4.041	32	28	0.034	4	0	-1	1.1
2022-04-03 23:54:08	77	365.7	-98.7	4.079	4.046	32	28	0.033	4	1	0	0.8
2022-04-03 23:54:28	77	366.2	-99.5	4.084	4.049	32	28	0.035	4	0	-1	0.4
2022-04-03 23:54:48	78	366.7	-99.9	4.09	4.055	32	28	0.035	4	1	0	0.7
2022-04-03 23:55:08	78	367.2	-99.2	4.095	4.06	32	28	0.035	4	0	0	0
2022-04-03 23:55:28	78	367.4	-99.2	4.098	4.064	32	28	0.034	4	0	53	84.3
2022-04-04 05:26:08	25	322.5	-14.9	3.594	3.577	28	24	0.017	4	-53	0	0.2
2022-04-04 05:26:28	25	322.7	-14.7	3.598	3.583	28	24	0.015	4	0	0	0.3
2022-04-04 05:26:48	25	323	-15	3.6	3.584	28	24	0.016	4	0	0	0.2
2022-04-04 05:27:08	25	323	-14.8	3.601	3.585	28	24	0.016	4	0	0	0.4
2022-04-04 05:27:28	25	323	-15.2	3.602	3.586	28	24	0.016	4	0	0	0.4
2022-04-04 05:27:48	25	323	-14.8	3.603	3.587	28	24	0.016	4	0	0	45.1
2022-04-04 05:28:08	25	325.2	-59.9	3.627	3.612	28	24	0.015	4	0	0	59.2
2022-04-04 05:28:28	25	329.3	-119.1	3.669	3.651	28	24	0.018	4	0	-1	37.3
2022-04-04 05:28:48	26	328.3	-81.8	3.655	3.639	28	24	0.016	4	1	0	2.6
2022-04-04 05:29:08	26	328.5	-79.2	3.66	3.644	28	24	0.016	4	0	0	0.6
2022-04-04 05:29:28	26	329	-79.8	3.664	3.646	28	24	0.018	4	0	-1	0.3
2022-04-04 05:29:48	27	329.3	-79.5	3.668	3.649	28	24	0.019	4	1	0	0.3
2022-04-04 05:30:08	27	329.8	-79.8	3.672	3.653	28	24	0.019	4	0	0	0.5
2022-04-04 05:30:28	27	330	-79.3	3.675	3.656	28	24	0.019	4	0	-1	2.5
2022-04-04 05:30:48	28	330.3	-81.8	3.677	3.661	28	24	0.016	4	1	0	1.8
2022-04-04 05:31:08	28	330.5	-80	3.68	3.664	28	24	0.016	4	0	0	0.3
2022-04-04 05:31:28	28	330.8	-79.7	3.683	3.666	28	24	0.017	4	0	-1	0.1
2022-04-04 05:31:48	29	331	-79.8	3.685	3.668	28	24	0.017	4	1	0	0.3
2022-04-04 05:32:08	29	331.3	-79.5	3.687	3.671	28	24	0.016	4	0	0	0.1
2022-04-04 05:32:28	29	331.5	-79.4	3.69	3.674	28	24	0.016	4	0	-1	8.1
2022-04-04 05:32:48	30	331.5	-87.5	3.691	3.675	28	24	0.016	4	1	0	8.3
2022-04-04 05:33:08	30	332	-79.2	3.695	3.679	28	24	0.016	4	0	0	0.9
2022-04-04 05:33:28	30	332.3	-80.1	3.696	3.681	28	24	0.015	4	0	-1	0.6
2022-04-04 05:33:48	31	332	-79.5	3.696	3.682	28	24	0.014	4	1	0	0.1
2022-04-04 05:34:08	31	332	-79.6	3.697	3.685	28	24	0.012	4	0	0	0.2
2022-04-04 05:34:28	31	332.5	-79.4	3.699	3.686	28	24	0.013	4	0	-1	0.4
2022-04-04 05:34:48	32	332.5	-79.8	3.702	3.688	28	24	0.014	4	1	0	0.1
2022-04-04 05:35:08	32	332.8	-79.7	3.705	3.691	28	24	0.014	4	0	0	0
2022-04-04 05:35:28	32	332.8	-79.7	3.705	3.691	28	24	0.014	4	0	0	0.3
2022-04-04 05:35:48	32	332.8	-80	3.707	3.694	28	24	0.013	4	0	-1	0.5
2022-04-04 05:36:08	33	333.3	-79.5	3.71	3.697	28	24	0.013	4	1	0	0
2022-04-04 05:36:28	33	333.3	-79.5	3.709	3.696	28	24	0.013	4	0	-1	9.1
2022-04-04 05:36:48	34	333.3	-88.6	3.712	3.698	28	24	0.014	4	1	0	4.4
2022-04-04 05:37:08	34	333.5	-84.2	3.714	3.7	28	24	0.014	4	0	0	4.5
2022-04-04 05:37:28	34	333.5	-79.7	3.714	3.699	28	24	0.015	4	0	0	0.2
2022-04-04 05:37:48	34	333.5	-79.5	3.717	3.704	28	24	0.013	4	0	-1	0.2
2022-04-04 05:38:08	35	333.5	-79.7	3.716	3.703	28	25	0.013	3	1	0	0.2
2022-04-04 05:38:28	35	333.8	-79.9	3.718	3.706	28	25	0.012	3	0	0	1.5
2022-04-04 05:38:48	35	334	-81.4	3.72	3.706	28	25	0.014	3	0	-1	4.5
2022-04-04 05:39:08	36	334	-85.9	3.72	3.707	28	25	0.013	3	1	0	6.1
2022-04-04 05:39:28	36	334.3	-79.8	3.724	3.71	28	25	0.014	3	0	0	0.2
2022-04-04 05:39:48	36	334.5	-80	3.723	3.708	28	25	0.015	3	0	-1	0.3
2022-04-04 05:40:08	37	334.5	-79.7	3.726	3.711	28	25	0.015	3	1	0	0.3
2022-04-04 05:40:28	37	334.8	-80	3.727	3.712	28	25	0.015	3	0	0	0.5
2022-04-04 05:40:48	37	334.8	-79.5	3.73	3.714	29	25	0.016	4	0	-1	6.2
2022-04-04 05:41:08	38	334.8	-85.7	3.732	3.716	29	25	0.016	4	1	0	5.8
2022-04-04 05:41:28	38	335.3	-79.9	3.732	3.715	29	25	0.017	4	0	0	0.4
2022-04-04 05:41:48	38	335.3	-79.5	3.735	3.719	29	25	0.016	4	0	-1	0.1
2022-04-04 05:42:08	39	335.3	-79.6	3.734	3.718	29	25	0.016	4	1	0	0.4
2022-04-04 05:42:28	39	335.5	-80	3.737	3.72	29	25	0.017	4	0	0	0.2
2022-04-04 05:42:48	39	335.5	-79.8	3.74	3.724	29	25	0.016	4	0	0	0.3
2022-04-04 05:43:08	39	335.8	-79.5	3.74	3.723	29	25	0.017	4	0	-1	3.1
2022-04-04 05:43:28	40	336	-82.6	3.745	3.726	29	25	0.019	4	1	0	3.1
2022-04-04 05:43:48	40	336	-79.5	3.746	3.73	29	25	0.016	4	0	0	0.1
2022-04-04 05:44:08	40	336.3	-79.6	3.746	3.728	29	25	0.018	4	0	-1	0
2022-04-04 05:44:28	41	336.3	-79.6	3.747	3.73	29	25	0.017	4	1	0	0.4
2022-04-04 05:44:48	41	336.5	-80	3.749	3.731	29	25	0.018	4	0	0	3
2022-04-04 05:45:08	41	336.8	-83	3.752	3.734	29	25	0.018	4	0	-1	3.3
2022-04-04 05:45:28	42	337	-79.7	3.754	3.735	29	25	0.019	4	1	0	0.2
2022-04-04 05:45:48	42	337	-79.9	3.758	3.74	29	25	0.018	4	0	0	0.1
2022-04-04 05:46:08	42	337.3	-79.8	3.76	3.741	29	25	0.019	4	0	-1	0.1
2022-04-04 05:46:28	43	337.5	-79.9	3.762	3.744	29	25	0.018	4	1	0	0.4
2022-04-04 05:46:48	43	337.5	-79.5	3.761	3.743	29	26	0.018	3	0	0	5
2022-04-04 05:47:08	43	337.8	-84.5	3.765	3.744	29	26	0.021	3	0	-1	2.6
2022-04-04 05:47:28	44	338	-81.9	3.767	3.748	29	26	0.019	3	1	0	2.1
2022-04-04 05:47:48	44	338	-79.8	3.77	3.751	29	26	0.019	3	0	0	0.3
2022-04-04 05:48:08	44	338.3	-80.1	3.773	3.753	30	26	0.02	4	0	-1	0.3
2022-04-04 05:48:28	45	338.8	-79.8	3.773	3.751	30	26	0.022	4	1	0	0.3
2022-04-04 05:48:48	45	338.8	-79.5	3.775	3.755	30	26	0.02	4	0	0	2.8
2022-04-04 05:49:08	45	339.1	-82.3	3.777	3.756	30	26	0.021	4	0	-1	1.1
2022-04-04 05:49:28	46	339.1	-83.4	3.781	3.76	30	26	0.021	4	1	0	3.7
2022-04-04 05:49:48	46	339.6	-79.7	3.783	3.76	30	26	0.023	4	0	0	0.3
2022-04-04 05:50:08	46	339.6	-80	3.786	3.763	30	26	0.023	4	0	-1	0.7
2022-04-04 05:50:28	47	339.8	-79.3	3.788	3.765	30	26	0.023	4	1	0	0.8
2022-04-04 05:50:48	47	340.1	-80.1	3.79	3.767	30	26	0.023	4	0	0	0
2022-04-04 05:51:08	47	340.3	-80.1	3.793	3.77	30	26	0.023	4	0	0	3.9
2022-04-04 05:51:28	47	340.6	-84	3.795	3.772	30	26	0.023	4	0	-1	4.1
2022-04-04 05:51:48	48	340.8	-79.9	3.798	3.775	30	26	0.023	4	1	0	0.2
2022-04-04 05:52:08	48	340.8	-80.1	3.801	3.776	30	26	0.025	4	0	0	0.2
2022-04-04 05:52:28	48	341.3	-79.9	3.806	3.783	30	26	0.023	4	0	-1	0.5
2022-04-04 05:52:48	49	341.6	-79.4	3.806	3.781	30	26	0.025	4	1	0	0.5
2022-04-04 05:53:08	49	341.8	-79.9	3.81	3.784	30	27	0.026	3	0	0	4.3
2022-04-04 05:53:28	49	341.8	-84.2	3.815	3.79	30	27	0.025	3	0	-1	4.4
2022-04-04 05:53:48	50	342.3	-79.8	3.816	3.79	30	27	0.026	3	1	0	0.2
2022-04-04 05:54:08	50	342.6	-79.6	3.819	3.793	30	27	0.026	3	0	0	0.1
2022-04-04 05:54:28	50	342.6	-79.5	3.821	3.794	31	27	0.027	4	0	-1	0.3
2022-04-04 05:54:48	51	342.8	-79.8	3.824	3.798	31	27	0.026	4	1	0	0.5
2022-04-04 05:55:08	51	343.3	-79.3	3.831	3.804	31	27	0.027	4	0	0	7.6
2022-04-04 05:55:28	51	343.6	-86.9	3.831	3.803	31	27	0.028	4	0	-1	6.9
2022-04-04 05:55:48	52	343.6	-80	3.834	3.806	31	27	0.028	4	1	0	0.1
2022-04-04 05:56:08	52	343.8	-80.1	3.835	3.808	31	27	0.027	4	0	0	0
2022-04-04 05:56:28	52	344.3	-80.1	3.839	3.811	31	27	0.028	4	0	-1	0.8
2022-04-04 05:56:48	53	344.6	-79.3	3.843	3.814	31	27	0.029	4	1	0	7.4
2022-04-04 05:57:08	53	344.8	-86.7	3.846	3.818	31	27	0.028	4	0	0	6.6
2022-04-04 05:57:28	53	345.1	-80.1	3.849	3.82	31	27	0.029	4	0	-1	0
2022-04-04 05:57:48	54	345.3	-80.1	3.852	3.823	31	27	0.029	4	1	0	0.3
2022-04-04 05:58:08	54	345.6	-79.8	3.857	3.828	31	27	0.029	4	0	0	0.4
2022-04-04 05:58:28	54	345.8	-79.4	3.857	3.828	31	27	0.029	4	0	-1	0.3
2022-04-04 05:58:48	55	346.3	-79.7	3.861	3.832	31	28	0.029	3	1	0	0.6
2022-04-04 05:59:08	55	346.6	-80.3	3.866	3.836	31	28	0.03	3	0	0	4.8
2022-04-04 05:59:28	55	346.8	-85.1	3.868	3.839	31	28	0.029	3	0	-1	5.4
2022-04-04 05:59:48	56	347.1	-79.7	3.872	3.842	32	28	0.03	4	1	0	2.1
2022-04-04 06:00:08	56	347.3	-77.6	3.873	3.844	32	28	0.029	4	0	0	0.7
2022-04-04 06:00:28	56	347.6	-76.9	3.877	3.848	32	28	0.029	4	0	-1	0.4
2022-04-04 06:00:48	57	347.8	-77.3	3.879	3.849	32	28	0.03	4	1	0	1
2022-04-04 06:01:08	57	348.1	-76.3	3.882	3.853	32	28	0.029	4	0	0	6.3
2022-04-04 06:01:28	57	348.1	-82.6	3.888	3.858	32	28	0.03	4	0	-1	6.7
2022-04-04 06:01:48	58	348.6	-75.9	3.887	3.858	32	28	0.029	4	1	0	1
2022-04-04 06:02:08	58	348.8	-74.9	3.891	3.861	32	28	0.03	4	0	0	0.6
2022-04-04 06:02:28	58	349.1	-75.5	3.9	3.87	32	28	0.03	4	0	0	0.5
2022-04-04 06:02:48	58	349.3	-75	3.898	3.867	32	28	0.031	4	0	-1	0.2
2022-04-04 06:03:08	59	349.6	-75.2	3.901	3.871	32	28	0.03	4	1	0	6.5
2022-04-04 06:03:28	59	350.1	-81.7	3.905	3.874	32	28	0.031	4	0	0	4.7
2022-04-04 06:03:48	59	350.3	-77	3.908	3.877	32	28	0.031	4	0	-1	0.1
2022-04-04 06:04:08	60	350.6	-77.1	3.913	3.883	32	28	0.03	4	1	0	0.6
2022-04-04 06:04:28	60	350.8	-76.5	3.915	3.885	32	28	0.03	4	0	0	0.2
2022-04-04 06:04:48	60	351.4	-76.3	3.918	3.887	32	28	0.031	4	0	-1	0.4
2022-04-04 06:05:08	61	351.6	-76.7	3.921	3.891	32	28	0.03	4	1	0	10.6
2022-04-04 06:05:28	61	351.9	-87.3	3.926	3.895	32	28	0.031	4	0	0	8.8
2022-04-04 06:05:48	61	352.1	-78.5	3.929	3.898	32	28	0.031	4	0	0	2
2022-04-04 06:06:08	61	352.6	-76.5	3.931	3.902	32	28	0.029	4	0	-1	0.5
2022-04-04 06:06:28	62	352.9	-76	3.939	3.91	32	28	0.029	4	1	0	0.9
2022-04-04 06:06:48	62	353.1	-76.9	3.939	3.908	32	28	0.031	4	0	0	0.3
2022-04-04 06:07:08	62	353.4	-77.2	3.942	3.911	32	28	0.031	4	0	-1	11
2022-04-04 06:07:28	63	353.6	-88.2	3.945	3.915	32	28	0.03	4	1	0	10
2022-04-04 06:07:48	63	354.1	-78.2	3.949	3.918	32	28	0.031	4	0	0	1.9
2022-04-04 06:08:08	63	354.4	-76.3	3.952	3.921	32	28	0.031	4	0	-1	0.2
2022-04-04 06:08:28	64	354.6	-76.5	3.956	3.924	31	28	0.032	3	1	0	0.1
2022-04-04 06:08:48	64	354.9	-76.4	3.96	3.929	31	28	0.031	3	0	0	0.5
2022-04-04 06:09:08	64	355.4	-76.9	3.962	3.931	31	28	0.031	3	0	-1	24.6
2022-04-04 06:09:28	65	356.9	-101.5	3.978	3.947	31	28	0.031	3	1	0	0.2
2022-04-04 06:09:48	65	357.4	-101.7	3.985	3.953	31	28	0.032	3	0	0	0.3
2022-04-04 06:10:08	65	357.6	-102	3.99	3.958	31	28	0.032	3	0	-1	0.6
2022-04-04 06:10:28	66	358.1	-101.4	3.996	3.963	31	28	0.033	3	1	0	0.7
2022-04-04 06:10:48	66	358.6	-102.1	4.001	3.968	31	28	0.033	3	0	-1	0.3
2022-04-04 06:11:08	67	359.1	-101.8	4.005	3.972	31	28	0.033	3	1	0	0.1
2022-04-04 06:11:28	67	359.6	-101.7	4.01	3.977	31	28	0.033	3	0	-1	0.1
2022-04-04 06:11:48	68	359.9	-101.6	4.014	3.982	31	28	0.032	3	1	0	0.4
2022-04-04 06:12:08	68	360.4	-102	4.019	3.985	31	28	0.034	3	0	0	0.1
2022-04-04 06:12:28	68	360.9	-101.9	4.023	3.991	31	28	0.032	3	0	-1	0.3
2022-04-04 06:12:48	69	361.1	-102.2	4.028	3.995	31	28	0.033	3	1	0	0.2
2022-04-04 06:13:08	69	361.6	-102	4.034	3.999	31	28	0.035	3	0	-1	0.6
2022-04-04 06:13:28	70	361.9	-101.4	4.038	4.004	31	28	0.034	3	1	0	0.3
2022-04-04 06:13:48	70	362.4	-101.7	4.043	4.008	31	28	0.035	3	0	0	0.1
2022-04-04 06:14:08	70	362.6	-101.8	4.047	4.013	31	28	0.034	3	0	-1	0.2
2022-04-04 06:14:28	71	363.1	-102	4.052	4.018	31	28	0.034	3	1	0	0.4
2022-04-04 06:14:48	71	363.6	-101.6	4.057	4.023	31	28	0.034	3	0	-1	0.5
2022-04-04 06:15:08	72	364.2	-102.1	4.062	4.027	31	28	0.035	3	1	0	0.1
2022-04-04 06:15:28	72	364.4	-102	4.066	4.033	31	28	0.033	3	0	0	0.2
2022-04-04 06:15:48	72	365.2	-101.8	4.072	4.036	31	28	0.036	3	0	-1	0.2
2022-04-04 06:16:08	73	365.4	-102	4.075	4.043	31	28	0.032	3	1	0	0.3
2022-04-04 06:16:28	73	365.9	-101.7	4.081	4.046	31	28	0.035	3	0	-1	0.4
2022-04-04 06:16:48	74	366.2	-102.1	4.087	4.051	31	28	0.036	3	1	0	0.1
2022-04-04 06:17:08	74	366.7	-102.2	4.091	4.056	31	28	0.035	3	0	-1	0.7
2022-04-04 06:17:28	75	367.2	-101.5	4.096	4.061	31	28	0.035	3	1	0	55
2022-04-04 06:17:48	75	364.9	-46.5	4.072	4.039	31	28	0.033	3	0	0	0.4
2022-04-04 06:18:08	75	364.4	-46.1	4.069	4.035	30	28	0.034	2	0	0	0.2
2022-04-04 06:18:28	75	364.7	-46.3	4.069	4.034	30	28	0.035	2	0	-1	0
2022-04-04 06:18:48	76	364.7	-46.3	4.069	4.035	30	28	0.034	2	1	0	0.4
2022-04-04 06:19:08	76	364.7	-46.7	4.071	4.037	30	27	0.034	3	0	0	0.8
2022-04-04 06:19:28	76	364.9	-45.9	4.072	4.038	30	27	0.034	3	0	0	0.4
2022-04-04 06:19:48	76	365.2	-46.3	4.074	4.04	30	27	0.034	3	0	-1	0.1
2022-04-04 06:20:08	77	365.2	-46.4	4.076	4.042	30	27	0.034	3	1	0	0.4
2022-04-04 06:20:28	77	365.2	-46	4.078	4.044	30	27	0.034	3	0	0	0.3
2022-04-04 06:20:48	77	365.4	-46.3	4.08	4.046	30	27	0.034	3	0	-1	0.3
2022-04-04 06:21:08	78	365.7	-46.6	4.082	4.048	30	27	0.034	3	1	0	0.4
2022-04-04 06:21:28	78	365.9	-46.2	4.085	4.049	30	27	0.036	3	0	0	0.2
2022-04-04 06:21:48	78	366.2	-46.4	4.086	4.052	29	27	0.034	2	0	0	0.2
2022-04-04 06:22:08	78	366.2	-46.6	4.089	4.055	29	27	0.034	2	0	-1	0.6
2022-04-04 06:22:28	79	366.7	-46	4.091	4.056	29	27	0.035	2	1	0	0.4
2022-04-04 06:22:48	79	366.7	-46.4	4.093	4.058	29	27	0.035	2	0	0	0.4
2022-04-04 06:23:08	79	366.9	-46	4.096	4.061	29	27	0.035	2	0	0	0.2
2022-04-04 06:23:28	79	367.2	-46.2	4.098	4.063	29	26	0.035	3	0	-1	0.1
2022-04-04 06:23:48	80	367.2	-46.1	4.099	4.064	29	26	0.035	3	1	0	3.3
2022-04-04 06:24:08	80	367.7	-49.4	4.104	4.069	29	26	0.035	3	0	0	0.1
2022-04-04 06:24:28	80	367.9	-49.3	4.107	4.071	29	26	0.036	3	0	-1	0
2022-04-04 06:24:48	81	368.2	-49.3	4.109	4.074	29	26	0.035	3	1	0	0.1
2022-04-04 06:25:08	81	368.2	-49.4	4.111	4.077	29	26	0.034	3	0	0	0.1
2022-04-04 06:25:28	81	368.7	-49.3	4.114	4.08	29	26	0.034	3	0	0	0.2
2022-04-04 06:25:48	81	368.7	-49.5	4.117	4.082	29	26	0.035	3	0	-1	0.4
2022-04-04 06:26:08	82	368.9	-49.1	4.118	4.085	29	26	0.033	3	1	0	0.2
2022-04-04 06:26:28	82	369.2	-49.3	4.12	4.086	28	26	0.034	2	0	0	0
2022-04-04 06:26:48	82	369.4	-49.3	4.123	4.089	28	26	0.034	2	0	0	0.1
2022-04-04 06:27:08	82	369.7	-49.2	4.126	4.09	28	26	0.036	2	0	-1	0.1
2022-04-04 06:27:28	83	369.9	-49.1	4.128	4.093	28	26	0.035	2	1	0	0.1
2022-04-04 06:27:48	83	370.2	-49.2	4.13	4.095	28	26	0.035	2	0	0	0.2
2022-04-04 06:28:08	83	370.2	-49.4	4.133	4.098	28	26	0.035	2	0	-1	0.3
2022-04-04 06:28:28	84	370.4	-49.1	4.135	4.101	28	26	0.034	2	1	0	0.3
2022-04-04 06:28:48	84	370.7	-49.4	4.137	4.102	28	26	0.035	2	0	0	0.1
2022-04-04 06:29:08	84	370.9	-49.3	4.14	4.106	28	26	0.034	2	0	0	0
2022-04-04 06:29:28	84	370.9	-49.3	4.141	4.107	28	26	0.034	2	0	-1	0.2
2022-04-04 06:29:48	85	371.4	-49.5	4.144	4.109	28	26	0.035	2	1	0	0.3
2022-04-04 06:30:08	85	371.4	-49.2	4.146	4.112	28	26	0.034	2	0	0	0.1
2022-04-04 06:30:28	85	371.7	-49.3	4.149	4.114	28	26	0.035	2	0	-1	0.1
2022-04-04 06:30:48	86	371.9	-49.2	4.151	4.116	28	26	0.035	2	1	0	0.2
2022-04-04 06:31:08	86	372.2	-49.4	4.153	4.118	28	26	0.035	2	0	0	0.1
2022-04-04 06:31:28	86	372.2	-49.5	4.156	4.121	28	26	0.035	2	0	-1	0.3
2022-04-04 06:31:48	87	372.4	-49.2	4.157	4.123	28	26	0.034	2	1	0	0.2
2022-04-04 06:32:08	87	372.7	-49.4	4.16	4.125	28	26	0.035	2	0	-1	0.3
2022-04-04 06:32:28	88	372.9	-49.1	4.163	4.128	28	26	0.035	2	1	0	0
2022-04-04 06:32:48	88	373.2	-49.1	4.165	4.13	28	26	0.035	2	0	-1	0.3
2022-04-04 06:33:08	89	373.4	-49.4	4.168	4.132	28	26	0.036	2	1	0	0.1
2022-04-04 06:33:28	89	373.4	-49.5	4.17	4.135	28	26	0.035	2	0	0	0
2022-04-04 06:33:48	89	373.7	-49.5	4.172	4.138	28	26	0.034	2	0	-1	0.2
2022-04-04 06:34:08	90	373.9	-49.3	4.174	4.139	28	26	0.035	2	1	0	0.1
2022-04-04 06:34:28	90	374.2	-49.4	4.177	4.142	28	26	0.035	2	0	-1	0.3
2022-04-04 06:34:48	91	374.4	-49.1	4.179	4.144	28	26	0.035	2	1	0	0.4
2022-04-04 06:35:08	91	374.4	-49.5	4.182	4.147	28	26	0.035	2	0	0	0.2
2022-04-04 06:35:28	91	374.9	-49.3	4.184	4.148	28	26	0.036	2	0	-1	0
2022-04-04 06:35:48	92	374.9	-49.3	4.186	4.151	28	26	0.035	2	1	0	0.2
2022-04-04 06:36:08	92	375.2	-49.1	4.188	4.153	28	26	0.035	2	0	-1	0.2
2022-04-04 06:36:28	93	375.4	-49.3	4.191	4.156	28	26	0.035	2	1	0	0.1
2022-04-04 06:36:48	93	375.7	-49.2	4.193	4.158	28	26	0.035	2	0	0	0.1
2022-04-04 06:37:08	93	375.9	-49.3	4.195	4.161	28	26	0.034	2	0	-1	0.1
2022-04-04 06:37:28	94	376.2	-49.4	4.197	4.163	28	26	0.034	2	1	0	0.1
2022-04-04 06:37:48	94	376.5	-49.3	4.2	4.166	28	26	0.034	2	0	0	0
2022-04-04 06:38:08	94	376.5	-49.3	4.203	4.168	28	26	0.035	2	0	-1	0.1
2022-04-04 06:38:28	95	376.7	-49.4	4.206	4.169	28	26	0.037	2	1	0	0.3
2022-04-04 06:38:48	95	377	-49.1	4.208	4.173	28	26	0.035	2	0	-1	0.2
2022-04-04 06:39:08	96	377.2	-49.3	4.21	4.174	28	26	0.036	2	1	0	0
2022-04-04 06:39:28	96	377.2	-49.3	4.213	4.178	28	26	0.035	2	0	0	0
2022-04-04 06:39:48	96	377.5	-49.3	4.215	4.179	28	26	0.036	2	0	0	34.6
2022-04-04 06:40:08	96	376.5	-14.7	4.207	4.17	28	26	0.037	2	0	0	0.4
2022-04-04 06:40:28	96	375.9	-15.1	4.196	4.161	28	26	0.035	2	0	-1	0.2
2022-04-04 06:40:48	97	375.7	-14.9	4.194	4.159	28	26	0.035	2	1	0	0.1
2022-04-04 06:41:08	97	375.4	-14.8	4.193	4.158	28	26	0.035	2	0	0	0.1
2022-04-04 06:41:28	97	375.4	-14.7	4.192	4.157	28	26	0.035	2	0	0	0.4
2022-04-04 06:41:48	97	375.4	-15.1	4.192	4.157	28	26	0.035	2	0	0	0.4
2022-04-04 06:42:08	97	375.4	-14.7	4.191	4.157	28	26	0.034	2	0	0	0.5
2022-04-04 06:42:28	97	375.4	-15.2	4.192	4.157	28	26	0.035	2	0	0	0.4
2022-04-04 06:42:48	97	375.4	-14.8	4.192	4.158	28	26	0.034	2	0	0	0.1
2022-04-04 06:43:08	97	375.4	-14.7	4.193	4.157	28	26	0.036	2	0	0	0
2022-04-04 06:43:28	97	375.4	-14.7	4.193	4.159	28	26	0.034	2	0	0	0
2022-04-04 06:43:48	97	375.7	-14.7	4.193	4.159	28	25	0.034	3	0	0	0.4
2022-04-04 06:44:08	97	375.7	-15.1	4.193	4.159	28	25	0.034	3	0	0	0.3
2022-04-04 06:44:28	97	375.7	-14.8	4.194	4.159	28	25	0.035	3	0	0	0.1
2022-04-04 06:44:48	97	375.7	-14.9	4.195	4.16	28	25	0.035	3	0	0	0.2
2022-04-04 06:45:08	97	375.7	-14.7	4.195	4.161	28	25	0.034	3	0	0	0.1
2022-04-04 06:45:28	97	375.7	-14.6	4.196	4.161	28	25	0.035	3	0	0	0
2022-04-04 06:45:48	97	375.7	-14.6	4.197	4.162	28	25	0.035	3	0	0	0.2
2022-04-04 06:46:08	97	375.9	-14.8	4.197	4.162	28	25	0.035	3	0	0	0.2
2022-04-04 06:46:28	97	375.9	-15	4.198	4.163	28	25	0.035	3	0	0	0.4
2022-04-04 06:46:48	97	376.2	-14.6	4.198	4.163	28	25	0.035	3	0	0	0.4
2022-04-04 06:47:08	97	376.2	-15	4.199	4.164	28	25	0.035	3	0	0	0.4
2022-04-04 06:47:28	97	376.2	-14.6	4.199	4.164	28	25	0.035	3	0	0	0.4
2022-04-04 06:47:48	97	376.2	-15	4.2	4.165	28	25	0.035	3	0	0	0.4
2022-04-04 06:48:08	97	376.2	-14.6	4.2	4.166	28	25	0.034	3	0	0	0.5
2022-04-04 06:48:28	97	376.2	-15.1	4.201	4.166	28	25	0.035	3	0	76	0.9
2022-04-04 16:55:48	21	321.7	-14.2	3.587	3.57	33	30	0.017	3	-76	0	2
2022-04-04 16:56:08	21	321.7	-12.2	3.588	3.572	33	30	0.016	3	0	0	2.3
2022-04-04 16:56:28	21	321.7	-9.9	3.588	3.572	33	30	0.016	3	0	0	2.3
2022-04-04 16:56:48	21	321.7	-7.6	3.587	3.572	33	30	0.015	3	0	0	0.3
2022-04-04 16:57:08	21	321.7	-7.3	3.587	3.572	33	30	0.015	3	0	0	0.7
2022-04-04 16:57:28	21	321.7	-6.6	3.587	3.572	33	30	0.015	3	0	0	103.3
2022-04-04 16:57:48	21	326.8	-109.9	3.638	3.622	33	30	0.016	3	0	0	0.1
2022-04-04 16:58:08	21	327.8	-109.8	3.65	3.635	33	30	0.015	3	0	-1	0.8
2022-04-04 16:58:28	22	328.5	-109	3.657	3.643	33	30	0.014	3	1	0	2.3
2022-04-04 16:58:48	22	329.3	-111.3	3.665	3.651	33	30	0.014	3	0	0	0.7
2022-04-04 16:59:08	22	329.8	-112	3.671	3.656	33	30	0.015	3	0	-1	0.2
2022-04-04 16:59:28	23	330.5	-112.2	3.677	3.662	33	30	0.015	3	1	0	0.5
2022-04-04 16:59:48	23	330.8	-111.7	3.682	3.667	33	30	0.015	3	0	-1	0.8
2022-04-04 17:00:08	24	331.3	-112.5	3.686	3.67	33	30	0.016	3	1	0	1.4
2022-04-04 17:00:28	24	331.3	-111.1	3.689	3.675	33	30	0.014	3	0	-1	1.8
2022-04-04 17:00:48	25	332	-112.9	3.694	3.68	33	30	0.014	3	1	0	1
2022-04-04 17:01:08	25	332.3	-113.9	3.698	3.684	33	30	0.014	3	0	-1	0.8
2022-04-04 17:01:28	26	332.5	-113.1	3.702	3.687	33	30	0.015	3	1	0	0.8
2022-04-04 17:01:48	26	332.8	-113.9	3.705	3.691	33	30	0.014	3	0	-1	0.3
2022-04-04 17:02:08	27	333	-114.2	3.707	3.694	33	30	0.013	3	1	0	1.1
2022-04-04 17:02:28	27	333.3	-113.1	3.71	3.697	33	30	0.013	3	0	-1	0.5
2022-04-04 17:02:48	28	333.5	-113.6	3.712	3.7	33	30	0.012	3	1	0	0.4
2022-04-04 17:03:08	28	333.8	-114	3.715	3.702	33	30	0.013	3	0	0	0.1
2022-04-04 17:03:28	28	334	-113.9	3.717	3.705	33	30	0.012	3	0	-1	0.3
2022-04-04 17:03:48	29	334	-114.2	3.719	3.707	33	30	0.012	3	1	0	0.3
2022-04-04 17:04:08	29	334.5	-113.9	3.721	3.709	33	30	0.012	3	0	-1	0.5
2022-04-04 17:04:28	30	334.5	-113.4	3.723	3.711	33	30	0.012	3	1	0	0.5
2022-04-04 17:04:48	30	334.8	-113.9	3.726	3.714	33	30	0.012	3	0	-1	0.1
2022-04-04 17:05:08	31	335	-113.8	3.729	3.716	33	30	0.013	3	1	0	0.2
2022-04-04 17:05:28	31	335.3	-114	3.73	3.717	33	30	0.013	3	0	-1	0.4
2022-04-04 17:05:48	32	335.3	-113.6	3.732	3.719	33	30	0.013	3	1	0	0.3
2022-04-04 17:06:08	32	335.5	-113.3	3.735	3.721	32	30	0.014	2	0	-1	0.4
2022-04-04 17:06:28	33	335.8	-113.7	3.736	3.723	32	30	0.013	2	1	0	0.4
2022-04-04 17:06:48	33	336	-114.1	3.74	3.726	32	30	0.014	2	0	0	0.3
2022-04-04 17:07:08	33	336	-114.4	3.742	3.728	32	30	0.014	2	0	-1	0.6
2022-04-04 17:07:28	34	336.3	-113.8	3.744	3.73	32	29	0.014	3	1	0	1
2022-04-04 17:07:48	34	336.5	-112.8	3.747	3.732	32	29	0.015	3	0	-1	0.7
2022-04-04 17:08:08	35	336.8	-113.5	3.749	3.734	32	29	0.015	3	1	0	1.1
2022-04-04 17:08:28	35	337	-114.6	3.752	3.737	32	29	0.015	3	0	-1	0.6
2022-04-04 17:08:48	36	337	-114	3.754	3.74	32	29	0.014	3	1	0	0.2
2022-04-04 17:09:08	36	337.5	-114.2	3.757	3.742	32	29	0.015	3	0	-1	1.2
2022-04-04 17:09:28	37	337.8	-113	3.76	3.743	32	29	0.017	3	1	0	0.1
2022-04-04 17:09:48	37	338	-113.1	3.762	3.746	32	29	0.016	3	0	-1	1.1
2022-04-04 17:10:08	38	338.3	-114.2	3.765	3.749	32	29	0.016	3	1	0	0.6
2022-04-04 17:10:28	38	338.3	-113.6	3.769	3.752	32	29	0.017	3	0	-1	0.5
2022-04-04 17:10:48	39	338.8	-113.1	3.771	3.754	32	29	0.017	3	1	0	1
2022-04-04 17:11:08	39	339.1	-114.1	3.774	3.756	32	29	0.018	3	0	0	0.1
2022-04-04 17:11:28	39	339.3	-114	3.776	3.759	32	29	0.017	3	0	-1	0.5
2022-04-04 17:11:48	40	339.6	-113.5	3.78	3.762	32	29	0.018	3	1	0	0.7
2022-04-04 17:12:08	40	339.8	-112.8	3.783	3.765	32	29	0.018	3	0	-1	1.3
2022-04-04 17:12:28	41	340.1	-114.1	3.787	3.767	32	29	0.02	3	1	0	0.8
2022-04-04 17:12:48	41	340.3	-113.3	3.79	3.772	32	29	0.018	3	0	-1	0.6
2022-04-04 17:13:08	42	340.8	-113.9	3.794	3.773	32	29	0.021	3	1	0	0.1
2022-04-04 17:13:28	42	341.1	-113.8	3.797	3.777	32	29	0.02	3	0	-1	0.2
2022-04-04 17:13:48	43	341.3	-114	3.801	3.78	32	29	0.021	3	1	0	0
2022-04-04 17:14:08	43	341.6	-114	3.804	3.783	32	29	0.021	3	0	-1	0.6
2022-04-04 17:14:28	44	341.8	-113.4	3.807	3.786	32	29	0.021	3	1	0	0.8
2022-04-04 17:14:48	44	342.3	-114.2	3.811	3.789	32	29	0.022	3	0	0	0.2
2022-04-04 17:15:08	44	342.6	-114	3.816	3.793	32	29	0.023	3	0	-1	0.6
2022-04-04 17:15:28	45	343.1	-114.6	3.819	3.796	32	30	0.023	2	1	0	0.1
2022-04-04 17:15:48	45	343.1	-114.5	3.823	3.799	32	30	0.024	2	0	-1	0.3
2022-04-04 17:16:08	46	343.6	-114.2	3.827	3.803	32	30	0.024	2	1	0	0.1
2022-04-04 17:16:28	46	343.8	-114.3	3.832	3.807	32	30	0.025	2	0	-1	0.4
2022-04-04 17:16:48	47	344.3	-114.7	3.835	3.811	32	30	0.024	2	1	0	0.3
2022-04-04 17:17:08	47	344.6	-114.4	3.84	3.814	32	30	0.026	2	0	-1	0.1
2022-04-04 17:17:28	48	345.1	-114.3	3.843	3.818	33	30	0.025	3	1	0	0
2022-04-04 17:17:48	48	345.3	-114.3	3.847	3.822	33	30	0.025	3	0	-1	0.1
2022-04-04 17:18:08	49	345.8	-114.4	3.852	3.825	33	30	0.027	3	1	0	0.4
2022-04-04 17:18:28	49	346.1	-114	3.855	3.83	33	30	0.025	3	0	-1	0.7
2022-04-04 17:18:48	50	346.3	-114.7	3.86	3.833	33	30	0.027	3	1	0	0.1
2022-04-04 17:19:08	50	346.8	-114.6	3.864	3.837	33	30	0.027	3	0	-1	0.7
2022-04-04 17:19:28	51	347.3	-113.9	3.868	3.841	33	30	0.027	3	1	0	0.1
2022-04-04 17:19:48	51	347.3	-114	3.873	3.845	33	30	0.028	3	0	-1	0.6
2022-04-04 17:20:08	52	347.8	-114.6	3.877	3.849	33	30	0.028	3	1	0	0.9
2022-04-04 17:20:28	52	348.3	-113.7	3.882	3.853	33	30	0.029	3	0	0	0.9
2022-04-04 17:20:48	52	348.6	-114.6	3.886	3.857	33	30	0.029	3	0	-1	0
2022-04-04 17:21:08	53	349.1	-114.6	3.891	3.862	33	30	0.029	3	1	0	0.6
2022-04-04 17:21:28	53	349.3	-114	3.895	3.866	33	30	0.029	3	0	-1	0.1
2022-04-04 17:21:48	54	349.8	-114.1	3.9	3.87	33	30	0.03	3	1	0	0.6
2022-04-04 17:22:08	54	350.3	-114.7	3.905	3.875	33	30	0.03	3	0	-1	1
2022-04-04 17:22:28	55	350.8	-113.7	3.909	3.879	33	30	0.03	3	1	0	0.3
2022-04-04 17:22:48	55	351.4	-114	3.913	3.883	33	30	0.03	3	0	-1	0.3
2022-04-04 17:23:08	56	351.6	-113.7	3.919	3.888	33	30	0.031	3	1	0	0.8
2022-04-04 17:23:28	56	351.9	-114.5	3.923	3.892	33	30	0.031	3	0	-1	0.3
2022-04-04 17:23:48	57	352.6	-114.8	3.928	3.897	33	30	0.031	3	1	0	0.7
2022-04-04 17:24:08	57	352.9	-114.1	3.932	3.901	33	30	0.031	3	0	0	0.1
2022-04-04 17:24:28	57	353.4	-114.2	3.937	3.906	33	30	0.031	3	0	-1	0.2
2022-04-04 17:24:48	58	353.6	-114.4	3.942	3.911	33	30	0.031	3	1	0	0.5
2022-04-04 17:25:08	58	354.1	-113.9	3.946	3.915	33	30	0.031	3	0	-1	0.2
2022-04-04 17:25:28	59	354.4	-113.7	3.952	3.919	33	30	0.033	3	1	0	0.7
2022-04-04 17:25:48	59	354.9	-114.4	3.957	3.925	33	30	0.032	3	0	-1	0.3
2022-04-04 17:26:08	60	355.4	-114.1	3.96	3.929	33	30	0.031	3	1	0	0.3
2022-04-04 17:26:28	60	355.9	-113.8	3.966	3.934	33	30	0.032	3	0	-1	14.1
2022-04-04 17:26:48	61	355.4	-99.7	3.963	3.931	33	30	0.032	3	1	0	0.7
2022-04-04 17:27:08	61	355.6	-99	3.966	3.934	33	30	0.032	3	0	0	0.2
2022-04-04 17:27:28	61	356.1	-99.2	3.97	3.937	33	30	0.033	3	0	-1	0.1
2022-04-04 17:27:48	62	356.4	-99.1	3.974	3.942	33	30	0.032	3	1	0	0.1
2022-04-04 17:28:08	62	356.9	-99.2	3.978	3.946	33	30	0.032	3	0	-1	0.6
2022-04-04 17:28:28	63	357.1	-98.6	3.982	3.95	33	30	0.032	3	1	0	0.2
2022-04-04 17:28:48	63	357.6	-98.8	3.986	3.954	33	30	0.032	3	0	0	0.8
2022-04-04 17:29:08	63	357.9	-99.6	3.991	3.958	33	30	0.033	3	0	-1	1
2022-04-04 17:29:28	64	358.1	-98.6	3.994	3.962	33	30	0.032	3	1	0	0.1
2022-04-04 17:29:48	64	358.6	-98.7	4	3.966	33	30	0.034	3	0	-1	0.8
2022-04-04 17:30:08	65	359.1	-99.5	4.003	3.971	33	30	0.032	3	1	0	0.7
2022-04-04 17:30:28	65	359.4	-98.8	4.008	3.975	33	30	0.033	3	0	-1	0.1
2022-04-04 17:30:48	66	359.6	-98.9	4.013	3.979	33	30	0.034	3	1	0	0
2022-04-04 17:31:08	66	360.1	-98.9	4.017	3.983	33	30	0.034	3	0	0	1.9
2022-04-04 17:31:28	66	360.6	-97	4.021	3.987	33	30	0.034	3	0	-1	0.7
2022-04-04 17:31:48	67	360.9	-96.3	4.025	3.991	33	30	0.034	3	1	0	0.2
2022-04-04 17:32:08	67	361.1	-96.1	4.029	3.995	33	30	0.034	3	0	-1	7.2
2022-04-04 17:32:28	68	361.9	-103.3	4.036	4.002	33	30	0.034	3	1	0	3.1
2022-04-04 17:32:48	68	362.4	-100.2	4.04	4.006	33	30	0.034	3	0	0	0.3
2022-04-04 17:33:08	68	362.6	-99.9	4.045	4.012	33	30	0.033	3	0	-1	2
2022-04-04 17:33:28	69	362.9	-97.9	4.048	4.013	33	30	0.035	3	1	0	2.4
2022-04-04 17:33:48	69	363.4	-95.5	4.052	4.017	33	30	0.035	3	0	-1	7.9
2022-04-04 17:34:08	70	363.9	-103.4	4.058	4.024	33	30	0.034	3	1	0	2.2
2022-04-04 17:34:28	70	364.4	-101.2	4.064	4.029	33	30	0.035	3	0	0	1.3
2022-04-04 17:34:48	70	364.7	-99.9	4.068	4.033	33	30	0.035	3	0	-1	2.5
2022-04-04 17:35:08	71	365.2	-97.4	4.07	4.036	33	30	0.034	3	1	0	0.2
2022-04-04 17:35:28	71	365.4	-97.2	4.074	4.039	33	30	0.035	3	0	-1	0.8
2022-04-04 17:35:48	72	365.7	-96.4	4.079	4.043	33	30	0.036	3	1	0	6.9
2022-04-04 17:36:08	72	366.4	-103.3	4.086	4.051	33	30	0.035	3	0	-1	2.7
2022-04-04 17:36:28	73	366.7	-100.6	4.091	4.055	33	30	0.036	3	1	0	1.2
2022-04-04 17:36:48	73	367.2	-99.4	4.095	4.059	33	30	0.036	3	0	0	57.3
2022-04-04 17:37:08	73	367.4	-42.1	4.1	4.063	33	30	0.037	3	0	-1	1.4
2022-04-04 17:37:28	74	364.7	-40.7	4.07	4.034	33	30	0.036	3	1	0	0.3
2022-04-04 17:37:48	74	364.4	-40.4	4.068	4.033	33	30	0.035	3	0	0	7.7
2022-04-04 17:38:08	74	364.7	-48.1	4.072	4.036	33	30	0.036	3	0	-1	2.6
2022-04-04 17:38:28	75	364.9	-45.5	4.072	4.037	33	30	0.035	3	1	0	2
2022-04-04 17:38:48	75	364.9	-43.5	4.072	4.038	33	30	0.034	3	0	0	1
2022-04-04 17:39:08	75	364.9	-42.5	4.073	4.038	33	30	0.035	3	0	-1	1
2022-04-04 17:39:28	76	365.2	-41.5	4.074	4.04	33	30	0.034	3	1	0	6.9
2022-04-04 17:39:48	76	365.2	-48.4	4.076	4.04	33	30	0.036	3	0	0	0.5
2022-04-04 17:40:08	76	365.7	-47.9	4.082	4.046	33	30	0.036	3	0	0	2.4
2022-04-04 17:40:28	76	365.7	-45.5	4.082	4.047	33	30	0.035	3	0	-1	3.3
2022-04-04 17:40:48	77	365.7	-42.2	4.082	4.047	33	30	0.035	3	1	0	1.7
2022-04-04 17:41:08	77	365.9	-40.5	4.084	4.049	33	30	0.035	3	0	0	0.8
2022-04-04 17:41:28	77	365.9	-41.3	4.085	4.05	33	30	0.035	3	0	-1	6.9
2022-04-04 17:41:48	78	366.7	-48.2	4.09	4.055	33	30	0.035	3	1	0	2.3
2022-04-04 17:42:08	78	366.7	-45.9	4.091	4.057	33	30	0.034	3	0	0	0.4
2022-04-04 17:42:28	78	366.9	-45.5	4.095	4.059	33	29	0.036	4	0	-1	2.3
2022-04-04 17:42:48	79	366.9	-43.2	4.095	4.06	33	29	0.035	4	1	0	0.6
2022-04-04 17:43:08	79	367.2	-42.6	4.097	4.061	33	29	0.036	4	0	0	1.4
2022-04-04 17:43:28	79	367.2	-41.2	4.098	4.063	32	29	0.035	3	0	0	0.3
2022-04-04 17:43:48	79	367.4	-40.9	4.099	4.064	32	29	0.035	3	0	-1	7.5
2022-04-04 17:44:08	80	367.7	-48.4	4.104	4.068	32	29	0.036	3	1	0	4.3
2022-04-04 17:44:28	80	367.9	-44.1	4.106	4.071	32	29	0.035	3	0	0	0.9
2022-04-04 17:44:48	80	367.9	-43.2	4.107	4.071	32	29	0.036	3	0	-1	2.1
2022-04-04 17:45:08	81	368.2	-41.1	4.108	4.073	32	29	0.035	3	1	0	0.1
2022-04-04 17:45:28	81	368.2	-41	4.109	4.074	32	29	0.035	3	0	0	0.4
2022-04-04 17:45:48	81	368.2	-40.6	4.112	4.076	32	29	0.036	3	0	-1	3.8
2022-04-04 17:46:08	82	368.9	-44.4	4.115	4.081	32	29	0.034	3	1	0	0.1
2022-04-04 17:46:28	82	368.9	-44.3	4.118	4.083	32	29	0.035	3	0	0	1.5
2022-04-04 17:46:48	82	369.2	-42.8	4.12	4.085	32	29	0.035	3	0	0	0.4
2022-04-04 17:47:08	82	369.4	-43.2	4.121	4.086	32	29	0.035	3	0	-1	0.2
2022-04-04 17:47:28	83	369.4	-43	4.122	4.087	32	29	0.035	3	1	0	1.3
2022-04-04 17:47:48	83	369.4	-41.7	4.125	4.089	32	29	0.036	3	0	0	0.2
2022-04-04 17:48:08	83	369.7	-41.9	4.126	4.092	32	29	0.034	3	0	-1	1.4
2022-04-04 17:48:28	84	369.9	-40.5	4.128	4.092	32	29	0.036	3	1	0	8.5
2022-04-04 17:48:48	84	370.4	-49	4.134	4.099	32	29	0.035	3	0	0	2.1
2022-04-04 17:49:08	84	370.7	-46.9	4.136	4.1	32	29	0.036	3	0	-1	0.3
2022-04-04 17:49:28	85	370.7	-46.6	4.137	4.102	32	28	0.035	4	1	0	5.4
2022-04-04 17:49:48	85	370.7	-41.2	4.138	4.101	32	28	0.037	4	0	0	2
2022-04-04 17:50:08	85	370.9	-43.2	4.139	4.104	32	28	0.035	4	0	0	1.5
2022-04-04 17:50:28	85	370.9	-41.7	4.141	4.106	32	28	0.035	4	0	-1	0.5
2022-04-04 17:50:48	86	371.2	-42.2	4.142	4.107	32	28	0.035	4	1	0	0.5
2022-04-04 17:51:08	86	371.4	-41.7	4.146	4.109	32	28	0.037	4	0	-1	7.6
2022-04-04 17:51:28	87	371.9	-49.3	4.151	4.114	31	28	0.037	3	1	0	2.3
2022-04-04 17:51:48	87	371.9	-47	4.152	4.117	31	28	0.035	3	0	0	2.1
2022-04-04 17:52:08	87	372.2	-44.9	4.154	4.118	31	28	0.036	3	0	0	3.1
2022-04-04 17:52:28	87	372.2	-41.8	4.154	4.119	31	28	0.035	3	0	-1	0.7
2022-04-04 17:52:48	88	372.4	-42.5	4.157	4.12	31	28	0.037	3	1	0	1.8
2022-04-04 17:53:08	88	372.4	-40.7	4.158	4.123	31	28	0.035	3	0	0	0.6
2022-04-04 17:53:28	88	372.7	-41.3	4.16	4.124	31	28	0.036	3	0	-1	1.7
2022-04-04 17:53:48	89	372.7	-43	4.161	4.126	31	28	0.035	3	1	0	2.8
2022-04-04 17:54:08	89	372.9	-40.2	4.165	4.127	31	28	0.038	3	0	-1	6.5
2022-04-04 17:54:28	90	373.7	-46.7	4.169	4.133	31	28	0.036	3	1	0	2.8
2022-04-04 17:54:48	90	373.7	-43.9	4.171	4.135	31	28	0.036	3	0	0	0.2
2022-04-04 17:55:08	90	373.9	-44.1	4.173	4.137	31	28	0.036	3	0	0	1
2022-04-04 17:55:28	90	373.9	-43.1	4.173	4.137	31	28	0.036	3	0	-1	1.8
2022-04-04 17:55:48	91	373.9	-41.3	4.175	4.138	31	28	0.037	3	1	0	1.1
2022-04-04 17:56:08	91	374.2	-42.4	4.177	4.14	31	27	0.037	4	0	0	0.4
2022-04-04 17:56:28	91	374.2	-42	4.179	4.142	31	27	0.037	4	0	-1	0.9
2022-04-04 17:56:48	92	374.4	-41.1	4.18	4.144	31	27	0.036	4	1	0	6
2022-04-04 17:57:08	92	374.9	-47.1	4.186	4.15	31	27	0.036	4	0	-1	0.7
2022-04-04 17:57:28	93	375.2	-46.4	4.187	4.152	31	27	0.035	4	1	0	0
2022-04-04 17:57:48	93	375.4	-46.4	4.191	4.155	31	27	0.036	4	0	0	3.7
2022-04-04 17:58:08	93	375.4	-42.7	4.191	4.155	31	27	0.036	4	0	0	0.8
2022-04-04 17:58:28	93	375.7	-41.9	4.192	4.156	31	27	0.036	4	0	-1	0.2
2022-04-04 17:58:48	94	375.7	-42.1	4.194	4.158	31	27	0.036	4	1	0	0.3
2022-04-04 17:59:08	94	375.7	-41.8	4.196	4.16	31	27	0.036	4	0	0	0.2
2022-04-04 17:59:28	94	376.2	-42	4.198	4.162	31	27	0.036	4	0	64	42.7
2022-04-05 01:21:08	30	323.2	0.7	3.606	3.588	29	26	0.018	3	-64	0	14.4
2022-04-05 01:21:28	30	324	-13.7	3.613	3.595	29	26	0.018	3	0	0	2.2
2022-04-05 01:21:48	30	324	-11.5	3.615	3.597	29	26	0.018	3	0	0	0.7
2022-04-05 01:22:08	30	324.2	-10.8	3.615	3.597	29	26	0.018	3	0	0	0.6
2022-04-05 01:22:28	30	324.2	-10.2	3.615	3.598	29	26	0.017	3	0	0	0.1
2022-04-05 01:22:48	30	324.2	-10.1	3.616	3.598	29	26	0.018	3	0	0	105.3
2022-04-05 01:23:08	30	328.5	-115.4	3.662	3.643	29	26	0.019	3	0	0	0.6
2022-04-05 01:23:28	30	330.3	-114.8	3.68	3.661	29	26	0.019	3	0	-1	0.3
2022-04-05 01:23:48	31	331.3	-115.1	3.69	3.671	29	26	0.019	3	1	0	2.5
2022-04-05 01:24:08	31	332	-117.6	3.698	3.679	29	26	0.019	3	0	0	0.1
2022-04-05 01:24:28	31	332.8	-117.7	3.704	3.686	29	26	0.018	3	0	-1	0.1
2022-04-05 01:24:48	32	333.3	-117.8	3.709	3.693	30	26	0.016	4	1	0	0
2022-04-05 01:25:08	32	333.5	-117.8	3.713	3.697	30	26	0.016	4	0	-1	0.3
2022-04-05 01:25:28	33	333.8	-117.5	3.716	3.701	30	26	0.015	4	1	0	0.3
2022-04-05 01:25:48	33	334	-117.2	3.719	3.705	30	26	0.014	4	0	-1	0.6
2022-04-05 01:26:08	34	334.5	-117.8	3.722	3.708	29	26	0.014	3	1	0	0.7
2022-04-05 01:26:28	34	334.8	-117.1	3.725	3.711	29	26	0.014	3	0	-1	0.3
2022-04-05 01:26:48	35	335	-117.4	3.728	3.712	29	26	0.016	3	1	0	0.2
2022-04-05 01:27:08	35	335.3	-117.6	3.729	3.716	29	26	0.013	3	0	-1	0.5
2022-04-05 01:27:28	36	335.5	-117.1	3.732	3.718	29	26	0.014	3	1	0	0.1
2022-04-05 01:27:48	36	335.5	-117.2	3.736	3.72	29	26	0.016	3	0	-1	0.1
2022-04-05 01:28:08	37	336	-117.3	3.737	3.723	29	26	0.014	3	1	0	0.1
2022-04-05 01:28:28	37	336	-117.2	3.74	3.725	29	26	0.015	3	0	-1	0.3
2022-04-05 01:28:48	38	336.3	-117.5	3.743	3.727	29	26	0.016	3	1	0	0.1
2022-04-05 01:29:08	38	336.5	-117.4	3.745	3.731	29	26	0.014	3	0	-1	0.8
2022-04-05 01:29:28	39	336.8	-118.2	3.748	3.733	29	26	0.015	3	1	0	0.2
2022-04-05 01:29:48	39	337	-118.4	3.751	3.735	29	26	0.016	3	0	-1	0.2
2022-04-05 01:30:08	40	337	-118.2	3.753	3.738	29	26	0.015	3	1	0	0.3
2022-04-05 01:30:28	40	337.5	-118.5	3.756	3.741	29	26	0.015	3	0	0	0
2022-04-05 01:30:48	40	337.8	-118.5	3.76	3.743	29	26	0.017	3	0	-1	0.3
[truncated: 76,543 more rows]
