# Supplementary material for: PufCB-Auth: A lightweight continuous multi-factor authentication scheme integrated PUF with charging behavior features for EV charging
Source: PLoS One. 2026 May 15;21(5):e0344506. doi: 10.1371/journal.pone.0344506 (PMC13178865; doi:10.1371/journal.pone.0344506)
Supplement: S1 Dataset — This file contains the original data used to generate the synthetic user behavior dataset and the corresponding parameter settings for reproducing the statistical analyses and figures reported in this study. (ZIP) [file pone.0344506.s001.zip › ACL3_Oct_data.xlsx]

## Sheet: Sheet1
数据时间	SOC	总电压	总电流	电池单体电压最高值	电池单体电压最低值	最高温度值	最低温度值	电压差值	温度差值	soc前差	SOC后差	电流差
2022-10-01 03:13:38	4	313.2	-4.5	3.49	3.469	35	32	0.021	3	-1	0	0
2022-10-01 03:13:58	4	313.7	-11.1	3.496	3.474	35	32	0.022	3	0	0	0
2022-10-01 03:14:18	4	313.7	-10.1	3.497	3.475	35	32	3.6	3	0	0	0
2022-10-01 03:14:38	4	313.7	-6.5	3.496	3.475	35	32	0.7	3	0	0	0
2022-10-01 03:14:58	4	313.7	-7.2	3.497	3.476	35	32	0.1	3	0	0	0
2022-10-01 03:15:18	4	314	-7.3	3.497	3.477	35	32	6.3	3	0	0	0
2022-10-01 03:15:38	4	314	-13.6	3.5	3.48	35	32	68	3	0	0	0
2022-10-01 03:15:58	4	317.5	-81.6	3.533	3.515	35	32	30.9	3	0	-1	1
2022-10-01 03:16:18	5	319.7	-112.5	3.556	3.54	35	32	1.7	3	1	0	0
2022-10-01 03:16:38	5	320.5	-114.2	3.565	3.549	35	32	2.7	3	0	-1	1
2022-10-01 03:16:58	6	321	-111.5	3.571	3.555	35	32	2.9	3	1	0	0
2022-10-01 03:17:18	6	321	-114.4	3.575	3.558	35	32	2.6	3	0	0	0
2022-10-01 03:17:38	6	321.7	-111.8	3.581	3.563	35	32	2.9	3	0	-1	1
2022-10-01 03:17:58	7	322.2	-114.7	3.586	3.567	35	32	1.1	3	1	0	0
2022-10-01 03:18:18	7	322.5	-115.8	3.592	3.571	35	32	0.2	3	0	-1	1
2022-10-01 03:18:38	8	323	-115.6	3.596	3.574	35	32	0.5	3	1	0	0
2022-10-01 03:18:58	8	323.2	-115.1	3.601	3.579	35	32	1.6	3	0	-1	1
2022-10-01 03:19:18	9	323.7	-113.5	3.606	3.582	35	32	0	3	1	0	0
2022-10-01 03:19:38	9	324.2	-113.5	3.612	3.587	35	32	0.3	3	0	-1	1
2022-10-01 03:19:58	10	324.5	-113.2	3.616	3.59	35	32	2.4	3	1	0	0
2022-10-01 03:20:18	10	324.7	-115.6	3.62	3.594	35	32	0.4	3	0	0	0
2022-10-01 03:20:38	10	325.2	-115.2	3.624	3.598	34	32	1.5	2	0	-1	1
2022-10-01 03:20:58	11	325.5	-113.7	3.63	3.602	34	31	0.1	3	1	0	0
2022-10-01 03:21:18	11	326	-113.6	3.635	3.606	34	31	0.3	3	0	-1	1
2022-10-01 03:21:38	12	326.5	-113.3	3.639	3.61	34	31	2.3	3	1	0	0
2022-10-01 03:21:58	12	326.8	-115.6	3.642	3.613	34	31	0	3	0	-1	1
2022-10-01 03:22:18	13	327	-115.6	3.646	3.618	34	31	0.3	3	1	0	0
2022-10-01 03:22:38	13	327.3	-115.3	3.65	3.621	34	31	1.9	3	0	-1	1
2022-10-01 03:22:58	14	327.8	-113.4	3.654	3.626	34	31	0.2	3	1	0	0
2022-10-01 03:23:18	14	328.3	-113.6	3.658	3.63	34	31	2	3	0	-1	1
2022-10-01 03:23:38	15	328.5	-115.6	3.661	3.633	34	31	0.3	3	1	0	0
2022-10-01 03:23:58	15	329	-115.3	3.665	3.638	34	31	0.4	3	0	-1	1
2022-10-01 03:24:18	16	329.3	-115.7	3.668	3.64	34	31	2.2	3	1	0	0
2022-10-01 03:24:38	16	329.5	-113.5	3.671	3.644	34	31	0.4	3	0	0	0
2022-10-01 03:24:58	16	329.8	-113.1	3.675	3.649	33	30	2.4	3	0	-1	1
2022-10-01 03:25:18	17	330	-115.5	3.678	3.653	33	30	0.1	3	1	0	0
2022-10-01 03:25:38	17	330.5	-115.6	3.681	3.654	33	30	0	3	0	-1	1
2022-10-01 03:25:58	18	330.8	-115.6	3.685	3.658	33	30	2	3	1	0	0
2022-10-01 03:26:18	18	331	-113.6	3.686	3.663	33	30	0.3	3	0	-1	1
2022-10-01 03:26:38	19	331.3	-113.3	3.689	3.665	33	30	2.2	3	1	0	0
2022-10-01 03:26:58	19	331.5	-115.5	3.691	3.668	33	30	0.2	3	0	-1	1
2022-10-01 03:27:18	20	331.8	-115.7	3.693	3.671	33	30	0.9	3	1	0	0
2022-10-01 03:27:38	20	332	-114.8	3.696	3.674	33	30	1.3	3	0	-1	1
2022-10-01 03:27:58	21	332.3	-113.5	3.698	3.677	33	30	0.1	3	1	0	0
2022-10-01 03:28:18	21	332.5	-113.4	3.7	3.68	33	30	1.9	3	0	0	0
2022-10-01 03:28:38	21	332.5	-115.3	3.701	3.683	33	30	0.3	3	0	-1	1
2022-10-01 03:28:58	22	332.8	-115.6	3.704	3.685	33	30	0.2	3	1	0	0
2022-10-01 03:29:18	22	332.8	-115.4	3.705	3.688	32	30	1.9	2	0	-1	1
2022-10-01 03:29:38	23	333.3	-113.5	3.707	3.689	32	30	0.1	2	1	0	0
2022-10-01 03:29:58	23	333.3	-113.4	3.709	3.692	32	29	1.9	3	0	-1	1
2022-10-01 03:30:18	24	333.5	-115.3	3.712	3.694	32	29	0.2	3	1	0	0
2022-10-01 03:30:38	24	333.5	-115.5	3.713	3.696	32	29	0	3	0	-1	1
2022-10-01 03:30:58	25	334	-115.5	3.714	3.697	32	29	2.2	3	1	0	0
2022-10-01 03:31:18	25	334	-113.3	3.717	3.7	32	29	0.2	3	0	-1	1
2022-10-01 03:31:38	26	334.3	-113.5	3.719	3.702	32	29	1.8	3	1	0	0
2022-10-01 03:31:58	26	334.5	-115.3	3.72	3.703	32	29	0.1	3	0	0	0
2022-10-01 03:32:18	26	334.5	-115.4	3.722	3.704	32	29	0.1	3	0	-1	1
2022-10-01 03:32:38	27	334.8	-115.5	3.724	3.707	32	29	2.3	3	1	0	0
2022-10-01 03:32:58	27	334.8	-113.2	3.726	3.709	32	29	0.2	3	0	-1	1
2022-10-01 03:33:18	28	335.3	-113.4	3.728	3.71	32	29	0.6	3	1	0	0
2022-10-01 03:33:38	28	335.3	-114	3.731	3.713	32	29	1.5	3	0	-1	1
2022-10-01 03:33:58	29	335.3	-115.5	3.732	3.714	32	29	0.1	3	1	0	0
2022-10-01 03:34:18	29	335.5	-115.6	3.735	3.716	32	29	2.4	3	0	-1	1
2022-10-01 03:34:38	30	335.8	-113.2	3.737	3.718	32	29	0.1	3	1	0	0
2022-10-01 03:34:58	30	336	-113.3	3.739	3.721	32	29	0	3	0	-1	1
2022-10-01 03:35:18	31	336	-113.3	3.741	3.723	32	29	2	3	1	0	0
2022-10-01 03:35:38	31	336.3	-115.3	3.743	3.726	32	29	0	3	0	0	0
2022-10-01 03:35:58	31	336.5	-115.3	3.746	3.727	32	29	2.2	3	0	-1	1
2022-10-01 03:36:18	32	336.8	-113.1	3.748	3.729	31	29	0.2	2	1	0	0
2022-10-01 03:36:38	32	336.8	-113.3	3.75	3.731	31	29	101.6	2	0	29	29
2022-10-02 22:44:58	3	313.4	-11.7	3.491	3.469	33	32	8.7	1	-29	0	0
2022-10-02 22:45:18	3	313.4	-3	3.492	3.47	33	32	7.4	1	0	0	0
2022-10-02 22:45:38	3	313.7	-10.4	3.494	3.473	33	32	2.9	1	0	0	0
2022-10-02 22:45:58	3	313.4	-7.5	3.494	3.472	33	32	0.3	1	0	0	0
2022-10-02 22:46:18	3	313.7	-7.2	3.495	3.474	33	32	0.9	1	0	0	0
2022-10-02 22:46:38	3	313.7	-8.1	3.495	3.475	34	32	32.8	2	0	0	0
2022-10-02 22:46:58	3	315	-40.9	3.508	3.488	33	32	52.8	1	0	-1	1
2022-10-02 22:47:18	4	318.2	-93.7	3.54	3.524	34	32	17.2	2	1	0	0
2022-10-02 22:47:38	4	320	-110.9	3.559	3.544	34	32	0.7	2	0	-1	1
2022-10-02 22:47:58	5	320.5	-111.6	3.566	3.55	34	32	0.1	2	1	0	0
2022-10-02 22:48:18	5	321	-111.5	3.571	3.556	34	32	0.2	2	0	0	0
2022-10-02 22:48:38	5	321.5	-111.3	3.577	3.56	34	32	0.9	2	0	-1	1
2022-10-02 22:48:58	6	321.7	-110.4	3.582	3.563	34	32	0	2	1	0	0
2022-10-02 22:49:18	6	322.2	-110.4	3.587	3.568	34	32	0	2	0	-1	1
2022-10-02 22:49:38	7	322.7	-110.4	3.591	3.572	34	32	1.2	2	1	0	0
2022-10-02 22:49:58	7	323	-111.6	3.595	3.575	34	32	0.5	2	0	-1	1
2022-10-02 22:50:18	8	323.2	-112.1	3.6	3.579	34	32	1.7	2	1	0	0
2022-10-02 22:50:38	8	323.5	-110.4	3.604	3.582	34	32	0.3	2	0	0	0
2022-10-02 22:50:58	8	324	-110.1	3.609	3.586	34	32	2.1	2	0	-1	1
2022-10-02 22:51:18	9	324.2	-112.2	3.613	3.591	34	32	0.2	2	1	0	0
2022-10-02 22:51:38	9	324.7	-112.4	3.617	3.594	34	32	1.1	2	0	-1	1
2022-10-02 22:51:58	10	325	-111.3	3.621	3.595	34	32	1.5	2	1	0	0
2022-10-02 22:52:18	10	325.5	-112.8	3.627	3.601	34	32	0.5	2	0	-1	1
2022-10-02 22:52:38	11	325.7	-112.3	3.631	3.605	34	32	1.9	2	1	0	0
2022-10-02 22:52:58	11	326.3	-110.4	3.633	3.608	34	32	2.7	2	0	-1	1
2022-10-02 22:53:18	12	326.5	-113.1	3.638	3.612	34	32	0.3	2	1	0	0
2022-10-02 22:53:38	12	326.8	-113.4	3.642	3.615	34	32	2.9	2	0	0	0
2022-10-02 22:53:58	12	327	-110.5	3.646	3.618	34	32	2.8	2	0	-1	1
2022-10-02 22:54:18	13	327.5	-113.3	3.65	3.622	34	32	0.9	2	1	0	0
2022-10-02 22:54:38	13	327.8	-112.4	3.653	3.626	34	32	0.9	2	0	-1	1
2022-10-02 22:54:58	14	328	-111.5	3.655	3.63	33	32	2.8	1	1	0	0
2022-10-02 22:55:18	14	328.5	-114.3	3.66	3.633	33	32	1.3	1	0	-1	1
2022-10-02 22:55:38	15	328.8	-113	3.664	3.638	33	32	2.4	1	1	0	0
2022-10-02 22:55:58	15	329	-110.6	3.666	3.64	33	32	2.4	1	0	-1	1
2022-10-02 22:56:18	16	329.5	-113	3.671	3.644	33	32	0.6	1	1	0	0
2022-10-02 22:56:38	16	329.8	-113.6	3.674	3.649	33	32	2.1	1	0	0	0
2022-10-02 22:56:58	16	330	-111.5	3.676	3.651	33	32	2.9	1	0	-1	1
2022-10-02 22:57:18	17	330.5	-114.4	3.68	3.656	33	32	2.1	1	1	0	0
2022-10-02 22:57:38	17	330.5	-112.3	3.682	3.658	33	31	1.9	2	0	-1	1
2022-10-02 22:57:58	18	330.8	-110.4	3.685	3.661	33	31	3.9	2	1	0	0
2022-10-02 22:58:18	18	331.3	-114.3	3.688	3.666	33	31	1.4	2	0	-1	1
2022-10-02 22:58:38	19	331.5	-112.9	3.691	3.668	33	31	1.5	2	1	0	0
2022-10-02 22:58:58	19	331.5	-111.4	3.693	3.672	33	31	2.1	2	0	-1	1
2022-10-02 22:59:18	20	332	-113.5	3.696	3.675	33	31	2	2	1	0	0
2022-10-02 22:59:38	20	332	-111.5	3.697	3.676	33	31	0.4	2	0	0	0
2022-10-02 22:59:58	20	332.3	-111.9	3.698	3.68	33	31	2.5	2	0	-1	1
2022-10-02 23:00:18	21	332.8	-114.4	3.702	3.682	33	31	2.1	2	1	0	0
2022-10-02 23:00:38	21	332.8	-112.3	3.703	3.684	33	31	1.5	2	0	-1	1
2022-10-02 23:00:58	22	332.8	-110.8	3.705	3.687	33	31	2.3	2	1	0	0
2022-10-02 23:01:18	22	333.3	-113.1	3.709	3.69	33	31	0.6	2	0	-1	1
2022-10-02 23:01:38	23	333.3	-112.5	3.709	3.691	33	31	1.1	2	1	0	0
2022-10-02 23:01:58	23	333.3	-111.4	3.71	3.691	33	31	3.4	2	0	-1	1
2022-10-02 23:02:18	24	333.5	-114.8	3.713	3.695	33	31	3.6	2	1	0	0
2022-10-02 23:02:38	24	333.8	-111.2	3.714	3.696	33	31	0.5	2	0	0	0
2022-10-02 23:02:58	24	334	-111.7	3.716	3.698	33	31	1.6	2	0	-1	1
2022-10-02 23:03:18	25	334	-113.3	3.719	3.7	33	31	1.5	2	1	0	0
2022-10-02 23:03:38	25	334	-111.8	3.718	3.702	33	30	1.5	3	0	-1	1
2022-10-02 23:03:58	26	334.5	-113.3	3.721	3.704	32	30	0.1	2	1	0	0
2022-10-02 23:04:18	26	334.5	-113.2	3.724	3.706	32	30	2.4	2	0	-1	1
2022-10-02 23:04:38	27	334.8	-110.8	3.724	3.706	32	30	2.2	2	1	0	0
2022-10-02 23:04:58	27	334.8	-113	3.727	3.71	32	30	0.9	2	0	-1	1
2022-10-02 23:05:18	28	335	-113.9	3.73	3.711	32	30	2	2	1	0	0
2022-10-02 23:05:38	28	335.3	-111.9	3.73	3.712	32	30	1.8	2	0	-1	1
2022-10-02 23:05:58	29	335.5	-113.7	3.734	3.715	32	30	1.3	2	1	0	0
2022-10-02 23:06:18	29	335.5	-112.4	3.736	3.716	32	30	1.9	2	0	0	0
2022-10-02 23:06:38	29	335.5	-110.5	3.737	3.718	32	30	3.8	2	0	-1	1
2022-10-02 23:06:58	30	336	-114.3	3.74	3.721	32	30	1	2	1	0	0
2022-10-02 23:07:18	30	336	-113.3	3.742	3.723	32	30	2.8	2	0	-1	1
2022-10-02 23:07:38	31	336.3	-110.5	3.743	3.723	32	30	2.9	2	1	0	0
2022-10-02 23:07:58	31	336.5	-113.4	3.747	3.727	32	30	1.9	2	0	-1	1
2022-10-02 23:08:18	32	336.8	-111.5	3.748	3.728	32	30	0	2	1	0	0
2022-10-02 23:08:38	32	336.8	-111.5	3.749	3.729	32	30	2.9	2	0	-1	1
2022-10-02 23:08:58	33	337	-114.4	3.753	3.733	32	30	3.1	2	1	0	0
2022-10-02 23:09:18	33	337.3	-111.3	3.754	3.734	32	30	0.3	2	0	0	0
2022-10-02 23:09:38	33	337.5	-111	3.756	3.736	32	30	2.2	2	0	-1	1
2022-10-02 23:09:58	34	337.8	-113.2	3.76	3.739	32	30	1.6	2	1	0	0
2022-10-02 23:10:18	34	337.8	-111.6	3.761	3.741	32	30	0.2	2	0	-1	1
2022-10-02 23:10:38	35	338	-111.8	3.764	3.743	32	30	98	2	1	17	17
2022-10-03 02:00:28	18	321.7	-13.8	3.585	3.565	34	31	1.2	3	-17	0	0
2022-10-03 02:00:48	18	321.7	-12.6	3.585	3.566	34	31	2.7	3	0	0	0
2022-10-03 02:01:08	18	321.7	-9.9	3.586	3.566	34	31	1.2	3	0	0	0
2022-10-03 02:01:28	18	321.7	-8.7	3.586	3.566	34	31	0.6	3	0	0	0
2022-10-03 02:01:48	18	321.7	-8.1	3.585	3.566	34	31	0.3	3	0	0	0
2022-10-03 02:02:08	18	321.7	-8.4	3.587	3.566	34	31	47.8	3	0	0	0
2022-10-03 02:02:28	18	323.7	-56.2	3.607	3.586	34	31	56.3	3	0	-1	1
2022-10-03 02:02:48	19	327.3	-112.5	3.642	3.622	34	31	1.1	3	1	0	0
2022-10-03 02:03:08	19	328	-113.6	3.652	3.631	34	31	0.3	3	0	-1	1
2022-10-03 02:03:28	20	328.8	-113.3	3.66	3.64	34	31	2	3	1	0	0
2022-10-03 02:03:48	20	329.3	-115.3	3.668	3.646	34	31	0.2	3	0	-1	1
2022-10-03 02:04:08	21	330	-115.1	3.675	3.654	34	31	0.5	3	1	0	0
2022-10-03 02:04:28	21	330.5	-115.6	3.679	3.659	34	31	0.3	3	0	0	0
2022-10-03 02:04:48	21	330.8	-115.9	3.683	3.663	34	31	0.7	3	0	-1	1
2022-10-03 02:05:08	22	331.3	-115.2	3.688	3.668	34	31	0.1	3	1	0	0
2022-10-03 02:05:28	22	331.8	-115.3	3.691	3.672	34	31	0.1	3	0	-1	1
2022-10-03 02:05:48	23	331.8	-115.4	3.694	3.676	34	31	2.5	3	1	0	0
2022-10-03 02:06:08	23	332.3	-117.9	3.697	3.68	34	31	0.5	3	0	-1	1
2022-10-03 02:06:28	24	332.5	-117.4	3.701	3.683	34	31	1	3	1	0	0
2022-10-03 02:06:48	24	332.8	-116.4	3.703	3.686	34	31	0.4	3	0	-1	1
2022-10-03 02:07:08	25	333	-116	3.705	3.689	34	31	0.2	3	1	0	0
2022-10-03 02:07:28	25	333.3	-116.2	3.708	3.692	34	31	0	3	0	-1	1
2022-10-03 02:07:48	26	333.3	-116.2	3.709	3.693	34	31	0.3	3	1	0	0
2022-10-03 02:08:08	26	333.5	-116.5	3.711	3.696	34	31	1.8	3	0	-1	1
2022-10-03 02:08:28	27	333.8	-118.3	3.714	3.697	33	31	1	2	1	0	0
2022-10-03 02:08:48	27	334	-117.3	3.716	3.699	33	31	4.7	2	0	-1	1
2022-10-03 02:09:08	28	333.8	-112.6	3.716	3.7	33	31	1.5	2	1	0	0
2022-10-03 02:09:28	28	334	-114.1	3.718	3.703	33	31	0	2	0	0	0
2022-10-03 02:09:48	28	334.5	-114.1	3.721	3.704	33	31	1	2	0	-1	1
2022-10-03 02:10:08	29	334.5	-113.1	3.722	3.705	33	31	1.1	2	1	0	0
2022-10-03 02:10:28	29	334.8	-112	3.725	3.708	33	30	0.5	3	0	-1	1
2022-10-03 02:10:48	30	334.8	-112.5	3.725	3.708	33	30	0.6	3	1	0	0
2022-10-03 02:11:08	30	334.8	-113.1	3.728	3.71	33	30	1.2	3	0	-1	1
2022-10-03 02:11:28	31	335.3	-111.9	3.731	3.714	33	30	1.1	3	1	0	0
2022-10-03 02:11:48	31	335.3	-113	3.733	3.716	33	30	0.7	3	0	-1	1
2022-10-03 02:12:08	32	335.5	-112.3	3.734	3.717	33	30	0.4	3	1	0	0
2022-10-03 02:12:28	32	335.8	-112.7	3.736	3.72	33	30	2.4	3	0	-1	1
2022-10-03 02:12:48	33	336	-115.1	3.74	3.723	33	30	2.2	3	1	0	0
2022-10-03 02:13:08	33	336	-112.9	3.743	3.724	33	30	1.4	3	0	0	0
2022-10-03 02:13:28	33	336.3	-114.3	3.745	3.726	33	30	0.5	3	0	-1	1
2022-10-03 02:13:48	34	336.8	-113.8	3.749	3.731	33	30	2	3	1	0	0
2022-10-03 02:14:08	34	337	-111.8	3.75	3.731	33	30	2.6	3	0	-1	1
2022-10-03 02:14:28	35	337	-114.4	3.753	3.735	33	30	0.5	3	1	0	0
2022-10-03 02:14:48	35	337.5	-114.9	3.756	3.736	33	30	1.8	3	0	-1	1
2022-10-03 02:15:08	36	337.5	-113.1	3.758	3.738	33	30	2.4	3	1	0	0
2022-10-03 02:15:28	36	338	-115.5	3.761	3.741	33	30	1.2	3	0	-1	1
2022-10-03 02:15:48	37	338.3	-114.3	3.765	3.744	33	30	2.5	3	1	0	0
2022-10-03 02:16:08	37	338.3	-111.8	3.766	3.745	33	30	3.1	3	0	-1	1
2022-10-03 02:16:28	38	338.5	-114.9	3.771	3.75	33	30	0	3	1	0	0
2022-10-03 02:16:48	38	338.8	-114.9	3.773	3.751	33	30	1.9	3	0	-1	1
2022-10-03 02:17:08	39	339.1	-113	3.774	3.753	33	30	1.6	3	1	0	0
2022-10-03 02:17:28	39	339.6	-114.6	3.778	3.757	33	30	0.3	3	0	0	0
2022-10-03 02:17:48	39	339.6	-114.3	3.781	3.759	33	30	1.9	3	0	-1	1
2022-10-03 02:18:08	40	339.8	-112.4	3.782	3.76	33	30	2.4	3	1	0	0
2022-10-03 02:18:28	40	340.1	-114.8	3.788	3.765	33	30	0.9	3	0	-1	1
2022-10-03 02:18:48	41	340.3	-113.9	3.79	3.768	33	30	1.9	3	1	0	0
2022-10-03 02:19:08	41	340.6	-112	3.792	3.768	33	30	4	3	0	-1	1
2022-10-03 02:19:28	42	340.8	-116	3.796	3.772	33	30	3.4	3	1	0	0
2022-10-03 02:19:48	42	341.1	-112.6	3.799	3.775	33	30	1	3	0	-1	1
2022-10-03 02:20:08	43	341.3	-113.6	3.8	3.777	33	30	0.8	3	1	0	0
2022-10-03 02:20:28	43	341.6	-114.4	3.805	3.781	33	30	1.4	3	0	-1	1
2022-10-03 02:20:48	44	341.8	-113	3.808	3.783	33	30	2.6	3	1	0	0
2022-10-03 02:21:08	44	342.3	-115.6	3.812	3.786	33	30	1.4	3	0	-1	1
2022-10-03 02:21:28	45	342.6	-114.2	3.815	3.79	33	30	2.2	3	1	0	0
2022-10-03 02:21:48	45	342.6	-112	3.819	3.793	33	30	2.9	3	0	0	0
2022-10-03 02:22:08	45	343.1	-114.9	3.822	3.796	33	30	1.9	3	0	-1	1
2022-10-03 02:22:28	46	343.1	-113	3.826	3.799	33	30	0.8	3	1	0	0
2022-10-03 02:22:48	46	343.6	-112.2	3.828	3.802	33	30	3.2	3	0	-1	1
2022-10-03 02:23:08	47	344.3	-115.4	3.833	3.805	33	30	2.6	3	1	0	0
2022-10-03 02:23:28	47	344.3	-112.8	3.837	3.809	33	30	0.6	3	0	-1	1
2022-10-03 02:23:48	48	344.6	-112.2	3.838	3.812	33	30	3.3	3	1	0	0
2022-10-03 02:24:08	48	345.1	-115.5	3.845	3.815	33	30	3.5	3	0	-1	1
2022-10-03 02:24:28	49	345.3	-112	3.848	3.82	33	30	1.9	3	1	0	0
2022-10-03 02:24:48	49	345.6	-113.9	3.852	3.822	33	31	0.8	2	0	-1	1
2022-10-03 02:25:08	50	346.1	-114.7	3.857	3.827	33	31	2.6	2	1	0	0
2022-10-03 02:25:28	50	346.3	-112.1	3.859	3.83	33	31	1.6	2	0	-1	1
2022-10-03 02:25:48	51	346.6	-113.7	3.864	3.835	33	31	1.8	2	1	0	0
2022-10-03 02:26:08	51	347.1	-115.5	3.869	3.839	33	31	2.3	2	0	0	0
2022-10-03 02:26:28	51	347.3	-113.2	3.873	3.842	33	31	1.2	2	0	-1	1
2022-10-03 02:26:48	52	347.8	-112	3.877	3.846	34	31	3.5	3	1	0	0
2022-10-03 02:27:08	52	348.1	-115.5	3.881	3.851	34	31	2	3	0	-1	1
2022-10-03 02:27:28	53	348.6	-113.5	3.884	3.852	34	31	1.4	3	1	0	0
2022-10-03 02:27:48	53	348.8	-112.1	3.89	3.858	34	31	3.4	3	0	-1	1
2022-10-03 02:28:08	54	349.3	-115.5	3.896	3.863	34	31	3.2	3	1	0	0
2022-10-03 02:28:28	54	349.8	-112.3	3.899	3.867	34	31	1	3	0	-1	1
2022-10-03 02:28:48	55	350.1	-113.3	3.903	3.87	34	31	2.1	3	1	0	0
2022-10-03 02:29:08	55	350.6	-115.4	3.908	3.875	34	31	3.5	3	0	-1	1
2022-10-03 02:29:28	56	350.8	-111.9	3.912	3.879	34	31	1.2	3	1	0	0
2022-10-03 02:29:48	56	351.4	-113.1	3.916	3.884	34	31	3.2	3	0	-1	1
2022-10-03 02:30:08	57	351.9	-116.3	3.922	3.887	34	31	2.8	3	1	0	0
2022-10-03 02:30:28	57	352.1	-113.5	3.927	3.892	34	31	1	3	0	0	0
2022-10-03 02:30:48	57	352.6	-112.5	3.932	3.896	34	31	2.9	3	0	-1	1
2022-10-03 02:31:08	58	352.9	-115.4	3.937	3.902	34	31	2	3	1	0	0
2022-10-03 02:31:28	58	353.1	-113.4	3.94	3.904	34	31	1.3	3	0	-1	1
2022-10-03 02:31:48	59	353.6	-112.1	3.945	3.91	34	31	98.5	3	1	53	53
2022-10-03 17:09:18	6	314.7	-13.6	3.509	3.49	36	32	0.9	4	-53	0	0
2022-10-03 17:09:38	6	315	-12.7	3.51	3.492	36	32	3.1	4	0	0	0
2022-10-03 17:09:58	6	315.2	-9.6	3.51	3.492	36	32	1.9	4	0	0	0
2022-10-03 17:10:18	6	315	-7.7	3.51	3.492	36	32	0.2	4	0	0	0
2022-10-03 17:10:38	6	315	-7.5	3.51	3.492	36	32	0.2	4	0	0	0
2022-10-03 17:10:58	6	315.2	-7.7	3.511	3.493	36	32	104.8	4	0	-1	1
2022-10-03 17:11:18	7	320.2	-112.5	3.567	3.547	36	32	0.2	4	1	0	0
2022-10-03 17:11:38	7	321.5	-112.7	3.579	3.557	36	32	0.2	4	0	0	0
2022-10-03 17:11:58	7	322	-112.9	3.588	3.565	36	32	0.1	4	0	-1	1
2022-10-03 17:12:18	8	322.7	-113	3.596	3.571	36	32	0.3	4	1	0	0
2022-10-03 17:12:38	8	323.2	-112.7	3.602	3.576	36	32	0	4	0	-1	1
2022-10-03 17:12:58	9	323.7	-112.7	3.607	3.581	36	32	2.1	4	1	0	0
2022-10-03 17:13:18	9	324.2	-114.8	3.614	3.588	36	32	0.4	4	0	-1	1
2022-10-03 17:13:38	10	325	-115.2	3.62	3.592	36	32	0.1	4	1	0	0
2022-10-03 17:13:58	10	325.2	-115.1	3.625	3.597	36	32	0.1	4	0	-1	1
2022-10-03 17:14:18	11	325.7	-115.2	3.63	3.602	36	32	0.2	4	1	0	0
2022-10-03 17:14:38	11	326	-115	3.634	3.607	36	32	0.3	4	0	-1	1
2022-10-03 17:14:58	12	326.5	-115.3	3.638	3.612	36	32	0.3	4	1	0	0
2022-10-03 17:15:18	12	327	-115	3.643	3.615	36	32	0.3	4	0	0	0
2022-10-03 17:15:38	12	327.3	-115.3	3.647	3.62	36	32	0	4	0	-1	1
2022-10-03 17:15:58	13	327.8	-115.3	3.65	3.624	36	32	0.1	4	1	0	0
2022-10-03 17:16:18	13	328	-115.4	3.655	3.628	36	32	0.3	4	0	-1	1
2022-10-03 17:16:38	14	328.3	-115.1	3.659	3.631	36	32	0.1	4	1	0	0
2022-10-03 17:16:58	14	328.8	-115.2	3.662	3.635	36	32	0.1	4	0	-1	1
2022-10-03 17:17:18	15	329	-115.3	3.666	3.64	36	32	0.2	4	1	0	0
2022-10-03 17:17:38	15	329.3	-115.1	3.669	3.644	36	32	0.2	4	0	-1	1
2022-10-03 17:17:58	16	329.8	-115.3	3.673	3.647	36	32	1.5	4	1	0	0
2022-10-03 17:18:18	16	330	-116.8	3.677	3.652	35	32	0.1	3	0	-1	1
2022-10-03 17:18:38	17	330.5	-116.9	3.68	3.655	35	32	0.5	3	1	0	0
2022-10-03 17:18:58	17	330.5	-117.4	3.683	3.659	35	32	0.1	3	0	0	0
2022-10-03 17:19:18	17	330.8	-117.3	3.687	3.663	35	32	0.1	3	0	-1	1
2022-10-03 17:19:38	18	331.3	-117.2	3.689	3.666	35	32	0.2	3	1	0	0
2022-10-03 17:19:58	18	331.5	-117.4	3.692	3.67	35	32	0.2	3	0	-1	1
2022-10-03 17:20:18	19	332	-117.2	3.695	3.673	35	31	0.2	4	1	0	0
2022-10-03 17:20:38	19	332	-117	3.697	3.676	35	31	0.2	4	0	-1	1
2022-10-03 17:20:58	20	332.3	-117.2	3.698	3.678	35	31	0.4	4	1	0	0
2022-10-03 17:21:18	20	332.5	-116.8	3.701	3.682	35	31	0.5	4	0	-1	1
2022-10-03 17:21:38	21	332.8	-117.3	3.703	3.683	35	31	0.2	4	1	0	0
2022-10-03 17:21:58	21	332.8	-117.1	3.705	3.687	35	31	0.1	4	0	-1	1
2022-10-03 17:22:18	22	333	-117	3.707	3.689	35	31	0.2	4	1	0	0
2022-10-03 17:22:38	22	333.3	-117.2	3.709	3.69	35	31	0	4	0	-1	1
2022-10-03 17:22:58	23	333.3	-117.2	3.71	3.693	34	31	0.3	3	1	0	0
2022-10-03 17:23:18	23	333.5	-116.9	3.712	3.694	34	31	0.3	3	0	-1	1
2022-10-03 17:23:38	24	333.5	-117.2	3.714	3.697	34	31	0.5	3	1	0	0
2022-10-03 17:23:58	24	333.8	-116.7	3.716	3.698	34	31	0.6	3	0	-1	1
2022-10-03 17:24:18	25	334	-117.3	3.718	3.701	34	31	0.2	3	1	0	0
2022-10-03 17:24:38	25	334.3	-117.1	3.72	3.702	34	31	0.3	3	0	0	0
2022-10-03 17:24:58	25	334.5	-116.8	3.722	3.704	34	31	0.4	3	0	-1	1
2022-10-03 17:25:18	26	334.5	-117.2	3.724	3.706	34	31	0	3	1	0	0
2022-10-03 17:25:38	26	334.8	-117.2	3.726	3.707	34	31	0	3	0	-1	1
2022-10-03 17:25:58	27	335	-117.2	3.728	3.71	34	31	0.1	3	1	0	0
2022-10-03 17:26:18	27	335	-117.3	3.73	3.712	34	31	0.3	3	0	-1	1
2022-10-03 17:26:38	28	335.3	-117	3.732	3.713	34	30	0.2	4	1	0	0
2022-10-03 17:26:58	28	335.5	-117.2	3.734	3.715	34	30	0.1	4	0	-1	1
2022-10-03 17:27:18	29	335.5	-117.1	3.736	3.718	34	30	0.1	4	1	0	0
2022-10-03 17:27:38	29	335.8	-117.2	3.739	3.719	34	30	0.5	4	0	-1	1
2022-10-03 17:27:58	30	336	-116.7	3.74	3.722	34	30	0.3	4	1	0	0
2022-10-03 17:28:18	30	336.3	-117	3.742	3.724	34	30	0.2	4	0	-1	1
2022-10-03 17:28:38	31	336.3	-117.2	3.745	3.726	34	30	0.2	4	1	0	0
2022-10-03 17:28:58	31	336.8	-117	3.747	3.728	34	30	0.1	4	0	0	0
2022-10-03 17:29:18	31	336.8	-116.9	3.749	3.73	34	30	0.2	4	0	-1	1
2022-10-03 17:29:38	32	337	-117.1	3.752	3.732	34	30	0.2	4	1	0	0
2022-10-03 17:29:58	32	337.3	-116.9	3.754	3.734	34	30	0.2	4	0	-1	1
2022-10-03 17:30:18	33	337.5	-117.1	3.757	3.737	34	30	0.3	4	1	0	0
2022-10-03 17:30:38	33	337.5	-116.8	3.76	3.739	34	30	0.2	4	0	-1	1
2022-10-03 17:30:58	34	337.8	-117	3.762	3.741	34	30	0.2	4	1	0	0
2022-10-03 17:31:18	34	338	-117.2	3.764	3.743	34	30	0.3	4	0	-1	1
2022-10-03 17:31:38	35	338.3	-116.9	3.766	3.746	34	30	0.1	4	1	0	0
2022-10-03 17:31:58	35	338.3	-117	3.77	3.749	34	30	0.3	4	0	-1	1
2022-10-03 17:32:18	36	338.8	-117.3	3.772	3.751	34	30	0.3	4	1	0	0
2022-10-03 17:32:38	36	339.1	-117	3.775	3.753	34	30	0.2	4	0	-1	1
2022-10-03 17:32:58	37	339.1	-117.2	3.778	3.756	34	30	0.5	4	1	0	0
2022-10-03 17:33:18	37	339.6	-116.7	3.78	3.758	34	30	0.1	4	0	-1	1
2022-10-03 17:33:38	38	339.6	-116.8	3.783	3.761	34	30	0.3	4	1	0	0
2022-10-03 17:33:58	38	339.8	-117.1	3.786	3.763	34	30	0.1	4	0	-1	1
2022-10-03 17:34:18	39	340.3	-117	3.79	3.766	34	30	0.3	4	1	0	0
2022-10-03 17:34:38	39	340.6	-117.3	3.793	3.769	34	30	0.3	4	0	0	0
2022-10-03 17:34:58	39	340.8	-117	3.796	3.772	34	30	0.1	4	0	-1	1
2022-10-03 17:35:18	40	341.1	-116.9	3.799	3.776	34	30	0.3	4	1	0	0
2022-10-03 17:35:38	40	341.3	-117.2	3.802	3.778	34	30	0.2	4	0	-1	1
2022-10-03 17:35:58	41	341.6	-117	3.806	3.781	34	30	0.1	4	1	0	0
2022-10-03 17:36:18	41	341.8	-116.9	3.809	3.784	34	30	0.4	4	0	-1	1
2022-10-03 17:36:38	42	342.3	-117.3	3.813	3.787	34	30	0.5	4	1	0	0
2022-10-03 17:36:58	42	342.6	-116.8	3.816	3.79	34	30	0.4	4	0	-1	1
2022-10-03 17:37:18	43	342.8	-117.2	3.819	3.793	34	30	0.1	4	1	0	0
2022-10-03 17:37:38	43	343.1	-117.1	3.823	3.796	34	30	0.1	4	0	-1	1
2022-10-03 17:37:58	44	343.6	-117	3.827	3.801	34	30	0.3	4	1	0	0
2022-10-03 17:38:18	44	343.8	-117.3	3.83	3.805	34	30	0.1	4	0	-1	1
2022-10-03 17:38:38	45	344.3	-117.2	3.835	3.807	34	30	0.1	4	1	0	0
2022-10-03 17:38:58	45	344.6	-117.1	3.838	3.81	34	30	0	4	0	-1	1
2022-10-03 17:39:18	46	344.8	-117.1	3.843	3.814	34	30	0.3	4	1	0	0
2022-10-03 17:39:38	46	345.1	-116.8	3.846	3.817	34	30	0.5	4	0	-1	1
2022-10-03 17:39:58	47	345.3	-117.3	3.851	3.821	34	31	0.2	3	1	0	0
2022-10-03 17:40:18	47	345.8	-117.1	3.854	3.825	34	31	0.2	3	0	0	0
2022-10-03 17:40:38	47	346.1	-116.9	3.858	3.829	34	31	0.2	3	0	-1	1
2022-10-03 17:40:58	48	346.6	-117.1	3.863	3.832	34	31	0.3	3	1	0	0
2022-10-03 17:41:18	48	347.1	-116.8	3.868	3.837	34	31	0.3	3	0	-1	1
2022-10-03 17:41:38	49	347.3	-117.1	3.871	3.84	34	31	0	3	1	0	0
2022-10-03 17:41:58	49	347.6	-117.1	3.876	3.845	34	31	0.3	3	0	-1	1
2022-10-03 17:42:18	50	348.1	-116.8	3.881	3.849	34	31	0.3	3	1	0	0
2022-10-03 17:42:38	50	348.3	-117.1	3.885	3.853	34	31	0.3	3	0	-1	1
2022-10-03 17:42:58	51	348.8	-116.8	3.889	3.857	34	31	0.3	3	1	0	0
2022-10-03 17:43:18	51	349.3	-117.1	3.894	3.861	34	31	0.4	3	0	-1	1
2022-10-03 17:43:38	52	349.6	-117.5	3.899	3.866	34	31	0.6	3	1	0	0
2022-10-03 17:43:58	52	350.1	-116.9	3.903	3.87	34	31	0.3	3	0	-1	1
2022-10-03 17:44:18	53	350.6	-117.2	3.908	3.875	34	31	0.2	3	1	0	0
2022-10-03 17:44:38	53	350.8	-117.4	3.913	3.879	34	31	0.3	3	0	-1	1
2022-10-03 17:44:58	54	351.4	-117.1	3.917	3.884	34	31	0.4	3	1	0	0
2022-10-03 17:45:18	54	351.6	-117.5	3.922	3.888	34	31	0.5	3	0	-1	1
2022-10-03 17:45:38	55	352.1	-117	3.926	3.892	34	31	0.1	3	1	0	0
2022-10-03 17:45:58	55	352.6	-117.1	3.932	3.898	34	31	0.3	3	0	-1	1
2022-10-03 17:46:18	56	352.9	-117.4	3.937	3.902	34	31	0.4	3	1	0	0
2022-10-03 17:46:38	56	353.4	-117	3.942	3.906	34	31	0.2	3	0	0	0
2022-10-03 17:46:58	56	353.6	-117.2	3.947	3.911	34	31	0.2	3	0	-1	1
2022-10-03 17:47:18	57	354.4	-117.4	3.951	3.916	34	31	0.3	3	1	0	0
2022-10-03 17:47:38	57	354.6	-117.1	3.957	3.921	34	31	0.5	3	0	-1	1
2022-10-03 17:47:58	58	355.4	-117.6	3.961	3.925	34	31	0.5	3	1	0	0
2022-10-03 17:48:18	58	355.6	-117.1	3.966	3.931	34	31	15.2	3	0	-1	1
2022-10-03 17:48:38	59	355.4	-101.9	3.963	3.927	34	31	0.4	3	1	0	0
2022-10-03 17:48:58	59	355.6	-102.3	3.966	3.931	34	31	0.2	3	0	-1	1
2022-10-03 17:49:18	60	356.1	-102.1	3.971	3.935	34	31	0.1	3	1	0	0
2022-10-03 17:49:38	60	356.1	-102.2	3.974	3.939	34	31	0.1	3	0	0	0
2022-10-03 17:49:58	60	356.6	-102.1	3.978	3.942	34	31	0.1	3	0	-1	1
2022-10-03 17:50:18	61	357.1	-102	3.982	3.947	34	31	0.1	3	1	0	0
2022-10-03 17:50:38	61	357.6	-102.1	3.987	3.951	34	31	0.2	3	0	-1	1
2022-10-03 17:50:58	62	357.9	-102.3	3.991	3.955	34	31	0.4	3	1	0	0
2022-10-03 17:51:18	62	358.1	-101.9	3.996	3.959	34	31	0.3	3	0	0	0
2022-10-03 17:51:38	62	358.6	-102.2	4	3.964	34	31	0.3	3	0	-1	1
2022-10-03 17:51:58	63	359.1	-101.9	4.005	3.969	34	31	0.2	3	1	0	0
2022-10-03 17:52:18	63	359.4	-102.1	4.009	3.973	34	31	0.2	3	0	-1	1
2022-10-03 17:52:38	64	359.9	-101.9	4.014	3.977	34	31	0.3	3	1	0	0
2022-10-03 17:52:58	64	360.1	-102.2	4.018	3.982	34	31	0.1	3	0	-1	1
2022-10-03 17:53:18	65	360.6	-102.3	4.022	3.985	34	31	0	3	1	0	0
2022-10-03 17:53:38	65	360.9	-102.3	4.027	3.991	34	31	0	3	0	0	0
2022-10-03 17:53:58	65	361.4	-102.3	4.032	3.994	34	31	0.2	3	0	-1	1
2022-10-03 17:54:18	66	361.6	-102.1	4.036	3.998	34	31	0.1	3	1	0	0
2022-10-03 17:54:38	66	362.1	-102	4.04	4.003	34	31	0.5	3	0	-1	1
2022-10-03 17:54:58	67	362.6	-102.5	4.045	4.007	34	31	0.5	3	1	0	0
2022-10-03 17:55:18	67	363.1	-102	4.049	4.012	34	31	0.3	3	0	-1	1
2022-10-03 17:55:38	68	363.4	-102.3	4.055	4.017	34	31	0.2	3	1	0	0
2022-10-03 17:55:58	68	363.9	-102.1	4.06	4.022	34	31	0	3	0	0	0
2022-10-03 17:56:18	68	364.4	-102.1	4.065	4.026	34	31	0.3	3	0	-1	1
2022-10-03 17:56:38	69	364.7	-102.4	4.069	4.031	34	31	0.3	3	1	0	0
2022-10-03 17:56:58	69	365.2	-102.1	4.074	4.036	34	31	0.1	3	0	-1	1
2022-10-03 17:57:18	70	365.7	-102	4.078	4.04	34	31	0	3	1	0	0
2022-10-03 17:57:38	70	366.2	-102	4.084	4.045	34	31	0.1	3	0	-1	1
2022-10-03 17:57:58	71	366.4	-101.9	4.088	4.049	34	31	0.4	3	1	0	0
2022-10-03 17:58:18	71	366.9	-102.3	4.094	4.053	34	30	0.2	4	0	0	0
2022-10-03 17:58:38	71	367.4	-102.1	4.099	4.058	34	30	55.5	4	0	-1	1
2022-10-03 17:58:58	72	364.9	-46.6	4.073	4.035	34	30	0.4	4	1	0	0
2022-10-03 17:59:18	72	364.7	-47	4.07	4.033	34	30	0.4	4	0	0	0
2022-10-03 17:59:38	72	364.7	-46.6	4.07	4.033	34	30	0.2	4	0	-1	1
2022-10-03 17:59:58	73	364.7	-46.8	4.072	4.034	34	30	0.1	4	1	0	0
2022-10-03 18:00:18	73	365.2	-46.9	4.072	4.036	34	30	0.4	4	0	0	0
2022-10-03 18:00:38	73	365.2	-46.5	4.074	4.037	34	30	0.2	4	0	-1	1
2022-10-03 18:00:58	74	365.2	-46.7	4.076	4.039	34	30	0.2	4	1	0	0
2022-10-03 18:01:18	74	365.4	-46.9	4.078	4.041	33	30	0.2	3	0	0	0
2022-10-03 18:01:38	74	365.7	-46.7	4.079	4.042	33	30	0.1	3	0	-1	1
2022-10-03 18:01:58	75	365.7	-46.8	4.082	4.045	33	30	0.4	3	1	0	0
2022-10-03 18:02:18	75	365.9	-46.4	4.084	4.048	33	30	0.2	3	0	0	0
2022-10-03 18:02:38	75	366.2	-46.6	4.086	4.049	33	30	0.3	3	0	-1	1
2022-10-03 18:02:58	76	366.2	-46.9	4.088	4.052	33	29	0.4	4	1	0	0
2022-10-03 18:03:18	76	366.7	-46.5	4.09	4.053	33	29	0.5	4	0	0	0
2022-10-03 18:03:38	76	366.7	-47	4.092	4.055	33	29	0.4	4	0	-1	1
2022-10-03 18:03:58	77	366.9	-46.6	4.095	4.058	33	29	0	4	1	0	0
2022-10-03 18:04:18	77	367.2	-46.6	4.097	4.059	33	29	0.5	4	0	0	0
2022-10-03 18:04:38	77	367.4	-47.1	4.099	4.062	33	29	0.3	4	0	-1	1
2022-10-03 18:04:58	78	367.4	-46.8	4.101	4.064	33	29	0.1	4	1	0	0
2022-10-03 18:05:18	78	367.7	-46.7	4.103	4.066	33	29	0	4	0	0	0
2022-10-03 18:05:38	78	367.9	-46.7	4.106	4.068	33	29	0.1	4	0	-1	1
2022-10-03 18:05:58	79	368.2	-46.6	4.108	4.07	33	29	0.3	4	1	0	0
2022-10-03 18:06:18	79	368.2	-46.9	4.11	4.072	32	29	0.2	3	0	0	0
2022-10-03 18:06:38	79	368.7	-46.7	4.112	4.075	32	29	0.2	3	0	-1	1
2022-10-03 18:06:58	80	368.7	-46.5	4.115	4.077	32	29	0.5	3	1	0	0
2022-10-03 18:07:18	80	368.9	-47	4.117	4.079	32	29	0.4	3	0	0	0
2022-10-03 18:07:38	80	368.9	-46.6	4.119	4.081	32	28	0.3	4	0	0	0
2022-10-03 18:07:58	80	369.4	-46.9	4.121	4.084	32	28	0.1	4	0	-1	1
2022-10-03 18:08:18	81	369.4	-46.8	4.123	4.085	32	28	0.2	4	1	0	0
2022-10-03 18:08:38	81	369.7	-46.6	4.126	4.088	32	28	0.2	4	0	0	0
2022-10-03 18:08:58	81	369.9	-46.8	4.127	4.09	32	28	0.1	4	0	-1	1
2022-10-03 18:09:18	82	370.2	-46.9	4.13	4.093	32	28	0.2	4	1	0	0
2022-10-03 18:09:38	82	370.2	-46.7	4.132	4.094	32	28	0.3	4	0	0	0
2022-10-03 18:09:58	82	370.4	-47	4.135	4.097	32	28	0.2	4	0	-1	1
2022-10-03 18:10:18	83	370.7	-46.8	4.137	4.099	32	28	0	4	1	0	0
2022-10-03 18:10:38	83	370.9	-46.8	4.139	4.101	32	28	0.3	4	0	0	0
2022-10-03 18:10:58	83	370.9	-47.1	4.141	4.104	32	28	0.4	4	0	-1	1
2022-10-03 18:11:18	84	371.4	-46.7	4.144	4.106	32	28	0.3	4	1	0	0
2022-10-03 18:11:38	84	371.4	-47	4.146	4.108	32	28	0.4	4	0	0	0
2022-10-03 18:11:58	84	371.7	-46.6	4.148	4.11	31	28	0.1	3	0	-1	1
2022-10-03 18:12:18	85	371.9	-46.7	4.151	4.113	31	27	0.4	4	1	0	0
2022-10-03 18:12:38	85	372.2	-47.1	4.152	4.114	31	27	0.3	4	0	-1	1
2022-10-03 18:12:58	86	372.2	-46.8	4.155	4.117	31	27	0	4	1	0	0
2022-10-03 18:13:18	86	372.4	-46.8	4.157	4.119	31	27	0.1	4	0	-1	1
2022-10-03 18:13:38	87	372.7	-46.9	4.16	4.121	31	27	0.2	4	1	0	0
2022-10-03 18:13:58	87	372.9	-46.7	4.163	4.124	31	27	0.4	4	0	-1	1
2022-10-03 18:14:18	88	372.9	-47.1	4.164	4.126	31	27	0.3	4	1	0	0
2022-10-03 18:14:38	88	373.4	-46.8	4.166	4.128	31	27	0.1	4	0	0	0
2022-10-03 18:14:58	88	373.4	-46.7	4.168	4.13	31	27	0.4	4	0	-1	1
2022-10-03 18:15:18	89	373.7	-47.1	4.17	4.133	31	27	0.4	4	1	0	0
2022-10-03 18:15:38	89	374.2	-46.7	4.173	4.135	31	27	0.3	4	0	-1	1
2022-10-03 18:15:58	90	374.2	-47	4.176	4.137	31	27	0	4	1	0	0
2022-10-03 18:16:18	90	374.4	-47	4.177	4.14	31	27	0.3	4	0	0	0
2022-10-03 18:16:38	90	374.4	-46.7	4.18	4.142	31	27	0.3	4	0	-1	1
2022-10-03 18:16:58	91	374.7	-47	4.182	4.144	31	27	0.3	4	1	0	0
2022-10-03 18:17:18	91	374.9	-46.7	4.186	4.146	31	26	0.4	5	0	-1	1
2022-10-03 18:17:38	92	375.2	-47.1	4.187	4.149	30	26	0.3	4	1	0	0
2022-10-03 18:17:58	92	375.2	-46.8	4.189	4.151	30	26	0.1	4	0	0	0
2022-10-03 18:18:18	92	375.7	-46.9	4.192	4.154	30	26	0.3	4	0	-1	1
2022-10-03 18:18:38	93	375.7	-47.2	4.194	4.155	30	26	0.4	4	1	0	0
2022-10-03 18:18:58	93	376.2	-46.8	4.196	4.158	30	26	0.2	4	0	-1	1
2022-10-03 18:19:18	94	376.2	-47	4.199	4.16	30	26	0.2	4	1	0	0
2022-10-03 18:19:38	94	376.5	-46.8	4.201	4.162	30	26	0.1	4	0	0	0
2022-10-03 18:19:58	94	376.7	-46.9	4.204	4.165	30	26	0.2	4	0	-1	1
2022-10-03 18:20:18	95	377	-47.1	4.205	4.167	30	26	36.2	4	1	85	85
2022-10-04 04:07:48	10	317.2	-10.9	3.538	3.509	36	32	3.9	4	-85	0	0
2022-10-04 04:08:08	10	317	-7	3.537	3.509	36	32	0.5	4	0	0	0
2022-10-04 04:08:28	10	317.2	-7.5	3.539	3.511	36	32	0.3	4	0	0	0
2022-10-04 04:08:48	10	317.2	-7.8	3.539	3.511	36	32	0.1	4	0	0	0
2022-10-04 04:09:08	10	317.2	-7.9	3.54	3.512	36	32	0.2	4	0	0	0
2022-10-04 04:09:28	10	317.2	-8.1	3.54	3.513	36	32	64.9	4	0	0	0
2022-10-04 04:09:48	10	320	-73	3.566	3.538	36	32	40.4	4	0	-1	1
2022-10-04 04:10:08	11	322.7	-113.4	3.597	3.567	36	33	3.7	3	1	0	0
2022-10-04 04:10:28	11	323.7	-109.7	3.608	3.579	36	33	0.7	3	0	-1	1
2022-10-04 04:10:48	12	324.5	-110.4	3.616	3.587	36	33	0.3	3	1	0	0
2022-10-04 04:11:08	12	325	-110.7	3.623	3.594	36	33	1.1	3	0	-1	1
2022-10-04 04:11:28	13	325.7	-111.8	3.629	3.601	36	33	0.8	3	1	0	0
2022-10-04 04:11:48	13	326.3	-111	3.633	3.607	36	33	1.1	3	0	0	0
2022-10-04 04:12:08	13	326.5	-109.9	3.638	3.612	36	33	0.5	3	0	-1	1
2022-10-04 04:12:28	14	327	-110.4	3.643	3.617	36	33	0.9	3	1	0	0
2022-10-04 04:12:48	14	327.5	-111.3	3.648	3.622	36	33	0.3	3	0	-1	1
2022-10-04 04:13:08	15	327.8	-111	3.651	3.625	36	33	0.1	3	1	0	0
2022-10-04 04:13:28	15	328	-111.1	3.655	3.631	36	33	1.8	3	0	-1	1
2022-10-04 04:13:48	16	328.5	-112.9	3.66	3.635	36	33	2.8	3	1	0	0
2022-10-04 04:14:08	16	328.8	-110.1	3.662	3.639	36	33	0	3	0	-1	1
2022-10-04 04:14:28	17	329.3	-110.1	3.667	3.643	36	33	3.7	3	1	0	0
2022-10-04 04:14:48	17	329.5	-113.8	3.67	3.648	36	33	2.8	3	0	-1	1
2022-10-04 04:15:08	18	329.8	-111	3.672	3.651	36	33	0.9	3	1	0	0
2022-10-04 04:15:28	18	330	-110.1	3.676	3.654	36	33	2.4	3	0	0	0
2022-10-04 04:15:48	18	330.5	-112.5	3.679	3.658	36	32	1.2	4	0	-1	1
2022-10-04 04:16:08	19	330.8	-111.3	3.682	3.661	36	32	0.3	4	1	0	0
2022-10-04 04:16:28	19	330.8	-111	3.684	3.664	36	32	1.7	4	0	-1	1
2022-10-04 04:16:48	20	331.3	-112.7	3.686	3.667	36	32	0	4	1	0	0
2022-10-04 04:17:08	20	331.5	-112.7	3.69	3.671	36	32	2.7	4	0	-1	1
2022-10-04 04:17:28	21	331.8	-110	3.691	3.672	36	32	0.6	4	1	0	0
2022-10-04 04:17:48	21	331.8	-110.6	3.693	3.676	35	32	3.4	3	0	-1	1
2022-10-04 04:18:08	22	332.3	-114	3.697	3.68	35	32	2.8	3	1	0	0
2022-10-04 04:18:28	22	332.3	-111.2	3.697	3.681	35	32	0.1	3	0	0	0
2022-10-04 04:18:48	22	332.5	-111.3	3.7	3.684	35	32	1.6	3	0	-1	1
2022-10-04 04:19:08	23	332.8	-112.9	3.703	3.686	35	32	2.7	3	1	0	0
2022-10-04 04:19:28	23	332.8	-110.2	3.703	3.688	35	32	0.9	3	0	-1	1
2022-10-04 04:19:48	24	333	-111.1	3.705	3.688	35	32	2.9	3	1	0	0
2022-10-04 04:20:08	24	333.3	-114	3.708	3.692	35	32	2.7	3	0	-1	1
2022-10-04 04:20:28	25	333.3	-111.3	3.709	3.694	35	32	1.5	3	1	0	0
2022-10-04 04:20:48	25	333.3	-109.8	3.711	3.695	35	32	2.6	3	0	-1	1
2022-10-04 04:21:08	26	333.5	-112.4	3.713	3.697	35	31	0.4	4	1	0	0
2022-10-04 04:21:28	26	333.8	-112	3.714	3.698	35	31	1.2	4	0	-1	1
2022-10-04 04:21:48	27	333.8	-110.8	3.715	3.7	35	31	1.7	4	1	0	0
2022-10-04 04:22:08	27	334	-112.5	3.718	3.703	35	31	0.6	4	0	0	0
2022-10-04 04:22:28	27	334.5	-111.9	3.72	3.704	35	31	2	4	0	-1	1
2022-10-04 04:22:48	28	334.5	-109.9	3.722	3.705	35	31	1.7	4	1	0	0
2022-10-04 04:23:08	28	334.5	-111.6	3.723	3.707	35	31	2	4	0	-1	1
2022-10-04 04:23:28	29	334.8	-113.6	3.727	3.709	35	31	2.5	4	1	0	0
2022-10-04 04:23:48	29	334.8	-111.1	3.728	3.712	34	31	1.1	3	0	-1	1
2022-10-04 04:24:08	30	335.3	-110	3.73	3.713	34	31	2.8	3	1	0	0
2022-10-04 04:24:28	30	335.5	-112.8	3.733	3.717	34	31	1.8	3	0	-1	1
2022-10-04 04:24:48	31	335.5	-111	3.734	3.717	34	31	0.1	3	1	0	0
2022-10-04 04:25:08	31	335.5	-110.9	3.736	3.718	34	31	2.7	3	0	0	0
2022-10-04 04:25:28	31	336	-113.6	3.739	3.722	34	31	3.2	3	0	-1	1
2022-10-04 04:25:48	32	336	-110.4	3.741	3.724	34	31	0.5	3	1	0	0
2022-10-04 04:26:08	32	336.3	-109.9	3.743	3.725	34	31	3	3	0	-1	1
2022-10-04 04:26:28	33	336.5	-112.9	3.746	3.728	34	31	1.2	3	1	0	0
2022-10-04 04:26:48	33	336.8	-111.7	3.748	3.729	34	31	1.8	3	0	-1	1
2022-10-04 04:27:08	34	336.8	-109.9	3.75	3.731	34	31	2.6	3	1	0	0
2022-10-04 04:27:28	34	337	-112.5	3.753	3.735	34	31	1.3	3	0	-1	1
2022-10-04 04:27:48	35	337.3	-111.2	3.755	3.736	34	31	1.3	3	1	0	0
2022-10-04 04:28:08	35	337.5	-109.9	3.757	3.737	34	31	2.6	3	0	0	0
2022-10-04 04:28:28	35	337.8	-112.5	3.76	3.74	34	31	0.3	3	0	-1	1
2022-10-04 04:28:48	36	338	-112.8	3.763	3.743	34	31	2.9	3	1	0	0
2022-10-04 04:29:08	36	338	-109.9	3.764	3.744	34	31	0.2	3	0	-1	1
2022-10-04 04:29:28	37	338.3	-110.1	3.768	3.747	34	31	2.7	3	1	0	0
2022-10-04 04:29:48	37	338.8	-112.8	3.77	3.751	34	31	1.6	3	0	-1	1
2022-10-04 04:30:08	38	338.8	-111.2	3.772	3.751	34	31	0.1	3	1	0	0
2022-10-04 04:30:28	38	339.1	-111.1	3.775	3.754	34	31	1.9	3	0	-1	1
2022-10-04 04:30:48	39	339.3	-113	3.78	3.757	34	31	3	3	1	0	0
2022-10-04 04:31:08	39	339.6	-110	3.78	3.759	34	31	96.4	3	0	12	12
2022-10-04 05:39:48	27	325.7	-13.6	3.63	3.611	33	30	1.2	3	-12	0	0
2022-10-04 05:40:08	27	326	-12.4	3.633	3.613	33	30	2.4	3	0	0	0
2022-10-04 05:40:28	27	326	-10	3.632	3.612	33	30	2.2	3	0	0	0
2022-10-04 05:40:48	27	325.7	-7.8	3.632	3.612	33	30	0.1	3	0	0	0
2022-10-04 05:41:08	27	326	-7.9	3.632	3.612	33	30	0.3	3	0	0	0
2022-10-04 05:41:28	27	326	-8.2	3.632	3.613	33	30	104.3	3	0	-1	1
2022-10-04 05:41:48	28	330.8	-112.5	3.68	3.66	33	30	0.1	3	1	0	0
2022-10-04 05:42:08	28	331.8	-112.6	3.692	3.671	33	30	0.4	3	0	-1	1
2022-10-04 05:42:28	29	332.3	-113	3.698	3.68	33	30	2	3	1	0	0
2022-10-04 05:42:48	29	332.8	-115	3.703	3.687	33	30	0	3	0	-1	1
2022-10-04 05:43:08	30	333	-115	3.707	3.691	33	30	0.2	3	1	0	0
2022-10-04 05:43:28	30	333.5	-114.8	3.709	3.694	33	30	1.8	3	0	0	0
2022-10-04 05:43:48	30	333.8	-116.6	3.713	3.697	33	30	5	3	0	-1	1
2022-10-04 05:44:08	31	333.8	-111.6	3.714	3.698	33	30	2.9	3	1	0	0
2022-10-04 05:44:28	31	334	-114.5	3.717	3.701	33	30	2.1	3	0	-1	1
2022-10-04 05:44:48	32	334.3	-112.4	3.719	3.703	33	30	1.1	3	1	0	0
2022-10-04 05:45:08	32	334.5	-111.3	3.72	3.705	33	30	2.7	3	0	-1	1
2022-10-04 05:45:28	33	334.8	-114	3.724	3.708	33	30	0.4	3	1	0	0
2022-10-04 05:45:48	33	334.8	-113.6	3.726	3.71	33	30	2.3	3	0	-1	1
2022-10-04 05:46:08	34	335	-111.3	3.729	3.713	33	30	2.5	3	1	0	0
2022-10-04 05:46:28	34	335.5	-113.8	3.732	3.715	33	30	0.5	3	0	-1	1
2022-10-04 05:46:48	35	335.5	-114.3	3.736	3.718	33	30	3.2	3	1	0	0
2022-10-04 05:47:08	35	335.8	-111.1	3.736	3.719	33	30	1	3	0	-1	1
2022-10-04 05:47:28	36	336	-112.1	3.739	3.722	33	30	2.7	3	1	0	0
2022-10-04 05:47:48	36	336.3	-114.8	3.742	3.725	33	30	3.1	3	0	0	0
2022-10-04 05:48:08	36	336.3	-111.7	3.743	3.726	33	30	0.1	3	0	-1	1
2022-10-04 05:48:28	37	336.8	-111.8	3.747	3.728	33	30	2.7	3	1	0	0
2022-10-04 05:48:48	37	337	-114.5	3.751	3.732	33	30	3	3	0	-1	1
2022-10-04 05:49:08	38	337	-111.5	3.753	3.734	33	30	2.4	3	1	0	0
2022-10-04 05:49:28	38	337.5	-113.9	3.756	3.737	33	30	0.1	3	0	-1	1
2022-10-04 05:49:48	39	337.8	-113.8	3.759	3.74	33	30	2.2	3	1	0	0
2022-10-04 05:50:08	39	338	-111.6	3.761	3.742	33	30	1.9	3	0	-1	1
2022-10-04 05:50:28	40	338	-113.5	3.765	3.745	33	30	0.6	3	1	0	0
2022-10-04 05:50:48	40	338.5	-114.1	3.769	3.749	33	30	2.5	3	0	-1	1
2022-10-04 05:51:08	41	338.8	-111.6	3.771	3.75	33	30	1.7	3	1	0	0
2022-10-04 05:51:28	41	339.1	-113.3	3.774	3.754	33	30	0.7	3	0	0	0
2022-10-04 05:51:48	41	339.6	-114	3.779	3.758	33	30	2.6	3	0	-1	1
2022-10-04 05:52:08	42	339.8	-111.4	3.782	3.761	33	30	2.6	3	1	0	0
2022-10-04 05:52:28	42	340.1	-114	3.786	3.763	33	30	0.2	3	0	-1	1
2022-10-04 05:52:48	43	340.3	-113.8	3.79	3.768	33	30	2.2	3	1	0	0
2022-10-04 05:53:08	43	340.6	-111.6	3.793	3.769	33	30	2.5	3	0	-1	1
2022-10-04 05:53:28	44	340.8	-114.1	3.796	3.773	33	30	0.1	3	1	0	0
2022-10-04 05:53:48	44	341.3	-114.2	3.8	3.776	33	30	2.9	3	0	-1	1
2022-10-04 05:54:08	45	341.3	-111.3	3.803	3.778	33	30	2.3	3	1	0	0
2022-10-04 05:54:28	45	341.8	-113.6	3.806	3.783	33	30	0.4	3	0	-1	1
2022-10-04 05:54:48	46	342.1	-114	3.81	3.785	33	30	2.4	3	1	0	0
2022-10-04 05:55:08	46	342.3	-111.6	3.813	3.788	33	30	2.5	3	0	-1	1
2022-10-04 05:55:28	47	342.6	-114.1	3.817	3.792	33	30	0.4	3	1	0	0
2022-10-04 05:55:48	47	343.1	-113.7	3.822	3.797	33	30	2.8	3	0	0	0
2022-10-04 05:56:08	47	343.3	-110.9	3.824	3.799	33	30	2.8	3	0	-1	1
2022-10-04 05:56:28	48	343.6	-113.7	3.828	3.802	33	30	0.1	3	1	0	0
2022-10-04 05:56:48	48	344.1	-113.8	3.833	3.806	33	30	1.5	3	0	-1	1
2022-10-04 05:57:08	49	344.3	-112.3	3.835	3.808	33	30	0.5	3	1	0	0
2022-10-04 05:57:28	49	344.6	-112.8	3.839	3.812	33	30	1.2	3	0	-1	1
2022-10-04 05:57:48	50	345.1	-114	3.844	3.817	33	30	2.2	3	1	0	0
2022-10-04 05:58:08	50	345.3	-111.8	3.847	3.819	33	30	1.3	3	0	-1	1
2022-10-04 05:58:28	51	345.6	-113.1	3.852	3.823	33	30	1.1	3	1	0	0
2022-10-04 05:58:48	51	346.1	-114.2	3.857	3.828	33	30	1.7	3	0	-1	1
2022-10-04 05:59:08	52	346.3	-112.5	3.859	3.829	33	30	0.5	3	1	0	0
2022-10-04 05:59:28	52	346.6	-113	3.864	3.835	33	30	1.9	3	0	-1	1
2022-10-04 05:59:48	53	347.1	-114.9	3.87	3.839	33	30	2.6	3	1	0	0
2022-10-04 06:00:08	53	347.3	-112.3	3.874	3.843	33	31	0.2	2	0	-1	1
2022-10-04 06:00:28	54	347.8	-112.1	3.877	3.846	33	31	2.8	2	1	0	0
2022-10-04 06:00:48	54	348.3	-114.9	3.882	3.851	33	31	2.9	2	0	0	0
2022-10-04 06:01:08	54	348.6	-112	3.886	3.855	33	31	0.1	2	0	-1	1
2022-10-04 06:01:28	55	348.8	-112.1	3.89	3.859	33	31	2.1	2	1	0	0
2022-10-04 06:01:48	55	349.3	-114.2	3.895	3.863	33	31	1.9	2	0	-1	1
2022-10-04 06:02:08	56	349.8	-112.3	3.899	3.868	33	31	0.2	2	1	0	0
2022-10-04 06:02:28	56	350.1	-112.1	3.903	3.871	33	31	2.6	2	0	-1	1
2022-10-04 06:02:48	57	350.6	-114.7	3.908	3.877	33	31	2.1	2	1	0	0
2022-10-04 06:03:08	57	350.8	-112.6	3.912	3.879	33	31	0.5	2	0	-1	1
2022-10-04 06:03:28	58	351.4	-112.1	3.917	3.883	33	31	2.7	2	1	0	0
2022-10-04 06:03:48	58	351.9	-114.8	3.922	3.889	33	31	1.9	2	0	-1	1
2022-10-04 06:04:08	59	352.1	-112.9	3.927	3.894	33	31	0.8	2	1	0	0
2022-10-04 06:04:28	59	352.6	-112.1	3.931	3.897	33	31	2.5	2	0	-1	1
2022-10-04 06:04:48	60	353.1	-114.6	3.936	3.902	33	31	1.7	2	1	0	0
2022-10-04 06:05:08	60	353.4	-112.9	3.941	3.907	33	31	0.5	2	0	0	0
2022-10-04 06:05:28	60	353.9	-112.4	3.946	3.911	33	31	1.8	2	0	-1	1
2022-10-04 06:05:48	61	354.4	-114.2	3.951	3.916	33	31	0.5	2	1	0	0
2022-10-04 06:06:08	61	354.9	-113.7	3.956	3.922	33	31	1.9	2	0	-1	1
2022-10-04 06:06:28	62	355.1	-111.8	3.96	3.924	34	31	1.8	3	1	0	0
2022-10-04 06:06:48	62	355.6	-113.6	3.965	3.929	34	31	14.9	3	0	-1	1
2022-10-04 06:07:08	63	355.4	-98.7	3.963	3.927	33	31	1.5	2	1	0	0
2022-10-04 06:07:28	63	355.6	-97.2	3.964	3.93	34	31	1.1	3	0	-1	1
2022-10-04 06:07:48	64	356.1	-98.3	3.969	3.935	33	31	1.4	2	1	0	0
2022-10-04 06:08:08	64	356.4	-99.7	3.974	3.938	33	31	2.5	2	0	0	0
2022-10-04 06:08:28	64	356.6	-97.2	3.976	3.942	33	31	0.2	2	0	-1	1
2022-10-04 06:08:48	65	357.1	-97.4	3.982	3.946	33	31	2.4	2	1	0	0
2022-10-04 06:09:08	65	357.6	-99.8	3.987	3.951	33	31	0.6	2	0	-1	1
2022-10-04 06:09:28	66	357.9	-99.2	3.991	3.954	33	31	0.7	2	1	0	0
2022-10-04 06:09:48	66	358.1	-99.9	3.995	3.96	33	31	0.1	2	0	0	0
2022-10-04 06:10:08	66	358.6	-99.8	3.999	3.964	33	31	0.2	2	0	-1	1
2022-10-04 06:10:28	67	359.1	-99.6	4.005	3.969	33	31	0.2	2	1	0	0
2022-10-04 06:10:48	67	359.4	-99.8	4.009	3.973	33	31	0	2	0	-1	1
2022-10-04 06:11:08	68	359.9	-99.8	4.013	3.976	33	31	0.2	2	1	0	0
2022-10-04 06:11:28	68	360.1	-100	4.018	3.981	33	31	0	2	0	0	0
2022-10-04 06:11:48	68	360.4	-100	4.022	3.986	33	30	0.3	3	0	-1	1
2022-10-04 06:12:08	69	360.9	-100.3	4.027	3.991	33	30	0.4	3	1	0	0
2022-10-04 06:12:28	69	361.1	-99.9	4.031	3.994	33	30	0	3	0	-1	1
2022-10-04 06:12:48	70	361.9	-99.9	4.036	3.998	33	30	0	3	1	0	0
2022-10-04 06:13:08	70	362.1	-99.9	4.04	4.002	33	30	0.7	3	0	0	0
2022-10-04 06:13:28	70	362.6	-100.6	4.046	4.008	33	30	0.2	3	0	-1	1
2022-10-04 06:13:48	71	362.9	-100.4	4.05	4.013	33	30	0.6	3	1	0	0
2022-10-04 06:14:08	71	363.4	-101	4.054	4.016	33	30	0.4	3	0	-1	1
2022-10-04 06:14:28	72	363.9	-100.6	4.059	4.022	33	30	0.2	3	1	0	0
2022-10-04 06:14:48	72	364.4	-100.8	4.064	4.026	33	30	0.3	3	0	-1	1
2022-10-04 06:15:08	73	364.7	-101.1	4.069	4.03	33	30	0.4	3	1	0	0
2022-10-04 06:15:28	73	365.2	-100.7	4.073	4.035	33	30	0.3	3	0	0	0
2022-10-04 06:15:48	73	365.4	-101	4.078	4.04	33	30	0.5	3	0	-1	1
2022-10-04 06:16:08	74	365.9	-100.5	4.083	4.044	33	30	0.1	3	1	0	0
2022-10-04 06:16:28	74	366.4	-100.6	4.088	4.049	33	30	0.2	3	0	-1	1
2022-10-04 06:16:48	75	366.9	-100.8	4.093	4.053	33	30	0.2	3	1	0	0
2022-10-04 06:17:08	75	367.4	-100.6	4.098	4.058	33	30	55.1	3	0	0	0
2022-10-04 06:17:28	75	364.9	-45.5	4.073	4.036	33	30	0.2	3	0	-1	1
2022-10-04 06:17:48	76	364.7	-45.7	4.07	4.034	33	30	0.5	3	1	0	0
2022-10-04 06:18:08	76	364.7	-45.2	4.069	4.033	33	30	0.3	3	0	0	0
2022-10-04 06:18:28	76	364.7	-45.5	4.07	4.034	33	30	0.2	3	0	-1	1
2022-10-04 06:18:48	77	364.9	-45.3	4.071	4.035	33	30	0.4	3	1	0	0
2022-10-04 06:19:08	77	365.2	-45.7	4.073	4.036	32	29	0.2	3	0	0	0
2022-10-04 06:19:28	77	365.2	-45.9	4.075	4.039	32	29	0.7	3	0	-1	1
2022-10-04 06:19:48	78	365.4	-45.2	4.078	4.041	32	29	0.5	3	1	0	0
2022-10-04 06:20:08	78	365.4	-45.7	4.079	4.043	32	29	0.1	3	0	0	0
2022-10-04 06:20:28	78	365.7	-45.8	4.081	4.045	32	29	0.5	3	0	-1	1
2022-10-04 06:20:48	79	365.9	-45.3	4.083	4.046	32	29	0.4	3	1	0	0
2022-10-04 06:21:08	79	366.2	-45.7	4.085	4.048	32	29	0.4	3	0	0	0
2022-10-04 06:21:28	79	366.2	-45.3	4.088	4.051	32	29	0.2	3	0	-1	1
2022-10-04 06:21:48	80	366.4	-45.5	4.089	4.052	32	29	0.2	3	1	0	0
2022-10-04 06:22:08	80	366.7	-45.7	4.091	4.055	32	29	0.5	3	0	0	0
2022-10-04 06:22:28	80	366.9	-45.2	4.093	4.056	32	29	0.4	3	0	0	0
2022-10-04 06:22:48	80	367.2	-45.6	4.095	4.058	32	29	0.2	3	0	-1	1
2022-10-04 06:23:08	81	367.2	-45.4	4.097	4.061	32	29	0	3	1	0	0
2022-10-04 06:23:28	81	367.4	-45.4	4.1	4.064	32	29	0.4	3	0	0	0
2022-10-04 06:23:48	81	367.7	-45.8	4.101	4.064	32	28	0.3	4	0	-1	1
2022-10-04 06:24:08	82	367.7	-45.5	4.103	4.067	32	28	0.1	4	1	0	0
2022-10-04 06:24:28	82	367.9	-45.4	4.106	4.07	31	28	0.3	3	0	0	0
2022-10-04 06:24:48	82	368.2	-45.7	4.108	4.072	31	28	0.2	3	0	0	0
2022-10-04 06:25:08	82	368.4	-45.5	4.111	4.073	31	28	0.1	3	0	-1	1
2022-10-04 06:25:28	83	368.7	-45.4	4.113	4.075	31	28	0.5	3	1	0	0
2022-10-04 06:25:48	83	368.7	-45.9	4.116	4.078	31	28	0.4	3	0	0	0
2022-10-04 06:26:08	83	368.9	-45.5	4.117	4.079	31	28	0.4	3	0	-1	1
2022-10-04 06:26:28	84	369.2	-45.9	4.12	4.082	31	28	0.3	3	1	0	0
2022-10-04 06:26:48	84	369.4	-45.6	4.121	4.084	31	28	0.1	3	0	0	0
2022-10-04 06:27:08	84	369.7	-45.5	4.124	4.086	31	28	0.3	3	0	0	0
2022-10-04 06:27:28	84	369.7	-45.8	4.126	4.088	31	28	0.1	3	0	-1	1
2022-10-04 06:27:48	85	369.9	-45.7	4.128	4.09	31	28	0.3	3	1	0	0
2022-10-04 06:28:08	85	370.2	-45.4	4.131	4.093	31	28	0	3	0	0	0
2022-10-04 06:28:28	85	370.4	-45.4	4.132	4.095	31	28	0.1	3	0	0	0
2022-10-04 06:28:48	85	370.4	-45.5	4.134	4.097	31	27	0.1	4	0	-1	1
2022-10-04 06:29:08	86	370.7	-45.6	4.137	4.1	31	27	1	4	1	0	0
2022-10-04 06:29:28	86	370.9	-46.6	4.139	4.102	31	27	1.1	4	0	0	0
2022-10-04 06:29:48	86	371.2	-45.5	4.142	4.104	30	27	0.4	3	0	0	0
2022-10-04 06:30:08	86	371.4	-45.9	4.143	4.105	30	27	0.4	3	0	-1	1
2022-10-04 06:30:28	87	371.4	-45.5	4.146	4.108	30	27	0.1	3	1	0	0
2022-10-04 06:30:48	87	371.7	-45.6	4.147	4.11	30	27	0	3	0	0	0
2022-10-04 06:31:08	87	371.7	-45.6	4.15	4.113	30	27	0.2	3	0	-1	1
2022-10-04 06:31:28	88	372.2	-45.4	4.152	4.115	30	27	0.5	3	1	0	0
2022-10-04 06:31:48	88	372.2	-45.9	4.154	4.117	30	27	0.3	3	0	0	0
2022-10-04 06:32:08	88	372.4	-45.6	4.157	4.119	30	27	0.2	3	0	-1	1
2022-10-04 06:32:28	89	372.7	-45.8	4.16	4.121	30	27	0.1	3	1	0	0
2022-10-04 06:32:48	89	372.9	-45.7	4.161	4.123	30	27	0.1	3	0	0	0
2022-10-04 06:33:08	89	372.9	-45.6	4.163	4.125	30	27	0.1	3	0	-1	1
2022-10-04 06:33:28	90	373.4	-45.7	4.166	4.128	30	27	0.3	3	1	0	0
2022-10-04 06:33:48	90	373.4	-45.4	4.168	4.13	30	27	0.3	3	0	0	0
2022-10-04 06:34:08	90	373.7	-45.7	4.17	4.132	30	26	0.1	4	0	-1	1
2022-10-04 06:34:28	91	373.9	-45.6	4.172	4.134	30	26	0	4	1	0	0
2022-10-04 06:34:48	91	374.2	-45.6	4.174	4.136	30	26	0.1	4	0	0	0
2022-10-04 06:35:08	91	374.4	-45.7	4.177	4.139	30	26	0.1	4	0	-1	1
2022-10-04 06:35:28	92	374.4	-45.8	4.179	4.141	29	26	0.1	3	1	0	0
2022-10-04 06:35:48	92	374.4	-45.7	4.181	4.143	29	26	0.2	3	0	0	0
2022-10-04 06:36:08	92	374.9	-45.9	4.183	4.146	29	26	0.2	3	0	-1	1
2022-10-04 06:36:28	93	374.9	-45.7	4.186	4.148	29	26	0.1	3	1	0	0
2022-10-04 06:36:48	93	375.2	-45.8	4.188	4.15	29	26	0.1	3	0	0	0
2022-10-04 06:37:08	93	375.4	-45.7	4.19	4.152	29	26	0.2	3	0	-1	1
2022-10-04 06:37:28	94	375.7	-45.5	4.192	4.154	29	26	0.3	3	1	0	0
2022-10-04 06:37:48	94	375.9	-45.8	4.194	4.157	29	26	0.4	3	0	0	0
2022-10-04 06:38:08	94	376.2	-45.4	4.197	4.159	29	26	0.5	3	0	-1	1
2022-10-04 06:38:28	95	376.5	-45.9	4.2	4.161	29	26	30.7	3	1	90	90
2022-10-04 16:59:38	5	314.5	-15.2	3.503	3.486	37	33	2.2	4	-90	0	0
2022-10-04 16:59:58	5	314.5	-13	3.505	3.488	37	33	1.7	4	0	0	0
2022-10-04 17:00:18	5	314.7	-11.3	3.505	3.488	37	33	3.7	4	0	0	0
2022-10-04 17:00:38	5	314.5	-7.6	3.505	3.488	37	33	0.4	4	0	0	0
2022-10-04 17:00:58	5	314.7	-8	3.505	3.488	37	33	0.2	4	0	0	0
2022-10-04 17:01:18	5	314.5	-7.8	3.506	3.489	37	33	8.9	4	0	0	0
2022-10-04 17:01:38	5	314.2	1.1	3.501	3.483	37	33	80.2	4	0	0	0
2022-10-04 17:01:58	5	317.5	-79.1	3.535	3.518	37	33	37.7	4	0	-1	1
2022-10-04 17:02:18	6	320.2	-116.8	3.565	3.548	37	33	2.4	4	1	0	0
2022-10-04 17:02:38	6	321	-114.4	3.573	3.556	37	33	3.3	4	0	-1	1
2022-10-04 17:02:58	7	321.5	-111.1	3.58	3.559	38	33	0.8	5	1	0	0
2022-10-04 17:03:18	7	322	-111.9	3.587	3.565	38	33	0.2	5	0	-1	1
2022-10-04 17:03:38	8	322.5	-112.1	3.593	3.569	38	33	0.1	5	1	0	0
2022-10-04 17:03:58	8	323	-112.2	3.598	3.574	38	33	0.5	5	0	0	0
2022-10-04 17:04:18	8	323.5	-111.7	3.604	3.578	38	33	0.9	5	0	-1	1
2022-10-04 17:04:38	9	323.7	-112.6	3.608	3.583	38	33	0	5	1	0	0
2022-10-04 17:04:58	9	324.2	-112.6	3.613	3.588	38	33	0.2	5	0	-1	1
2022-10-04 17:05:18	10	324.7	-112.4	3.618	3.591	38	33	0.1	5	1	0	0
2022-10-04 17:05:38	10	325	-112.5	3.622	3.596	38	33	0	5	0	-1	1
2022-10-04 17:05:58	11	325.5	-112.5	3.627	3.6	38	33	0.1	5	1	0	0
2022-10-04 17:06:18	11	325.7	-112.6	3.631	3.604	38	33	0	5	0	-1	1
2022-10-04 17:06:38	12	326.3	-112.6	3.636	3.608	37	33	0	4	1	0	0
2022-10-04 17:06:58	12	326.5	-112.6	3.64	3.612	37	33	0.1	4	0	-1	1
2022-10-04 17:07:18	13	327	-112.5	3.643	3.616	37	33	0	4	1	0	0
2022-10-04 17:07:38	13	327.3	-112.5	3.647	3.62	37	33	0.3	4	0	0	0
2022-10-04 17:07:58	13	327.8	-112.8	3.65	3.624	37	33	0.1	4	0	-1	1
2022-10-04 17:08:18	14	328	-112.9	3.654	3.627	37	33	0	4	1	0	0
2022-10-04 17:08:38	14	328.3	-112.9	3.658	3.631	37	33	2	4	0	-1	1
2022-10-04 17:08:58	15	328.8	-114.9	3.662	3.637	37	33	1.3	4	1	0	0
2022-10-04 17:09:18	15	329.3	-116.2	3.667	3.641	37	33	0.1	4	0	-1	1
2022-10-04 17:09:38	16	329.5	-116.3	3.671	3.645	37	33	0	4	1	0	0
2022-10-04 17:09:58	16	329.8	-116.3	3.674	3.648	37	33	0.1	4	0	-1	1
2022-10-04 17:10:18	17	330	-116.4	3.678	3.653	37	33	0.1	4	1	0	0
2022-10-04 17:10:38	17	330.5	-116.3	3.68	3.656	36	33	0.4	3	0	-1	1
2022-10-04 17:10:58	18	330.8	-116.7	3.684	3.659	36	33	0.4	3	1	0	0
2022-10-04 17:11:18	18	331	-116.3	3.686	3.663	36	32	0.1	4	0	0	0
2022-10-04 17:11:38	18	331.3	-116.2	3.689	3.667	36	32	0.3	4	0	-1	1
2022-10-04 17:11:58	19	331.5	-116.5	3.691	3.67	36	32	0.2	4	1	0	0
2022-10-04 17:12:18	19	331.8	-116.3	3.695	3.673	36	32	0.2	4	0	-1	1
2022-10-04 17:12:38	20	332	-116.5	3.696	3.676	36	32	0.2	4	1	0	0
2022-10-04 17:12:58	20	332.3	-116.3	3.698	3.679	36	32	0.2	4	0	-1	1
2022-10-04 17:13:18	21	332.5	-116.1	3.701	3.681	36	32	0.5	4	1	0	0
2022-10-04 17:13:38	21	332.8	-116.6	3.702	3.684	36	32	0.2	4	0	-1	1
2022-10-04 17:13:58	22	332.8	-116.4	3.705	3.687	36	32	0.2	4	1	0	0
2022-10-04 17:14:18	22	333	-116.2	3.706	3.689	36	32	0.3	4	0	-1	1
2022-10-04 17:14:38	23	333.3	-116.5	3.708	3.69	36	32	0.2	4	1	0	0
2022-10-04 17:14:58	23	333.3	-116.3	3.71	3.692	35	32	0.3	3	0	-1	1
2022-10-04 17:15:18	24	333.5	-116.6	3.712	3.694	35	32	0.2	3	1	0	0
2022-10-04 17:15:38	24	333.5	-116.4	3.714	3.696	35	32	0.3	3	0	-1	1
2022-10-04 17:15:58	25	333.8	-116.1	3.716	3.698	35	31	0.4	4	1	0	0
2022-10-04 17:16:18	25	334	-116.5	3.717	3.7	35	31	0.4	4	0	0	0
2022-10-04 17:16:38	25	334	-116.1	3.719	3.701	35	31	3.5	4	0	-1	1
2022-10-04 17:16:58	26	334	-112.6	3.721	3.702	35	31	0.6	4	1	0	0
2022-10-04 17:17:18	26	334.3	-113.2	3.722	3.704	35	31	1.1	4	0	-1	1
2022-10-04 17:17:38	27	334.5	-112.1	3.722	3.705	35	31	2.7	4	1	0	0
2022-10-04 17:17:58	27	334.8	-114.8	3.726	3.708	35	31	1.6	4	0	-1	1
2022-10-04 17:18:18	28	334.8	-113.2	3.727	3.709	35	31	1.6	4	1	0	0
2022-10-04 17:18:38	28	334.8	-111.6	3.728	3.71	35	31	0.3	4	0	-1	1
2022-10-04 17:18:58	29	335.3	-111.9	3.731	3.712	35	31	1.4	4	1	0	0
2022-10-04 17:19:18	29	335.3	-113.3	3.733	3.715	35	31	1.3	4	0	0	0
2022-10-04 17:19:38	29	335.5	-114.6	3.736	3.717	35	31	2.7	4	0	-1	1
2022-10-04 17:19:58	30	335.5	-111.9	3.736	3.718	35	31	0.1	4	1	0	0
2022-10-04 17:20:18	30	335.8	-111.8	3.738	3.72	35	31	1.5	4	0	-1	1
2022-10-04 17:20:38	31	336	-113.3	3.74	3.722	35	31	1.3	4	1	0	0
2022-10-04 17:20:58	31	336.3	-114.6	3.743	3.725	35	31	2.6	4	0	-1	1
2022-10-04 17:21:18	32	336.3	-112	3.745	3.726	35	31	0.2	4	1	0	0
2022-10-04 17:21:38	32	336.5	-111.8	3.746	3.728	35	31	2.5	4	0	-1	1
2022-10-04 17:21:58	33	336.8	-114.3	3.751	3.731	35	31	1.7	4	1	0	0
2022-10-04 17:22:18	33	337	-112.6	3.752	3.733	35	31	0.9	4	0	-1	1
2022-10-04 17:22:38	34	337	-111.7	3.754	3.733	35	31	1.9	4	1	0	0
2022-10-04 17:22:58	34	337.3	-113.6	3.757	3.736	35	31	0.7	4	0	0	0
2022-10-04 17:23:18	34	337.8	-114.3	3.76	3.739	35	31	2.4	4	0	-1	1
2022-10-04 17:23:38	35	337.8	-111.9	3.762	3.74	35	31	0.1	4	1	0	0
2022-10-04 17:23:58	35	338	-112	3.764	3.743	35	31	2.8	4	0	-1	1
2022-10-04 17:24:18	36	338.3	-114.8	3.768	3.746	35	31	2.8	4	1	0	0
2022-10-04 17:24:38	36	338.3	-112	3.77	3.749	35	31	0.3	4	0	-1	1
2022-10-04 17:24:58	37	338.8	-111.7	3.772	3.75	35	31	2.3	4	1	0	0
2022-10-04 17:25:18	37	339.1	-114	3.776	3.753	35	31	0.1	4	0	-1	1
2022-10-04 17:25:38	38	339.1	-113.9	3.779	3.756	35	31	2.2	4	1	0	0
2022-10-04 17:25:58	38	339.6	-111.7	3.78	3.758	35	31	0.2	4	0	-1	1
2022-10-04 17:26:18	39	339.6	-111.9	3.784	3.761	35	31	2.8	4	1	0	0
2022-10-04 17:26:38	39	339.8	-114.7	3.788	3.764	35	31	2.7	4	0	0	0
2022-10-04 17:26:58	39	340.3	-112	3.79	3.766	35	31	0.3	4	0	-1	1
2022-10-04 17:27:18	40	340.3	-111.7	3.792	3.768	35	31	2.5	4	1	0	0
2022-10-04 17:27:38	40	340.8	-114.2	3.796	3.772	35	31	0.3	4	0	-1	1
2022-10-04 17:27:58	41	341.1	-113.9	3.8	3.775	35	31	2.2	4	1	0	0
2022-10-04 17:28:18	41	341.3	-111.7	3.802	3.777	35	31	1.2	4	0	-1	1
2022-10-04 17:28:38	42	341.6	-112.9	3.806	3.78	35	31	1.7	4	1	0	0
2022-10-04 17:28:58	42	341.8	-114.6	3.809	3.783	35	31	2.6	4	0	-1	1
2022-10-04 17:29:18	43	342.1	-112	3.812	3.787	35	31	0.2	4	1	0	0
2022-10-04 17:29:38	43	342.3	-111.8	3.815	3.789	35	31	2.6	4	0	0	0
2022-10-04 17:29:58	43	342.8	-114.4	3.819	3.793	35	31	1.1	4	0	-1	1
2022-10-04 17:30:18	44	343.1	-113.3	3.824	3.797	35	31	2.2	4	1	0	0
2022-10-04 17:30:38	44	343.3	-111.1	3.826	3.799	35	31	2.3	4	0	-1	1
2022-10-04 17:30:58	45	343.6	-113.4	3.83	3.803	35	31	1.5	4	1	0	0
2022-10-04 17:31:18	45	344.1	-114.9	3.835	3.808	35	31	3.5	4	0	-1	1
2022-10-04 17:31:38	46	344.3	-111.4	3.837	3.81	35	31	0.5	4	1	0	0
2022-10-04 17:31:58	46	344.6	-111.9	3.841	3.812	35	31	2.8	4	0	-1	1
2022-10-04 17:32:18	47	345.1	-114.7	3.846	3.818	35	31	1.8	4	1	0	0
2022-10-04 17:32:38	47	345.3	-112.9	3.85	3.821	35	31	1.1	4	0	-1	1
2022-10-04 17:32:58	48	345.6	-111.8	3.853	3.823	35	31	2	4	1	0	0
2022-10-04 17:33:18	48	346.3	-113.8	3.858	3.828	35	31	0.5	4	0	0	0
2022-10-04 17:33:38	48	346.6	-114.3	3.862	3.832	35	31	2.5	4	0	-1	1
2022-10-04 17:33:58	49	346.8	-111.8	3.865	3.835	35	31	0.8	4	1	0	0
2022-10-04 17:34:18	49	347.1	-111	3.869	3.838	35	31	3.8	4	0	-1	1
2022-10-04 17:34:38	50	347.6	-114.8	3.875	3.844	35	31	2.2	4	1	0	0
2022-10-04 17:34:58	50	347.8	-112.6	3.878	3.847	35	31	0.7	4	0	-1	1
2022-10-04 17:35:18	51	348.1	-111.9	3.882	3.851	35	31	1.5	4	1	0	0
2022-10-04 17:35:38	51	348.6	-113.4	3.888	3.855	35	32	1.5	3	0	-1	1
2022-10-04 17:35:58	52	348.8	-114.9	3.893	3.86	35	32	2.7	3	1	0	0
2022-10-04 17:36:18	52	349.3	-112.2	3.895	3.863	35	32	0	3	0	-1	1
2022-10-04 17:36:38	53	349.8	-112.2	3.9	3.867	35	32	2.6	3	1	0	0
2022-10-04 17:36:58	53	350.3	-114.8	3.906	3.872	36	32	1.6	4	0	0	0
2022-10-04 17:37:18	53	350.6	-113.2	3.91	3.877	36	32	1.2	4	0	-1	1
2022-10-04 17:37:38	54	350.8	-112	3.914	3.88	36	32	1	4	1	0	0
2022-10-04 17:37:58	54	351.4	-113	3.918	3.885	36	32	1.7	4	0	-1	1
2022-10-04 17:38:18	55	351.9	-114.7	3.924	3.89	36	32	2.5	4	1	0	0
2022-10-04 17:38:38	55	352.1	-112.2	3.927	3.893	36	32	0.1	4	0	-1	1
2022-10-04 17:38:58	56	352.6	-112.1	3.932	3.897	36	32	2.5	4	1	0	0
2022-10-04 17:39:18	56	353.1	-114.6	3.937	3.903	36	32	1.7	4	0	-1	1
2022-10-04 17:39:38	57	353.4	-112.9	3.942	3.908	36	32	0.7	4	1	0	0
2022-10-04 17:39:58	57	353.6	-112.2	3.946	3.911	36	32	1.4	4	0	0	0
2022-10-04 17:40:18	57	354.1	-113.6	3.951	3.916	36	32	1.1	4	0	-1	1
2022-10-04 17:40:38	58	354.9	-114.7	3.957	3.922	36	32	3.2	4	1	0	0
2022-10-04 17:40:58	58	355.1	-111.5	3.961	3.926	36	32	0.1	4	0	-1	1
2022-10-04 17:41:18	59	355.6	-111.6	3.965	3.93	36	32	11.6	4	1	0	0
2022-10-04 17:41:38	59	355.4	-100	3.964	3.929	36	32	1.5	4	0	-1	1
2022-10-04 17:41:58	60	355.6	-98.5	3.966	3.932	36	32	1.3	4	1	0	0
2022-10-04 17:42:18	60	355.9	-97.2	3.97	3.934	36	32	0.3	4	0	0	0
2022-10-04 17:42:38	60	356.1	-96.9	3.973	3.938	36	32	2.2	4	0	-1	1
2022-10-04 17:42:58	61	356.6	-99.1	3.978	3.943	36	32	2.5	4	1	0	0
2022-10-04 17:43:18	61	356.9	-96.6	3.981	3.946	36	32	0.2	4	0	-1	1
2022-10-04 17:43:38	62	357.1	-96.4	3.984	3.95	36	32	1.7	4	1	0	0
2022-10-04 17:43:58	62	357.6	-98.1	3.989	3.954	36	32	0.7	4	0	0	0
2022-10-04 17:44:18	62	358.1	-98.8	3.994	3.959	36	32	2.4	4	0	-1	1
2022-10-04 17:44:38	63	358.4	-96.4	3.997	3.962	36	32	0.7	4	1	0	0
2022-10-04 17:44:58	63	358.9	-97.1	4.001	3.965	36	32	2.8	4	0	-1	1
2022-10-04 17:45:18	64	359.1	-99.9	4.007	3.972	36	32	2.5	4	1	0	0
2022-10-04 17:45:38	64	359.6	-97.4	4.011	3.975	36	32	1	4	0	0	0
2022-10-04 17:45:58	64	359.9	-96.4	4.014	3.978	36	32	1.1	4	0	-1	1
2022-10-04 17:46:18	65	360.4	-97.5	4.019	3.982	36	32	2.7	4	1	0	0
2022-10-04 17:46:38	65	360.6	-100.2	4.024	3.988	36	32	3.7	4	0	-1	1
2022-10-04 17:46:58	66	361.1	-96.5	4.028	3.992	36	32	0.1	4	1	0	0
2022-10-04 17:47:18	66	361.6	-96.4	4.032	3.995	36	32	1.6	4	0	0	0
2022-10-04 17:47:38	66	361.9	-98	4.037	3.999	36	32	1.1	4	0	-1	1
2022-10-04 17:47:58	67	362.4	-99.1	4.041	4.004	36	32	2.6	4	1	0	0
2022-10-04 17:48:18	67	362.6	-96.5	4.045	4.008	36	32	0	4	0	0	0
2022-10-04 17:48:38	67	363.1	-96.5	4.05	4.012	36	32	2.7	4	0	-1	1
2022-10-04 17:48:58	68	363.4	-99.2	4.055	4.017	36	32	1.1	4	1	0	0
2022-10-04 17:49:18	68	363.9	-98.1	4.06	4.022	36	32	1.6	4	0	-1	1
2022-10-04 17:49:38	69	364.2	-96.5	4.063	4.026	36	32	0.6	4	1	0	0
2022-10-04 17:49:58	69	364.4	-97.1	4.067	4.029	36	32	1.9	4	0	-1	1
2022-10-04 17:50:18	70	365.2	-99	4.073	4.035	36	32	2.3	4	1	0	0
2022-10-04 17:50:38	70	365.4	-96.7	4.078	4.039	36	32	0.8	4	0	0	0
2022-10-04 17:50:58	70	365.7	-97.5	4.082	4.043	36	32	1.2	4	0	-1	1
2022-10-04 17:51:18	71	366.2	-98.7	4.087	4.048	36	32	0.1	4	1	0	0
2022-10-04 17:51:38	71	366.7	-98.6	4.092	4.053	36	32	2.1	4	0	0	0
2022-10-04 17:51:58	71	367.2	-96.5	4.095	4.056	36	31	54.9	5	0	-1	1
2022-10-04 17:52:18	72	365.4	-41.6	4.078	4.04	36	31	2.9	5	1	0	0
2022-10-04 17:52:38	72	365.2	-44.5	4.073	4.036	36	31	2.5	5	0	0	0
2022-10-04 17:52:58	72	364.7	-42	4.071	4.035	35	31	0.5	4	0	-1	1
2022-10-04 17:53:18	73	364.7	-41.5	4.071	4.034	35	31	1.6	4	1	0	0
2022-10-04 17:53:38	73	364.9	-43.1	4.071	4.035	35	31	1.1	4	0	0	0
2022-10-04 17:53:58	73	365.2	-44.2	4.074	4.038	35	31	2.1	4	0	-1	1
2022-10-04 17:54:18	74	365.2	-42.1	4.074	4.038	35	31	0.2	4	1	0	0
2022-10-04 17:54:38	74	365.2	-41.9	4.075	4.039	35	31	2.9	4	0	0	0
2022-10-04 17:54:58	74	365.4	-44.8	4.078	4.042	35	31	2.1	4	0	0	0
2022-10-04 17:55:18	74	365.7	-42.7	4.081	4.044	35	31	0.3	4	0	-1	1
2022-10-04 17:55:38	75	365.9	-42.4	4.082	4.046	35	31	1.1	4	1	0	0
2022-10-04 17:55:58	75	365.9	-43.5	4.084	4.047	35	31	0.8	4	0	0	0
2022-10-04 17:56:18	75	366.2	-44.3	4.086	4.049	35	31	2.6	4	0	-1	1
2022-10-04 17:56:38	76	366.2	-41.7	4.087	4.051	35	31	0.2	4	1	0	0
2022-10-04 17:56:58	76	366.4	-41.5	4.089	4.053	35	30	2.6	5	0	0	0
2022-10-04 17:57:18	76	366.7	-44.1	4.092	4.055	35	30	1.9	5	0	-1	1
2022-10-04 17:57:38	77	366.9	-42.2	4.094	4.057	35	30	1	5	1	0	0
2022-10-04 17:57:58	77	366.7	-41.2	4.09	4.055	35	30	1.2	5	0	0	0
2022-10-04 17:58:18	77	367.2	-42.4	4.095	4.059	34	30	1.7	4	0	0	0
2022-10-04 17:58:38	77	367.4	-44.1	4.099	4.063	34	30	2.5	4	0	-1	1
2022-10-04 17:58:58	78	367.4	-41.6	4.1	4.064	34	30	0.2	4	1	0	0
2022-10-04 17:59:18	78	367.4	-41.4	4.101	4.065	34	30	2.4	4	0	0	0
2022-10-04 17:59:38	78	367.9	-43.8	4.105	4.068	34	30	1.7	4	0	-1	1
2022-10-04 17:59:58	79	367.9	-42.1	4.107	4.07	34	30	0.9	4	1	0	0
2022-10-04 18:00:18	79	368.2	-41.2	4.108	4.072	34	30	1	4	0	0	0
2022-10-04 18:00:38	79	368.2	-42.2	4.11	4.074	34	30	1.8	4	0	-1	1
2022-10-04 18:00:58	80	368.7	-44	4.114	4.076	34	30	2.5	4	1	0	0
2022-10-04 18:01:18	80	368.7	-41.5	4.114	4.078	34	30	0	4	0	0	0
2022-10-04 18:01:38	80	368.9	-41.5	4.115	4.079	34	30	2.3	4	0	0	0
2022-10-04 18:01:58	80	369.2	-43.8	4.119	4.083	34	29	1.2	5	0	-1	1
2022-10-04 18:02:18	81	369.4	-42.6	4.12	4.084	34	29	1.4	5	1	0	0
2022-10-04 18:02:38	81	369.4	-41.2	4.122	4.086	34	29	1.9	5	0	0	0
2022-10-04 18:02:58	81	369.7	-43.1	4.124	4.088	34	29	0.7	5	0	-1	1
2022-10-04 18:03:18	82	369.9	-43.8	4.127	4.09	34	29	2.4	5	1	0	0
2022-10-04 18:03:38	82	369.9	-41.4	4.128	4.091	34	29	0.5	5	0	0	0
2022-10-04 18:03:58	82	370.2	-41.9	4.13	4.093	34	29	2.3	5	0	0	0
2022-10-04 18:04:18	82	370.4	-44.2	4.133	4.097	34	29	1.8	5	0	-1	1
2022-10-04 18:04:38	83	370.7	-42.4	4.135	4.098	33	29	0.2	4	1	0	0
2022-10-04 18:04:58	83	370.7	-42.6	4.136	4.1	33	29	2.6	4	0	0	0
2022-10-04 18:05:18	83	370.9	-45.2	4.14	4.103	33	29	2.5	4	0	-1	1
2022-10-04 18:05:38	84	371.2	-42.7	4.141	4.104	33	29	1.3	4	1	0	0
2022-10-04 18:05:58	84	371.2	-41.4	4.142	4.105	33	29	1.8	4	0	0	0
2022-10-04 18:06:18	84	371.4	-43.2	4.145	4.107	33	29	1	4	0	-1	1
2022-10-04 18:06:38	85	371.7	-44.2	4.148	4.111	33	29	2.6	4	1	0	0
2022-10-04 18:06:58	85	371.7	-41.6	4.148	4.111	33	29	0.7	4	0	0	0
2022-10-04 18:07:18	85	372.2	-42.3	4.151	4.114	33	29	1.8	4	0	-1	1
2022-10-04 18:07:38	86	372.2	-44.1	4.154	4.116	33	28	2.4	5	1	0	0
2022-10-04 18:07:58	86	372.4	-41.7	4.155	4.118	33	28	0.1	5	0	0	0
2022-10-04 18:08:18	86	372.4	-41.6	4.157	4.119	33	28	2.6	5	0	-1	1
2022-10-04 18:08:38	87	372.9	-44.2	4.16	4.122	33	28	50	5	1	0	0
2022-10-04 18:08:58	87	370.7	5.8	4.139	4.102	33	28	47.5	5	0	0	0
2022-10-04 18:09:18	87	372.4	-41.7	4.155	4.118	33	28	2.3	5	0	0	0
2022-10-04 18:09:38	87	372.9	-44	4.16	4.123	33	28	1.3	5	0	-1	1
2022-10-04 18:09:58	88	373.2	-42.7	4.163	4.126	33	28	1.1	5	1	0	0
2022-10-04 18:10:18	88	373.2	-41.6	4.166	4.128	33	28	2.7	5	0	0	0
2022-10-04 18:10:38	88	373.7	-44.3	4.168	4.131	33	28	1.1	5	0	-1	1
2022-10-04 18:10:58	89	373.9	-43.2	4.171	4.134	33	28	1.6	5	1	0	0
2022-10-04 18:11:18	89	373.9	-41.6	4.172	4.135	33	28	2.5	5	0	-1	1
2022-10-04 18:11:38	90	374.2	-44.1	4.175	4.138	32	28	0.2	4	1	0	0
2022-10-04 18:11:58	90	374.4	-44.3	4.178	4.141	32	28	2.5	4	0	0	0
2022-10-04 18:12:18	90	374.4	-41.8	4.178	4.142	32	28	2.1	4	0	-1	1
2022-10-04 18:12:38	91	374.9	-43.9	4.182	4.144	32	28	0.4	4	1	0	0
2022-10-04 18:12:58	91	374.9	-44.3	4.184	4.147	32	28	2.4	4	0	-1	1
2022-10-04 18:13:18	92	374.9	-41.9	4.186	4.148	32	27	1.7	5	1	0	0
2022-10-04 18:13:38	92	375.2	-43.6	4.188	4.151	32	27	1.1	5	0	0	0
2022-10-04 18:13:58	92	375.7	-44.7	4.191	4.154	32	27	2.7	5	0	-1	1
2022-10-04 18:14:18	93	375.7	-42	4.192	4.155	32	27	1.6	5	1	0	0
2022-10-04 18:14:38	93	375.9	-43.6	4.194	4.157	32	27	0.7	5	0	0	0
2022-10-04 18:14:58	93	376.2	-44.3	4.197	4.16	32	27	1.6	5	0	-1	1
2022-10-04 18:15:18	94	376.5	-42.7	4.199	4.162	32	27	0.5	5	1	0	0
2022-10-04 18:15:38	94	376.5	-42.2	4.2	4.163	32	27	2.3	5	0	0	0
2022-10-04 18:15:58	94	376.7	-44.5	4.203	4.166	32	27	1.5	5	0	-1	1
2022-10-04 18:16:18	95	377	-43	4.205	4.168	32	27	1.3	5	1	0	0
2022-10-04 18:16:38	95	377	-41.7	4.206	4.169	32	27	2.7	5	0	0	0
2022-10-04 18:16:58	95	377.2	-44.4	4.21	4.172	32	27	1	5	0	-1	1
2022-10-04 18:17:18	96	377.5	-43.4	4.212	4.175	32	27	1.6	5	1	0	0
2022-10-04 18:17:38	96	377.5	-41.8	4.212	4.175	32	27	26.4	5	0	91	91
2022-10-05 04:17:38	5	314.5	-15.4	3.501	3.484	37	34	2.2	3	-91	0	0
2022-10-05 04:17:58	5	314.5	-13.2	3.502	3.485	37	34	2.2	3	0	0	0
2022-10-05 04:18:18	5	314.5	-11	3.503	3.486	37	34	1	3	0	0	0
2022-10-05 04:18:38	5	314.7	-12	3.505	3.488	37	34	2.9	3	0	0	0
2022-10-05 04:18:58	5	314.5	-9.1	3.505	3.487	37	34	1.9	3	0	0	0
2022-10-05 04:19:18	5	314.5	-7.2	3.504	3.487	37	34	22.8	3	0	0	0
2022-10-05 04:19:38	5	315.5	-30	3.514	3.497	37	34	81.5	3	0	-1	1
2022-10-05 04:19:58	6	319.2	-111.5	3.554	3.537	37	34	0.8	3	1	0	0
2022-10-05 04:20:18	6	320.2	-112.3	3.564	3.548	37	34	1.2	3	0	-1	1
2022-10-05 04:20:38	7	321	-111.1	3.573	3.554	37	34	1.2	3	1	0	0
2022-10-05 04:20:58	7	321.5	-112.3	3.58	3.559	37	34	0.6	3	0	0	0
2022-10-05 04:21:18	7	321.7	-111.7	3.586	3.564	37	34	0.2	3	0	-1	1
2022-10-05 04:21:38	8	322.5	-111.5	3.591	3.569	38	34	0.7	4	1	0	0
2022-10-05 04:21:58	8	323	-112.2	3.598	3.573	37	34	0.1	3	0	-1	1
2022-10-05 04:22:18	9	323.5	-112.1	3.603	3.579	37	34	0	3	1	0	0
2022-10-05 04:22:38	9	323.7	-112.1	3.608	3.583	37	34	0.8	3	0	-1	1
2022-10-05 04:22:58	10	324.2	-112.9	3.613	3.586	37	34	1.2	3	1	0	0
2022-10-05 04:23:18	10	324.5	-111.7	3.617	3.59	37	34	0	3	0	-1	1
2022-10-05 04:23:38	11	325	-111.7	3.622	3.595	37	34	0.7	3	1	0	0
2022-10-05 04:23:58	11	325.2	-112.4	3.626	3.598	37	34	0.1	3	0	0	0
2022-10-05 04:24:18	11	325.7	-112.3	3.63	3.604	37	34	0.3	3	0	-1	1
2022-10-05 04:24:38	12	326.3	-112.6	3.635	3.607	37	34	0.3	3	1	0	0
2022-10-05 04:24:58	12	326.5	-112.9	3.638	3.611	37	34	1.2	3	0	-1	1
2022-10-05 04:25:18	13	327	-111.7	3.641	3.615	37	34	0	3	1	0	0
2022-10-05 04:25:38	13	327	-111.7	3.646	3.619	37	34	0.3	3	0	-1	1
2022-10-05 04:25:58	14	327.5	-112	3.65	3.623	37	34	0.8	3	1	0	0
2022-10-05 04:26:18	14	328	-112.8	3.654	3.626	37	34	0.1	3	0	-1	1
2022-10-05 04:26:38	15	328	-112.7	3.657	3.631	37	34	0.8	3	1	0	0
2022-10-05 04:26:58	15	328.3	-111.9	3.659	3.634	37	34	0.6	3	0	0	0
2022-10-05 04:27:18	15	329	-111.3	3.663	3.637	37	33	0.7	4	0	-1	1
2022-10-05 04:27:38	16	329.3	-112	3.668	3.641	37	33	0	4	1	0	0
2022-10-05 04:27:58	16	329.5	-112	3.67	3.644	37	33	0.3	4	0	-1	1
2022-10-05 04:28:18	17	329.8	-112.3	3.674	3.648	36	33	0.2	3	1	0	0
2022-10-05 04:28:38	17	330	-112.5	3.676	3.652	36	33	0.1	3	0	-1	1
2022-10-05 04:28:58	18	330.3	-112.4	3.678	3.654	36	33	0.3	3	1	0	0
2022-10-05 04:29:18	18	330.8	-112.1	3.682	3.658	36	33	0.4	3	0	-1	1
2022-10-05 04:29:38	19	331	-111.7	3.684	3.66	36	33	1.1	3	1	0	0
2022-10-05 04:29:58	19	331	-112.8	3.687	3.665	36	33	1	3	0	0	0
2022-10-05 04:30:18	19	331.5	-111.8	3.69	3.668	36	33	0.1	3	0	-1	1
2022-10-05 04:30:38	20	331.8	-111.7	3.691	3.67	36	33	0.2	3	1	0	0
2022-10-05 04:30:58	20	331.8	-111.5	3.693	3.673	36	33	0.4	3	0	-1	1
2022-10-05 04:31:18	21	332	-111.9	3.696	3.677	36	33	0.6	3	1	0	0
2022-10-05 04:31:38	21	332.3	-112.5	3.696	3.679	36	33	1.2	3	0	-1	1
2022-10-05 04:31:58	22	332.5	-111.3	3.699	3.682	36	33	0.8	3	1	0	0
2022-10-05 04:32:18	22	332.5	-112.1	3.701	3.683	36	32	0.5	4	0	-1	1
2022-10-05 04:32:38	23	332.8	-112.6	3.702	3.685	36	32	0.5	4	1	0	0
2022-10-05 04:32:58	23	333	-112.1	3.704	3.688	36	32	0	4	0	-1	1
2022-10-05 04:33:18	24	333	-112.1	3.707	3.689	36	32	0.3	4	1	0	0
2022-10-05 04:33:38	24	333.3	-112.4	3.707	3.691	36	32	0.9	4	0	0	0
2022-10-05 04:33:58	24	333.3	-111.5	3.71	3.693	35	32	0	3	0	-1	1
2022-10-05 04:34:18	25	333.5	-111.5	3.711	3.694	35	32	0.2	3	1	0	0
2022-10-05 04:34:38	25	333.5	-111.3	3.714	3.697	35	32	0	3	0	-1	1
2022-10-05 04:34:58	26	334	-111.3	3.716	3.698	35	32	0.8	3	1	0	0
2022-10-05 04:35:18	26	334	-112.1	3.717	3.7	35	32	0	3	0	-1	1
2022-10-05 04:35:38	27	334.3	-112.1	3.719	3.701	35	32	0.3	3	1	0	0
2022-10-05 04:35:58	27	334.3	-112.4	3.72	3.703	35	32	0.2	3	0	0	0
2022-10-05 04:36:18	27	334.5	-112.6	3.721	3.704	35	32	1.2	3	0	-1	1
2022-10-05 04:36:38	28	334.5	-111.4	3.724	3.706	35	32	0.2	3	1	0	0
2022-10-05 04:36:58	28	334.8	-111.6	3.726	3.709	35	32	0.4	3	0	-1	1
2022-10-05 04:37:18	29	335	-111.2	3.729	3.711	35	32	1	3	1	0	0
2022-10-05 04:37:38	29	335.3	-112.2	3.73	3.712	35	32	0.4	3	0	-1	1
2022-10-05 04:37:58	30	335.5	-112.6	3.732	3.714	35	32	1.2	3	1	0	0
2022-10-05 04:38:18	30	335.5	-111.4	3.734	3.717	35	32	1.3	3	0	-1	1
2022-10-05 04:38:38	31	335.5	-112.7	3.736	3.717	35	32	0.8	3	1	0	0
2022-10-05 04:38:58	31	336	-111.9	3.74	3.721	35	32	97.6	3	0	11	11
2022-10-05 05:36:18	20	322.5	-14.3	3.593	3.574	35	31	1.6	4	-11	0	0
2022-10-05 05:36:38	20	322.7	-12.7	3.596	3.576	35	31	1.3	4	0	0	0
2022-10-05 05:36:58	20	322.7	-11.4	3.596	3.577	35	31	3.6	4	0	0	0
2022-10-05 05:37:18	20	322.7	-7.8	3.595	3.576	35	31	0.3	4	0	0	0
2022-10-05 05:37:38	20	322.7	-8.1	3.596	3.576	35	31	0.3	4	0	0	0
2022-10-05 05:37:58	20	322.7	-8.4	3.596	3.576	35	31	31.8	4	0	0	0
2022-10-05 05:38:18	20	323.7	-40.2	3.61	3.588	35	31	72	4	0	0	0
2022-10-05 05:38:38	20	327.8	-112.2	3.649	3.626	35	31	0.3	4	0	-1	1
2022-10-05 05:38:58	21	328.5	-112.5	3.659	3.638	35	32	0.6	3	1	0	0
2022-10-05 05:39:18	21	329.3	-113.1	3.67	3.648	35	32	1.3	3	0	-1	1
2022-10-05 05:39:38	22	330.5	-114.4	3.675	3.654	35	32	0.8	3	1	0	0
2022-10-05 05:39:58	22	330.5	-115.2	3.683	3.662	35	32	0.9	3	0	0	0
2022-10-05 05:40:18	22	331.3	-114.3	3.686	3.664	35	32	0.4	3	0	-1	1
2022-10-05 05:40:38	23	331.8	-114.7	3.689	3.67	35	32	0.3	3	1	0	0
2022-10-05 05:40:58	23	331.8	-114.4	3.692	3.675	35	32	0.2	3	0	-1	1
2022-10-05 05:41:18	24	332.3	-114.2	3.696	3.679	35	32	1	3	1	0	0
2022-10-05 05:41:38	24	332.5	-115.2	3.698	3.681	35	32	0.5	3	0	-1	1
2022-10-05 05:41:58	25	332.8	-115.7	3.701	3.686	35	32	0.2	3	1	0	0
2022-10-05 05:42:18	25	332.8	-115.5	3.705	3.689	35	32	0.3	3	0	-1	1
2022-10-05 05:42:38	26	333	-115.8	3.706	3.689	34	32	0.2	2	1	0	0
2022-10-05 05:42:58	26	333.3	-116	3.709	3.693	34	31	0	3	0	-1	1
2022-10-05 05:43:18	27	333.5	-116	3.711	3.695	34	31	0.3	3	1	0	0
2022-10-05 05:43:38	27	333.8	-115.7	3.713	3.697	34	31	0.5	3	0	-1	1
2022-10-05 05:43:58	28	334	-116.2	3.714	3.697	34	31	0.5	3	1	0	0
2022-10-05 05:44:18	28	334	-115.7	3.716	3.7	34	31	0.6	3	0	0	0
2022-10-05 05:44:38	28	334.3	-116.3	3.719	3.702	34	31	0.7	3	0	-1	1
2022-10-05 05:44:58	29	334.5	-115.6	3.721	3.705	34	31	0.5	3	1	0	0
2022-10-05 05:45:18	29	334.8	-116.1	3.724	3.708	34	31	0	3	0	-1	1
2022-10-05 05:45:38	30	334.8	-116.1	3.727	3.711	34	31	0.2	3	1	0	0
2022-10-05 05:45:58	30	335	-115.9	3.728	3.712	34	31	0.2	3	0	-1	1
2022-10-05 05:46:18	31	335.5	-116.1	3.732	3.716	34	31	0.8	3	1	0	0
2022-10-05 05:46:38	31	335.5	-116.9	3.735	3.716	34	31	3.6	3	0	-1	1
2022-10-05 05:46:58	32	335.5	-113.3	3.736	3.717	34	31	0.6	3	1	0	0
2022-10-05 05:47:18	32	335.8	-112.7	3.736	3.72	34	31	0.3	3	0	-1	1
2022-10-05 05:47:38	33	336	-112.4	3.74	3.722	34	31	0.2	3	1	0	0
2022-10-05 05:47:58	33	336.3	-112.6	3.741	3.723	34	31	0.9	3	0	-1	1
2022-10-05 05:48:18	34	336.3	-111.7	3.745	3.727	34	31	0.3	3	1	0	0
2022-10-05 05:48:38	34	336.5	-111.4	3.747	3.728	34	31	0.2	3	0	0	0
2022-10-05 05:48:58	34	336.5	-111.2	3.749	3.73	34	31	0.5	3	0	-1	1
2022-10-05 05:49:18	35	337	-111.7	3.752	3.733	34	31	0.1	3	1	0	0
2022-10-05 05:49:38	35	337.3	-111.6	3.754	3.734	34	31	0	3	0	-1	1
2022-10-05 05:49:58	36	337.5	-111.6	3.756	3.736	34	31	0.2	3	1	0	0
2022-10-05 05:50:18	36	337.8	-111.4	3.759	3.737	34	31	0.1	3	0	-1	1
2022-10-05 05:50:38	37	338	-111.5	3.761	3.74	33	31	2.6	2	1	0	0
2022-10-05 05:50:58	37	338	-114.1	3.765	3.744	33	31	1.1	2	0	-1	1
2022-10-05 05:51:18	38	338.5	-113	3.768	3.748	33	31	1.2	2	1	0	0
2022-10-05 05:51:38	38	338.8	-111.8	3.77	3.749	33	31	1.8	2	0	0	0
2022-10-05 05:51:58	38	338.8	-113.6	3.772	3.752	33	31	0.3	2	0	-1	1
2022-10-05 05:52:18	39	339.1	-113.3	3.776	3.755	33	31	2.1	2	1	0	0
2022-10-05 05:52:38	39	339.1	-111.2	3.778	3.757	33	31	2	2	0	-1	1
2022-10-05 05:52:58	40	339.6	-113.2	3.78	3.757	33	31	0.8	2	1	0	0
2022-10-05 05:53:18	40	339.8	-114	3.784	3.763	33	31	2	2	0	-1	1
2022-10-05 05:53:38	41	339.8	-112	3.788	3.765	33	31	0.1	2	1	0	0
2022-10-05 05:53:58	41	340.3	-111.9	3.791	3.768	33	31	2.7	2	0	-1	1
2022-10-05 05:54:18	42	340.6	-114.6	3.793	3.771	33	31	2.4	2	1	0	0
2022-10-05 05:54:38	42	340.8	-112.2	3.795	3.771	33	31	0.1	2	0	-1	1
2022-10-05 05:54:58	43	341.1	-112.3	3.799	3.774	33	31	2.7	2	1	0	0
2022-10-05 05:55:18	43	341.6	-115	3.805	3.78	34	31	2.9	3	0	0	0
2022-10-05 05:55:38	43	341.8	-112.1	3.804	3.78	34	31	0.5	3	0	-1	1
2022-10-05 05:55:58	44	342.1	-111.6	3.808	3.782	34	31	2.9	3	1	0	0
2022-10-05 05:56:18	44	342.3	-114.5	3.814	3.788	34	31	2.4	3	0	-1	1
2022-10-05 05:56:38	45	342.6	-112.1	3.816	3.792	34	31	0.3	3	1	0	0
2022-10-05 05:56:58	45	342.6	-111.8	3.819	3.792	34	31	2.9	3	0	-1	1
2022-10-05 05:57:18	46	343.3	-114.7	3.824	3.799	34	31	2.6	3	1	0	0
2022-10-05 05:57:38	46	343.6	-112.1	3.828	3.802	34	31	0	3	0	-1	1
2022-10-05 05:57:58	47	343.8	-112.1	3.831	3.804	34	31	1.6	3	1	0	0
2022-10-05 05:58:18	47	344.1	-113.7	3.835	3.807	34	31	0.8	3	0	-1	1
2022-10-05 05:58:38	48	344.6	-112.9	3.839	3.811	34	31	0.6	3	1	0	0
2022-10-05 05:58:58	48	344.8	-112.3	3.843	3.816	34	31	0.5	3	0	-1	1
2022-10-05 05:59:18	49	345.1	-112.8	3.846	3.819	34	31	1.3	3	1	0	0
2022-10-05 05:59:38	49	345.6	-114.1	3.85	3.82	34	31	2.2	3	0	0	0
2022-10-05 05:59:58	49	345.8	-111.9	3.854	3.824	34	31	1.1	3	0	-1	1
2022-10-05 06:00:18	50	346.3	-113	3.858	3.83	34	31	1.6	3	1	0	0
2022-10-05 06:00:38	50	346.8	-114.6	3.863	3.834	34	31	2.3	3	0	-1	1
2022-10-05 06:00:58	51	347.1	-112.3	3.867	3.836	34	31	0.3	3	1	0	0
2022-10-05 06:01:18	51	347.3	-112	3.87	3.841	34	31	0.1	3	0	-1	1
2022-10-05 06:01:38	52	347.6	-111.9	3.875	3.844	34	31	2.7	3	1	0	0
2022-10-05 06:01:58	52	348.1	-114.6	3.88	3.85	34	31	1.5	3	0	-1	1
2022-10-05 06:02:18	53	348.6	-113.1	3.885	3.854	34	31	1.5	3	1	0	0
2022-10-05 06:02:38	53	348.8	-111.6	3.889	3.857	34	31	0.7	3	0	-1	1
2022-10-05 06:02:58	54	349.3	-112.3	3.892	3.861	34	31	2	3	1	0	0
2022-10-05 06:03:18	54	349.6	-114.3	3.899	3.866	34	31	2.2	3	0	0	0
2022-10-05 06:03:38	54	350.1	-112.1	3.902	3.869	34	31	0.1	3	0	-1	1
2022-10-05 06:03:58	55	350.6	-112.2	3.906	3.872	34	31	2.6	3	1	0	0
2022-10-05 06:04:18	55	350.8	-114.8	3.912	3.878	34	31	3.6	3	0	-1	1
2022-10-05 06:04:38	56	351.4	-111.2	3.915	3.881	34	31	0.5	3	1	0	0
2022-10-05 06:04:58	56	351.4	-111.7	3.917	3.884	34	31	2.8	3	0	-1	1
2022-10-05 06:05:18	57	352.1	-114.5	3.925	3.892	34	31	2	3	1	0	0
2022-10-05 06:05:38	57	352.4	-112.5	3.929	3.894	34	31	0.5	3	0	-1	1
2022-10-05 06:05:58	58	352.9	-112	3.934	3.899	34	31	2.4	3	1	0	0
2022-10-05 06:06:18	58	353.4	-114.4	3.939	3.904	34	31	1	3	0	-1	1
2022-10-05 06:06:38	59	353.6	-113.4	3.943	3.908	34	31	1.4	3	1	0	0
2022-10-05 06:06:58	59	354.1	-112	3.948	3.912	34	31	1.7	3	0	0	0
2022-10-05 06:07:18	59	354.4	-113.7	3.951	3.917	34	31	0.1	3	0	-1	1
2022-10-05 06:07:38	60	354.9	-113.6	3.958	3.923	34	31	1.5	3	1	0	0
2022-10-05 06:07:58	60	355.4	-112.1	3.962	3.926	34	31	11.9	3	0	-1	1
2022-10-05 06:08:18	61	355.4	-100.2	3.962	3.926	34	31	0	3	1	0	0
2022-10-05 06:08:38	61	355.4	-100.2	3.964	3.928	34	31	2.4	3	0	-1	1
2022-10-05 06:08:58	62	355.9	-97.8	3.967	3.931	34	31	2.4	3	1	0	0
2022-10-05 06:09:18	62	356.1	-100.2	3.971	3.936	34	31	0	3	0	0	0
2022-10-05 06:09:38	62	356.4	-100.2	3.976	3.942	34	31	3.6	3	0	-1	1
2022-10-05 06:09:58	63	356.6	-96.6	3.979	3.944	34	31	2.7	3	1	0	0
2022-10-05 06:10:18	63	357.1	-99.3	3.984	3.948	34	31	0.1	3	0	-1	1
2022-10-05 06:10:38	64	357.6	-99.4	3.988	3.952	34	31	2.8	3	1	0	0
2022-10-05 06:10:58	64	357.6	-96.6	3.99	3.955	34	31	2.6	3	0	0	0
2022-10-05 06:11:18	64	358.4	-99.2	3.996	3.962	34	31	0.2	3	0	-1	1
2022-10-05 06:11:38	65	358.9	-99	4.001	3.965	34	31	2.4	3	1	0	0
2022-10-05 06:11:58	65	359.1	-96.6	4.004	3.967	34	31	2.6	3	0	-1	1
2022-10-05 06:12:18	66	359.4	-99.2	4.009	3.972	34	31	0.1	3	1	0	0
2022-10-05 06:12:38	66	359.9	-99.1	4.014	3.978	34	31	2.6	3	0	0	0
2022-10-05 06:12:58	66	360.1	-96.5	4.016	3.98	34	31	4	3	0	-1	1
2022-10-05 06:13:18	67	360.6	-100.5	4.023	3.987	34	31	2.1	3	1	0	0
2022-10-05 06:13:38	67	360.9	-98.4	4.027	3.991	34	31	2	3	0	-1	1
2022-10-05 06:13:58	68	361.4	-96.4	4.031	3.994	34	31	3.1	3	1	0	0
2022-10-05 06:14:18	68	361.9	-99.5	4.036	3.999	34	31	0.9	3	0	0	0
2022-10-05 06:14:38	68	362.4	-98.6	4.04	4.003	34	31	1.8	3	0	-1	1
2022-10-05 06:14:58	69	362.4	-96.8	4.044	4.007	34	31	2.5	3	1	0	0
2022-10-05 06:15:18	69	362.9	-99.3	4.049	4.012	34	31	0.8	3	0	-1	1
2022-10-05 06:15:38	70	363.4	-98.5	4.054	4.016	34	31	1.9	3	1	0	0
2022-10-05 06:15:58	70	363.6	-96.6	4.058	4.021	34	31	2.6	3	0	0	0
2022-10-05 06:16:18	70	364.2	-99.2	4.062	4.024	34	31	1.2	3	0	-1	1
2022-10-05 06:16:38	71	364.4	-98	4.067	4.029	34	31	0.3	3	1	0	0
2022-10-05 06:16:58	71	364.7	-97.7	4.07	4.032	34	31	1.6	3	0	-1	1
2022-10-05 06:17:18	72	365.4	-99.3	4.077	4.038	34	31	0.1	3	1	0	0
2022-10-05 06:17:38	72	365.9	-99.4	4.082	4.043	34	31	0.8	3	0	-1	1
2022-10-05 06:17:58	73	366.2	-98.6	4.086	4.048	34	31	1	3	1	0	0
2022-10-05 06:18:18	73	366.7	-99.6	4.09	4.052	34	30	2.3	4	0	0	0
2022-10-05 06:18:38	73	367.2	-97.3	4.095	4.056	34	30	54	4	0	-1	1
2022-10-05 06:18:58	74	365.4	-43.3	4.078	4.04	34	30	1.3	4	1	0	0
2022-10-05 06:19:18	74	364.9	-44.6	4.073	4.036	34	30	2.3	4	0	0	0
2022-10-05 06:19:38	74	364.7	-42.3	4.07	4.033	33	30	1.8	3	0	-1	1
2022-10-05 06:19:58	75	364.7	-44.1	4.071	4.034	33	30	0.3	3	1	0	0
2022-10-05 06:20:18	75	364.9	-44.4	4.072	4.036	33	30	2.2	3	0	0	0
2022-10-05 06:20:38	75	364.9	-42.2	4.073	4.036	33	30	2.4	3	0	-1	1
2022-10-05 06:20:58	76	365.2	-44.6	4.075	4.039	33	30	0	3	1	0	0
2022-10-05 06:21:18	76	365.4	-44.6	4.077	4.039	33	30	2.6	3	0	0	0
2022-10-05 06:21:38	76	365.4	-42	4.077	4.042	33	30	2.4	3	0	0	0
2022-10-05 06:21:58	76	365.7	-44.4	4.081	4.044	33	30	0.9	3	0	-1	1
2022-10-05 06:22:18	77	365.9	-45.3	4.083	4.045	33	30	3.4	3	1	0	0
2022-10-05 06:22:38	77	365.9	-41.9	4.083	4.046	33	29	2.5	4	0	0	0
2022-10-05 06:22:58	77	366.2	-44.4	4.087	4.05	33	29	1	4	0	-1	1
2022-10-05 06:23:18	78	366.4	-45.4	4.089	4.052	33	29	2.8	4	1	0	0
2022-10-05 06:23:38	78	366.7	-42.6	4.089	4.053	33	29	1.9	4	0	0	0
2022-10-05 06:23:58	78	366.7	-44.5	4.092	4.055	33	29	0.1	4	0	-1	1
2022-10-05 06:24:18	79	366.9	-44.4	4.094	4.058	32	29	2.4	3	1	0	0
2022-10-05 06:24:38	79	366.9	-42	4.094	4.058	32	29	2.5	3	0	0	0
2022-10-05 06:24:58	79	367.4	-44.5	4.097	4.061	32	29	0.7	3	0	-1	1
2022-10-05 06:25:18	80	367.4	-43.8	4.101	4.064	32	29	2	3	1	0	0
2022-10-05 06:25:38	80	367.4	-41.8	4.101	4.064	32	29	2.6	3	0	0	0
2022-10-05 06:25:58	80	367.9	-44.4	4.105	4.068	32	29	1.3	3	0	0	0
2022-10-05 06:26:18	80	367.9	-43.1	4.106	4.069	32	29	0.9	3	0	-1	1
2022-10-05 06:26:38	81	368.2	-42.2	4.107	4.07	32	29	2.3	3	1	0	0
2022-10-05 06:26:58	81	368.2	-44.5	4.11	4.073	32	29	1.6	3	0	0	0
2022-10-05 06:27:18	81	368.4	-42.9	4.112	4.075	32	28	0.1	4	0	-1	1
2022-10-05 06:27:38	82	368.7	-43	4.114	4.076	32	28	1.6	4	1	0	0
2022-10-05 06:27:58	82	368.9	-44.6	4.117	4.08	32	28	2.1	4	0	0	0
2022-10-05 06:28:18	82	368.9	-42.5	4.118	4.08	32	28	0.8	4	0	-1	1
2022-10-05 06:28:38	83	369.2	-43.3	4.121	4.083	32	28	49.2	4	1	0	0
2022-10-05 06:28:58	83	367.4	5.9	4.099	4.064	32	28	48.1	4	0	0	0
2022-10-05 06:29:18	83	369.2	-42.2	4.12	4.083	32	28	3	4	0	0	0
2022-10-05 06:29:38	83	369.7	-45.2	4.124	4.087	31	28	1.4	3	0	-1	1
2022-10-05 06:29:58	84	369.7	-46.6	4.128	4.091	31	28	2.7	3	1	0	0
2022-10-05 06:30:18	84	370.2	-43.9	4.13	4.093	31	28	0.3	3	0	0	0
2022-10-05 06:30:38	84	370.2	-43.6	4.131	4.094	31	28	3.4	3	0	-1	1
2022-10-05 06:30:58	85	370.7	-47	4.136	4.098	31	28	1.6	3	1	0	0
2022-10-05 06:31:18	85	370.9	-45.4	4.137	4.099	31	28	2	3	0	0	0
2022-10-05 06:31:38	85	370.9	-43.4	4.138	4.101	31	28	1.5	3	0	-1	1
2022-10-05 06:31:58	86	371.2	-44.9	4.141	4.104	31	27	1.9	4	1	0	0
2022-10-05 06:32:18	86	371.4	-46.8	4.144	4.107	31	27	3.1	4	0	0	0
2022-10-05 06:32:38	86	371.4	-43.7	4.145	4.108	31	27	0.5	4	0	0	0
2022-10-05 06:32:58	86	371.7	-43.2	4.147	4.109	31	27	3.2	4	0	-1	1
2022-10-05 06:33:18	87	371.9	-46.4	4.15	4.113	31	27	1	4	1	0	0
2022-10-05 06:33:38	87	372.2	-45.4	4.153	4.115	31	27	2.1	4	0	0	0
2022-10-05 06:33:58	87	372.2	-43.3	4.154	4.116	31	27	2	4	0	-1	1
2022-10-05 06:34:18	88	372.4	-45.3	4.156	4.119	31	27	1.3	4	1	0	0
2022-10-05 06:34:38	88	372.9	-46.6	4.159	4.122	31	27	3.1	4	0	-1	1
2022-10-05 06:34:58	89	372.9	-43.5	4.16	4.122	31	27	0.5	4	1	0	0
2022-10-05 06:35:18	89	372.9	-44	4.162	4.125	31	27	2.1	4	0	0	0
2022-10-05 06:35:38	89	373.2	-46.1	4.165	4.128	30	27	1.9	3	0	-1	1
2022-10-05 06:35:58	90	373.4	-44.2	4.167	4.129	30	27	1	3	1	0	0
2022-10-05 06:36:18	90	373.7	-43.2	4.168	4.131	30	27	2.2	3	0	0	0
2022-10-05 06:36:38	90	373.9	-45.4	4.172	4.134	30	27	0.6	3	0	-1	1
2022-10-05 06:36:58	91	374.2	-46	4.174	4.137	30	27	2.5	3	1	0	0
2022-10-05 06:37:18	91	374.2	-43.5	4.175	4.138	30	27	0.3	3	0	0	0
2022-10-05 06:37:38	91	374.2	-43.8	4.177	4.139	30	27	2.4	3	0	-1	1
2022-10-05 06:37:58	92	374.7	-46.2	4.18	4.143	30	26	1.5	4	1	0	0
2022-10-05 06:38:18	92	374.7	-44.7	4.182	4.145	30	26	1.5	4	0	0	0
2022-10-05 06:38:38	92	374.9	-43.2	4.183	4.145	30	26	1.6	4	0	-1	1
2022-10-05 06:38:58	93	375.2	-44.8	4.186	4.149	30	26	1.7	4	1	0	0
2022-10-05 06:39:18	93	375.4	-46.5	4.19	4.152	30	26	3	4	0	0	0
2022-10-05 06:39:38	93	375.7	-43.5	4.19	4.152	30	26	0.3	4	0	0	0
2022-10-05 06:39:58	93	375.7	-43.2	4.192	4.154	30	26	3	4	0	-1	1
2022-10-05 06:40:18	94	376.2	-46.2	4.195	4.158	30	26	1	4	1	0	0
2022-10-05 06:40:38	94	376.2	-45.2	4.198	4.16	30	26	2.1	4	0	-1	1
2022-10-05 06:40:58	95	376.2	-43.1	4.198	4.161	30	26	2.1	4	1	0	0
2022-10-05 06:41:18	95	376.5	-45.2	4.201	4.164	30	26	1.5	4	0	0	0
2022-10-05 06:41:38	95	377	-46.7	4.205	4.166	30	26	32	4	0	70	70
2022-10-06 02:18:28	25	323.2	-14.7	3.602	3.583	35	30	1.7	5	-70	0	0
2022-10-06 02:18:48	25	323.5	-13	3.605	3.583	35	30	1.8	5	0	0	0
2022-10-06 02:19:08	25	323.5	-11.2	3.604	3.584	35	30	2.5	5	0	0	0
2022-10-06 02:19:28	25	323.5	-8.7	3.604	3.584	35	30	0.1	5	0	0	0
2022-10-06 02:19:48	25	323.5	-8.6	3.604	3.584	35	30	0	5	0	0	0
2022-10-06 02:20:08	25	323.5	-8.6	3.605	3.584	35	30	104	5	0	0	0
2022-10-06 02:20:28	25	327.8	-112.6	3.648	3.627	35	30	0.2	5	0	0	0
2022-10-06 02:20:48	25	329	-112.8	3.663	3.641	35	30	0	5	0	-1	1
2022-10-06 02:21:08	26	329.8	-112.8	3.672	3.651	35	31	0.1	4	1	0	0
2022-10-06 02:21:28	26	330.5	-112.9	3.679	3.657	35	31	0.2	4	0	-1	1
2022-10-06 02:21:48	27	330.8	-113.1	3.684	3.664	35	31	1.9	4	1	0	0
2022-10-06 02:22:08	27	331.5	-115	3.69	3.671	35	31	0.2	4	0	-1	1
2022-10-06 02:22:28	28	332	-115.2	3.695	3.674	35	31	0.1	4	1	0	0
2022-10-06 02:22:48	28	332.3	-115.1	3.698	3.68	35	31	0	4	0	-1	1
2022-10-06 02:23:08	29	332.5	-115.1	3.701	3.683	35	31	0.2	4	1	0	0
2022-10-06 02:23:28	29	332.8	-115.3	3.704	3.687	35	31	0.3	4	0	-1	1
2022-10-06 02:23:48	30	333	-115	3.706	3.689	35	31	0.1	4	1	0	0
2022-10-06 02:24:08	30	333.3	-115.1	3.709	3.692	35	31	1.5	4	0	-1	1
2022-10-06 02:24:28	31	333.5	-116.6	3.712	3.696	35	31	0.3	4	1	0	0
2022-10-06 02:24:48	31	333.8	-116.9	3.715	3.699	35	31	0.8	4	0	0	0
2022-10-06 02:25:08	31	334	-116.1	3.716	3.7	35	31	0.2	4	0	-1	1
2022-10-06 02:25:28	32	334.3	-115.9	3.719	3.703	35	31	0	4	1	0	0
2022-10-06 02:25:48	32	334.5	-115.9	3.722	3.705	35	31	0.2	4	0	-1	1
2022-10-06 02:26:08	33	334.5	-116.1	3.724	3.707	35	31	0.3	4	1	0	0
2022-10-06 02:26:28	33	334.8	-115.8	3.726	3.708	34	31	1.4	3	0	-1	1
2022-10-06 02:26:48	34	335.3	-117.2	3.729	3.712	34	31	1.5	3	1	0	0
2022-10-06 02:27:08	34	335.3	-115.7	3.731	3.714	34	31	0.2	3	0	-1	1
2022-10-06 02:27:28	35	335.5	-115.9	3.733	3.716	34	31	0.2	3	1	0	0
2022-10-06 02:27:48	35	335.5	-116.1	3.736	3.718	34	31	0.3	3	0	-1	1
2022-10-06 02:28:08	36	335.8	-115.8	3.738	3.721	34	31	0.1	3	1	0	0
2022-10-06 02:28:28	36	336	-115.9	3.74	3.722	34	30	113.9	4	0	30	30
2022-10-06 04:12:38	6	314	-2	3.499	3.481	36	33	0.3	3	-30	0	0
2022-10-06 04:12:58	6	314	-2.3	3.496	3.479	36	33	6.8	3	0	0	0
2022-10-06 04:13:18	6	314.2	-9.1	3.499	3.483	36	33	2	3	0	0	0
2022-10-06 04:13:38	6	314.2	-7.1	3.501	3.483	36	33	0.1	3	0	0	0
2022-10-06 04:13:58	6	314.2	-7.2	3.501	3.483	36	33	1	3	0	0	0
2022-10-06 04:14:18	6	314.5	-8.2	3.502	3.484	36	32	39.7	4	0	0	0
2022-10-06 04:14:38	6	316	-47.9	3.518	3.5	36	33	50.5	3	0	0	0
2022-10-06 04:14:58	6	318.7	-98.4	3.547	3.532	36	33	13.6	3	0	-1	1
2022-10-06 04:15:18	7	320.2	-112	3.564	3.547	36	33	0.1	3	1	0	0
2022-10-06 04:15:38	7	320.7	-111.9	3.57	3.554	36	33	2.3	3	0	0	0
2022-10-06 04:15:58	7	321.5	-114.2	3.577	3.558	36	33	0.3	3	0	-1	1
2022-10-06 04:16:18	8	321.7	-113.9	3.584	3.564	36	33	0.3	3	1	0	0
2022-10-06 04:16:38	8	322.2	-114.2	3.59	3.568	36	33	0.4	3	0	-1	1
2022-10-06 04:16:58	9	322.7	-113.8	3.596	3.572	36	33	0.3	3	1	0	0
2022-10-06 04:17:18	9	323.2	-114.1	3.602	3.577	36	33	0.1	3	0	-1	1
2022-10-06 04:17:38	10	323.7	-114	3.607	3.581	36	33	2	3	1	0	0
2022-10-06 04:17:58	10	324.2	-116	3.613	3.586	36	33	0.2	3	0	-1	1
2022-10-06 04:18:18	11	324.5	-116.2	3.618	3.591	36	33	0.4	3	1	0	0
2022-10-06 04:18:38	11	325	-115.8	3.623	3.595	35	33	0.7	2	0	-1	1
2022-10-06 04:18:58	12	325.5	-115.1	3.627	3.599	35	33	2	2	1	0	0
2022-10-06 04:19:18	12	325.7	-113.1	3.631	3.602	35	32	0.3	3	0	0	0
2022-10-06 04:19:38	12	326.3	-113.4	3.636	3.607	35	32	2	3	0	-1	1
2022-10-06 04:19:58	13	326.5	-115.4	3.639	3.611	35	32	0.4	3	1	0	0
2022-10-06 04:20:18	13	327	-115	3.643	3.616	35	32	2	3	0	-1	1
2022-10-06 04:20:38	14	327.3	-113	3.647	3.619	35	32	0.2	3	1	0	0
2022-10-06 04:20:58	14	327.8	-113.2	3.651	3.624	35	32	0.4	3	0	-1	1
2022-10-06 04:21:18	15	328	-112.8	3.655	3.628	35	32	2.3	3	1	0	0
2022-10-06 04:21:38	15	328.3	-115.1	3.66	3.633	35	32	0.5	3	0	-1	1
2022-10-06 04:21:58	16	328.5	-114.6	3.662	3.636	35	32	0.6	3	1	0	0
2022-10-06 04:22:18	16	329	-115.2	3.666	3.64	35	32	2	3	0	-1	1
2022-10-06 04:22:38	17	329.3	-113.2	3.669	3.643	34	32	0.4	2	1	0	0
2022-10-06 04:22:58	17	329.8	-112.8	3.673	3.647	34	32	2.3	2	0	0	0
2022-10-06 04:23:18	17	330	-115.1	3.675	3.65	34	31	0.2	3	0	-1	1
2022-10-06 04:23:38	18	330.3	-115.3	3.679	3.653	34	31	2.6	3	1	0	0
2022-10-06 04:23:58	18	330.5	-112.7	3.681	3.656	34	31	0.3	3	0	-1	1
2022-10-06 04:24:18	19	330.8	-113	3.685	3.661	34	31	0.3	3	1	0	0
2022-10-06 04:24:38	19	331	-113.3	3.687	3.664	34	31	0.3	3	0	-1	1
2022-10-06 04:24:58	20	331.3	-113	3.69	3.667	34	31	2.3	3	1	0	0
2022-10-06 04:25:18	20	331.8	-115.3	3.693	3.671	34	31	0.5	3	0	-1	1
2022-10-06 04:25:38	21	331.8	-114.8	3.694	3.673	34	31	0.3	3	1	0	0
2022-10-06 04:25:58	21	332	-115.1	3.696	3.676	34	31	2	3	0	-1	1
2022-10-06 04:26:18	22	332.3	-113.1	3.698	3.679	34	31	0.4	3	1	0	0
2022-10-06 04:26:38	22	332.5	-112.7	3.7	3.682	34	31	2	3	0	-1	1
2022-10-06 04:26:58	23	332.8	-114.7	3.701	3.683	34	31	0.5	3	1	0	0
2022-10-06 04:27:18	23	332.8	-115.2	3.703	3.686	33	31	0.3	2	0	0	0
2022-10-06 04:27:38	23	333	-114.9	3.706	3.689	33	31	1.7	2	0	-1	1
2022-10-06 04:27:58	24	333.3	-113.2	3.708	3.691	33	31	0.4	2	1	0	0
2022-10-06 04:28:18	24	333.3	-112.8	3.71	3.693	33	30	0.3	3	0	-1	1
2022-10-06 04:28:38	25	333.5	-113.1	3.711	3.694	33	30	2.1	3	1	0	0
2022-10-06 04:28:58	25	333.5	-115.2	3.712	3.695	33	30	0.2	3	0	-1	1
2022-10-06 04:29:18	26	333.8	-115	3.714	3.698	33	30	2.2	3	1	0	0
2022-10-06 04:29:38	26	334	-112.8	3.717	3.699	33	30	0	3	0	-1	1
2022-10-06 04:29:58	27	334.3	-112.8	3.718	3.701	33	30	0.1	3	1	0	0
2022-10-06 04:30:18	27	334.3	-112.7	3.72	3.702	33	30	2.4	3	0	-1	1
2022-10-06 04:30:38	28	334.5	-115.1	3.722	3.704	33	30	0.1	3	1	0	0
2022-10-06 04:30:58	28	334.5	-115	3.725	3.707	33	30	2.2	3	0	0	0
2022-10-06 04:31:18	28	334.8	-112.8	3.726	3.709	33	30	0.4	3	0	-1	1
2022-10-06 04:31:38	29	335.3	-113.2	3.727	3.71	33	30	0.6	3	1	0	0
2022-10-06 04:31:58	29	335.3	-112.6	3.73	3.712	33	30	2.2	3	0	-1	1
2022-10-06 04:32:18	30	335.3	-114.8	3.732	3.714	33	30	0	3	1	0	0
2022-10-06 04:32:38	30	335.5	-114.8	3.734	3.716	33	30	2	3	0	-1	1
2022-10-06 04:32:58	31	335.5	-112.8	3.736	3.719	33	30	0	3	1	0	0
2022-10-06 04:33:18	31	336	-112.8	3.739	3.72	33	30	0.1	3	0	-1	1
2022-10-06 04:33:38	32	336.3	-112.9	3.741	3.724	33	30	2.3	3	1	0	0
2022-10-06 04:33:58	32	336.3	-115.2	3.742	3.725	33	30	2.6	3	0	-1	1
2022-10-06 04:34:18	33	336.5	-112.6	3.745	3.727	32	30	0.1	2	1	0	0
2022-10-06 04:34:38	33	336.8	-112.7	3.748	3.729	32	30	0.6	2	0	0	0
2022-10-06 04:34:58	33	337	-113.3	3.749	3.731	32	30	105.9	2	0	8	8
2022-10-06 05:19:38	25	325.7	-7.4	3.628	3.607	32	29	5	3	-8	-1	1
2022-10-06 05:19:58	26	326	-12.4	3.631	3.612	32	29	1	3	1	0	0
2022-10-06 05:20:18	26	326	-11.4	3.633	3.613	32	29	2.7	3	0	0	0
2022-10-06 05:20:38	26	326	-8.7	3.632	3.612	32	29	0.1	3	0	0	0
2022-10-06 05:20:58	26	326	-8.6	3.633	3.613	32	29	0.2	3	0	0	0
2022-10-06 05:21:18	26	326	-8.8	3.633	3.612	32	29	47.9	3	0	0	0
2022-10-06 05:21:38	26	327.8	-56.7	3.648	3.627	32	29	15.2	3	0	0	0
2022-10-06 05:21:58	26	329.3	-71.9	3.666	3.646	32	29	27.7	3	0	0	0
2022-10-06 05:22:18	26	328.8	-44.2	3.661	3.642	32	29	70.1	3	0	-1	1
2022-10-06 05:22:38	27	332	-114.3	3.695	3.677	32	29	1.4	3	1	0	0
2022-10-06 05:22:58	27	332.8	-115.7	3.703	3.685	32	29	0.4	3	0	-1	1
2022-10-06 05:23:18	28	333.3	-116.1	3.706	3.691	32	29	0.3	3	1	0	0
2022-10-06 05:23:38	28	333.5	-115.8	3.71	3.694	32	29	0.4	3	0	-1	1
2022-10-06 05:23:58	29	333.5	-116.2	3.711	3.696	32	29	0.1	3	1	0	0
2022-10-06 05:24:18	29	334	-116.1	3.715	3.7	32	29	0.2	3	0	0	0
2022-10-06 05:24:38	29	334	-115.9	3.717	3.702	32	29	0.4	3	0	-1	1
2022-10-06 05:24:58	30	334.5	-116.3	3.719	3.703	32	29	0.2	3	1	0	0
2022-10-06 05:25:18	30	334.5	-116.1	3.724	3.705	32	29	0	3	0	-1	1
2022-10-06 05:25:38	31	334.8	-116.1	3.726	3.709	32	29	0.4	3	1	0	0
2022-10-06 05:25:58	31	335	-116.5	3.728	3.711	32	29	0.4	3	0	-1	1
2022-10-06 05:26:18	32	335.3	-116.1	3.731	3.714	32	29	0	3	1	0	0
2022-10-06 05:26:38	32	335.5	-116.1	3.735	3.717	32	29	0.1	3	0	-1	1
2022-10-06 05:26:58	33	335.8	-116	3.736	3.72	32	29	0.1	3	1	0	0
2022-10-06 05:27:18	33	336	-116.1	3.74	3.722	32	29	0.1	3	0	-1	1
2022-10-06 05:27:38	34	336.3	-116.2	3.743	3.724	32	29	0.4	3	1	0	0
2022-10-06 05:27:58	34	336.8	-115.8	3.747	3.729	32	29	0.5	3	0	-1	1
2022-10-06 05:28:18	35	337	-116.3	3.75	3.732	32	29	0.1	3	1	0	0
2022-10-06 05:28:38	35	337	-116.2	3.753	3.734	32	29	0.1	3	0	-1	1
2022-10-06 05:28:58	36	337.5	-116.1	3.756	3.737	32	29	0.1	3	1	0	0
2022-10-06 05:29:18	36	337.5	-116.2	3.76	3.74	32	29	0.2	3	0	-1	1
2022-10-06 05:29:38	37	338	-116	3.762	3.741	32	29	0	3	1	0	0
2022-10-06 05:29:58	37	338.3	-116	3.765	3.744	32	29	0.1	3	0	-1	1
2022-10-06 05:30:18	38	338.5	-116.1	3.767	3.747	32	29	0.2	3	1	0	0
2022-10-06 05:30:38	38	338.5	-115.9	3.77	3.749	32	29	0.3	3	0	0	0
2022-10-06 05:30:58	38	339.1	-116.2	3.773	3.753	32	29	0	3	0	-1	1
2022-10-06 05:31:18	39	339.1	-116.2	3.776	3.755	32	29	0.1	3	1	0	0
2022-10-06 05:31:38	39	339.6	-116.1	3.779	3.757	32	29	0.1	3	0	-1	1
2022-10-06 05:31:58	40	339.6	-116.2	3.783	3.761	32	29	0.1	3	1	0	0
2022-10-06 05:32:18	40	340.1	-116.3	3.785	3.763	32	29	0.2	3	0	-1	1
2022-10-06 05:32:38	41	340.3	-116.1	3.789	3.766	32	29	0.3	3	1	0	0
2022-10-06 05:32:58	41	340.8	-116.4	3.791	3.768	32	29	0.3	3	0	-1	1
2022-10-06 05:33:18	42	340.8	-116.1	3.794	3.771	32	29	0	3	1	0	0
2022-10-06 05:33:38	42	341.1	-116.1	3.798	3.775	32	29	0.1	3	0	-1	1
2022-10-06 05:33:58	43	341.3	-116	3.801	3.776	32	29	0	3	1	0	0
2022-10-06 05:34:18	43	341.6	-116	3.805	3.78	32	29	0	3	0	-1	1
2022-10-06 05:34:38	44	341.8	-116	3.808	3.783	32	29	0.1	3	1	0	0
2022-10-06 05:34:58	44	342.3	-116.1	3.811	3.786	32	29	0.1	3	0	-1	1
2022-10-06 05:35:18	45	342.6	-116.2	3.816	3.79	32	29	0.3	3	1	0	0
2022-10-06 05:35:38	45	343.1	-115.9	3.818	3.793	32	29	0	3	0	-1	1
2022-10-06 05:35:58	46	343.1	-115.9	3.822	3.796	32	29	0.1	3	1	0	0
2022-10-06 05:36:18	46	343.6	-115.8	3.826	3.8	32	29	0.7	3	0	0	0
2022-10-06 05:36:38	46	343.8	-116.5	3.829	3.802	32	29	0.6	3	0	-1	1
2022-10-06 05:36:58	47	344.1	-115.9	3.834	3.807	32	29	0.3	3	1	0	0
2022-10-06 05:37:18	47	344.6	-116.2	3.837	3.81	32	29	0.1	3	0	-1	1
2022-10-06 05:37:38	48	344.6	-116.3	3.841	3.813	32	29	0	3	1	0	0
2022-10-06 05:37:58	48	345.1	-116.3	3.845	3.817	32	29	0	3	0	-1	1
2022-10-06 05:38:18	49	345.3	-116.3	3.849	3.821	32	29	0.4	3	1	0	0
2022-10-06 05:38:38	49	345.8	-115.9	3.854	3.825	32	29	0.4	3	0	-1	1
2022-10-06 05:38:58	50	346.3	-116.3	3.858	3.828	32	29	0.1	3	1	0	0
2022-10-06 05:39:18	50	346.6	-116.4	3.862	3.831	32	29	0.5	3	0	-1	1
2022-10-06 05:39:38	51	347.1	-115.9	3.867	3.837	32	29	0.3	3	1	0	0
2022-10-06 05:39:58	51	347.3	-116.2	3.871	3.84	32	29	0	3	0	-1	1
2022-10-06 05:40:18	52	347.8	-116.2	3.875	3.844	32	29	0.2	3	1	0	0
2022-10-06 05:40:38	52	348.1	-116	3.879	3.848	32	29	0.3	3	0	-1	1
2022-10-06 05:40:58	53	348.6	-116.3	3.884	3.852	32	29	0.3	3	1	0	0
2022-10-06 05:41:18	53	348.8	-116	3.888	3.857	32	29	0.1	3	0	-1	1
2022-10-06 05:41:38	54	349.3	-115.9	3.893	3.862	32	29	0.2	3	1	0	0
2022-10-06 05:41:58	54	349.6	-116.1	3.897	3.866	32	29	0.2	3	0	0	0
2022-10-06 05:42:18	54	350.1	-115.9	3.902	3.869	32	29	0	3	0	-1	1
2022-10-06 05:42:38	55	350.6	-115.9	3.907	3.875	32	29	0.2	3	1	0	0
2022-10-06 05:42:58	55	350.8	-116.1	3.911	3.878	32	29	0.1	3	0	-1	1
2022-10-06 05:43:18	56	351.4	-116	3.917	3.884	32	29	0.1	3	1	0	0
2022-10-06 05:43:38	56	351.6	-115.9	3.921	3.887	32	29	0.4	3	0	-1	1
2022-10-06 05:43:58	57	352.1	-116.3	3.926	3.89	32	30	0	2	1	0	0
2022-10-06 05:44:18	57	352.6	-116.3	3.932	3.896	32	30	0.4	2	0	-1	1
2022-10-06 05:44:38	58	352.9	-115.9	3.937	3.902	32	29	0	3	1	0	0
2022-10-06 05:44:58	58	353.4	-115.9	3.94	3.907	32	30	0.2	2	0	-1	1
2022-10-06 05:45:18	59	353.9	-116.1	3.945	3.91	32	30	0.1	2	1	0	0
2022-10-06 05:45:38	59	354.4	-116	3.95	3.915	32	30	0.1	2	0	-1	1
2022-10-06 05:45:58	60	354.9	-116.1	3.955	3.92	32	30	0.1	2	1	0	0
2022-10-06 05:46:18	60	355.1	-116	3.961	3.926	32	30	0.1	2	0	-1	1
2022-10-06 05:46:38	61	355.4	-115.9	3.964	3.93	32	30	14.6	2	1	0	0
2022-10-06 05:46:58	61	355.4	-101.3	3.962	3.927	32	30	0.3	2	0	0	0
2022-10-06 05:47:18	61	355.4	-101.6	3.966	3.93	32	30	0.5	2	0	-1	1
2022-10-06 05:47:38	62	355.9	-101.1	3.969	3.934	32	29	0.3	3	1	0	0
2022-10-06 05:47:58	62	356.4	-101.4	3.973	3.938	32	29	0.1	3	0	-1	1
2022-10-06 05:48:18	63	356.9	-101.3	3.978	3.943	32	29	0.2	3	1	0	0
2022-10-06 05:48:38	63	357.1	-101.5	3.982	3.946	32	29	0.5	3	0	-1	1
2022-10-06 05:48:58	64	357.4	-101	3.986	3.951	32	29	0.2	3	1	0	0
2022-10-06 05:49:18	64	357.9	-101.2	3.991	3.954	32	29	0.4	3	0	0	0
2022-10-06 05:49:38	64	358.1	-101.6	3.995	3.96	32	29	0.5	3	0	-1	1
2022-10-06 05:49:58	65	358.4	-101.1	4	3.963	32	29	0.5	3	1	0	0
2022-10-06 05:50:18	65	358.9	-101.6	4.004	3.967	32	29	0.6	3	0	-1	1
2022-10-06 05:50:38	66	359.1	-101	4.009	3.972	32	29	0	3	1	0	0
2022-10-06 05:50:58	66	359.6	-101	4.012	3.977	32	29	0.6	3	0	0	0
2022-10-06 05:51:18	66	359.9	-101.6	4.017	3.982	32	29	0.3	3	0	-1	1
2022-10-06 05:51:38	67	360.6	-101.3	4.022	3.984	32	29	0.3	3	1	0	0
2022-10-06 05:51:58	67	361.1	-101	4.026	3.99	32	29	0.5	3	0	-1	1
2022-10-06 05:52:18	68	361.4	-101.5	4.031	3.993	32	29	0	3	1	0	0
2022-10-06 05:52:38	68	361.6	-101.5	4.035	3.998	32	29	0.5	3	0	0	0
2022-10-06 05:52:58	68	362.1	-101	4.041	4.003	32	29	0.3	3	0	-1	1
2022-10-06 05:53:18	69	362.6	-101.3	4.045	4.006	32	29	0.3	3	1	0	0
2022-10-06 05:53:38	69	363.1	-101	4.049	4.011	32	29	0.3	3	0	-1	1
2022-10-06 05:53:58	70	363.4	-101.3	4.054	4.016	32	29	0.1	3	1	0	0
2022-10-06 05:54:18	70	363.6	-101.4	4.059	4.021	32	29	0	3	0	-1	1
2022-10-06 05:54:38	71	364.2	-101.4	4.063	4.024	32	29	0.1	3	1	0	0
2022-10-06 05:54:58	71	364.7	-101.5	4.068	4.029	32	29	0	3	0	0	0
2022-10-06 05:55:18	71	365.2	-101.5	4.073	4.033	32	29	0.4	3	0	-1	1
2022-10-06 05:55:38	72	365.4	-101.1	4.077	4.038	32	29	0.2	3	1	0	0
2022-10-06 05:55:58	72	365.9	-100.9	4.083	4.044	32	29	0.3	3	0	-1	1
2022-10-06 05:56:18	73	366.2	-101.2	4.087	4.048	32	29	0.1	3	1	0	0
2022-10-06 05:56:38	73	366.9	-101.3	4.092	4.053	32	29	0	3	0	-1	1
2022-10-06 05:56:58	74	367.4	-101.3	4.097	4.056	32	29	55.8	3	1	0	0
2022-10-06 05:57:18	74	364.9	-45.5	4.072	4.034	32	29	0.5	3	0	0	0
2022-10-06 05:57:38	74	364.7	-46	4.07	4.032	32	29	0	3	0	0	0
2022-10-06 05:57:58	74	364.7	-46	4.069	4.031	32	29	0.1	3	0	-1	1
2022-10-06 05:58:18	75	364.7	-45.9	4.07	4.033	31	29	0.1	2	1	0	0
2022-10-06 05:58:38	75	364.7	-45.8	4.071	4.034	31	28	0.1	3	0	0	0
2022-10-06 05:58:58	75	364.9	-45.9	4.072	4.035	31	28	0	3	0	-1	1
2022-10-06 05:59:18	76	365.2	-45.9	4.075	4.038	31	28	0	3	1	0	0
2022-10-06 05:59:38	76	365.2	-45.9	4.077	4.04	31	28	0.1	3	0	0	0
2022-10-06 05:59:58	76	365.4	-45.8	4.079	4.041	31	28	0.1	3	0	-1	1
2022-10-06 06:00:18	77	365.7	-45.9	4.08	4.043	31	28	0	3	1	0	0
2022-10-06 06:00:38	77	365.9	-45.9	4.083	4.045	31	28	0	3	0	0	0
2022-10-06 06:00:58	77	365.9	-45.9	4.084	4.047	31	28	0.3	3	0	-1	1
2022-10-06 06:01:18	78	366.2	-46.2	4.087	4.049	31	28	0.4	3	1	0	0
2022-10-06 06:01:38	78	366.4	-45.8	4.088	4.051	31	28	0	3	0	0	0
2022-10-06 06:01:58	78	366.7	-45.8	4.09	4.053	31	28	0.5	3	0	-1	1
2022-10-06 06:02:18	79	366.7	-46.3	4.093	4.056	31	28	0.4	3	1	0	0
2022-10-06 06:02:38	79	367.2	-45.9	4.095	4.058	31	28	0.3	3	0	0	0
2022-10-06 06:02:58	79	367.2	-46.2	4.097	4.059	31	28	0.4	3	0	-1	1
2022-10-06 06:03:18	80	367.2	-45.8	4.099	4.062	30	27	0.1	3	1	0	0
2022-10-06 06:03:38	80	367.4	-45.9	4.101	4.064	30	27	0	3	0	0	0
2022-10-06 06:03:58	80	367.7	-45.9	4.103	4.067	30	27	0	3	0	0	0
2022-10-06 06:04:18	80	367.9	-45.9	4.107	4.068	30	27	0.2	3	0	-1	1
2022-10-06 06:04:38	81	368.2	-46.1	4.108	4.07	30	27	0	3	1	0	0
2022-10-06 06:04:58	81	368.4	-46.1	4.11	4.072	30	27	0	3	0	0	0
2022-10-06 06:05:18	81	368.7	-46.1	4.113	4.075	30	27	0.1	3	0	-1	1
2022-10-06 06:05:38	82	368.7	-46.2	4.115	4.077	30	27	0.4	3	1	0	0
2022-10-06 06:05:58	82	368.9	-45.8	4.117	4.079	30	27	0.1	3	0	0	0
2022-10-06 06:06:18	82	368.9	-45.9	4.119	4.081	30	27	0.1	3	0	0	0
2022-10-06 06:06:38	82	369.4	-46	4.122	4.084	30	27	0	3	0	-1	1
2022-10-06 06:06:58	83	369.4	-46	4.124	4.087	30	27	0.1	3	1	0	0
2022-10-06 06:07:18	83	369.7	-46.1	4.126	4.088	30	27	0.2	3	0	0	0
2022-10-06 06:07:38	83	369.7	-45.9	4.128	4.09	30	27	0	3	0	0	0
2022-10-06 06:07:58	83	370.2	-45.9	4.13	4.093	30	26	0.1	4	0	-1	1
2022-10-06 06:08:18	84	370.2	-45.8	4.132	4.094	30	26	0.1	4	1	0	0
2022-10-06 06:08:38	84	370.7	-45.9	4.134	4.096	29	26	0.3	3	0	0	0
2022-10-06 06:08:58	84	370.7	-46.2	4.137	4.099	29	26	0.1	3	0	-1	1
2022-10-06 06:09:18	85	370.9	-46.1	4.139	4.101	29	26	0	3	1	0	0
2022-10-06 06:09:38	85	370.9	-46.1	4.141	4.103	29	26	0	3	0	0	0
2022-10-06 06:09:58	85	371.2	-46.1	4.144	4.105	29	26	0.2	3	0	0	0
2022-10-06 06:10:18	85	371.4	-45.9	4.146	4.108	29	26	0.2	3	0	-1	1
2022-10-06 06:10:38	86	371.7	-45.7	4.148	4.111	29	26	0	3	1	0	0
2022-10-06 06:10:58	86	371.7	-45.7	4.15	4.111	29	26	2.5	3	0	-1	1
2022-10-06 06:11:18	87	372.2	-48.2	4.153	4.115	29	26	0.3	3	1	0	0
2022-10-06 06:11:38	87	372.4	-48.5	4.156	4.118	29	26	0.1	3	0	0	0
2022-10-06 06:11:58	87	372.7	-48.4	4.159	4.12	29	26	0.1	3	0	-1	1
2022-10-06 06:12:18	88	372.9	-48.5	4.161	4.123	29	26	0	3	1	0	0
2022-10-06 06:12:38	88	373.2	-48.5	4.164	4.126	29	25	0	4	0	-1	1
2022-10-06 06:12:58	89	373.4	-48.5	4.166	4.128	29	25	0	4	1	0	0
2022-10-06 06:13:18	89	373.7	-48.5	4.169	4.13	29	25	0.1	4	0	-1	1
2022-10-06 06:13:38	90	373.7	-48.6	4.17	4.132	29	25	0.1	4	1	0	0
2022-10-06 06:13:58	90	373.9	-48.5	4.173	4.134	29	25	0.2	4	0	0	0
2022-10-06 06:14:18	90	374.2	-48.7	4.176	4.137	29	25	0	4	0	-1	1
2022-10-06 06:14:38	91	374.4	-48.7	4.178	4.14	29	25	0.1	4	1	0	0
2022-10-06 06:14:58	91	374.7	-48.6	4.18	4.141	28	25	0	3	0	-1	1
2022-10-06 06:15:18	92	374.9	-48.6	4.182	4.144	28	25	0	3	1	0	0
2022-10-06 06:15:38	92	374.9	-48.6	4.185	4.146	28	25	0.1	3	0	0	0
2022-10-06 06:15:58	92	375.2	-48.7	4.187	4.148	28	25	0	3	0	-1	1
2022-10-06 06:16:18	93	375.2	-48.7	4.189	4.15	28	25	34.7	3	1	70	70
2022-10-06 12:36:58	23	322.7	-14	3.596	3.576	35	30	1.2	5	-70	0	0
2022-10-06 12:37:18	23	323	-12.8	3.597	3.579	35	30	2.1	5	0	0	0
2022-10-06 12:37:38	23	323	-10.7	3.599	3.58	35	30	2.7	5	0	0	0
2022-10-06 12:37:58	23	322.7	-8	3.597	3.579	35	30	0.5	5	0	0	0
2022-10-06 12:38:18	23	322.7	-7.5	3.597	3.578	35	30	0.1	5	0	0	0
2022-10-06 12:38:38	23	323	-7.6	3.598	3.579	35	30	104	5	0	0	0
2022-10-06 12:38:58	23	326.8	-111.6	3.638	3.618	35	30	0.1	5	0	-1	1
2022-10-06 12:39:18	24	328.3	-111.5	3.654	3.635	35	31	0.3	4	1	0	0
2022-10-06 12:39:38	24	329	-111.2	3.664	3.644	35	31	1.4	4	0	-1	1
2022-10-06 12:39:58	25	329.8	-112.6	3.672	3.652	35	31	1	4	1	0	0
2022-10-06 12:40:18	25	330.3	-111.6	3.678	3.657	35	31	4.9	4	0	-1	1
2022-10-06 12:40:38	26	331	-116.5	3.685	3.665	35	31	1.8	4	1	0	0
2022-10-06 12:40:58	26	331.3	-114.7	3.689	3.669	36	31	2.7	5	0	0	0
2022-10-06 12:41:18	26	331.8	-112	3.691	3.673	36	31	0.8	5	0	-1	1
2022-10-06 12:41:38	27	331.8	-111.2	3.694	3.677	36	31	2.9	5	1	0	0
2022-10-06 12:41:58	27	332.3	-114.1	3.699	3.681	36	31	2.2	5	0	-1	1
2022-10-06 12:42:18	28	332.5	-111.9	3.701	3.684	35	31	0.7	4	1	0	0
2022-10-06 12:42:38	28	332.8	-111.2	3.702	3.686	35	31	0.5	4	0	-1	1
2022-10-06 12:42:58	29	333	-111.7	3.705	3.689	35	31	0	4	1	0	0
2022-10-06 12:43:18	29	333.3	-111.7	3.707	3.69	35	31	2.2	4	0	-1	1
2022-10-06 12:43:38	30	333.3	-113.9	3.711	3.695	35	31	1.9	4	1	0	0
2022-10-06 12:43:58	30	333.5	-112	3.713	3.696	35	31	0.7	4	0	-1	1
2022-10-06 12:44:18	31	333.8	-111.3	3.714	3.697	35	31	2.1	4	1	0	0
2022-10-06 12:44:38	31	334	-113.4	3.717	3.701	35	31	0.6	4	0	0	0
2022-10-06 12:44:58	31	334	-114	3.72	3.704	35	31	2.8	4	0	-1	1
2022-10-06 12:45:18	32	334.5	-111.2	3.72	3.704	35	31	0.2	4	1	0	0
2022-10-06 12:45:38	32	334.5	-111.4	3.723	3.706	35	31	2.6	4	0	-1	1
2022-10-06 12:45:58	33	334.8	-114	3.726	3.71	35	31	2.3	4	1	0	0
2022-10-06 12:46:18	33	334.8	-111.7	3.727	3.71	35	31	0.6	4	0	-1	1
2022-10-06 12:46:38	34	335	-111.1	3.729	3.713	35	31	2.9	4	1	0	0
2022-10-06 12:46:58	34	335.3	-114	3.733	3.715	35	31	2.3	4	0	-1	1
2022-10-06 12:47:18	35	335.5	-111.7	3.735	3.716	35	31	0.7	4	1	0	0
2022-10-06 12:47:38	35	335.5	-111	3.736	3.718	35	31	2.1	4	0	-1	1
2022-10-06 12:47:58	36	336	-113.1	3.74	3.722	35	31	0.2	4	1	0	0
2022-10-06 12:48:18	36	336.3	-113.3	3.742	3.724	35	31	1.9	4	0	0	0
2022-10-06 12:48:38	36	336.3	-111.4	3.743	3.726	35	31	0	4	0	-1	1
2022-10-06 12:48:58	37	336.5	-111.4	3.746	3.727	35	31	2.5	4	1	0	0
2022-10-06 12:49:18	37	336.8	-113.9	3.75	3.731	35	31	2.9	4	0	-1	1
2022-10-06 12:49:38	38	337	-111	3.751	3.732	35	31	0.3	4	1	0	0
2022-10-06 12:49:58	38	337	-111.3	3.753	3.735	35	31	2.4	4	0	-1	1
2022-10-06 12:50:18	39	337.5	-113.7	3.757	3.738	35	30	1.3	5	1	0	0
2022-10-06 12:50:38	39	337.8	-112.4	3.761	3.741	35	30	1.3	5	0	-1	1
2022-10-06 12:50:58	40	338	-111.1	3.761	3.742	35	30	1.2	5	1	0	0
2022-10-06 12:51:18	40	338	-112.3	3.766	3.745	35	30	1.2	5	0	-1	1
2022-10-06 12:51:38	41	338.5	-113.5	3.77	3.749	35	30	2.2	5	1	0	0
2022-10-06 12:51:58	41	338.5	-111.3	3.771	3.75	35	30	0.2	5	0	-1	1
2022-10-06 12:52:18	42	339.1	-111.5	3.774	3.752	35	30	2.2	5	1	0	0
2022-10-06 12:52:38	42	339.3	-113.7	3.779	3.756	35	30	2.2	5	0	0	0
2022-10-06 12:52:58	42	339.6	-111.5	3.78	3.758	35	30	0.2	5	0	-1	1
2022-10-06 12:53:18	43	339.6	-111.3	3.783	3.761	35	30	2.5	5	1	0	0
2022-10-06 12:53:38	43	340.3	-113.8	3.788	3.765	35	30	1.4	5	0	-1	1
2022-10-06 12:53:58	44	340.3	-112.4	3.792	3.769	35	30	1.3	5	1	0	0
2022-10-06 12:54:18	44	340.6	-111.1	3.795	3.77	35	30	2	5	0	-1	1
2022-10-06 12:54:38	45	341.1	-113.1	3.798	3.774	35	30	0.6	5	1	0	0
2022-10-06 12:54:58	45	341.3	-113.7	3.802	3.777	35	30	2.7	5	0	-1	1
2022-10-06 12:55:18	46	341.6	-111	3.805	3.78	35	30	0.2	5	1	0	0
2022-10-06 12:55:38	46	341.8	-111.2	3.808	3.782	35	30	3	5	0	-1	1
2022-10-06 12:55:58	47	342.3	-114.2	3.813	3.788	35	30	3.1	5	1	0	0
2022-10-06 12:56:18	47	342.6	-111.1	3.815	3.788	35	31	0.2	4	0	0	0
2022-10-06 12:56:38	47	342.8	-111.3	3.819	3.792	35	31	2.4	4	0	-1	1
2022-10-06 12:56:58	48	343.1	-113.7	3.823	3.798	35	31	1.4	4	1	0	0
2022-10-06 12:57:18	48	343.6	-112.3	3.827	3.8	35	31	99.9	4	0	32	32
2022-10-06 17:30:38	16	322	-12.4	3.589	3.567	33	30	1.1	3	-32	0	0
2022-10-06 17:30:58	16	322.2	-11.3	3.589	3.569	33	30	2.6	3	0	0	0
2022-10-06 17:31:18	16	322	-8.7	3.589	3.568	33	30	0.8	3	0	0	0
2022-10-06 17:31:38	16	322	-7.9	3.589	3.568	33	30	8.1	3	0	0	0
2022-10-06 17:31:58	16	321.7	0.2	3.586	3.566	33	30	8.1	3	0	0	0
2022-10-06 17:32:18	16	322.2	-7.9	3.589	3.569	33	30	62.9	3	0	0	0
2022-10-06 17:32:38	16	325.2	-70.8	3.623	3.604	33	30	39.2	3	0	-1	1
2022-10-06 17:32:58	17	328	-110	3.652	3.631	33	30	0.1	3	1	0	0
2022-10-06 17:33:18	17	329	-110.1	3.661	3.64	33	30	1.4	3	0	0	0
2022-10-06 17:33:38	17	329.3	-111.5	3.668	3.647	33	30	0.8	3	0	-1	1
2022-10-06 17:33:58	18	330	-112.3	3.674	3.653	33	30	0.4	3	1	0	0
2022-10-06 17:34:18	18	330.5	-111.9	3.678	3.657	33	30	0.6	3	0	-1	1
2022-10-06 17:34:38	19	330.8	-112.5	3.682	3.662	33	30	2.1	3	1	0	0
2022-10-06 17:34:58	19	331	-114.6	3.685	3.665	33	30	25.7	3	0	-1	1
2022-10-06 17:35:18	20	330.3	-88.9	3.678	3.658	33	30	4.1	3	1	0	0
2022-10-06 17:35:38	20	330.3	-84.8	3.677	3.658	33	30	26.6	3	0	-1	1
2022-10-06 17:35:58	21	331.8	-111.4	3.691	3.673	33	30	0.4	3	1	0	0
2022-10-06 17:36:18	21	330	-111	3.676	3.658	33	30	0.4	3	0	0	0
2022-10-06 17:36:38	21	331.8	-110.6	3.693	3.676	33	30	21.2	3	0	-1	1
2022-10-06 17:36:58	22	330.8	-89.4	3.683	3.668	33	30	20	3	1	0	0
2022-10-06 17:37:18	22	332.3	-109.4	3.698	3.681	33	30	0.8	3	0	-1	1
2022-10-06 17:37:38	23	332.5	-110.2	3.7	3.685	33	29	1.7	4	1	0	0
2022-10-06 17:37:58	23	332.8	-111.9	3.704	3.688	33	29	2	4	0	0	0
2022-10-06 17:38:18	23	333	-109.9	3.705	3.689	33	29	0.1	4	0	-1	1
2022-10-06 17:38:38	24	333.3	-110	3.707	3.691	33	29	2.3	4	1	0	0
2022-10-06 17:38:58	24	333.5	-112.3	3.711	3.694	33	29	2.3	4	0	-1	1
2022-10-06 17:39:18	25	333.3	-110	3.709	3.693	33	29	0.1	4	1	0	0
2022-10-06 17:39:38	25	333.5	-110.1	3.712	3.696	32	29	2.5	3	0	-1	1
2022-10-06 17:39:58	26	333.5	-112.6	3.714	3.698	32	29	2.8	3	1	0	0
2022-10-06 17:40:18	26	333.8	-109.8	3.714	3.698	32	29	22.8	3	0	0	0
2022-10-06 17:40:38	26	333	-87	3.708	3.692	32	29	4.4	3	0	-1	1
2022-10-06 17:40:58	27	333	-82.6	3.705	3.691	32	29	30.4	3	1	0	0
2022-10-06 17:41:18	27	334.5	-113	3.721	3.705	32	29	39.8	3	0	-1	1
2022-10-06 17:41:38	28	332.8	-73.2	3.704	3.689	32	29	39	3	1	0	0
2022-10-06 17:41:58	28	334.8	-112.2	3.724	3.709	32	29	0.3	3	0	0	0
2022-10-06 17:42:18	28	335	-112.5	3.727	3.711	32	29	0.1	3	0	-1	1
2022-10-06 17:42:38	29	335.3	-112.6	3.729	3.713	32	29	0.2	3	1	0	0
2022-10-06 17:42:58	29	335.3	-112.4	3.732	3.714	32	29	0.4	3	0	-1	1
2022-10-06 17:43:18	30	335.5	-112.8	3.734	3.716	32	29	29.9	3	1	0	0
2022-10-06 17:43:38	30	334.5	-82.9	3.724	3.707	32	29	30	3	0	-1	1
2022-10-06 17:43:58	31	335.8	-112.9	3.737	3.72	32	29	9.3	3	1	0	0
2022-10-06 17:44:18	31	334.3	-103.6	3.721	3.705	32	29	9.4	3	0	0	0
2022-10-06 17:44:38	31	335.8	-113	3.737	3.72	32	29	0.7	3	0	-1	1
2022-10-06 17:44:58	32	336.3	-113.7	3.743	3.726	32	29	0.6	3	1	0	0
2022-10-06 17:45:18	32	334.8	-114.3	3.727	3.71	32	29	0.6	3	0	-1	1
2022-10-06 17:45:38	33	336.5	-114.9	3.746	3.728	32	29	21.4	3	1	0	0
2022-10-06 17:45:58	33	336	-93.5	3.741	3.724	32	29	20.7	3	0	-1	1
2022-10-06 17:46:18	34	337	-114.2	3.751	3.733	32	29	0.4	3	1	0	0
2022-10-06 17:46:38	34	337.3	-114.6	3.755	3.736	32	29	0.4	3	0	0	0
2022-10-06 17:46:58	34	337.5	-114.2	3.758	3.738	32	29	0.5	3	0	-1	1
2022-10-06 17:47:18	35	337.8	-114.7	3.761	3.741	32	29	0	3	1	0	0
2022-10-06 17:47:38	35	338	-114.7	3.763	3.744	32	29	0.5	3	0	-1	1
2022-10-06 17:47:58	36	338.3	-114.2	3.766	3.746	32	29	0.8	3	1	0	0
2022-10-06 17:48:18	36	338.3	-115	3.768	3.747	32	29	21.5	3	0	-1	1
2022-10-06 17:48:38	37	338.8	-93.5	3.771	3.751	32	29	8.6	3	1	0	0
2022-10-06 17:48:58	37	338.8	-84.9	3.773	3.751	32	29	29.9	3	0	-1	1
2022-10-06 17:49:18	38	339.1	-114.8	3.774	3.754	32	29	15.3	3	1	0	0
2022-10-06 17:49:38	38	337.5	-99.5	3.76	3.74	32	29	13.2	3	0	0	0
2022-10-06 17:49:58	38	339.1	-112.7	3.776	3.755	32	29	1.5	3	0	-1	1
2022-10-06 17:50:18	39	339.6	-111.2	3.781	3.759	32	29	3.3	3	1	0	0
2022-10-06 17:50:38	39	338	-114.5	3.766	3.745	32	29	3.3	3	0	-1	1
2022-10-06 17:50:58	40	339.8	-111.2	3.786	3.764	32	29	1.6	3	1	0	0
2022-10-06 17:51:18	40	340.3	-109.6	3.79	3.766	32	29	0.6	3	0	0	0
2022-10-06 17:51:38	40	340.6	-110.2	3.793	3.77	32	29	0.3	3	0	-1	1
2022-10-06 17:51:58	41	340.8	-109.9	3.796	3.773	32	29	2.8	3	1	0	0
2022-10-06 17:52:18	41	341.1	-112.7	3.801	3.777	32	29	32.7	3	0	-1	1
2022-10-06 17:52:38	42	340.1	-80	3.789	3.766	32	29	29.9	3	1	0	0
2022-10-06 17:52:58	42	341.6	-109.9	3.805	3.779	32	29	36.9	3	0	-1	1
2022-10-06 17:53:18	43	340.1	-73	3.79	3.766	32	29	36.7	3	1	0	0
2022-10-06 17:53:38	43	341.8	-109.7	3.807	3.782	32	29	39.5	3	0	0	0
2022-10-06 17:53:58	43	342.3	-70.2	3.813	3.787	32	29	42.2	3	0	-1	1
2022-10-06 17:54:18	44	342.6	-112.4	3.816	3.791	32	29	1.6	3	1	0	0
2022-10-06 17:54:38	44	342.6	-110.8	3.819	3.793	32	29	1.3	3	0	-1	1
2022-10-06 17:54:58	45	341.6	-109.5	3.804	3.778	32	29	2.6	3	1	0	0
2022-10-06 17:55:18	45	343.6	-112.1	3.826	3.799	32	29	1	3	0	-1	1
2022-10-06 17:55:38	46	343.8	-111.1	3.831	3.804	32	29	1.5	3	1	0	0
2022-10-06 17:55:58	46	344.3	-109.6	3.835	3.807	32	29	2.4	3	0	0	0
2022-10-06 17:56:18	46	344.6	-112	3.839	3.812	33	29	0.5	4	0	-1	1
2022-10-06 17:56:38	47	344.8	-111.5	3.844	3.815	33	29	1.6	4	1	0	0
2022-10-06 17:56:58	47	345.1	-109.9	3.846	3.817	33	29	1.1	4	0	-1	1
2022-10-06 17:57:18	48	345.3	-111	3.848	3.819	33	29	19.6	4	1	0	0
2022-10-06 17:57:38	48	345.1	-91.4	3.845	3.816	33	29	11.6	4	0	-1	1
2022-10-06 17:57:58	49	344.6	-79.8	3.841	3.813	33	29	31.5	4	1	0	0
2022-10-06 17:58:18	49	346.3	-111.3	3.858	3.828	33	29	38.5	4	0	0	0
2022-10-06 17:58:38	49	345.1	-72.8	3.846	3.816	33	29	37.1	4	0	-1	1
2022-10-06 17:58:58	50	346.6	-109.9	3.864	3.833	33	29	0.2	4	1	0	0
2022-10-06 17:59:18	50	347.3	-110.1	3.87	3.839	33	29	2.6	4	0	-1	1
2022-10-06 17:59:38	51	347.6	-112.7	3.874	3.843	33	29	2.7	4	1	0	0
2022-10-06 17:59:58	51	347.8	-110	3.879	3.847	33	29	0.3	4	0	-1	1
2022-10-06 18:00:18	52	348.3	-109.7	3.882	3.851	33	29	3	4	1	0	0
2022-10-06 18:00:38	52	348.8	-112.7	3.89	3.857	33	29	2.6	4	0	0	0
2022-10-06 18:00:58	52	349.1	-110.1	3.892	3.86	33	29	0	4	0	-1	1
2022-10-06 18:01:18	53	349.6	-110.1	3.896	3.864	33	29	3	4	1	0	0
2022-10-06 18:01:38	53	349.8	-113.1	3.898	3.866	33	29	2.7	4	0	-1	1
2022-10-06 18:01:58	54	350.1	-110.4	3.905	3.872	33	29	0.6	4	1	0	0
2022-10-06 18:02:18	54	348.8	-109.8	3.889	3.857	33	30	2.5	3	0	-1	1
2022-10-06 18:02:38	55	350.6	-112.3	3.908	3.876	33	30	21.4	3	1	0	0
2022-10-06 18:02:58	55	350.3	-90.9	3.908	3.875	33	30	10.7	3	0	0	0
2022-10-06 18:03:18	55	350.1	-80.2	3.905	3.873	33	30	31.9	3	0	-1	1
2022-10-06 18:03:38	56	351.6	-112.1	3.923	3.889	33	30	9	3	1	0	0
2022-10-06 18:03:58	56	350.6	-103.1	3.91	3.877	33	30	6.6	3	0	-1	1
2022-10-06 18:04:18	57	352.6	-109.7	3.931	3.898	33	30	0.9	3	1	0	0
2022-10-06 18:04:38	57	353.1	-110.6	3.937	3.902	33	30	2.1	3	0	-1	1
2022-10-06 18:04:58	58	353.6	-112.7	3.943	3.908	33	30	2.5	3	1	0	0
2022-10-06 18:05:18	58	353.9	-110.2	3.947	3.911	33	30	0.4	3	0	0	0
2022-10-06 18:05:38	58	354.1	-110.6	3.951	3.915	33	30	27.6	3	0	-1	1
2022-10-06 18:05:58	59	354.1	-83	3.955	3.919	33	30	27.3	3	1	0	0
2022-10-06 18:06:18	59	354.9	-110.3	3.959	3.924	33	30	20.4	3	0	-1	1
2022-10-06 18:06:38	60	354.4	-89.9	3.955	3.92	33	30	22.3	3	1	0	0
2022-10-06 18:06:58	60	354.4	-112.2	3.953	3.919	33	30	16.8	3	0	0	0
2022-10-06 18:07:18	60	355.4	-95.4	3.963	3.928	33	30	5.5	3	0	-1	1
2022-10-06 18:07:38	61	355.4	-89.9	3.964	3.929	33	30	8.1	3	1	0	0
2022-10-06 18:07:58	61	356.1	-98	3.97	3.935	33	30	8.2	3	0	-1	1
2022-10-06 18:08:18	62	356.1	-89.8	3.971	3.937	33	30	0	3	1	0	0
2022-10-06 18:08:38	62	356.4	-89.8	3.975	3.939	33	30	2.7	3	0	0	0
2022-10-06 18:08:58	62	356.9	-92.5	3.98	3.944	33	30	0.4	3	0	-1	1
2022-10-06 18:09:18	63	357.1	-92.9	3.984	3.949	33	30	0.3	3	1	0	0
2022-10-06 18:09:38	63	357.4	-93.2	3.989	3.953	33	30	0.3	3	0	0	0
2022-10-06 18:09:58	63	357.9	-92.9	3.993	3.957	34	30	0.6	4	0	-1	1
2022-10-06 18:10:18	64	358.1	-93.5	3.997	3.96	34	30	4.3	4	1	0	0
2022-10-06 18:10:38	64	358.6	-97.8	4.001	3.965	34	30	0.2	4	0	-1	1
2022-10-06 18:10:58	65	359.1	-98	4.007	3.97	34	30	4.9	4	1	0	0
2022-10-06 18:11:18	65	359.4	-93.1	4.009	3.973	34	30	5	4	0	0	0
2022-10-06 18:11:38	65	359.9	-98.1	4.014	3.977	34	30	4.7	4	0	-1	1
2022-10-06 18:11:58	66	360.1	-93.4	4.017	3.98	34	30	29.9	4	1	0	0
2022-10-06 18:12:18	66	359.1	-63.5	4.008	3.972	34	30	34.8	4	0	-1	1
2022-10-06 18:12:38	67	361.1	-98.3	4.027	3.99	34	30	5	4	1	0	0
2022-10-06 18:12:58	67	361.1	-93.3	4.03	3.992	34	30	0	4	0	0	0
2022-10-06 18:13:18	67	361.6	-93.3	4.034	3.997	34	30	0	4	0	-1	1
2022-10-06 18:13:38	68	361.9	-93.3	4.039	4	34	30	0	4	1	0	0
2022-10-06 18:13:58	68	362.4	-93.3	4.043	4.004	33	30	0.2	3	0	0	0
2022-10-06 18:14:18	68	362.6	-93.1	4.047	4.009	33	30	0.3	3	0	-1	1
2022-10-06 18:14:38	69	363.1	-93.4	4.051	4.013	33	30	29.8	3	1	0	0
2022-10-06 18:14:58	69	362.4	-63.6	4.043	4.006	33	30	34.8	3	0	-1	1
2022-10-06 18:15:18	70	363.9	-98.4	4.061	4.023	33	30	5.1	3	1	0	0
2022-10-06 18:15:38	70	364.4	-93.3	4.064	4.026	33	30	4.8	3	0	0	0
2022-10-06 18:15:58	70	364.7	-98.1	4.067	4.029	33	30	0.3	3	0	-1	1
2022-10-06 18:16:18	71	365.2	-98.4	4.075	4.036	33	29	4.9	4	1	0	0
2022-10-06 18:16:38	71	365.4	-93.5	4.077	4.038	33	29	5	4	0	-1	1
2022-10-06 18:16:58	72	365.9	-98.5	4.081	4.043	33	29	5	4	1	0	0
2022-10-06 18:17:18	72	366.2	-93.5	4.085	4.046	33	29	0.1	4	0	-1	1
2022-10-06 18:17:38	73	366.7	-93.6	4.09	4.051	33	29	0.1	4	1	0	0
2022-10-06 18:17:58	73	367.2	-93.5	4.095	4.055	33	29	49.4	4	0	0	0
2022-10-06 18:18:18	73	365.4	-44.1	4.08	4.042	33	29	0.3	4	0	0	0
2022-10-06 18:18:38	73	365.2	-43.8	4.074	4.036	33	29	2	4	0	-1	1
2022-10-06 18:18:58	74	364.9	-45.8	4.073	4.036	33	29	0.3	4	1	0	0
2022-10-06 18:19:18	74	365.2	-45.5	4.073	4.037	33	29	0.1	4	0	0	0
2022-10-06 18:19:38	74	365.2	-45.6	4.073	4.036	33	29	0.3	4	0	-1	1
2022-10-06 18:19:58	75	365.2	-45.9	4.074	4.038	33	29	16.5	4	1	0	0
2022-10-06 18:20:18	75	364.7	-29.4	4.069	4.033	33	29	16.1	4	0	0	0
2022-10-06 18:20:38	75	365.4	-45.5	4.077	4.04	33	29	24.3	4	0	0	0
2022-10-06 18:20:58	75	364.7	-21.2	4.069	4.033	33	29	24.3	4	0	-1	1
2022-10-06 18:21:18	76	365.4	-45.5	4.079	4.042	32	28	0	4	1	0	0
2022-10-06 18:21:38	76	365.9	-45.5	4.083	4.046	32	28	0.4	4	0	0	0
2022-10-06 18:21:58	76	365.9	-45.9	4.084	4.047	32	28	0.6	4	0	-1	1
2022-10-06 18:22:18	77	366.2	-45.3	4.086	4.049	32	28	0.6	4	1	0	0
2022-10-06 18:22:38	77	366.4	-45.9	4.089	4.052	32	28	0.2	4	0	0	0
2022-10-06 18:22:58	77	366.7	-45.7	4.091	4.055	32	28	0.1	4	0	-1	1
2022-10-06 18:23:18	78	366.9	-45.6	4.093	4.056	32	28	0.5	4	1	0	0
2022-10-06 18:23:38	78	366.9	-46.1	4.096	4.058	32	28	0.5	4	0	0	0
2022-10-06 18:23:58	78	366.7	-45.6	4.085	4.049	32	28	0.1	4	0	0	0
2022-10-06 18:24:18	78	367.2	-45.7	4.099	4.061	32	28	24.5	4	0	-1	1
2022-10-06 18:24:38	79	366.4	-21.2	4.09	4.054	32	28	24.4	4	1	0	0
2022-10-06 18:24:58	79	367.4	-45.6	4.101	4.063	32	28	0.1	4	0	0	0
2022-10-06 18:25:18	79	366.9	-45.7	4.095	4.058	32	28	16.3	4	0	-1	1
2022-10-06 18:25:38	80	367.9	-29.4	4.105	4.067	32	28	16.2	4	1	0	0
2022-10-06 18:25:58	80	367.9	-45.6	4.108	4.07	32	28	24.3	4	0	0	0
2022-10-06 18:26:18	80	367.2	-21.3	4.099	4.063	32	27	24.1	5	0	0	0
2022-10-06 18:26:38	80	368.4	-45.4	4.111	4.074	32	27	0.1	5	0	-1	1
2022-10-06 18:26:58	81	368.7	-45.5	4.114	4.077	31	27	0.3	4	1	0	0
2022-10-06 18:27:18	81	368.9	-45.8	4.117	4.079	31	27	0.2	4	0	0	0
2022-10-06 18:27:38	81	369.2	-45.6	4.119	4.082	31	27	0.1	4	0	-1	1
2022-10-06 18:27:58	82	369.4	-45.7	4.122	4.083	31	27	0.2	4	1	0	0
2022-10-06 18:28:18	82	369.4	-45.5	4.123	4.086	31	27	0.7	4	0	0	0
2022-10-06 18:28:38	82	369.7	-46.2	4.125	4.087	31	27	25.2	4	0	-1	1
2022-10-06 18:28:58	83	368.7	-21	4.116	4.079	31	27	0	4	1	0	0
2022-10-06 18:29:18	83	368.9	-21	4.116	4.08	31	27	24.9	4	0	0	0
2022-10-06 18:29:38	83	370.2	-45.9	4.13	4.092	31	27	25.5	4	0	0	0
2022-10-06 18:29:58	83	369.2	-20.4	4.121	4.084	31	27	25.5	4	0	-1	1
2022-10-06 18:30:18	84	370.2	-45.9	4.132	4.094	31	27	0.1	4	1	0	0
2022-10-06 18:30:38	84	370.7	-45.8	4.135	4.097	31	27	0.4	4	0	0	0
2022-10-06 18:30:58	84	370.7	-45.4	4.137	4.098	31	27	0.8	4	0	0	0
2022-10-06 18:31:18	84	370.9	-46.2	4.139	4.101	31	27	0.4	4	0	-1	1
2022-10-06 18:31:38	85	371.2	-45.8	4.142	4.104	31	27	33.3	4	1	62	62
2022-10-07 01:50:18	23	322.2	-12.5	3.592	3.574	35	31	0.1	4	-62	0	0
2022-10-07 01:50:38	23	322.5	-12.6	3.593	3.575	35	31	6.1	4	0	0	0
2022-10-07 01:50:58	23	322.2	-6.5	3.591	3.573	35	31	1.1	4	0	0	0
2022-10-07 01:51:18	23	322.5	-7.6	3.592	3.574	35	31	0.4	4	0	0	0
2022-10-07 01:51:38	23	322.5	-7.2	3.593	3.574	35	31	0	4	0	0	0
2022-10-07 01:51:58	23	322.2	-7.2	3.592	3.574	35	31	61.3	4	0	0	0
2022-10-07 01:52:18	23	324.7	-68.5	3.619	3.598	35	31	43.3	4	0	0	0
2022-10-07 01:52:38	23	327.8	-111.8	3.647	3.629	35	31	0.5	4	0	-1	1
2022-10-07 01:52:58	24	328.5	-112.3	3.659	3.639	35	31	0.1	4	1	0	0
2022-10-07 01:53:18	24	329.3	-112.2	3.665	3.645	35	31	0.1	4	0	-1	1
2022-10-07 01:53:38	25	329.8	-112.1	3.671	3.651	35	31	1.2	4	1	0	0
2022-10-07 01:53:58	25	330	-113.3	3.677	3.657	35	31	1.7	4	0	-1	1
2022-10-07 01:54:18	26	330.8	-111.6	3.682	3.662	35	31	1.1	4	1	0	0
2022-10-07 01:54:38	26	331	-112.7	3.686	3.666	35	31	0.2	4	0	0	0
2022-10-07 01:54:58	26	331.3	-112.5	3.69	3.67	35	31	1.2	4	0	-1	1
2022-10-07 01:55:18	27	331.8	-113.7	3.695	3.675	35	31	1.9	4	1	0	0
2022-10-07 01:55:38	27	332	-111.8	3.696	3.677	35	31	2	4	0	-1	1
2022-10-07 01:55:58	28	332.3	-113.8	3.699	3.682	35	31	1.1	4	1	0	0
2022-10-07 01:56:18	28	332.8	-114.9	3.702	3.686	35	31	3.3	4	0	-1	1
2022-10-07 01:56:38	29	332.8	-111.6	3.704	3.687	35	31	2.1	4	1	0	0
2022-10-07 01:56:58	29	333	-113.7	3.706	3.69	35	31	2.2	4	0	-1	1
2022-10-07 01:57:18	30	333.3	-115.9	3.71	3.694	35	31	3.8	4	1	0	0
2022-10-07 01:57:38	30	333.5	-112.1	3.71	3.693	35	31	0.3	4	0	0	0
2022-10-07 01:57:58	30	333.8	-112.4	3.713	3.697	35	31	3.1	4	0	-1	1
2022-10-07 01:58:18	31	334	-115.5	3.716	3.7	35	31	3.6	4	1	0	0
2022-10-07 01:58:38	31	334	-111.9	3.716	3.701	35	31	0.7	4	0	-1	1
2022-10-07 01:58:58	32	334	-112.6	3.719	3.703	35	31	2.8	4	1	0	0
2022-10-07 01:59:18	32	334.5	-115.4	3.722	3.706	35	31	3.7	4	0	-1	1
2022-10-07 01:59:38	33	334.5	-111.7	3.723	3.707	35	31	0.7	4	1	0	0
2022-10-07 01:59:58	33	334.8	-112.4	3.724	3.707	35	31	2.3	4	0	-1	1
2022-10-07 02:00:18	34	335	-114.7	3.729	3.711	35	31	1.6	4	1	0	0
2022-10-07 02:00:38	34	335.3	-113.1	3.73	3.714	35	31	0	4	0	-1	1
2022-10-07 02:00:58	35	335.3	-113.1	3.732	3.714	35	31	1.7	4	1	0	0
2022-10-07 02:01:18	35	335.5	-114.8	3.735	3.717	35	31	1.4	4	0	-1	1
2022-10-07 02:01:38	36	336	-113.4	3.738	3.721	35	31	1.8	4	1	0	0
2022-10-07 02:01:58	36	336	-111.6	3.739	3.721	35	31	3.4	4	0	0	0
2022-10-07 02:02:18	36	336.3	-115	3.742	3.725	34	31	0.8	3	0	-1	1
2022-10-07 02:02:38	37	336.5	-114.2	3.745	3.726	34	31	2.7	3	1	0	0
2022-10-07 02:02:58	37	336.8	-111.5	3.747	3.729	34	31	2.3	3	0	-1	1
2022-10-07 02:03:18	38	336.8	-113.8	3.749	3.731	34	31	1.1	3	1	0	0
2022-10-07 02:03:38	38	337	-114.9	3.753	3.733	34	31	3	3	0	-1	1
2022-10-07 02:03:58	39	337	-111.9	3.754	3.736	34	31	0.8	3	1	0	0
2022-10-07 02:04:18	39	337.5	-112.7	3.756	3.737	34	31	3	3	0	-1	1
2022-10-07 02:04:38	40	337.8	-115.7	3.761	3.741	34	31	3.7	3	1	0	0
2022-10-07 02:04:58	40	338	-112	3.763	3.742	34	31	0.3	3	0	-1	1
2022-10-07 02:05:18	41	338.3	-112.3	3.765	3.745	34	31	2.6	3	1	0	0
2022-10-07 02:05:38	41	338.5	-114.9	3.769	3.749	34	31	3	3	0	0	0
2022-10-07 02:05:58	41	338.8	-111.9	3.772	3.751	34	31	0.1	3	0	-1	1
2022-10-07 02:06:18	42	338.8	-112	3.774	3.752	34	31	3.9	3	1	0	0
2022-10-07 02:06:38	42	339.3	-115.9	3.778	3.757	34	31	3.8	3	0	-1	1
2022-10-07 02:06:58	43	339.6	-112.1	3.781	3.759	34	31	0.5	3	1	0	0
2022-10-07 02:07:18	43	339.8	-112.6	3.784	3.761	34	31	2	3	0	-1	1
2022-10-07 02:07:38	44	340.1	-114.6	3.789	3.765	34	31	2	3	1	0	0
2022-10-07 02:07:58	44	340.6	-112.6	3.791	3.767	34	31	0.5	3	0	-1	1
2022-10-07 02:08:18	45	340.8	-112.1	3.794	3.77	34	31	1.4	3	1	0	0
2022-10-07 02:08:38	45	340.8	-113.5	3.798	3.774	34	31	0.6	3	0	-1	1
2022-10-07 02:08:58	46	341.3	-114.1	3.801	3.777	34	31	2	3	1	0	0
2022-10-07 02:09:18	46	341.8	-112.1	3.804	3.78	34	31	1.8	3	0	-1	1
2022-10-07 02:09:38	47	341.8	-113.9	3.808	3.782	34	31	1.1	3	1	0	0
2022-10-07 02:09:58	47	342.3	-115	3.814	3.788	35	31	3	4	0	0	0
2022-10-07 02:10:18	47	342.6	-112	3.816	3.79	35	31	0	4	0	-1	1
2022-10-07 02:10:38	48	342.8	-112	3.82	3.793	35	31	0.4	4	1	0	0
2022-10-07 02:10:58	48	343.1	-112.4	3.823	3.796	35	31	0.7	4	0	-1	1
2022-10-07 02:11:18	49	343.6	-111.7	3.827	3.801	35	31	0.2	4	1	0	0
2022-10-07 02:11:38	49	343.8	-111.9	3.831	3.804	35	31	1	4	0	-1	1
2022-10-07 02:11:58	50	344.3	-112.9	3.833	3.807	35	31	0.1	4	1	0	0
2022-10-07 02:12:18	50	344.6	-112.8	3.838	3.81	35	31	100	4	0	41	41
2022-10-07 05:37:08	9	315.5	-12.8	3.518	3.496	35	32	1	3	-41	0	0
2022-10-07 05:37:28	9	315.5	-11.8	3.52	3.498	35	32	3.5	3	0	0	0
2022-10-07 05:37:48	9	315.5	-8.3	3.519	3.498	35	32	0.3	3	0	0	0
2022-10-07 05:38:08	9	315.5	-8	3.52	3.498	35	32	0.4	3	0	0	0
2022-10-07 05:38:28	9	315.5	-8.4	3.52	3.498	35	32	0.1	3	0	0	0
2022-10-07 05:38:48	9	315.7	-8.3	3.521	3.498	35	32	104.6	3	0	0	0
2022-10-07 05:39:08	9	320.7	-112.9	3.576	3.551	35	32	0.1	3	0	-1	1
2022-10-07 05:39:28	10	321.7	-112.8	3.589	3.56	35	32	1.8	3	1	0	0
2022-10-07 05:39:48	10	322.7	-114.6	3.599	3.568	35	32	0.6	3	0	-1	1
2022-10-07 05:40:08	11	323.5	-114	3.607	3.575	35	32	0	3	1	0	0
2022-10-07 05:40:28	11	324	-114	3.613	3.581	35	32	0.2	3	0	-1	1
2022-10-07 05:40:48	12	324.5	-114.2	3.618	3.587	35	32	0.3	3	1	0	0
2022-10-07 05:41:08	12	325	-113.9	3.624	3.592	35	32	2.2	3	0	-1	1
2022-10-07 05:41:28	13	325.7	-116.1	3.63	3.599	35	32	0.1	3	1	0	0
2022-10-07 05:41:48	13	326.3	-116	3.635	3.604	35	32	0.1	3	0	-1	1
2022-10-07 05:42:08	14	326.5	-115.9	3.64	3.609	35	32	0.1	3	1	0	0
2022-10-07 05:42:28	14	327	-115.8	3.645	3.614	35	32	0.3	3	0	-1	1
2022-10-07 05:42:48	15	327.3	-116.1	3.649	3.619	34	32	0.4	2	1	0	0
2022-10-07 05:43:08	15	327.8	-115.7	3.652	3.624	34	32	0.2	2	0	0	0
2022-10-07 05:43:28	15	328	-115.9	3.657	3.629	34	32	0.2	2	0	-1	1
2022-10-07 05:43:48	16	328.5	-116.1	3.66	3.632	34	32	0.4	2	1	0	0
2022-10-07 05:44:08	16	328.8	-115.7	3.664	3.637	34	32	0.4	2	0	-1	1
2022-10-07 05:44:28	17	329.3	-116.1	3.667	3.64	34	31	0.2	3	1	0	0
2022-10-07 05:44:48	17	329.8	-115.9	3.672	3.645	34	31	0.2	3	0	-1	1
2022-10-07 05:45:08	18	329.8	-115.7	3.675	3.649	34	31	0.1	3	1	0	0
2022-10-07 05:45:28	18	330	-115.8	3.678	3.652	34	31	0.3	3	0	-1	1
2022-10-07 05:45:48	19	330.5	-116.1	3.68	3.656	34	31	0.5	3	1	0	0
2022-10-07 05:46:08	19	330.8	-115.6	3.684	3.66	34	31	0.7	3	0	-1	1
2022-10-07 05:46:28	20	331.3	-116.3	3.687	3.664	34	31	0.5	3	1	0	0
2022-10-07 05:46:48	20	331.3	-115.8	3.689	3.667	33	31	0.3	2	0	-1	1
2022-10-07 05:47:08	21	331.8	-116.1	3.691	3.671	33	31	0.1	2	1	0	0
2022-10-07 05:47:28	21	331.8	-116	3.694	3.673	33	31	0	2	0	-1	1
2022-10-07 05:47:48	22	332	-116	3.696	3.677	33	31	0.2	2	1	0	0
2022-10-07 05:48:08	22	332.5	-116.2	3.698	3.679	33	31	0.4	2	0	0	0
2022-10-07 05:48:28	22	332.5	-115.8	3.7	3.682	33	31	0.1	2	0	-1	1
2022-10-07 05:48:48	23	332.8	-115.9	3.702	3.684	33	31	0.1	2	1	0	0
2022-10-07 05:49:08	23	332.8	-116	3.704	3.687	33	31	0.3	2	0	-1	1
2022-10-07 05:49:28	24	333.3	-115.7	3.706	3.689	33	31	0.2	2	1	0	0
2022-10-07 05:49:48	24	333.3	-115.9	3.709	3.692	33	30	0	3	0	-1	1
2022-10-07 05:50:08	25	333.5	-115.9	3.71	3.693	33	30	0.2	3	1	0	0
2022-10-07 05:50:28	25	333.5	-115.7	3.712	3.695	33	30	0.1	3	0	-1	1
2022-10-07 05:50:48	26	333.8	-115.6	3.714	3.697	33	30	0.3	3	1	0	0
2022-10-07 05:51:08	26	334	-115.9	3.715	3.698	32	30	0.4	2	0	-1	1
2022-10-07 05:51:28	27	334	-115.5	3.718	3.701	32	30	0.5	2	1	0	0
2022-10-07 05:51:48	27	334.3	-116	3.719	3.703	32	30	0.4	2	0	-1	1
2022-10-07 05:52:08	28	334.5	-115.6	3.722	3.705	32	30	0.6	2	1	0	0
2022-10-07 05:52:28	28	334.5	-116.2	3.724	3.707	32	30	0.2	2	0	-1	1
2022-10-07 05:52:48	29	334.8	-116	3.725	3.708	32	30	0.6	2	1	0	0
2022-10-07 05:53:08	29	334.8	-115.4	3.727	3.71	32	30	0.5	2	0	0	0
2022-10-07 05:53:28	29	335	-115.9	3.73	3.713	32	30	0.5	2	0	-1	1
2022-10-07 05:53:48	30	335.3	-115.4	3.731	3.714	32	30	0.4	2	1	0	0
2022-10-07 05:54:08	30	335.5	-115.8	3.734	3.716	32	30	0.1	2	0	-1	1
2022-10-07 05:54:28	31	335.8	-115.9	3.736	3.718	32	30	0.3	2	1	0	0
2022-10-07 05:54:48	31	336	-115.6	3.738	3.72	32	30	0.1	2	0	-1	1
2022-10-07 05:55:08	32	336	-115.7	3.74	3.723	32	30	0.2	2	1	0	0
2022-10-07 05:55:28	32	336.3	-115.9	3.742	3.725	32	30	0.1	2	0	-1	1
2022-10-07 05:55:48	33	336.5	-116	3.745	3.727	32	30	0.2	2	1	0	0
2022-10-07 05:56:08	33	336.5	-115.8	3.747	3.728	32	30	0	2	0	-1	1
2022-10-07 05:56:28	34	336.8	-115.8	3.75	3.73	32	30	0.2	2	1	0	0
2022-10-07 05:56:48	34	337	-115.6	3.752	3.733	32	30	0.2	2	0	-1	1
2022-10-07 05:57:08	35	337.3	-115.8	3.755	3.735	32	30	0.1	2	1	0	0
2022-10-07 05:57:28	35	337.5	-115.7	3.757	3.738	32	30	0.1	2	0	-1	1
2022-10-07 05:57:48	36	337.8	-115.8	3.759	3.739	32	30	0.1	2	1	0	0
2022-10-07 05:58:08	36	338	-115.9	3.762	3.742	32	29	0.3	3	0	0	0
2022-10-07 05:58:28	36	338	-115.6	3.765	3.744	32	29	0.3	3	0	-1	1
2022-10-07 05:58:48	37	338.3	-115.9	3.767	3.747	32	29	0.5	3	1	0	0
2022-10-07 05:59:08	37	338.8	-115.4	3.77	3.749	32	29	0.3	3	0	-1	1
2022-10-07 05:59:28	38	338.8	-115.7	3.773	3.751	32	29	0.4	3	1	0	0
2022-10-07 05:59:48	38	339.1	-116.1	3.776	3.754	32	29	0.3	3	0	-1	1
2022-10-07 06:00:08	39	339.3	-115.8	3.779	3.756	32	29	0.1	3	1	0	0
2022-10-07 06:00:28	39	339.6	-115.7	3.781	3.759	32	29	0	3	0	-1	1
2022-10-07 06:00:48	40	339.8	-115.7	3.784	3.762	32	29	0.1	3	1	0	0
2022-10-07 06:01:08	40	340.3	-115.6	3.788	3.764	32	29	0.4	3	0	-1	1
2022-10-07 06:01:28	41	340.3	-116	3.79	3.768	32	29	0	3	1	0	0
2022-10-07 06:01:48	41	340.8	-116	3.794	3.77	32	29	0.2	3	0	-1	1
2022-10-07 06:02:08	42	340.8	-116.2	3.797	3.773	32	29	0.5	3	1	0	0
2022-10-07 06:02:28	42	341.1	-115.7	3.8	3.776	32	29	0.4	3	0	-1	1
2022-10-07 06:02:48	43	341.6	-115.3	3.805	3.78	32	29	0.9	3	1	0	0
2022-10-07 06:03:08	43	341.8	-116.2	3.807	3.782	32	29	0.6	3	0	-1	1
2022-10-07 06:03:28	44	342.3	-115.6	3.81	3.786	32	29	0.3	3	1	0	0
2022-10-07 06:03:48	44	342.3	-115.9	3.814	3.788	32	29	0.5	3	0	0	0
2022-10-07 06:04:08	44	342.8	-115.4	3.817	3.791	32	29	0.2	3	0	-1	1
2022-10-07 06:04:28	45	343.1	-115.6	3.821	3.794	32	29	0.1	3	1	0	0
2022-10-07 06:04:48	45	343.3	-115.7	3.824	3.798	32	29	0.1	3	0	-1	1
2022-10-07 06:05:08	46	343.6	-115.6	3.829	3.803	32	29	0.3	3	1	0	0
2022-10-07 06:05:28	46	344.1	-115.3	3.832	3.806	32	29	0.7	3	0	-1	1
2022-10-07 06:05:48	47	344.3	-116	3.836	3.809	32	29	0.4	3	1	0	0
2022-10-07 06:06:08	47	344.6	-115.6	3.84	3.812	32	29	0.4	3	0	-1	1
2022-10-07 06:06:28	48	345.1	-116	3.844	3.816	32	29	0.1	3	1	0	0
2022-10-07 06:06:48	48	345.3	-115.9	3.848	3.818	32	29	0.6	3	0	-1	1
2022-10-07 06:07:08	49	345.8	-115.3	3.852	3.824	32	29	0.6	3	1	0	0
2022-10-07 06:07:28	49	346.1	-115.9	3.856	3.827	32	29	0.4	3	0	-1	1
2022-10-07 06:07:48	50	346.6	-115.5	3.86	3.831	32	29	0.2	3	1	0	0
2022-10-07 06:08:08	50	346.8	-115.7	3.864	3.835	32	29	0.3	3	0	-1	1
2022-10-07 06:08:28	51	347.1	-116	3.869	3.838	32	29	0.1	3	1	0	0
2022-10-07 06:08:48	51	347.6	-115.9	3.873	3.843	32	29	0	3	0	-1	1
2022-10-07 06:09:08	52	347.8	-115.9	3.878	3.847	32	29	0	3	1	0	0
2022-10-07 06:09:28	52	348.3	-115.9	3.882	3.85	32	29	0.2	3	0	-1	1
2022-10-07 06:09:48	53	348.6	-115.7	3.887	3.855	32	29	0	3	1	0	0
2022-10-07 06:10:08	53	349.1	-115.7	3.891	3.859	32	29	0	3	0	0	0
2022-10-07 06:10:28	53	349.6	-115.7	3.896	3.863	32	29	0.1	3	0	-1	1
2022-10-07 06:10:48	54	349.8	-115.8	3.901	3.868	32	29	0	3	1	0	0
2022-10-07 06:11:08	54	350.3	-115.8	3.904	3.871	32	29	0	3	0	-1	1
2022-10-07 06:11:28	55	350.6	-115.8	3.909	3.877	32	29	0.1	3	1	0	0
2022-10-07 06:11:48	55	350.8	-115.9	3.914	3.881	32	29	0.2	3	0	-1	1
2022-10-07 06:12:08	56	351.4	-115.7	3.919	3.885	32	29	0.1	3	1	0	0
2022-10-07 06:12:28	56	352.1	-115.6	3.924	3.89	32	29	0.6	3	0	-1	1
2022-10-07 06:12:48	57	352.4	-116.2	3.929	3.894	32	29	0.5	3	1	0	0
2022-10-07 06:13:08	57	352.6	-115.7	3.933	3.899	32	29	0.3	3	0	-1	1
2022-10-07 06:13:28	58	353.1	-115.4	3.938	3.904	32	29	0.8	3	1	0	0
2022-10-07 06:13:48	58	353.6	-116.2	3.942	3.908	32	29	0.8	3	0	-1	1
2022-10-07 06:14:08	59	354.1	-115.4	3.949	3.912	32	29	0.7	3	1	0	0
2022-10-07 06:14:28	59	354.4	-116.1	3.953	3.917	32	29	0.5	3	0	-1	1
2022-10-07 06:14:48	60	354.9	-115.6	3.957	3.922	32	29	0	3	1	0	0
2022-10-07 06:15:08	60	355.4	-115.6	3.963	3.927	32	29	14.4	3	0	-1	1
2022-10-07 06:15:28	61	355.4	-101.2	3.962	3.926	32	29	0.2	3	1	0	0
2022-10-07 06:15:48	61	355.4	-101	3.964	3.928	32	29	0.5	3	0	0	0
2022-10-07 06:16:08	61	355.9	-100.5	3.968	3.932	32	29	0.7	3	0	-1	1
2022-10-07 06:16:28	62	356.1	-101.2	3.971	3.936	32	29	0.4	3	1	0	0
2022-10-07 06:16:48	62	356.4	-100.8	3.975	3.939	32	29	0	3	0	-1	1
2022-10-07 06:17:08	63	356.9	-100.8	3.98	3.944	32	29	0.4	3	1	0	0
2022-10-07 06:17:28	63	357.4	-101.2	3.984	3.948	32	29	0.6	3	0	0	0
2022-10-07 06:17:48	63	357.6	-100.6	3.988	3.952	32	29	0.6	3	0	-1	1
2022-10-07 06:18:08	64	357.9	-101.2	3.992	3.956	32	29	0.4	3	1	0	0
2022-10-07 06:18:28	64	358.4	-100.8	3.997	3.962	32	29	0.2	3	0	-1	1
2022-10-07 06:18:48	65	358.9	-101	4.002	3.966	32	29	0.1	3	1	0	0
2022-10-07 06:19:08	65	359.1	-100.9	4.006	3.969	32	29	0.2	3	0	0	0
2022-10-07 06:19:28	65	359.6	-100.7	4.01	3.973	32	29	0.5	3	0	-1	1
2022-10-07 06:19:48	66	359.9	-101.2	4.014	3.978	32	29	0.3	3	1	0	0
2022-10-07 06:20:08	66	360.4	-100.9	4.019	3.982	32	29	0	3	0	-1	1
2022-10-07 06:20:28	67	360.6	-100.9	4.023	3.986	32	29	0.1	3	1	0	0
2022-10-07 06:20:48	67	361.1	-101	4.028	3.991	32	29	0.3	3	0	-1	1
2022-10-07 06:21:08	68	361.6	-101.3	4.033	3.996	32	29	0.3	3	1	0	0
2022-10-07 06:21:28	68	361.9	-101	4.038	4	32	29	0.2	3	0	0	0
2022-10-07 06:21:48	68	362.4	-101.2	4.042	4.004	32	29	0.6	3	0	-1	1
2022-10-07 06:22:08	69	362.6	-100.6	4.047	4.009	32	29	0.7	3	1	0	0
2022-10-07 06:22:28	69	363.1	-101.3	4.052	4.013	32	29	0.5	3	0	-1	1
2022-10-07 06:22:48	70	363.6	-100.8	4.055	4.017	32	29	0.3	3	1	0	0
2022-10-07 06:23:08	70	363.9	-101.1	4.061	4.022	32	29	0.2	3	0	0	0
2022-10-07 06:23:28	70	364.4	-100.9	4.065	4.026	32	29	0.2	3	0	-1	1
2022-10-07 06:23:48	71	364.9	-100.7	4.07	4.032	32	29	0.2	3	1	0	0
2022-10-07 06:24:08	71	365.2	-100.9	4.075	4.036	31	29	0.2	2	0	-1	1
2022-10-07 06:24:28	72	365.7	-100.7	4.08	4.042	31	29	0.4	2	1	0	0
2022-10-07 06:24:48	72	366.2	-101.1	4.085	4.046	31	29	0.4	2	0	-1	1
2022-10-07 06:25:08	73	366.7	-101.5	4.089	4.049	31	29	0.6	2	1	0	0
2022-10-07 06:25:28	73	367.2	-100.9	4.094	4.055	31	29	54.9	2	0	-1	1
2022-10-07 06:25:48	74	367.4	-46	4.099	4.059	31	29	0.1	2	1	0	0
2022-10-07 06:26:08	74	364.7	-45.9	4.07	4.033	31	28	0.3	3	0	0	0
2022-10-07 06:26:28	74	364.7	-45.6	4.069	4.032	31	28	0.3	3	0	0	0
2022-10-07 06:26:48	74	364.7	-45.9	4.069	4.032	31	28	0.2	3	0	-1	1
2022-10-07 06:27:08	75	364.7	-45.7	4.07	4.033	31	28	0.2	3	1	0	0
2022-10-07 06:27:28	75	364.9	-45.9	4.071	4.035	31	28	0.1	3	0	0	0
2022-10-07 06:27:48	75	365.2	-46	4.073	4.037	31	28	0.3	3	0	-1	1
2022-10-07 06:28:08	76	365.2	-45.7	4.075	4.038	31	28	0.1	3	1	0	0
2022-10-07 06:28:28	76	365.4	-45.6	4.076	4.04	31	28	0.3	3	0	0	0
2022-10-07 06:28:48	76	365.4	-45.9	4.078	4.042	31	28	0.3	3	0	-1	1
2022-10-07 06:29:08	77	365.7	-45.6	4.081	4.044	31	28	0.5	3	1	0	0
2022-10-07 06:29:28	77	365.9	-46.1	4.083	4.046	30	28	0.4	2	0	0	0
2022-10-07 06:29:48	77	366.2	-45.7	4.085	4.047	30	28	0.2	2	0	-1	1
2022-10-07 06:30:08	78	366.2	-45.9	4.087	4.05	30	27	0	3	1	0	0
2022-10-07 06:30:28	78	366.4	-45.9	4.089	4.052	30	27	0.1	3	0	0	0
2022-10-07 06:30:48	78	366.7	-45.8	4.091	4.054	30	27	0.1	3	0	-1	1
2022-10-07 06:31:08	79	366.7	-45.9	4.093	4.057	30	27	0.2	3	1	0	0
2022-10-07 06:31:28	79	367.2	-46.1	4.096	4.059	30	27	0.4	3	0	0	0
2022-10-07 06:31:48	79	367.4	-45.7	4.097	4.06	30	27	0.1	3	0	-1	1
2022-10-07 06:32:08	80	367.4	-45.8	4.1	4.062	30	27	0.3	3	1	0	0
2022-10-07 06:32:28	80	367.4	-45.5	4.102	4.065	30	27	0.1	3	0	0	0
2022-10-07 06:32:48	80	367.9	-45.6	4.104	4.067	30	27	0.4	3	0	-1	1
2022-10-07 06:33:08	81	367.9	-46	4.106	4.069	30	27	0.4	3	1	0	0
2022-10-07 06:33:28	81	368.2	-45.6	4.108	4.072	30	27	0.2	3	0	0	0
2022-10-07 06:33:48	81	368.4	-45.8	4.111	4.073	30	27	0.3	3	0	0	0
2022-10-07 06:34:08	81	368.7	-46.1	4.114	4.076	29	27	0.2	2	0	-1	1
2022-10-07 06:34:28	82	368.7	-45.9	4.115	4.078	29	26	0.3	3	1	0	0
2022-10-07 06:34:48	82	368.9	-46.2	4.117	4.081	29	26	0.5	3	0	0	0
2022-10-07 06:35:08	82	369.2	-45.7	4.12	4.081	29	26	0.2	3	0	-1	1
2022-10-07 06:35:28	83	369.4	-45.9	4.122	4.084	29	26	0.1	3	1	0	0
2022-10-07 06:35:48	83	369.7	-46	4.124	4.086	29	26	0.2	3	0	0	0
2022-10-07 06:36:08	83	369.7	-45.8	4.126	4.089	29	26	2.8	3	0	0	0
2022-10-07 06:36:28	83	370.2	-48.6	4.13	4.092	29	26	0.3	3	0	-1	1
2022-10-07 06:36:48	84	370.4	-48.9	4.133	4.094	29	26	0	3	1	0	0
2022-10-07 06:37:08	84	370.7	-48.9	4.135	4.097	29	26	0.2	3	0	0	0
2022-10-07 06:37:28	84	370.9	-48.7	4.138	4.099	29	26	0.3	3	0	-1	1
2022-10-07 06:37:48	85	370.9	-49	4.14	4.102	29	26	0.2	3	1	0	0
2022-10-07 06:38:08	85	371.4	-48.8	4.143	4.104	29	26	0.1	3	0	0	0
2022-10-07 06:38:28	85	371.4	-48.7	4.145	4.107	29	26	0.2	3	0	0	0
2022-10-07 06:38:48	85	371.7	-48.9	4.147	4.109	28	25	0	3	0	-1	1
2022-10-07 06:39:08	86	371.9	-48.9	4.15	4.112	28	25	0.2	3	1	0	0
2022-10-07 06:39:28	86	372.2	-48.7	4.152	4.114	28	25	0.1	3	0	-1	1
2022-10-07 06:39:48	87	372.2	-48.8	4.154	4.116	28	25	0.2	3	1	0	0
2022-10-07 06:40:08	87	372.4	-49	4.156	4.119	28	25	0.2	3	0	0	0
2022-10-07 06:40:28	87	372.7	-48.8	4.159	4.121	28	25	0.1	3	0	-1	1
2022-10-07 06:40:48	88	372.9	-48.7	4.16	4.123	28	25	0.2	3	1	0	0
2022-10-07 06:41:08	88	372.9	-48.9	4.164	4.125	28	25	0	3	0	-1	1
2022-10-07 06:41:28	89	373.4	-48.9	4.166	4.126	28	25	0	3	1	0	0
2022-10-07 06:41:48	89	373.4	-48.9	4.168	4.13	28	25	0	3	0	0	0
2022-10-07 06:42:08	89	373.7	-48.9	4.17	4.132	28	25	0	3	0	-1	1
2022-10-07 06:42:28	90	373.9	-48.9	4.172	4.134	28	25	0.2	3	1	0	0
2022-10-07 06:42:48	90	374.2	-48.7	4.175	4.137	28	25	0.2	3	0	-1	1
2022-10-07 06:43:08	91	374.4	-48.9	4.177	4.139	28	25	0.1	3	1	0	0
2022-10-07 06:43:28	91	374.4	-49	4.18	4.141	28	25	0.1	3	0	0	0
2022-10-07 06:43:48	91	374.7	-48.9	4.181	4.143	28	25	0.1	3	0	-1	1
2022-10-07 06:44:08	92	374.9	-49	4.184	4.146	28	25	0.1	3	1	0	0
2022-10-07 06:44:28	92	374.9	-48.9	4.187	4.148	28	25	0.1	3	0	0	0
2022-10-07 06:44:48	92	375.4	-49	4.188	4.15	28	25	0.2	3	0	-1	1
2022-10-07 06:45:08	93	375.7	-48.8	4.191	4.153	28	26	0.1	2	1	0	0
2022-10-07 06:45:28	93	375.7	-48.7	4.193	4.154	28	26	0.2	2	0	-1	1
2022-10-07 06:45:48	94	375.9	-48.9	4.195	4.157	28	26	0	2	1	0	0
2022-10-07 06:46:08	94	376.2	-48.9	4.198	4.16	28	26	0.1	2	0	0	0
2022-10-07 06:46:28	94	376.5	-48.8	4.2	4.162	28	26	0.1	2	0	-1	1
2022-10-07 06:46:48	95	376.5	-48.7	4.202	4.163	28	26	0.3	2	1	0	0
2022-10-07 06:47:08	95	376.7	-49	4.204	4.166	28	26	36.4	2	0	83	83
2022-10-07 16:50:58	12	318.7	-12.6	3.554	3.527	36	31	0.7	5	-83	0	0
2022-10-07 16:51:18	12	318.7	-11.9	3.554	3.529	36	31	3	5	0	0	0
2022-10-07 16:51:38	12	318.7	-8.9	3.555	3.528	36	31	1.7	5	0	0	0
[truncated: 9,411 more rows]
