# Supplementary material for: PufCB-Auth: A lightweight continuous multi-factor authentication scheme integrated PUF with charging behavior features for EV charging
Source: PLoS One. 2026 May 15;21(5):e0344506. doi: 10.1371/journal.pone.0344506 (PMC13178865; doi:10.1371/journal.pone.0344506)
Supplement: S1 Dataset — This file contains the original data used to generate the synthetic user behavior dataset and the corresponding parameter settings for reproducing the statistical analyses and figures reported in this study. (ZIP) [file pone.0344506.s001.zip › ACL3_train.xlsx]

## Sheet: Sheet1
数据时间	SOC	总电压	总电流	电池单体电压最高值	电池单体电压最低值	最高温度值	最低温度值	电压差值	温度差值	soc前差	SOC后差	电流差
2022-04-01 03:35:28	23	322.2	-3.8	3.593	3.575	28	25	0.018	3	-1	0	8.3
2022-04-01 03:35:48	23	323	-12.1	3.599	3.581	28	25	0.018	3	0	0	2.9
2022-04-01 03:36:08	23	323	-15	3.601	3.581	28	25	0.02	3	0	0	0.1
2022-04-01 03:36:28	23	323.2	-15.1	3.602	3.583	28	25	0.019	3	0	0	0.9
2022-04-01 03:36:48	23	323.5	-14.2	3.603	3.584	28	25	0.019	3	0	0	0
2022-04-01 03:37:08	23	323.5	-14.2	3.604	3.586	28	25	0.018	3	0	0	6.1
2022-04-01 03:37:28	23	323.7	-20.3	3.607	3.588	28	25	0.019	3	0	0	72.2
2022-04-01 03:37:48	23	327.3	-92.5	3.645	3.624	28	25	0.021	3	0	-1	26.5
2022-04-01 03:38:08	24	329.3	-119	3.668	3.646	28	25	0.022	3	1	0	0.1
2022-04-01 03:38:28	24	330.3	-119.1	3.677	3.655	28	25	0.022	3	0	0	0.2
2022-04-01 03:38:48	24	330.8	-119.3	3.685	3.664	28	25	0.021	3	0	-1	2.3
2022-04-01 03:39:08	25	331.5	-117	3.691	3.67	29	25	0.021	4	1	0	0.1
2022-04-01 03:39:28	25	332	-116.9	3.695	3.675	29	25	0.02	4	0	-1	2
2022-04-01 03:39:48	26	332.3	-118.9	3.699	3.679	29	25	0.02	4	1	0	0.1
2022-04-01 03:40:08	26	332.5	-119	3.702	3.683	29	25	0.019	4	0	-1	0.2
2022-04-01 03:40:28	27	332.8	-119.2	3.705	3.687	29	26	0.018	3	1	0	2.4
2022-04-01 03:40:48	27	333.3	-116.8	3.708	3.691	29	26	0.017	3	0	-1	0.1
2022-04-01 03:41:08	28	333.5	-116.9	3.709	3.692	29	26	0.017	3	1	0	2.2
2022-04-01 03:41:28	28	333.5	-119.1	3.712	3.695	29	26	0.017	3	0	-1	0.2
2022-04-01 03:41:48	29	333.8	-118.9	3.713	3.696	29	26	0.017	3	1	0	0.1
2022-04-01 03:42:08	29	334	-119	3.716	3.699	29	26	0.017	3	0	-1	2.2
2022-04-01 03:42:28	30	334	-116.8	3.719	3.702	29	26	0.017	3	1	0	0
2022-04-01 03:42:48	30	334.3	-116.8	3.72	3.704	29	26	0.016	3	0	-1	1.8
2022-04-01 03:43:08	31	334.5	-118.6	3.722	3.705	29	26	0.017	3	1	0	0.3
2022-04-01 03:43:28	31	334.8	-118.9	3.724	3.707	29	26	0.017	3	0	-1	0
2022-04-01 03:43:48	32	334.8	-118.9	3.726	3.709	29	26	0.017	3	1	0	1.9
2022-04-01 03:44:08	32	335	-117	3.729	3.712	29	26	0.017	3	0	-1	0.1
2022-04-01 03:44:28	33	335.3	-116.9	3.732	3.714	29	26	0.018	3	1	0	0.6
2022-04-01 03:44:48	33	335.5	-117.5	3.732	3.715	29	26	0.017	3	0	0	1.4
2022-04-01 03:45:08	33	335.5	-118.9	3.735	3.718	29	26	0.017	3	0	-1	0.1
2022-04-01 03:45:28	34	335.8	-119	3.737	3.719	30	26	0.018	4	1	-1	2.2
2022-04-01 03:45:48	35	336	-116.8	3.739	3.722	30	26	0.017	4	1	0	0.1
2022-04-01 03:46:08	35	336.3	-116.7	3.742	3.724	30	26	0.018	4	0	0	0.2
2022-04-01 03:46:28	35	336.3	-116.9	3.744	3.726	30	27	0.018	3	0	-1	2.1
2022-04-01 03:46:48	36	336.5	-119	3.747	3.728	30	27	0.019	3	1	0	0
2022-04-01 03:47:08	36	336.8	-119	3.748	3.73	30	27	0.018	3	0	-1	2.2
2022-04-01 03:47:28	37	337	-116.8	3.751	3.733	30	27	0.018	3	1	0	0.1
2022-04-01 03:47:48	37	337.3	-116.7	3.755	3.736	30	27	0.019	3	0	-1	0
2022-04-01 03:48:08	38	337.5	-116.7	3.757	3.737	30	27	0.02	3	1	0	2.1
2022-04-01 03:48:28	38	337.5	-118.8	3.759	3.74	30	27	0.019	3	0	-1	0.1
2022-04-01 03:48:48	39	338	-118.9	3.762	3.741	30	27	0.021	3	1	0	2.1
2022-04-01 03:49:08	39	338	-116.8	3.765	3.744	30	27	0.021	3	0	-1	0.1
2022-04-01 03:49:28	40	338.5	-116.7	3.767	3.748	30	27	0.019	3	1	0	0.2
2022-04-01 03:49:48	40	338.8	-116.9	3.771	3.751	31	27	0.02	4	0	-1	2.1
2022-04-01 03:50:08	41	338.8	-119	3.773	3.753	31	27	0.02	4	1	0	0.2
2022-04-01 03:50:28	41	339.1	-118.8	3.776	3.754	31	28	0.022	3	0	-1	1.4
2022-04-01 03:50:48	42	339.6	-117.4	3.78	3.759	31	28	0.021	3	1	0	0.8
2022-04-01 03:51:08	42	339.6	-116.6	3.783	3.762	31	28	0.021	3	0	-1	0.2
2022-04-01 03:51:28	43	340.1	-116.8	3.786	3.764	31	28	0.022	3	1	0	2.2
2022-04-01 03:51:48	43	340.3	-119	3.789	3.767	31	28	0.022	3	0	-1	0.1
2022-04-01 03:52:08	44	340.6	-118.9	3.792	3.77	31	28	0.022	3	1	0	0.4
2022-04-01 03:52:28	44	340.8	-118.5	3.796	3.774	31	28	0.022	3	0	0	1.8
2022-04-01 03:52:48	44	341.1	-116.7	3.799	3.775	31	28	0.024	3	0	-1	0.1
2022-04-01 03:53:08	45	341.6	-116.8	3.802	3.779	31	28	0.023	3	1	0	0.2
2022-04-01 03:53:28	45	341.8	-117	3.806	3.782	32	28	0.024	4	0	-1	0.2
2022-04-01 03:53:48	46	341.8	-117.2	3.807	3.783	32	28	0.024	4	1	0	2.2
2022-04-01 03:54:08	46	342.3	-115	3.81	3.787	32	29	0.023	3	0	-1	2.9
2022-04-01 03:54:28	47	342.6	-112.1	3.814	3.79	32	29	0.024	3	1	0	0.2
2022-04-01 03:54:48	47	342.6	-112.3	3.816	3.793	32	29	0.023	3	0	10	98.1
2022-04-01 05:50:58	37	328.5	-14.2	3.657	3.644	29	26	0.013	3	-10	0	1.6
2022-04-01 05:51:18	37	328.5	-12.6	3.658	3.644	29	26	0.014	3	0	0	2.3
2022-04-01 05:51:38	37	328.5	-10.3	3.658	3.644	29	26	0.014	3	0	0	0.5
2022-04-01 05:51:58	37	328.5	-9.8	3.657	3.644	29	26	0.013	3	0	-1	0.4
2022-04-01 05:52:18	38	328.5	-10.2	3.658	3.645	29	26	0.013	3	1	0	0.3
2022-04-01 05:52:38	38	328.5	-9.9	3.659	3.646	29	26	0.013	3	0	0	104.1
2022-04-01 05:52:58	38	333.3	-114	3.706	3.691	29	26	0.015	3	0	0	0.1
2022-04-01 05:53:18	38	334	-114.1	3.717	3.7	29	26	0.017	3	0	-2	1.6
2022-04-01 05:54:18	40	335.3	-115.7	3.73	3.714	29	26	0.016	3	2	0	0.2
2022-04-01 05:54:38	40	335.5	-115.5	3.734	3.717	29	26	0.017	3	0	-1	0.1
2022-04-01 05:54:58	41	336	-115.4	3.738	3.721	29	26	0.017	3	1	0	0.1
2022-04-01 05:55:18	41	336.3	-115.5	3.741	3.723	30	26	0.018	4	0	-1	0.1
2022-04-01 05:55:38	42	336.5	-115.4	3.744	3.727	30	26	0.017	4	1	0	0.5
2022-04-01 05:55:58	42	336.8	-115.9	3.747	3.729	30	26	0.018	4	0	0	0.1
2022-04-01 05:56:18	42	337	-115.8	3.75	3.731	30	26	0.019	4	0	-1	0.2
2022-04-01 05:56:38	43	337.3	-115.6	3.755	3.736	30	26	0.019	4	1	0	0.3
2022-04-01 05:56:58	43	337.5	-115.9	3.757	3.738	30	26	0.019	4	0	-1	0.3
2022-04-01 05:57:18	44	338	-116.2	3.762	3.743	30	26	0.019	4	1	0	0.2
2022-04-01 05:57:38	44	338.3	-116.4	3.765	3.746	30	26	0.019	4	0	-1	0.1
2022-04-01 05:57:58	45	338.3	-116.3	3.768	3.748	30	26	0.02	4	1	0	0
2022-04-01 05:58:18	45	338.8	-116.3	3.773	3.752	30	26	0.021	4	0	-1	0.1
2022-04-01 05:58:38	46	339.1	-116.2	3.776	3.756	30	26	0.02	4	1	0	0.3
2022-04-01 05:58:58	46	339.6	-115.9	3.78	3.76	30	26	0.02	4	0	-1	0.2
2022-04-01 05:59:18	47	339.8	-116.1	3.783	3.762	30	26	0.021	4	1	0	0.1
2022-04-01 05:59:38	47	340.3	-116	3.789	3.767	30	26	0.022	4	0	-1	0
2022-04-01 05:59:58	48	340.6	-116	3.792	3.77	30	26	0.022	4	1	0	0.1
2022-04-01 06:00:18	48	341.1	-115.9	3.797	3.774	30	26	0.023	4	0	-1	0.2
2022-04-01 06:00:38	49	341.6	-116.1	3.801	3.778	30	26	0.023	4	1	0	0.1
2022-04-01 06:00:58	49	341.8	-116.2	3.806	3.781	30	26	0.025	4	0	-1	0.1
2022-04-01 06:01:18	50	342.3	-116.3	3.811	3.786	30	26	0.025	4	1	0	0.2
2022-04-01 06:01:38	50	342.6	-116.1	3.815	3.791	30	26	0.024	4	0	0	0.3
2022-04-01 06:01:58	50	342.8	-115.8	3.82	3.794	30	26	0.026	4	0	-1	0.4
2022-04-01 06:02:18	51	343.3	-116.2	3.825	3.8	30	27	0.025	3	1	0	0
2022-04-01 06:02:38	51	343.6	-116.2	3.83	3.803	30	27	0.027	3	0	-1	0.1
2022-04-01 06:02:58	52	344.1	-116.1	3.833	3.807	30	27	0.026	3	1	0	0.1
2022-04-01 06:03:18	52	344.3	-116	3.837	3.81	30	27	0.027	3	0	-1	0
2022-04-01 06:03:38	53	344.8	-116	3.842	3.816	30	27	0.026	3	1	0	0.2
2022-04-01 06:03:58	53	345.1	-116.2	3.845	3.818	30	27	0.027	3	0	-1	0.1
2022-04-01 06:04:18	54	345.6	-116.3	3.85	3.823	30	27	0.027	3	1	0	0.2
2022-04-01 06:04:38	54	346.1	-116.1	3.855	3.827	30	27	0.028	3	0	-1	0.2
2022-04-01 06:04:58	55	346.3	-115.9	3.858	3.831	30	27	0.027	3	1	0	0.3
2022-04-01 06:05:18	55	346.6	-116.2	3.862	3.834	30	27	0.028	3	0	-1	0.2
2022-04-01 06:05:38	56	347.1	-116	3.868	3.838	30	27	0.03	3	1	0	0.1
2022-04-01 06:05:58	56	347.3	-115.9	3.872	3.843	30	27	0.029	3	0	-1	0.6
2022-04-01 06:06:18	57	347.8	-116.5	3.876	3.847	30	27	0.029	3	1	0	0.4
2022-04-01 06:06:38	57	348.1	-116.1	3.88	3.851	30	27	0.029	3	0	0	0.3
2022-04-01 06:06:58	57	348.6	-115.8	3.885	3.855	30	27	0.03	3	0	-1	0.4
2022-04-01 06:07:18	58	348.8	-116.2	3.889	3.859	30	27	0.03	3	1	0	0.2
2022-04-01 06:07:38	58	349.3	-116	3.894	3.864	30	27	0.03	3	0	-1	0.3
2022-04-01 06:07:58	59	349.8	-116.3	3.898	3.867	30	27	0.031	3	1	0	0.1
2022-04-01 06:08:18	59	350.3	-116.4	3.903	3.873	30	27	0.03	3	0	-1	0.1
2022-04-01 06:08:38	60	350.6	-116.3	3.907	3.877	30	27	0.03	3	1	0	0.2
2022-04-01 06:08:58	60	350.8	-116.5	3.913	3.882	30	27	0.031	3	0	-1	0
2022-04-01 06:09:18	61	351.4	-116.5	3.917	3.886	30	27	0.031	3	1	0	0.2
2022-04-01 06:09:38	61	351.9	-116.3	3.923	3.891	30	27	0.032	3	0	-1	0.2
2022-04-01 06:09:58	62	352.4	-116.1	3.926	3.895	30	27	0.031	3	1	0	0.3
2022-04-01 06:10:18	62	352.6	-115.8	3.932	3.898	30	27	0.034	3	0	-1	0.5
2022-04-01 06:10:38	63	353.1	-116.3	3.937	3.905	30	27	0.032	3	1	0	0.3
2022-04-01 06:10:58	63	353.6	-116	3.941	3.909	30	27	0.032	3	0	-1	0.4
2022-04-01 06:11:18	64	353.9	-115.6	3.947	3.914	30	27	0.033	3	1	0	0.3
2022-04-01 06:11:38	64	354.4	-115.9	3.951	3.919	30	27	0.032	3	0	0	0.3
2022-04-01 06:11:58	64	354.9	-116.2	3.956	3.924	30	27	0.032	3	0	-1	0.1
2022-04-01 06:12:18	65	355.4	-116.3	3.961	3.928	30	27	0.033	3	1	0	0.1
2022-04-01 06:12:38	65	355.6	-116.2	3.967	3.934	30	27	0.033	3	0	-1	14.8
2022-04-01 06:12:58	66	355.4	-101.4	3.964	3.93	30	27	0.034	3	1	0	0.1
2022-04-01 06:13:18	66	355.6	-101.3	3.967	3.933	30	27	0.034	3	0	-1	0.1
2022-04-01 06:13:38	67	356.1	-101.4	3.97	3.938	30	27	0.032	3	1	0	0.1
2022-04-01 06:13:58	67	356.4	-101.3	3.975	3.942	30	27	0.033	3	0	0	0.3
2022-04-01 06:14:18	67	356.9	-101	3.979	3.946	30	27	0.033	3	0	-1	0.2
2022-04-01 06:14:38	68	357.1	-101.2	3.984	3.951	30	27	0.033	3	1	0	0.5
2022-04-01 06:14:58	68	357.6	-100.7	3.988	3.955	30	27	0.033	3	0	-1	0.4
2022-04-01 06:15:18	69	357.9	-101.1	3.992	3.958	30	27	0.034	3	1	0	0.2
2022-04-01 06:15:38	69	358.4	-101.3	3.997	3.964	30	27	0.033	3	0	0	0.2
2022-04-01 06:15:58	69	358.9	-101.1	4.001	3.968	30	27	0.033	3	0	-1	0.1
2022-04-01 06:16:18	70	359.1	-101.2	4.007	3.972	30	27	0.035	3	1	0	0.5
2022-04-01 06:16:38	70	359.6	-101.7	4.01	3.976	30	27	0.034	3	0	0	0.2
2022-04-01 06:16:58	70	359.9	-101.5	4.015	3.98	30	27	0.035	3	0	-1	0
2022-04-01 06:17:18	71	360.4	-101.5	4.02	3.985	30	27	0.035	3	1	0	0.4
2022-04-01 06:17:38	71	360.6	-101.1	4.025	3.99	30	27	0.035	3	0	-1	0
2022-04-01 06:17:58	72	361.1	-101.1	4.029	3.994	30	27	0.035	3	1	0	0
2022-04-01 06:18:18	72	361.6	-101.1	4.033	3.999	30	27	0.034	3	0	-1	0.1
2022-04-01 06:18:38	73	361.9	-101.2	4.038	4.003	30	27	0.035	3	1	0	0.1
2022-04-01 06:18:58	73	362.4	-101.1	4.042	4.008	30	27	0.034	3	0	0	0.4
2022-04-01 06:19:18	73	362.9	-101.5	4.047	4.013	30	27	0.034	3	0	-1	0
2022-04-01 06:19:38	74	363.1	-101.5	4.053	4.017	30	27	0.036	3	1	0	0.1
2022-04-01 06:19:58	74	363.6	-101.6	4.057	4.022	30	27	0.035	3	0	-1	0.4
2022-04-01 06:20:18	75	364.2	-101.2	4.061	4.026	30	27	0.035	3	1	0	0.1
2022-04-01 06:20:38	75	364.7	-101.1	4.065	4.03	30	27	0.035	3	0	0	0.5
2022-04-01 06:20:58	75	364.9	-101.6	4.071	4.034	30	27	0.037	3	0	-1	0.5
2022-04-01 06:21:18	76	365.4	-101.1	4.076	4.04	30	27	0.036	3	1	0	0.1
2022-04-01 06:21:38	76	365.9	-101.2	4.081	4.044	30	27	0.037	3	0	-1	0.2
2022-04-01 06:21:58	77	366.2	-101.4	4.086	4.049	30	27	0.037	3	1	0	0.2
2022-04-01 06:22:18	77	366.7	-101.2	4.091	4.053	30	27	0.038	3	0	-1	0.2
2022-04-01 06:22:38	78	367.2	-101	4.095	4.058	30	27	0.037	3	1	0	54.8
2022-04-01 06:22:58	78	365.2	-46.2	4.076	4.042	30	27	0.034	3	0	0	0.1
2022-04-01 06:23:18	78	364.7	-46.1	4.07	4.035	29	26	0.035	3	0	0	0.1
2022-04-01 06:23:38	78	364.4	-46	4.069	4.034	29	26	0.035	3	0	-1	0.2
2022-04-01 06:23:58	79	364.7	-46.2	4.069	4.034	29	26	0.035	3	1	0	0
2022-04-01 06:24:18	79	364.7	-46.2	4.07	4.035	29	26	0.035	3	0	0	0.1
2022-04-01 06:24:38	79	364.7	-46.3	4.071	4.037	29	26	0.034	3	0	0	1.6
2022-04-01 06:24:58	79	365.2	-47.9	4.074	4.039	29	26	0.035	3	0	0	0.5
2022-04-01 06:25:18	79	365.2	-48.4	4.076	4.042	29	26	0.034	3	0	-1	0.2
2022-04-01 06:25:38	80	365.4	-48.2	4.078	4.044	29	26	0.034	3	1	0	0.3
2022-04-01 06:25:58	80	365.7	-48.5	4.08	4.046	29	26	0.034	3	0	0	0.3
2022-04-01 06:26:18	80	365.9	-48.2	4.083	4.047	29	26	0.036	3	0	0	0.1
2022-04-01 06:26:38	80	366.2	-48.3	4.085	4.05	29	26	0.035	3	0	-1	0.1
2022-04-01 06:26:58	81	366.2	-48.4	4.087	4.052	29	26	0.035	3	1	0	0.2
2022-04-01 06:27:18	81	366.4	-48.2	4.089	4.055	29	26	0.034	3	0	0	0.1
2022-04-01 06:27:38	81	366.7	-48.3	4.091	4.056	28	26	0.035	2	0	0	0.1
2022-04-01 06:27:58	81	366.9	-48.4	4.094	4.059	28	26	0.035	2	0	-1	0.2
2022-04-01 06:28:18	82	367.2	-48.6	4.096	4.061	28	26	0.035	2	1	0	0.4
2022-04-01 06:28:38	82	367.2	-48.2	4.098	4.064	28	25	0.034	3	0	0	0.3
2022-04-01 06:28:58	82	367.4	-48.5	4.101	4.066	28	25	0.035	3	0	0	0.1
2022-04-01 06:29:18	82	367.4	-48.4	4.103	4.068	28	25	0.035	3	0	-1	0.2
2022-04-01 06:29:38	83	367.9	-48.2	4.105	4.07	28	25	0.035	3	1	0	0.3
2022-04-01 06:29:58	83	367.9	-48.5	4.108	4.072	28	25	0.036	3	0	0	0
2022-04-01 06:30:18	83	368.2	-48.5	4.11	4.074	28	25	0.036	3	0	0	0.2
2022-04-01 06:30:38	83	368.4	-48.3	4.112	4.077	28	25	0.035	3	0	-1	0.1
2022-04-01 06:30:58	84	368.7	-48.4	4.114	4.078	28	25	0.036	3	1	0	0.1
2022-04-01 06:31:18	84	368.7	-48.5	4.116	4.081	28	25	0.035	3	0	0	0.3
2022-04-01 06:31:38	84	368.9	-48.2	4.119	4.083	28	25	0.036	3	0	0	0.2
2022-04-01 06:31:58	84	369.2	-48.4	4.121	4.085	28	25	0.036	3	0	-1	0.1
2022-04-01 06:32:18	85	369.4	-48.3	4.123	4.087	28	25	0.036	3	1	0	0.1
2022-04-01 06:32:38	85	369.7	-48.4	4.125	4.09	28	25	0.035	3	0	0	0
2022-04-01 06:32:58	85	369.7	-48.4	4.127	4.092	28	25	0.035	3	0	0	0
2022-04-01 06:33:18	85	369.9	-48.4	4.129	4.094	28	25	0.035	3	0	0	0
2022-04-01 06:33:38	85	370.2	-48.4	4.132	4.097	28	25	0.035	3	0	-1	0
2022-04-01 06:33:58	86	370.4	-48.4	4.134	4.099	28	25	0.035	3	1	0	0.2
2022-04-01 06:34:18	86	370.7	-48.6	4.136	4.102	28	25	0.034	3	0	0	0.2
2022-04-01 06:34:38	86	370.9	-48.4	4.139	4.103	28	25	0.036	3	0	0	0
2022-04-01 06:34:58	86	370.9	-48.4	4.141	4.105	28	25	0.036	3	0	-1	0.1
2022-04-01 06:35:18	87	371.4	-48.5	4.143	4.107	28	25	0.036	3	1	0	0
2022-04-01 06:35:38	87	371.4	-48.5	4.145	4.11	28	25	0.035	3	0	0	0.1
2022-04-01 06:35:58	87	371.7	-48.6	4.148	4.112	28	25	0.036	3	0	0	0.3
2022-04-01 06:36:18	87	371.9	-48.3	4.15	4.114	28	25	0.036	3	0	-1	0.3
2022-04-01 06:36:38	88	372.2	-48.6	4.152	4.117	28	25	0.035	3	1	0	0
2022-04-01 06:36:58	88	372.2	-48.6	4.154	4.119	28	25	0.035	3	0	0	0.1
2022-04-01 06:37:18	88	372.4	-48.5	4.157	4.121	28	25	0.036	3	0	-1	0
2022-04-01 06:37:38	89	372.4	-48.5	4.159	4.124	28	25	0.035	3	1	0	0.1
2022-04-01 06:37:58	89	372.9	-48.6	4.161	4.126	28	25	0.035	3	0	-1	0.1
2022-04-01 06:38:18	90	372.9	-48.5	4.164	4.128	28	25	0.036	3	1	0	0.1
2022-04-01 06:38:38	90	373.2	-48.4	4.166	4.13	28	25	0.036	3	0	0	0.2
2022-04-01 06:38:58	90	373.4	-48.6	4.168	4.132	28	25	0.036	3	0	-1	0.2
2022-04-01 06:39:18	91	373.7	-48.4	4.17	4.134	28	25	0.036	3	1	0	0.1
2022-04-01 06:39:38	91	373.9	-48.5	4.173	4.137	28	25	0.036	3	0	0	0.2
2022-04-01 06:39:58	91	374.2	-48.3	4.175	4.139	28	25	0.036	3	0	-1	0.3
2022-04-01 06:40:18	92	374.2	-48.6	4.177	4.141	28	25	0.036	3	1	0	0.3
2022-04-01 06:40:38	92	374.4	-48.3	4.179	4.144	28	25	0.035	3	0	0	0.3
2022-04-01 06:40:58	92	374.7	-48.6	4.181	4.146	28	25	0.035	3	0	-1	0
2022-04-01 06:41:18	93	374.9	-48.6	4.184	4.148	28	25	0.036	3	1	0	0
2022-04-01 06:41:38	93	374.9	-48.6	4.186	4.151	28	25	0.035	3	0	0	0.2
2022-04-01 06:41:58	93	375.2	-48.4	4.189	4.153	28	25	0.036	3	0	-1	0.1
2022-04-01 06:42:18	94	375.7	-48.3	4.191	4.155	28	25	0.036	3	1	77	33.3
2022-04-01 16:51:38	17	321	-15	3.579	3.559	26	23	0.02	3	-77	0	0
2022-04-01 16:51:58	17	321.5	-15	3.581	3.562	26	23	0.019	3	0	0	0
2022-04-01 16:52:18	17	321.5	-15	3.582	3.564	26	23	0.018	3	0	0	0
2022-04-01 16:52:38	17	321.5	-15	3.583	3.565	26	23	0.018	3	0	0	0
2022-04-01 16:52:58	17	321.7	-15	3.585	3.566	26	23	0.019	3	0	0	0
2022-04-01 16:53:18	17	321.7	-15	3.586	3.567	26	23	0.019	3	0	0	50.6
2022-04-01 16:53:38	17	324	-65.6	3.608	3.589	26	23	0.019	3	0	0	33.9
2022-04-01 16:53:58	17	326.8	-99.5	3.638	3.619	26	23	0.019	3	0	-1	0
2022-04-01 16:54:18	18	327.5	-99.5	3.646	3.627	26	23	0.019	3	1	0	0
2022-04-01 16:54:38	18	328	-99.5	3.652	3.633	26	24	0.019	2	0	0	0.1
2022-04-01 16:54:58	18	328.5	-99.4	3.658	3.639	26	24	0.019	2	0	-1	0
2022-04-01 16:55:18	19	329	-99.4	3.662	3.643	26	24	0.019	2	1	0	0
2022-04-01 16:55:38	19	329.3	-99.4	3.667	3.647	26	24	0.02	2	0	0	0
2022-04-01 16:55:58	19	329.8	-99.4	3.671	3.651	26	24	0.02	2	0	-1	0
2022-04-01 16:56:18	20	330	-99.4	3.676	3.655	27	24	0.021	3	1	0	0
2022-04-01 16:56:38	20	330.5	-99.4	3.678	3.658	27	24	0.02	3	0	-1	0
2022-04-01 16:56:58	21	330.5	-99.4	3.681	3.662	27	24	0.019	3	1	0	0.1
2022-04-01 16:57:18	21	330.8	-99.5	3.684	3.666	27	24	0.018	3	0	0	0
2022-04-01 16:57:38	21	331.3	-99.5	3.687	3.668	27	24	0.019	3	0	-1	0
2022-04-01 16:57:58	22	331.5	-99.5	3.69	3.671	27	24	0.019	3	1	0	0
2022-04-01 16:58:18	22	331.8	-99.5	3.692	3.674	27	24	0.018	3	0	-1	0
2022-04-01 16:58:38	23	332	-99.5	3.693	3.677	27	24	0.016	3	1	0	0
2022-04-01 16:58:58	23	332	-99.5	3.696	3.678	27	24	0.018	3	0	-1	0
2022-04-01 16:59:18	24	332.3	-99.5	3.697	3.681	27	24	0.016	3	1	0	0
2022-04-01 16:59:38	24	332.5	-99.5	3.699	3.683	27	24	0.016	3	0	0	0
2022-04-01 16:59:58	24	332.5	-99.5	3.701	3.685	27	24	0.016	3	0	-1	0
2022-04-01 17:00:18	25	332.8	-99.5	3.702	3.687	27	24	0.015	3	1	0	0
2022-04-01 17:00:38	25	332.8	-99.5	3.704	3.688	27	24	0.016	3	0	-1	0
2022-04-01 17:00:58	26	333	-99.5	3.705	3.69	27	24	0.015	3	1	0	0
2022-04-01 17:01:18	26	333.3	-99.5	3.708	3.692	27	24	0.016	3	0	0	0
2022-04-01 17:01:38	26	333.3	-99.5	3.709	3.693	27	24	0.016	3	0	-1	0
2022-04-01 17:01:58	27	333.5	-99.5	3.71	3.695	27	24	0.015	3	1	0	0
2022-04-01 17:02:18	27	333.5	-99.5	3.712	3.696	27	24	0.016	3	0	-1	0
2022-04-01 17:02:38	28	333.8	-99.5	3.713	3.698	27	24	0.015	3	1	0	0
2022-04-01 17:02:58	28	333.8	-99.5	3.715	3.699	27	24	0.016	3	0	0	0.1
2022-04-01 17:03:18	28	334	-99.4	3.717	3.7	27	24	0.017	3	0	-1	0.1
2022-04-01 17:03:38	29	334	-99.5	3.719	3.702	27	24	0.017	3	1	0	0
2022-04-01 17:03:58	29	334.3	-99.5	3.72	3.704	27	25	0.016	2	0	-1	0
2022-04-01 17:04:18	30	334.5	-99.5	3.721	3.705	27	25	0.016	2	1	0	0
2022-04-01 17:04:38	30	334.5	-99.5	3.723	3.708	27	25	0.015	2	0	0	5
2022-04-01 17:04:58	30	334.5	-94.5	3.722	3.707	27	25	0.015	2	0	-1	0.2
2022-04-01 17:05:18	31	334.5	-94.7	3.723	3.707	27	25	0.016	2	1	0	0.2
2022-04-01 17:05:38	31	334.8	-94.5	3.725	3.709	27	25	0.016	2	0	0	79.6
2022-04-01 17:07:58	31	329.3	-14.9	3.667	3.655	27	25	0.012	2	0	0	0
2022-04-01 17:08:18	31	329.5	-14.9	3.669	3.657	27	25	0.012	2	0	0	0
2022-04-01 17:08:38	31	329.5	-14.9	3.669	3.656	27	25	0.013	2	0	0	0.1
2022-04-01 17:08:58	31	329.5	-15	3.67	3.658	27	25	0.012	2	0	0	0
2022-04-01 17:09:18	31	329.8	-15	3.671	3.657	27	25	0.014	2	0	0	0
2022-04-01 17:09:38	31	329.8	-15	3.67	3.658	27	25	0.012	2	0	0	61.8
2022-04-01 17:09:58	31	332.5	-76.8	3.698	3.684	27	25	0.014	2	0	-1	41.9
2022-04-01 17:10:18	32	335.5	-118.7	3.733	3.715	27	25	0.018	2	1	0	0
2022-04-01 17:10:38	32	336	-118.7	3.739	3.722	27	25	0.017	2	0	-1	0
2022-04-01 17:10:58	33	336.5	-118.7	3.743	3.726	28	25	0.017	3	1	0	0.1
2022-04-01 17:11:18	33	336.8	-118.6	3.748	3.729	28	25	0.019	3	0	-1	0
2022-04-01 17:11:38	34	337	-118.6	3.751	3.732	28	25	0.019	3	1	0	0
2022-04-01 17:11:58	34	337.3	-118.6	3.753	3.735	28	25	0.018	3	0	-1	0
2022-04-01 17:12:18	35	337.5	-118.6	3.757	3.737	28	25	0.02	3	1	0	0
2022-04-01 17:12:38	35	337.8	-118.6	3.759	3.74	28	25	0.019	3	0	-1	0.1
2022-04-01 17:12:58	36	338	-118.5	3.763	3.743	28	25	0.02	3	1	0	0.1
2022-04-01 17:13:18	36	338.3	-118.6	3.765	3.745	28	26	0.02	2	0	-1	0
2022-04-01 17:13:38	37	338.3	-118.6	3.769	3.748	28	26	0.021	2	1	0	0.1
2022-04-01 17:13:58	37	338.8	-118.5	3.771	3.751	28	26	0.02	2	0	-1	0
2022-04-01 17:14:18	38	339.1	-118.5	3.775	3.753	28	26	0.022	2	1	0	0
2022-04-01 17:14:38	38	339.3	-118.5	3.776	3.756	28	26	0.02	2	0	0	0.1
2022-04-01 17:14:58	38	339.6	-118.6	3.781	3.759	29	26	0.022	3	0	-1	0
2022-04-01 17:15:18	39	339.8	-118.6	3.783	3.761	29	26	0.022	3	1	0	0.1
2022-04-01 17:15:38	39	340.1	-118.7	3.786	3.764	29	26	0.022	3	0	-1	0
2022-04-01 17:15:58	40	340.3	-118.7	3.789	3.767	29	26	0.022	3	1	0	0
2022-04-01 17:16:18	40	340.6	-118.7	3.792	3.77	29	26	0.022	3	0	-1	0.1
2022-04-01 17:16:38	41	340.8	-118.6	3.794	3.772	29	26	0.022	3	1	0	0.1
2022-04-01 17:16:58	41	341.1	-118.7	3.799	3.776	29	26	0.023	3	0	-1	0.1
2022-04-01 17:17:18	42	341.6	-118.6	3.801	3.778	29	27	0.023	2	1	0	0
2022-04-01 17:17:38	42	341.8	-118.6	3.805	3.782	29	27	0.023	2	0	-1	0
2022-04-01 17:17:58	43	341.8	-118.6	3.808	3.785	29	27	0.023	2	1	0	0
2022-04-01 17:18:18	43	342.3	-118.6	3.812	3.788	29	27	0.024	2	0	-1	0.1
2022-04-01 17:18:38	44	342.6	-118.7	3.816	3.791	30	27	0.025	3	1	0	0
2022-04-01 17:18:58	44	342.8	-118.7	3.819	3.795	30	27	0.024	3	0	-1	0
2022-04-01 17:19:18	45	343.1	-118.7	3.822	3.798	30	27	0.024	3	1	0	0
2022-04-01 17:19:38	45	343.6	-118.7	3.826	3.801	30	27	0.025	3	0	-1	0
2022-04-01 17:19:58	46	343.8	-118.7	3.83	3.806	30	27	0.024	3	1	0	0
2022-04-01 17:20:18	46	344.1	-118.7	3.834	3.809	30	27	0.025	3	0	-1	0
2022-04-01 17:20:38	47	344.6	-118.7	3.837	3.812	30	28	0.025	2	1	0	0
2022-04-01 17:20:58	47	344.8	-118.7	3.841	3.815	30	28	0.026	2	0	-1	0
2022-04-01 17:21:18	48	345.1	-118.7	3.845	3.819	30	28	0.026	2	1	0	0
2022-04-01 17:21:38	48	345.6	-118.7	3.849	3.822	30	28	0.027	2	0	-1	0
2022-04-01 17:21:58	49	345.8	-118.7	3.853	3.826	30	28	0.027	2	1	0	0
2022-04-01 17:22:18	49	346.3	-118.7	3.857	3.83	31	28	0.027	3	0	-1	0
2022-04-01 17:22:38	50	346.6	-118.7	3.861	3.834	31	28	0.027	3	1	0	0
2022-04-01 17:22:58	50	347.1	-118.7	3.866	3.838	31	28	0.028	3	0	-1	0
2022-04-01 17:23:18	51	347.3	-118.7	3.87	3.841	31	28	0.029	3	1	0	0
2022-04-01 17:23:38	51	347.8	-118.7	3.875	3.846	31	28	0.029	3	0	-1	0
2022-04-01 17:23:58	52	348.1	-118.7	3.879	3.85	31	28	0.029	3	1	0	0
2022-04-01 17:24:18	52	348.3	-118.7	3.882	3.854	31	29	0.028	2	0	-1	0.1
2022-04-01 17:24:38	53	348.8	-118.8	3.888	3.858	31	29	0.03	2	1	0	0.1
2022-04-01 17:24:58	53	349.1	-118.7	3.892	3.862	31	29	0.03	2	0	-1	0
2022-04-01 17:25:18	54	349.6	-118.7	3.895	3.866	31	29	0.029	2	1	0	1
2022-04-01 17:25:38	54	350.1	-117.7	3.9	3.871	32	29	0.029	3	0	0	0.5
2022-04-01 17:25:58	54	350.3	-117.2	3.905	3.875	32	29	0.03	3	0	-1	0.6
2022-04-01 17:26:18	55	350.6	-116.6	3.908	3.878	32	29	0.03	3	1	0	0.2
2022-04-01 17:26:38	55	351.1	-116.4	3.913	3.883	32	29	0.03	3	0	-1	0.7
2022-04-01 17:26:58	56	351.4	-115.7	3.918	3.887	32	29	0.031	3	1	0	0.9
2022-04-01 17:27:18	56	351.9	-114.8	3.922	3.891	32	29	0.031	3	0	-1	0.1
2022-04-01 17:27:38	57	352.4	-114.7	3.926	3.895	32	29	0.031	3	1	0	0.1
2022-04-01 17:27:58	57	352.6	-114.6	3.93	3.899	32	30	0.031	2	0	-1	0.3
2022-04-01 17:28:18	58	353.1	-114.9	3.936	3.905	32	30	0.031	2	1	0	0.4
2022-04-01 17:28:38	58	353.4	-115.3	3.942	3.909	32	30	0.033	2	0	-1	1.1
2022-04-01 17:28:58	59	354.1	-116.4	3.947	3.915	32	30	0.032	2	1	0	0.3
2022-04-01 17:29:18	59	354.4	-116.1	3.952	3.92	32	30	0.032	2	0	-1	0.1
2022-04-01 17:29:38	60	354.9	-116.2	3.957	3.925	32	30	0.032	2	1	0	0.1
2022-04-01 17:29:58	60	355.4	-116.3	3.961	3.929	32	30	0.032	2	0	-1	0.1
2022-04-01 17:30:18	61	355.6	-116.2	3.966	3.934	32	30	0.032	2	1	0	14.6
2022-04-01 17:30:38	61	355.4	-101.6	3.963	3.931	32	30	0.032	2	0	0	0.3
2022-04-01 17:30:58	61	355.9	-101.3	3.967	3.935	32	30	0.032	2	0	-1	0.3
2022-04-01 17:31:18	62	356.1	-101.6	3.972	3.939	32	30	0.033	2	1	0	0.1
2022-04-01 17:31:38	62	356.4	-101.5	3.976	3.943	32	30	0.033	2	0	-1	0.1
2022-04-01 17:31:58	63	357.1	-101.6	3.98	3.947	32	30	0.033	2	1	0	0.2
2022-04-01 17:32:18	63	357.4	-101.4	3.984	3.952	32	30	0.032	2	0	0	0.1
2022-04-01 17:32:38	63	357.6	-101.3	3.988	3.956	32	30	0.032	2	0	-1	0.3
2022-04-01 17:32:58	64	358.1	-101.6	3.993	3.96	32	30	0.033	2	1	0	0.3
2022-04-01 17:33:18	64	358.4	-101.3	3.997	3.965	32	30	0.032	2	0	-1	0
2022-04-01 17:33:38	65	358.9	-101.3	4.002	3.969	32	30	0.033	2	1	0	0
2022-04-01 17:33:58	65	359.4	-101.3	4.007	3.974	32	30	0.033	2	0	-1	0.1
2022-04-01 17:34:18	66	359.6	-101.4	4.011	3.978	32	30	0.033	2	1	0	0.1
2022-04-01 17:34:38	66	360.1	-101.5	4.015	3.983	32	30	0.032	2	0	0	0.3
2022-04-01 17:34:58	66	360.4	-101.2	4.021	3.987	32	30	0.034	2	0	-1	0.3
2022-04-01 17:35:18	67	360.9	-101.5	4.025	3.992	32	30	0.033	2	1	0	0.3
2022-04-01 17:35:38	67	361.4	-101.2	4.029	3.996	32	30	0.033	2	0	-1	0.3
2022-04-01 17:35:58	68	361.9	-101.5	4.034	4.001	32	30	0.033	2	1	0	0.1
2022-04-01 17:36:18	68	362.1	-101.4	4.039	4.004	32	30	0.035	2	0	0	0.2
2022-04-01 17:36:38	68	362.4	-101.2	4.044	4.01	32	30	0.034	2	0	-1	0.3
2022-04-01 17:36:58	69	363.1	-101.5	4.048	4.014	32	29	0.034	3	1	0	0.2
2022-04-01 17:37:18	69	363.4	-101.3	4.053	4.019	32	29	0.034	3	0	-1	0.3
2022-04-01 17:37:38	70	363.9	-101.6	4.058	4.023	32	29	0.035	3	1	0	0.3
2022-04-01 17:37:58	70	364.4	-101.3	4.062	4.028	32	29	0.034	3	0	-1	0.1
2022-04-01 17:38:18	71	364.7	-101.4	4.067	4.032	32	29	0.035	3	1	0	0.2
2022-04-01 17:38:38	71	365.2	-101.6	4.072	4.037	32	29	0.035	3	0	0	0.3
2022-04-01 17:38:58	71	365.4	-101.3	4.077	4.042	32	29	0.035	3	0	-1	0.3
2022-04-01 17:39:18	72	365.9	-101.6	4.082	4.045	32	29	0.037	3	1	0	0.3
2022-04-01 17:39:38	72	366.4	-101.3	4.086	4.051	32	29	0.035	3	0	-1	0.2
2022-04-01 17:39:58	73	366.7	-101.5	4.091	4.055	32	29	0.036	3	1	0	0.1
2022-04-01 17:40:18	73	367.2	-101.4	4.096	4.061	32	29	0.035	3	0	0	55.4
2022-04-01 17:40:38	73	365.2	-46	4.075	4.04	32	29	0.035	3	0	-1	0.2
2022-04-01 17:40:58	74	364.7	-46.2	4.07	4.037	32	29	0.033	3	1	0	0.1
2022-04-01 17:41:18	74	364.7	-46.1	4.07	4.036	31	29	0.034	2	0	0	0.1
2022-04-01 17:41:38	74	364.9	-46	4.07	4.037	31	29	0.033	2	0	-1	0
2022-04-01 17:41:58	75	364.9	-46	4.072	4.038	31	28	0.034	3	1	0	0.3
2022-04-01 17:42:18	75	365.2	-46.3	4.073	4.041	31	28	0.032	3	0	0	0.5
2022-04-01 17:42:38	75	365.2	-46.8	4.076	4.042	31	28	0.034	3	0	-1	0.3
2022-04-01 17:42:58	76	365.4	-46.5	4.078	4.044	31	28	0.034	3	1	0	0
2022-04-01 17:43:18	76	365.7	-46.5	4.079	4.047	31	28	0.032	3	0	0	0
2022-04-01 17:43:38	76	365.9	-46.5	4.082	4.049	31	28	0.033	3	0	-1	0.1
2022-04-01 17:43:58	77	365.9	-46.6	4.085	4.05	31	28	0.035	3	1	0	0
2022-04-01 17:44:18	77	366.2	-46.6	4.087	4.052	31	28	0.035	3	0	0	0.2
2022-04-01 17:44:38	77	366.4	-46.8	4.089	4.055	31	28	0.034	3	0	-1	0
2022-04-01 17:44:58	78	366.7	-46.8	4.091	4.057	30	28	0.034	2	1	0	0.1
2022-04-01 17:45:18	78	366.7	-46.9	4.094	4.058	30	28	0.036	2	0	0	0
2022-04-01 17:45:38	78	367.2	-46.9	4.095	4.061	30	28	0.034	2	0	-1	0
2022-04-01 17:45:58	79	367.2	-46.9	4.097	4.063	30	27	0.034	3	1	0	0
2022-04-01 17:46:18	79	367.4	-46.9	4.1	4.065	30	27	0.035	3	0	0	0.2
2022-04-01 17:46:38	79	367.4	-46.7	4.102	4.068	30	27	0.034	3	0	-1	0.1
2022-04-01 17:46:58	80	367.7	-46.6	4.104	4.069	30	27	0.035	3	1	0	0
2022-04-01 17:47:18	80	367.9	-46.6	4.107	4.072	30	27	0.035	3	0	0	0
2022-04-01 17:47:38	80	368.2	-46.6	4.108	4.074	30	27	0.034	3	0	-1	0
2022-04-01 17:47:58	81	368.2	-46.6	4.111	4.076	30	27	0.035	3	1	0	0.1
2022-04-01 17:48:18	81	368.7	-46.7	4.114	4.078	30	27	0.036	3	0	0	0.1
2022-04-01 17:48:38	81	368.7	-46.8	4.115	4.08	30	27	0.035	3	0	-1	0.1
2022-04-01 17:48:58	82	368.9	-46.9	4.118	4.083	29	27	0.035	2	1	0	0
2022-04-01 17:49:18	82	368.9	-46.9	4.121	4.085	29	27	0.036	2	0	0	0
2022-04-01 17:49:38	82	369.4	-46.9	4.122	4.087	29	27	0.035	2	0	-1	0
2022-04-01 17:49:58	83	369.7	-46.9	4.125	4.09	29	26	0.035	3	1	0	0.1
2022-04-01 17:50:18	83	369.7	-46.8	4.127	4.092	29	26	0.035	3	0	0	1.7
2022-04-01 17:50:38	83	370.2	-48.5	4.131	4.095	29	26	0.036	3	0	-1	0.3
2022-04-01 17:50:58	84	370.2	-48.8	4.133	4.098	29	26	0.035	3	1	0	0
2022-04-01 17:51:18	84	370.7	-48.8	4.135	4.1	29	26	0.035	3	0	0	0
2022-04-01 17:51:38	84	370.9	-48.8	4.138	4.102	29	26	0.036	3	0	-1	0
2022-04-01 17:51:58	85	370.9	-48.8	4.141	4.105	29	26	0.036	3	1	0	0
2022-04-01 17:52:18	85	371.2	-48.8	4.143	4.108	29	26	0.035	3	0	0	0
2022-04-01 17:52:38	85	371.4	-48.8	4.145	4.11	29	26	0.035	3	0	0	0
2022-04-01 17:52:58	85	371.7	-48.8	4.147	4.112	28	26	0.035	2	0	-1	0
2022-04-01 17:53:18	86	371.7	-48.8	4.15	4.115	28	26	0.035	2	1	0	0
2022-04-01 17:53:38	86	372.2	-48.8	4.152	4.117	28	26	0.035	2	0	-1	0
2022-04-01 17:53:58	87	372.2	-48.8	4.154	4.119	28	26	0.035	2	1	0	0
2022-04-01 17:54:18	87	372.4	-48.8	4.157	4.121	28	26	0.036	2	0	-1	0
2022-04-01 17:54:38	88	372.7	-48.8	4.159	4.123	28	26	0.036	2	1	0	0
2022-04-01 17:54:58	88	372.9	-48.8	4.161	4.126	28	25	0.035	3	0	0	0
2022-04-01 17:55:18	88	372.9	-48.8	4.163	4.128	28	25	0.035	3	0	-1	0
2022-04-01 17:55:38	89	373.4	-48.8	4.167	4.131	28	25	0.036	3	1	0	0
2022-04-01 17:55:58	89	373.4	-48.8	4.168	4.133	28	25	0.035	3	0	-1	0
2022-04-01 17:56:18	90	373.7	-48.8	4.171	4.136	28	25	0.035	3	1	0	0
2022-04-01 17:56:38	90	373.7	-48.8	4.173	4.137	28	25	0.036	3	0	0	0
2022-04-01 17:56:58	90	374.2	-48.8	4.175	4.14	28	25	0.035	3	0	-1	0
2022-04-01 17:57:18	91	374.4	-48.8	4.177	4.142	28	25	0.035	3	1	0	0
2022-04-01 17:57:38	91	374.4	-48.8	4.179	4.144	28	25	0.035	3	0	0	0
2022-04-01 17:57:58	91	374.7	-48.8	4.182	4.146	28	25	0.036	3	0	-1	0
2022-04-01 17:58:18	92	374.9	-48.8	4.184	4.148	28	25	0.036	3	1	0	0
2022-04-01 17:58:38	92	375.2	-48.8	4.186	4.151	28	25	0.035	3	0	-1	0
2022-04-01 17:58:58	93	375.2	-48.8	4.189	4.153	28	25	0.036	3	1	0	0
2022-04-01 17:59:18	93	375.4	-48.8	4.191	4.156	28	25	0.035	3	0	0	0
2022-04-01 17:59:38	93	375.7	-48.8	4.193	4.158	28	25	0.035	3	0	-1	0
2022-04-01 17:59:58	94	375.9	-48.8	4.195	4.16	28	25	0.035	3	1	0	0
2022-04-01 18:00:18	94	376.2	-48.8	4.198	4.162	28	25	0.036	3	0	0	0
2022-04-01 18:00:38	94	376.5	-48.8	4.2	4.165	28	25	0.035	3	0	-1	0
2022-04-01 18:00:58	95	376.7	-48.8	4.203	4.166	28	25	0.037	3	1	0	0
2022-04-01 18:01:18	95	376.7	-48.8	4.205	4.17	28	25	0.035	3	0	0	0
2022-04-01 18:01:38	95	377	-48.8	4.207	4.172	28	25	0.035	3	0	-1	0
2022-04-01 18:01:58	96	377.2	-48.8	4.209	4.174	28	25	0.035	3	1	0	0
2022-04-01 18:02:18	96	377.5	-48.8	4.211	4.176	28	25	0.035	3	0	0	0
2022-04-01 18:02:38	96	377.7	-48.8	4.213	4.179	28	25	0.034	3	0	0	0.1
2022-04-01 18:02:58	96	377.7	-48.7	4.216	4.181	28	25	0.035	3	0	96	33.6
2022-04-02 03:51:28	0	310.4	-15.1	3.475	3.392	26	23	0.083	3	-96	0	0
2022-04-02 03:51:48	0	310.9	-15.1	3.48	3.399	26	23	0.081	3	0	0	0.1
2022-04-02 03:52:08	0	311.2	-15.2	3.482	3.403	26	23	0.079	3	0	0	0.1
2022-04-02 03:52:28	0	311.7	-15.1	3.484	3.406	26	23	0.078	3	0	0	0
2022-04-02 03:52:48	0	311.7	-15.1	3.487	3.409	26	23	0.078	3	0	0	0.1
2022-04-02 03:53:08	0	311.9	-15.2	3.488	3.413	26	23	0.075	3	0	0	104
2022-04-02 03:53:28	0	318.2	-119.2	3.55	3.48	26	23	0.07	3	0	0	0.1
2022-04-02 03:53:48	0	320	-119.3	3.565	3.51	26	23	0.055	3	0	-1	0
2022-04-02 03:54:08	1	321	-119.3	3.573	3.532	26	23	0.041	3	1	0	0.1
2022-04-02 03:54:28	1	321.5	-119.4	3.578	3.547	26	23	0.031	3	0	-1	0
2022-04-02 03:54:48	2	321.7	-119.4	3.583	3.558	27	23	0.025	4	1	0	0
2022-04-02 03:55:08	2	322.2	-119.4	3.586	3.564	27	23	0.022	4	0	0	0.1
2022-04-02 03:55:28	2	322.7	-119.3	3.591	3.567	27	23	0.024	4	0	-1	0
2022-04-02 03:55:48	3	323	-119.3	3.595	3.57	27	23	0.025	4	1	0	0.1
2022-04-02 03:56:08	3	323	-119.4	3.598	3.574	27	23	0.024	4	0	-1	0.1
2022-04-02 03:56:28	4	323.5	-119.5	3.603	3.578	27	23	0.025	4	1	0	0.2
2022-04-02 03:56:48	4	323.7	-119.3	3.607	3.581	27	23	0.026	4	0	-1	0
2022-04-02 03:57:08	5	324.2	-119.3	3.61	3.584	27	23	0.026	4	1	0	0.1
2022-04-02 03:57:28	5	324.5	-119.4	3.613	3.588	27	23	0.025	4	0	-1	0
2022-04-02 03:57:48	6	324.7	-119.4	3.618	3.592	27	23	0.026	4	1	0	0
2022-04-02 03:58:08	6	325.2	-119.4	3.621	3.594	27	23	0.027	4	0	-1	0
2022-04-02 03:58:28	7	325.2	-119.4	3.624	3.598	27	23	0.026	4	1	0	0.1
2022-04-02 03:58:48	7	325.7	-119.3	3.628	3.601	27	23	0.027	4	0	-1	0.1
2022-04-02 03:59:08	8	326	-119.4	3.632	3.604	27	24	0.028	3	1	0	0
2022-04-02 03:59:28	8	326.3	-119.4	3.636	3.607	27	24	0.029	3	0	-1	0.2
2022-04-02 03:59:48	9	326.8	-119.6	3.639	3.61	27	24	0.029	3	1	0	0.1
2022-04-02 04:00:08	9	327	-119.5	3.643	3.614	27	24	0.029	3	0	-1	0.1
2022-04-02 04:00:28	10	327.3	-119.4	3.646	3.617	27	24	0.029	3	1	0	0
2022-04-02 04:00:48	10	327.5	-119.4	3.65	3.619	27	24	0.031	3	0	-1	0.1
2022-04-02 04:01:08	11	327.8	-119.5	3.653	3.623	27	24	0.03	3	1	0	0.1
2022-04-02 04:01:28	11	328	-119.4	3.655	3.626	27	24	0.029	3	0	-1	0
2022-04-02 04:01:48	12	328.5	-119.4	3.66	3.631	28	24	0.029	4	1	0	0.1
2022-04-02 04:02:08	12	328.8	-119.3	3.663	3.634	28	24	0.029	4	0	0	0.1
2022-04-02 04:02:28	12	329.3	-119.4	3.668	3.636	28	24	0.032	4	0	-1	0.1
2022-04-02 04:02:48	13	329.3	-119.5	3.67	3.642	28	24	0.028	4	1	0	0.1
2022-04-02 04:03:08	13	329.8	-119.4	3.673	3.645	28	24	0.028	4	0	-1	0.1
2022-04-02 04:03:28	14	330	-119.5	3.676	3.648	28	24	0.028	4	1	0	0.2
2022-04-02 04:03:48	14	330.3	-119.3	3.68	3.652	28	24	0.028	4	0	-1	0.3
2022-04-02 04:04:08	15	330.5	-119.6	3.682	3.655	28	24	0.027	4	1	0	0.2
2022-04-02 04:04:28	15	330.8	-119.4	3.685	3.658	28	24	0.027	4	0	-1	0.1
2022-04-02 04:04:48	16	331	-119.5	3.687	3.661	28	24	0.026	4	1	0	0.1
2022-04-02 04:05:08	16	331.5	-119.4	3.691	3.664	28	24	0.027	4	0	-1	0.3
2022-04-02 04:05:28	17	331.8	-119.7	3.693	3.669	28	24	0.024	4	1	0	0.1
2022-04-02 04:05:48	17	331.8	-119.6	3.693	3.67	28	24	0.023	4	0	-1	0
2022-04-02 04:06:08	18	332	-119.6	3.697	3.674	28	24	0.023	4	1	0	0.1
2022-04-02 04:06:28	18	332.5	-119.5	3.699	3.677	28	25	0.022	3	0	-1	0.1
2022-04-02 04:06:48	19	332.5	-119.6	3.701	3.681	28	25	0.02	3	1	0	0.3
2022-04-02 04:07:08	19	332.8	-119.3	3.702	3.684	28	25	0.018	3	0	-1	0.3
2022-04-02 04:07:28	20	332.8	-119.6	3.704	3.685	28	25	0.019	3	1	0	0
2022-04-02 04:07:48	20	333	-119.6	3.705	3.687	28	25	0.018	3	0	-1	0.1
2022-04-02 04:08:08	21	333.3	-119.5	3.708	3.689	28	25	0.019	3	1	0	0
2022-04-02 04:08:28	21	333.5	-119.5	3.709	3.692	28	25	0.017	3	0	-1	0.1
2022-04-02 04:08:48	22	333.5	-119.6	3.711	3.693	28	25	0.018	3	1	0	0.1
2022-04-02 04:09:08	22	333.5	-119.7	3.713	3.696	28	25	0.017	3	0	-1	0.3
2022-04-02 04:09:28	23	333.8	-119.4	3.714	3.696	29	25	0.018	4	1	0	0.3
2022-04-02 04:09:48	23	334	-119.7	3.717	3.7	29	25	0.017	4	0	-1	0.3
2022-04-02 04:10:08	24	334	-119.4	3.718	3.7	29	25	0.018	4	1	0	0.3
2022-04-02 04:10:28	24	334.5	-119.7	3.72	3.702	29	25	0.018	4	0	-1	0
2022-04-02 04:10:48	25	334.5	-119.7	3.721	3.704	29	25	0.017	4	1	0	0.2
2022-04-02 04:11:08	25	334.5	-119.5	3.723	3.705	29	25	0.018	4	0	-1	0.1
2022-04-02 04:11:28	26	334.8	-119.6	3.724	3.707	29	25	0.017	4	1	0	0.1
2022-04-02 04:11:48	26	334.8	-119.5	3.727	3.709	29	25	0.018	4	0	-1	0.2
2022-04-02 04:12:08	27	335.3	-119.3	3.728	3.711	29	25	0.017	4	1	0	0.2
2022-04-02 04:12:28	27	335.3	-119.5	3.73	3.714	29	25	0.016	4	0	-1	0.1
2022-04-02 04:12:48	28	335.3	-119.4	3.731	3.714	29	25	0.017	4	1	0	0.1
2022-04-02 04:13:08	28	335.5	-119.3	3.734	3.716	29	26	0.018	3	0	-1	0.3
2022-04-02 04:13:28	29	335.8	-119.6	3.735	3.717	29	26	0.018	3	1	0	0.1
2022-04-02 04:13:48	29	336	-119.5	3.738	3.72	29	26	0.018	3	0	-1	0.2
2022-04-02 04:14:08	30	336	-119.3	3.74	3.722	29	26	0.018	3	1	0	0.4
2022-04-02 04:14:28	30	336.3	-119.7	3.741	3.724	29	26	0.017	3	0	-1	0.7
2022-04-02 04:14:48	31	336.5	-119	3.743	3.725	29	26	0.018	3	1	0	0.6
2022-04-02 04:15:08	31	336.8	-119.6	3.746	3.728	30	26	0.018	4	0	0	0.1
2022-04-02 04:15:28	31	336.8	-119.5	3.748	3.73	30	26	0.018	4	0	-1	0.3
2022-04-02 04:15:48	32	337	-119.8	3.75	3.731	30	26	0.019	4	1	0	0.5
2022-04-02 04:16:08	32	337	-119.3	3.753	3.732	30	26	0.021	4	0	-1	0.2
2022-04-02 04:16:28	33	337.3	-119.5	3.754	3.736	30	26	0.018	4	1	0	0.2
2022-04-02 04:16:48	33	337.5	-119.7	3.756	3.737	30	26	0.019	4	0	-1	0.1
2022-04-02 04:17:08	34	337.8	-119.6	3.759	3.74	30	26	0.019	4	1	0	0.2
2022-04-02 04:17:28	34	338	-119.8	3.761	3.741	30	26	0.02	4	0	-1	0
2022-04-02 04:17:48	35	338.3	-119.8	3.765	3.745	30	27	0.02	3	1	0	0.3
2022-04-02 04:18:08	35	338.5	-119.5	3.766	3.745	30	27	0.021	3	0	-1	0.1
2022-04-02 04:18:28	36	338.8	-119.4	3.768	3.749	30	27	0.019	3	1	0	0.1
2022-04-02 04:18:48	36	338.8	-119.5	3.771	3.752	30	27	0.019	3	0	-1	0.2
2022-04-02 04:19:08	37	339.1	-119.3	3.775	3.754	31	27	0.021	4	1	0	0.5
2022-04-02 04:19:28	37	339.3	-119.8	3.776	3.756	31	27	0.02	4	0	-1	0.3
2022-04-02 04:19:48	38	339.6	-119.5	3.779	3.758	31	27	0.021	4	1	0	0.2
2022-04-02 04:20:08	38	339.8	-119.7	3.781	3.76	31	27	0.021	4	0	-1	0.1
2022-04-02 04:20:28	39	339.8	-119.8	3.785	3.764	31	27	0.021	4	1	0	0.3
2022-04-02 04:20:48	39	340.3	-119.5	3.788	3.766	31	27	0.022	4	0	-1	0.1
2022-04-02 04:21:08	40	340.3	-119.4	3.791	3.768	31	27	0.023	4	1	0	0.3
2022-04-02 04:21:28	40	340.8	-119.7	3.793	3.771	31	27	0.022	4	0	-1	0.3
2022-04-02 04:21:48	41	341.1	-119.4	3.796	3.775	31	28	0.021	3	1	0	0.3
2022-04-02 04:22:08	41	341.3	-119.7	3.799	3.776	31	28	0.023	3	0	17	104.7
2022-04-02 05:43:48	24	324.2	-15	3.614	3.595	30	24	0.019	6	-17	-1	0
2022-04-02 05:44:08	25	324.5	-15	3.616	3.597	30	24	0.019	6	1	0	0
2022-04-02 05:44:28	25	324.5	-15	3.619	3.599	30	24	0.02	6	0	0	0
2022-04-02 05:44:48	25	324.7	-15	3.619	3.599	30	24	0.02	6	0	0	0
2022-04-02 05:45:08	25	325	-15	3.619	3.601	30	24	0.018	6	0	0	0
2022-04-02 05:45:28	25	325	-15	3.62	3.602	30	24	0.018	6	0	0	104
2022-04-02 05:45:48	25	326.5	-119	3.637	3.617	30	24	0.02	6	0	0	0.4
2022-04-02 05:46:08	25	330.5	-118.6	3.679	3.657	30	24	0.022	6	0	-1	0
2022-04-02 05:46:28	26	331.3	-118.6	3.69	3.667	30	24	0.023	6	1	0	0.1
2022-04-02 05:46:48	26	332	-118.5	3.696	3.674	30	24	0.022	6	0	-1	0.1
2022-04-02 05:47:08	27	332.5	-118.6	3.699	3.679	30	24	0.02	6	1	0	0
2022-04-02 05:47:28	27	332.8	-118.6	3.703	3.684	30	24	0.019	6	0	-1	0.1
2022-04-02 05:47:48	28	333	-118.5	3.706	3.688	30	24	0.018	6	1	0	0.1
2022-04-02 05:48:08	28	333.3	-118.6	3.708	3.691	30	24	0.017	6	0	-1	0
2022-04-02 05:48:28	29	333.5	-118.6	3.711	3.694	30	24	0.017	6	1	0	0.1
2022-04-02 05:48:48	29	333.5	-118.5	3.713	3.696	30	24	0.017	6	0	0	0
2022-04-02 05:49:08	29	334	-118.5	3.715	3.699	30	24	0.016	6	0	-1	0
2022-04-02 05:49:28	30	334	-118.5	3.717	3.701	30	24	0.016	6	1	0	0.1
2022-04-02 05:49:48	30	334.3	-118.6	3.72	3.702	30	25	0.018	5	0	-1	0.1
2022-04-02 05:50:08	31	334.5	-118.5	3.722	3.704	30	25	0.018	5	1	0	0.1
2022-04-02 05:50:28	31	334.8	-118.6	3.724	3.707	30	25	0.017	5	0	-1	0.1
2022-04-02 05:50:48	32	334.8	-118.5	3.726	3.709	31	25	0.017	6	1	0	0.1
2022-04-02 05:51:08	32	335.3	-118.6	3.729	3.71	31	25	0.019	6	0	-1	0
2022-04-02 05:51:28	33	335.3	-118.6	3.731	3.713	31	25	0.018	6	1	0	0
2022-04-02 05:51:48	33	335.5	-118.6	3.733	3.716	31	25	0.017	6	0	-1	0
2022-04-02 05:52:08	34	335.5	-118.6	3.735	3.718	31	25	0.017	6	1	0	0
2022-04-02 05:52:28	34	336	-118.6	3.737	3.72	31	25	0.017	6	0	-1	0
2022-04-02 05:52:48	35	336	-118.6	3.74	3.722	31	25	0.018	6	1	0	0
2022-04-02 05:53:08	35	336.3	-118.6	3.743	3.724	31	25	0.019	6	0	-1	0
2022-04-02 05:53:28	36	336.5	-118.6	3.745	3.726	31	25	0.019	6	1	0	0.1
2022-04-02 05:53:48	36	336.8	-118.7	3.748	3.729	31	25	0.019	6	0	-1	0.1
2022-04-02 05:54:08	37	337	-118.6	3.751	3.73	31	25	0.021	6	1	0	0.1
2022-04-02 05:54:28	37	337	-118.7	3.753	3.734	31	26	0.019	5	0	-1	0
2022-04-02 05:54:48	38	337.5	-118.7	3.756	3.736	31	26	0.02	5	1	0	0
2022-04-02 05:55:08	38	337.8	-118.7	3.76	3.738	31	26	0.022	5	0	-1	0
2022-04-02 05:55:28	39	338	-118.7	3.762	3.741	32	26	0.021	6	1	0	0
2022-04-02 05:55:48	39	338.3	-118.7	3.765	3.743	32	26	0.022	6	0	-1	0.1
2022-04-02 05:56:08	40	338.3	-118.6	3.767	3.747	32	26	0.02	6	1	0	0
2022-04-02 05:56:28	40	338.8	-118.6	3.77	3.748	32	26	0.022	6	0	-1	0
2022-04-02 05:56:48	41	339.1	-118.6	3.774	3.752	32	26	0.022	6	1	0	0.1
2022-04-02 05:57:08	41	339.3	-118.7	3.776	3.755	32	26	0.021	6	0	-1	0.1
2022-04-02 05:57:28	42	339.6	-118.6	3.78	3.757	32	26	0.023	6	1	0	0
2022-04-02 05:57:48	42	339.8	-118.6	3.783	3.761	32	26	0.022	6	0	0	0.1
2022-04-02 05:58:08	42	340.1	-118.7	3.787	3.764	32	26	0.023	6	0	-1	0
2022-04-02 05:58:28	43	340.6	-118.7	3.79	3.767	32	27	0.023	5	1	0	0.1
2022-04-02 05:58:48	43	340.8	-118.6	3.793	3.77	32	27	0.023	5	0	-1	0.1
2022-04-02 05:59:08	44	341.1	-118.7	3.796	3.774	33	27	0.022	6	1	0	0
2022-04-02 05:59:28	44	341.3	-118.7	3.799	3.777	33	27	0.022	6	0	-1	0.1
2022-04-02 05:59:48	45	341.6	-118.6	3.803	3.78	33	27	0.023	6	1	0	0.1
2022-04-02 06:00:08	45	341.8	-118.7	3.806	3.783	33	27	0.023	6	0	-1	0
2022-04-02 06:00:28	46	342.3	-118.7	3.81	3.786	33	27	0.024	6	1	0	0
2022-04-02 06:00:48	46	342.6	-118.7	3.813	3.789	33	27	0.024	6	0	-1	0
2022-04-02 06:01:08	47	342.8	-118.7	3.816	3.792	33	27	0.024	6	1	0	0
2022-04-02 06:01:28	47	343.1	-118.7	3.819	3.796	33	27	0.023	6	0	-1	0
2022-04-02 06:01:48	48	343.3	-118.7	3.823	3.799	33	27	0.024	6	1	0	0
2022-04-02 06:02:08	48	343.8	-118.7	3.827	3.803	33	28	0.024	5	0	-1	0.1
2022-04-02 06:02:28	49	344.1	-118.8	3.83	3.805	34	28	0.025	6	1	0	0.2
2022-04-02 06:02:48	49	344.3	-118.6	3.834	3.809	34	28	0.025	6	0	-1	0.1
2022-04-02 06:03:08	50	344.6	-118.7	3.838	3.812	34	28	0.026	6	1	0	0
2022-04-02 06:03:28	50	345.1	-118.7	3.841	3.816	34	28	0.025	6	0	-1	0
2022-04-02 06:03:48	51	345.3	-118.7	3.845	3.819	34	28	0.026	6	1	0	0
2022-04-02 06:04:08	51	345.6	-118.7	3.85	3.824	34	28	0.026	6	0	-1	0
2022-04-02 06:04:28	52	346.1	-118.7	3.853	3.827	34	28	0.026	6	1	0	0
2022-04-02 06:04:48	52	346.3	-118.7	3.858	3.831	34	28	0.027	6	0	-1	0
2022-04-02 06:05:08	53	346.8	-118.7	3.861	3.835	34	28	0.026	6	1	0	0
2022-04-02 06:05:28	53	347.1	-118.7	3.866	3.838	34	28	0.028	6	0	-1	0
2022-04-02 06:05:48	54	347.6	-118.7	3.87	3.843	35	29	0.027	6	1	0	0
2022-04-02 06:06:08	54	347.8	-118.7	3.874	3.846	35	29	0.028	6	0	-1	0
2022-04-02 06:06:28	55	348.1	-118.7	3.879	3.851	35	29	0.028	6	1	0	0.1
2022-04-02 06:06:48	55	348.6	-118.8	3.884	3.855	35	29	0.029	6	0	-1	0.1
2022-04-02 06:07:08	56	348.8	-118.7	3.888	3.859	35	29	0.029	6	1	0	0
2022-04-02 06:07:28	56	349.3	-118.7	3.892	3.864	35	29	0.028	6	0	0	0
2022-04-02 06:07:48	56	349.8	-118.7	3.897	3.867	35	29	0.03	6	0	-1	0
2022-04-02 06:08:08	57	350.1	-118.7	3.902	3.872	35	29	0.03	6	1	0	0
2022-04-02 06:08:28	57	350.6	-118.7	3.906	3.876	35	29	0.03	6	0	-1	0
2022-04-02 06:08:48	58	350.8	-118.7	3.911	3.881	35	29	0.03	6	1	0	0.1
2022-04-02 06:09:08	58	351.4	-118.8	3.916	3.885	35	29	0.031	6	0	-1	0.1
2022-04-02 06:09:28	59	351.9	-118.7	3.921	3.89	36	29	0.031	7	1	0	0
2022-04-02 06:09:48	59	352.1	-118.7	3.925	3.894	36	30	0.031	6	0	-1	0
2022-04-02 06:10:08	60	352.6	-118.7	3.93	3.9	36	30	0.03	6	1	0	0
2022-04-02 06:10:28	60	353.1	-118.7	3.935	3.904	36	30	0.031	6	0	-1	0
2022-04-02 06:10:48	61	353.6	-118.7	3.939	3.909	36	30	0.03	6	1	0	0
2022-04-02 06:11:08	61	354.1	-118.7	3.944	3.913	36	30	0.031	6	0	-1	0.1
2022-04-02 06:11:28	62	354.4	-118.6	3.95	3.918	36	30	0.032	6	1	0	0.1
2022-04-02 06:11:48	62	354.9	-118.7	3.954	3.922	36	30	0.032	6	0	-1	0.1
2022-04-02 06:12:08	63	355.4	-118.6	3.959	3.927	36	30	0.032	6	1	0	0.1
2022-04-02 06:12:28	63	355.6	-118.7	3.964	3.932	36	30	0.032	6	0	-1	14.8
2022-04-02 06:12:48	64	355.4	-103.9	3.964	3.931	36	30	0.033	6	1	0	0
2022-04-02 06:13:08	64	355.6	-103.9	3.966	3.934	37	30	0.032	7	0	0	0
2022-04-02 06:13:28	64	356.1	-103.9	3.97	3.938	37	30	0.032	7	0	-1	0.1
2022-04-02 06:13:48	65	356.4	-104	3.974	3.942	37	30	0.032	7	1	0	0.1
2022-04-02 06:14:08	65	356.9	-103.9	3.978	3.946	37	31	0.032	6	0	-1	0.1
2022-04-02 06:14:28	66	357.1	-104	3.982	3.95	37	31	0.032	6	1	0	0.1
2022-04-02 06:14:48	66	357.6	-103.9	3.987	3.955	37	31	0.032	6	0	0	0.1
2022-04-02 06:15:08	66	358.1	-104	3.991	3.958	37	31	0.033	6	0	-1	0
2022-04-02 06:15:28	67	358.4	-104	3.996	3.963	37	31	0.033	6	1	0	0.1
2022-04-02 06:15:48	67	358.9	-103.9	4	3.967	37	31	0.033	6	0	-1	0.1
2022-04-02 06:16:08	68	359.1	-104	4.004	3.971	37	31	0.033	6	1	0	0
2022-04-02 06:16:28	68	359.6	-104	4.009	3.976	37	31	0.033	6	0	-1	0
2022-04-02 06:16:48	69	359.9	-104	4.014	3.981	37	31	0.033	6	1	0	0
2022-04-02 06:17:08	69	360.4	-104	4.018	3.985	37	31	0.033	6	0	0	0
2022-04-02 06:17:28	69	360.6	-104	4.023	3.989	37	31	0.034	6	0	-1	0.1
2022-04-02 06:17:48	70	361.1	-104.1	4.027	3.994	37	31	0.033	6	1	0	1.2
2022-04-02 06:18:08	70	361.6	-102.9	4.031	3.998	38	31	0.033	7	0	-1	0.6
2022-04-02 06:18:28	71	361.9	-102.3	4.035	4.002	38	31	0.033	7	1	0	2.5
2022-04-02 06:18:48	71	362.4	-99.8	4.039	4.006	38	31	0.033	7	0	-1	1.3
2022-04-02 06:19:08	72	362.6	-98.5	4.042	4.009	38	31	0.033	7	1	0	0.2
2022-04-02 06:19:28	72	363.1	-98.7	4.047	4.013	38	31	0.034	7	0	0	0.1
2022-04-02 06:19:48	72	363.4	-98.6	4.052	4.017	38	31	0.035	7	0	-1	0.1
2022-04-02 06:20:08	73	363.6	-98.7	4.056	4.022	38	31	0.034	7	1	0	0.1
2022-04-02 06:20:28	73	364.2	-98.8	4.061	4.026	38	31	0.035	7	0	-1	0
2022-04-02 06:20:48	74	364.7	-98.8	4.065	4.031	38	31	0.034	7	1	0	0.1
2022-04-02 06:21:08	74	364.9	-98.7	4.07	4.036	38	31	0.034	7	0	0	0.1
2022-04-02 06:21:28	74	365.4	-98.8	4.075	4.039	38	31	0.036	7	0	-1	0
2022-04-02 06:21:48	75	365.9	-98.8	4.08	4.045	38	31	0.035	7	1	0	0.1
2022-04-02 06:22:08	75	366.2	-98.7	4.084	4.049	38	31	0.035	7	0	-1	0
2022-04-02 06:22:28	76	366.7	-98.7	4.089	4.053	38	31	0.036	7	1	0	0.2
2022-04-02 06:22:48	76	367.2	-98.9	4.094	4.058	38	31	0.036	7	0	0	0.2
2022-04-02 06:23:08	76	367.4	-98.7	4.098	4.062	38	31	0.036	7	0	-1	55.2
2022-04-02 06:23:28	77	365.2	-43.5	4.076	4.04	37	31	0.036	6	1	0	0
2022-04-02 06:23:48	77	365.2	-43.5	4.074	4.039	37	31	0.035	6	0	0	0.3
2022-04-02 06:24:08	77	365.2	-43.8	4.073	4.039	37	31	0.034	6	0	-1	0.2
2022-04-02 06:24:28	78	365.2	-43.6	4.075	4.04	37	31	0.035	6	1	0	2.1
2022-04-02 06:24:48	78	365.4	-45.7	4.077	4.042	37	31	0.035	6	0	0	0.9
2022-04-02 06:25:08	78	365.7	-46.6	4.079	4.045	37	31	0.034	6	0	-1	0.1
2022-04-02 06:25:28	79	365.9	-46.5	4.082	4.047	37	31	0.035	6	1	0	0
2022-04-02 06:25:48	79	365.9	-46.5	4.084	4.049	36	31	0.035	5	0	0	0.1
2022-04-02 06:26:08	79	366.2	-46.6	4.085	4.052	36	30	0.033	6	0	-1	0.1
2022-04-02 06:26:28	80	366.4	-46.7	4.088	4.054	36	30	0.034	6	1	0	0.1
2022-04-02 06:26:48	80	366.7	-46.8	4.09	4.055	36	30	0.035	6	0	0	0
2022-04-02 06:27:08	80	366.7	-46.8	4.092	4.058	36	30	0.034	6	0	-1	0
2022-04-02 06:27:28	81	367.2	-46.8	4.095	4.06	36	30	0.035	6	1	0	0.1
2022-04-02 06:27:48	81	367.2	-46.7	4.097	4.062	36	30	0.035	6	0	0	0
2022-04-02 06:28:08	81	367.4	-46.7	4.099	4.065	36	30	0.034	6	0	-1	0
2022-04-02 06:28:28	82	367.4	-46.7	4.1	4.067	35	30	0.033	5	1	0	0.6
2022-04-02 06:28:48	82	367.7	-46.1	4.104	4.069	35	30	0.035	5	0	0	0.1
2022-04-02 06:29:08	82	367.9	-46.2	4.105	4.07	35	30	0.035	5	0	0	0
2022-04-02 06:29:28	82	368.2	-46.2	4.107	4.073	35	29	0.034	6	0	-1	0.1
2022-04-02 06:29:48	83	368.2	-46.3	4.11	4.075	35	29	0.035	6	1	0	0.3
2022-04-02 06:30:08	83	368.4	-46	4.112	4.077	35	29	0.035	6	0	0	0.4
2022-04-02 06:30:28	83	368.7	-46.4	4.114	4.079	35	29	0.035	6	0	-1	0.2
2022-04-02 06:30:48	84	368.9	-46.2	4.117	4.082	35	29	0.035	6	1	0	0.1
2022-04-02 06:31:08	84	368.9	-46.1	4.119	4.084	34	29	0.035	5	0	0	0.1
2022-04-02 06:31:28	84	369.4	-46.2	4.121	4.086	34	29	0.035	5	0	0	0.1
2022-04-02 06:31:48	84	369.4	-46.1	4.124	4.088	34	29	0.036	5	0	-1	0.4
2022-04-02 06:32:08	85	369.7	-46.5	4.126	4.09	34	29	0.036	5	1	0	0.4
2022-04-02 06:32:28	85	369.9	-46.1	4.128	4.093	34	29	0.035	5	0	0	0.1
2022-04-02 06:32:48	85	370.2	-46.2	4.13	4.095	34	29	0.035	5	0	-1	0.1
2022-04-02 06:33:08	86	370.2	-46.1	4.133	4.097	34	28	0.036	6	1	0	0.2
2022-04-02 06:33:28	86	370.4	-46.3	4.135	4.099	34	28	0.036	6	0	0	0.1
2022-04-02 06:33:48	86	370.7	-46.4	4.137	4.101	34	28	0.036	6	0	0	0.3
2022-04-02 06:34:08	86	370.9	-46.1	4.139	4.103	33	28	0.036	5	0	-1	0.3
2022-04-02 06:34:28	87	371.2	-46.4	4.141	4.106	33	28	0.035	5	1	0	0.3
2022-04-02 06:34:48	87	371.4	-46.1	4.144	4.107	33	28	0.037	5	0	0	0.3
2022-04-02 06:35:08	87	371.4	-46.4	4.146	4.11	33	28	0.036	5	0	0	0.3
2022-04-02 06:35:28	87	371.7	-46.1	4.148	4.112	33	28	0.036	5	0	-1	0.4
2022-04-02 06:35:48	88	371.9	-46.5	4.15	4.115	33	28	0.035	5	1	0	0.3
2022-04-02 06:36:08	88	372.2	-46.2	4.153	4.117	33	28	0.036	5	0	0	0.1
2022-04-02 06:36:28	88	372.4	-46.3	4.156	4.119	33	28	0.037	5	0	-1	0.1
2022-04-02 06:36:48	89	372.4	-46.2	4.157	4.122	33	28	0.035	5	1	0	0.1
2022-04-02 06:37:08	89	372.7	-46.3	4.16	4.124	33	27	0.036	6	0	-1	0.2
2022-04-02 06:37:28	90	372.9	-46.5	4.162	4.127	32	27	0.035	5	1	0	0.3
2022-04-02 06:37:48	90	373.2	-46.2	4.164	4.129	32	27	0.035	5	0	0	0.2
2022-04-02 06:38:08	90	373.4	-46.4	4.167	4.132	32	27	0.035	5	0	-1	0.2
2022-04-02 06:38:28	91	373.7	-46.2	4.169	4.133	32	27	0.036	5	1	0	0.7
2022-04-02 06:38:48	91	373.7	-46.9	4.171	4.136	32	27	0.035	5	0	0	0.1
2022-04-02 06:39:08	91	373.9	-47	4.174	4.138	32	27	0.036	5	0	-1	0
2022-04-02 06:39:28	92	374.2	-47	4.176	4.14	32	27	0.036	5	1	0	0
2022-04-02 06:39:48	92	374.4	-47	4.179	4.143	32	27	0.036	5	0	0	0.3
2022-04-02 06:40:08	92	374.7	-46.7	4.181	4.144	32	27	0.037	5	0	-1	0.1
2022-04-02 06:40:28	93	374.9	-46.8	4.183	4.148	31	27	0.035	4	1	0	0
2022-04-02 06:40:48	93	374.9	-46.8	4.185	4.15	31	27	0.035	4	0	0	0
2022-04-02 06:41:08	93	375.2	-46.8	4.188	4.151	31	26	0.037	5	0	-1	0
2022-04-02 06:41:28	94	375.4	-46.8	4.19	4.154	31	26	0.036	5	1	0	0.1
2022-04-02 06:41:48	94	375.7	-46.7	4.193	4.157	31	26	0.036	5	0	0	0.1
2022-04-02 06:42:08	94	375.9	-46.8	4.195	4.158	31	26	0.037	5	0	-1	0
2022-04-02 06:42:28	95	376.2	-46.8	4.197	4.161	31	26	0.036	5	1	0	0.1
2022-04-02 06:42:48	95	376.2	-46.9	4.199	4.164	31	26	0.035	5	0	69	31.2
2022-04-02 17:26:18	26	324.7	-15.7	3.618	3.599	23	20	0.019	3	-69	0	0.2
2022-04-02 17:26:38	26	325	-15.5	3.62	3.601	23	20	0.019	3	0	0	0.4
2022-04-02 17:26:58	26	325	-15.9	3.621	3.602	23	20	0.019	3	0	0	0.4
2022-04-02 17:27:18	26	325	-15.5	3.623	3.604	23	20	0.019	3	0	0	0.1
2022-04-02 17:27:38	26	325.2	-15.6	3.623	3.605	23	20	0.018	3	0	0	0.4
2022-04-02 17:27:58	26	325.2	-16	3.624	3.606	23	20	0.018	3	0	0	84.2
2022-04-02 17:28:18	26	330.3	-100.2	3.678	3.657	23	21	0.021	2	0	-1	18.6
2022-04-02 17:28:38	27	332	-118.8	3.698	3.676	23	21	0.022	2	1	0	1
2022-04-02 17:28:58	27	332.5	-119.8	3.705	3.683	24	21	0.022	3	0	-1	0.4
2022-04-02 17:29:18	28	333.3	-119.4	3.711	3.69	24	21	0.021	3	1	0	1
2022-04-02 17:29:38	28	333.5	-118.4	3.713	3.693	24	21	0.02	3	0	-1	0.3
2022-04-02 17:29:58	29	333.8	-118.7	3.714	3.696	24	21	0.018	3	1	0	0
2022-04-02 17:30:18	29	333.8	-118.7	3.717	3.698	24	22	0.019	2	0	-1	0.5
2022-04-02 17:30:38	30	334.3	-119.2	3.72	3.701	24	22	0.019	2	1	0	0.9
2022-04-02 17:30:58	30	334.5	-118.3	3.722	3.703	25	22	0.019	3	0	-1	0.2
2022-04-02 17:31:18	31	334.5	-118.5	3.724	3.706	25	22	0.018	3	1	0	0.4
2022-04-02 17:31:38	31	334.8	-118.9	3.725	3.707	25	22	0.018	3	0	-1	0
2022-04-02 17:31:58	32	334.8	-118.9	3.727	3.709	25	23	0.018	2	1	0	0.2
2022-04-02 17:32:18	32	335	-118.7	3.729	3.711	25	23	0.018	2	0	-1	0.2
2022-04-02 17:32:38	33	335.3	-118.9	3.731	3.713	26	23	0.018	3	1	0	0.3
2022-04-02 17:32:58	33	335.5	-119.2	3.734	3.715	26	23	0.019	3	0	-1	0.3
2022-04-02 17:33:18	34	335.5	-118.9	3.736	3.718	26	24	0.018	2	1	0	0.2
2022-04-02 17:33:38	34	335.8	-119.1	3.738	3.72	26	24	0.018	2	0	-1	0.5
2022-04-02 17:33:58	35	336	-118.6	3.74	3.722	26	24	0.018	2	1	0	0.6
2022-04-02 17:34:18	35	336.3	-119.2	3.744	3.724	27	24	0.02	3	0	-1	0.1
2022-04-02 17:34:38	36	336.3	-119.1	3.745	3.726	27	24	0.019	3	1	0	0.5
2022-04-02 17:34:58	36	336.8	-118.6	3.748	3.728	27	25	0.02	2	0	-1	0.3
2022-04-02 17:35:18	37	336.8	-118.9	3.75	3.731	27	25	0.019	2	1	0	0
2022-04-02 17:35:38	37	337	-118.9	3.753	3.733	27	25	0.02	2	0	-1	0.1
2022-04-02 17:35:58	38	337.3	-119	3.755	3.736	28	25	0.019	3	1	0	0.2
2022-04-02 17:36:18	38	337.5	-118.8	3.757	3.738	28	25	0.019	3	0	-1	0.2
2022-04-02 17:36:38	39	337.8	-119	3.761	3.74	28	25	0.021	3	1	0	0.1
2022-04-02 17:36:58	39	338	-118.9	3.763	3.742	28	26	0.021	2	0	0	0.2
2022-04-02 17:37:18	39	338	-118.7	3.766	3.744	28	26	0.022	2	0	-1	0.2
2022-04-02 17:37:38	40	338.5	-118.9	3.769	3.748	28	26	0.021	2	1	0	0.1
2022-04-02 17:37:58	40	338.8	-118.8	3.772	3.751	28	26	0.021	2	0	-1	0.4
2022-04-02 17:38:18	41	339.1	-119.2	3.775	3.754	29	26	0.021	3	1	0	0.3
2022-04-02 17:38:38	41	339.3	-118.9	3.777	3.755	29	26	0.022	3	0	-1	0.2
2022-04-02 17:38:58	42	339.6	-119.1	3.78	3.758	29	26	0.022	3	1	0	0.3
2022-04-02 17:39:18	42	339.8	-118.8	3.784	3.761	29	26	0.023	3	0	-1	0
2022-04-02 17:39:38	43	339.8	-118.8	3.787	3.764	29	27	0.023	2	1	0	0
2022-04-02 17:39:58	43	340.3	-118.8	3.79	3.767	29	27	0.023	2	0	-1	0
2022-04-02 17:40:18	44	340.8	-118.8	3.793	3.77	29	27	0.023	2	1	0	0.3
2022-04-02 17:40:38	44	341.1	-118.5	3.797	3.774	29	27	0.023	2	0	-1	0.2
2022-04-02 17:40:58	45	341.1	-118.7	3.8	3.777	30	27	0.023	3	1	0	0.2
2022-04-02 17:41:18	45	341.6	-118.9	3.804	3.78	30	27	0.024	3	0	-1	0.1
2022-04-02 17:41:38	46	341.8	-118.8	3.808	3.784	30	27	0.024	3	1	0	0.4
2022-04-02 17:41:58	46	342.3	-118.4	3.811	3.786	30	27	0.025	3	0	-1	0.8
2022-04-02 17:42:18	47	342.6	-119.2	3.814	3.789	30	27	0.025	3	1	0	0.3
2022-04-02 17:42:38	47	342.8	-118.9	3.818	3.793	30	28	0.025	2	0	-1	0.1
2022-04-02 17:42:58	48	343.1	-118.8	3.822	3.797	30	28	0.025	2	1	0	0.3
2022-04-02 17:43:18	48	343.6	-119.1	3.825	3.8	30	28	0.025	2	0	-1	0.4
2022-04-02 17:43:38	49	343.8	-118.7	3.829	3.803	31	28	0.026	3	1	0	0
2022-04-02 17:43:58	49	344.1	-118.7	3.833	3.807	31	28	0.026	3	0	-1	0.1
2022-04-02 17:44:18	50	344.3	-118.8	3.837	3.811	31	28	0.026	3	1	0	0.2
2022-04-02 17:44:38	50	344.8	-119	3.841	3.814	31	28	0.027	3	0	-1	0.2
2022-04-02 17:44:58	51	345.1	-118.8	3.845	3.819	31	28	0.026	3	1	0	0.2
2022-04-02 17:45:18	51	345.3	-118.6	3.849	3.822	31	29	0.027	2	0	-1	0.1
2022-04-02 17:45:38	52	345.8	-118.7	3.853	3.825	31	29	0.028	2	1	0	0.1
2022-04-02 17:45:58	52	346.3	-118.8	3.856	3.829	31	29	0.027	2	0	-1	0.2
2022-04-02 17:46:18	53	346.3	-118.6	3.861	3.834	31	29	0.027	2	1	0	1.2
2022-04-02 17:46:38	53	346.8	-117.4	3.865	3.836	32	29	0.029	3	0	0	0.7
2022-04-02 17:46:58	53	347.1	-116.7	3.869	3.841	32	29	0.028	3	0	-1	3.2
2022-04-02 17:47:18	54	347.3	-113.5	3.872	3.843	32	29	0.029	3	1	0	1.3
2022-04-02 17:47:38	54	347.8	-112.2	3.873	3.845	32	29	0.028	3	0	-1	0.2
2022-04-02 17:47:58	55	348.1	-112.4	3.878	3.849	32	29	0.029	3	1	0	0.1
2022-04-02 17:48:18	55	348.3	-112.3	3.882	3.854	32	29	0.028	3	0	-1	1.1
2022-04-02 17:48:38	56	348.6	-113.4	3.887	3.858	32	30	0.029	2	1	0	0.1
2022-04-02 17:48:58	56	349.1	-113.5	3.892	3.863	32	30	0.029	2	0	-1	0.2
2022-04-02 17:49:18	57	349.6	-113.7	3.896	3.866	32	30	0.03	2	1	0	0.7
2022-04-02 17:49:38	57	350.1	-114.4	3.901	3.871	32	30	0.03	2	0	-1	0.4
2022-04-02 17:49:58	58	350.3	-114.8	3.907	3.877	33	30	0.03	3	1	0	0.3
2022-04-02 17:50:18	58	350.8	-115.1	3.91	3.879	33	30	0.031	3	0	0	0.6
2022-04-02 17:50:38	58	351.4	-115.7	3.917	3.886	33	30	0.031	3	0	-1	0.3
2022-04-02 17:50:58	59	351.6	-115.4	3.92	3.89	33	30	0.03	3	1	0	0.6
2022-04-02 17:51:18	59	352.1	-116	3.927	3.895	33	30	0.032	3	0	-1	0.3
2022-04-02 17:51:38	60	352.6	-115.7	3.931	3.898	33	30	0.033	3	1	0	0.4
2022-04-02 17:51:58	60	352.9	-116.1	3.936	3.904	33	30	0.032	3	0	-1	0.1
2022-04-02 17:52:18	61	353.4	-116	3.941	3.909	33	30	0.032	3	1	0	0.3
2022-04-02 17:52:38	61	354.1	-115.7	3.945	3.913	33	30	0.032	3	0	-1	0.2
2022-04-02 17:52:58	62	354.4	-115.9	3.95	3.918	33	30	0.032	3	1	0	0.2
2022-04-02 17:53:18	62	354.9	-115.7	3.956	3.924	33	30	0.032	3	0	-1	0.2
2022-04-02 17:53:38	63	355.1	-115.9	3.96	3.927	33	30	0.033	3	1	0	0.3
2022-04-02 17:53:58	63	355.6	-115.6	3.966	3.933	33	30	0.033	3	0	-1	14.2
2022-04-02 17:54:18	64	355.4	-101.4	3.963	3.931	33	30	0.032	3	1	0	0.1
2022-04-02 17:54:38	64	355.6	-101.3	3.966	3.934	33	30	0.032	3	0	0	0
2022-04-02 17:54:58	64	356.1	-101.3	3.97	3.938	33	30	0.032	3	0	-1	0.1
2022-04-02 17:55:18	65	356.4	-101.2	3.974	3.941	33	30	0.033	3	1	0	0.4
2022-04-02 17:55:38	65	356.9	-100.8	3.979	3.946	33	30	0.033	3	0	-1	0.3
2022-04-02 17:55:58	66	357.1	-101.1	3.984	3.951	33	30	0.033	3	1	0	0.1
2022-04-02 17:56:18	66	357.6	-101	3.988	3.955	32	30	0.033	2	0	0	0.1
2022-04-02 17:56:38	66	358.1	-101.1	3.993	3.959	32	30	0.034	2	0	-1	0
2022-04-02 17:56:58	67	358.4	-101.1	3.997	3.963	32	30	0.034	2	1	0	0.3
2022-04-02 17:57:18	67	358.9	-100.8	4.001	3.967	32	30	0.034	2	0	-1	0.4
2022-04-02 17:57:38	68	359.1	-101.2	4.007	3.972	32	30	0.035	2	1	0	0.1
2022-04-02 17:57:58	68	359.6	-101.3	4.011	3.978	32	30	0.033	2	0	0	0.2
2022-04-02 17:58:18	68	359.9	-101.1	4.015	3.981	32	30	0.034	2	0	-1	0.1
2022-04-02 17:58:38	69	360.4	-101	4.02	3.985	32	30	0.035	2	1	0	0.3
2022-04-02 17:58:58	69	360.6	-101.3	4.025	3.99	32	30	0.035	2	0	-1	0.3
2022-04-02 17:59:18	70	361.1	-101	4.029	3.994	32	30	0.035	2	1	0	0.2
2022-04-02 17:59:38	70	361.6	-100.8	4.034	4	32	30	0.034	2	0	0	0.5
2022-04-02 17:59:58	70	361.9	-101.3	4.038	4.004	32	30	0.034	2	0	-1	0
2022-04-02 18:00:18	71	362.4	-101.3	4.043	4.008	32	30	0.035	2	1	0	0.3
2022-04-02 18:00:38	71	362.9	-101.6	4.048	4.013	32	30	0.035	2	0	-1	0.6
2022-04-02 18:00:58	72	363.1	-101	4.052	4.017	32	30	0.035	2	1	0	0
2022-04-02 18:01:18	72	363.9	-101	4.058	4.023	32	30	0.035	2	0	-1	0.3
2022-04-02 18:01:38	73	363.9	-101.3	4.062	4.027	32	30	0.035	2	1	0	0.4
2022-04-02 18:01:58	73	364.7	-100.9	4.067	4.031	32	30	0.036	2	0	0	0.2
2022-04-02 18:02:18	73	364.9	-101.1	4.072	4.036	32	30	0.036	2	0	-1	0.1
2022-04-02 18:02:38	74	365.4	-101	4.076	4.041	32	30	0.035	2	1	0	0.4
2022-04-02 18:02:58	74	365.9	-101.4	4.081	4.045	31	29	0.036	2	0	-1	0.4
2022-04-02 18:03:18	75	366.2	-101	4.086	4.049	31	29	0.037	2	1	0	0.3
2022-04-02 18:03:38	75	366.7	-101.3	4.091	4.055	31	29	0.036	2	0	-1	0.1
2022-04-02 18:03:58	76	367.2	-101.4	4.096	4.059	31	29	0.037	2	1	0	55.4
2022-04-02 18:04:18	76	365.2	-46	4.076	4.042	31	29	0.034	2	0	0	0.2
2022-04-02 18:04:38	76	364.9	-46.2	4.071	4.037	31	29	0.034	2	0	0	0.4
2022-04-02 18:04:58	76	364.7	-45.8	4.07	4.036	31	29	0.034	2	0	-1	0.1
2022-04-02 18:05:18	77	364.7	-45.9	4.071	4.037	31	29	0.034	2	1	0	0.1
2022-04-02 18:05:38	77	364.9	-45.8	4.072	4.039	31	29	0.033	2	0	0	0.3
2022-04-02 18:05:58	77	364.9	-46.1	4.073	4.039	31	29	0.034	2	0	-1	0
2022-04-02 18:06:18	78	365.2	-46.1	4.075	4.041	31	29	0.034	2	1	0	0.5
2022-04-02 18:06:38	78	365.4	-45.6	4.077	4.043	31	29	0.034	2	0	0	0.5
2022-04-02 18:06:58	78	365.7	-46.1	4.079	4.045	31	28	0.034	3	0	-1	0
2022-04-02 18:07:18	79	365.7	-46.1	4.081	4.048	30	28	0.033	2	1	0	0
2022-04-02 18:07:38	79	365.9	-46.1	4.083	4.049	30	28	0.034	2	0	0	0.1
2022-04-02 18:07:58	79	366.2	-46	4.085	4.052	30	28	0.033	2	0	-1	0.1
2022-04-02 18:08:18	80	366.4	-46.1	4.088	4.053	30	28	0.035	2	1	0	0.1
2022-04-02 18:08:38	80	366.7	-46	4.09	4.056	30	28	0.034	2	0	0	0.1
2022-04-02 18:08:58	80	366.7	-45.9	4.092	4.058	30	28	0.034	2	0	0	0.2
2022-04-02 18:09:18	80	366.9	-45.7	4.094	4.06	30	28	0.034	2	0	-1	0.2
2022-04-02 18:09:38	81	367.2	-45.9	4.096	4.063	30	28	0.033	2	1	0	0.2
2022-04-02 18:09:58	81	367.2	-46.1	4.098	4.064	30	28	0.034	2	0	0	0
2022-04-02 18:10:18	81	367.4	-46.1	4.101	4.066	30	28	0.035	2	0	-1	0.1
2022-04-02 18:10:38	82	367.4	-46	4.103	4.069	30	27	0.034	3	1	0	0.9
2022-04-02 18:10:58	82	367.9	-46.9	4.105	4.071	30	27	0.034	3	0	0	0.5
2022-04-02 18:11:18	82	367.9	-46.4	4.108	4.073	29	27	0.035	2	0	0	0.1
2022-04-02 18:11:38	82	368.2	-46.5	4.11	4.075	29	27	0.035	2	0	-1	0
2022-04-02 18:11:58	83	368.7	-46.5	4.112	4.078	29	27	0.034	2	1	0	0
2022-04-02 18:12:18	83	368.7	-46.5	4.115	4.079	29	27	0.036	2	0	0	0.1
2022-04-02 18:12:38	83	368.9	-46.6	4.117	4.082	29	27	0.035	2	0	0	0
2022-04-02 18:12:58	83	368.9	-46.6	4.12	4.084	29	27	0.036	2	0	-1	1.6
2022-04-02 18:13:18	84	369.4	-48.2	4.122	4.087	29	27	0.035	2	1	0	0.5
2022-04-02 18:13:38	84	369.7	-48.7	4.125	4.09	29	27	0.035	2	0	0	0.1
2022-04-02 18:13:58	84	369.7	-48.6	4.128	4.093	29	27	0.035	2	0	-1	0.1
2022-04-02 18:14:18	85	370.2	-48.7	4.13	4.095	29	26	0.035	3	1	0	0.1
2022-04-02 18:14:38	85	370.2	-48.6	4.132	4.098	29	26	0.034	3	0	0	0
2022-04-02 18:14:58	85	370.7	-48.6	4.135	4.099	29	26	0.036	3	0	0	0.4
2022-04-02 18:15:18	85	370.7	-49	4.138	4.102	29	26	0.036	3	0	0	0.2
2022-04-02 18:15:38	85	370.9	-48.8	4.14	4.104	28	26	0.036	2	0	-1	0.1
2022-04-02 18:15:58	86	371.2	-48.9	4.143	4.106	28	26	0.037	2	1	0	0.3
2022-04-02 18:16:18	86	371.2	-48.6	4.144	4.109	28	26	0.035	2	0	0	0
2022-04-02 18:16:38	86	371.7	-48.6	4.147	4.111	28	26	0.036	2	0	-1	0.1
2022-04-02 18:16:58	87	371.7	-48.7	4.15	4.114	28	26	0.036	2	1	0	0.2
2022-04-02 18:17:18	87	372.2	-48.9	4.152	4.116	28	26	0.036	2	0	0	0.3
2022-04-02 18:17:38	87	372.2	-48.6	4.154	4.119	28	26	0.035	2	0	-1	0.2
2022-04-02 18:17:58	88	372.4	-48.8	4.156	4.12	28	26	0.036	2	1	0	0.2
2022-04-02 18:18:18	88	372.4	-49	4.159	4.123	28	26	0.036	2	0	-1	0.2
2022-04-02 18:18:38	89	372.7	-48.8	4.16	4.124	28	26	0.036	2	1	0	0.1
2022-04-02 18:18:58	89	372.9	-48.9	4.163	4.128	28	26	0.035	2	0	0	0
2022-04-02 18:19:18	89	373.2	-48.9	4.165	4.131	28	26	0.034	2	0	-1	0.1
2022-04-02 18:19:38	90	373.4	-48.8	4.168	4.132	28	26	0.036	2	1	0	0.2
2022-04-02 18:19:58	90	373.7	-49	4.169	4.134	28	26	0.035	2	0	-1	0
2022-04-02 18:20:18	91	373.7	-49	4.172	4.136	28	26	0.036	2	1	0	0.3
2022-04-02 18:20:38	91	374.2	-48.7	4.175	4.138	28	26	0.037	2	0	0	0.2
2022-04-02 18:20:58	91	374.2	-48.9	4.177	4.141	28	26	0.036	2	0	-1	0.1
2022-04-02 18:21:18	92	374.4	-49	4.178	4.143	28	26	0.035	2	1	0	0.3
2022-04-02 18:21:38	92	374.7	-48.7	4.181	4.145	28	26	0.036	2	0	0	0.2
2022-04-02 18:21:58	92	374.9	-48.9	4.183	4.148	28	26	0.035	2	0	-1	0.1
2022-04-02 18:22:18	93	375.2	-49	4.185	4.15	28	26	0.035	2	1	0	0.3
2022-04-02 18:22:38	93	375.2	-48.7	4.188	4.153	28	26	0.035	2	0	0	0.3
2022-04-02 18:22:58	93	375.4	-49	4.19	4.154	28	26	0.036	2	0	-1	0
2022-04-02 18:23:18	94	375.7	-49	4.192	4.157	28	26	0.035	2	1	0	0.4
2022-04-02 18:23:38	94	375.9	-48.6	4.196	4.159	28	26	0.037	2	0	0	0.1
2022-04-02 18:23:58	94	376.2	-48.7	4.197	4.162	28	26	0.035	2	0	-1	0.4
2022-04-02 18:24:18	95	376.5	-49.1	4.199	4.164	28	26	0.035	2	1	92	34.3
2022-04-03 04:41:28	3	313.7	-14.8	3.496	3.478	26	22	0.018	4	-92	0	0
2022-04-03 04:41:48	3	314	-14.8	3.499	3.48	26	22	0.019	4	0	0	0
2022-04-03 04:42:08	3	314.2	-14.8	3.5	3.483	26	22	0.017	4	0	0	0.1
2022-04-03 04:42:28	3	314.5	-14.9	3.502	3.484	26	22	0.018	4	0	0	0
2022-04-03 04:42:48	3	314.5	-14.9	3.503	3.486	26	22	0.017	4	0	0	0
2022-04-03 04:43:08	3	314.7	-14.9	3.504	3.487	26	22	0.017	4	0	0	77.8
2022-04-03 04:43:28	3	319	-92.7	3.55	3.534	26	22	0.016	4	0	-1	25.8
2022-04-03 04:43:48	4	321.2	-118.5	3.574	3.558	26	22	0.016	4	1	0	0.1
2022-04-03 04:44:08	4	321.7	-118.6	3.583	3.564	26	23	0.019	3	0	-1	0.1
2022-04-03 04:44:28	5	322.5	-118.7	3.589	3.57	26	23	0.019	3	1	0	0
2022-04-03 04:44:48	5	323	-118.7	3.595	3.575	26	23	0.02	3	0	-1	0
2022-04-03 04:45:08	6	323.5	-118.7	3.601	3.579	26	23	0.022	3	1	0	0
2022-04-03 04:45:28	6	323.7	-118.7	3.607	3.583	26	23	0.024	3	0	-1	0.1
2022-04-03 04:45:48	7	324.2	-118.8	3.612	3.588	26	23	0.024	3	1	0	0
2022-04-03 04:46:08	7	324.5	-118.8	3.617	3.592	26	23	0.025	3	0	-1	0
2022-04-03 04:46:28	8	325	-118.8	3.622	3.596	26	23	0.026	3	1	0	0.1
2022-04-03 04:46:48	8	325.5	-118.7	3.627	3.6	27	23	0.027	4	0	0	0.1
2022-04-03 04:47:08	8	326	-118.8	3.632	3.604	27	23	0.028	4	0	-1	0
2022-04-03 04:47:28	9	326.5	-118.8	3.636	3.608	27	23	0.028	4	1	-1	0.1
2022-04-03 04:47:48	10	326.8	-118.7	3.64	3.612	27	23	0.028	4	1	0	0
2022-04-03 04:48:08	10	327	-118.7	3.645	3.615	27	23	0.03	4	0	0	0
2022-04-03 04:48:28	10	327.5	-118.7	3.649	3.618	27	23	0.031	4	0	-1	0
2022-04-03 04:48:48	11	327.8	-118.7	3.652	3.623	27	23	0.029	4	1	0	0
2022-04-03 04:49:08	11	328	-118.7	3.656	3.626	27	23	0.03	4	0	-1	0.1
2022-04-03 04:49:28	12	328.5	-118.6	3.66	3.631	27	23	0.029	4	1	0	0.1
2022-04-03 04:49:48	12	328.8	-118.7	3.663	3.634	27	23	0.029	4	0	-1	0.1
2022-04-03 04:50:08	13	329	-118.6	3.667	3.637	27	23	0.03	4	1	0	0.1
2022-04-03 04:50:28	13	329.5	-118.7	3.671	3.641	27	23	0.03	4	0	-1	0.1
2022-04-03 04:50:48	14	329.8	-118.6	3.673	3.644	27	24	0.029	3	1	0	0
2022-04-03 04:51:08	14	330	-118.6	3.677	3.648	27	24	0.029	3	0	-1	0.1
2022-04-03 04:51:28	15	330.5	-118.5	3.68	3.652	27	24	0.028	3	1	0	0.1
2022-04-03 04:51:48	15	330.5	-118.6	3.683	3.655	27	24	0.028	3	0	-1	0.1
2022-04-03 04:52:08	16	331	-118.5	3.686	3.659	27	24	0.027	3	1	0	0.1
2022-04-03 04:52:28	16	331.3	-118.6	3.689	3.662	27	24	0.027	3	0	-1	0
2022-04-03 04:52:48	17	331.5	-118.6	3.691	3.665	27	24	0.026	3	1	0	0.1
2022-04-03 04:53:08	17	331.8	-118.5	3.693	3.668	27	24	0.025	3	0	-1	0
2022-04-03 04:53:28	18	332	-118.5	3.696	3.672	27	24	0.024	3	1	0	0
2022-04-03 04:53:48	18	332.3	-118.5	3.698	3.675	27	24	0.023	3	0	0	0
2022-04-03 04:54:08	18	332.5	-118.5	3.7	3.678	27	24	0.022	3	0	-1	0
2022-04-03 04:54:28	19	332.5	-118.5	3.702	3.681	28	24	0.021	4	1	9	103.7
2022-04-03 05:45:18	10	318	-14.8	3.546	3.517	28	24	0.029	4	-9	0	0.1
2022-04-03 05:45:38	10	318	-14.9	3.55	3.52	28	24	0.03	4	0	0	0
2022-04-03 05:45:58	10	318.2	-14.9	3.551	3.522	28	24	0.029	4	0	0	0.1
2022-04-03 05:46:18	10	318.2	-15	3.553	3.523	28	24	0.03	4	0	0	0
2022-04-03 05:46:38	10	318.2	-15	3.554	3.525	28	24	0.029	4	0	0	0
2022-04-03 05:46:58	10	318.5	-15	3.555	3.525	28	24	0.03	4	0	0	103.8
2022-04-03 05:47:18	10	323.5	-118.8	3.604	3.572	28	24	0.032	4	0	-1	0.1
2022-04-03 05:47:38	11	325	-118.9	3.622	3.589	28	24	0.033	4	1	0	0.1
2022-04-03 05:47:58	11	325.7	-118.8	3.632	3.6	28	24	0.032	4	0	-1	0.1
2022-04-03 05:48:18	12	326.8	-118.7	3.639	3.607	28	24	0.032	4	1	0	0
2022-04-03 05:48:38	12	327.3	-118.7	3.648	3.616	28	24	0.032	4	0	-1	0.3
2022-04-03 05:48:58	13	328	-119	3.652	3.621	28	24	0.031	4	1	0	0.2
2022-04-03 05:49:18	13	328.3	-118.8	3.659	3.627	28	24	0.032	4	0	-1	0
2022-04-03 05:49:38	14	329	-118.8	3.663	3.634	28	24	0.029	4	1	0	0.1
2022-04-03 05:49:58	14	329.3	-118.9	3.669	3.638	28	24	0.031	4	0	-1	0.1
2022-04-03 05:50:18	15	329.8	-119	3.673	3.643	28	24	0.03	4	1	0	0.1
2022-04-03 05:50:38	15	330	-118.9	3.676	3.647	28	24	0.029	4	0	-1	0.2
2022-04-03 05:50:58	16	330.3	-118.7	3.68	3.651	28	24	0.029	4	1	0	0.2
2022-04-03 05:51:18	16	330.8	-118.9	3.684	3.656	28	24	0.028	4	0	-1	0.3
2022-04-03 05:51:38	17	331	-118.6	3.686	3.661	29	25	0.025	4	1	0	0.2
2022-04-03 05:51:58	17	331.3	-118.8	3.689	3.665	29	25	0.024	4	0	-1	0.1
2022-04-03 05:52:18	18	331.8	-118.7	3.693	3.667	29	25	0.026	4	1	0	0.4
2022-04-03 05:52:38	18	332	-119.1	3.695	3.671	29	25	0.024	4	0	0	0.3
2022-04-03 05:52:58	18	332.3	-118.8	3.698	3.675	29	25	0.023	4	0	-1	0.1
2022-04-03 05:53:18	19	332.5	-118.9	3.7	3.678	29	25	0.022	4	1	0	0.1
2022-04-03 05:53:38	19	332.8	-118.8	3.702	3.681	29	25	0.021	4	0	-1	0.1
2022-04-03 05:53:58	20	332.8	-118.9	3.704	3.685	29	25	0.019	4	1	0	0.1
2022-04-03 05:54:18	20	333	-118.8	3.705	3.687	29	25	0.018	4	0	-1	0.1
2022-04-03 05:54:38	21	333.3	-118.7	3.707	3.689	29	25	0.018	4	1	0	0.2
2022-04-03 05:54:58	21	333.3	-118.9	3.708	3.691	29	25	0.017	4	0	-1	0.1
2022-04-03 05:55:18	22	333.3	-119	3.711	3.693	29	25	0.018	4	1	0	0
2022-04-03 05:55:38	22	333.5	-119	3.712	3.694	29	25	0.018	4	0	-1	0
2022-04-03 05:55:58	23	333.8	-119	3.714	3.696	29	25	0.018	4	1	0	0
2022-04-03 05:56:18	23	333.8	-119	3.716	3.699	29	25	0.017	4	0	-1	0.1
2022-04-03 05:56:38	24	334	-119.1	3.717	3.7	29	25	0.017	4	1	0	0.2
2022-04-03 05:56:58	24	334.5	-118.9	3.719	3.702	29	25	0.017	4	0	-1	0
2022-04-03 05:57:18	25	334.3	-118.9	3.721	3.704	29	25	0.017	4	1	0	0.2
2022-04-03 05:57:38	25	334.5	-119.1	3.722	3.705	29	25	0.017	4	0	-1	0.2
2022-04-03 05:57:58	26	334.8	-118.9	3.724	3.707	29	25	0.017	4	1	0	0
2022-04-03 05:58:18	26	334.8	-118.9	3.727	3.708	29	25	0.019	4	0	-1	0
2022-04-03 05:58:38	27	335	-118.9	3.728	3.71	29	25	0.018	4	1	0	0.2
2022-04-03 05:58:58	27	335.3	-119.1	3.73	3.712	30	26	0.018	4	0	-1	0.2
2022-04-03 05:59:18	28	335.3	-118.9	3.732	3.714	30	26	0.018	4	1	0	0
2022-04-03 05:59:38	28	335.5	-118.9	3.733	3.715	30	26	0.018	4	0	0	0.2
2022-04-03 05:59:58	28	335.5	-119.1	3.735	3.718	30	26	0.017	4	0	-1	0.3
2022-04-03 06:00:18	29	336	-118.8	3.737	3.719	30	26	0.018	4	1	-1	0.2
2022-04-03 06:00:38	30	336	-119	3.739	3.721	30	26	0.018	4	1	0	0.1
2022-04-03 06:00:58	30	336.3	-119.1	3.741	3.724	30	26	0.017	4	0	0	0.3
2022-04-03 06:01:18	30	336.3	-118.8	3.743	3.726	30	26	0.017	4	0	-1	0.2
2022-04-03 06:01:38	31	336.5	-119	3.745	3.726	30	26	0.019	4	1	0	0.1
2022-04-03 06:01:58	31	336.8	-118.9	3.747	3.728	30	26	0.019	4	0	-1	0
2022-04-03 06:02:18	32	337	-118.9	3.749	3.731	30	26	0.018	4	1	0	0.3
2022-04-03 06:02:38	32	337	-119.2	3.751	3.733	30	26	0.018	4	0	-1	0.4
2022-04-03 06:02:58	33	337.3	-118.8	3.754	3.735	30	26	0.019	4	1	0	0.2
2022-04-03 06:03:18	33	337.5	-118.6	3.756	3.736	30	26	0.02	4	0	-1	0.2
2022-04-03 06:03:38	34	337.8	-118.8	3.759	3.739	30	26	0.02	4	1	0	0.1
2022-04-03 06:03:58	34	338	-118.9	3.76	3.741	31	27	0.019	4	0	-1	0.2
2022-04-03 06:04:18	35	338	-119.1	3.763	3.744	31	27	0.019	4	1	0	0.2
2022-04-03 06:04:38	35	338.3	-118.9	3.766	3.745	31	27	0.021	4	0	-1	0.2
2022-04-03 06:04:58	36	338.5	-118.7	3.768	3.747	31	27	0.021	4	1	0	0.1
2022-04-03 06:05:18	36	338.8	-118.8	3.77	3.751	31	27	0.019	4	0	-1	0.1
2022-04-03 06:05:38	37	339.1	-118.9	3.773	3.753	31	27	0.02	4	1	0	0
2022-04-03 06:05:58	37	339.1	-118.9	3.775	3.756	31	27	0.019	4	0	-1	0
2022-04-03 06:06:18	38	339.6	-118.9	3.778	3.758	31	27	0.02	4	1	0	0
2022-04-03 06:06:38	38	339.8	-118.9	3.78	3.76	31	27	0.02	4	0	-1	0.1
2022-04-03 06:06:58	39	339.8	-118.8	3.783	3.762	31	27	0.021	4	1	0	0.1
2022-04-03 06:07:18	39	340.3	-118.7	3.786	3.765	31	27	0.021	4	0	0	0.2
2022-04-03 06:07:38	39	340.6	-118.9	3.789	3.768	32	27	0.021	5	0	-1	0.2
2022-04-03 06:07:58	40	340.8	-118.7	3.792	3.772	32	28	0.02	4	1	0	0.2
2022-04-03 06:08:18	40	340.8	-118.9	3.795	3.773	32	28	0.022	4	0	-1	0.2
2022-04-03 06:08:38	41	341.1	-119.1	3.798	3.776	32	28	0.022	4	1	0	0
2022-04-03 06:08:58	41	341.6	-119.1	3.801	3.78	32	28	0.021	4	0	-1	0.3
2022-04-03 06:09:18	42	341.8	-118.8	3.803	3.782	32	28	0.021	4	1	0	0
2022-04-03 06:09:38	42	342.1	-118.8	3.807	3.784	32	28	0.023	4	0	-1	0.1
2022-04-03 06:09:58	43	342.3	-118.9	3.811	3.788	32	28	0.023	4	1	0	0.1
2022-04-03 06:10:18	43	342.6	-119	3.813	3.79	32	28	0.023	4	0	-1	0.1
2022-04-03 06:10:38	44	342.8	-118.9	3.817	3.795	32	28	0.022	4	1	0	0.2
2022-04-03 06:10:58	44	343.1	-119.1	3.821	3.798	33	28	0.023	5	0	-1	0.3
2022-04-03 06:11:18	45	343.6	-118.8	3.825	3.801	33	28	0.024	5	1	0	0
2022-04-03 06:11:38	45	343.8	-118.8	3.828	3.803	33	29	0.025	4	0	-1	0.1
2022-04-03 06:11:58	46	344.1	-118.9	3.832	3.808	33	29	0.024	4	1	0	0.3
2022-04-03 06:12:18	46	344.3	-119.2	3.836	3.811	33	29	0.025	4	0	-1	0.2
2022-04-03 06:12:38	47	344.8	-119	3.839	3.814	33	29	0.025	4	1	0	0.1
2022-04-03 06:12:58	47	345.1	-118.9	3.843	3.817	33	29	0.026	4	0	-1	0.1
2022-04-03 06:13:18	48	345.6	-119	3.846	3.821	33	29	0.025	4	1	0	0.3
2022-04-03 06:13:38	48	345.8	-118.7	3.851	3.825	33	29	0.026	4	0	-1	0.1
2022-04-03 06:13:58	49	346.3	-118.8	3.855	3.828	33	29	0.027	4	1	0	0.1
2022-04-03 06:14:18	49	346.6	-118.7	3.86	3.833	34	29	0.027	5	0	-1	0.1
2022-04-03 06:14:38	50	346.8	-118.8	3.863	3.837	34	29	0.026	5	1	0	0.1
2022-04-03 06:14:58	50	347.3	-118.7	3.868	3.841	34	29	0.027	5	0	0	0
2022-04-03 06:15:18	50	347.6	-118.7	3.872	3.844	34	30	0.028	4	0	-1	0.4
2022-04-03 06:15:38	51	347.8	-119.1	3.877	3.849	34	30	0.028	4	1	0	0.4
2022-04-03 06:15:58	51	348.3	-118.7	3.881	3.853	34	30	0.028	4	0	-1	0.6
2022-04-03 06:16:18	52	348.6	-119.3	3.885	3.856	34	30	0.029	4	1	0	0.3
2022-04-03 06:16:38	52	349.1	-119	3.89	3.861	34	30	0.029	4	0	-1	0.2
2022-04-03 06:16:58	53	349.3	-119.2	3.893	3.864	34	30	0.029	4	1	0	0
2022-04-03 06:17:18	53	349.8	-119.2	3.899	3.869	34	30	0.03	4	0	-1	0.3
2022-04-03 06:17:38	54	350.1	-118.9	3.904	3.875	35	30	0.029	5	1	0	0.1
2022-04-03 06:17:58	54	350.6	-118.8	3.908	3.878	35	30	0.03	5	0	-1	0.4
2022-04-03 06:18:18	55	351.1	-119.2	3.912	3.882	35	30	0.03	5	1	0	0.3
2022-04-03 06:18:38	55	351.6	-118.9	3.917	3.887	35	30	0.03	5	0	-1	0.1
2022-04-03 06:18:58	56	351.9	-119	3.922	3.892	35	30	0.03	5	1	0	0.3
2022-04-03 06:19:18	56	352.4	-119.3	3.926	3.896	35	31	0.03	4	0	-1	0.4
2022-04-03 06:19:38	57	352.6	-118.9	3.932	3.9	35	31	0.032	4	1	0	0
2022-04-03 06:19:58	57	353.1	-118.9	3.935	3.905	35	31	0.03	4	0	-1	0.2
2022-04-03 06:20:18	58	353.6	-119.1	3.941	3.91	35	31	0.031	4	1	0	0.5
2022-04-03 06:20:38	58	354.1	-118.6	3.945	3.915	35	31	0.03	4	0	-1	0.4
2022-04-03 06:20:58	59	354.4	-119	3.95	3.92	36	31	0.03	5	1	0	0.1
2022-04-03 06:21:18	59	354.9	-118.9	3.956	3.924	36	31	0.032	5	0	-1	0
2022-04-03 06:21:38	60	355.4	-118.9	3.961	3.929	36	31	0.032	5	1	0	0.1
2022-04-03 06:21:58	60	355.9	-119	3.965	3.934	36	31	0.031	5	0	0	14.9
2022-04-03 06:22:18	60	355.6	-104.1	3.964	3.933	36	31	0.031	5	0	-1	0
2022-04-03 06:22:38	61	355.6	-104.1	3.966	3.935	36	31	0.031	5	1	0	0.2
2022-04-03 06:22:58	61	356.1	-103.9	3.971	3.939	36	31	0.032	5	0	-1	0.4
2022-04-03 06:23:18	62	356.4	-104.3	3.975	3.944	36	31	0.031	5	1	0	0.3
2022-04-03 06:23:38	62	356.9	-104	3.978	3.947	36	32	0.031	4	0	-1	0
2022-04-03 06:23:58	63	357.1	-104	3.983	3.952	36	32	0.031	4	1	0	0.1
2022-04-03 06:24:18	63	357.6	-104.1	3.987	3.957	36	32	0.03	4	0	0	0.1
2022-04-03 06:24:38	63	358.1	-104	3.991	3.959	36	32	0.032	4	0	-1	0.1
2022-04-03 06:24:58	64	358.4	-104.1	3.996	3.964	37	32	0.032	5	1	0	0.2
2022-04-03 06:25:18	64	358.9	-103.9	4	3.969	37	32	0.031	5	0	-1	0.4
2022-04-03 06:25:38	65	359.1	-104.3	4.005	3.973	37	32	0.032	5	1	0	0.3
2022-04-03 06:25:58	65	359.6	-104	4.011	3.978	37	32	0.033	5	0	-1	0.2
2022-04-03 06:26:18	66	360.1	-104.2	4.014	3.981	37	32	0.033	5	1	0	0.1
2022-04-03 06:26:38	66	360.4	-104.1	4.019	3.985	37	32	0.034	5	0	0	0.1
2022-04-03 06:26:58	66	360.9	-104	4.023	3.991	37	32	0.032	5	0	-1	0
2022-04-03 06:27:18	67	361.1	-104	4.027	3.995	37	32	0.032	5	1	0	0.1
2022-04-03 06:27:38	67	361.6	-104.1	4.032	3.999	37	32	0.033	5	0	-1	0.1
2022-04-03 06:27:58	68	362.1	-104	4.037	4.005	37	32	0.032	5	1	0	0
2022-04-03 06:28:18	68	362.4	-104	4.042	4.008	37	32	0.034	5	0	0	0.2
2022-04-03 06:28:38	68	362.9	-104.2	4.047	4.013	37	32	0.034	5	0	-1	0
2022-04-03 06:28:58	69	363.4	-104.2	4.051	4.017	37	32	0.034	5	1	0	0.3
2022-04-03 06:29:18	69	363.6	-103.9	4.056	4.022	37	32	0.034	5	0	-1	1.1
2022-04-03 06:29:38	70	364.2	-102.8	4.06	4.027	38	33	0.033	5	1	0	0.2
2022-04-03 06:29:58	70	364.7	-102.6	4.064	4.03	38	33	0.034	5	0	-1	2.9
2022-04-03 06:30:18	71	364.7	-99.7	4.068	4.034	38	33	0.034	5	1	0	1.5
2022-04-03 06:30:38	71	365.2	-98.2	4.07	4.038	38	33	0.032	5	0	0	0.5
2022-04-03 06:30:58	71	365.4	-98.7	4.076	4.041	38	33	0.035	5	0	-1	0.2
2022-04-03 06:31:18	72	365.9	-98.5	4.081	4.045	38	33	0.036	5	1	0	0.5
2022-04-03 06:31:38	72	366.2	-99	4.085	4.05	38	33	0.035	5	0	-1	0.3
2022-04-03 06:31:58	73	366.9	-98.7	4.089	4.055	38	33	0.034	5	1	0	0.2
2022-04-03 06:32:18	73	367.2	-98.9	4.095	4.061	38	33	0.034	5	0	0	55.3
2022-04-03 06:32:38	73	365.7	-43.6	4.08	4.046	38	33	0.034	5	0	-1	0.3
2022-04-03 06:32:58	74	365.2	-43.9	4.074	4.041	38	33	0.033	5	1	0	0.3
2022-04-03 06:33:18	74	365.2	-43.6	4.074	4.04	38	33	0.034	5	0	0	0.1
2022-04-03 06:33:38	74	365.2	-43.7	4.074	4.04	38	33	0.034	5	0	-1	0
2022-04-03 06:33:58	75	365.2	-43.7	4.075	4.041	37	32	0.034	5	1	0	0
2022-04-03 06:34:18	75	365.4	-43.7	4.077	4.043	37	32	0.034	5	0	0	0
2022-04-03 06:34:38	75	365.4	-43.7	4.078	4.045	37	32	0.033	5	0	-1	0.1
2022-04-03 06:34:58	76	365.7	-43.6	4.08	4.047	37	32	0.033	5	1	0	0.6
2022-04-03 06:35:18	76	365.9	-44.2	4.082	4.05	37	32	0.032	5	0	0	2.3
2022-04-03 06:35:38	76	366.2	-46.5	4.086	4.052	37	32	0.034	5	0	-1	0.1
2022-04-03 06:35:58	77	366.2	-46.4	4.087	4.054	37	32	0.033	5	1	0	0.1
2022-04-03 06:36:18	77	366.7	-46.5	4.09	4.056	37	32	0.034	5	0	0	0.4
2022-04-03 06:36:38	77	366.7	-46.1	4.092	4.058	36	32	0.034	4	0	0	0.4
2022-04-03 06:36:58	77	366.9	-46.5	4.094	4.06	36	32	0.034	4	0	-1	0.2
2022-04-03 06:37:18	78	367.2	-46.3	4.096	4.062	36	32	0.034	4	1	0	0.2
2022-04-03 06:37:38	78	367.4	-46.5	4.099	4.065	36	31	0.034	5	0	0	0.1
2022-04-03 06:37:58	78	367.4	-46.4	4.101	4.067	36	31	0.034	5	0	-1	0.2
2022-04-03 06:38:18	79	367.9	-46.2	4.103	4.069	36	31	0.034	5	1	0	0.1
2022-04-03 06:38:38	79	367.9	-46.3	4.105	4.071	36	31	0.034	5	0	0	0
2022-04-03 06:38:58	79	368.2	-46.3	4.108	4.074	36	31	0.034	5	0	-1	0.1
2022-04-03 06:39:18	80	368.2	-46.2	4.11	4.076	35	31	0.034	4	1	0	0.3
2022-04-03 06:39:38	80	368.4	-46.5	4.112	4.078	35	31	0.034	4	0	0	0.4
2022-04-03 06:39:58	80	368.7	-46.1	4.114	4.08	35	31	0.034	4	0	-1	0.2
2022-04-03 06:40:18	81	368.7	-46.3	4.117	4.082	35	31	0.035	4	1	0	0.3
2022-04-03 06:40:38	81	369.2	-46	4.119	4.085	35	31	0.034	4	0	0	0.3
2022-04-03 06:40:58	81	369.4	-46.3	4.121	4.086	35	30	0.035	5	0	-1	0.1
2022-04-03 06:41:18	82	369.4	-46.2	4.124	4.09	35	30	0.034	5	1	0	0.1
2022-04-03 06:41:38	82	369.7	-46.3	4.126	4.092	35	30	0.034	5	0	0	0
2022-04-03 06:41:58	82	369.9	-46.3	4.128	4.094	35	30	0.034	5	0	-1	0
2022-04-03 06:42:18	83	370.2	-46.3	4.131	4.096	34	30	0.035	4	1	0	0.2
2022-04-03 06:42:38	83	370.2	-46.5	4.133	4.097	34	30	0.036	4	0	0	0.2
2022-04-03 06:42:58	83	370.7	-46.3	4.135	4.1	34	30	0.035	4	0	-1	0
2022-04-03 06:43:18	84	370.7	-46.3	4.138	4.102	34	30	0.036	4	1	0	0.1
2022-04-03 06:43:38	84	370.9	-46.4	4.139	4.104	34	30	0.035	4	0	0	0.2
2022-04-03 06:43:58	84	371.2	-46.6	4.142	4.107	34	30	0.035	4	0	-1	0.2
2022-04-03 06:44:18	85	371.4	-46.4	4.144	4.109	34	29	0.035	5	1	0	0.2
2022-04-03 06:44:38	85	371.4	-46.2	4.146	4.112	34	29	0.034	5	0	0	0
2022-04-03 06:44:58	85	371.7	-46.2	4.148	4.113	34	29	0.035	5	0	-1	0.3
2022-04-03 06:45:18	86	371.9	-46.5	4.151	4.115	33	29	0.036	4	1	0	0.1
2022-04-03 06:45:38	86	372.2	-46.4	4.153	4.118	33	29	0.035	4	0	-1	0.1
2022-04-03 06:45:58	87	372.4	-46.3	4.155	4.12	33	29	0.035	4	1	0	0.4
2022-04-03 06:46:18	87	372.4	-46.7	4.158	4.123	33	29	0.035	4	0	0	0.1
2022-04-03 06:46:38	87	372.7	-46.6	4.16	4.124	33	29	0.036	4	0	-1	0.2
2022-04-03 06:46:58	88	372.9	-46.4	4.162	4.128	33	29	0.034	4	1	0	0.1
2022-04-03 06:47:18	88	373.2	-46.5	4.164	4.129	33	29	0.035	4	0	-1	0.3
2022-04-03 06:47:38	89	373.4	-46.2	4.167	4.132	33	29	0.035	4	1	0	0.3
2022-04-03 06:47:58	89	373.7	-46.5	4.17	4.134	33	28	0.036	5	0	0	0.2
2022-04-03 06:48:18	89	373.7	-46.3	4.172	4.136	33	28	0.036	5	0	-1	0.3
2022-04-03 06:48:38	90	373.9	-46.6	4.174	4.138	32	28	0.036	4	1	0	0.1
2022-04-03 06:48:58	90	374.2	-46.5	4.176	4.141	32	28	0.035	4	0	-1	0.2
2022-04-03 06:49:18	91	374.4	-46.3	4.178	4.143	32	28	0.035	4	1	0	0.4
2022-04-03 06:49:38	91	374.4	-46.7	4.181	4.146	32	28	0.035	4	0	0	0.3
2022-04-03 06:49:58	91	374.9	-46.4	4.183	4.147	32	28	0.036	4	0	-1	0.1
2022-04-03 06:50:18	92	374.9	-46.3	4.185	4.15	32	28	0.035	4	1	0	0.1
2022-04-03 06:50:38	92	375.2	-46.2	4.187	4.152	32	28	0.035	4	0	-1	0.4
2022-04-03 06:50:58	93	375.4	-46.6	4.19	4.155	32	28	0.035	4	1	0	0.2
2022-04-03 06:51:18	93	375.7	-46.4	4.192	4.156	32	28	0.036	4	0	0	0.4
2022-04-03 06:51:38	93	375.7	-46.8	4.194	4.159	32	28	0.035	4	0	-1	0.4
2022-04-03 06:51:58	94	376.2	-46.4	4.197	4.162	32	27	0.035	5	1	0	0
2022-04-03 06:52:18	94	376.2	-46.4	4.199	4.164	31	27	0.035	4	0	0	0
2022-04-03 06:52:38	94	376.5	-46.4	4.201	4.166	31	27	0.035	4	0	68	32.1
2022-04-03 17:16:38	26	324.5	-14.3	3.615	3.596	29	27	0.019	2	-68	0	0.2
2022-04-03 17:16:58	26	324.5	-14.5	3.616	3.597	29	27	0.019	2	0	0	0.1
2022-04-03 17:17:18	26	324.5	-14.4	3.618	3.599	29	27	0.019	2	0	0	0.2
2022-04-03 17:17:38	26	324.7	-14.6	3.62	3.6	29	27	0.02	2	0	0	0
2022-04-03 17:17:58	26	324.7	-14.6	3.62	3.601	29	27	0.019	2	0	0	0.1
2022-04-03 17:18:18	26	325	-14.5	3.62	3.601	29	27	0.019	2	0	0	104.5
2022-04-03 17:18:38	26	330	-119	3.674	3.653	29	27	0.021	2	0	-1	0.3
2022-04-03 17:18:58	27	331	-118.7	3.686	3.666	29	27	0.02	2	1	0	0
2022-04-03 17:19:18	27	331.8	-118.7	3.694	3.673	29	27	0.021	2	0	-1	0.1
2022-04-03 17:19:38	28	332.3	-118.6	3.698	3.68	29	27	0.018	2	1	0	0.2
2022-04-03 17:19:58	28	332.8	-118.8	3.703	3.685	30	27	0.018	3	0	-1	0.2
2022-04-03 17:20:18	29	333	-118.6	3.706	3.689	30	27	0.017	3	1	0	0.2
2022-04-03 17:20:38	29	333.3	-118.4	3.709	3.691	30	27	0.018	3	0	-1	0.5
2022-04-03 17:20:58	30	333.5	-118.9	3.712	3.696	30	27	0.016	3	1	0	0.2
2022-04-03 17:21:18	30	333.5	-118.7	3.714	3.698	30	27	0.016	3	0	-1	0.3
2022-04-03 17:21:38	31	334	-118.4	3.716	3.7	30	28	0.016	2	1	0	0.6
2022-04-03 17:21:58	31	334.3	-119	3.718	3.702	30	28	0.016	2	0	-1	0.1
2022-04-03 17:22:18	32	334.3	-118.9	3.722	3.705	30	28	0.017	2	1	0	0.1
2022-04-03 17:22:38	32	334.5	-119	3.724	3.707	30	28	0.017	2	0	-1	0.2
2022-04-03 17:22:58	33	334.8	-118.8	3.726	3.709	30	28	0.017	2	1	0	0.4
2022-04-03 17:23:18	33	335	-118.4	3.727	3.711	30	28	0.016	2	0	0	0.5
2022-04-03 17:23:38	33	335	-118.9	3.73	3.714	30	28	0.016	2	0	-1	0.2
2022-04-03 17:23:58	34	335.3	-118.7	3.733	3.715	30	28	0.018	2	1	-1	0.1
2022-04-03 17:24:18	35	335.5	-118.6	3.734	3.718	30	28	0.016	2	1	0	0.2
2022-04-03 17:24:38	35	335.8	-118.8	3.737	3.72	30	28	0.017	2	0	0	0.2
2022-04-03 17:24:58	35	336	-119	3.739	3.722	30	28	0.017	2	0	-1	0.2
2022-04-03 17:25:18	36	336.3	-118.8	3.742	3.724	31	28	0.018	3	1	0	0.1
2022-04-03 17:25:38	36	336.3	-118.7	3.744	3.726	31	28	0.018	3	0	-1	0.1
2022-04-03 17:25:58	37	336.5	-118.8	3.747	3.728	31	28	0.019	3	1	0	0.3
2022-04-03 17:26:18	37	336.8	-118.5	3.75	3.732	31	29	0.018	2	0	-1	0.1
2022-04-03 17:26:38	38	337	-118.6	3.751	3.734	31	29	0.017	2	1	0	0.3
2022-04-03 17:26:58	38	337.3	-118.3	3.754	3.734	31	29	0.02	2	0	-1	0.5
2022-04-03 17:27:18	39	337.5	-118.8	3.757	3.739	31	29	0.018	2	1	0	0.3
2022-04-03 17:27:38	39	337.8	-118.5	3.76	3.741	31	29	0.019	2	0	-1	0.4
2022-04-03 17:27:58	40	338	-118.9	3.763	3.743	31	29	0.02	2	1	0	0.3
2022-04-03 17:28:18	40	338.3	-118.6	3.765	3.746	31	29	0.019	2	0	-1	0.2
2022-04-03 17:28:38	41	338.3	-118.4	3.767	3.747	31	29	0.02	2	1	0	0.3
2022-04-03 17:28:58	41	338.8	-118.7	3.771	3.751	31	29	0.02	2	0	-1	0.1
2022-04-03 17:29:18	42	339.1	-118.8	3.774	3.753	32	29	0.021	3	1	0	1.6
2022-04-03 17:29:38	42	339.1	-117.2	3.776	3.756	32	29	0.02	3	0	-1	1.8
2022-04-03 17:29:58	43	339.6	-115.4	3.778	3.757	32	30	0.021	2	1	0	3
2022-04-03 17:30:18	43	339.6	-112.4	3.781	3.76	32	30	0.021	2	0	-1	0.3
2022-04-03 17:30:38	44	339.6	-112.7	3.783	3.762	32	30	0.021	2	1	0	0.1
2022-04-03 17:30:58	44	340.1	-112.8	3.786	3.765	32	30	0.021	2	0	-1	3.2
2022-04-03 17:31:18	45	340.3	-116	3.792	3.769	32	30	0.023	2	1	0	3
2022-04-03 17:31:38	45	340.6	-113	3.793	3.77	32	30	0.023	2	0	0	1.9
2022-04-03 17:31:58	45	340.8	-111.1	3.796	3.773	32	30	0.023	2	0	-1	1.1
2022-04-03 17:32:18	46	341.1	-112.2	3.798	3.775	32	30	0.023	2	1	0	0.5
2022-04-03 17:32:38	46	341.6	-112.7	3.803	3.78	32	30	0.023	2	0	-1	1.9
2022-04-03 17:32:58	47	341.8	-114.6	3.807	3.785	32	30	0.022	2	1	0	0.4
2022-04-03 17:33:18	47	342.1	-115	3.811	3.786	32	30	0.025	2	0	-1	0.6
2022-04-03 17:33:38	48	342.6	-114.4	3.814	3.79	33	31	0.024	2	1	0	0.8
2022-04-03 17:33:58	48	342.8	-115.2	3.819	3.794	33	31	0.025	2	0	-1	0.9
2022-04-03 17:34:18	49	343.1	-114.3	3.823	3.798	33	31	0.025	2	1	0	0.3
2022-04-03 17:34:38	49	343.6	-114	3.826	3.802	33	31	0.024	2	0	-1	0.8
2022-04-03 17:34:58	50	343.8	-114.8	3.831	3.805	33	31	0.026	2	1	0	0.7
2022-04-03 17:35:18	50	344.3	-115.5	3.834	3.808	33	31	0.026	2	0	-1	0.9
2022-04-03 17:35:38	51	344.6	-116.4	3.839	3.813	33	31	0.026	2	1	0	0.2
2022-04-03 17:35:58	51	345.1	-116.6	3.843	3.817	33	31	0.026	2	0	-1	0.2
2022-04-03 17:36:18	52	345.3	-116.8	3.848	3.821	33	31	0.027	2	1	0	0.5
2022-04-03 17:36:38	52	345.8	-116.3	3.852	3.826	33	31	0.026	2	0	-1	0.5
2022-04-03 17:36:58	53	346.1	-116.8	3.857	3.83	33	31	0.027	2	1	0	0.6
2022-04-03 17:37:18	53	346.6	-116.2	3.861	3.834	33	31	0.027	2	0	0	0.3
2022-04-03 17:37:38	53	347.1	-116.5	3.865	3.838	33	31	0.027	2	0	-1	0.4
2022-04-03 17:37:58	54	347.3	-116.9	3.869	3.841	33	31	0.028	2	1	0	0.3
2022-04-03 17:38:18	54	347.6	-116.6	3.873	3.845	33	31	0.028	2	0	-1	0
2022-04-03 17:38:38	55	347.8	-116.6	3.878	3.85	33	31	0.028	2	1	0	0.5
2022-04-03 17:38:58	55	348.3	-117.1	3.882	3.854	33	31	0.028	2	0	-1	1.1
2022-04-03 17:39:18	56	348.8	-116	3.887	3.859	33	31	0.028	2	1	0	0.4
2022-04-03 17:39:38	56	349.1	-116.4	3.892	3.862	33	31	0.03	2	0	-1	0.3
2022-04-03 17:39:58	57	349.6	-116.7	3.896	3.867	33	31	0.029	2	1	0	0.2
2022-04-03 17:40:18	57	350.1	-116.9	3.901	3.872	33	31	0.029	2	0	-1	0.5
2022-04-03 17:40:38	58	350.3	-116.4	3.906	3.875	33	31	0.031	2	1	0	0.1
2022-04-03 17:40:58	58	350.8	-116.3	3.911	3.881	33	31	0.03	2	0	-1	0.2
2022-04-03 17:41:18	59	351.4	-116.5	3.915	3.884	33	31	0.031	2	1	0	0.2
2022-04-03 17:41:38	59	351.6	-116.3	3.919	3.889	33	31	0.03	2	0	-1	0
2022-04-03 17:41:58	60	352.1	-116.3	3.925	3.893	33	31	0.032	2	1	0	0.7
2022-04-03 17:42:18	60	352.6	-117	3.93	3.899	33	31	0.031	2	0	0	0.6
2022-04-03 17:42:38	60	352.9	-116.4	3.934	3.904	33	31	0.03	2	0	-1	0
2022-04-03 17:42:58	61	353.4	-116.4	3.939	3.908	33	31	0.031	2	1	0	0.3
2022-04-03 17:43:18	61	353.6	-116.7	3.944	3.911	33	31	0.033	2	0	-1	0.8
2022-04-03 17:43:38	62	354.1	-115.9	3.949	3.917	33	31	0.032	2	1	0	0.7
2022-04-03 17:43:58	62	354.9	-116.6	3.953	3.922	33	31	0.031	2	0	-1	0.4
2022-04-03 17:44:18	63	355.1	-116.2	3.96	3.927	33	31	0.033	2	1	0	0.1
2022-04-03 17:44:38	63	355.4	-116.1	3.965	3.931	33	31	0.034	2	0	-1	14.1
2022-04-03 17:44:58	64	355.4	-102	3.962	3.931	33	31	0.031	2	1	0	0.5
2022-04-03 17:45:18	64	355.6	-101.5	3.965	3.934	33	31	0.031	2	0	-1	0.3
2022-04-03 17:45:38	65	356.1	-101.8	3.969	3.937	33	31	0.032	2	1	0	0.4
2022-04-03 17:45:58	65	356.4	-101.4	3.974	3.942	33	31	0.032	2	0	0	0.4
2022-04-03 17:46:18	65	356.6	-101.8	3.978	3.945	33	31	0.033	2	0	-1	0.4
2022-04-03 17:46:38	66	357.1	-101.4	3.982	3.95	33	31	0.032	2	1	0	0.2
2022-04-03 17:46:58	66	357.6	-101.6	3.987	3.954	33	31	0.033	2	0	-1	0.2
2022-04-03 17:47:18	67	357.9	-101.8	3.991	3.958	33	31	0.033	2	1	0	0.4
2022-04-03 17:47:38	67	358.4	-101.4	3.995	3.963	33	31	0.032	2	0	0	0.5
2022-04-03 17:47:58	67	358.6	-101.9	4	3.967	33	31	0.033	2	0	-1	0.8
2022-04-03 17:48:18	68	359.1	-101.1	4.005	3.972	33	31	0.033	2	1	0	0.8
2022-04-03 17:48:38	68	359.4	-101.9	4.01	3.977	33	31	0.033	2	0	-1	0.2
2022-04-03 17:48:58	69	359.9	-101.7	4.014	3.979	33	31	0.035	2	1	0	0.2
2022-04-03 17:49:18	69	360.4	-101.5	4.018	3.985	33	31	0.033	2	0	0	0
2022-04-03 17:49:38	69	360.6	-101.5	4.023	3.989	33	31	0.034	2	0	-1	0
2022-04-03 17:49:58	70	361.1	-101.5	4.028	3.994	32	31	0.034	1	1	0	0.1
2022-04-03 17:50:18	70	361.6	-101.6	4.032	3.998	32	31	0.034	1	0	-1	0.4
2022-04-03 17:50:38	71	361.9	-101.2	4.036	4.003	32	31	0.033	1	1	0	0.5
2022-04-03 17:50:58	71	362.4	-101.7	4.041	4.008	32	31	0.033	1	0	-1	0.1
2022-04-03 17:51:18	72	362.6	-101.8	4.046	4.013	32	30	0.033	2	1	0	0.4
2022-04-03 17:51:38	72	363.1	-101.4	4.052	4.017	32	30	0.035	2	0	0	0.3
2022-04-03 17:51:58	72	363.4	-101.7	4.056	4.022	32	30	0.034	2	0	-1	0.3
2022-04-03 17:52:18	73	363.9	-101.4	4.06	4.025	32	30	0.035	2	1	0	0.2
2022-04-03 17:52:38	73	364.4	-101.6	4.065	4.03	32	30	0.035	2	0	-1	0.1
2022-04-03 17:52:58	74	364.9	-101.5	4.07	4.035	32	30	0.035	2	1	0	0.3
2022-04-03 17:53:18	74	365.2	-101.8	4.074	4.039	32	30	0.035	2	0	0	0.1
2022-04-03 17:53:38	74	365.7	-101.9	4.08	4.043	32	30	0.037	2	0	-1	0.5
2022-04-03 17:53:58	75	366.2	-101.4	4.084	4.049	32	30	0.035	2	1	0	0
2022-04-03 17:54:18	75	366.4	-101.4	4.09	4.054	32	30	0.036	2	0	-1	0.1
2022-04-03 17:54:38	76	366.9	-101.5	4.094	4.058	32	30	0.036	2	1	0	0.6
2022-04-03 17:54:58	76	367.4	-102.1	4.099	4.062	32	30	0.037	2	0	0	56
2022-04-03 17:55:18	76	364.7	-46.1	4.072	4.038	32	30	0.034	2	0	-1	0.1
2022-04-03 17:55:38	77	364.7	-46.2	4.07	4.037	32	30	0.033	2	1	0	0.3
2022-04-03 17:55:58	77	364.7	-46.5	4.071	4.037	32	30	0.034	2	0	0	0.6
2022-04-03 17:56:18	77	364.9	-45.9	4.071	4.038	32	29	0.033	3	0	-1	0.4
2022-04-03 17:56:38	78	364.9	-46.3	4.073	4.04	31	29	0.033	2	1	0	0.1
2022-04-03 17:56:58	78	365.2	-46.2	4.075	4.042	31	29	0.033	2	0	0	0.2
2022-04-03 17:57:18	78	365.4	-46.4	4.076	4.043	31	29	0.033	2	0	-1	0.1
2022-04-03 17:57:38	79	365.4	-46.3	4.078	4.045	31	29	0.033	2	1	0	0.1
2022-04-03 17:57:58	79	365.7	-46.4	4.08	4.047	31	29	0.033	2	0	0	0.1
2022-04-03 17:58:18	79	365.9	-46.5	4.083	4.049	31	29	0.034	2	0	-1	0.6
2022-04-03 17:58:38	80	365.9	-45.9	4.085	4.051	31	29	0.034	2	1	0	0.3
2022-04-03 17:58:58	80	366.2	-46.2	4.087	4.053	31	29	0.034	2	0	0	0.2
2022-04-03 17:59:18	80	366.4	-46.4	4.089	4.055	31	29	0.034	2	0	0	0.1
2022-04-03 17:59:38	80	366.7	-46.3	4.092	4.057	31	29	0.035	2	0	-1	0.3
2022-04-03 17:59:58	81	366.9	-46.6	4.093	4.059	31	28	0.034	3	1	0	0.4
2022-04-03 18:00:18	81	367.2	-46.2	4.096	4.061	31	28	0.035	3	0	0	0.2
2022-04-03 18:00:38	81	367.2	-46.4	4.098	4.063	30	28	0.035	2	0	-1	0.3
2022-04-03 18:00:58	82	367.4	-46.1	4.1	4.066	30	28	0.034	2	1	0	0.1
2022-04-03 18:01:18	82	367.4	-46.2	4.103	4.067	30	28	0.036	2	0	0	0.1
2022-04-03 18:01:38	82	367.9	-46.3	4.105	4.07	30	28	0.035	2	0	0	0.2
2022-04-03 18:01:58	82	367.9	-46.1	4.106	4.072	30	28	0.034	2	0	-1	0.4
2022-04-03 18:02:18	83	368.2	-46.5	4.109	4.075	30	28	0.034	2	1	0	0.2
2022-04-03 18:02:38	83	368.4	-46.3	4.112	4.077	30	28	0.035	2	0	0	0.1
2022-04-03 18:02:58	83	368.7	-46.4	4.114	4.078	30	28	0.036	2	0	0	0.6
2022-04-03 18:03:18	83	368.7	-45.8	4.116	4.081	30	28	0.035	2	0	-1	0.5
2022-04-03 18:03:38	84	368.9	-46.3	4.118	4.083	30	28	0.035	2	1	0	0
2022-04-03 18:03:58	84	369.2	-46.3	4.12	4.086	30	27	0.034	3	0	0	0.1
2022-04-03 18:04:18	84	369.4	-46.2	4.122	4.087	30	27	0.035	3	0	0	0.1
2022-04-03 18:04:38	84	369.4	-46.3	4.125	4.09	30	27	0.035	3	0	-1	0.3
2022-04-03 18:04:58	85	369.7	-46	4.127	4.092	29	27	0.035	2	1	0	0.6
2022-04-03 18:05:18	85	369.9	-46.6	4.13	4.095	29	27	0.035	2	0	0	0.6
2022-04-03 18:05:38	85	370.2	-46	4.132	4.097	29	27	0.035	2	0	0	0.6
2022-04-03 18:05:58	85	370.2	-46.6	4.134	4.098	29	27	0.036	2	0	-1	0.4
2022-04-03 18:06:18	86	370.7	-46.2	4.137	4.101	29	27	0.036	2	1	0	0.3
2022-04-03 18:06:38	86	370.7	-46.5	4.138	4.103	29	27	0.035	2	0	0	0.1
2022-04-03 18:06:58	86	370.9	-46.4	4.142	4.105	29	27	0.037	2	0	0	1.8
2022-04-03 18:07:18	86	371.2	-48.2	4.144	4.109	29	27	0.035	2	0	-1	0.3
2022-04-03 18:07:38	87	371.4	-48.5	4.147	4.111	29	26	0.036	3	1	0	0.2
2022-04-03 18:07:58	87	371.7	-48.7	4.149	4.114	29	26	0.035	3	0	-1	0.4
2022-04-03 18:08:18	88	371.9	-48.3	4.152	4.116	29	26	0.036	3	1	0	0.3
2022-04-03 18:08:38	88	372.2	-48.6	4.154	4.119	29	26	0.035	3	0	0	0.1
2022-04-03 18:08:58	88	372.4	-48.7	4.156	4.121	29	26	0.035	3	0	-1	0.4
2022-04-03 18:09:18	89	372.7	-48.3	4.159	4.124	29	26	0.035	3	1	0	0.1
2022-04-03 18:09:38	89	372.9	-48.4	4.161	4.126	29	26	0.035	3	0	0	0.1
2022-04-03 18:09:58	89	372.9	-48.3	4.164	4.128	28	26	0.036	2	0	-1	0.2
2022-04-03 18:10:18	90	373.4	-48.5	4.165	4.13	28	26	0.035	2	1	0	0.2
2022-04-03 18:10:38	90	373.4	-48.3	4.168	4.133	28	26	0.035	2	0	0	0.1
2022-04-03 18:10:58	90	373.7	-48.2	4.17	4.134	28	26	0.036	2	0	-1	0.4
2022-04-03 18:11:18	91	373.9	-48.6	4.173	4.137	28	26	0.036	2	1	0	0.1
2022-04-03 18:11:38	91	374.2	-48.5	4.176	4.14	28	26	0.036	2	0	-1	0
2022-04-03 18:11:58	92	374.2	-48.5	4.178	4.141	28	26	0.037	2	1	0	0.1
2022-04-03 18:12:18	92	374.4	-48.6	4.179	4.144	28	26	0.035	2	0	0	0.2
2022-04-03 18:12:38	92	374.7	-48.8	4.182	4.147	28	26	0.035	2	0	-1	0.3
2022-04-03 18:12:58	93	374.9	-48.5	4.184	4.148	28	26	0.036	2	1	0	0
2022-04-03 18:13:18	93	374.9	-48.5	4.186	4.151	28	26	0.035	2	0	0	0.1
2022-04-03 18:13:38	93	375.2	-48.6	4.189	4.152	28	26	0.037	2	0	0	0.3
2022-04-03 18:13:58	93	375.4	-48.3	4.191	4.155	28	26	0.036	2	0	-1	0.3
2022-04-03 18:14:18	94	375.7	-48.6	4.193	4.158	28	26	0.035	2	1	0	0.4
2022-04-03 18:14:38	94	375.9	-48.2	4.196	4.16	28	26	0.036	2	0	0	0.2
2022-04-03 18:14:58	94	376.2	-48.4	4.197	4.162	28	26	0.035	2	0	89	33.6
2022-04-04 04:11:18	5	314.2	-14.8	3.501	3.484	27	24	0.017	3	-89	0	0.1
2022-04-04 04:11:38	5	314.5	-14.9	3.503	3.486	27	24	0.017	3	0	0	0.1
2022-04-04 04:11:58	5	314.7	-15	3.506	3.488	28	24	0.018	4	0	0	0
2022-04-04 04:12:18	5	314.7	-15	3.506	3.49	27	24	0.016	3	0	0	0
2022-04-04 04:12:38	5	314.7	-15	3.508	3.491	27	24	0.017	3	0	0	0.1
2022-04-04 04:12:58	5	315	-15.1	3.509	3.493	28	24	0.016	4	0	0	102
2022-04-04 04:13:18	5	319.7	-117.1	3.558	3.542	27	24	0.016	3	0	0	1.7
2022-04-04 04:13:38	5	321	-118.8	3.575	3.558	28	24	0.017	4	0	-1	0.2
2022-04-04 04:13:58	6	321.7	-119	3.585	3.566	28	25	0.019	3	1	0	0
2022-04-04 04:14:18	6	322.7	-119	3.592	3.569	28	25	0.023	3	0	-1	0.1
2022-04-04 04:14:38	7	323.2	-119.1	3.597	3.573	28	25	0.024	3	1	0	0.1
2022-04-04 04:14:58	7	323.5	-119	3.606	3.581	28	25	0.025	3	0	-1	0
2022-04-04 04:15:18	8	324	-119	3.61	3.583	28	25	0.027	3	1	0	0
2022-04-04 04:15:38	8	324.5	-119	3.615	3.588	28	25	0.027	3	0	-1	0.1
2022-04-04 04:15:58	9	324.7	-119.1	3.622	3.592	28	25	0.03	3	1	0	0.1
2022-04-04 04:16:18	9	325.2	-119	3.628	3.598	28	25	0.03	3	0	-1	0.1
2022-04-04 04:16:38	10	326	-118.9	3.631	3.601	28	25	0.03	3	1	0	0.1
2022-04-04 04:16:58	10	326.3	-119	3.636	3.607	28	25	0.029	3	0	-1	0.2
2022-04-04 04:17:18	11	326.8	-119.2	3.641	3.609	28	25	0.032	3	1	0	0.3
2022-04-04 04:17:38	11	327	-118.9	3.644	3.615	28	25	0.029	3	0	-1	0.3
2022-04-04 04:17:58	12	327.5	-119.2	3.648	3.619	28	25	0.029	3	1	0	0
2022-04-04 04:18:18	12	328	-119.2	3.652	3.622	28	25	0.03	3	0	-1	0.2
2022-04-04 04:18:38	13	328	-119	3.657	3.626	28	25	0.031	3	1	0	0
2022-04-04 04:18:58	13	328.5	-119	3.661	3.631	28	25	0.03	3	0	-1	0
2022-04-04 04:19:18	14	329	-119	3.664	3.635	28	25	0.029	3	1	0	0.1
2022-04-04 04:19:38	14	329.3	-118.9	3.668	3.637	29	25	0.031	4	0	-1	0.2
2022-04-04 04:19:58	15	329.3	-119.1	3.672	3.643	29	25	0.029	4	1	0	0
2022-04-04 04:20:18	15	329.8	-119.1	3.675	3.644	29	25	0.031	4	0	0	0.2
2022-04-04 04:20:38	15	330.3	-119.3	3.678	3.65	29	25	0.028	4	0	-1	0.1
2022-04-04 04:20:58	16	330.5	-119.2	3.682	3.654	29	25	0.028	4	1	0	0
2022-04-04 04:21:18	16	330.8	-119.2	3.683	3.655	29	26	0.028	3	0	-1	0.1
2022-04-04 04:21:38	17	331	-119.3	3.685	3.658	29	26	0.027	3	1	0	0.1
2022-04-04 04:21:58	17	331.3	-119.2	3.688	3.663	29	26	0.025	3	0	-1	0.2
2022-04-04 04:22:18	18	331.5	-119	3.692	3.669	29	26	0.023	3	1	0	0
2022-04-04 04:22:38	18	331.8	-119	3.692	3.669	29	26	0.023	3	0	-1	0
2022-04-04 04:22:58	19	332	-119	3.696	3.675	29	26	0.021	3	1	0	0.1
2022-04-04 04:23:18	19	332.5	-119.1	3.699	3.677	29	26	0.022	3	0	-1	0
2022-04-04 04:23:38	20	332.5	-119.1	3.7	3.68	29	26	0.02	3	1	0	0
2022-04-04 04:23:58	20	332.8	-119.1	3.701	3.682	29	26	0.019	3	0	-1	0.2
2022-04-04 04:24:18	21	332.8	-119.3	3.704	3.686	29	26	0.018	3	1	0	0.3
2022-04-04 04:24:38	21	332.8	-119	3.706	3.688	29	26	0.018	3	0	-1	0.2
2022-04-04 04:24:58	22	333.3	-119.2	3.707	3.687	29	26	0.02	3	1	0	74.6
2022-04-04 04:25:18	22	330.3	-44.6	3.676	3.661	29	26	0.015	3	0	0	73.6
2022-04-04 04:25:38	22	332.8	-118.2	3.702	3.686	29	26	0.016	3	0	-1	1
2022-04-04 04:25:58	23	333.3	-119.2	3.708	3.69	29	26	0.018	3	1	0	0.1
2022-04-04 04:26:18	23	333.5	-119.1	3.712	3.695	29	26	0.017	3	0	-1	0
2022-04-04 04:26:38	24	333.8	-119.1	3.714	3.696	29	26	0.018	3	1	0	0
2022-04-04 04:26:58	24	334	-119.1	3.714	3.697	29	26	0.017	3	0	-1	0
2022-04-04 04:27:18	25	334	-119.1	3.717	3.699	29	26	0.018	3	1	0	0
2022-04-04 04:27:38	25	334	-119.1	3.719	3.703	29	26	0.016	3	0	-1	0.1
2022-04-04 04:27:58	26	334.3	-119	3.721	3.704	29	26	0.017	3	1	0	0.1
2022-04-04 04:28:18	26	334.5	-119.1	3.722	3.704	30	26	0.018	4	0	-1	0
2022-04-04 04:28:38	27	334.8	-119.1	3.724	3.706	30	26	0.018	4	1	0	0
2022-04-04 04:28:58	27	335	-119.1	3.726	3.709	30	26	0.017	4	0	0	74.6
2022-04-04 04:29:18	27	330.8	-44.5	3.685	3.67	30	27	0.015	3	0	-1	74.3
2022-04-04 04:29:38	28	335	-118.8	3.726	3.709	30	27	0.017	3	1	0	0.3
2022-04-04 04:29:58	28	335.3	-119.1	3.729	3.712	30	27	0.017	3	0	-1	0.2
2022-04-04 04:30:18	29	335.3	-118.9	3.731	3.713	30	27	0.018	3	1	0	0.1
2022-04-04 04:30:38	29	335.5	-119	3.734	3.717	30	27	0.017	3	0	-1	0
2022-04-04 04:30:58	30	335.5	-119	3.736	3.719	30	27	0.017	3	1	0	0.4
2022-04-04 04:31:18	30	335.8	-119.4	3.738	3.719	30	27	0.019	3	0	-1	0.4
2022-04-04 04:31:38	31	336.3	-119	3.741	3.723	30	27	0.018	3	1	0	0.2
2022-04-04 04:31:58	31	336.3	-119.2	3.743	3.726	30	27	0.017	3	0	-1	0.1
2022-04-04 04:32:18	32	336.5	-119.1	3.745	3.728	30	27	0.017	3	1	0	0.1
2022-04-04 04:32:38	32	336.8	-119	3.748	3.728	30	27	0.02	3	0	0	0.3
2022-04-04 04:32:58	32	336.8	-119.3	3.75	3.731	30	27	0.019	3	0	-1	0.2
2022-04-04 04:33:18	33	337	-119.1	3.75	3.731	30	27	0.019	3	1	0	0.1
2022-04-04 04:33:38	33	337.3	-119	3.754	3.736	31	27	0.018	4	0	-1	0.3
2022-04-04 04:33:58	34	337.5	-119.3	3.757	3.738	31	27	0.019	4	1	0	0.3
2022-04-04 04:34:18	34	337.8	-119	3.757	3.739	31	28	0.018	3	0	-1	0.1
2022-04-04 04:34:38	35	338	-119.1	3.76	3.741	31	28	0.019	3	1	0	0
2022-04-04 04:34:58	35	338	-119.1	3.762	3.742	31	28	0.02	3	0	-1	0
2022-04-04 04:35:18	36	338.3	-119.1	3.764	3.744	31	28	0.02	3	1	0	0
2022-04-04 04:35:38	36	338.5	-119.1	3.767	3.746	31	28	0.021	3	0	-1	0
2022-04-04 04:35:58	37	338.8	-119.1	3.77	3.749	31	28	0.021	3	1	0	0.1
2022-04-04 04:36:18	37	338.8	-119.2	3.772	3.752	31	28	0.02	3	0	-1	0.1
2022-04-04 04:36:38	38	339.1	-119.1	3.775	3.753	31	28	0.022	3	1	0	0
2022-04-04 04:36:58	38	339.6	-119.1	3.778	3.758	31	28	0.02	3	0	-1	0.1
2022-04-04 04:37:18	39	339.8	-119	3.781	3.761	32	28	0.02	4	1	0	1.4
2022-04-04 04:37:38	39	339.8	-117.6	3.783	3.763	32	28	0.02	4	0	-1	0.9
2022-04-04 04:37:58	40	339.8	-116.7	3.787	3.765	32	28	0.022	4	1	0	0
2022-04-04 04:38:18	40	340.3	-116.7	3.789	3.766	32	28	0.023	4	0	-1	0.3
2022-04-04 04:38:38	41	340.6	-116.4	3.791	3.768	32	29	0.023	3	1	0	1.1
2022-04-04 04:38:58	41	340.8	-115.3	3.794	3.773	32	29	0.021	3	0	0	0.3
2022-04-04 04:39:18	41	341.1	-115	3.796	3.774	32	29	0.022	3	0	-1	0
2022-04-04 04:39:38	42	341.6	-115	3.799	3.777	32	29	0.022	3	1	9	101.5
2022-04-04 05:47:08	33	328.5	-13.5	3.657	3.644	30	26	0.013	4	-9	0	0.7
2022-04-04 05:47:28	33	328.5	-12.8	3.658	3.645	30	26	0.013	4	0	0	0.4
2022-04-04 05:47:48	33	328.5	-12.4	3.658	3.645	30	26	0.013	4	0	0	0.1
2022-04-04 05:48:08	33	328.5	-12.5	3.658	3.646	30	26	0.012	4	0	0	0.1
2022-04-04 05:48:28	33	328.5	-12.4	3.659	3.646	30	26	0.013	4	0	0	0.1
2022-04-04 05:48:48	33	328.8	-12.3	3.659	3.646	30	26	0.013	4	0	-1	104.1
2022-04-04 05:49:08	34	333.8	-116.4	3.712	3.697	30	26	0.015	4	1	0	0.3
2022-04-04 05:49:28	34	334.5	-116.1	3.719	3.703	30	26	0.016	4	0	-1	0.3
2022-04-04 05:49:48	35	334.8	-116.4	3.724	3.709	30	26	0.015	4	1	0	0.2
2022-04-04 05:50:08	35	335.3	-116.2	3.727	3.711	30	26	0.016	4	0	-1	0.1
2022-04-04 05:50:28	36	335.3	-116.1	3.73	3.713	30	26	0.017	4	1	0	0.5
2022-04-04 05:50:48	36	335.5	-116.6	3.734	3.717	30	26	0.017	4	0	-1	0
2022-04-04 05:51:08	37	336	-116.6	3.738	3.721	30	26	0.017	4	1	0	0.4
2022-04-04 05:51:28	37	336.3	-116.2	3.741	3.724	30	26	0.017	4	0	-1	0.1
2022-04-04 05:51:48	38	336.3	-116.3	3.745	3.727	30	26	0.018	4	1	0	0.2
2022-04-04 05:52:08	38	336.8	-116.5	3.749	3.73	30	26	0.019	4	0	-1	0.2
2022-04-04 05:52:28	39	337	-116.3	3.751	3.734	30	26	0.017	4	1	0	0.1
2022-04-04 05:52:48	39	337.5	-116.2	3.756	3.735	30	26	0.021	4	0	-1	0.2
2022-04-04 05:53:08	40	337.8	-116.4	3.759	3.739	30	26	0.02	4	1	0	0.2
2022-04-04 05:53:28	40	338	-116.2	3.763	3.744	30	26	0.019	4	0	-1	0.2
2022-04-04 05:53:48	41	338.3	-116.4	3.767	3.745	30	26	0.022	4	1	0	0
2022-04-04 05:54:08	41	338.8	-116.4	3.77	3.75	30	26	0.02	4	0	0	0
2022-04-04 05:54:28	41	339.1	-116.4	3.775	3.754	30	26	0.021	4	0	-1	0.1
2022-04-04 05:54:48	42	339.6	-116.3	3.78	3.758	30	26	0.022	4	1	0	0.1
2022-04-04 05:55:08	42	339.8	-116.4	3.783	3.762	30	26	0.021	4	0	-1	0
2022-04-04 05:55:28	43	340.3	-116.4	3.787	3.766	30	26	0.021	4	1	0	0.2
2022-04-04 05:55:48	43	340.8	-116.6	3.793	3.771	30	26	0.022	4	0	-1	0.4
2022-04-04 05:56:08	44	341.1	-116.2	3.798	3.774	30	26	0.024	4	1	0	0.8
2022-04-04 05:56:28	44	341.6	-117	3.801	3.778	30	26	0.023	4	0	-1	0.1
2022-04-04 05:56:48	45	341.8	-117.1	3.806	3.783	30	26	0.023	4	1	0	0.1
2022-04-04 05:57:08	45	342.3	-117.2	3.809	3.786	30	26	0.023	4	0	-1	0.2
2022-04-04 05:57:28	46	342.6	-117	3.814	3.79	30	26	0.024	4	1	0	0
2022-04-04 05:57:48	46	342.8	-117	3.817	3.794	30	27	0.023	3	0	-1	0.3
2022-04-04 05:58:08	47	343.1	-116.7	3.821	3.795	31	27	0.026	4	1	0	0.1
2022-04-04 05:58:28	47	343.6	-116.8	3.825	3.801	31	27	0.024	4	0	-1	0.3
2022-04-04 05:58:48	48	343.8	-116.5	3.829	3.804	31	27	0.025	4	1	0	0.2
2022-04-04 05:59:08	48	344.3	-116.7	3.833	3.808	30	27	0.025	3	0	-1	0
2022-04-04 05:59:28	49	344.6	-116.7	3.836	3.811	31	27	0.025	4	1	0	0.1
2022-04-04 05:59:48	49	344.6	-116.6	3.841	3.814	31	27	0.027	4	0	-1	0.2
2022-04-04 06:00:08	50	345.1	-116.8	3.845	3.817	31	27	0.028	4	1	0	0.1
2022-04-04 06:00:28	50	345.3	-116.7	3.848	3.822	31	27	0.026	4	0	0	0.1
2022-04-04 06:00:48	50	345.8	-116.6	3.852	3.826	31	27	0.026	4	0	-1	0.6
2022-04-04 06:01:08	51	346.3	-117.2	3.857	3.829	31	27	0.028	4	1	0	0.3
2022-04-04 06:01:28	51	346.6	-116.9	3.862	3.834	31	27	0.028	4	0	-1	0.2
2022-04-04 06:01:48	52	346.8	-117.1	3.865	3.838	31	27	0.027	4	1	0	0.3
2022-04-04 06:02:08	52	347.3	-116.8	3.869	3.841	31	27	0.028	4	0	-1	0.4
2022-04-04 06:02:28	53	347.6	-116.4	3.873	3.845	31	27	0.028	4	1	0	0.4
2022-04-04 06:02:48	53	348.1	-116.8	3.879	3.849	31	27	0.03	4	0	-1	0.1
2022-04-04 06:03:08	54	348.6	-116.9	3.882	3.854	31	27	0.028	4	1	0	0.1
2022-04-04 06:03:28	54	348.6	-116.8	3.887	3.858	31	27	0.029	4	0	-1	0.3
2022-04-04 06:03:48	55	349.1	-116.5	3.891	3.861	31	27	0.03	4	1	0	0.3
2022-04-04 06:04:08	55	349.6	-116.8	3.897	3.866	31	27	0.031	4	0	-1	0.1
2022-04-04 06:04:28	56	350.1	-116.9	3.901	3.87	31	27	0.031	4	1	0	0.1
2022-04-04 06:04:48	56	350.6	-117	3.906	3.874	31	27	0.032	4	0	-1	0.3
2022-04-04 06:05:08	57	350.6	-116.7	3.91	3.879	31	27	0.031	4	1	0	0.2
2022-04-04 06:05:28	57	351.4	-116.9	3.915	3.885	31	27	0.03	4	0	-1	0
2022-04-04 06:05:48	58	351.6	-116.9	3.92	3.889	31	27	0.031	4	1	0	0.2
2022-04-04 06:06:08	58	352.1	-117.1	3.925	3.893	31	27	0.032	4	0	0	0.2
2022-04-04 06:06:28	58	352.6	-116.9	3.93	3.898	31	27	0.032	4	0	-1	0.1
2022-04-04 06:06:48	59	352.9	-117	3.935	3.901	31	27	0.034	4	1	0	0.4
2022-04-04 06:07:08	59	353.4	-116.6	3.939	3.907	31	27	0.032	4	0	-1	0.3
2022-04-04 06:07:28	60	353.9	-116.9	3.944	3.912	31	27	0.032	4	1	0	0.5
2022-04-04 06:07:48	60	354.1	-116.4	3.95	3.916	31	27	0.034	4	0	-1	0.3
2022-04-04 06:08:08	61	354.6	-116.7	3.955	3.923	31	27	0.032	4	1	0	0.3
2022-04-04 06:08:28	61	355.1	-117	3.96	3.927	31	27	0.033	4	0	-1	0.1
2022-04-04 06:08:48	62	355.6	-116.9	3.965	3.931	31	27	0.034	4	1	0	15.1
2022-04-04 06:09:08	62	355.4	-101.8	3.962	3.928	31	27	0.034	4	0	-1	0.1
2022-04-04 06:09:28	63	355.6	-101.9	3.966	3.932	31	27	0.034	4	1	0	0
2022-04-04 06:09:48	63	355.9	-101.9	3.969	3.935	31	27	0.034	4	0	-1	0
2022-04-04 06:10:08	64	356.1	-101.9	3.972	3.939	31	27	0.033	4	1	0	0
2022-04-04 06:10:28	64	356.9	-101.9	3.978	3.945	31	27	0.033	4	0	0	0.1
2022-04-04 06:10:48	64	357.1	-101.8	3.982	3.949	31	27	0.033	4	0	-1	0.2
2022-04-04 06:11:08	65	357.4	-101.6	3.987	3.953	31	27	0.034	4	1	0	0.4
2022-04-04 06:11:28	65	357.9	-102	3.99	3.957	31	27	0.033	4	0	-1	0.2
2022-04-04 06:11:48	66	358.1	-101.8	3.995	3.962	31	27	0.033	4	1	0	0.2
2022-04-04 06:12:08	66	358.6	-102	4	3.965	31	27	0.035	4	0	0	0.2
2022-04-04 06:12:28	66	358.9	-102.2	4.005	3.971	31	27	0.034	4	0	-1	0.1
2022-04-04 06:12:48	67	359.4	-102.1	4.009	3.974	30	27	0.035	3	1	0	0.3
2022-04-04 06:13:08	67	359.9	-101.8	4.013	3.979	30	27	0.034	3	0	-1	0.3
2022-04-04 06:13:28	68	360.1	-102.1	4.018	3.983	30	27	0.035	3	1	0	0.3
2022-04-04 06:13:48	68	360.6	-101.8	4.022	3.989	30	27	0.033	3	0	0	0.4
2022-04-04 06:14:08	68	361.1	-102.2	4.026	3.991	30	27	0.035	3	0	-1	0.4
2022-04-04 06:14:28	69	361.4	-101.8	4.032	3.997	30	27	0.035	3	1	0	0
2022-04-04 06:14:48	69	361.9	-101.8	4.037	4.001	30	27	0.036	3	0	-1	0.1
2022-04-04 06:15:08	70	362.4	-101.9	4.041	4.006	30	27	0.035	3	1	0	0.1
2022-04-04 06:15:28	70	362.6	-101.8	4.046	4.011	30	27	0.035	3	0	0	0
2022-04-04 06:15:48	70	363.1	-101.8	4.051	4.016	30	27	0.035	3	0	-1	0.3
2022-04-04 06:16:08	71	363.4	-102.1	4.055	4.019	30	27	0.036	3	1	0	0
2022-04-04 06:16:28	71	363.9	-102.1	4.06	4.024	30	27	0.036	3	0	-1	0.2
2022-04-04 06:16:48	72	364.4	-101.9	4.064	4.029	30	27	0.035	3	1	0	0.4
2022-04-04 06:17:08	72	364.7	-102.3	4.069	4.033	30	27	0.036	3	0	-1	0.5
2022-04-04 06:17:28	73	365.2	-101.8	4.074	4.038	30	27	0.036	3	1	0	0.1
2022-04-04 06:17:48	73	365.7	-101.9	4.078	4.042	30	27	0.036	3	0	0	0.2
2022-04-04 06:18:08	73	366.2	-101.7	4.084	4.046	30	27	0.038	3	0	-1	0.3
2022-04-04 06:18:28	74	366.4	-102	4.088	4.052	30	27	0.036	3	1	0	0.2
2022-04-04 06:18:48	74	366.9	-101.8	4.094	4.057	30	27	0.037	3	0	-1	0
2022-04-04 06:19:08	75	367.4	-101.8	4.099	4.061	30	27	0.038	3	1	0	55.2
2022-04-04 06:19:28	75	364.7	-46.6	4.071	4.038	30	27	0.033	3	0	0	0
2022-04-04 06:19:48	75	364.7	-46.6	4.07	4.034	30	27	0.036	3	0	-1	0.1
2022-04-04 06:20:08	76	364.4	-46.7	4.069	4.035	30	27	0.034	3	1	0	0.2
2022-04-04 06:20:28	76	364.7	-46.9	4.07	4.035	30	26	0.035	4	0	0	0
2022-04-04 06:20:48	76	364.7	-46.9	4.071	4.036	30	26	0.035	4	0	0	0.3
2022-04-04 06:21:08	76	364.9	-46.6	4.072	4.039	30	26	0.033	4	0	-1	0.2
2022-04-04 06:21:28	77	365.2	-46.8	4.074	4.04	30	26	0.034	4	1	0	0.2
2022-04-04 06:21:48	77	365.2	-46.6	4.076	4.042	29	26	0.034	3	0	0	0
2022-04-04 06:22:08	77	365.4	-46.6	4.078	4.044	29	26	0.034	3	0	-1	0.2
2022-04-04 06:22:28	78	365.7	-46.4	4.08	4.047	29	26	0.033	3	1	0	0.4
2022-04-04 06:22:48	78	365.9	-46.8	4.083	4.048	29	26	0.035	3	0	0	0
2022-04-04 06:23:08	78	366.2	-46.8	4.085	4.051	29	26	0.034	3	0	-1	0.1
2022-04-04 06:23:28	79	366.2	-46.9	4.086	4.053	29	26	0.033	3	1	0	0.1
2022-04-04 06:23:48	79	366.4	-46.8	4.089	4.055	29	26	0.034	3	0	0	2.1
2022-04-04 06:24:08	79	366.7	-48.9	4.093	4.057	29	26	0.036	3	0	0	0.1
2022-04-04 06:24:28	79	366.9	-48.8	4.095	4.06	29	26	0.035	3	0	-1	0
2022-04-04 06:24:48	80	367.2	-48.8	4.097	4.063	29	26	0.034	3	1	0	0
2022-04-04 06:25:08	80	367.4	-48.8	4.1	4.065	29	26	0.035	3	0	0	0
2022-04-04 06:25:28	80	367.4	-48.8	4.102	4.068	29	25	0.034	4	0	-1	0.2
2022-04-04 06:25:48	81	367.7	-49	4.105	4.069	29	25	0.036	4	1	0	0.3
2022-04-04 06:26:08	81	367.9	-48.7	4.107	4.071	29	25	0.036	4	0	0	0.1
2022-04-04 06:26:28	81	368.2	-48.8	4.11	4.073	28	25	0.037	3	0	0	0.2
2022-04-04 06:26:48	81	368.4	-49	4.112	4.076	28	25	0.036	3	0	-1	0.2
2022-04-04 06:27:08	82	368.7	-48.8	4.114	4.079	28	25	0.035	3	1	0	0
2022-04-04 06:27:28	82	368.7	-48.8	4.116	4.081	28	25	0.035	3	0	0	0.1
2022-04-04 06:27:48	82	368.9	-48.9	4.118	4.082	28	25	0.036	3	0	-1	0.1
2022-04-04 06:28:08	83	369.2	-49	4.121	4.085	28	25	0.036	3	1	0	0.1
2022-04-04 06:28:28	83	369.4	-48.9	4.123	4.087	28	25	0.036	3	0	0	0.1
2022-04-04 06:28:48	83	369.7	-49	4.125	4.09	28	25	0.035	3	0	0	0.2
2022-04-04 06:29:08	83	369.7	-48.8	4.127	4.092	28	25	0.035	3	0	-1	0
2022-04-04 06:29:28	84	369.9	-48.8	4.13	4.094	28	25	0.036	3	1	0	0.1
2022-04-04 06:29:48	84	370.2	-48.9	4.131	4.096	28	25	0.035	3	0	0	0.2
2022-04-04 06:30:08	84	370.4	-49.1	4.135	4.099	28	25	0.036	3	0	0	0.4
2022-04-04 06:30:28	84	370.7	-48.7	4.136	4.101	28	25	0.035	3	0	-1	0.2
2022-04-04 06:30:48	85	370.9	-48.9	4.139	4.104	28	25	0.035	3	1	0	0
2022-04-04 06:31:08	85	370.9	-48.9	4.141	4.106	28	25	0.035	3	0	0	0.1
2022-04-04 06:31:28	85	371.4	-48.8	4.143	4.107	28	25	0.036	3	0	0	0.2
2022-04-04 06:31:48	85	371.4	-48.6	4.146	4.11	28	25	0.036	3	0	-1	0.2
2022-04-04 06:32:08	86	371.7	-48.8	4.148	4.112	28	25	0.036	3	1	0	0.1
2022-04-04 06:32:28	86	371.7	-48.9	4.15	4.114	28	25	0.036	3	0	-1	0
2022-04-04 06:32:48	87	372.2	-48.9	4.152	4.117	28	25	0.035	3	1	0	0
2022-04-04 06:33:08	87	372.2	-48.9	4.154	4.12	28	25	0.034	3	0	0	0
2022-04-04 06:33:28	87	372.4	-48.9	4.157	4.121	28	25	0.036	3	0	-1	0.1
2022-04-04 06:33:48	88	372.7	-48.8	4.159	4.124	28	25	0.035	3	1	0	0.1
2022-04-04 06:34:08	88	372.9	-48.7	4.162	4.126	28	25	0.036	3	0	-1	0.2
2022-04-04 06:34:28	89	373.2	-48.9	4.164	4.129	28	25	0.035	3	1	0	0.1
2022-04-04 06:34:48	89	373.4	-49	4.166	4.131	28	25	0.035	3	0	0	0.2
2022-04-04 06:35:08	89	373.4	-48.8	4.169	4.133	28	25	0.036	3	0	-1	0.1
2022-04-04 06:35:28	90	373.7	-48.9	4.17	4.134	28	25	0.036	3	1	0	0
2022-04-04 06:35:48	90	373.9	-48.9	4.173	4.137	28	25	0.036	3	0	-1	0.1
2022-04-04 06:36:08	91	374.2	-48.8	4.175	4.139	28	25	0.036	3	1	0	0.1
2022-04-04 06:36:28	91	374.4	-48.9	4.177	4.142	28	25	0.035	3	0	0	0.1
2022-04-04 06:36:48	91	374.4	-48.8	4.18	4.144	28	25	0.036	3	0	-1	0.3
2022-04-04 06:37:08	92	374.9	-49.1	4.183	4.147	28	25	0.036	3	1	0	0.1
2022-04-04 06:37:28	92	374.9	-49	4.185	4.148	28	25	0.037	3	0	0	0.2
2022-04-04 06:37:48	92	375.2	-48.8	4.186	4.151	28	25	0.035	3	0	-1	0.1
2022-04-04 06:38:08	93	375.2	-48.9	4.189	4.153	28	25	0.036	3	1	0	0.2
2022-04-04 06:38:28	93	375.4	-48.7	4.191	4.155	28	25	0.036	3	0	0	0.2
2022-04-04 06:38:48	93	375.7	-48.9	4.193	4.158	28	25	0.035	3	0	-1	0.2
2022-04-04 06:39:08	94	376.2	-49.1	4.195	4.16	28	25	0.035	3	1	0	0.1
2022-04-04 06:39:28	94	376.2	-49	4.198	4.163	28	25	0.035	3	0	0	0.2
2022-04-04 06:39:48	94	376.5	-48.8	4.201	4.164	28	25	0.037	3	0	72	49.4
2022-04-04 16:56:58	22	322	0.6	3.59	3.571	31	28	0.019	3	-72	0	15.5
2022-04-04 16:57:18	22	323	-14.9	3.598	3.58	31	28	0.018	3	0	0	0.1
2022-04-04 16:57:38	22	323	-15	3.6	3.581	31	28	0.019	3	0	0	0.2
2022-04-04 16:57:58	22	323	-15.2	3.602	3.583	31	28	0.019	3	0	0	0
2022-04-04 16:58:18	22	323.2	-15.2	3.602	3.584	31	28	0.018	3	0	0	0
2022-04-04 16:58:38	22	323.2	-15.2	3.603	3.584	31	28	0.019	3	0	0	34.9
2022-04-04 16:58:58	22	323.5	-50.1	3.604	3.586	31	28	0.018	3	0	0	68.6
2022-04-04 16:59:18	22	328.5	-118.7	3.657	3.638	31	28	0.019	3	0	-1	0.7
2022-04-04 16:59:38	23	329.5	-119.4	3.67	3.649	31	28	0.021	3	1	0	0
2022-04-04 16:59:58	23	330.5	-119.4	3.677	3.658	31	28	0.019	3	0	-1	0.1
2022-04-04 17:00:18	24	330.8	-119.3	3.684	3.664	31	28	0.02	3	1	0	0
2022-04-04 17:00:38	24	331.3	-119.3	3.689	3.67	31	28	0.019	3	0	-1	0.1
2022-04-04 17:00:58	25	331.8	-119.2	3.693	3.674	31	28	0.019	3	1	0	0
2022-04-04 17:01:18	25	332	-119.2	3.696	3.678	31	28	0.018	3	0	-1	0.1
2022-04-04 17:01:38	26	332.5	-119.3	3.7	3.683	31	29	0.017	2	1	0	0
2022-04-04 17:01:58	26	332.8	-119.3	3.702	3.686	31	29	0.016	2	0	-1	0
2022-04-04 17:02:18	27	333	-119.3	3.706	3.689	31	29	0.017	2	1	0	0
2022-04-04 17:02:38	27	333.3	-119.3	3.707	3.692	31	29	0.015	2	0	-1	0
2022-04-04 17:02:58	28	333.3	-119.3	3.71	3.694	31	29	0.016	2	1	0	0
2022-04-04 17:03:18	28	333.5	-119.3	3.712	3.696	31	29	0.016	2	0	-1	0
2022-04-04 17:03:38	29	333.8	-119.3	3.714	3.698	31	29	0.016	2	1	0	0
2022-04-04 17:03:58	29	334	-119.3	3.716	3.7	31	29	0.016	2	0	0	0
2022-04-04 17:04:18	29	334	-119.3	3.719	3.703	31	29	0.016	2	0	-1	0
2022-04-04 17:04:38	30	334.3	-119.3	3.721	3.705	31	29	0.016	2	1	0	1.6
2022-04-04 17:04:58	30	334.5	-117.7	3.722	3.706	32	29	0.016	3	0	-1	0.8
2022-04-04 17:05:18	31	334.5	-116.9	3.723	3.707	32	29	0.016	3	1	0	4.2
2022-04-04 17:05:38	31	334.5	-112.7	3.723	3.708	32	29	0.015	3	0	-1	0.1
2022-04-04 17:05:58	32	334.8	-112.6	3.725	3.709	32	29	0.016	3	1	0	0
2022-04-04 17:06:18	32	335	-112.6	3.727	3.711	32	29	0.016	3	0	-1	0.5
2022-04-04 17:06:38	33	335	-113.1	3.729	3.713	32	29	0.016	3	1	0	0.1
2022-04-04 17:06:58	33	335.3	-113	3.731	3.714	32	29	0.017	3	0	-1	0
2022-04-04 17:07:18	34	335.5	-113	3.734	3.717	32	29	0.017	3	1	0	1.9
2022-04-04 17:07:38	34	335.8	-114.9	3.737	3.72	32	30	0.017	2	0	-1	0
2022-04-04 17:07:58	35	336	-114.9	3.739	3.722	32	30	0.017	2	1	0	0.1
2022-04-04 17:08:18	35	336.3	-114.8	3.742	3.724	32	30	0.018	2	0	-1	0.3
2022-04-04 17:08:38	36	336.3	-115.1	3.744	3.727	32	30	0.017	2	1	0	1
2022-04-04 17:08:58	36	336.5	-116.1	3.747	3.73	32	30	0.017	2	0	0	1
2022-04-04 17:09:18	36	337	-117.1	3.75	3.731	32	30	0.019	2	0	-1	0
2022-04-04 17:09:38	37	337	-117.1	3.754	3.735	32	30	0.019	2	1	0	0.3
2022-04-04 17:09:58	37	337.3	-116.8	3.756	3.737	32	30	0.019	2	0	-1	0.4
2022-04-04 17:10:18	38	337.5	-117.2	3.758	3.74	32	30	0.018	2	1	0	0.3
2022-04-04 17:10:38	38	338	-116.9	3.762	3.743	32	30	0.019	2	0	-1	0.3
2022-04-04 17:10:58	39	338	-117.2	3.764	3.745	32	30	0.019	2	1	0	0.4
2022-04-04 17:11:18	39	338.3	-116.8	3.767	3.748	32	30	0.019	2	0	-1	0.1
2022-04-04 17:11:38	40	338.8	-116.9	3.77	3.75	32	30	0.02	2	1	0	0.2
2022-04-04 17:11:58	40	339.1	-117.1	3.773	3.753	32	30	0.02	2	0	-1	0.3
2022-04-04 17:12:18	41	339.1	-116.8	3.776	3.756	32	30	0.02	2	1	0	0.2
2022-04-04 17:12:38	41	339.6	-117	3.78	3.759	32	30	0.021	2	0	-1	0.1
2022-04-04 17:12:58	42	339.8	-116.9	3.783	3.762	32	30	0.021	2	1	0	0.6
2022-04-04 17:13:18	42	339.8	-116.3	3.786	3.765	32	30	0.021	2	0	-1	0.7
2022-04-04 17:13:38	43	340.3	-117	3.79	3.768	32	30	0.022	2	1	0	0.1
2022-04-04 17:13:58	43	340.6	-116.9	3.793	3.771	32	30	0.022	2	0	-1	0.3
2022-04-04 17:14:18	44	340.8	-117.2	3.797	3.774	32	30	0.023	2	1	0	0.5
2022-04-04 17:14:38	44	341.1	-116.7	3.8	3.777	32	30	0.023	2	0	0	0.4
2022-04-04 17:14:58	44	341.6	-117.1	3.803	3.78	32	30	0.023	2	0	-1	0.4
2022-04-04 17:15:18	45	341.8	-116.7	3.807	3.784	32	30	0.023	2	1	0	0.2
2022-04-04 17:15:38	45	342.1	-116.9	3.811	3.787	32	30	0.024	2	0	-1	0.1
2022-04-04 17:15:58	46	342.6	-117	3.815	3.791	32	30	0.024	2	1	0	0.2
2022-04-04 17:16:18	46	342.8	-116.8	3.817	3.794	32	30	0.023	2	0	-1	0.4
2022-04-04 17:16:38	47	343.1	-117.2	3.821	3.797	32	30	0.024	2	1	0	0.5
2022-04-04 17:16:58	47	343.6	-116.7	3.826	3.801	32	30	0.025	2	0	-1	0.5
2022-04-04 17:17:18	48	343.8	-117.2	3.829	3.804	32	30	0.025	2	1	0	0.4
2022-04-04 17:17:38	48	344.1	-116.8	3.833	3.808	32	30	0.025	2	0	-1	0.1
2022-04-04 17:17:58	49	344.3	-116.9	3.837	3.812	32	30	0.025	2	1	0	0.2
2022-04-04 17:18:18	49	344.8	-117.1	3.841	3.816	32	30	0.025	2	0	-1	0.4
2022-04-04 17:18:38	50	345.1	-116.7	3.845	3.82	32	30	0.025	2	1	0	0.3
2022-04-04 17:18:58	50	345.3	-117	3.85	3.823	32	30	0.027	2	0	-1	0.4
2022-04-04 17:19:18	51	345.8	-116.6	3.853	3.827	32	30	0.026	2	1	0	0.4
2022-04-04 17:19:38	51	346.3	-117	3.858	3.831	32	30	0.027	2	0	-1	0.2
2022-04-04 17:19:58	52	346.6	-116.8	3.862	3.835	32	30	0.027	2	1	0	0.2
2022-04-04 17:20:18	52	346.8	-116.6	3.867	3.838	32	30	0.029	2	0	-1	0.1
2022-04-04 17:20:38	53	347.3	-116.7	3.87	3.842	32	30	0.028	2	1	0	0
2022-04-04 17:20:58	53	347.8	-116.7	3.875	3.847	32	30	0.028	2	0	-1	0.4
2022-04-04 17:21:18	54	348.1	-117.1	3.879	3.851	32	30	0.028	2	1	0	0.3
2022-04-04 17:21:38	54	348.6	-116.8	3.884	3.855	32	30	0.029	2	0	-1	0.2
2022-04-04 17:21:58	55	348.8	-117	3.888	3.86	32	30	0.028	2	1	0	0.1
2022-04-04 17:22:18	55	349.3	-117.1	3.893	3.864	32	30	0.029	2	0	-1	0.1
2022-04-04 17:22:38	56	349.8	-117	3.898	3.868	32	30	0.03	2	1	0	0
2022-04-04 17:22:58	56	350.1	-117	3.902	3.872	32	30	0.03	2	0	0	0.3
2022-04-04 17:23:18	56	350.6	-116.7	3.908	3.876	32	30	0.032	2	0	-1	0.4
2022-04-04 17:23:38	57	350.8	-117.1	3.911	3.882	32	30	0.029	2	1	0	0.2
2022-04-04 17:23:58	57	351.4	-116.9	3.916	3.885	32	30	0.031	2	0	-1	0.2
2022-04-04 17:24:18	58	351.6	-116.7	3.921	3.89	32	30	0.031	2	1	0	0
2022-04-04 17:24:38	58	352.1	-116.7	3.927	3.895	32	30	0.032	2	0	-1	0.1
2022-04-04 17:24:58	59	352.6	-116.8	3.931	3.9	32	30	0.031	2	1	0	0.2
2022-04-04 17:25:18	59	353.1	-117	3.935	3.905	32	30	0.03	2	0	-1	0.3
2022-04-04 17:25:38	60	353.4	-116.7	3.941	3.909	32	30	0.032	2	1	0	0.2
2022-04-04 17:25:58	60	353.9	-116.9	3.946	3.914	32	30	0.032	2	0	-1	0
2022-04-04 17:26:18	61	354.4	-116.9	3.951	3.919	32	30	0.032	2	1	0	0.3
2022-04-04 17:26:38	61	354.9	-117.2	3.956	3.924	32	30	0.032	2	0	-1	0
2022-04-04 17:26:58	62	355.1	-117.2	3.961	3.928	32	30	0.033	2	1	0	0.2
2022-04-04 17:27:18	62	355.6	-117	3.966	3.933	32	30	0.033	2	0	-1	14.8
2022-04-04 17:27:38	63	355.4	-102.2	3.963	3.931	32	30	0.032	2	1	0	0.3
2022-04-04 17:27:58	63	355.6	-101.9	3.966	3.934	32	30	0.032	2	0	0	0.2
2022-04-04 17:28:18	63	356.1	-102.1	3.97	3.938	32	30	0.032	2	0	-1	0.3
2022-04-04 17:28:38	64	356.4	-101.8	3.974	3.942	32	30	0.032	2	1	0	0.1
2022-04-04 17:28:58	64	356.9	-101.9	3.978	3.946	32	30	0.032	2	0	-1	0.3
2022-04-04 17:29:18	65	357.1	-102.2	3.983	3.951	32	30	0.032	2	1	0	0.4
2022-04-04 17:29:38	65	357.6	-101.8	3.987	3.955	32	30	0.032	2	0	0	0.3
2022-04-04 17:29:58	65	357.9	-102.1	3.992	3.959	32	30	0.033	2	0	-1	0.4
2022-04-04 17:30:18	66	358.4	-101.7	3.996	3.963	32	30	0.033	2	1	0	0.4
2022-04-04 17:30:38	66	358.9	-102.1	4.002	3.968	32	30	0.034	2	0	-1	0.1
2022-04-04 17:30:58	67	359.1	-102	4.006	3.973	32	30	0.033	2	1	0	0.2
2022-04-04 17:31:18	67	359.6	-101.8	4.01	3.976	32	30	0.034	2	0	-1	0.2
2022-04-04 17:31:38	68	359.9	-102	4.015	3.982	32	30	0.033	2	1	0	0.1
2022-04-04 17:31:58	68	360.4	-101.9	4.019	3.986	32	30	0.033	2	0	0	0.4
2022-04-04 17:32:18	68	360.6	-102.3	4.024	3.991	32	30	0.033	2	0	-1	0.4
2022-04-04 17:32:38	69	361.1	-101.9	4.028	3.995	32	30	0.033	2	1	0	0.2
2022-04-04 17:32:58	69	361.6	-102.1	4.034	4	32	30	0.034	2	0	-1	0.2
2022-04-04 17:33:18	70	362.1	-102.3	4.038	4.003	32	30	0.035	2	1	0	0.3
2022-04-04 17:33:38	70	362.4	-102	4.042	4.009	32	30	0.033	2	0	0	0.3
2022-04-04 17:33:58	70	362.6	-102.3	4.047	4.014	32	30	0.033	2	0	-1	0
2022-04-04 17:34:18	71	363.1	-102.3	4.053	4.018	32	30	0.035	2	1	0	0
2022-04-04 17:34:38	71	363.6	-102.3	4.057	4.023	32	30	0.034	2	0	-1	0.1
2022-04-04 17:34:58	72	364.2	-102.2	4.062	4.026	32	30	0.036	2	1	0	0.2
2022-04-04 17:35:18	72	364.7	-102.4	4.066	4.032	32	30	0.034	2	0	-1	0.3
2022-04-04 17:35:38	73	364.9	-102.1	4.071	4.036	32	29	0.035	3	1	0	0.8
2022-04-04 17:35:58	73	365.4	-101.3	4.075	4.04	32	29	0.035	3	0	0	0.7
2022-04-04 17:36:18	73	365.9	-102	4.081	4.045	31	29	0.036	2	0	-1	0.8
2022-04-04 17:36:38	74	366.2	-101.2	4.086	4.05	31	29	0.036	2	1	0	0.1
2022-04-04 17:36:58	74	366.7	-101.3	4.09	4.054	31	29	0.036	2	0	-1	0.6
2022-04-04 17:37:18	75	367.2	-101.9	4.094	4.059	31	29	0.035	2	1	0	55.3
2022-04-04 17:37:38	75	365.2	-46.6	4.076	4.041	31	29	0.035	2	0	0	0.2
2022-04-04 17:37:58	75	364.7	-46.4	4.07	4.036	31	29	0.034	2	0	-1	0.4
2022-04-04 17:38:18	76	364.7	-46	4.069	4.036	31	29	0.033	2	1	0	0.7
2022-04-04 17:38:38	76	364.7	-46.7	4.07	4.036	31	29	0.034	2	0	0	0.2
2022-04-04 17:38:58	76	364.7	-46.9	4.071	4.037	31	29	0.034	2	0	-1	1.1
2022-04-04 17:39:18	77	364.9	-45.8	4.072	4.038	31	29	0.034	2	1	0	0.1
2022-04-04 17:39:38	77	365.2	-45.9	4.075	4.041	31	29	0.034	2	0	0	0.3
2022-04-04 17:39:58	77	365.4	-46.2	4.077	4.042	31	28	0.035	3	0	-1	0.3
2022-04-04 17:40:18	78	365.4	-46.5	4.078	4.044	31	28	0.034	3	1	0	0.3
2022-04-04 17:40:38	78	365.7	-46.8	4.081	4.046	31	28	0.035	3	0	0	0
2022-04-04 17:40:58	78	365.9	-46.8	4.083	4.049	31	28	0.034	3	0	-1	0.3
2022-04-04 17:41:18	79	365.9	-46.5	4.086	4.051	30	28	0.035	2	1	0	0.5
2022-04-04 17:41:38	79	366.2	-46	4.086	4.053	30	28	0.033	2	0	0	0.3
2022-04-04 17:41:58	79	366.4	-45.7	4.089	4.054	30	28	0.035	2	0	-1	0.4
2022-04-04 17:42:18	80	366.7	-46.1	4.092	4.057	30	28	0.035	2	1	0	0.3
2022-04-04 17:42:38	80	366.7	-45.8	4.093	4.059	30	28	0.034	2	0	0	9.5
2022-04-04 17:42:58	80	366.2	-36.3	4.087	4.053	30	28	0.034	2	0	0	10.3
2022-04-04 17:43:18	80	367.2	-46.6	4.096	4.063	30	28	0.033	2	0	-1	0
2022-04-04 17:43:38	81	367.4	-46.6	4.099	4.065	30	28	0.034	2	1	0	0.5
2022-04-04 17:43:58	81	367.4	-46.1	4.102	4.067	30	27	0.035	3	0	0	0.4
2022-04-04 17:44:18	81	367.7	-46.5	4.104	4.069	30	27	0.035	3	0	-1	0.5
2022-04-04 17:44:38	82	367.9	-46	4.107	4.072	30	27	0.035	3	1	0	0.4
2022-04-04 17:44:58	82	368.2	-45.6	4.108	4.073	30	27	0.035	3	0	0	0.4
2022-04-04 17:45:18	82	368.2	-46	4.11	4.075	30	27	0.035	3	0	0	0.6
2022-04-04 17:45:38	82	368.4	-46.6	4.112	4.079	29	27	0.033	2	0	-1	0
2022-04-04 17:45:58	83	368.7	-46.6	4.116	4.081	29	27	0.035	2	1	0	0.4
2022-04-04 17:46:18	83	368.9	-47	4.117	4.083	29	27	0.034	2	0	0	1.3
2022-04-04 17:46:38	83	368.9	-45.7	4.12	4.085	29	27	0.035	2	0	-1	1.1
2022-04-04 17:46:58	84	369.4	-46.8	4.122	4.087	29	27	0.035	2	1	0	1
2022-04-04 17:47:18	84	369.4	-45.8	4.124	4.089	29	27	0.035	2	0	0	1
2022-04-04 17:47:38	84	369.7	-46.8	4.127	4.092	29	27	0.035	2	0	0	2.4
2022-04-04 17:47:58	84	369.9	-49.2	4.129	4.094	29	27	0.035	2	0	-1	0
2022-04-04 17:48:18	85	370.4	-49.2	4.133	4.098	29	26	0.035	3	1	0	0.1
2022-04-04 17:48:38	85	370.7	-49.3	4.135	4.1	29	26	0.035	3	0	0	0.1
2022-04-04 17:48:58	85	370.7	-49.4	4.138	4.103	29	26	0.035	3	0	0	0.2
2022-04-04 17:49:18	85	370.9	-49.2	4.141	4.106	29	26	0.035	3	0	-1	0
2022-04-04 17:49:38	86	371.2	-49.2	4.143	4.107	29	26	0.036	3	1	0	0.1
2022-04-04 17:49:58	86	371.4	-49.1	4.146	4.11	29	26	0.036	3	0	0	0
2022-04-04 17:50:18	86	371.7	-49.1	4.147	4.112	29	26	0.035	3	0	0	0
2022-04-04 17:50:38	86	371.9	-49.1	4.15	4.114	28	26	0.036	2	0	-1	0
2022-04-04 17:50:58	87	371.9	-49.1	4.152	4.117	28	26	0.035	2	1	0	0
2022-04-04 17:51:18	87	372.2	-49.1	4.155	4.119	28	26	0.036	2	0	-1	0
2022-04-04 17:51:38	88	372.4	-49.1	4.157	4.122	28	26	0.035	2	1	0	0
2022-04-04 17:51:58	88	372.7	-49.1	4.159	4.124	28	26	0.035	2	0	-1	0
2022-04-04 17:52:18	89	372.7	-49.1	4.161	4.126	28	26	0.035	2	1	0	0
2022-04-04 17:52:38	89	372.9	-49.1	4.164	4.128	28	26	0.036	2	0	0	0
2022-04-04 17:52:58	89	373.4	-49.1	4.166	4.131	28	26	0.035	2	0	-1	0.1
2022-04-04 17:53:18	90	373.4	-49.2	4.168	4.132	28	26	0.036	2	1	0	0
2022-04-04 17:53:38	90	373.7	-49.2	4.171	4.135	28	26	0.036	2	0	0	0
2022-04-04 17:53:58	90	373.9	-49.2	4.173	4.137	28	26	0.036	2	0	-1	0
2022-04-04 17:54:18	91	374.2	-49.2	4.175	4.14	28	26	0.035	2	1	0	0
2022-04-04 17:54:38	91	374.4	-49.2	4.178	4.142	28	26	0.036	2	0	0	0
2022-04-04 17:54:58	91	374.4	-49.2	4.18	4.144	28	26	0.036	2	0	-1	0
2022-04-04 17:55:18	92	374.7	-49.2	4.182	4.147	28	26	0.035	2	1	0	0
2022-04-04 17:55:38	92	374.9	-49.2	4.184	4.149	28	26	0.035	2	0	-1	0
2022-04-04 17:55:58	93	375.2	-49.2	4.187	4.152	28	26	0.035	2	1	0	0.1
2022-04-04 17:56:18	93	375.2	-49.1	4.189	4.153	28	26	0.036	2	0	0	0
2022-04-04 17:56:38	93	375.4	-49.1	4.192	4.157	28	26	0.035	2	0	-1	0
2022-04-04 17:56:58	94	375.7	-49.1	4.194	4.158	28	26	0.036	2	1	0	0.1
2022-04-04 17:57:18	94	375.9	-49.2	4.196	4.16	28	26	0.036	2	0	0	0
2022-04-04 17:57:38	94	376.2	-49.2	4.198	4.163	28	26	0.035	2	0	-1	0
2022-04-04 17:57:58	95	376.5	-49.2	4.2	4.165	28	26	0.035	2	1	0	0
2022-04-04 17:58:18	95	376.7	-49.2	4.203	4.167	28	26	0.036	2	0	0	0.1
2022-04-04 17:58:38	95	377	-49.1	4.205	4.17	28	26	0.035	2	0	-1	0.1
2022-04-04 17:58:58	96	377	-49.2	4.207	4.172	28	26	0.035	2	1	0	0.1
2022-04-04 17:59:18	96	377.2	-49.1	4.209	4.175	28	26	0.034	2	0	0	0.1
2022-04-04 17:59:38	96	377.5	-49.2	4.211	4.177	28	26	0.034	2	0	0	0
2022-04-04 17:59:58	96	377.7	-49.2	4.214	4.179	28	26	0.035	2	0	-1	0
2022-04-04 18:00:18	97	378	-49.2	4.217	4.181	28	26	0.036	2	1	93	34.2
2022-04-05 04:34:38	4	314	-15	3.499	3.483	28	25	0.016	3	-93	0	0.1
2022-04-05 04:34:58	4	314.5	-15.1	3.503	3.486	28	25	0.017	3	0	0	0
2022-04-05 04:35:18	4	314.5	-15.1	3.504	3.488	28	25	0.016	3	0	0	0
2022-04-05 04:35:38	4	314.7	-15.1	3.506	3.489	28	25	0.017	3	0	0	0.1
2022-04-05 04:35:58	4	314.7	-15.2	3.507	3.491	28	25	0.016	3	0	0	0.1
2022-04-05 04:36:18	4	315	-15.1	3.508	3.492	28	25	0.016	3	0	-1	44.5
2022-04-05 04:36:38	5	317.2	-59.6	3.531	3.515	28	25	0.016	3	1	0	0.1
2022-04-05 04:36:58	5	318	-59.7	3.537	3.523	28	25	0.014	3	0	0	59.7
2022-04-05 04:37:18	5	321	-119.4	3.571	3.555	28	25	0.016	3	0	-1	0.1
2022-04-05 04:37:38	6	321.7	-119.3	3.581	3.562	28	26	0.019	2	1	0	0
2022-04-05 04:37:58	6	322.2	-119.3	3.589	3.569	29	26	0.02	3	0	0	0.2
2022-04-05 04:38:18	6	323	-119.5	3.596	3.573	29	26	0.023	3	0	-1	0.1
2022-04-05 04:38:38	7	323.5	-119.4	3.603	3.579	29	26	0.024	3	1	0	0
2022-04-05 04:38:58	7	323.7	-119.4	3.608	3.583	29	26	0.025	3	0	-1	0
2022-04-05 04:39:18	8	324.2	-119.4	3.615	3.588	29	26	0.027	3	1	0	0.1
2022-04-05 04:39:38	8	325	-119.5	3.619	3.592	29	26	0.027	3	0	-1	0
2022-04-05 04:39:58	9	325.2	-119.5	3.625	3.597	29	26	0.028	3	1	0	0.1
2022-04-05 04:40:18	9	325.7	-119.4	3.63	3.601	29	26	0.029	3	0	-1	0.1
2022-04-05 04:40:38	10	326.3	-119.5	3.634	3.606	29	26	0.028	3	1	0	0.1
2022-04-05 04:40:58	10	326.5	-119.4	3.639	3.61	29	26	0.029	3	0	-1	0.1
2022-04-05 04:41:18	11	327	-119.5	3.642	3.614	29	26	0.028	3	1	0	0.1
2022-04-05 04:41:38	11	327.3	-119.4	3.647	3.618	29	26	0.029	3	0	-1	0.1
2022-04-05 04:41:58	12	327.8	-119.5	3.651	3.621	29	26	0.03	3	1	0	0
2022-04-05 04:42:18	12	328	-119.5	3.655	3.626	29	26	0.029	3	0	-1	0.1
2022-04-05 04:42:38	13	328.3	-119.4	3.658	3.63	29	26	0.028	3	1	0	0.1
2022-04-05 04:42:58	13	328.8	-119.3	3.662	3.634	29	26	0.028	3	0	-1	0.1
2022-04-05 04:43:18	14	329	-119.4	3.666	3.637	29	26	0.029	3	1	0	0.2
2022-04-05 04:43:38	14	329.3	-119.6	3.669	3.641	29	26	0.028	3	0	-1	0.1
2022-04-05 04:43:58	15	329.8	-119.5	3.673	3.645	29	26	0.028	3	1	0	0
2022-04-05 04:44:18	15	330	-119.5	3.675	3.648	29	26	0.027	3	0	-1	0.1
2022-04-05 04:44:38	16	330.3	-119.6	3.679	3.652	29	27	0.027	2	1	0	0.1
2022-04-05 04:44:58	16	330.8	-119.5	3.682	3.656	29	27	0.026	2	0	-1	0.1
2022-04-05 04:45:18	17	330.8	-119.4	3.685	3.659	30	27	0.026	3	1	0	0.1
2022-04-05 04:45:38	17	331.3	-119.5	3.687	3.662	30	27	0.025	3	0	0	0.2
2022-04-05 04:45:58	17	331.5	-119.3	3.69	3.666	30	27	0.024	3	0	-1	0.2
2022-04-05 04:46:18	18	331.8	-119.5	3.692	3.669	30	27	0.023	3	1	0	0
2022-04-05 04:46:38	18	332	-119.5	3.694	3.673	30	27	0.021	3	0	-1	0.1
2022-04-05 04:46:58	19	332	-119.4	3.697	3.676	30	27	0.021	3	1	0	0
2022-04-05 04:47:18	19	332.5	-119.4	3.699	3.678	30	27	0.021	3	0	4	105.2
2022-04-05 05:36:28	15	321	-14.2	3.579	3.557	29	26	0.022	3	-4	0	0.1
2022-04-05 05:36:48	15	321.5	-14.3	3.581	3.559	29	26	0.022	3	0	0	0
2022-04-05 05:37:08	15	321.5	-14.3	3.583	3.561	29	26	0.022	3	0	0	0
2022-04-05 05:37:28	15	321.5	-14.3	3.584	3.561	29	26	0.023	3	0	0	0
2022-04-05 05:37:48	15	321.7	-14.3	3.586	3.563	29	26	0.023	3	0	0	0
2022-04-05 05:38:08	15	321.7	-14.3	3.586	3.563	29	26	0.023	3	0	0	104.3
2022-04-05 05:38:28	15	326.3	-118.6	3.633	3.608	29	26	0.025	3	0	-1	0.2
2022-04-05 05:38:48	16	327.8	-118.4	3.648	3.624	29	26	0.024	3	1	0	0.2
2022-04-05 05:39:08	16	328.5	-118.6	3.658	3.634	29	26	0.024	3	0	-1	0
2022-04-05 05:39:28	17	329.3	-118.6	3.666	3.641	30	26	0.025	4	1	0	0.2
2022-04-05 05:39:48	17	329.8	-118.4	3.673	3.649	30	26	0.024	4	0	-1	0.1
2022-04-05 05:40:08	18	330.3	-118.5	3.678	3.654	30	26	0.024	4	1	0	0
2022-04-05 05:40:28	18	330.8	-118.5	3.683	3.659	30	26	0.024	4	0	-1	0
2022-04-05 05:40:48	19	331.3	-118.5	3.687	3.664	30	26	0.023	4	1	0	0.1
2022-04-05 05:41:08	19	331.5	-118.6	3.691	3.669	30	26	0.022	4	0	-1	0
2022-04-05 05:41:28	20	331.8	-118.6	3.693	3.673	30	27	0.02	3	1	0	0.1
2022-04-05 05:41:48	20	332	-118.5	3.696	3.676	30	27	0.02	3	0	-1	0.2
2022-04-05 05:42:08	21	332.5	-118.7	3.699	3.68	30	27	0.019	3	1	0	0
2022-04-05 05:42:28	21	332.5	-118.7	3.701	3.683	30	27	0.018	3	0	-1	0.1
2022-04-05 05:42:48	22	332.8	-118.8	3.704	3.686	30	27	0.018	3	1	0	0.4
2022-04-05 05:43:08	22	333	-118.4	3.705	3.687	30	27	0.018	3	0	-1	0.1
2022-04-05 05:43:28	23	333.3	-118.5	3.707	3.689	30	27	0.018	3	1	0	0.3
2022-04-05 05:43:48	23	333.3	-118.8	3.708	3.692	30	27	0.016	3	0	-1	0.1
2022-04-05 05:44:08	24	333.3	-118.7	3.709	3.693	30	27	0.016	3	1	0	0.1
2022-04-05 05:44:28	24	333.5	-118.8	3.712	3.695	30	27	0.017	3	0	0	0.3
2022-04-05 05:44:48	24	333.8	-118.5	3.714	3.698	30	27	0.016	3	0	-1	0.3
2022-04-05 05:45:08	25	334	-118.8	3.715	3.7	30	27	0.015	3	1	0	0.1
2022-04-05 05:45:28	25	334	-118.9	3.717	3.701	30	27	0.016	3	0	-1	0.2
2022-04-05 05:45:48	26	334.3	-118.7	3.719	3.703	30	27	0.016	3	1	0	0.1
2022-04-05 05:46:08	26	334.5	-118.6	3.72	3.703	30	27	0.017	3	0	-1	0.2
2022-04-05 05:46:28	27	334.8	-118.8	3.723	3.706	31	27	0.017	4	1	0	0.1
2022-04-05 05:46:48	27	334.8	-118.7	3.725	3.708	31	27	0.017	4	0	-1	0.1
2022-04-05 05:47:08	28	335	-118.6	3.726	3.71	31	27	0.016	4	1	0	0
2022-04-05 05:47:28	28	335	-118.6	3.728	3.711	31	27	0.017	4	0	-1	0.3
2022-04-05 05:47:48	29	335.3	-118.9	3.73	3.713	31	27	0.017	4	1	0	0
2022-04-05 05:48:08	29	335.3	-118.9	3.732	3.715	31	27	0.017	4	0	-1	0.3
2022-04-05 05:48:28	30	335.5	-118.6	3.734	3.716	31	28	0.018	3	1	0	0.1
2022-04-05 05:48:48	30	335.8	-118.7	3.736	3.719	31	28	0.017	3	0	-1	0
2022-04-05 05:49:08	31	335.8	-118.7	3.737	3.72	31	28	0.017	3	1	0	0
2022-04-05 05:49:28	31	336	-118.7	3.74	3.723	31	28	0.017	3	0	-1	0.1
2022-04-05 05:49:48	32	336.3	-118.8	3.742	3.724	31	28	0.018	3	1	0	0.3
2022-04-05 05:50:08	32	336.5	-118.5	3.744	3.726	31	28	0.018	3	0	-1	0.2
2022-04-05 05:50:28	33	336.5	-118.7	3.746	3.729	31	28	0.017	3	1	0	0.1
2022-04-05 05:50:48	33	336.8	-118.6	3.748	3.73	31	28	0.018	3	0	0	0.2
2022-04-05 05:51:08	33	337	-118.8	3.75	3.734	31	28	0.016	3	0	-1	0.2
2022-04-05 05:51:28	34	337.3	-118.6	3.753	3.735	32	28	0.018	4	1	0	1.5
2022-04-05 05:51:48	34	337.5	-117.1	3.755	3.736	32	28	0.019	4	0	-1	0.7
2022-04-05 05:52:08	35	337.5	-116.4	3.756	3.737	32	28	0.019	4	1	0	0.3
2022-04-05 05:52:28	35	337.8	-116.1	3.759	3.739	32	28	0.02	4	0	-1	0.3
2022-04-05 05:52:48	36	338	-115.8	3.761	3.742	32	28	0.019	4	1	0	0.9
2022-04-05 05:53:08	36	338	-114.9	3.763	3.743	32	28	0.02	4	0	-1	0.3
2022-04-05 05:53:28	37	338.3	-114.6	3.765	3.746	32	29	0.019	3	1	0	0
2022-04-05 05:53:48	37	338.3	-114.6	3.768	3.749	32	29	0.019	3	0	-1	0.3
2022-04-05 05:54:08	38	338.8	-114.3	3.77	3.75	32	29	0.02	3	1	0	0.2
2022-04-05 05:54:28	38	339.1	-114.5	3.773	3.753	32	29	0.02	3	0	-1	1.7
2022-04-05 05:54:48	39	339.1	-116.2	3.776	3.756	32	29	0.02	3	1	0	0
2022-04-05 05:55:08	39	339.6	-116.2	3.779	3.758	32	29	0.021	3	0	-1	0.2
2022-04-05 05:55:28	40	339.8	-116	3.783	3.762	32	29	0.021	3	1	0	0.1
2022-04-05 05:55:48	40	339.8	-115.9	3.785	3.764	32	29	0.021	3	0	0	0.3
2022-04-05 05:56:08	40	340.3	-116.2	3.789	3.767	32	29	0.022	3	0	-1	0.6
2022-04-05 05:56:28	41	340.6	-115.6	3.791	3.77	32	29	0.021	3	1	0	0.4
2022-04-05 05:56:48	41	340.8	-116	3.794	3.772	32	29	0.022	3	0	-1	0.3
2022-04-05 05:57:08	42	341.1	-115.7	3.797	3.776	32	29	0.021	3	1	0	0.4
2022-04-05 05:57:28	42	341.6	-116.1	3.801	3.779	32	29	0.022	3	0	-1	0.3
2022-04-05 05:57:48	43	341.6	-115.8	3.804	3.781	32	29	0.023	3	1	0	0.4
2022-04-05 05:58:08	43	341.8	-116.2	3.807	3.784	32	29	0.023	3	0	-1	0.1
2022-04-05 05:58:28	44	342.3	-116.1	3.811	3.788	32	29	0.023	3	1	0	0.4
2022-04-05 05:58:48	44	342.6	-115.7	3.814	3.792	32	29	0.022	3	0	-1	0
2022-04-05 05:59:08	45	342.8	-115.7	3.817	3.794	32	29	0.023	3	1	0	0.2
2022-04-05 05:59:28	45	343.1	-115.9	3.822	3.797	32	29	0.025	3	0	-1	0.2
2022-04-05 05:59:48	46	343.6	-116.1	3.825	3.801	32	29	0.024	3	1	0	0.3
2022-04-05 06:00:08	46	343.8	-115.8	3.829	3.804	32	29	0.025	3	0	-1	0
2022-04-05 06:00:28	47	344.1	-115.8	3.832	3.808	32	29	0.024	3	1	0	0
2022-04-05 06:00:48	47	344.6	-115.8	3.837	3.811	32	29	0.026	3	0	0	0.1
2022-04-05 06:01:08	47	344.8	-115.7	3.841	3.814	32	29	0.027	3	0	-1	0.5
2022-04-05 06:01:28	48	345.1	-116.2	3.844	3.819	33	29	0.025	4	1	0	0.3
2022-04-05 06:01:48	48	345.3	-115.9	3.849	3.821	33	29	0.028	4	0	-1	0
2022-04-05 06:02:08	49	345.8	-115.9	3.852	3.825	33	29	0.027	4	1	0	0.3
2022-04-05 06:02:28	49	346.3	-115.6	3.856	3.829	33	29	0.027	4	0	-1	0.2
2022-04-05 06:02:48	50	346.6	-115.8	3.861	3.834	33	29	0.027	4	1	0	0.2
2022-04-05 06:03:08	50	347.1	-115.6	3.865	3.837	33	29	0.028	4	0	-1	0.2
2022-04-05 06:03:28	51	347.3	-115.8	3.869	3.841	33	29	0.028	4	1	0	0.1
2022-04-05 06:03:48	51	347.8	-115.9	3.873	3.845	33	29	0.028	4	0	-1	0.2
2022-04-05 06:04:08	52	348.1	-116.1	3.879	3.85	33	29	0.029	4	1	0	0.1
2022-04-05 06:04:28	52	348.3	-116	3.883	3.854	33	29	0.029	4	0	-1	0.2
2022-04-05 06:04:48	53	348.8	-115.8	3.888	3.858	33	29	0.03	4	1	0	0.1
2022-04-05 06:05:08	53	349.1	-115.7	3.892	3.862	33	29	0.03	4	0	0	0.3
2022-04-05 06:05:28	53	349.6	-116	3.896	3.867	33	29	0.029	4	0	-1	0.2
2022-04-05 06:05:48	54	350.1	-115.8	3.902	3.871	33	29	0.031	4	1	0	0.1
2022-04-05 06:06:08	54	350.3	-115.9	3.905	3.875	33	29	0.03	4	0	-1	0.2
2022-04-05 06:06:28	55	350.8	-115.7	3.911	3.88	32	29	0.031	3	1	0	0.2
2022-04-05 06:06:48	55	351.4	-115.9	3.915	3.884	32	29	0.031	3	0	-1	0.2
2022-04-05 06:07:08	56	351.6	-116.1	3.919	3.889	32	29	0.03	3	1	0	0.2
2022-04-05 06:07:28	56	352.1	-115.9	3.925	3.893	32	29	0.032	3	0	-1	0.1
2022-04-05 06:07:48	57	352.6	-115.8	3.93	3.898	32	29	0.032	3	1	0	0
2022-04-05 06:08:08	57	352.9	-115.8	3.934	3.902	32	29	0.032	3	0	-1	0
2022-04-05 06:08:28	58	353.4	-115.8	3.939	3.908	32	29	0.031	3	1	0	0.2
2022-04-05 06:08:48	58	353.6	-115.6	3.944	3.912	32	29	0.032	3	0	-1	0.4
2022-04-05 06:09:08	59	354.1	-116	3.948	3.917	32	29	0.031	3	1	0	0.5
2022-04-05 06:09:28	59	354.6	-115.5	3.953	3.921	32	29	0.032	3	0	-1	0.2
2022-04-05 06:09:48	60	355.1	-115.7	3.96	3.927	32	29	0.033	3	1	0	0.3
2022-04-05 06:10:08	60	355.4	-116	3.965	3.932	32	29	0.033	3	0	-1	15.3
2022-04-05 06:10:28	61	355.4	-100.7	3.962	3.929	32	29	0.033	3	1	0	0.6
2022-04-05 06:10:48	61	355.6	-101.3	3.965	3.932	32	29	0.033	3	0	0	0.1
2022-04-05 06:11:08	61	355.9	-101.2	3.968	3.936	32	29	0.032	3	0	-1	0.1
2022-04-05 06:11:28	62	356.4	-101.1	3.973	3.94	32	29	0.033	3	1	0	0.1
2022-04-05 06:11:48	62	356.6	-101.2	3.976	3.944	32	29	0.032	3	0	-1	0.3
2022-04-05 06:12:08	63	357.1	-100.9	3.981	3.949	32	29	0.032	3	1	0	0.2
2022-04-05 06:12:28	63	357.4	-101.1	3.985	3.952	32	29	0.033	3	0	0	0.2
2022-04-05 06:12:48	63	357.9	-100.9	3.99	3.957	32	29	0.033	3	0	-1	0.1
2022-04-05 06:13:08	64	358.1	-101	3.994	3.962	32	29	0.032	3	1	0	0.2
2022-04-05 06:13:28	64	358.6	-100.8	3.998	3.966	32	29	0.032	3	0	-1	0
2022-04-05 06:13:48	65	358.9	-100.8	4.003	3.97	32	29	0.033	3	1	0	0.5
2022-04-05 06:14:08	65	359.1	-101.3	4.008	3.975	32	29	0.033	3	0	0	0.3
2022-04-05 06:14:28	65	359.6	-101	4.012	3.979	32	29	0.033	3	0	-1	0.3
2022-04-05 06:14:48	66	360.1	-101.3	4.017	3.984	32	29	0.033	3	1	0	0.6
2022-04-05 06:15:08	66	360.6	-100.7	4.021	3.987	32	29	0.034	3	0	-1	0.6
2022-04-05 06:15:28	67	361.1	-101.3	4.025	3.992	32	29	0.033	3	1	0	0.5
2022-04-05 06:15:48	67	361.4	-100.8	4.031	3.997	32	29	0.034	3	0	0	0.3
2022-04-05 06:16:08	67	361.9	-101.1	4.035	4.001	32	29	0.034	3	0	-1	0.1
2022-04-05 06:16:28	68	362.4	-101	4.039	4.005	32	29	0.034	3	1	0	0.1
2022-04-05 06:16:48	68	362.4	-100.9	4.045	4.011	32	29	0.034	3	0	-1	0.1
2022-04-05 06:17:08	69	362.9	-101	4.049	4.014	32	29	0.035	3	1	0	0.1
2022-04-05 06:17:28	69	363.4	-100.9	4.054	4.019	32	29	0.035	3	0	-1	0.3
2022-04-05 06:17:48	70	363.9	-100.6	4.059	4.024	32	29	0.035	3	1	0	0.4
2022-04-05 06:18:08	70	364.4	-101	4.063	4.029	32	28	0.034	4	0	0	0.4
2022-04-05 06:18:28	70	364.7	-101.4	4.068	4.033	32	28	0.035	4	0	-1	0.2
2022-04-05 06:18:48	71	365.2	-101.6	4.073	4.038	32	28	0.035	4	1	0	0.1
2022-04-05 06:19:08	71	365.4	-101.7	4.078	4.043	32	28	0.035	4	0	-1	0.1
2022-04-05 06:19:28	72	365.9	-101.6	4.083	4.047	31	28	0.036	3	1	0	0.1
2022-04-05 06:19:48	72	366.4	-101.7	4.087	4.051	31	28	0.036	3	0	-1	0.3
2022-04-05 06:20:08	73	366.9	-101.4	4.092	4.056	31	28	0.036	3	1	0	0.2
2022-04-05 06:20:28	73	367.2	-101.6	4.097	4.061	31	28	0.036	3	0	0	55.3
2022-04-05 06:20:48	73	364.9	-46.3	4.072	4.037	31	28	0.035	3	0	-1	0.1
2022-04-05 06:21:08	74	364.7	-46.2	4.07	4.035	31	28	0.035	3	1	0	0.4
2022-04-05 06:21:28	74	364.7	-46.6	4.07	4.036	31	28	0.034	3	0	0	0.3
2022-04-05 06:21:48	74	364.7	-46.3	4.07	4.036	31	28	0.034	3	0	-1	0.1
2022-04-05 06:22:08	75	364.9	-46.4	4.072	4.037	31	28	0.035	3	1	0	0.2
2022-04-05 06:22:28	75	365.2	-46.2	4.073	4.039	31	28	0.034	3	0	0	0.2
2022-04-05 06:22:48	75	365.2	-46.4	4.075	4.04	31	28	0.035	3	0	-1	0
2022-04-05 06:23:08	76	365.4	-46.4	4.077	4.042	31	27	0.035	4	1	0	0
2022-04-05 06:23:28	76	365.4	-46.4	4.079	4.045	30	27	0.034	3	0	0	0.1
2022-04-05 06:23:48	76	365.7	-46.3	4.081	4.047	30	27	0.034	3	0	-1	0
2022-04-05 06:24:08	77	365.9	-46.3	4.083	4.049	30	27	0.034	3	1	0	0.1
2022-04-05 06:24:28	77	366.2	-46.4	4.086	4.051	30	27	0.035	3	0	0	0.1
2022-04-05 06:24:48	77	366.2	-46.3	4.088	4.053	30	27	0.035	3	0	0	0.2
2022-04-05 06:25:08	77	366.4	-46.5	4.09	4.055	30	27	0.035	3	0	-1	0.1
2022-04-05 06:25:28	78	366.7	-46.6	4.092	4.056	30	27	0.036	3	1	0	0.3
2022-04-05 06:25:48	78	366.9	-46.3	4.094	4.059	30	27	0.035	3	0	0	0.2
2022-04-05 06:26:08	78	367.2	-46.5	4.096	4.061	30	27	0.035	3	0	-1	0.1
2022-04-05 06:26:28	79	367.2	-46.6	4.098	4.064	30	27	0.034	3	1	0	0
2022-04-05 06:26:48	79	367.4	-46.6	4.1	4.066	30	27	0.034	3	0	0	0.2
2022-04-05 06:27:08	79	367.4	-46.4	4.103	4.069	30	27	0.034	3	0	-1	0.2
2022-04-05 06:27:28	80	367.9	-46.6	4.104	4.07	29	27	0.034	2	1	0	0.3
2022-04-05 06:27:48	80	367.9	-46.3	4.108	4.073	29	26	0.035	3	0	0	0
2022-04-05 06:28:08	80	368.2	-46.3	4.11	4.074	29	26	0.036	3	0	-1	0.1
2022-04-05 06:28:28	81	368.4	-46.4	4.112	4.077	29	26	0.035	3	1	0	0.1
2022-04-05 06:28:48	81	368.7	-46.3	4.114	4.08	29	26	0.034	3	0	0	0
2022-04-05 06:29:08	81	368.9	-46.3	4.116	4.081	29	26	0.035	3	0	-1	0.2
2022-04-05 06:29:28	82	368.9	-46.5	4.119	4.083	29	26	0.036	3	1	0	2.3
2022-04-05 06:29:48	82	369.4	-48.8	4.122	4.086	29	26	0.036	3	0	0	0
2022-04-05 06:30:08	82	369.7	-48.8	4.124	4.09	29	26	0.034	3	0	-1	0.2
2022-04-05 06:30:28	83	369.7	-48.6	4.127	4.091	29	26	0.036	3	1	0	0.2
2022-04-05 06:30:48	83	369.9	-48.8	4.13	4.095	29	26	0.035	3	0	0	0
2022-04-05 06:31:08	83	370.2	-48.8	4.132	4.096	29	26	0.036	3	0	-1	0.1
2022-04-05 06:31:28	84	370.4	-48.7	4.134	4.099	29	26	0.035	3	1	0	0.1
2022-04-05 06:31:48	84	370.7	-48.8	4.137	4.101	29	26	0.036	3	0	0	0
2022-04-05 06:32:08	84	370.9	-48.8	4.139	4.103	28	26	0.036	2	0	0	0.2
2022-04-05 06:32:28	84	370.9	-48.6	4.141	4.106	28	25	0.035	3	0	-1	0.2
2022-04-05 06:32:48	85	371.4	-48.8	4.143	4.109	28	25	0.034	3	1	0	0.1
2022-04-05 06:33:08	85	371.4	-48.7	4.146	4.11	28	25	0.036	3	0	0	0.1
2022-04-05 06:33:28	85	371.7	-48.8	4.148	4.113	28	25	0.035	3	0	-1	0.2
2022-04-05 06:33:48	86	371.9	-48.6	4.151	4.114	28	25	0.037	3	1	0	0.1
2022-04-05 06:34:08	86	372.2	-48.7	4.153	4.117	28	25	0.036	3	0	-1	0.1
2022-04-05 06:34:28	87	372.2	-48.8	4.155	4.119	28	25	0.036	3	1	0	0.2
2022-04-05 06:34:48	87	372.4	-48.6	4.158	4.121	28	25	0.037	3	0	0	0.3
2022-04-05 06:35:08	87	372.4	-48.9	4.16	4.124	28	25	0.036	3	0	-1	0.3
2022-04-05 06:35:28	88	372.9	-48.6	4.162	4.127	28	25	0.035	3	1	0	0.2
2022-04-05 06:35:48	88	372.9	-48.8	4.164	4.128	28	25	0.036	3	0	-1	0
2022-04-05 06:36:08	89	373.4	-48.8	4.166	4.131	28	25	0.035	3	1	0	0.1
2022-04-05 06:36:28	89	373.4	-48.7	4.169	4.133	28	25	0.036	3	0	0	0.2
2022-04-05 06:36:48	89	373.7	-48.9	4.172	4.135	28	25	0.037	3	0	-1	0.3
2022-04-05 06:37:08	90	373.9	-48.6	4.173	4.137	28	25	0.036	3	1	0	0.3
2022-04-05 06:37:28	90	374.2	-48.9	4.176	4.14	28	25	0.036	3	0	-1	0.1
2022-04-05 06:37:48	91	374.4	-48.8	4.178	4.142	28	25	0.036	3	1	0	0.1
2022-04-05 06:38:08	91	374.4	-48.7	4.18	4.144	28	25	0.036	3	0	0	0.1
2022-04-05 06:38:28	91	374.7	-48.8	4.182	4.147	28	25	0.035	3	0	-1	0.2
2022-04-05 06:38:48	92	374.9	-49	4.185	4.149	28	25	0.036	3	1	0	0.1
2022-04-05 06:39:08	92	375.2	-48.9	4.187	4.152	28	25	0.035	3	0	-1	0.1
2022-04-05 06:39:28	93	375.2	-48.8	4.189	4.155	28	25	0.034	3	1	0	0
2022-04-05 06:39:48	93	375.7	-48.8	4.191	4.155	28	25	0.036	3	0	0	0
2022-04-05 06:40:08	93	375.7	-48.8	4.194	4.158	28	25	0.036	3	0	-1	0.2
2022-04-05 06:40:28	94	376.2	-49	4.196	4.16	28	25	0.036	3	1	0	0.3
2022-04-05 06:40:48	94	376.2	-48.7	4.198	4.164	28	25	0.034	3	0	0	0.1
2022-04-05 06:41:08	94	376.5	-48.8	4.201	4.165	28	25	0.036	3	0	74	44.2
2022-04-05 17:35:08	20	321.5	-4.6	3.583	3.564	32	29	0.019	3	-74	0	8.3
2022-04-05 17:35:28	20	322	-12.9	3.589	3.571	32	29	0.018	3	0	0	2.6
2022-04-05 17:35:48	20	322.2	-10.3	3.589	3.572	32	29	0.017	3	0	0	2.5
2022-04-05 17:36:08	20	322	-7.8	3.588	3.571	32	29	0.017	3	0	0	5.8
2022-04-05 17:39:18	20	321.7	-2	3.585	3.567	32	29	0.018	3	0	0	10.7
2022-04-05 17:39:38	20	322.2	-12.7	3.59	3.572	32	29	0.018	3	0	0	1.8
2022-04-05 17:39:58	20	322.2	-10.9	3.591	3.573	32	29	0.018	3	0	0	2.4
2022-04-05 17:40:18	20	322.2	-8.5	3.59	3.573	32	29	0.017	3	0	0	4.5
2022-04-05 17:42:38	20	322	-13	3.589	3.571	32	29	0.018	3	0	0	0.6
2022-04-05 17:42:58	20	322.2	-12.4	3.593	3.575	32	29	0.018	3	0	0	1.9
2022-04-05 17:43:18	20	322.5	-10.5	3.593	3.574	32	29	0.019	3	0	0	0.3
2022-04-05 17:43:38	20	322.5	-10.2	3.593	3.576	32	29	0.017	3	0	0	0.2
2022-04-05 17:43:58	20	322.7	-10	3.594	3.576	32	29	0.018	3	0	0	0.5
2022-04-05 17:44:18	20	322.5	-10.5	3.594	3.576	32	29	0.018	3	0	0	103.6
2022-04-05 17:44:38	20	326.5	-114.1	3.615	3.598	32	29	0.017	3	0	-1	0.2
2022-04-05 17:44:58	21	328	-113.9	3.653	3.635	32	29	0.018	3	1	0	0
2022-04-05 17:45:18	21	329	-113.9	3.662	3.643	32	29	0.019	3	0	-1	0.1
2022-04-05 17:45:38	22	329.8	-114	3.67	3.651	32	29	0.019	3	1	0	0
2022-04-05 17:45:58	22	330	-114	3.675	3.656	32	29	0.019	3	0	0	0
2022-04-05 17:46:18	22	330.5	-114	3.681	3.662	32	29	0.019	3	0	-1	0.5
2022-04-05 17:46:38	23	331	-114.5	3.686	3.667	32	29	0.019	3	1	0	1.3
2022-04-05 17:46:58	23	331.5	-115.8	3.69	3.672	32	29	0.018	3	0	-1	0
2022-04-05 17:47:18	24	331.8	-115.8	3.694	3.676	32	29	0.018	3	1	0	0
2022-04-05 17:47:38	24	332.3	-115.8	3.697	3.679	32	29	0.018	3	0	-1	0.5
2022-04-05 17:47:58	25	332.5	-116.3	3.7	3.683	32	29	0.017	3	1	0	0.2
2022-04-05 17:48:18	25	332.8	-116.1	3.702	3.686	32	29	0.016	3	0	-1	0.1
2022-04-05 17:48:38	26	333	-116	3.705	3.688	32	29	0.017	3	1	0	0.4
2022-04-05 17:48:58	26	333.3	-116.4	3.707	3.691	32	29	0.016	3	0	-1	0.4
2022-04-05 17:49:18	27	333.3	-116	3.709	3.694	32	29	0.015	3	1	0	0.3
2022-04-05 17:49:38	27	333.5	-116.3	3.711	3.696	32	29	0.015	3	0	-1	0.4
2022-04-05 17:49:58	28	333.8	-115.9	3.713	3.698	31	29	0.015	2	1	0	0.2
2022-04-05 17:50:18	28	333.8	-116.1	3.716	3.7	31	29	0.016	2	0	-1	0
2022-04-05 17:50:38	29	334	-116.1	3.718	3.702	31	29	0.016	2	1	0	0.3
2022-04-05 17:50:58	29	334.3	-115.8	3.72	3.704	31	29	0.016	2	0	-1	0.3
2022-04-05 17:51:18	30	334.5	-116.1	3.722	3.705	31	29	0.017	2	1	0	0.3
2022-04-05 17:51:38	30	334.8	-115.8	3.724	3.707	31	29	0.017	2	0	0	0.5
2022-04-05 17:51:58	30	334.8	-116.3	3.726	3.709	31	29	0.017	2	0	-1	0.4
2022-04-05 17:52:18	31	335	-115.9	3.728	3.712	31	29	0.016	2	1	0	0
2022-04-05 17:52:38	31	335.3	-115.9	3.73	3.714	31	29	0.016	2	0	-1	0.3
2022-04-05 17:52:58	32	335.3	-116.2	3.733	3.716	31	29	0.017	2	1	0	0.3
2022-04-05 17:53:18	32	335.5	-115.9	3.735	3.718	31	29	0.017	2	0	-1	0.2
2022-04-05 17:53:38	33	335.8	-116.1	3.737	3.72	31	29	0.017	2	1	0	0.4
2022-04-05 17:53:58	33	336	-115.7	3.739	3.722	31	29	0.017	2	0	-1	0.4
[truncated: 67,402 more rows]
