# Supplementary material for: PufCB-Auth: A lightweight continuous multi-factor authentication scheme integrated PUF with charging behavior features for EV charging
Source: PLoS One. 2026 May 15;21(5):e0344506. doi: 10.1371/journal.pone.0344506 (PMC13178865; doi:10.1371/journal.pone.0344506)
Supplement: S1 Dataset — This file contains the original data used to generate the synthetic user behavior dataset and the corresponding parameter settings for reproducing the statistical analyses and figures reported in this study. (ZIP) [file pone.0344506.s001.zip › ACL4_Oct_data.xlsx]

## Sheet: Sheet1
数据时间	SOC	总电压	总电流	电池单体电压最高值	电池单体电压最低值	最高温度值	最低温度值	电压差值	温度差值	SOC前差	SOC后差	电流差
2022-10-01 04:46:18	30	325.7	-13.6	3.634	3.604	32	28	0.03	4	-1	0	1.1
2022-10-01 04:46:38	30	325.5	-12.5	3.635	3.605	32	28	0.03	4	0	0	2.2
2022-10-01 04:46:58	30	325.2	-10.3	3.635	3.603	32	28	0.032	4	0	0	1.5
2022-10-01 04:47:18	30	325.7	-8.8	3.633	3.603	32	28	0.03	4	0	0	0.2
2022-10-01 04:47:38	30	325.7	-9	3.633	3.604	32	28	0.029	4	0	0	0.6
2022-10-01 04:47:58	30	325.7	-8.4	3.636	3.605	32	28	0.031	4	0	0	94.9
2022-10-01 04:48:18	30	330	-103.3	3.686	3.652	32	28	0.034	4	0	0	0.1
2022-10-01 04:48:38	30	331.3	-103.4	3.697	3.663	32	28	0.034	4	0	0	2.1
2022-10-01 04:48:58	30	332	-105.5	3.702	3.672	32	28	0.03	4	0	-1	1.9
2022-10-01 04:49:18	31	332.5	-107.4	3.71	3.68	32	28	0.03	4	1	0	0.2
2022-10-01 04:49:38	31	333	-107.2	3.713	3.685	32	28	0.028	4	0	-1	0.1
2022-10-01 04:49:58	32	333.3	-107.1	3.715	3.69	32	28	0.025	4	1	0	0.4
2022-10-01 04:50:18	32	333.5	-107.5	3.717	3.693	32	28	0.024	4	0	-1	0.3
2022-10-01 04:50:38	33	334	-107.2	3.721	3.697	32	28	0.024	4	1	0	0.1
2022-10-01 04:50:58	33	334	-107.1	3.723	3.702	32	28	0.021	4	0	-1	0
2022-10-01 04:51:18	34	334.3	-107.1	3.724	3.702	32	28	0.022	4	1	0	0.3
2022-10-01 04:51:38	34	334.5	-107.4	3.727	3.705	32	28	0.022	4	0	-1	0.2
2022-10-01 04:51:58	35	334.8	-107.2	3.731	3.709	32	28	0.022	4	1	0	0.2
2022-10-01 04:52:18	35	334.8	-107	3.732	3.71	32	28	0.022	4	0	0	0
2022-10-01 04:52:38	35	335.3	-107	3.734	3.712	32	28	0.022	4	0	-1	0.3
2022-10-01 04:52:58	36	335.3	-107.3	3.739	3.717	32	28	0.022	4	1	0	0.1
2022-10-01 04:53:18	36	335.8	-107.2	3.74	3.718	32	28	0.022	4	0	-1	0.2
2022-10-01 04:53:38	37	336	-107	3.742	3.719	32	28	0.023	4	1	0	0.3
2022-10-01 04:53:58	37	336	-107.3	3.745	3.721	32	28	0.024	4	0	-1	0.1
2022-10-01 04:54:18	38	336.3	-107.2	3.749	3.725	32	28	0.024	4	1	0	0.1
2022-10-01 04:54:38	38	336.8	-107.1	3.751	3.727	32	28	0.024	4	0	-1	0
2022-10-01 04:54:58	39	336.8	-107.1	3.755	3.731	32	28	0.024	4	1	0	0.2
2022-10-01 04:55:18	39	337	-107.3	3.757	3.731	32	28	0.026	4	0	0	0
2022-10-01 04:55:38	39	337	-107.3	3.759	3.736	32	28	0.023	4	0	-1	0.2
2022-10-01 04:55:58	40	337.8	-107.1	3.761	3.738	31	28	0.023	3	1	0	0.1
2022-10-01 04:56:18	40	338	-107	3.766	3.74	31	28	0.026	3	0	-1	0.3
2022-10-01 04:56:38	41	338.3	-107.3	3.768	3.743	31	28	0.025	3	1	0	0.2
2022-10-01 04:56:58	41	338.3	-107.1	3.772	3.746	31	28	0.026	3	0	-1	0
2022-10-01 04:57:18	42	338.5	-107.1	3.775	3.749	31	27	0.026	4	1	0	0.2
2022-10-01 04:57:38	42	338.8	-107.3	3.778	3.749	31	27	0.029	4	0	-1	0.3
2022-10-01 04:57:58	43	339.1	-107	3.78	3.754	31	27	0.026	4	1	0	0.2
2022-10-01 04:58:18	43	339.3	-107.2	3.785	3.754	31	27	0.031	4	0	0	0.2
2022-10-01 04:58:38	43	339.6	-107.4	3.789	3.759	31	27	0.03	4	0	-1	0.1
2022-10-01 04:58:58	44	340.1	-107.3	3.79	3.761	31	27	0.029	4	1	0	0.1
2022-10-01 04:59:18	44	340.3	-107.4	3.795	3.764	31	27	0.031	4	0	-1	0
2022-10-01 04:59:38	45	340.6	-107.4	3.798	3.766	31	27	0.032	4	1	0	0.1
2022-10-01 04:59:58	45	341.1	-107.3	3.802	3.77	31	27	0.032	4	0	-1	0.2
2022-10-01 05:00:18	46	341.1	-107.1	3.805	3.775	31	27	0.03	4	1	0	0
2022-10-01 05:00:38	46	341.6	-107.1	3.81	3.775	31	27	0.035	4	0	-1	0.3
2022-10-01 05:00:58	47	341.6	-107.4	3.813	3.779	31	27	0.034	4	1	0	0
2022-10-01 05:01:18	47	342.1	-107.4	3.817	3.783	31	27	0.034	4	0	-1	0.1
2022-10-01 05:01:38	48	342.6	-107.5	3.82	3.786	31	27	0.034	4	1	0	0.3
2022-10-01 05:01:58	48	342.8	-107.2	3.825	3.789	31	27	0.036	4	0	0	0.1
2022-10-01 05:02:18	48	343.1	-107.3	3.828	3.795	31	27	0.033	4	0	-1	0.1
2022-10-01 05:02:38	49	343.6	-107.2	3.833	3.796	31	27	0.037	4	1	0	0.1
2022-10-01 05:02:58	49	344.1	-107.1	3.835	3.8	31	27	0.035	4	0	-1	0.2
2022-10-01 05:03:18	50	344.3	-107.3	3.84	3.802	31	27	0.038	4	1	0	0
2022-10-01 05:03:38	50	344.6	-107.3	3.842	3.808	31	27	0.034	4	0	-1	0.1
2022-10-01 05:03:58	51	345.1	-107.4	3.847	3.812	31	27	0.035	4	1	0	0.1
2022-10-01 05:04:18	51	345.3	-107.3	3.851	3.816	31	27	0.035	4	0	0	0.2
2022-10-01 05:04:38	51	345.6	-107.1	3.855	3.819	31	27	0.036	4	0	-1	0.1
2022-10-01 05:04:58	52	346.1	-107.2	3.859	3.824	31	27	0.035	4	1	0	0.2
2022-10-01 05:05:18	52	346.3	-107.4	3.863	3.828	31	27	0.035	4	0	-1	0.3
2022-10-01 05:05:38	53	346.8	-107.1	3.867	3.831	31	27	0.036	4	1	0	0.3
2022-10-01 05:05:58	53	347.1	-107.4	3.872	3.835	31	27	0.037	4	0	-1	0.1
2022-10-01 05:06:18	54	347.3	-107.3	3.877	3.84	31	27	0.037	4	1	0	0
2022-10-01 05:06:38	54	347.8	-107.3	3.881	3.843	31	27	0.038	4	0	-1	0.2
2022-10-01 05:06:58	55	348.1	-107.1	3.887	3.847	31	27	0.04	4	1	0	0.1
2022-10-01 05:07:18	55	348.6	-107.2	3.889	3.851	31	27	0.038	4	0	-1	0.3
2022-10-01 05:07:38	56	349.1	-107.5	3.893	3.856	31	27	0.037	4	1	0	0.1
2022-10-01 05:07:58	56	349.3	-107.4	3.899	3.859	31	27	0.04	4	0	0	0
2022-10-01 05:08:18	56	349.8	-107.4	3.902	3.864	31	27	0.038	4	0	-1	0.2
2022-10-01 05:08:38	57	350.1	-107.2	3.906	3.87	31	27	0.036	4	1	0	0
2022-10-01 05:08:58	57	350.8	-107.2	3.91	3.873	31	27	0.037	4	0	-1	0.1
2022-10-01 05:09:18	58	351.1	-107.3	3.915	3.877	31	27	0.038	4	1	0	0.1
2022-10-01 05:09:38	58	351.6	-107.2	3.919	3.883	31	27	0.036	4	0	-1	0.1
2022-10-01 05:09:58	59	351.6	-107.3	3.923	3.886	31	27	0.037	4	1	0	0.2
2022-10-01 05:10:18	59	352.1	-107.1	3.928	3.89	31	27	0.038	4	0	-1	0.4
2022-10-01 05:10:38	60	352.6	-107.5	3.934	3.894	31	27	0.04	4	1	0	0
2022-10-01 05:10:58	60	352.9	-107.5	3.938	3.899	31	27	0.039	4	0	0	0.3
2022-10-01 05:11:18	60	353.4	-107.2	3.942	3.904	31	27	0.038	4	0	-1	0.3
2022-10-01 05:11:38	61	353.9	-107.5	3.948	3.906	31	27	0.042	4	1	0	0
2022-10-01 05:11:58	61	354.4	-107.5	3.951	3.913	31	27	0.038	4	0	-1	0.2
2022-10-01 05:12:18	62	354.6	-107.3	3.957	3.917	31	27	0.04	4	1	0	0.1
2022-10-01 05:12:38	62	355.1	-107.4	3.96	3.923	31	27	0.037	4	0	-1	0.1
2022-10-01 05:12:58	63	355.6	-107.5	3.966	3.926	31	27	0.04	4	1	0	5.2
2022-10-01 05:13:18	63	355.6	-102.3	3.967	3.929	31	27	0.038	4	0	0	0.1
2022-10-01 05:13:38	63	356.1	-102.2	3.972	3.931	31	27	0.041	4	0	-1	0
2022-10-01 05:13:58	64	356.6	-102.2	3.975	3.938	31	27	0.037	4	1	0	0.1
2022-10-01 05:14:18	64	356.9	-102.3	3.979	3.941	31	27	0.038	4	0	-1	0.2
2022-10-01 05:14:38	65	357.1	-102.5	3.986	3.944	31	27	0.042	4	1	0	0.1
2022-10-01 05:14:58	65	357.6	-102.4	3.99	3.949	31	27	0.041	4	0	-1	0.2
2022-10-01 05:15:18	66	358.1	-102.6	3.993	3.955	31	27	0.038	4	1	0	0.2
2022-10-01 05:15:38	66	358.4	-102.4	3.997	3.958	31	27	0.039	4	0	0	0.2
2022-10-01 05:15:58	66	358.9	-102.2	4.002	3.963	31	27	0.039	4	0	-1	0.1
2022-10-01 05:16:18	67	359.1	-102.3	4.005	3.968	31	27	0.037	4	1	0	0.1
2022-10-01 05:16:38	67	359.6	-102.4	4.013	3.971	31	27	0.042	4	0	-1	0
2022-10-01 05:16:58	68	359.9	-102.4	4.016	3.976	31	27	0.04	4	1	0	0.2
2022-10-01 05:17:18	68	360.4	-102.6	4.022	3.98	31	27	0.042	4	0	-1	0.3
2022-10-01 05:17:38	69	361.1	-102.3	4.025	3.985	31	27	0.04	4	1	0	0.1
2022-10-01 05:17:58	69	361.4	-102.4	4.029	3.99	31	27	0.039	4	0	0	0.1
2022-10-01 05:18:18	69	361.6	-102.3	4.036	3.994	31	27	0.042	4	0	-1	0.2
2022-10-01 05:18:38	70	362.4	-102.5	4.039	4	31	27	0.039	4	1	0	0
2022-10-01 05:18:58	70	362.6	-102.5	4.044	4.003	31	27	0.041	4	0	-1	0.1
2022-10-01 05:19:18	71	362.6	-102.4	4.05	4.007	31	27	0.043	4	1	0	0.1
2022-10-01 05:19:38	71	363.6	-102.5	4.052	4.013	31	27	0.039	4	0	-1	0.2
2022-10-01 05:19:58	72	363.6	-102.3	4.058	4.019	31	27	0.039	4	1	0	0
2022-10-01 05:20:18	72	364.4	-102.3	4.065	4.021	31	27	0.044	4	0	0	0.3
2022-10-01 05:20:38	72	364.7	-102.6	4.067	4.028	31	27	0.039	4	0	-1	0
2022-10-01 05:20:58	73	365.2	-102.6	4.072	4.032	31	27	0.04	4	1	0	0.2
2022-10-01 05:21:18	73	365.4	-102.4	4.077	4.037	31	27	0.04	4	0	-1	0
2022-10-01 05:21:38	74	365.9	-102.4	4.085	4.04	31	27	0.045	4	1	0	0
2022-10-01 05:21:58	74	366.7	-102.4	4.087	4.046	31	27	0.041	4	0	-1	0
2022-10-01 05:22:18	75	366.9	-102.4	4.092	4.05	31	27	0.042	4	1	0	0.2
2022-10-01 05:22:38	75	367.4	-102.6	4.096	4.056	31	27	0.04	4	0	0	55.8
2022-10-01 05:22:58	75	364.7	-46.8	4.068	4.029	31	27	0.039	4	0	-1	0
2022-10-01 05:23:18	76	364.4	-46.8	4.066	4.027	30	27	0.039	3	1	0	0.2
2022-10-01 05:23:38	76	364.7	-46.6	4.066	4.026	30	27	0.04	3	0	0	0.2
2022-10-01 05:23:58	76	364.7	-46.4	4.067	4.028	30	27	0.039	3	0	0	0.2
2022-10-01 05:24:18	76	364.7	-46.6	4.069	4.029	30	26	0.04	4	0	-1	0.2
2022-10-01 05:24:38	77	364.7	-46.8	4.07	4.031	30	26	0.039	4	1	0	0.1
2022-10-01 05:24:58	77	365.2	-46.7	4.072	4.033	30	26	0.039	4	0	0	0
2022-10-01 05:25:18	77	365.2	-46.7	4.074	4.034	30	26	0.04	4	0	-1	0
2022-10-01 05:25:38	78	365.2	-46.7	4.076	4.038	30	26	0.038	4	1	0	0.2
2022-10-01 05:25:58	78	365.4	-46.5	4.078	4.039	30	26	0.039	4	0	0	0.2
2022-10-01 05:26:18	78	365.7	-46.7	4.08	4.042	30	26	0.038	4	0	-1	0
2022-10-01 05:26:38	79	365.9	-46.7	4.082	4.043	30	26	0.039	4	1	0	0.4
2022-10-01 05:26:58	79	366.2	-47.1	4.085	4.046	30	26	0.039	4	0	0	0
2022-10-01 05:27:18	79	366.4	-47.1	4.087	4.048	30	26	0.039	4	0	0	0.1
2022-10-01 05:27:38	79	366.4	-47	4.089	4.051	30	26	0.038	4	0	-1	0
2022-10-01 05:27:58	80	366.7	-47	4.091	4.053	29	26	0.038	3	1	0	0
2022-10-01 05:28:18	80	367.2	-47	4.094	4.055	29	26	0.039	3	0	0	0.1
2022-10-01 05:28:38	80	367.2	-47.1	4.096	4.057	29	25	0.039	4	0	-1	0
2022-10-01 05:28:58	81	367.4	-47.1	4.098	4.059	29	25	0.039	4	1	0	0.1
2022-10-01 05:29:18	81	367.7	-47	4.1	4.062	29	25	0.038	4	0	0	0
2022-10-01 05:29:38	81	367.9	-47	4.103	4.064	29	25	0.039	4	0	0	0
2022-10-01 05:29:58	81	367.9	-47	4.105	4.066	29	25	0.039	4	0	-1	2.1
2022-10-01 05:30:18	82	368.4	-49.1	4.108	4.069	29	25	0.039	4	1	0	0.1
2022-10-01 05:30:38	82	368.7	-49	4.111	4.073	29	25	0.038	4	0	0	0.2
2022-10-01 05:30:58	82	368.7	-49.2	4.113	4.075	29	25	0.038	4	0	-1	0.1
2022-10-01 05:31:18	83	368.9	-49.1	4.117	4.076	29	25	0.041	4	1	0	0.1
2022-10-01 05:31:38	83	369.2	-49.2	4.118	4.08	29	25	0.038	4	0	0	0
2022-10-01 05:31:58	83	369.4	-49.2	4.121	4.081	29	25	0.04	4	0	0	0.1
2022-10-01 05:32:18	83	369.7	-49.1	4.123	4.084	29	25	0.039	4	0	-1	0
2022-10-01 05:32:38	84	369.7	-49.1	4.125	4.086	29	25	0.039	4	1	0	0.1
2022-10-01 05:32:58	84	370.2	-49.2	4.128	4.09	29	25	0.038	4	0	0	0
2022-10-01 05:33:18	84	370.2	-49.2	4.13	4.09	28	25	0.04	3	0	0	0
2022-10-01 05:33:38	84	370.4	-49.2	4.132	4.094	28	25	0.038	3	0	-1	0.1
2022-10-01 05:33:58	85	370.7	-49.1	4.135	4.096	28	25	0.039	3	1	0	0.1
2022-10-01 05:34:18	85	370.9	-49.2	4.137	4.098	28	25	0.039	3	0	0	0
2022-10-01 05:34:38	85	371.2	-49.2	4.139	4.1	28	25	0.039	3	0	0	0.1
2022-10-01 05:34:58	85	371.4	-49.1	4.141	4.102	28	25	0.039	3	0	-1	0
2022-10-01 05:35:18	86	371.4	-49.1	4.144	4.105	28	25	0.039	3	1	0	0.1
2022-10-01 05:35:38	86	371.7	-49.2	4.146	4.107	28	25	0.039	3	0	0	0.1
2022-10-01 05:35:58	86	371.9	-49.1	4.148	4.11	28	25	0.038	3	0	-1	0.2
2022-10-01 05:36:18	87	372.2	-49.3	4.151	4.112	28	25	0.039	3	1	0	0.3
2022-10-01 05:36:38	87	372.2	-49	4.153	4.114	28	25	0.039	3	0	0	0.2
2022-10-01 05:36:58	87	372.4	-49.2	4.156	4.117	28	25	0.039	3	0	-1	0.1
2022-10-01 05:37:18	88	372.7	-49.1	4.158	4.119	28	25	0.039	3	1	0	0
2022-10-01 05:37:38	88	372.9	-49.1	4.159	4.12	28	25	0.039	3	0	0	0.2
2022-10-01 05:37:58	88	373.2	-49.3	4.162	4.123	28	25	0.039	3	0	-1	0.1
2022-10-01 05:38:18	89	373.4	-49.2	4.164	4.126	28	25	0.038	3	1	0	0.1
2022-10-01 05:38:38	89	373.4	-49.1	4.166	4.128	28	25	0.038	3	0	-1	0.1
2022-10-01 05:38:58	90	373.7	-49.2	4.169	4.13	28	25	0.039	3	1	0	0
2022-10-01 05:39:18	90	373.9	-49.2	4.171	4.132	28	25	0.039	3	0	0	0.1
2022-10-01 05:39:38	90	374.2	-49.1	4.174	4.135	28	25	0.039	3	0	-1	0
2022-10-01 05:39:58	91	374.4	-49.1	4.176	4.137	28	25	0.039	3	1	0	0.1
2022-10-01 05:40:18	91	374.4	-49.2	4.178	4.139	28	25	0.039	3	0	-1	0.1
2022-10-01 05:40:38	92	374.7	-49.1	4.181	4.142	28	25	0.039	3	1	0	0
2022-10-01 05:40:58	92	374.9	-49.1	4.182	4.144	29	25	0.038	4	0	0	0.1
2022-10-01 05:41:18	92	375.2	-49.2	4.185	4.147	29	25	0.038	4	0	-1	0.1
2022-10-01 05:41:38	93	375.2	-49.1	4.187	4.148	29	25	0.039	4	1	0	0.1
2022-10-01 05:41:58	93	375.7	-49.2	4.19	4.152	29	25	0.038	4	0	0	0
2022-10-01 05:42:18	93	375.7	-49.2	4.193	4.153	29	25	0.04	4	0	-1	0.1
2022-10-01 05:42:38	94	376.2	-49.1	4.194	4.156	29	25	0.038	4	1	0	0.1
2022-10-01 05:42:58	94	376.2	-49.2	4.197	4.158	29	25	0.039	4	0	0	0
2022-10-01 05:43:18	94	376.5	-49.2	4.199	4.16	29	25	0.039	4	0	-1	0
2022-10-01 05:43:38	95	376.5	-49.2	4.201	4.162	29	25	0.039	4	1	0	0.1
2022-10-01 05:43:58	95	377	-49.1	4.204	4.165	29	25	0.039	4	0	0	0.1
2022-10-01 05:44:18	95	377.2	-49.2	4.206	4.167	29	25	0.039	4	0	-1	0
2022-10-01 05:44:38	96	377.2	-49.2	4.208	4.17	29	25	0.038	4	1	0	0
2022-10-01 05:44:58	96	377.5	-49.2	4.211	4.172	29	25	0.039	4	0	0	0.1
2022-10-01 05:45:18	96	377.7	-49.1	4.213	4.174	29	25	0.039	4	0	0	0.1
2022-10-01 05:45:38	96	378	-49.2	4.215	4.176	29	25	0.039	4	0	-1	33.8
2022-10-01 05:45:58	97	376.5	-15.4	4.198	4.16	29	25	0.038	4	1	0	0.1
2022-10-01 05:46:18	97	376.2	-15.3	4.194	4.157	29	25	0.037	4	0	0	0.3
2022-10-01 05:46:38	97	375.7	-15.6	4.194	4.155	29	25	0.039	4	0	0	0.2
2022-10-01 05:46:58	97	375.9	-15.4	4.193	4.155	29	25	0.038	4	0	0	0
2022-10-01 05:47:18	97	375.7	-15.4	4.191	4.155	29	25	0.036	4	0	0	0.1
2022-10-01 05:47:38	97	375.7	-15.3	4.192	4.154	29	25	0.038	4	0	0	0.1
2022-10-01 05:47:58	97	375.7	-15.2	4.193	4.155	29	25	0.038	4	0	0	0.2
2022-10-01 05:48:18	97	375.7	-15.4	4.192	4.155	29	25	0.037	4	0	0	0
2022-10-01 05:48:38	97	375.7	-15.4	4.192	4.155	29	25	0.037	4	0	0	0.1
2022-10-01 05:48:58	97	375.9	-15.3	4.193	4.156	29	25	0.037	4	0	0	0
2022-10-01 05:49:18	97	375.9	-15.3	4.193	4.156	29	25	0.037	4	0	0	0
2022-10-01 05:49:38	97	375.9	-15.3	4.194	4.157	29	25	0.037	4	0	0	0.1
2022-10-01 05:49:58	97	376.2	-15.2	4.194	4.157	29	25	0.037	4	0	0	0.3
2022-10-01 05:50:18	97	376.2	-15.5	4.194	4.157	29	25	0.037	4	0	0	0.3
2022-10-01 05:50:38	97	375.9	-15.2	4.195	4.159	29	25	0.036	4	0	0	0.1
2022-10-01 05:50:58	97	376.2	-15.3	4.196	4.159	29	25	0.037	4	0	0	0
2022-10-01 05:51:18	97	376.2	-15.3	4.197	4.159	29	25	0.038	4	0	0	0.1
2022-10-01 05:51:38	97	376.2	-15.4	4.197	4.16	29	25	0.037	4	0	0	0
2022-10-01 05:51:58	97	376.5	-15.4	4.197	4.161	29	25	0.036	4	0	0	0.1
2022-10-01 05:52:18	97	376.2	-15.5	4.198	4.161	29	25	0.037	4	0	0	0.1
2022-10-01 05:52:38	97	376.2	-15.4	4.199	4.161	29	25	0.038	4	0	0	0
2022-10-01 05:52:58	97	376.5	-15.4	4.199	4.163	29	25	0.036	4	0	0	0
2022-10-01 05:53:18	97	376.5	-15.4	4.2	4.163	29	25	0.037	4	0	0	0.2
2022-10-01 05:53:38	97	376.5	-15.2	4.2	4.163	29	25	0.037	4	0	0	0.1
2022-10-01 05:53:58	97	376.5	-15.3	4.201	4.164	29	25	0.037	4	0	0	0.1
2022-10-01 05:54:18	97	376.5	-15.4	4.202	4.164	29	25	0.038	4	0	0	0
2022-10-01 05:54:38	97	376.5	-15.4	4.201	4.164	29	25	0.037	4	0	0	0
2022-10-01 05:54:58	97	377	-15.4	4.203	4.166	29	25	0.037	4	0	0	0.1
2022-10-01 05:55:18	97	377	-15.3	4.204	4.166	29	25	0.038	4	0	0	0.1
2022-10-01 05:55:38	97	377	-15.4	4.204	4.166	29	25	0.038	4	0	0	0.1
2022-10-01 05:55:58	97	377	-15.5	4.206	4.167	29	25	0.039	4	0	0	0.1
2022-10-01 05:56:18	97	377	-15.4	4.206	4.169	29	25	0.037	4	0	0	0.1
2022-10-01 05:56:38	97	377	-15.5	4.206	4.169	29	25	0.037	4	0	0	0.2
2022-10-01 05:56:58	97	377	-15.3	4.207	4.17	29	25	0.037	4	0	0	0
2022-10-01 05:57:18	97	377.2	-15.3	4.207	4.17	29	25	0.037	4	0	0	0.1
2022-10-01 05:57:38	97	377.2	-15.4	4.208	4.172	29	26	0.036	3	0	0	0
2022-10-01 05:57:58	97	377.2	-15.4	4.209	4.173	29	25	0.036	4	0	0	0.1
2022-10-01 05:58:18	97	377.2	-15.3	4.21	4.173	29	26	0.037	3	0	-1	0.1
2022-10-01 05:58:38	98	377.5	-15.4	4.21	4.173	29	25	0.037	4	1	0	0.1
2022-10-01 05:58:58	98	377.5	-15.3	4.212	4.173	29	26	0.039	3	0	0	0.2
2022-10-01 05:59:18	98	377.5	-15.5	4.212	4.175	29	26	0.037	3	0	0	0.1
2022-10-01 05:59:38	98	377.7	-15.4	4.213	4.176	29	26	0.037	3	0	0	0
2022-10-01 05:59:58	98	377.7	-15.4	4.213	4.177	29	26	0.036	3	0	0	0.1
2022-10-01 06:00:18	98	377.7	-15.5	4.214	4.177	29	26	0.037	3	0	0	0.1
2022-10-01 06:00:38	98	377.7	-15.4	4.215	4.177	29	26	0.038	3	0	0	0.1
2022-10-01 06:00:58	98	378	-15.3	4.215	4.179	29	26	0.036	3	0	0	0.2
2022-10-01 06:01:18	98	378	-15.5	4.216	4.179	29	26	0.037	3	0	0	0.2
2022-10-01 06:01:38	98	378	-15.3	4.216	4.179	29	26	0.037	3	0	0	0.1
2022-10-01 06:01:58	98	378	-15.4	4.217	4.18	29	26	0.037	3	0	0	0
2022-10-01 06:02:18	98	378	-15.4	4.218	4.181	29	26	0.037	3	0	0	0.1
2022-10-01 06:02:38	98	378.2	-15.3	4.219	4.181	29	26	0.038	3	0	0	0.1
2022-10-01 06:02:58	98	378.2	-15.4	4.219	4.182	29	26	0.037	3	0	0	0
2022-10-01 06:03:18	98	378.2	-15.4	4.22	4.183	29	26	0.037	3	0	0	0.1
2022-10-01 06:03:38	98	378.2	-15.3	4.221	4.183	29	26	0.038	3	0	0	0
2022-10-01 06:03:58	98	378.5	-15.3	4.221	4.184	29	26	0.037	3	0	0	0.1
2022-10-01 06:04:18	98	378.5	-15.4	4.222	4.186	29	26	0.036	3	0	0	0.1
2022-10-01 06:04:38	98	378.5	-15.3	4.223	4.186	29	26	0.037	3	0	0	0.1
2022-10-01 06:04:58	98	378.7	-15.4	4.224	4.186	29	26	0.038	3	0	0	0
2022-10-01 06:05:18	98	378.5	-15.4	4.225	4.188	29	26	0.037	3	0	0	0
2022-10-01 06:05:38	98	378.7	-15.4	4.225	4.188	29	26	0.037	3	0	0	0
2022-10-01 06:05:58	98	379	-15.4	4.226	4.188	29	26	0.038	3	0	0	0
2022-10-01 06:06:18	98	379	-15.4	4.227	4.188	29	26	0.039	3	0	-1	0.1
2022-10-01 06:06:38	99	379	-15.5	4.228	4.189	29	26	0.039	3	1	0	0
2022-10-01 06:06:58	99	379	-15.5	4.229	4.192	29	26	0.037	3	0	0	0.2
2022-10-01 06:07:18	99	379.2	-15.3	4.229	4.191	29	26	0.038	3	0	0	0
2022-10-01 06:07:38	99	379.2	-15.3	4.229	4.192	29	26	0.037	3	0	75	2.5
2022-10-01 17:02:28	24	323.2	-12.8	3.608	3.582	36	31	0.026	5	-75	0	0.2
2022-10-01 17:02:48	24	323.5	-12.6	3.61	3.583	36	31	0.027	5	0	0	3.3
2022-10-01 17:03:08	24	323.2	-9.3	3.609	3.583	36	31	0.026	5	0	0	1.3
2022-10-01 17:03:28	24	323.5	-8	3.609	3.582	36	31	0.027	5	0	0	0.9
2022-10-01 17:03:48	24	323.5	-8.9	3.61	3.583	36	31	0.027	5	0	0	0
2022-10-01 17:04:08	24	323.5	-8.9	3.61	3.583	36	31	0.027	5	0	0	104.5
2022-10-01 17:04:28	24	328	-113.4	3.661	3.63	36	31	0.031	5	0	-1	0.4
2022-10-01 17:04:48	25	329.3	-113.8	3.673	3.642	36	31	0.031	5	1	0	0.5
2022-10-01 17:05:08	25	330	-114.3	3.683	3.651	37	31	0.032	6	0	-1	0.2
2022-10-01 17:05:28	26	330.5	-114.5	3.69	3.658	37	31	0.032	6	1	0	0
2022-10-01 17:05:48	26	331.3	-114.5	3.695	3.664	37	31	0.031	6	0	-1	1.7
2022-10-01 17:06:08	27	331.8	-116.2	3.7	3.671	37	31	0.029	6	1	0	0.9
2022-10-01 17:06:28	27	332.3	-115.3	3.704	3.675	37	31	0.029	6	0	-1	0.1
2022-10-01 17:06:48	28	332.5	-115.2	3.707	3.68	37	31	0.027	6	1	0	0.1
2022-10-01 17:07:08	28	333	-115.3	3.71	3.684	37	31	0.026	6	0	-1	0.2
2022-10-01 17:07:28	29	333	-115.1	3.712	3.687	37	31	0.025	6	1	0	1.3
2022-10-01 17:07:48	29	333.3	-116.4	3.714	3.691	37	31	0.023	6	0	0	1
2022-10-01 17:08:08	29	333.8	-117.4	3.718	3.695	37	31	0.023	6	0	-1	0.2
2022-10-01 17:08:28	30	334	-117.2	3.721	3.697	36	31	0.024	5	1	0	0
2022-10-01 17:08:48	30	334.3	-117.2	3.724	3.701	36	31	0.023	5	0	-1	0.3
2022-10-01 17:09:08	31	334.5	-117.5	3.726	3.703	36	31	0.023	5	1	0	0.3
2022-10-01 17:09:28	31	334.8	-117.2	3.729	3.706	36	31	0.023	5	0	-1	0
2022-10-01 17:09:48	32	334.8	-117.2	3.73	3.709	36	31	0.021	5	1	0	0.2
2022-10-01 17:10:08	32	335	-117	3.732	3.71	36	31	0.022	5	0	-1	0.3
2022-10-01 17:10:28	33	335.3	-117.3	3.735	3.713	36	31	0.022	5	1	0	0.1
2022-10-01 17:10:48	33	335.5	-117.4	3.739	3.716	36	31	0.023	5	0	-1	0.2
2022-10-01 17:11:08	34	335.8	-117.2	3.741	3.718	36	31	0.023	5	1	0	0.1
2022-10-01 17:11:28	34	336	-117.1	3.743	3.72	36	31	0.023	5	0	-1	0.4
2022-10-01 17:11:48	35	336.3	-117.5	3.748	3.723	36	31	0.025	5	1	0	0
2022-10-01 17:12:08	35	336.3	-117.5	3.75	3.725	36	31	0.025	5	0	-1	0.3
2022-10-01 17:12:28	36	336.8	-117.2	3.751	3.728	36	31	0.023	5	1	0	0.2
2022-10-01 17:12:48	36	336.8	-117.4	3.755	3.731	36	31	0.024	5	0	-1	0
2022-10-01 17:13:08	37	337	-117.4	3.758	3.733	36	31	0.025	5	1	0	0.3
2022-10-01 17:13:28	37	337.3	-117.1	3.761	3.735	36	31	0.026	5	0	-1	0.2
2022-10-01 17:13:48	38	337.8	-117.3	3.764	3.738	36	31	0.026	5	1	0	0.3
2022-10-01 17:14:08	38	338	-117.6	3.768	3.74	35	31	0.028	4	0	-1	0.4
2022-10-01 17:14:28	39	338.3	-117.2	3.771	3.743	35	31	0.028	4	1	0	0.1
2022-10-01 17:14:48	39	338.5	-117.3	3.773	3.747	35	31	0.026	4	0	-1	0.1
2022-10-01 17:15:08	40	338.8	-117.2	3.776	3.75	35	31	0.026	4	1	0	0.2
2022-10-01 17:15:28	40	339.1	-117.4	3.781	3.752	35	31	0.029	4	0	-1	0.1
2022-10-01 17:15:48	41	339.3	-117.3	3.783	3.754	35	31	0.029	4	1	0	0.3
2022-10-01 17:16:08	41	339.6	-117	3.787	3.756	35	31	0.031	4	0	-1	0.2
2022-10-01 17:16:28	42	339.8	-117.2	3.79	3.762	35	31	0.028	4	1	0	0.3
2022-10-01 17:16:48	42	340.1	-117.5	3.794	3.763	35	31	0.031	4	0	-1	0.2
2022-10-01 17:17:08	43	340.6	-117.3	3.798	3.766	35	31	0.032	4	1	0	0.3
2022-10-01 17:17:28	43	340.8	-117	3.801	3.769	35	31	0.032	4	0	-1	0.3
2022-10-01 17:17:48	44	341.3	-117.3	3.806	3.773	35	31	0.033	4	1	0	0
2022-10-01 17:18:08	44	341.6	-117.3	3.808	3.778	35	31	0.03	4	0	-1	0.1
2022-10-01 17:18:28	45	342.1	-117.2	3.813	3.782	35	31	0.031	4	1	0	0.1
2022-10-01 17:18:48	45	342.3	-117.3	3.817	3.785	35	31	0.032	4	0	-1	0.1
2022-10-01 17:19:08	46	342.6	-117.4	3.821	3.788	35	31	0.033	4	1	0	0.2
2022-10-01 17:19:28	46	342.8	-117.2	3.825	3.791	35	31	0.034	4	0	-1	0.1
2022-10-01 17:19:48	47	343.3	-117.1	3.828	3.795	35	31	0.033	4	1	0	0.2
2022-10-01 17:20:08	47	343.8	-117.3	3.832	3.799	35	31	0.033	4	0	-1	0.1
2022-10-01 17:20:28	48	343.8	-117.4	3.837	3.803	35	31	0.034	4	1	0	0.1
2022-10-01 17:20:48	48	344.6	-117.3	3.841	3.805	35	31	0.036	4	0	-1	0.2
2022-10-01 17:21:08	49	344.8	-117.1	3.846	3.81	35	31	0.036	4	1	0	0.2
2022-10-01 17:21:28	49	345.1	-117.3	3.85	3.814	35	31	0.036	4	0	-1	0.1
2022-10-01 17:21:48	50	345.6	-117.4	3.855	3.818	35	31	0.037	4	1	0	0.4
2022-10-01 17:22:08	50	345.8	-117	3.859	3.821	35	31	0.038	4	0	0	0.1
2022-10-01 17:22:28	50	346.3	-117.1	3.863	3.826	35	31	0.037	4	0	-1	0.3
2022-10-01 17:22:48	51	346.8	-117.4	3.868	3.832	35	31	0.036	4	1	0	0.2
2022-10-01 17:23:08	51	347.1	-117.2	3.872	3.835	35	31	0.037	4	0	-1	0
2022-10-01 17:23:28	52	347.6	-117.2	3.876	3.839	35	31	0.037	4	1	0	0.2
2022-10-01 17:23:48	52	347.8	-117	3.882	3.845	35	31	0.037	4	0	-1	0.3
2022-10-01 17:24:08	53	348.1	-117.3	3.885	3.847	35	31	0.038	4	1	0	0
2022-10-01 17:24:28	53	348.6	-117.3	3.888	3.852	35	31	0.036	4	0	-1	0.3
2022-10-01 17:24:48	54	349.1	-117	3.895	3.857	35	31	0.038	4	1	0	0.4
2022-10-01 17:25:08	54	349.6	-117.4	3.899	3.863	35	31	0.036	4	0	-1	0.1
2022-10-01 17:25:28	55	350.1	-117.3	3.904	3.865	35	31	0.039	4	1	0	0
2022-10-01 17:25:48	55	350.6	-117.3	3.91	3.873	35	31	0.037	4	0	-1	0.3
2022-10-01 17:26:08	56	350.8	-117	3.912	3.875	35	31	0.037	4	1	0	0.4
2022-10-01 17:26:28	56	351.4	-117.4	3.918	3.88	35	31	0.038	4	0	-1	0.4
2022-10-01 17:26:48	57	351.6	-117	3.923	3.886	35	31	0.037	4	1	0	0
2022-10-01 17:27:08	57	352.1	-117	3.927	3.889	35	31	0.038	4	0	-1	0.2
2022-10-01 17:27:28	58	352.6	-117.2	3.933	3.893	35	31	0.04	4	1	0	0.1
2022-10-01 17:27:48	58	353.1	-117.3	3.937	3.898	35	31	0.039	4	0	-1	0.1
2022-10-01 17:28:08	59	353.6	-117.4	3.942	3.902	35	31	0.04	4	1	0	0.4
2022-10-01 17:28:28	59	353.9	-117	3.946	3.908	35	31	0.038	4	0	-1	0.1
2022-10-01 17:28:48	60	354.4	-117.1	3.953	3.914	35	31	0.039	4	1	0	0.2
2022-10-01 17:29:08	60	354.9	-117.3	3.958	3.92	35	31	0.038	4	0	-1	0.1
2022-10-01 17:29:28	61	355.1	-117.4	3.962	3.923	35	31	0.039	4	1	0	15.3
2022-10-01 17:29:48	61	355.1	-102.1	3.96	3.921	35	31	0.039	4	0	-1	0.1
2022-10-01 17:30:08	62	355.4	-102.2	3.963	3.924	35	31	0.039	4	1	0	0.2
2022-10-01 17:30:28	62	355.6	-102	3.966	3.928	35	31	0.038	4	0	-1	0
2022-10-01 17:30:48	63	356.1	-102	3.972	3.933	35	31	0.039	4	1	0	0
2022-10-01 17:31:08	63	356.6	-102	3.976	3.936	35	31	0.04	4	0	0	0.2
2022-10-01 17:31:28	63	356.9	-102.2	3.981	3.94	35	31	0.041	4	0	-1	0.4
2022-10-01 17:31:48	64	357.1	-101.8	3.982	3.944	35	31	0.038	4	1	0	0.1
2022-10-01 17:32:08	64	357.6	-101.7	3.988	3.948	35	31	0.04	4	0	-1	0.3
2022-10-01 17:32:28	65	358.1	-102	3.991	3.953	35	31	0.038	4	1	0	0.1
2022-10-01 17:32:48	65	358.6	-102.1	3.997	3.958	35	31	0.039	4	0	-1	0.3
2022-10-01 17:33:08	66	358.9	-101.8	4.002	3.963	35	31	0.039	4	1	0	0
2022-10-01 17:33:28	66	359.1	-101.8	4.007	3.968	34	30	0.039	4	0	0	0.2
2022-10-01 17:33:48	66	359.9	-102	4.012	3.972	34	30	0.04	4	0	-1	0.1
2022-10-01 17:34:08	67	359.9	-102.1	4.016	3.976	34	30	0.04	4	1	0	0.3
2022-10-01 17:34:28	67	360.4	-101.8	4.02	3.98	34	30	0.04	4	0	-1	0.4
2022-10-01 17:34:48	68	360.9	-102.2	4.025	3.986	34	30	0.039	4	1	0	0.2
2022-10-01 17:35:08	68	361.1	-102	4.03	3.989	34	30	0.041	4	0	-1	0.2
2022-10-01 17:35:28	69	361.9	-101.8	4.036	3.995	34	30	0.041	4	1	0	0.1
2022-10-01 17:35:48	69	362.1	-101.9	4.04	4	34	30	0.04	4	0	0	0.1
2022-10-01 17:36:08	69	362.6	-102	4.044	4.003	34	30	0.041	4	0	-1	0
2022-10-01 17:36:28	70	363.1	-102	4.048	4.007	34	30	0.041	4	1	0	0.1
2022-10-01 17:36:48	70	363.4	-101.9	4.054	4.013	34	30	0.041	4	0	-1	0.2
2022-10-01 17:37:08	71	363.9	-102.1	4.058	4.017	34	30	0.041	4	1	0	0.1
2022-10-01 17:37:28	71	364.4	-102.2	4.063	4.021	34	30	0.042	4	0	-1	0.1
2022-10-01 17:37:48	72	364.7	-102.1	4.068	4.028	34	30	0.04	4	1	0	0.1
2022-10-01 17:38:08	72	365.2	-102	4.073	4.031	34	30	0.042	4	0	-1	0.1
2022-10-01 17:38:28	73	365.4	-101.9	4.078	4.036	34	30	0.042	4	1	0	0.1
2022-10-01 17:38:48	73	365.9	-102	4.082	4.04	34	30	0.042	4	0	0	0.2
2022-10-01 17:39:08	73	366.4	-101.8	4.087	4.045	34	30	0.042	4	0	-1	0
2022-10-01 17:39:28	74	367.2	-101.8	4.093	4.051	34	30	0.042	4	1	0	0.4
2022-10-01 17:39:48	74	367.4	-102.2	4.096	4.056	34	30	0.04	4	0	-1	55.7
2022-10-01 17:40:08	75	364.2	-46.5	4.062	4.023	34	30	0.039	4	1	0	0.2
2022-10-01 17:40:28	75	364.7	-46.7	4.068	4.029	34	30	0.039	4	0	0	0.4
2022-10-01 17:40:48	75	364.7	-46.3	4.069	4.029	34	30	0.04	4	0	0	0.1
2022-10-01 17:41:08	75	364.7	-46.2	4.07	4.031	34	29	0.039	5	0	-1	0.1
2022-10-01 17:41:28	76	364.9	-46.3	4.071	4.032	33	29	0.039	4	1	0	0.1
2022-10-01 17:41:48	76	365.2	-46.4	4.072	4.034	33	29	0.038	4	0	0	0.1
2022-10-01 17:42:08	76	365.4	-46.3	4.074	4.036	33	29	0.038	4	0	-1	0.4
2022-10-01 17:42:28	77	365.4	-46.7	4.077	4.038	33	29	0.039	4	1	0	0.2
2022-10-01 17:42:48	77	365.4	-46.5	4.078	4.04	33	29	0.038	4	0	0	0.2
2022-10-01 17:43:08	77	365.7	-46.3	4.08	4.042	33	29	0.038	4	0	-1	0
2022-10-01 17:43:28	78	365.9	-46.3	4.082	4.045	33	29	0.037	4	1	0	0.4
2022-10-01 17:43:48	78	366.2	-46.7	4.086	4.046	33	29	0.04	4	0	0	0.3
2022-10-01 17:44:08	78	366.2	-46.4	4.087	4.049	33	29	0.038	4	0	-1	0.1
2022-10-01 17:44:28	79	366.7	-46.3	4.088	4.05	33	29	0.038	4	1	0	0.3
2022-10-01 17:44:48	79	366.7	-46.6	4.091	4.052	33	28	0.039	5	0	0	0.1
2022-10-01 17:45:08	79	367.2	-46.7	4.093	4.055	33	28	0.038	5	0	-1	0.2
2022-10-01 17:45:28	80	367.2	-46.5	4.095	4.057	32	28	0.038	4	1	0	0.2
2022-10-01 17:45:48	80	367.4	-46.3	4.098	4.059	32	28	0.039	4	0	0	0.2
2022-10-01 17:46:08	80	367.4	-46.5	4.1	4.061	32	28	0.039	4	0	-1	0.1
2022-10-01 17:46:28	81	367.7	-46.6	4.102	4.065	32	28	0.037	4	1	0	0
2022-10-01 17:46:48	81	367.9	-46.6	4.104	4.066	32	28	0.038	4	0	0	0
2022-10-01 17:47:08	81	368.2	-46.6	4.106	4.068	32	28	0.038	4	0	-1	0.2
2022-10-01 17:47:28	82	368.2	-46.4	4.108	4.07	32	28	0.038	4	1	0	0.1
2022-10-01 17:47:48	82	368.7	-46.5	4.112	4.072	32	28	0.04	4	0	0	0.1
2022-10-01 17:48:08	82	368.7	-46.6	4.112	4.075	32	28	0.037	4	0	-1	0.1
2022-10-01 17:48:28	83	368.9	-46.5	4.115	4.077	32	27	0.038	5	1	0	0.2
2022-10-01 17:48:48	83	368.9	-46.3	4.118	4.079	32	27	0.039	5	0	0	0
2022-10-01 17:49:08	83	369.4	-46.3	4.12	4.082	32	27	0.038	5	0	0	0.3
2022-10-01 17:49:28	83	369.4	-46.6	4.123	4.084	31	27	0.039	4	0	-1	0
2022-10-01 17:49:48	84	369.7	-46.6	4.124	4.086	31	27	0.038	4	1	0	0.2
2022-10-01 17:50:08	84	369.9	-46.4	4.126	4.088	31	27	0.038	4	0	0	0
2022-10-01 17:50:28	84	370.2	-46.4	4.128	4.09	31	27	0.038	4	0	0	0.1
2022-10-01 17:50:48	84	370.2	-46.3	4.131	4.094	31	27	0.037	4	0	-1	0.2
2022-10-01 17:51:08	85	370.7	-46.5	4.134	4.095	31	27	0.039	4	1	0	0.2
2022-10-01 17:51:28	85	370.9	-46.3	4.136	4.097	31	27	0.039	4	0	0	0.1
2022-10-01 17:51:48	85	370.9	-46.4	4.138	4.099	31	27	0.039	4	0	0	0.1
2022-10-01 17:52:08	85	371.2	-46.3	4.141	4.102	31	27	0.039	4	0	-1	0.2
2022-10-01 17:52:28	86	371.4	-46.5	4.142	4.104	31	26	0.038	5	1	0	0.2
2022-10-01 17:52:48	86	371.7	-46.7	4.145	4.106	31	26	0.039	5	0	0	0.3
2022-10-01 17:53:08	86	371.7	-46.4	4.147	4.108	31	26	0.039	5	0	-1	0.1
2022-10-01 17:53:28	87	372.2	-46.5	4.15	4.111	30	26	0.039	4	1	0	0
2022-10-01 17:53:48	87	372.2	-46.5	4.151	4.113	30	26	0.038	4	0	0	0.3
2022-10-01 17:54:08	87	372.4	-46.8	4.155	4.115	30	26	0.04	4	0	-1	0.4
2022-10-01 17:54:28	88	372.7	-46.4	4.157	4.118	30	26	0.039	4	1	0	0.3
2022-10-01 17:54:48	88	372.9	-46.7	4.159	4.121	30	26	0.038	4	0	-1	0.3
2022-10-01 17:55:08	89	372.9	-46.4	4.161	4.122	30	26	0.039	4	1	0	0.4
2022-10-01 17:55:28	89	373.4	-46.8	4.164	4.124	30	26	0.04	4	0	0	0
2022-10-01 17:55:48	89	373.4	-46.8	4.166	4.127	30	26	0.039	4	0	-1	0.2
2022-10-01 17:56:08	90	373.7	-46.6	4.169	4.128	30	26	0.041	4	1	0	0.1
2022-10-01 17:56:28	90	373.7	-46.5	4.171	4.132	30	25	0.039	5	0	0	0.1
2022-10-01 17:56:48	90	374.2	-46.6	4.173	4.134	30	25	0.039	5	0	-1	0.1
2022-10-01 17:57:08	91	374.2	-46.5	4.175	4.135	30	25	0.04	5	1	0	0.1
2022-10-01 17:57:28	91	374.4	-46.4	4.178	4.138	30	25	0.04	5	0	-1	0.2
2022-10-01 17:57:48	92	374.7	-46.6	4.18	4.141	29	25	0.039	4	1	0	0.2
2022-10-01 17:58:08	92	374.9	-46.8	4.182	4.143	29	25	0.039	4	0	0	0.2
2022-10-01 17:58:28	92	375.2	-46.6	4.184	4.146	29	25	0.038	4	0	-1	0.7
2022-10-01 17:58:48	93	375.2	-47.3	4.187	4.148	29	25	0.039	4	1	0	0.1
2022-10-01 17:59:08	93	375.4	-47.4	4.19	4.151	29	25	0.039	4	0	0	0
2022-10-01 17:59:28	93	375.7	-47.4	4.192	4.153	29	25	0.039	4	0	-1	0
2022-10-01 17:59:48	94	376.2	-47.4	4.195	4.155	29	25	0.04	4	1	0	1.8
2022-10-01 18:00:08	94	376.5	-49.2	4.198	4.159	29	25	0.039	4	0	-1	0.2
2022-10-01 18:00:28	95	376.5	-49.4	4.2	4.161	29	25	0.039	4	1	0	0
2022-10-01 18:00:48	95	377	-49.4	4.203	4.164	29	24	0.039	5	0	0	0
2022-10-01 18:01:08	95	377.2	-49.4	4.205	4.167	29	24	0.038	5	0	-1	0
2022-10-01 18:01:28	96	377.2	-49.4	4.209	4.168	29	24	0.041	5	1	0	0
2022-10-01 18:01:48	96	377.5	-49.4	4.21	4.171	29	24	0.039	5	0	0	0.1
2022-10-01 18:02:08	96	377.7	-49.5	4.214	4.173	29	24	0.041	5	0	0	0
2022-10-01 18:02:28	96	378	-49.5	4.216	4.176	29	24	0.04	5	0	-1	34.6
2022-10-01 18:02:48	97	376.2	-14.9	4.197	4.159	29	24	0.038	5	1	0	0
2022-10-01 18:03:08	97	375.9	-14.9	4.194	4.156	28	24	0.038	4	0	0	0
2022-10-01 18:03:28	97	375.7	-14.9	4.192	4.154	28	24	0.038	4	0	0	0
2022-10-01 18:03:48	97	375.7	-14.9	4.192	4.153	28	24	0.039	4	0	0	0
2022-10-01 18:04:08	97	375.7	-14.9	4.191	4.152	28	24	0.039	4	0	0	0
2022-10-01 18:04:28	97	375.7	-14.9	4.191	4.153	28	24	0.038	4	0	0	0
2022-10-01 18:04:48	97	375.7	-14.9	4.191	4.153	28	24	0.038	4	0	0	0
2022-10-01 18:05:08	97	375.7	-14.9	4.191	4.153	28	24	0.038	4	0	0	0
2022-10-01 18:05:28	97	375.7	-14.9	4.192	4.154	28	24	0.038	4	0	0	0
2022-10-01 18:05:48	97	375.7	-14.9	4.191	4.154	28	24	0.037	4	0	0	0
2022-10-01 18:06:08	97	375.7	-14.9	4.192	4.154	28	24	0.038	4	0	0	0
2022-10-01 18:06:28	97	375.7	-14.9	4.192	4.155	28	24	0.037	4	0	0	0
2022-10-01 18:06:48	97	375.7	-14.9	4.193	4.155	28	24	0.038	4	0	0	0
2022-10-01 18:07:08	97	375.7	-14.9	4.193	4.156	28	24	0.037	4	0	0	0
2022-10-01 18:07:28	97	375.9	-14.9	4.193	4.157	28	24	0.036	4	0	0	0
2022-10-01 18:07:48	97	375.9	-14.9	4.194	4.157	28	24	0.037	4	0	0	0
2022-10-01 18:08:08	97	375.9	-14.9	4.195	4.158	28	24	0.037	4	0	0	0
2022-10-01 18:08:28	97	375.9	-14.9	4.195	4.158	28	24	0.037	4	0	0	0
2022-10-01 18:08:48	97	376.2	-14.9	4.196	4.158	28	24	0.038	4	0	0	0
2022-10-01 18:09:08	97	376.2	-14.9	4.196	4.159	28	24	0.037	4	0	0	0
2022-10-01 18:09:28	97	376.2	-14.9	4.197	4.159	28	24	0.038	4	0	0	0
2022-10-01 18:09:48	97	376.5	-14.9	4.197	4.16	28	24	0.037	4	0	0	0
2022-10-01 18:10:08	97	376.5	-14.9	4.198	4.16	28	24	0.038	4	0	0	0
2022-10-01 18:10:28	97	376.5	-14.9	4.198	4.161	28	24	0.037	4	0	0	0
2022-10-01 18:10:48	97	376.5	-14.9	4.199	4.162	28	24	0.037	4	0	0	0
2022-10-01 18:11:08	97	376.5	-14.9	4.2	4.163	28	24	0.037	4	0	0	0
2022-10-01 18:11:28	97	376.5	-14.9	4.2	4.163	28	24	0.037	4	0	0	0
2022-10-01 18:11:48	97	376.5	-14.9	4.201	4.164	28	24	0.037	4	0	0	0
2022-10-01 18:12:08	97	376.5	-14.9	4.202	4.165	28	24	0.037	4	0	0	0
2022-10-01 18:12:28	97	376.7	-14.9	4.202	4.165	28	24	0.037	4	0	0	0
2022-10-01 18:12:48	97	376.7	-14.9	4.203	4.166	28	24	0.037	4	0	0	0
2022-10-01 18:13:08	97	377	-14.9	4.204	4.167	28	24	0.037	4	0	0	0
2022-10-01 18:13:28	97	377	-14.9	4.204	4.168	28	24	0.036	4	0	0	0
2022-10-01 18:13:48	97	377	-14.9	4.205	4.168	28	24	0.037	4	0	0	0
2022-10-01 18:14:08	97	377	-14.9	4.205	4.168	28	24	0.037	4	0	0	0
2022-10-01 18:14:28	97	377	-14.9	4.206	4.169	28	24	0.037	4	0	0	0
2022-10-01 18:14:48	97	377.2	-14.9	4.207	4.171	28	24	0.036	4	0	0	0
2022-10-01 18:15:08	97	377.2	-14.9	4.207	4.17	28	24	0.037	4	0	-1	0
2022-10-01 18:15:28	98	377.2	-14.9	4.208	4.171	28	24	0.037	4	1	0	0
2022-10-01 18:15:48	98	377.2	-14.9	4.209	4.171	28	24	0.038	4	0	0	0
2022-10-01 18:16:08	98	377.2	-14.9	4.21	4.172	28	24	0.038	4	0	0	0
2022-10-01 18:16:28	98	377.2	-14.9	4.21	4.173	28	24	0.037	4	0	0	0
2022-10-01 18:16:48	98	377.5	-14.9	4.21	4.174	28	24	0.036	4	0	0	0
2022-10-01 18:17:08	98	377.5	-14.9	4.211	4.174	28	24	0.037	4	0	0	0
2022-10-01 18:17:28	98	377.7	-14.9	4.213	4.175	28	24	0.038	4	0	0	0
2022-10-01 18:17:48	98	377.7	-14.9	4.212	4.175	28	24	0.037	4	0	0	0
2022-10-01 18:18:08	98	377.7	-14.9	4.214	4.176	28	24	0.038	4	0	0	0
2022-10-01 18:18:28	98	377.7	-14.9	4.214	4.177	28	24	0.037	4	0	0	0
2022-10-01 18:18:48	98	377.7	-14.9	4.215	4.177	28	24	0.038	4	0	0	0
2022-10-01 18:19:08	98	378	-14.9	4.215	4.177	28	24	0.038	4	0	0	0
2022-10-01 18:19:28	98	378	-14.9	4.217	4.179	28	24	0.038	4	0	0	0
2022-10-01 18:19:48	98	378	-14.9	4.217	4.179	29	24	0.038	5	0	0	0
2022-10-01 18:20:08	98	378	-14.9	4.217	4.18	29	24	0.037	5	0	0	0
2022-10-01 18:20:28	98	378	-14.9	4.218	4.181	29	24	0.037	5	0	0	0
2022-10-01 18:20:48	98	378	-14.9	4.219	4.182	29	24	0.037	5	0	0	0
2022-10-01 18:21:08	98	378.2	-14.9	4.22	4.182	29	24	0.038	5	0	0	0
2022-10-01 18:21:28	98	378.2	-14.9	4.22	4.183	29	24	0.037	5	0	0	0
2022-10-01 18:21:48	98	378.5	-14.9	4.221	4.183	29	24	0.038	5	0	0	0
2022-10-01 18:22:08	98	378.5	-14.9	4.222	4.184	29	24	0.038	5	0	0	0
2022-10-01 18:22:28	98	378.5	-14.9	4.222	4.184	29	24	0.038	5	0	0	0
2022-10-01 18:22:48	98	378.5	-14.9	4.223	4.186	29	24	0.037	5	0	0	0
2022-10-01 18:23:08	98	378.5	-14.9	4.223	4.187	29	24	0.036	5	0	0	0
2022-10-01 18:23:28	98	378.7	-14.9	4.224	4.187	29	24	0.037	5	0	0	0
2022-10-01 18:23:48	98	378.7	-14.9	4.225	4.187	29	24	0.038	5	0	0	0
2022-10-01 18:24:08	98	378.7	-14.9	4.226	4.188	29	24	0.038	5	0	0	0
2022-10-01 18:24:28	98	379	-14.9	4.226	4.189	29	24	0.037	5	0	-1	0
2022-10-01 18:24:48	99	379	-14.9	4.228	4.19	29	24	0.038	5	1	0	0
2022-10-01 18:25:08	99	379	-14.9	4.228	4.19	29	25	0.038	4	0	0	0
2022-10-01 18:25:28	99	379	-14.9	4.229	4.191	29	25	0.038	4	0	0	0
2022-10-01 18:25:48	99	379.2	-14.9	4.23	4.192	29	25	0.038	4	0	71	0.6
2022-10-02 04:40:28	28	323.7	-14.3	3.62	3.588	33	29	0.032	4	-71	0	1.4
2022-10-02 04:40:48	28	324	-12.9	3.621	3.59	34	29	0.031	5	0	0	1.7
2022-10-02 04:41:08	28	324.5	-11.2	3.621	3.592	33	29	0.029	4	0	0	2.5
2022-10-02 04:41:28	28	323.7	-8.7	3.62	3.592	33	29	0.028	4	0	0	0.4
2022-10-02 04:41:48	28	324.2	-8.3	3.62	3.592	33	29	0.028	4	0	0	0.2
2022-10-02 04:42:08	28	324.5	-8.5	3.622	3.593	33	29	0.029	4	0	0	35.5
2022-10-02 04:42:28	28	325	-44	3.627	3.599	33	29	0.028	4	0	0	59
2022-10-02 04:42:48	28	329.3	-103	3.673	3.642	34	29	0.031	5	0	0	0.2
2022-10-02 04:43:08	28	330.3	-103.2	3.685	3.653	34	29	0.032	5	0	-1	1.3
2022-10-02 04:43:28	29	331	-104.5	3.691	3.66	34	29	0.031	5	1	0	2.5
2022-10-02 04:43:48	29	331.8	-107	3.697	3.668	34	29	0.029	5	0	-1	0.1
2022-10-02 04:44:08	30	332	-106.9	3.701	3.673	34	29	0.028	5	1	0	0.2
2022-10-02 04:44:28	30	332.5	-107.1	3.705	3.677	34	29	0.028	5	0	-1	0.3
2022-10-02 04:44:48	31	332.5	-107.4	3.709	3.684	34	29	0.025	5	1	0	0.3
2022-10-02 04:45:08	31	333	-107.1	3.711	3.686	34	29	0.025	5	0	0	0
2022-10-02 04:45:28	31	333.3	-107.1	3.712	3.69	34	29	0.022	5	0	-1	0.1
2022-10-02 04:45:48	32	333.5	-107.2	3.714	3.693	34	29	0.021	5	1	0	0.2
2022-10-02 04:46:08	32	333.8	-107	3.717	3.696	34	29	0.021	5	0	-1	0
2022-10-02 04:46:28	33	334	-107	3.722	3.7	34	29	0.022	5	1	0	0
2022-10-02 04:46:48	33	334.3	-107	3.722	3.701	33	29	0.021	4	0	-1	0.4
2022-10-02 04:47:08	34	334.5	-107.4	3.724	3.703	33	29	0.021	4	1	0	0.4
2022-10-02 04:47:28	34	334.8	-107	3.727	3.706	33	29	0.021	4	0	-1	0
2022-10-02 04:47:48	35	334.8	-107	3.73	3.708	33	29	0.022	4	1	0	0.1
2022-10-02 04:48:08	35	335	-107.1	3.731	3.71	33	29	0.021	4	0	0	0.4
2022-10-02 04:48:28	35	335.3	-107.5	3.735	3.712	33	29	0.023	4	0	-1	0.2
2022-10-02 04:48:48	36	335.5	-107.3	3.737	3.715	33	29	0.022	4	1	0	0.2
2022-10-02 04:49:08	36	335.5	-107.1	3.741	3.719	33	29	0.022	4	0	-1	0.2
2022-10-02 04:49:28	37	336	-107.3	3.741	3.719	33	29	0.022	4	1	0	0
2022-10-02 04:49:48	37	335.8	-107.3	3.744	3.721	33	29	0.023	4	0	-1	0.4
2022-10-02 04:50:08	38	336.3	-106.9	3.747	3.724	33	29	0.023	4	1	0	0.4
2022-10-02 04:50:28	38	336.3	-107.3	3.749	3.726	33	29	0.023	4	0	-1	0
2022-10-02 04:50:48	39	336.8	-107.3	3.751	3.728	33	29	0.023	4	1	0	0
2022-10-02 04:51:08	39	337	-107.3	3.756	3.733	33	29	0.023	4	0	0	0.2
2022-10-02 04:51:28	39	337	-107.1	3.758	3.734	33	29	0.024	4	0	-1	0.1
2022-10-02 04:51:48	40	337.5	-107.2	3.761	3.736	33	29	0.025	4	1	0	0.2
2022-10-02 04:52:08	40	337.8	-107.4	3.765	3.739	33	29	0.026	4	0	-1	0.1
2022-10-02 04:52:28	41	337.8	-107.3	3.767	3.741	33	29	0.026	4	1	0	0.1
2022-10-02 04:52:48	41	338.3	-107.4	3.77	3.744	33	29	0.026	4	0	-1	0.1
2022-10-02 04:53:08	42	338.5	-107.5	3.773	3.747	33	29	0.026	4	1	0	0.2
2022-10-02 04:53:28	42	338.8	-107.3	3.775	3.748	33	29	0.027	4	0	-1	0.1
2022-10-02 04:53:48	43	339.1	-107.2	3.779	3.752	32	29	0.027	3	1	0	0.1
2022-10-02 04:54:08	43	339.1	-107.3	3.781	3.752	32	29	0.029	3	0	0	0.2
2022-10-02 04:54:28	43	339.6	-107.5	3.785	3.756	32	29	0.029	3	0	-1	0.1
2022-10-02 04:54:48	44	339.8	-107.4	3.787	3.758	32	29	0.029	3	1	0	0.2
2022-10-02 04:55:08	44	339.8	-107.2	3.792	3.761	32	29	0.031	3	0	-1	0.1
2022-10-02 04:55:28	45	340.3	-107.3	3.797	3.766	32	29	0.031	3	1	0	0
2022-10-02 04:55:48	45	340.8	-107.3	3.8	3.769	32	29	0.031	3	0	-1	0
2022-10-02 04:56:08	46	341.1	-107.3	3.804	3.773	32	29	0.031	3	1	0	0.1
2022-10-02 04:56:28	46	341.3	-107.2	3.806	3.774	32	29	0.032	3	0	-1	0.3
2022-10-02 04:56:48	47	341.6	-107.5	3.811	3.779	32	28	0.032	4	1	0	0.2
2022-10-02 04:57:08	47	341.8	-107.3	3.813	3.78	32	28	0.033	4	0	0	0.2
2022-10-02 04:57:28	47	342.3	-107.1	3.816	3.785	32	28	0.031	4	0	-1	0.1
2022-10-02 04:57:48	48	342.6	-107.2	3.821	3.789	32	28	0.032	4	1	0	0.3
2022-10-02 04:58:08	48	342.8	-107.5	3.824	3.79	32	28	0.034	4	0	-1	0.3
2022-10-02 04:58:28	49	343.6	-107.2	3.83	3.796	32	28	0.034	4	1	0	0.1
2022-10-02 04:58:48	49	343.6	-107.1	3.835	3.799	32	28	0.036	4	0	-1	0.2
2022-10-02 04:59:08	50	344.1	-107.3	3.836	3.801	32	28	0.035	4	1	0	0.1
2022-10-02 04:59:28	50	344.3	-107.4	3.841	3.805	32	28	0.036	4	0	-1	0.1
2022-10-02 04:59:48	51	344.6	-107.3	3.845	3.811	32	28	0.034	4	1	0	0.1
2022-10-02 05:00:08	51	345.1	-107.4	3.85	3.813	32	28	0.037	4	0	0	0.1
2022-10-02 05:00:28	51	345.3	-107.3	3.854	3.818	32	28	0.036	4	0	-1	0.1
2022-10-02 05:00:48	52	345.8	-107.2	3.857	3.822	32	28	0.035	4	1	0	0.1
2022-10-02 05:01:08	52	346.1	-107.3	3.861	3.825	32	28	0.036	4	0	-1	0.3
2022-10-02 05:01:28	53	346.6	-107.6	3.866	3.828	32	28	0.038	4	1	0	0.2
2022-10-02 05:01:48	53	346.8	-107.4	3.87	3.833	32	28	0.037	4	0	-1	0.2
2022-10-02 05:02:08	54	347.3	-107.2	3.873	3.835	32	28	0.038	4	1	0	0.2
2022-10-02 05:02:28	54	347.8	-107.4	3.876	3.84	32	28	0.036	4	0	-1	0.1
2022-10-02 05:02:48	55	348.1	-107.5	3.881	3.845	32	28	0.036	4	1	0	0
2022-10-02 05:03:08	55	348.3	-107.5	3.885	3.848	32	28	0.037	4	0	-1	0
2022-10-02 05:03:28	56	348.8	-107.5	3.892	3.854	32	28	0.038	4	1	0	0.1
2022-10-02 05:03:48	56	349.3	-107.6	3.894	3.856	32	28	0.038	4	0	0	0.3
2022-10-02 05:04:08	56	349.3	-107.3	3.898	3.861	32	28	0.037	4	0	-1	0.1
2022-10-02 05:04:28	57	350.1	-107.2	3.903	3.865	32	28	0.038	4	1	0	0.2
2022-10-02 05:04:48	57	350.3	-107.4	3.907	3.87	32	28	0.037	4	0	-1	0
2022-10-02 05:05:08	58	350.6	-107.4	3.912	3.873	32	29	0.039	3	1	0	0
2022-10-02 05:05:28	58	351.1	-107.4	3.918	3.878	32	29	0.04	3	0	-1	0.2
2022-10-02 05:05:48	59	351.6	-107.2	3.922	3.882	32	29	0.04	3	1	0	0.1
2022-10-02 05:06:08	59	351.9	-107.3	3.925	3.887	32	29	0.038	3	0	0	0.2
2022-10-02 05:06:28	59	352.1	-107.5	3.929	3.892	32	29	0.037	3	0	-1	0.1
2022-10-02 05:06:48	60	352.9	-107.4	3.935	3.895	32	29	0.04	3	1	0	0
2022-10-02 05:07:08	60	353.4	-107.4	3.94	3.9	32	29	0.04	3	0	-1	0.2
2022-10-02 05:07:28	61	353.6	-107.6	3.943	3.907	32	29	0.036	3	1	0	0.2
2022-10-02 05:07:48	61	354.1	-107.4	3.947	3.909	32	29	0.038	3	0	-1	0.2
2022-10-02 05:08:08	62	354.4	-107.2	3.952	3.915	32	29	0.037	3	1	0	0.3
2022-10-02 05:08:28	62	354.9	-107.5	3.958	3.92	32	29	0.038	3	0	0	0.1
2022-10-02 05:08:48	62	355.4	-107.6	3.963	3.921	32	29	0.042	3	0	-1	5.1
2022-10-02 05:09:08	63	355.6	-102.5	3.965	3.925	32	29	0.04	3	1	0	0.3
2022-10-02 05:09:28	63	355.9	-102.2	3.967	3.929	32	29	0.038	3	0	-1	0.3
2022-10-02 05:09:48	64	356.4	-102.5	3.972	3.931	32	28	0.041	4	1	0	0.1
2022-10-02 05:10:08	64	356.6	-102.4	3.976	3.938	32	28	0.038	4	0	-1	0.1
2022-10-02 05:10:28	65	356.9	-102.5	3.983	3.94	32	28	0.043	4	1	0	0.1
2022-10-02 05:10:48	65	357.4	-102.6	3.986	3.945	32	28	0.041	4	0	0	0
2022-10-02 05:11:08	65	357.6	-102.6	3.989	3.952	32	28	0.037	4	0	-1	0.2
2022-10-02 05:11:28	66	358.1	-102.4	3.995	3.957	32	28	0.038	4	1	0	0.2
2022-10-02 05:11:48	66	358.6	-102.2	4.001	3.959	32	28	0.042	4	0	-1	0.1
2022-10-02 05:12:08	67	358.9	-102.3	4.005	3.964	32	28	0.041	4	1	0	0.4
2022-10-02 05:12:28	67	359.1	-102.7	4.009	3.967	32	28	0.042	4	0	-1	0.1
2022-10-02 05:12:48	68	359.9	-102.6	4.012	3.974	32	28	0.038	4	1	0	0.3
2022-10-02 05:13:08	68	360.1	-102.3	4.017	3.978	32	28	0.039	4	0	0	0
2022-10-02 05:13:28	68	360.6	-102.3	4.023	3.982	32	28	0.041	4	0	-1	0.3
2022-10-02 05:13:48	69	360.9	-102.6	4.026	3.987	32	28	0.039	4	1	0	0
2022-10-02 05:14:08	69	361.6	-102.6	4.031	3.992	32	28	0.039	4	0	-1	0.3
2022-10-02 05:14:28	70	361.9	-102.3	4.036	3.996	32	28	0.04	4	1	0	0.2
2022-10-02 05:14:48	70	362.1	-102.5	4.041	4.001	32	28	0.04	4	0	-1	0
2022-10-02 05:15:08	71	362.6	-102.5	4.047	4.004	32	28	0.043	4	1	0	0.2
2022-10-02 05:15:28	71	363.1	-102.3	4.051	4.009	32	28	0.042	4	0	0	0.1
2022-10-02 05:15:48	71	363.6	-102.4	4.054	4.014	32	28	0.04	4	0	-1	0.2
2022-10-02 05:16:08	72	364.2	-102.6	4.06	4.02	32	28	0.04	4	1	0	0.1
2022-10-02 05:16:28	72	364.4	-102.5	4.066	4.023	32	28	0.043	4	0	-1	0.2
2022-10-02 05:16:48	73	365.2	-102.3	4.071	4.028	32	28	0.043	4	1	0	0.2
2022-10-02 05:17:08	73	365.2	-102.5	4.074	4.033	32	28	0.041	4	0	-1	0.1
2022-10-02 05:17:28	74	365.9	-102.6	4.079	4.038	32	28	0.041	4	1	0	0
2022-10-02 05:17:48	74	366.2	-102.6	4.083	4.043	32	28	0.04	4	0	0	0.1
2022-10-02 05:18:08	74	366.7	-102.5	4.088	4.049	32	28	0.039	4	0	-1	0
2022-10-02 05:18:28	75	367.2	-102.5	4.095	4.051	32	28	0.044	4	1	0	55.5
2022-10-02 05:18:48	75	364.9	-47	4.073	4.032	32	28	0.041	4	0	-1	0.4
2022-10-02 05:19:08	76	364.7	-46.6	4.066	4.028	32	28	0.038	4	1	0	0
2022-10-02 05:19:28	76	364.4	-46.6	4.066	4.027	31	28	0.039	3	0	0	0
2022-10-02 05:19:48	76	364.7	-46.6	4.066	4.027	31	28	0.039	3	0	0	0.2
2022-10-02 05:20:08	76	364.7	-46.8	4.068	4.029	31	28	0.039	3	0	-1	0.2
2022-10-02 05:20:28	77	364.9	-46.6	4.069	4.031	31	28	0.038	3	1	0	0
2022-10-02 05:20:48	77	364.9	-46.6	4.07	4.032	31	27	0.038	4	0	0	0.1
2022-10-02 05:21:08	77	365.2	-46.5	4.073	4.034	31	27	0.039	4	0	-1	0
2022-10-02 05:21:28	78	365.4	-46.5	4.075	4.036	31	27	0.039	4	1	0	0.3
2022-10-02 05:21:48	78	365.4	-46.8	4.077	4.039	31	27	0.038	4	0	0	0.5
2022-10-02 05:22:08	78	365.9	-46.3	4.079	4.04	31	27	0.039	4	0	-1	0.6
2022-10-02 05:22:28	79	365.9	-46.9	4.081	4.043	31	27	0.038	4	1	0	0.3
2022-10-02 05:22:48	79	365.9	-46.6	4.083	4.045	31	27	0.038	4	0	0	0.1
2022-10-02 05:23:08	79	366.2	-46.7	4.086	4.047	31	27	0.039	4	0	0	0.1
2022-10-02 05:23:28	79	366.4	-46.8	4.087	4.049	31	27	0.038	4	0	-1	0
2022-10-02 05:23:48	80	366.7	-46.8	4.09	4.052	31	27	0.038	4	1	0	0.2
2022-10-02 05:24:08	80	366.9	-46.6	4.092	4.054	30	27	0.038	3	0	0	0.2
2022-10-02 05:24:28	80	367.2	-46.8	4.094	4.055	30	27	0.039	3	0	-1	0.3
2022-10-02 05:24:48	81	367.4	-47.1	4.097	4.057	30	27	0.04	3	1	0	0.5
2022-10-02 05:25:08	81	367.4	-46.6	4.099	4.06	30	26	0.039	4	0	0	0.1
2022-10-02 05:25:28	81	367.7	-46.5	4.101	4.062	30	26	0.039	4	0	0	0.2
2022-10-02 05:25:48	81	367.9	-46.7	4.103	4.064	30	26	0.039	4	0	-1	0
2022-10-02 05:26:08	82	368.2	-46.7	4.105	4.067	30	26	0.038	4	1	0	0
2022-10-02 05:26:28	82	368.2	-46.7	4.108	4.069	30	26	0.039	4	0	0	0
2022-10-02 05:26:48	82	368.4	-46.7	4.11	4.07	30	26	0.04	4	0	-1	0
2022-10-02 05:27:08	83	368.7	-46.7	4.113	4.074	30	26	0.039	4	1	0	0.1
2022-10-02 05:27:28	83	368.9	-46.6	4.115	4.076	30	26	0.039	4	0	0	0.2
2022-10-02 05:27:48	83	368.9	-46.4	4.118	4.078	30	26	0.04	4	0	0	0.5
2022-10-02 05:28:08	83	369.2	-46.9	4.119	4.08	30	26	0.039	4	0	-1	0.3
2022-10-02 05:28:28	84	369.4	-46.6	4.122	4.083	30	26	0.039	4	1	0	0
2022-10-02 05:28:48	84	369.7	-46.6	4.124	4.084	29	26	0.04	3	0	0	0
2022-10-02 05:29:08	84	369.9	-46.6	4.126	4.086	29	26	0.04	3	0	0	0.3
2022-10-02 05:29:28	84	370.2	-46.9	4.128	4.089	29	25	0.039	4	0	-1	0.2
2022-10-02 05:29:48	85	370.2	-46.7	4.131	4.091	29	25	0.04	4	1	0	0.2
2022-10-02 05:30:08	85	370.7	-46.9	4.134	4.094	29	25	0.04	4	0	0	0.1
2022-10-02 05:30:28	85	370.7	-46.8	4.135	4.096	29	25	0.039	4	0	0	0.2
2022-10-02 05:30:48	85	370.9	-47	4.137	4.099	29	25	0.038	4	0	-1	2.3
2022-10-02 05:31:08	86	371.2	-49.3	4.142	4.102	29	25	0.04	4	1	0	0.2
2022-10-02 05:31:28	86	371.4	-49.1	4.144	4.105	29	25	0.039	4	0	0	0.1
2022-10-02 05:31:48	86	371.7	-49.2	4.147	4.107	29	25	0.04	4	0	0	0.2
2022-10-02 05:32:08	86	371.9	-49.4	4.149	4.109	29	25	0.04	4	0	-1	0.2
2022-10-02 05:32:28	87	372.2	-49.2	4.152	4.112	29	25	0.04	4	1	0	0.2
2022-10-02 05:32:48	87	372.2	-49.4	4.154	4.115	29	25	0.039	4	0	-1	0.1
2022-10-02 05:33:08	88	372.4	-49.3	4.155	4.117	29	25	0.038	4	1	0	0
2022-10-02 05:33:28	88	372.9	-49.3	4.158	4.12	29	25	0.038	4	0	0	0
2022-10-02 05:33:48	88	372.9	-49.3	4.161	4.121	28	25	0.04	3	0	-1	0.4
2022-10-02 05:34:08	89	373.2	-48.9	4.163	4.124	28	25	0.039	3	1	0	0.4
2022-10-02 05:34:28	89	373.4	-49.3	4.167	4.127	28	25	0.04	3	0	-1	0.2
2022-10-02 05:34:48	90	373.7	-49.1	4.169	4.129	28	25	0.04	3	1	0	0.1
2022-10-02 05:35:08	90	373.7	-49.2	4.17	4.131	28	25	0.039	3	0	0	0
2022-10-02 05:35:28	90	374.2	-49.2	4.173	4.133	28	25	0.04	3	0	-1	0.1
2022-10-02 05:35:48	91	374.2	-49.1	4.175	4.136	28	25	0.039	3	1	0	0.1
2022-10-02 05:36:08	91	374.4	-49.2	4.177	4.138	28	25	0.039	3	0	-1	0
2022-10-02 05:36:28	92	374.7	-49.2	4.18	4.14	28	25	0.04	3	1	0	0
2022-10-02 05:36:48	92	374.9	-49.2	4.182	4.143	28	25	0.039	3	0	0	0
2022-10-02 05:37:08	92	374.9	-49.2	4.184	4.146	28	25	0.038	3	0	-1	0.1
2022-10-02 05:37:28	93	375.2	-49.1	4.188	4.148	28	25	0.04	3	1	0	0.1
2022-10-02 05:37:48	93	375.7	-49.2	4.188	4.15	28	25	0.038	3	0	0	0.1
2022-10-02 05:38:08	93	375.7	-49.3	4.192	4.152	28	25	0.04	3	0	-1	0.2
2022-10-02 05:38:28	94	376.2	-49.1	4.193	4.155	28	25	0.038	3	1	0	0.2
2022-10-02 05:38:48	94	376.2	-49.3	4.196	4.157	28	25	0.039	3	0	0	0.1
2022-10-02 05:39:08	94	376.5	-49.4	4.198	4.159	28	25	0.039	3	0	-1	0
2022-10-02 05:39:28	95	376.7	-49.4	4.2	4.161	28	25	0.039	3	1	0	0
2022-10-02 05:39:48	95	377	-49.4	4.203	4.165	28	25	0.038	3	0	0	0.1
2022-10-02 05:40:08	95	377	-49.3	4.206	4.166	28	25	0.04	3	0	-1	0.1
2022-10-02 05:40:28	96	377.2	-49.4	4.208	4.168	28	25	0.04	3	1	0	0.2
2022-10-02 05:40:48	96	377.5	-49.2	4.21	4.171	28	25	0.039	3	0	0	0.1
2022-10-02 05:41:08	96	377.7	-49.3	4.212	4.173	28	25	0.039	3	0	0	0.2
2022-10-02 05:41:28	96	378	-49.1	4.215	4.175	28	25	0.04	3	0	-1	33.9
2022-10-02 05:41:48	97	378	-15.2	4.217	4.178	28	25	0.039	3	1	0	0.1
2022-10-02 05:42:08	97	376.2	-15.1	4.196	4.158	28	25	0.038	3	0	0	0.1
2022-10-02 05:42:28	97	375.7	-15.2	4.194	4.155	28	25	0.039	3	0	0	0
2022-10-02 05:42:48	97	375.7	-15.2	4.193	4.155	28	25	0.038	3	0	0	0.1
2022-10-02 05:43:08	97	375.7	-15.3	4.192	4.155	28	25	0.037	3	0	0	0.1
2022-10-02 05:43:28	97	375.7	-15.2	4.192	4.154	28	25	0.038	3	0	0	0
2022-10-02 05:43:48	97	375.7	-15.2	4.192	4.155	28	25	0.037	3	0	0	0
2022-10-02 05:44:08	97	375.9	-15.2	4.191	4.154	28	25	0.037	3	0	0	0.1
2022-10-02 05:44:28	97	375.7	-15.1	4.191	4.155	28	25	0.036	3	0	0	0
2022-10-02 05:44:48	97	375.7	-15.1	4.192	4.155	29	25	0.037	4	0	0	0.1
2022-10-02 05:45:08	97	375.7	-15.2	4.193	4.156	29	25	0.037	4	0	0	0.3
2022-10-02 05:45:28	97	375.9	-14.9	4.193	4.156	29	25	0.037	4	0	0	0.2
2022-10-02 05:45:48	97	376.2	-15.1	4.193	4.156	29	25	0.037	4	0	0	0.2
2022-10-02 05:46:08	97	375.9	-15.3	4.194	4.156	29	25	0.038	4	0	0	0.1
2022-10-02 05:46:28	97	376.2	-15.2	4.194	4.156	29	25	0.038	4	0	0	0
2022-10-02 05:46:48	97	375.7	-15.2	4.195	4.159	29	25	0.036	4	0	0	0.2
2022-10-02 05:47:08	97	376.2	-15.4	4.195	4.159	29	25	0.036	4	0	0	0.2
2022-10-02 05:47:28	97	376.2	-15.2	4.195	4.159	29	25	0.036	4	0	0	0.2
2022-10-02 05:47:48	97	375.9	-15.4	4.198	4.16	29	25	0.038	4	0	0	0.3
2022-10-02 05:48:08	97	376.2	-15.1	4.198	4.16	29	25	0.038	4	0	0	0.2
2022-10-02 05:48:28	97	376.2	-15.3	4.197	4.16	29	25	0.037	4	0	0	0.2
2022-10-02 05:48:48	97	376.5	-15.1	4.198	4.161	29	25	0.037	4	0	0	0.3
2022-10-02 05:49:08	97	376.5	-15.4	4.199	4.161	29	25	0.038	4	0	0	0.4
2022-10-02 05:49:28	97	376.5	-15	4.201	4.163	29	25	0.038	4	0	0	0.2
2022-10-02 05:49:48	97	376.7	-15.2	4.2	4.163	29	25	0.037	4	0	0	0.1
2022-10-02 05:50:08	97	376.5	-15.1	4.201	4.164	29	25	0.037	4	0	0	0
2022-10-02 05:50:28	97	376.7	-15.1	4.202	4.164	29	25	0.038	4	0	0	0.1
2022-10-02 05:50:48	97	376.7	-15.2	4.202	4.165	29	25	0.037	4	0	0	0.1
2022-10-02 05:51:08	97	377	-15.3	4.203	4.166	29	25	0.037	4	0	0	0
2022-10-02 05:51:28	97	377	-15.3	4.203	4.167	29	25	0.036	4	0	0	0.1
2022-10-02 05:51:48	97	377	-15.2	4.203	4.167	29	25	0.036	4	0	0	0.1
2022-10-02 05:52:08	97	377	-15.3	4.204	4.167	29	25	0.037	4	0	0	0.3
2022-10-02 05:52:28	97	377	-15	4.206	4.166	29	25	0.04	4	0	0	0.1
2022-10-02 05:52:48	97	377.2	-15.1	4.207	4.17	29	25	0.037	4	0	0	0.1
2022-10-02 05:53:08	97	377.2	-15.2	4.207	4.17	29	25	0.037	4	0	-1	0
2022-10-02 05:53:28	98	377.2	-15.2	4.207	4.171	29	25	0.036	4	1	0	0.1
2022-10-02 05:53:48	98	377.2	-15.1	4.208	4.17	29	25	0.038	4	0	0	0.2
2022-10-02 05:54:08	98	377.5	-15.3	4.209	4.172	29	25	0.037	4	0	0	0.1
2022-10-02 05:54:28	98	377.2	-15.2	4.209	4.172	29	25	0.037	4	0	0	0
2022-10-02 05:54:48	98	377.2	-15.2	4.211	4.172	29	25	0.039	4	0	0	0.1
2022-10-02 05:55:08	98	377.2	-15.3	4.211	4.174	29	25	0.037	4	0	0	0.1
2022-10-02 05:55:28	98	377.2	-15.2	4.211	4.174	29	25	0.037	4	0	0	0.1
2022-10-02 05:55:48	98	377.5	-15.1	4.212	4.175	29	25	0.037	4	0	0	0.2
2022-10-02 05:56:08	98	377.7	-15.3	4.212	4.175	29	25	0.037	4	0	0	0.1
2022-10-02 05:56:28	98	377.7	-15.2	4.214	4.177	29	25	0.037	4	0	0	0
2022-10-02 05:56:48	98	377.7	-15.2	4.215	4.176	29	25	0.039	4	0	0	0.1
2022-10-02 05:57:08	98	377.7	-15.3	4.215	4.178	29	25	0.037	4	0	0	0.1
2022-10-02 05:57:28	98	378	-15.2	4.215	4.177	29	25	0.038	4	0	0	0
2022-10-02 05:57:48	98	378	-15.2	4.216	4.18	29	25	0.036	4	0	0	0.2
2022-10-02 05:58:08	98	378.2	-15	4.217	4.181	29	25	0.036	4	0	0	0.4
2022-10-02 05:58:28	98	378	-15.4	4.217	4.179	29	25	0.038	4	0	0	0.4
2022-10-02 05:58:48	98	378	-15	4.218	4.181	29	25	0.037	4	0	0	0.2
2022-10-02 05:59:08	98	378	-15.2	4.219	4.182	29	25	0.037	4	0	0	0
2022-10-02 05:59:28	98	378.2	-15.2	4.219	4.183	29	25	0.036	4	0	0	0
2022-10-02 05:59:48	98	378.2	-15.2	4.221	4.182	29	25	0.039	4	0	0	0.1
2022-10-02 06:00:08	98	378.5	-15.3	4.221	4.184	29	25	0.037	4	0	0	0.2
2022-10-02 06:00:28	98	378.5	-15.1	4.222	4.185	29	25	0.037	4	0	0	0.2
2022-10-02 06:00:48	98	378.5	-15.3	4.222	4.185	29	25	0.037	4	0	0	0.2
2022-10-02 06:01:08	98	378.5	-15.1	4.223	4.187	29	25	0.036	4	0	0	0.3
2022-10-02 06:01:28	98	378.5	-15.4	4.224	4.186	29	25	0.038	4	0	0	0.2
2022-10-02 06:01:48	98	378.7	-15.2	4.225	4.187	29	25	0.038	4	0	0	0.1
2022-10-02 06:02:08	98	378.7	-15.3	4.225	4.189	29	25	0.036	4	0	0	0.1
2022-10-02 06:02:28	98	378.7	-15.2	4.226	4.189	29	25	0.037	4	0	-1	0.1
2022-10-02 06:02:48	99	379	-15.3	4.227	4.19	29	25	0.037	4	1	0	0
2022-10-02 06:03:08	99	379	-15.3	4.228	4.191	29	25	0.037	4	0	0	0.1
2022-10-02 06:03:28	99	379	-15.2	4.228	4.189	29	25	0.039	4	0	0	0
2022-10-02 06:03:48	99	379	-15.2	4.229	4.191	29	25	0.038	4	0	0	0.3
2022-10-02 06:04:08	99	379.2	-15.5	4.23	4.192	29	25	0.038	4	0	81	1.2
2022-10-02 16:57:18	18	321	-14.3	3.582	3.555	35	30	0.027	5	-81	0	0.8
2022-10-02 16:57:38	18	321.2	-13.5	3.584	3.556	35	30	0.028	5	0	0	2.2
2022-10-02 16:57:58	18	321.2	-11.3	3.584	3.557	35	30	0.027	5	0	0	1.7
2022-10-02 16:58:18	18	321.2	-9.6	3.583	3.557	35	30	0.026	5	0	0	0.9
2022-10-02 16:58:38	18	321.2	-8.7	3.584	3.557	35	30	0.027	5	0	0	0.1
2022-10-02 16:58:58	18	321.5	-8.8	3.584	3.557	35	30	0.027	5	0	0	14.2
2022-10-02 16:59:18	18	321.5	-23	3.587	3.56	35	30	0.027	5	0	-1	90.6
2022-10-02 16:59:38	19	326.5	-113.6	3.641	3.611	35	30	0.03	5	1	0	0.4
2022-10-02 16:59:58	19	327.5	-114	3.654	3.624	35	31	0.03	4	0	0	0.2
2022-10-02 17:00:18	19	328	-114.2	3.659	3.632	35	31	0.027	4	0	-1	0.5
2022-10-02 17:00:38	20	329	-114.7	3.666	3.639	35	31	0.027	4	1	0	0.5
2022-10-02 17:00:58	20	329.3	-115.2	3.672	3.645	35	31	0.027	4	0	-1	0.5
2022-10-02 17:01:18	21	329.8	-115.7	3.679	3.651	35	31	0.028	4	1	0	0.6
2022-10-02 17:01:38	21	330.5	-116.3	3.685	3.656	35	31	0.029	4	0	-1	0.3
2022-10-02 17:01:58	22	330.8	-116	3.688	3.66	35	31	0.028	4	1	0	0.3
2022-10-02 17:02:18	22	331.3	-115.7	3.692	3.663	35	31	0.029	4	0	-1	0.3
2022-10-02 17:02:38	23	331.5	-115.4	3.696	3.668	35	31	0.028	4	1	0	0.1
2022-10-02 17:02:58	23	331.8	-115.3	3.698	3.671	35	31	0.027	4	0	-1	2
2022-10-02 17:03:18	24	332.3	-117.3	3.704	3.675	35	31	0.029	4	1	0	0.3
2022-10-02 17:03:38	24	332.5	-117	3.704	3.68	35	31	0.024	4	0	-1	0.1
2022-10-02 17:03:58	25	332.8	-116.9	3.709	3.683	35	30	0.026	5	1	0	0.6
2022-10-02 17:04:18	25	333	-117.5	3.711	3.686	35	30	0.025	5	0	-1	0.3
2022-10-02 17:04:38	26	333	-117.2	3.714	3.689	35	30	0.025	5	1	0	0.3
2022-10-02 17:04:58	26	333.3	-117.5	3.714	3.691	35	30	0.023	5	0	-1	0.5
2022-10-02 17:05:18	27	333.5	-117	3.717	3.695	35	30	0.022	5	1	0	0
2022-10-02 17:05:38	27	333.8	-117	3.718	3.697	35	30	0.021	5	0	-1	0.5
2022-10-02 17:05:58	28	334	-117.5	3.72	3.699	34	30	0.021	4	1	0	0.2
2022-10-02 17:06:18	28	334.5	-117.3	3.725	3.702	34	30	0.023	4	0	0	0.1
2022-10-02 17:06:38	28	334.5	-117.4	3.727	3.704	34	30	0.023	4	0	-1	0.2
2022-10-02 17:06:58	29	334.8	-117.6	3.728	3.707	34	30	0.021	4	1	0	0.6
2022-10-02 17:07:18	29	334.8	-117	3.732	3.708	34	30	0.024	4	0	-1	0.4
2022-10-02 17:07:38	30	335	-117.4	3.733	3.711	34	30	0.022	4	1	0	0.3
2022-10-02 17:07:58	30	335.3	-117.1	3.736	3.712	34	30	0.024	4	0	-1	0.3
2022-10-02 17:08:18	31	335.5	-117.4	3.739	3.715	34	30	0.024	4	1	0	0.2
2022-10-02 17:08:38	31	335.5	-117.2	3.739	3.716	34	30	0.023	4	0	-1	0.1
2022-10-02 17:08:58	32	336	-117.1	3.742	3.719	34	30	0.023	4	1	0	0.5
2022-10-02 17:09:18	32	336	-117.6	3.743	3.721	34	30	0.022	4	0	-1	0.3
2022-10-02 17:09:38	33	336.3	-117.3	3.747	3.724	34	30	0.023	4	1	0	0.3
2022-10-02 17:09:58	33	336.5	-117	3.75	3.725	34	30	0.025	4	0	-1	0.4
2022-10-02 17:10:18	34	336.8	-117.4	3.753	3.729	34	30	0.024	4	1	0	0.1
2022-10-02 17:10:38	34	337	-117.5	3.754	3.73	34	30	0.024	4	0	-1	0.3
2022-10-02 17:10:58	35	337	-117.2	3.757	3.733	34	30	0.024	4	1	0	0.1
2022-10-02 17:11:18	35	337.5	-117.1	3.759	3.735	34	30	0.024	4	0	-1	0.2
2022-10-02 17:11:38	36	337.5	-117.3	3.764	3.739	34	30	0.025	4	1	0	0.5
2022-10-02 17:11:58	36	337.5	-116.8	3.762	3.737	34	30	0.025	4	0	-1	0.2
2022-10-02 17:12:18	37	338	-117	3.768	3.742	34	30	0.026	4	1	0	0.3
2022-10-02 17:12:38	37	338.3	-117.3	3.772	3.745	34	30	0.027	4	0	0	0.1
2022-10-02 17:12:58	37	338.5	-117.4	3.775	3.748	34	30	0.027	4	0	-1	0.3
2022-10-02 17:13:18	38	338.8	-117.1	3.777	3.751	34	30	0.026	4	1	0	0.1
2022-10-02 17:13:38	38	339.3	-117	3.78	3.752	34	30	0.028	4	0	-1	0.1
2022-10-02 17:13:58	39	339.6	-117.1	3.784	3.755	34	30	0.029	4	1	0	0.2
2022-10-02 17:14:18	39	339.6	-117.3	3.786	3.76	34	30	0.026	4	0	-1	0.1
2022-10-02 17:14:38	40	339.8	-117.2	3.79	3.761	34	30	0.029	4	1	0	0.2
2022-10-02 17:14:58	40	340.3	-117	3.795	3.765	34	30	0.03	4	0	-1	0.4
2022-10-02 17:15:18	41	340.6	-117.4	3.797	3.767	34	30	0.03	4	1	0	0
2022-10-02 17:15:38	41	341.1	-117.4	3.8	3.77	34	30	0.03	4	0	-1	0.3
2022-10-02 17:15:58	42	341.1	-117.1	3.806	3.774	34	30	0.032	4	1	0	0.2
2022-10-02 17:16:18	42	341.6	-117.3	3.81	3.779	34	30	0.031	4	0	-1	0.2
2022-10-02 17:16:38	43	342.1	-117.1	3.811	3.78	34	30	0.031	4	1	0	0.1
2022-10-02 17:16:58	43	342.3	-117.2	3.815	3.782	34	30	0.033	4	0	-1	0.1
2022-10-02 17:17:18	44	342.6	-117.3	3.82	3.787	34	30	0.033	4	1	0	0.2
2022-10-02 17:17:38	44	342.8	-117.5	3.824	3.792	34	30	0.032	4	0	-1	0
2022-10-02 17:17:58	45	343.1	-117.5	3.825	3.793	34	30	0.032	4	1	0	0.4
2022-10-02 17:18:18	45	343.6	-117.1	3.829	3.796	34	30	0.033	4	0	-1	0.2
2022-10-02 17:18:38	46	343.8	-117.3	3.834	3.8	34	30	0.034	4	1	0	0.1
2022-10-02 17:18:58	46	344.1	-117.4	3.84	3.805	34	30	0.035	4	0	-1	0
2022-10-02 17:19:18	47	344.6	-117.4	3.841	3.808	34	30	0.033	4	1	0	0
2022-10-02 17:19:38	47	345.1	-117.4	3.845	3.811	34	30	0.034	4	0	-1	0.1
2022-10-02 17:19:58	48	345.3	-117.3	3.851	3.817	34	30	0.034	4	1	0	0.1
2022-10-02 17:20:18	48	345.8	-117.4	3.855	3.82	34	30	0.035	4	0	-1	0.1
2022-10-02 17:20:38	49	346.1	-117.3	3.86	3.825	34	30	0.035	4	1	0	0.2
2022-10-02 17:20:58	49	346.6	-117.1	3.864	3.829	34	30	0.035	4	0	-1	0.1
2022-10-02 17:21:18	50	347.1	-117.2	3.869	3.832	34	30	0.037	4	1	0	0.3
2022-10-02 17:21:38	50	347.3	-117.5	3.871	3.835	34	30	0.036	4	0	-1	0.3
2022-10-02 17:21:58	51	347.3	-117.2	3.878	3.842	34	30	0.036	4	1	0	0.1
2022-10-02 17:22:18	51	348.1	-117.1	3.88	3.844	34	30	0.036	4	0	-1	0.2
2022-10-02 17:22:38	52	348.3	-117.3	3.886	3.849	34	30	0.037	4	1	0	0.2
2022-10-02 17:22:58	52	348.6	-117.5	3.89	3.852	34	30	0.038	4	0	-1	0.5
2022-10-02 17:23:18	53	349.3	-117	3.895	3.858	34	30	0.037	4	1	0	0.3
2022-10-02 17:23:38	53	349.8	-117.3	3.899	3.861	34	30	0.038	4	0	-1	0
2022-10-02 17:23:58	54	350.1	-117.3	3.904	3.866	34	30	0.038	4	1	0	0.2
2022-10-02 17:24:18	54	350.6	-117.1	3.908	3.87	34	30	0.038	4	0	-1	0
2022-10-02 17:24:38	55	351.1	-117.1	3.913	3.876	34	30	0.037	4	1	0	0.1
2022-10-02 17:24:58	55	351.4	-117.2	3.918	3.881	34	30	0.037	4	0	-1	0.3
2022-10-02 17:25:18	56	351.9	-117.5	3.924	3.886	34	30	0.038	4	1	0	0.4
2022-10-02 17:25:38	56	352.1	-117.1	3.928	3.89	34	30	0.038	4	0	0	0.1
2022-10-02 17:25:58	56	352.6	-117.2	3.931	3.895	34	30	0.036	4	0	-1	0.3
2022-10-02 17:26:18	57	352.9	-117.5	3.936	3.899	34	30	0.037	4	1	0	0.1
2022-10-02 17:26:38	57	353.6	-117.4	3.943	3.902	34	30	0.041	4	0	-1	0.3
2022-10-02 17:26:58	58	353.9	-117.1	3.948	3.908	34	30	0.04	4	1	0	0.1
2022-10-02 17:27:18	58	354.4	-117	3.95	3.912	34	30	0.038	4	0	-1	0.4
2022-10-02 17:27:38	59	354.9	-117.4	3.957	3.918	34	31	0.039	3	1	0	0
2022-10-02 17:27:58	59	355.4	-117.4	3.963	3.924	35	31	0.039	4	0	-1	15.5
2022-10-02 17:28:18	60	354.9	-101.9	3.96	3.922	35	31	0.038	4	1	0	0.1
2022-10-02 17:28:38	60	355.4	-101.8	3.962	3.923	35	31	0.039	4	0	-1	0.3
2022-10-02 17:28:58	61	355.6	-102.1	3.968	3.928	35	31	0.04	4	1	0	0.1
2022-10-02 17:29:18	61	356.1	-102.2	3.971	3.931	35	31	0.04	4	0	-1	0.4
2022-10-02 17:29:38	62	356.1	-101.8	3.976	3.935	35	31	0.041	4	1	0	0
2022-10-02 17:29:58	62	356.9	-101.8	3.979	3.94	35	31	0.039	4	0	0	0.3
2022-10-02 17:30:18	62	357.1	-102.1	3.983	3.944	35	31	0.039	4	0	-1	0.2
2022-10-02 17:30:38	63	357.6	-101.9	3.987	3.947	35	31	0.04	4	1	0	0.4
2022-10-02 17:30:58	63	358.1	-102.3	3.991	3.953	35	31	0.038	4	0	-1	0.2
2022-10-02 17:31:18	64	358.4	-102.1	3.995	3.957	35	31	0.038	4	1	0	0.1
2022-10-02 17:31:38	64	358.9	-102.2	4	3.962	35	31	0.038	4	0	-1	0.3
2022-10-02 17:31:58	65	359.1	-101.9	4.005	3.965	35	31	0.04	4	1	0	0.1
2022-10-02 17:32:18	65	359.4	-102	4.011	3.97	35	31	0.041	4	0	0	0.1
2022-10-02 17:32:38	65	359.9	-102.1	4.016	3.975	35	31	0.041	4	0	-1	0
2022-10-02 17:32:58	66	360.4	-102.1	4.019	3.979	35	31	0.04	4	1	0	0.3
2022-10-02 17:33:18	66	360.9	-101.8	4.023	3.984	35	31	0.039	4	0	-1	0.2
2022-10-02 17:33:38	67	361.4	-102	4.029	3.987	35	31	0.042	4	1	0	0.2
2022-10-02 17:33:58	67	361.6	-102.2	4.032	3.992	35	31	0.04	4	0	-1	0.2
2022-10-02 17:34:18	68	361.9	-102	4.038	3.996	35	31	0.042	4	1	0	0.1
2022-10-02 17:34:38	68	362.4	-101.9	4.041	4.001	35	31	0.04	4	0	0	0.2
2022-10-02 17:34:58	68	362.6	-102.1	4.047	4.006	35	31	0.041	4	0	-1	0.1
2022-10-02 17:35:18	69	363.1	-102.2	4.05	4.011	35	31	0.039	4	1	0	0
2022-10-02 17:35:38	69	363.9	-102.2	4.055	4.015	35	31	0.04	4	0	-1	0.3
2022-10-02 17:35:58	70	364.2	-101.9	4.061	4.021	35	31	0.04	4	1	0	0
2022-10-02 17:36:18	70	364.7	-101.9	4.066	4.023	35	30	0.043	5	0	-1	0.3
2022-10-02 17:36:38	71	364.7	-102.2	4.07	4.03	35	30	0.04	5	1	0	0.2
2022-10-02 17:36:58	71	365.4	-102	4.075	4.035	35	30	0.04	5	0	0	0.1
2022-10-02 17:37:18	71	365.7	-102.1	4.08	4.038	35	30	0.042	5	0	-1	0.1
2022-10-02 17:37:38	72	366.4	-102.2	4.083	4.044	35	30	0.039	5	1	0	0.2
2022-10-02 17:37:58	72	366.7	-102	4.09	4.047	35	30	0.043	5	0	-1	0
2022-10-02 17:38:18	73	367.2	-102	4.096	4.052	35	30	0.044	5	1	0	55.7
2022-10-02 17:38:38	73	365.2	-46.3	4.075	4.036	35	30	0.039	5	0	0	0.3
2022-10-02 17:38:58	73	364.7	-46.6	4.069	4.03	34	30	0.039	4	0	-1	0.2
2022-10-02 17:39:18	74	364.7	-46.4	4.068	4.03	34	30	0.038	4	1	0	0.1
2022-10-02 17:39:38	74	364.7	-46.3	4.069	4.03	34	30	0.039	4	0	0	0.1
2022-10-02 17:39:58	74	364.9	-46.4	4.07	4.031	34	30	0.039	4	0	-1	0.3
2022-10-02 17:40:18	75	365.2	-46.7	4.072	4.032	34	30	0.04	4	1	0	0.2
2022-10-02 17:40:38	75	365.2	-46.5	4.074	4.035	34	30	0.039	4	0	0	0.2
2022-10-02 17:40:58	75	365.4	-46.3	4.076	4.037	34	30	0.039	4	0	-1	0.2
2022-10-02 17:41:18	76	365.4	-46.5	4.077	4.039	34	30	0.038	4	1	0	0.2
2022-10-02 17:41:38	76	365.9	-46.7	4.08	4.041	34	30	0.039	4	0	0	0.3
2022-10-02 17:41:58	76	365.9	-46.4	4.08	4.043	34	30	0.037	4	0	-1	0.1
2022-10-02 17:42:18	77	366.2	-46.3	4.084	4.046	34	30	0.038	4	1	0	0.3
2022-10-02 17:42:38	77	366.2	-46.6	4.085	4.047	34	30	0.038	4	0	0	0.1
2022-10-02 17:42:58	77	366.7	-46.7	4.088	4.05	34	29	0.038	5	0	-1	0.2
2022-10-02 17:43:18	78	366.7	-46.5	4.09	4.051	34	29	0.039	5	1	0	0.2
2022-10-02 17:43:38	78	366.9	-46.3	4.092	4.054	34	29	0.038	5	0	0	0.1
2022-10-02 17:43:58	78	367.2	-46.4	4.094	4.056	33	29	0.038	4	0	-1	0.3
2022-10-02 17:44:18	79	367.4	-46.7	4.097	4.058	33	29	0.039	4	1	0	0.4
2022-10-02 17:44:38	79	367.4	-46.3	4.098	4.061	33	29	0.037	4	0	0	0.1
2022-10-02 17:44:58	79	367.7	-46.4	4.101	4.063	33	29	0.038	4	0	-1	0.1
2022-10-02 17:45:18	80	367.9	-46.5	4.103	4.065	33	29	0.038	4	1	0	0.3
2022-10-02 17:45:38	80	368.2	-46.2	4.105	4.067	33	29	0.038	4	0	0	0.2
2022-10-02 17:45:58	80	368.2	-46.4	4.107	4.069	33	29	0.038	4	0	-1	0.2
2022-10-02 17:46:18	81	368.4	-46.6	4.109	4.071	33	29	0.038	4	1	0	0.1
2022-10-02 17:46:38	81	368.7	-46.5	4.113	4.074	33	29	0.039	4	0	0	0.2
2022-10-02 17:46:58	81	368.9	-46.3	4.114	4.075	33	29	0.039	4	0	-1	0
2022-10-02 17:47:18	82	368.9	-46.3	4.116	4.078	33	29	0.038	4	1	0	0.3
2022-10-02 17:47:38	82	369.4	-46.6	4.119	4.079	33	29	0.04	4	0	0	0.2
2022-10-02 17:47:58	82	369.4	-46.4	4.121	4.081	33	28	0.04	5	0	0	0.1
2022-10-02 17:48:18	82	369.7	-46.3	4.123	4.085	33	28	0.038	5	0	-1	0
2022-10-02 17:48:38	83	369.7	-46.3	4.125	4.087	33	28	0.038	5	1	0	0.4
2022-10-02 17:48:58	83	369.9	-46.7	4.127	4.089	33	28	0.038	5	0	0	0.2
2022-10-02 17:49:18	83	370.2	-46.5	4.129	4.091	32	28	0.038	4	0	-1	0.2
2022-10-02 17:49:38	84	370.4	-46.3	4.132	4.094	32	28	0.038	4	1	0	0.1
2022-10-02 17:49:58	84	370.7	-46.4	4.134	4.096	32	28	0.038	4	0	0	0.2
2022-10-02 17:50:18	84	370.9	-46.6	4.137	4.097	32	28	0.04	4	0	-1	0.1
2022-10-02 17:50:38	85	370.9	-46.5	4.138	4.1	32	28	0.038	4	1	0	0.2
2022-10-02 17:50:58	85	371.4	-46.3	4.141	4.103	32	28	0.038	4	0	0	0.1
2022-10-02 17:51:18	85	371.4	-46.4	4.143	4.105	32	28	0.038	4	0	-1	0.3
2022-10-02 17:51:38	86	371.7	-46.7	4.146	4.107	32	28	0.039	4	1	0	0.2
2022-10-02 17:51:58	86	371.7	-46.5	4.147	4.109	32	28	0.038	4	0	0	0.1
2022-10-02 17:52:18	86	372.2	-46.4	4.149	4.111	32	28	0.038	4	0	-1	0.2
2022-10-02 17:52:38	87	372.2	-46.6	4.152	4.114	32	27	0.038	5	1	0	0.2
2022-10-02 17:52:58	87	372.4	-46.4	4.154	4.116	32	27	0.038	5	0	-1	0.2
2022-10-02 17:53:18	88	372.7	-46.2	4.157	4.117	32	27	0.04	5	1	0	0.3
2022-10-02 17:53:38	88	372.9	-46.5	4.159	4.121	32	27	0.038	5	0	0	0.1
2022-10-02 17:53:58	88	373.2	-46.6	4.161	4.122	32	27	0.039	5	0	-1	0.1
2022-10-02 17:54:18	89	373.4	-46.5	4.164	4.125	32	27	0.039	5	1	0	0.1
2022-10-02 17:54:38	89	373.4	-46.4	4.165	4.126	31	27	0.039	4	0	-1	0.1
2022-10-02 17:54:58	90	373.7	-46.5	4.169	4.13	31	27	0.039	4	1	0	0.2
2022-10-02 17:55:18	90	373.9	-46.7	4.17	4.13	31	27	0.04	4	0	0	0.2
2022-10-02 17:55:38	90	374.2	-46.5	4.173	4.134	31	27	0.039	4	0	-1	0.2
2022-10-02 17:55:58	91	374.2	-46.3	4.175	4.135	31	27	0.04	4	1	0	0.3
2022-10-02 17:56:18	91	374.4	-46.6	4.178	4.139	31	27	0.039	4	0	0	0.1
2022-10-02 17:56:38	91	374.7	-46.7	4.179	4.141	31	27	0.038	4	0	-1	0.2
2022-10-02 17:56:58	92	374.9	-46.5	4.182	4.143	31	27	0.039	4	1	0	0.2
2022-10-02 17:57:18	92	375.2	-46.3	4.183	4.145	31	27	0.038	4	0	0	0.3
2022-10-02 17:57:38	92	375.2	-46.6	4.186	4.148	31	26	0.038	5	0	-1	0.1
2022-10-02 17:57:58	93	375.7	-46.7	4.189	4.15	31	26	0.039	5	1	0	0.3
2022-10-02 17:58:18	93	375.7	-46.4	4.191	4.153	31	26	0.038	5	0	-1	0.1
2022-10-02 17:58:38	94	375.9	-46.3	4.193	4.154	31	26	0.039	5	1	0	0.3
2022-10-02 17:58:58	94	376.2	-46.6	4.196	4.157	31	26	0.039	5	0	0	0.1
2022-10-02 17:59:18	94	376.5	-46.7	4.197	4.159	31	26	0.038	5	0	-1	0.3
2022-10-02 17:59:38	95	376.5	-46.4	4.2	4.161	31	26	0.039	5	1	0	0.4
2022-10-02 17:59:58	95	376.7	-46.8	4.203	4.163	31	26	0.04	5	0	0	0.1
2022-10-02 18:00:18	95	377	-46.7	4.205	4.166	30	26	0.039	4	0	0	0.2
2022-10-02 18:00:38	95	377.2	-46.5	4.208	4.169	30	26	0.039	4	0	-1	0
2022-10-02 18:00:58	96	377.5	-46.5	4.21	4.17	30	26	0.04	4	1	0	0.2
2022-10-02 18:01:18	96	377.7	-46.7	4.211	4.172	30	26	0.039	4	0	0	0.1
2022-10-02 18:01:38	96	377.7	-46.6	4.214	4.176	30	26	0.038	4	0	-1	0.1
2022-10-02 18:01:58	97	378	-46.5	4.217	4.177	30	26	0.04	4	1	0	36.4
2022-10-02 18:02:18	97	376.2	-10.1	4.199	4.161	30	26	0.038	4	0	0	2.1
2022-10-02 18:02:38	97	376.2	-12.2	4.195	4.157	30	25	0.038	5	0	0	0
2022-10-02 18:02:58	97	375.7	-12.2	4.193	4.155	30	25	0.038	5	0	0	0.3
2022-10-02 18:03:18	97	375.7	-11.9	4.192	4.155	30	25	0.037	5	0	0	0.1
2022-10-02 18:03:38	97	375.7	-12	4.192	4.154	30	25	0.038	5	0	0	0.2
2022-10-02 18:03:58	97	375.7	-12.2	4.192	4.154	30	25	0.038	5	0	0	0
2022-10-02 18:04:18	97	375.7	-12.2	4.191	4.154	30	25	0.037	5	0	0	0.2
2022-10-02 18:04:38	97	375.7	-12	4.191	4.154	30	25	0.037	5	0	0	0
2022-10-02 18:04:58	97	375.7	-12	4.191	4.155	30	25	0.036	5	0	0	0.2
2022-10-02 18:05:18	97	375.7	-12.2	4.191	4.155	30	25	0.036	5	0	0	0
2022-10-02 18:05:38	97	375.7	-12.2	4.192	4.154	29	25	0.038	4	0	0	0.3
2022-10-02 18:05:58	97	375.7	-11.9	4.192	4.155	29	25	0.037	4	0	0	0.1
2022-10-02 18:06:18	97	375.7	-12	4.193	4.156	29	25	0.037	4	0	0	0.1
2022-10-02 18:06:38	97	375.7	-12.1	4.193	4.156	29	25	0.037	4	0	0	0.2
2022-10-02 18:06:58	97	375.9	-11.9	4.194	4.156	29	25	0.038	4	0	0	0.2
2022-10-02 18:07:18	97	375.9	-12.1	4.194	4.157	29	24	0.037	5	0	0	0.2
2022-10-02 18:07:38	97	376.2	-12.3	4.194	4.157	29	24	0.037	5	0	0	0.2
2022-10-02 18:07:58	97	375.9	-12.1	4.195	4.157	29	24	0.038	5	0	0	2.5
2022-10-02 18:08:18	97	376.2	-14.6	4.196	4.159	29	24	0.037	5	0	0	0.2
2022-10-02 18:08:38	97	376.2	-14.8	4.197	4.16	29	24	0.037	5	0	0	0
2022-10-02 18:08:58	97	376.2	-14.8	4.199	4.161	29	24	0.038	5	0	0	0
2022-10-02 18:09:18	97	376.5	-14.8	4.2	4.162	29	24	0.038	5	0	0	0.1
2022-10-02 18:09:38	97	376.5	-14.9	4.2	4.163	29	24	0.037	5	0	0	0.1
2022-10-02 18:09:58	97	376.5	-14.8	4.201	4.164	29	24	0.037	5	0	0	0
2022-10-02 18:10:18	97	376.5	-14.8	4.201	4.164	29	24	0.037	5	0	0	0.1
2022-10-02 18:10:38	97	376.5	-14.9	4.202	4.165	29	24	0.037	5	0	0	0.1
2022-10-02 18:10:58	97	376.7	-14.8	4.202	4.165	29	24	0.037	5	0	0	0.1
2022-10-02 18:11:18	97	376.7	-14.9	4.203	4.166	29	24	0.037	5	0	0	0
2022-10-02 18:11:38	97	376.7	-14.9	4.203	4.166	29	24	0.037	5	0	0	0
2022-10-02 18:11:58	97	376.7	-14.9	4.203	4.166	29	24	0.037	5	0	0	0
2022-10-02 18:12:18	97	377	-14.9	4.205	4.168	28	24	0.037	4	0	0	0
2022-10-02 18:12:38	97	377	-14.9	4.206	4.17	28	24	0.036	4	0	0	0
2022-10-02 18:12:58	97	377.2	-14.9	4.207	4.169	28	24	0.038	4	0	0	0
2022-10-02 18:13:18	97	377.2	-14.9	4.207	4.17	28	24	0.037	4	0	-1	0
2022-10-02 18:13:38	98	377.2	-14.9	4.208	4.171	28	24	0.037	4	1	0	0
2022-10-02 18:13:58	98	377.2	-14.9	4.209	4.171	28	24	0.038	4	0	0	0
2022-10-02 18:14:18	98	377.2	-14.9	4.209	4.173	28	24	0.036	4	0	0	0
2022-10-02 18:14:38	98	377.2	-14.9	4.21	4.174	28	24	0.036	4	0	0	0
2022-10-02 18:14:58	98	377.5	-14.9	4.211	4.173	28	24	0.038	4	0	0	0.1
2022-10-02 18:15:18	98	377.5	-14.8	4.211	4.174	28	24	0.037	4	0	0	0.1
2022-10-02 18:15:38	98	377.7	-14.9	4.212	4.175	28	24	0.037	4	0	0	0
2022-10-02 18:15:58	98	377.7	-14.9	4.213	4.176	28	24	0.037	4	0	0	0
2022-10-02 18:16:18	98	377.7	-14.9	4.213	4.176	28	24	0.037	4	0	0	0.1
2022-10-02 18:16:38	98	377.7	-15	4.214	4.176	28	24	0.038	4	0	0	0.1
2022-10-02 18:16:58	98	377.7	-14.9	4.214	4.178	28	24	0.036	4	0	0	0
2022-10-02 18:17:18	98	377.7	-14.9	4.215	4.178	28	24	0.037	4	0	0	0
2022-10-02 18:17:38	98	378	-14.9	4.216	4.179	28	24	0.037	4	0	0	0
2022-10-02 18:17:58	98	378	-14.9	4.217	4.18	28	24	0.037	4	0	0	0
2022-10-02 18:18:18	98	378	-14.9	4.218	4.181	28	24	0.037	4	0	0	0
2022-10-02 18:18:38	98	378	-14.9	4.219	4.181	28	24	0.038	4	0	0	0
2022-10-02 18:18:58	98	378	-14.9	4.219	4.182	28	24	0.037	4	0	0	0
2022-10-02 18:19:18	98	378.2	-14.9	4.219	4.182	28	24	0.037	4	0	0	0
2022-10-02 18:19:38	98	378.2	-14.9	4.22	4.183	28	24	0.037	4	0	0	0
2022-10-02 18:19:58	98	378.5	-14.9	4.221	4.183	28	24	0.038	4	0	0	0
2022-10-02 18:20:18	98	378.5	-14.9	4.222	4.185	28	24	0.037	4	0	0	0
2022-10-02 18:20:38	98	378.5	-14.9	4.222	4.185	28	24	0.037	4	0	0	0
2022-10-02 18:20:58	98	378.5	-14.9	4.223	4.186	28	24	0.037	4	0	0	0.1
2022-10-02 18:21:18	98	378.5	-15	4.224	4.187	28	24	0.037	4	0	0	0.3
2022-10-02 18:21:38	98	378.7	-14.7	4.224	4.188	28	24	0.036	4	0	0	0.2
2022-10-02 18:21:58	98	378.7	-14.9	4.225	4.188	28	24	0.037	4	0	0	0
2022-10-02 18:22:18	98	379	-14.9	4.226	4.19	29	24	0.036	5	0	-1	0
2022-10-02 18:22:38	99	379	-14.9	4.227	4.189	29	24	0.038	5	1	0	0.1
2022-10-02 18:22:58	99	379	-14.8	4.228	4.19	29	24	0.038	5	0	0	0.1
2022-10-02 18:23:18	99	379	-14.7	4.228	4.19	29	24	0.038	5	0	0	0.2
2022-10-02 18:23:38	99	379	-14.9	4.229	4.191	29	24	0.038	5	0	0	0
2022-10-02 18:23:58	99	379	-14.9	4.229	4.192	29	24	0.037	5	0	81	1.1
2022-10-03 04:33:28	18	321.2	-13.8	3.587	3.56	34	30	0.027	4	-81	0	0.7
2022-10-03 04:33:48	18	321.5	-13.1	3.586	3.562	34	30	0.024	4	0	0	2.6
2022-10-03 04:34:08	18	321.5	-10.5	3.587	3.562	34	30	0.025	4	0	0	2.5
2022-10-03 04:34:28	18	321.7	-8	3.586	3.56	34	30	0.026	4	0	-1	0.4
2022-10-03 04:34:48	19	321.7	-8.4	3.587	3.561	34	30	0.026	4	1	0	0.1
2022-10-03 04:35:08	19	321.7	-8.3	3.589	3.563	34	30	0.026	4	0	0	94.8
2022-10-03 04:35:28	19	326	-103.1	3.635	3.607	34	30	0.028	4	0	0	0
2022-10-03 04:35:48	19	327.3	-103.1	3.646	3.62	34	30	0.026	4	0	0	0.2
2022-10-03 04:36:08	19	327.8	-103.3	3.653	3.628	34	30	0.025	4	0	-1	1.9
2022-10-03 04:36:28	20	328.5	-105.2	3.662	3.636	35	30	0.026	5	1	0	1.6
2022-10-03 04:36:48	20	329	-106.8	3.667	3.643	35	30	0.024	5	0	0	0.1
2022-10-03 04:37:08	20	329.8	-106.9	3.672	3.646	35	30	0.026	5	0	-1	0.3
2022-10-03 04:37:28	21	329.8	-107.2	3.679	3.652	35	30	0.027	5	1	0	0.3
2022-10-03 04:37:48	21	330.3	-106.9	3.684	3.657	35	30	0.027	5	0	-1	0
2022-10-03 04:38:08	22	330.5	-106.9	3.687	3.66	34	30	0.027	4	1	0	0.1
2022-10-03 04:38:28	22	331	-107	3.689	3.663	34	30	0.026	4	0	-1	0
2022-10-03 04:38:48	23	331.3	-107	3.694	3.667	34	30	0.027	4	1	0	0.1
2022-10-03 04:39:08	23	331.8	-106.9	3.697	3.672	34	30	0.025	4	0	-1	0.2
2022-10-03 04:39:28	24	331.8	-107.1	3.698	3.674	34	30	0.024	4	1	0	0.1
2022-10-03 04:39:48	24	332	-107.2	3.701	3.677	34	30	0.024	4	0	0	0.2
2022-10-03 04:40:08	24	332.5	-107	3.705	3.681	34	30	0.024	4	0	-1	0.1
2022-10-03 04:40:28	25	332.8	-106.9	3.705	3.683	34	30	0.022	4	1	0	0.2
2022-10-03 04:40:48	25	332.8	-107.1	3.709	3.687	34	30	0.022	4	0	-1	0.2
2022-10-03 04:41:08	26	333.3	-107.3	3.71	3.69	34	30	0.02	4	1	0	0.2
2022-10-03 04:41:28	26	333.3	-107.1	3.711	3.69	34	30	0.021	4	0	-1	0.2
2022-10-03 04:41:48	27	333.5	-106.9	3.714	3.693	34	30	0.021	4	1	0	0.1
2022-10-03 04:42:08	27	333.5	-107	3.718	3.696	34	30	0.022	4	0	-1	0.1
2022-10-03 04:42:28	28	333.8	-107.1	3.718	3.699	34	30	0.019	4	1	0	0.1
2022-10-03 04:42:48	28	334	-107	3.721	3.701	34	30	0.02	4	0	0	0.2
2022-10-03 04:43:08	28	334	-107.2	3.723	3.703	34	30	0.02	4	0	-1	0.1
2022-10-03 04:43:28	29	334.5	-107.3	3.724	3.704	33	30	0.02	3	1	0	0.2
2022-10-03 04:43:48	29	334.5	-107.1	3.725	3.706	33	30	0.019	3	0	-1	0.1
2022-10-03 04:44:08	30	334.8	-107	3.727	3.708	33	29	0.019	4	1	0	0.1
2022-10-03 04:44:28	30	335	-107.1	3.731	3.71	33	29	0.021	4	0	-1	0.2
2022-10-03 04:44:48	31	335	-107.3	3.731	3.711	33	29	0.02	4	1	0	0.2
2022-10-03 04:45:08	31	335.3	-107.1	3.734	3.714	33	29	0.02	4	0	0	0.1
2022-10-03 04:45:28	31	335.5	-107	3.738	3.717	33	29	0.021	4	0	-1	0.1
2022-10-03 04:45:48	32	335.8	-107.1	3.74	3.717	33	29	0.023	4	1	0	0
2022-10-03 04:46:08	32	335.8	-107.1	3.742	3.722	33	29	0.02	4	0	-1	0.1
2022-10-03 04:46:28	33	336.3	-107	3.744	3.723	33	29	0.021	4	1	0	0.4
2022-10-03 04:46:48	33	336.3	-107.4	3.747	3.725	33	29	0.022	4	0	-1	0.1
2022-10-03 04:47:08	34	336.3	-107.3	3.748	3.726	33	29	0.022	4	1	0	0.2
2022-10-03 04:47:28	34	336.8	-107.1	3.752	3.728	33	29	0.024	4	0	-1	0
2022-10-03 04:47:48	35	337	-107.1	3.754	3.73	33	29	0.024	4	1	0	0.1
2022-10-03 04:48:08	35	337	-107.2	3.757	3.734	33	29	0.023	4	0	0	0.2
2022-10-03 04:48:28	35	337.5	-107.4	3.758	3.736	33	29	0.022	4	0	-1	0.4
2022-10-03 04:48:48	36	337.5	-107	3.761	3.736	33	29	0.025	4	1	0	0.2
2022-10-03 04:49:08	36	337.5	-107.2	3.763	3.74	33	29	0.023	4	0	-1	0.2
2022-10-03 04:49:28	37	338	-107.4	3.767	3.743	32	29	0.024	3	1	0	0.2
2022-10-03 04:49:48	37	338.3	-107.2	3.77	3.744	32	29	0.026	3	0	-1	0.1
2022-10-03 04:50:08	38	338.5	-107.1	3.772	3.747	32	29	0.025	3	1	0	0.2
2022-10-03 04:50:28	38	338.8	-107.3	3.775	3.75	32	29	0.025	3	0	-1	0.1
2022-10-03 04:50:48	39	339.1	-107.2	3.778	3.753	32	29	0.025	3	1	0	0.1
2022-10-03 04:51:08	39	339.1	-107.1	3.783	3.754	32	29	0.029	3	0	0	0.2
2022-10-03 04:51:28	39	339.6	-107.3	3.784	3.759	32	29	0.025	3	0	-1	0.2
2022-10-03 04:51:48	40	339.6	-107.1	3.789	3.76	32	29	0.029	3	1	0	0
2022-10-03 04:52:08	40	340.1	-107.1	3.791	3.763	32	29	0.028	3	0	-1	0.1
2022-10-03 04:52:28	41	340.3	-107	3.794	3.767	32	29	0.027	3	1	0	0
2022-10-03 04:52:48	41	340.8	-107	3.798	3.769	32	29	0.029	3	0	-1	0.1
2022-10-03 04:53:08	42	341.1	-107.1	3.801	3.772	32	29	0.029	3	1	0	0
2022-10-03 04:53:28	42	341.1	-107.1	3.806	3.774	32	29	0.032	3	0	-1	0.3
2022-10-03 04:53:48	43	341.6	-107.4	3.808	3.777	32	29	0.031	3	1	0	0
2022-10-03 04:54:08	43	341.6	-107.4	3.812	3.78	32	29	0.032	3	0	0	0.2
2022-10-03 04:54:28	43	342.3	-107.2	3.814	3.785	32	29	0.029	3	0	-1	0.1
2022-10-03 04:54:48	44	342.6	-107.1	3.82	3.785	32	29	0.035	3	1	0	0.2
2022-10-03 04:55:08	44	342.8	-107.3	3.822	3.79	32	29	0.032	3	0	-1	0.1
2022-10-03 04:55:28	45	343.1	-107.4	3.826	3.793	32	29	0.033	3	1	0	0.1
2022-10-03 04:55:48	45	343.6	-107.3	3.829	3.796	32	29	0.033	3	0	-1	0.3
2022-10-03 04:56:08	46	343.8	-107	3.833	3.801	32	29	0.032	3	1	0	0.1
2022-10-03 04:56:28	46	344.3	-107.1	3.836	3.806	32	29	0.03	3	0	-1	0.1
2022-10-03 04:56:48	47	344.3	-107.2	3.84	3.807	32	29	0.033	3	1	0	0.1
2022-10-03 04:57:08	47	344.8	-107.1	3.847	3.81	32	29	0.037	3	0	0	0.3
2022-10-03 04:57:28	47	345.1	-107.4	3.848	3.815	32	29	0.033	3	0	-1	0.1
2022-10-03 04:57:48	48	345.3	-107.5	3.852	3.818	32	29	0.034	3	1	0	0.3
2022-10-03 04:58:08	48	345.8	-107.2	3.856	3.821	32	29	0.035	3	0	-1	0.2
2022-10-03 04:58:28	49	346.3	-107.4	3.86	3.826	32	29	0.034	3	1	0	0.1
2022-10-03 04:58:48	49	346.6	-107.3	3.865	3.829	32	29	0.036	3	0	-1	0.1
2022-10-03 04:59:08	50	347.1	-107.4	3.868	3.833	32	29	0.035	3	1	0	0.3
2022-10-03 04:59:28	50	347.3	-107.1	3.872	3.838	32	29	0.034	3	0	-1	0
2022-10-03 04:59:48	51	347.6	-107.1	3.876	3.841	32	29	0.035	3	1	0	0
2022-10-03 05:00:08	51	348.1	-107.1	3.881	3.846	32	29	0.035	3	0	0	0
2022-10-03 05:00:28	51	348.1	-107.1	3.884	3.85	32	29	0.034	3	0	-1	0
2022-10-03 05:00:48	52	348.8	-107.1	3.888	3.854	32	29	0.034	3	1	0	0.3
2022-10-03 05:01:08	52	348.8	-107.4	3.895	3.856	32	29	0.039	3	0	-1	0
2022-10-03 05:01:28	53	349.3	-107.4	3.897	3.862	32	29	0.035	3	1	0	0.3
2022-10-03 05:01:48	53	349.8	-107.1	3.901	3.866	32	29	0.035	3	0	-1	0.3
2022-10-03 05:02:08	54	350.1	-107.4	3.908	3.869	32	29	0.039	3	1	0	0.1
2022-10-03 05:02:28	54	350.8	-107.3	3.912	3.873	32	29	0.039	3	0	-1	0.1
2022-10-03 05:02:48	55	351.4	-107.2	3.915	3.877	32	29	0.038	3	1	0	0.1
2022-10-03 05:03:08	55	351.6	-107.3	3.919	3.883	32	29	0.036	3	0	0	0.2
2022-10-03 05:03:28	55	351.9	-107.1	3.924	3.886	32	29	0.038	3	0	-1	0.2
2022-10-03 05:03:48	56	352.1	-107.3	3.929	3.889	32	29	0.04	3	1	0	0.1
2022-10-03 05:04:08	56	352.6	-107.2	3.935	3.893	32	29	0.042	3	0	-1	0.1
2022-10-03 05:04:28	57	352.9	-107.1	3.937	3.899	32	29	0.038	3	1	0	0.3
2022-10-03 05:04:48	57	353.6	-107.4	3.941	3.904	32	29	0.037	3	0	-1	0.2
2022-10-03 05:05:08	58	353.9	-107.2	3.946	3.908	32	29	0.038	3	1	0	0
2022-10-03 05:05:28	58	354.4	-107.2	3.952	3.912	32	29	0.04	3	0	-1	0.2
2022-10-03 05:05:48	59	354.9	-107.4	3.956	3.916	32	29	0.04	3	1	0	0
2022-10-03 05:06:08	59	355.4	-107.4	3.96	3.923	32	29	0.037	3	0	-1	0.3
2022-10-03 05:06:28	60	355.6	-107.7	3.965	3.926	32	29	0.039	3	1	0	5.3
2022-10-03 05:06:48	60	355.6	-102.4	3.968	3.927	32	29	0.041	3	0	0	0.2
2022-10-03 05:07:08	60	356.1	-102.2	3.971	3.931	32	29	0.04	3	0	-1	0.3
2022-10-03 05:07:28	61	356.4	-102.5	3.976	3.936	32	29	0.04	3	1	0	0
2022-10-03 05:07:48	61	356.9	-102.5	3.978	3.941	32	29	0.037	3	0	-1	0.3
2022-10-03 05:08:08	62	357.4	-102.2	3.983	3.944	32	29	0.039	3	1	0	0.1
2022-10-03 05:08:28	62	357.6	-102.3	3.989	3.949	32	29	0.04	3	0	-1	0
2022-10-03 05:08:48	63	358.1	-102.3	3.991	3.955	32	29	0.036	3	1	0	0.1
2022-10-03 05:09:08	63	358.4	-102.2	3.997	3.958	32	29	0.039	3	0	0	0
2022-10-03 05:09:28	63	358.9	-102.2	4.003	3.962	32	29	0.041	3	0	-1	0.1
2022-10-03 05:09:48	64	359.1	-102.3	4.007	3.967	32	29	0.04	3	1	0	0.2
2022-10-03 05:10:08	64	359.6	-102.5	4.012	3.971	32	29	0.041	3	0	-1	0.3
2022-10-03 05:10:28	65	360.1	-102.2	4.015	3.975	32	29	0.04	3	1	0	0.3
2022-10-03 05:10:48	65	360.4	-102.5	4.019	3.98	32	29	0.039	3	0	-1	0.2
2022-10-03 05:11:08	66	360.6	-102.3	4.025	3.984	32	29	0.041	3	1	0	0.1
2022-10-03 05:11:28	66	361.4	-102.4	4.027	3.989	32	29	0.038	3	0	0	0
2022-10-03 05:11:48	66	361.6	-102.4	4.035	3.994	32	29	0.041	3	0	-1	0.1
2022-10-03 05:12:08	67	362.1	-102.5	4.038	4	32	29	0.038	3	1	0	0.2
2022-10-03 05:12:28	67	362.4	-102.3	4.044	4.002	32	29	0.042	3	0	-1	0.1
2022-10-03 05:12:48	68	363.1	-102.4	4.049	4.006	32	29	0.043	3	1	0	0.1
2022-10-03 05:13:08	68	363.4	-102.3	4.052	4.011	32	29	0.041	3	0	-1	0.1
2022-10-03 05:13:28	69	363.9	-102.4	4.057	4.016	32	29	0.041	3	1	0	0.1
2022-10-03 05:13:48	69	364.4	-102.3	4.063	4.023	32	29	0.04	3	0	0	0
2022-10-03 05:14:08	69	364.7	-102.3	4.067	4.025	32	29	0.042	3	0	-1	0.2
2022-10-03 05:14:28	70	365.2	-102.5	4.073	4.031	32	29	0.042	3	1	0	0.1
2022-10-03 05:14:48	70	365.4	-102.4	4.077	4.036	32	28	0.041	4	0	-1	0
2022-10-03 05:15:08	71	365.9	-102.4	4.083	4.041	32	28	0.042	4	1	0	0
2022-10-03 05:15:28	71	366.4	-102.4	4.085	4.045	32	28	0.04	4	0	-1	0
2022-10-03 05:15:48	72	367.2	-102.4	4.091	4.049	32	28	0.042	4	1	0	0.1
2022-10-03 05:16:08	72	367.4	-102.3	4.098	4.055	32	28	0.043	4	0	0	55.8
2022-10-03 05:16:28	72	364.9	-46.5	4.072	4.031	32	28	0.041	4	0	-1	0
2022-10-03 05:16:48	73	364.7	-46.5	4.068	4.029	32	28	0.039	4	1	0	0.1
2022-10-03 05:17:08	73	364.7	-46.6	4.068	4.028	32	28	0.04	4	0	0	0.1
2022-10-03 05:17:28	73	364.7	-46.5	4.067	4.029	32	28	0.038	4	0	-1	0.2
2022-10-03 05:17:48	74	364.7	-46.7	4.069	4.031	32	28	0.038	4	1	0	0
2022-10-03 05:18:08	74	364.9	-46.7	4.071	4.032	32	28	0.039	4	0	0	0
2022-10-03 05:18:28	74	365.2	-46.7	4.073	4.034	31	28	0.039	3	0	-1	0.1
2022-10-03 05:18:48	75	365.4	-46.6	4.075	4.036	31	28	0.039	3	1	0	0
2022-10-03 05:19:08	75	365.4	-46.6	4.076	4.038	31	28	0.038	3	0	0	0
2022-10-03 05:19:28	75	365.7	-46.6	4.078	4.04	31	28	0.038	3	0	-1	0
2022-10-03 05:19:48	76	365.9	-46.6	4.08	4.042	31	28	0.038	3	1	0	0.1
2022-10-03 05:20:08	76	365.9	-46.7	4.083	4.045	31	27	0.038	4	0	0	0.1
2022-10-03 05:20:28	76	366.2	-46.6	4.085	4.046	31	27	0.039	4	0	-1	0.1
2022-10-03 05:20:48	77	366.7	-46.7	4.087	4.049	31	27	0.038	4	1	0	0.1
2022-10-03 05:21:08	77	366.7	-46.8	4.09	4.051	31	27	0.039	4	0	0	0.3
2022-10-03 05:21:28	77	366.9	-46.5	4.092	4.053	31	27	0.039	4	0	-1	0.1
2022-10-03 05:21:48	78	366.9	-46.4	4.093	4.055	31	27	0.038	4	1	0	0.5
2022-10-03 05:22:08	78	367.2	-46.9	4.096	4.057	31	27	0.039	4	0	0	0.2
2022-10-03 05:22:28	78	367.4	-46.7	4.098	4.06	31	27	0.038	4	0	-1	0
2022-10-03 05:22:48	79	367.7	-46.7	4.101	4.062	31	27	0.039	4	1	0	0
2022-10-03 05:23:08	79	367.9	-46.7	4.103	4.064	31	27	0.039	4	0	0	0.1
2022-10-03 05:23:28	79	367.9	-46.8	4.105	4.067	31	27	0.038	4	0	-1	0.2
2022-10-03 05:23:48	80	368.2	-46.6	4.107	4.069	30	27	0.038	3	1	0	0
2022-10-03 05:24:08	80	368.4	-46.6	4.11	4.072	30	27	0.038	3	0	0	0
2022-10-03 05:24:28	80	368.7	-46.6	4.112	4.073	30	27	0.039	3	0	-1	0
2022-10-03 05:24:48	81	368.9	-46.6	4.114	4.075	30	26	0.039	4	1	0	0.1
2022-10-03 05:25:08	81	368.9	-46.5	4.116	4.078	30	26	0.038	4	0	0	0
2022-10-03 05:25:28	81	369.4	-46.5	4.119	4.08	30	26	0.039	4	0	0	0.2
2022-10-03 05:25:48	81	369.4	-46.7	4.121	4.081	30	26	0.04	4	0	-1	0
2022-10-03 05:26:08	82	369.4	-46.7	4.123	4.085	30	26	0.038	4	1	0	0.2
2022-10-03 05:26:28	82	369.7	-46.5	4.127	4.087	30	26	0.04	4	0	0	0.2
2022-10-03 05:26:48	82	369.9	-46.7	4.128	4.089	30	26	0.039	4	0	-1	0.1
2022-10-03 05:27:08	83	370.2	-46.6	4.13	4.091	30	26	0.039	4	1	0	0
2022-10-03 05:27:28	83	370.7	-46.6	4.132	4.094	30	26	0.038	4	0	0	0
2022-10-03 05:27:48	83	370.9	-46.6	4.135	4.095	30	26	0.04	4	0	-1	0.1
2022-10-03 05:28:08	84	370.9	-46.5	4.137	4.099	30	26	0.038	4	1	0	0.2
2022-10-03 05:28:28	84	370.9	-46.7	4.139	4.1	29	26	0.039	3	0	0	0.1
2022-10-03 05:28:48	84	371.2	-46.6	4.141	4.102	29	26	0.039	3	0	-1	0.2
2022-10-03 05:29:08	85	371.4	-46.4	4.144	4.105	29	26	0.039	3	1	0	0.4
2022-10-03 05:29:28	85	371.7	-46.8	4.146	4.107	29	25	0.039	4	0	0	0.1
2022-10-03 05:29:48	85	371.7	-46.7	4.148	4.109	29	25	0.039	4	0	-1	0.2
2022-10-03 05:30:08	86	372.2	-46.9	4.15	4.111	29	25	0.039	4	1	0	0.1
2022-10-03 05:30:28	86	372.2	-46.8	4.153	4.114	29	25	0.039	4	0	-1	0.2
2022-10-03 05:30:48	87	372.4	-46.6	4.155	4.117	29	25	0.038	4	1	0	2.5
2022-10-03 05:31:08	87	372.9	-49.1	4.159	4.12	29	25	0.039	4	0	-1	0.1
2022-10-03 05:31:28	88	372.9	-49.2	4.161	4.123	29	25	0.038	4	1	0	0.1
2022-10-03 05:31:48	88	373.2	-49.1	4.164	4.125	29	25	0.039	4	0	-1	0.1
2022-10-03 05:32:08	89	373.4	-49.2	4.167	4.127	29	25	0.04	4	1	0	0.1
2022-10-03 05:32:28	89	373.7	-49.1	4.169	4.129	29	25	0.04	4	0	-1	0.2
2022-10-03 05:32:48	90	374.2	-49.3	4.171	4.132	29	25	0.039	4	1	0	0.1
2022-10-03 05:33:08	90	374.2	-49.2	4.174	4.135	29	25	0.039	4	0	0	0
2022-10-03 05:33:28	90	374.4	-49.2	4.176	4.137	29	25	0.039	4	0	-1	0
2022-10-03 05:33:48	91	374.7	-49.2	4.179	4.139	29	25	0.04	4	1	0	0.1
2022-10-03 05:34:08	91	374.9	-49.1	4.182	4.142	28	25	0.04	3	0	-1	0.1
2022-10-03 05:34:28	92	374.9	-49.2	4.183	4.144	28	25	0.039	3	1	0	0
2022-10-03 05:34:48	92	375.2	-49.2	4.185	4.147	28	25	0.038	3	0	0	0
2022-10-03 05:35:08	92	375.4	-49.2	4.187	4.148	28	25	0.039	3	0	-1	0
2022-10-03 05:35:28	93	375.7	-49.2	4.19	4.151	28	25	0.039	3	1	0	0.1
2022-10-03 05:35:48	93	375.9	-49.1	4.193	4.153	28	25	0.04	3	0	0	0
2022-10-03 05:36:08	93	376.2	-49.1	4.195	4.156	28	25	0.039	3	0	-1	0.1
2022-10-03 05:36:28	94	376.5	-49.2	4.197	4.159	28	25	0.038	3	1	0	0.1
2022-10-03 05:36:48	94	376.5	-49.1	4.2	4.161	28	25	0.039	3	0	-1	0
2022-10-03 05:37:08	95	376.7	-49.1	4.202	4.163	28	25	0.039	3	1	0	0
2022-10-03 05:37:28	95	377	-49.1	4.205	4.165	28	25	0.04	3	0	0	0.2
2022-10-03 05:37:48	95	377.2	-49.3	4.206	4.167	28	25	0.039	3	0	0	0.2
2022-10-03 05:38:08	95	377.2	-49.1	4.209	4.17	28	25	0.039	3	0	-1	0.2
2022-10-03 05:38:28	96	377.7	-49.3	4.212	4.172	28	25	0.04	3	1	0	0.2
2022-10-03 05:38:48	96	377.7	-49.1	4.213	4.175	28	25	0.038	3	0	0	0.1
2022-10-03 05:39:08	96	378	-49.2	4.216	4.177	28	25	0.039	3	0	0	33.9
2022-10-03 05:39:28	96	376.5	-15.3	4.198	4.16	28	25	0.038	3	0	0	0.1
2022-10-03 05:39:48	96	375.9	-15.4	4.195	4.157	28	25	0.038	3	0	-1	0
2022-10-03 05:40:08	97	375.9	-15.4	4.193	4.156	28	25	0.037	3	1	0	0.1
2022-10-03 05:40:28	97	375.7	-15.3	4.193	4.155	28	25	0.038	3	0	0	0
2022-10-03 05:40:48	97	375.7	-15.3	4.192	4.155	28	25	0.037	3	0	0	0.1
2022-10-03 05:41:08	97	375.9	-15.2	4.191	4.155	28	25	0.036	3	0	0	0.2
2022-10-03 05:41:28	97	375.7	-15.4	4.192	4.154	28	25	0.038	3	0	0	0.2
2022-10-03 05:41:48	97	375.7	-15.6	4.192	4.155	28	25	0.037	3	0	0	0.4
2022-10-03 05:42:08	97	375.7	-15.2	4.192	4.155	28	25	0.037	3	0	0	0.2
2022-10-03 05:42:28	97	375.7	-15.4	4.193	4.155	28	25	0.038	3	0	0	0.1
2022-10-03 05:42:48	97	375.9	-15.5	4.193	4.156	28	25	0.037	3	0	0	0.1
2022-10-03 05:43:08	97	375.7	-15.4	4.193	4.156	28	25	0.037	3	0	0	0
2022-10-03 05:43:28	97	375.9	-15.4	4.194	4.156	28	25	0.038	3	0	0	0
2022-10-03 05:43:48	97	375.9	-15.4	4.194	4.157	28	25	0.037	3	0	0	0.2
2022-10-03 05:44:08	97	376.2	-15.2	4.195	4.158	29	25	0.037	4	0	0	0.1
2022-10-03 05:44:28	97	376.2	-15.3	4.195	4.158	29	25	0.037	4	0	0	0.1
2022-10-03 05:44:48	97	376.2	-15.4	4.196	4.158	29	25	0.038	4	0	0	0.1
2022-10-03 05:45:08	97	376.2	-15.3	4.196	4.159	29	25	0.037	4	0	0	0.1
2022-10-03 05:45:28	97	376.2	-15.4	4.197	4.159	29	25	0.038	4	0	0	0
2022-10-03 05:45:48	97	376.2	-15.4	4.197	4.161	29	25	0.036	4	0	0	0
2022-10-03 05:46:08	97	376.5	-15.4	4.198	4.161	29	25	0.037	4	0	0	0.1
2022-10-03 05:46:28	97	376.5	-15.3	4.198	4.161	29	25	0.037	4	0	0	0.1
2022-10-03 05:46:48	97	376.5	-15.4	4.2	4.163	29	25	0.037	4	0	0	0
2022-10-03 05:47:08	97	376.5	-15.4	4.2	4.164	29	25	0.036	4	0	0	0
2022-10-03 05:47:28	97	376.7	-15.4	4.201	4.164	29	25	0.037	4	0	0	0.1
2022-10-03 05:47:48	97	376.5	-15.3	4.201	4.165	29	25	0.036	4	0	0	0.2
2022-10-03 05:48:08	97	376.7	-15.1	4.202	4.165	29	25	0.037	4	0	0	0.3
2022-10-03 05:48:28	97	377	-15.4	4.203	4.165	29	25	0.038	4	0	0	0.1
2022-10-03 05:48:48	97	376.7	-15.5	4.204	4.166	29	25	0.038	4	0	0	0.2
2022-10-03 05:49:08	97	377	-15.3	4.203	4.166	29	25	0.037	4	0	0	0
2022-10-03 05:49:28	97	377	-15.3	4.204	4.168	29	25	0.036	4	0	0	0.1
2022-10-03 05:49:48	97	377	-15.4	4.205	4.168	29	25	0.037	4	0	0	0.2
2022-10-03 05:50:08	97	377	-15.2	4.206	4.168	29	25	0.038	4	0	0	0.1
2022-10-03 05:50:28	97	377.2	-15.3	4.206	4.17	29	25	0.036	4	0	0	0.2
2022-10-03 05:50:48	97	377.2	-15.5	4.208	4.17	29	25	0.038	4	0	0	0.1
2022-10-03 05:51:08	97	377.2	-15.4	4.209	4.171	29	25	0.038	4	0	0	0
2022-10-03 05:51:28	97	377.2	-15.4	4.209	4.172	29	25	0.037	4	0	0	0.1
2022-10-03 05:51:48	97	377.2	-15.3	4.209	4.172	29	25	0.037	4	0	0	0.1
2022-10-03 05:52:08	97	377.2	-15.2	4.211	4.174	29	25	0.037	4	0	0	0
2022-10-03 05:52:28	97	377.5	-15.2	4.211	4.174	29	25	0.037	4	0	0	0.3
2022-10-03 05:52:48	97	377.7	-15.5	4.211	4.174	29	25	0.037	4	0	0	0.2
2022-10-03 05:53:08	97	377.7	-15.3	4.212	4.175	29	25	0.037	4	0	0	0.2
2022-10-03 05:53:28	97	377.7	-15.5	4.213	4.176	29	25	0.037	4	0	-1	0.2
2022-10-03 05:53:48	98	377.7	-15.3	4.214	4.176	29	25	0.038	4	1	0	0
2022-10-03 05:54:08	98	377.7	-15.3	4.214	4.178	29	25	0.036	4	0	0	0
2022-10-03 05:54:28	98	378	-15.3	4.214	4.178	29	25	0.036	4	0	0	0.1
2022-10-03 05:54:48	98	377.7	-15.4	4.216	4.178	29	25	0.038	4	0	0	0.1
2022-10-03 05:55:08	98	378	-15.3	4.216	4.178	29	25	0.038	4	0	0	0.1
2022-10-03 05:55:28	98	378	-15.4	4.217	4.179	29	25	0.038	4	0	0	0.1
2022-10-03 05:55:48	98	378	-15.3	4.217	4.18	29	25	0.037	4	0	0	0.1
2022-10-03 05:56:08	98	378	-15.4	4.218	4.181	29	25	0.037	4	0	0	0.1
2022-10-03 05:56:28	98	378	-15.3	4.219	4.181	29	25	0.038	4	0	0	0.1
2022-10-03 05:56:48	98	378.2	-15.4	4.22	4.182	29	25	0.038	4	0	0	0
2022-10-03 05:57:08	98	378.2	-15.4	4.22	4.184	29	25	0.036	4	0	0	0.1
2022-10-03 05:57:28	98	378.5	-15.3	4.222	4.183	29	25	0.039	4	0	0	0.1
2022-10-03 05:57:48	98	378.5	-15.4	4.222	4.184	29	25	0.038	4	0	0	0.1
2022-10-03 05:58:08	98	378.5	-15.3	4.223	4.186	29	25	0.037	4	0	0	0.1
2022-10-03 05:58:28	98	378.5	-15.4	4.223	4.186	29	25	0.037	4	0	0	0.3
2022-10-03 05:58:48	98	378.7	-15.1	4.224	4.186	29	25	0.038	4	0	0	0.1
2022-10-03 05:59:08	98	378.7	-15.2	4.225	4.188	29	25	0.037	4	0	0	0.3
2022-10-03 05:59:28	98	378.5	-15.5	4.225	4.187	29	25	0.038	4	0	0	0.2
2022-10-03 05:59:48	98	378.7	-15.3	4.226	4.189	29	25	0.037	4	0	0	0.1
2022-10-03 06:00:08	98	379	-15.4	4.227	4.19	29	25	0.037	4	0	0	0
2022-10-03 06:00:28	98	379	-15.4	4.228	4.191	29	25	0.037	4	0	-1	0.1
2022-10-03 06:00:48	99	379	-15.3	4.228	4.191	29	25	0.037	4	1	0	0.1
2022-10-03 06:01:08	99	379	-15.4	4.229	4.192	29	25	0.037	4	0	0	0
2022-10-03 06:01:28	99	379.2	-15.4	4.23	4.192	29	25	0.038	4	0	74	2.2
2022-10-03 16:58:48	25	323.2	-13.2	3.606	3.581	34	30	0.025	4	-74	0	4.4
2022-10-03 16:59:08	25	323.2	-8.8	3.607	3.58	34	30	0.027	4	0	0	0.1
2022-10-03 16:59:28	25	323.2	-8.9	3.606	3.582	34	30	0.024	4	0	0	0.1
2022-10-03 16:59:48	25	323.2	-8.8	3.607	3.582	34	30	0.025	4	0	0	0.1
2022-10-03 17:00:08	25	323.2	-8.7	3.608	3.582	34	30	0.026	4	0	0	0.2
2022-10-03 17:00:28	25	323.5	-8.9	3.608	3.582	34	30	0.026	4	0	0	101.4
2022-10-03 17:00:48	25	328	-110.3	3.662	3.633	34	30	0.029	4	0	0	2
2022-10-03 17:01:08	25	329.5	-112.3	3.676	3.646	34	30	0.03	4	0	-1	1.2
2022-10-03 17:01:28	26	330.3	-113.5	3.683	3.653	34	30	0.03	4	1	0	2.5
2022-10-03 17:01:48	26	330.8	-116	3.692	3.662	34	30	0.03	4	0	-1	0
2022-10-03 17:02:08	27	331.8	-116	3.698	3.667	34	30	0.031	4	1	0	0.3
2022-10-03 17:02:28	27	332	-115.7	3.701	3.673	34	30	0.028	4	0	-1	0.4
2022-10-03 17:02:48	28	332.5	-116.1	3.705	3.678	34	30	0.027	4	1	0	0.1
2022-10-03 17:03:08	28	332.8	-116	3.708	3.682	34	30	0.026	4	0	-1	0.1
2022-10-03 17:03:28	29	333	-115.9	3.711	3.685	34	30	0.026	4	1	0	0.4
2022-10-03 17:03:48	29	333.3	-115.5	3.714	3.689	34	30	0.025	4	0	-1	2.1
2022-10-03 17:04:08	30	333.8	-117.6	3.718	3.694	34	30	0.024	4	1	0	0.4
2022-10-03 17:04:28	30	334	-117.2	3.721	3.698	34	30	0.023	4	0	-1	0.1
2022-10-03 17:04:48	31	334	-117.1	3.724	3.701	34	30	0.023	4	1	0	0.3
2022-10-03 17:05:08	31	334.3	-117.4	3.725	3.703	34	30	0.022	4	0	-1	0.1
2022-10-03 17:05:28	32	334.5	-117.5	3.729	3.707	34	30	0.022	4	1	0	0.2
2022-10-03 17:05:48	32	334.8	-117.3	3.73	3.707	34	30	0.023	4	0	-1	0.4
2022-10-03 17:06:08	33	335	-117.7	3.735	3.711	34	30	0.024	4	1	0	0.2
2022-10-03 17:06:28	33	335.3	-117.9	3.736	3.713	34	30	0.023	4	0	0	0.4
2022-10-03 17:06:48	33	335.5	-117.5	3.738	3.716	34	30	0.022	4	0	-1	0.1
2022-10-03 17:07:08	34	335.5	-117.6	3.742	3.718	34	30	0.024	4	1	0	0.4
2022-10-03 17:07:28	34	336	-118	3.744	3.721	34	30	0.023	4	0	-1	0.6
2022-10-03 17:07:48	35	336	-117.4	3.746	3.722	34	30	0.024	4	1	0	0.1
2022-10-03 17:08:08	35	336.3	-117.5	3.749	3.725	34	30	0.024	4	0	-1	0
2022-10-03 17:08:28	36	336.8	-117.5	3.751	3.726	34	30	0.025	4	1	0	0.4
2022-10-03 17:08:48	36	337	-117.9	3.753	3.729	34	30	0.024	4	0	-1	0.3
2022-10-03 17:09:08	37	337	-117.6	3.757	3.732	34	30	0.025	4	1	0	0.2
2022-10-03 17:09:28	37	337.5	-117.4	3.76	3.735	34	30	0.025	4	0	-1	0.2
2022-10-03 17:09:48	38	337.5	-117.6	3.761	3.736	34	29	0.025	5	1	0	0.1
2022-10-03 17:10:08	38	337.8	-117.5	3.766	3.74	34	29	0.026	5	0	-1	0.4
2022-10-03 17:10:28	39	338	-117.9	3.769	3.741	34	29	0.028	5	1	0	0.8
2022-10-03 17:10:48	39	338.3	-117.1	3.773	3.745	34	29	0.028	5	0	-1	0.7
2022-10-03 17:11:08	40	338.5	-117.8	3.776	3.748	34	29	0.028	5	1	0	0
2022-10-03 17:11:28	40	338.8	-117.8	3.778	3.75	34	29	0.028	5	0	-1	0.6
2022-10-03 17:11:48	41	339.1	-117.2	3.782	3.752	34	29	0.03	5	1	0	0.6
2022-10-03 17:12:08	41	339.6	-117.8	3.784	3.755	34	29	0.029	5	0	-1	0.4
2022-10-03 17:12:28	42	339.8	-117.4	3.788	3.757	34	29	0.031	5	1	0	0.7
2022-10-03 17:12:48	42	340.3	-118.1	3.794	3.763	34	29	0.031	5	0	-1	0.8
2022-10-03 17:13:08	43	340.6	-117.3	3.793	3.765	34	30	0.028	4	1	0	0.8
2022-10-03 17:13:28	43	340.8	-118.1	3.8	3.767	34	30	0.033	4	0	-1	0.5
2022-10-03 17:13:48	44	341.1	-117.6	3.802	3.771	34	30	0.031	4	1	0	0.3
2022-10-03 17:14:08	44	341.3	-117.3	3.808	3.775	34	30	0.033	4	0	-1	0.4
2022-10-03 17:14:28	45	341.8	-117.7	3.808	3.778	34	30	0.03	4	1	0	0.3
2022-10-03 17:14:48	45	342.1	-118	3.813	3.783	34	30	0.03	4	0	-1	0.5
2022-10-03 17:15:08	46	342.3	-117.5	3.819	3.784	34	30	0.035	4	1	0	0.3
2022-10-03 17:15:28	46	342.6	-117.8	3.822	3.79	34	30	0.032	4	0	-1	0.4
2022-10-03 17:15:48	47	343.1	-117.4	3.827	3.793	34	30	0.034	4	1	0	0.3
2022-10-03 17:16:08	47	343.6	-117.7	3.829	3.796	34	30	0.033	4	0	-1	0.3
2022-10-03 17:16:28	48	343.8	-118	3.836	3.799	34	30	0.037	4	1	0	0.5
2022-10-03 17:16:48	48	344.3	-117.5	3.838	3.805	34	30	0.033	4	0	-1	0.3
2022-10-03 17:17:08	49	344.6	-117.8	3.84	3.808	34	30	0.032	4	1	0	0.2
2022-10-03 17:17:28	49	344.8	-118	3.848	3.811	34	30	0.037	4	0	-1	0.6
2022-10-03 17:17:48	50	345.3	-117.4	3.849	3.816	34	30	0.033	4	1	0	0.2
2022-10-03 17:18:08	50	345.6	-117.6	3.853	3.82	34	30	0.033	4	0	-1	0.1
2022-10-03 17:18:28	51	346.1	-117.5	3.86	3.823	34	30	0.037	4	1	0	0.2
2022-10-03 17:18:48	51	346.6	-117.7	3.863	3.827	34	30	0.036	4	0	-1	0.2
2022-10-03 17:19:08	52	346.8	-117.9	3.866	3.832	34	30	0.034	4	1	0	0.4
2022-10-03 17:19:28	52	347.3	-117.5	3.871	3.836	34	30	0.035	4	0	-1	0.2
2022-10-03 17:19:48	53	347.8	-117.3	3.875	3.841	34	30	0.034	4	1	0	0.8
2022-10-03 17:20:08	53	348.1	-118.1	3.882	3.845	34	30	0.037	4	0	-1	0.9
2022-10-03 17:20:28	54	348.3	-117.2	3.885	3.849	34	30	0.036	4	1	0	0.1
2022-10-03 17:20:48	54	348.8	-117.3	3.888	3.854	34	30	0.034	4	0	0	0.7
2022-10-03 17:21:08	54	349.3	-118	3.895	3.857	34	30	0.038	4	0	-1	0.8
2022-10-03 17:21:28	55	349.8	-117.2	3.9	3.862	34	30	0.038	4	1	-1	0.4
2022-10-03 17:21:48	56	350.1	-117.6	3.902	3.868	34	30	0.034	4	1	0	0.3
2022-10-03 17:22:08	56	350.6	-117.9	3.909	3.872	34	30	0.037	4	0	0	0.5
2022-10-03 17:22:28	56	350.8	-117.4	3.915	3.875	34	30	0.04	4	0	-1	0.3
2022-10-03 17:22:48	57	351.4	-117.1	3.921	3.878	34	30	0.043	4	1	0	0.8
2022-10-03 17:23:08	57	351.9	-117.9	3.924	3.884	34	30	0.04	4	0	-1	0.2
2022-10-03 17:23:28	58	352.4	-117.7	3.928	3.89	34	30	0.038	4	1	0	0.1
2022-10-03 17:23:48	58	352.6	-117.6	3.932	3.895	34	30	0.037	4	0	-1	0
2022-10-03 17:24:08	59	353.4	-117.6	3.938	3.898	34	30	0.04	4	1	0	0.3
2022-10-03 17:24:28	59	353.6	-117.3	3.944	3.902	34	30	0.042	4	0	-1	0.2
2022-10-03 17:24:48	60	353.9	-117.5	3.948	3.91	34	30	0.038	4	1	0	0.1
2022-10-03 17:25:08	60	354.4	-117.6	3.951	3.916	34	30	0.035	4	0	-1	0.4
2022-10-03 17:25:28	61	354.9	-117.2	3.959	3.917	34	30	0.042	4	1	0	0.6
2022-10-03 17:25:48	61	355.4	-117.8	3.963	3.922	34	30	0.041	4	0	-1	15.9
2022-10-03 17:26:08	62	355.1	-101.9	3.959	3.923	34	30	0.036	4	1	0	0.5
2022-10-03 17:26:28	62	355.4	-101.4	3.963	3.924	34	30	0.039	4	0	-1	0.1
2022-10-03 17:26:48	63	355.6	-101.5	3.966	3.929	34	30	0.037	4	1	0	0.9
2022-10-03 17:27:08	63	356.1	-102.4	3.971	3.931	34	30	0.04	4	0	0	0.4
2022-10-03 17:27:28	63	356.4	-102	3.974	3.937	34	30	0.037	4	0	-1	0.5
2022-10-03 17:27:48	64	356.9	-101.5	3.979	3.941	34	30	0.038	4	1	0	1.1
2022-10-03 17:28:08	64	357.4	-102.6	3.982	3.946	34	30	0.036	4	0	-1	0.8
2022-10-03 17:28:28	65	357.6	-101.8	3.987	3.951	34	30	0.036	4	1	0	0
2022-10-03 17:28:48	65	358.1	-101.8	3.994	3.95	34	30	0.044	4	0	-1	0.4
2022-10-03 17:29:08	66	358.6	-102.2	3.999	3.956	34	30	0.043	4	1	0	0.7
2022-10-03 17:29:28	66	358.9	-101.5	3.999	3.963	34	30	0.036	4	0	0	0.9
2022-10-03 17:29:48	66	359.4	-102.4	4.008	3.967	34	30	0.041	4	0	-1	0.9
2022-10-03 17:30:08	67	359.9	-101.5	4.009	3.972	34	30	0.037	4	1	0	0.7
2022-10-03 17:30:28	67	359.9	-102.2	4.017	3.974	34	30	0.043	4	0	-1	0.2
2022-10-03 17:30:48	68	360.4	-102	4.021	3.978	34	30	0.043	4	1	0	0.1
2022-10-03 17:31:08	68	360.9	-101.9	4.025	3.984	34	30	0.041	4	0	-1	0.4
2022-10-03 17:31:28	69	361.4	-102.3	4.03	3.989	34	30	0.041	4	1	0	0.9
2022-10-03 17:31:48	69	361.6	-101.4	4.032	3.994	34	30	0.038	4	0	0	1.1
2022-10-03 17:32:08	69	361.9	-102.5	4.036	3.998	34	30	0.038	4	0	-1	0.7
2022-10-03 17:32:28	70	362.6	-101.8	4.045	4.003	34	30	0.042	4	1	0	0.2
2022-10-03 17:32:48	70	363.1	-101.6	4.049	4.008	34	30	0.041	4	0	-1	0.4
2022-10-03 17:33:08	71	363.1	-102	4.051	4.01	34	30	0.041	4	1	0	0.1
2022-10-03 17:33:28	71	363.9	-102.1	4.055	4.016	34	30	0.039	4	0	-1	0.1
2022-10-03 17:33:48	72	363.9	-102	4.06	4.022	34	30	0.038	4	1	0	0.5
2022-10-03 17:34:08	72	364.7	-101.5	4.068	4.025	34	30	0.043	4	0	0	0.2
2022-10-03 17:34:28	72	365.2	-101.7	4.071	4.031	34	30	0.04	4	0	-1	0.6
2022-10-03 17:34:48	73	365.4	-102.3	4.074	4.036	34	30	0.038	4	1	0	0.5
2022-10-03 17:35:08	73	365.9	-101.8	4.082	4.04	34	30	0.042	4	0	-1	0.1
2022-10-03 17:35:28	74	366.4	-101.9	4.085	4.046	34	30	0.039	4	1	0	0.6
2022-10-03 17:35:48	74	366.9	-102.5	4.089	4.048	34	30	0.041	4	0	-1	0.9
2022-10-03 17:36:08	75	367.2	-101.6	4.096	4.053	34	30	0.043	4	1	0	55.1
2022-10-03 17:36:28	75	364.7	-46.5	4.072	4.032	34	30	0.04	4	0	0	0.1
2022-10-03 17:36:48	75	364.7	-46.4	4.067	4.03	34	30	0.037	4	0	-1	0.3
2022-10-03 17:37:08	76	364.9	-46.1	4.068	4.029	34	30	0.039	4	1	0	0.7
2022-10-03 17:37:28	76	364.7	-46.8	4.067	4.028	34	30	0.039	4	0	0	0.2
2022-10-03 17:37:48	76	364.9	-46.6	4.07	4.032	34	30	0.038	4	0	-1	0.5
2022-10-03 17:38:08	77	365.2	-46.1	4.073	4.034	34	30	0.039	4	1	0	0.7
2022-10-03 17:38:28	77	365.4	-46.8	4.074	4.035	34	30	0.039	4	0	0	0
2022-10-03 17:38:48	77	365.4	-46.8	4.074	4.034	34	30	0.04	4	0	-1	0.8
2022-10-03 17:39:08	78	365.7	-46	4.077	4.039	34	29	0.038	5	1	0	0.2
2022-10-03 17:39:28	78	365.9	-46.2	4.078	4.038	34	29	0.04	5	0	0	0.1
2022-10-03 17:39:48	78	365.9	-46.3	4.081	4.042	34	29	0.039	5	0	-1	0.2
2022-10-03 17:40:08	79	366.2	-46.5	4.083	4.044	34	29	0.039	5	1	0	0.2
2022-10-03 17:40:28	79	366.4	-46.7	4.087	4.048	33	29	0.039	4	0	0	0.2
2022-10-03 17:40:48	79	366.7	-46.5	4.09	4.05	33	29	0.04	4	0	0	0.2
2022-10-03 17:41:08	79	366.9	-46.7	4.091	4.052	33	29	0.039	4	0	-1	0.1
2022-10-03 17:41:28	80	366.7	-46.8	4.094	4.054	33	29	0.04	4	1	0	0.5
2022-10-03 17:41:48	80	367.2	-46.3	4.095	4.056	33	29	0.039	4	0	0	0.3
2022-10-03 17:42:08	80	367.4	-46.6	4.097	4.059	33	29	0.038	4	0	-1	0.1
2022-10-03 17:42:28	81	367.4	-46.7	4.099	4.06	33	29	0.039	4	1	0	0.7
2022-10-03 17:42:48	81	367.4	-46	4.102	4.065	33	29	0.037	4	0	0	0.9
2022-10-03 17:43:08	81	367.9	-46.9	4.103	4.064	33	29	0.039	4	0	-1	0.8
2022-10-03 17:43:28	82	367.9	-46.1	4.103	4.066	33	29	0.037	4	1	0	0.2
2022-10-03 17:43:48	82	368.2	-45.9	4.109	4.07	33	28	0.039	5	0	0	0.2
2022-10-03 17:44:08	82	368.4	-46.1	4.112	4.072	33	28	0.04	5	0	0	0.1
2022-10-03 17:44:28	82	368.7	-46	4.111	4.072	33	28	0.039	5	0	-1	0.2
2022-10-03 17:44:48	83	368.9	-46.2	4.113	4.076	33	28	0.037	5	1	0	0.6
2022-10-03 17:45:08	83	368.9	-46.8	4.114	4.077	33	28	0.037	5	0	0	0.7
2022-10-03 17:45:28	83	368.9	-46.1	4.117	4.078	32	28	0.039	4	0	-1	0.3
2022-10-03 17:45:48	84	369.7	-46.4	4.122	4.085	32	28	0.037	4	1	0	0.3
2022-10-03 17:46:08	84	369.7	-46.7	4.122	4.084	32	28	0.038	4	0	0	0.2
2022-10-03 17:46:28	84	369.9	-46.9	4.126	4.088	32	28	0.038	4	0	0	0.4
2022-10-03 17:46:48	84	369.9	-46.5	4.128	4.089	32	28	0.039	4	0	-1	0.6
2022-10-03 17:47:08	85	370.2	-47.1	4.13	4.092	32	28	0.038	4	1	0	0.3
2022-10-03 17:47:28	85	370.7	-46.8	4.132	4.094	32	28	0.038	4	0	0	0.3
2022-10-03 17:47:48	85	370.7	-46.5	4.137	4.096	32	28	0.041	4	0	0	0
2022-10-03 17:48:08	85	370.9	-46.5	4.136	4.097	32	27	0.039	5	0	-1	0.6
2022-10-03 17:48:28	86	371.2	-47.1	4.139	4.102	32	27	0.037	5	1	0	0.2
2022-10-03 17:48:48	86	371.4	-46.9	4.144	4.104	32	27	0.04	5	0	0	0.8
2022-10-03 17:49:08	86	371.4	-46.1	4.143	4.104	32	27	0.039	5	0	0	1.1
2022-10-03 17:49:28	86	371.7	-47.2	4.148	4.109	32	27	0.039	5	0	-1	0.3
2022-10-03 17:49:48	87	372.2	-46.9	4.149	4.111	32	27	0.038	5	1	0	0.9
2022-10-03 17:50:08	87	372.4	-46	4.149	4.111	31	27	0.038	4	0	0	0.1
2022-10-03 17:50:28	87	372.2	-46.1	4.152	4.113	31	27	0.039	4	0	-1	0.2
2022-10-03 17:50:48	88	372.7	-46.3	4.157	4.117	31	27	0.04	4	1	0	0.6
2022-10-03 17:51:08	88	372.4	-45.7	4.157	4.119	31	27	0.038	4	0	-1	1
2022-10-03 17:51:28	89	372.7	-46.7	4.158	4.121	31	27	0.037	4	1	0	0.2
2022-10-03 17:51:48	89	372.9	-46.9	4.161	4.123	31	27	0.038	4	0	0	0.3
2022-10-03 17:52:08	89	373.4	-47.2	4.163	4.125	31	27	0.038	4	0	-1	0.1
2022-10-03 17:52:28	90	373.4	-47.1	4.169	4.128	31	27	0.041	4	1	0	0.1
2022-10-03 17:52:48	90	373.7	-47	4.168	4.128	31	26	0.04	5	0	-1	0.7
2022-10-03 17:53:08	91	373.9	-46.3	4.173	4.133	31	26	0.04	5	1	0	0
2022-10-03 17:53:28	91	373.9	-46.3	4.173	4.136	31	26	0.037	5	0	0	0.5
2022-10-03 17:53:48	91	374.4	-46.8	4.178	4.136	31	26	0.042	5	0	-1	0.6
2022-10-03 17:54:08	92	374.7	-46.2	4.179	4.138	31	26	0.041	5	1	0	0.8
2022-10-03 17:54:28	92	374.9	-47	4.182	4.143	31	26	0.039	5	0	0	0
2022-10-03 17:54:48	92	374.9	-47	4.184	4.143	31	26	0.041	5	0	-1	0.3
2022-10-03 17:55:08	93	375.2	-46.7	4.187	4.145	31	26	0.042	5	1	0	0.5
2022-10-03 17:55:28	93	375.4	-46.2	4.187	4.149	30	26	0.038	4	0	0	1
2022-10-03 17:55:48	93	375.7	-47.2	4.19	4.151	30	26	0.039	4	0	-1	0
2022-10-03 17:56:08	94	376.2	-47.2	4.192	4.154	30	26	0.038	4	1	0	0.6
2022-10-03 17:56:28	94	376.2	-46.6	4.196	4.155	30	26	0.041	4	0	0	0
2022-10-03 17:56:48	94	376.2	-46.6	4.196	4.159	30	26	0.037	4	0	-1	0.4
2022-10-03 17:57:08	95	376.2	-46.2	4.2	4.161	30	26	0.039	4	1	0	0.4
2022-10-03 17:57:28	95	376.5	-46.6	4.203	4.163	30	25	0.04	5	0	0	0.6
2022-10-03 17:57:48	95	377	-46	4.203	4.164	30	25	0.039	5	0	-1	1.1
2022-10-03 17:58:08	96	377	-47.1	4.207	4.166	30	25	0.041	5	1	0	0.2
2022-10-03 17:58:28	96	377.5	-47.3	4.208	4.169	30	25	0.039	5	0	0	0.3
2022-10-03 17:58:48	96	377.7	-47	4.212	4.17	30	25	0.042	5	0	0	0.7
2022-10-03 17:59:08	96	377.7	-46.3	4.214	4.175	30	25	0.039	5	0	-1	27.9
2022-10-03 17:59:28	97	376.5	-18.4	4.2	4.162	30	25	0.038	5	1	0	5
2022-10-03 17:59:48	97	375.9	-13.4	4.194	4.156	30	25	0.038	5	0	0	0.9
2022-10-03 18:00:08	97	375.7	-12.5	4.191	4.153	30	25	0.038	5	0	0	0.7
2022-10-03 18:00:28	97	375.7	-11.8	4.19	4.152	30	25	0.038	5	0	0	0.2
2022-10-03 18:00:48	97	375.4	-12	4.189	4.151	29	25	0.038	4	0	0	0.2
2022-10-03 18:01:08	97	375.4	-11.8	4.188	4.15	29	25	0.038	4	0	0	0.1
2022-10-03 18:01:28	97	375.4	-11.9	4.189	4.151	29	25	0.038	4	0	0	0.2
2022-10-03 18:01:48	97	375.4	-12.1	4.188	4.15	29	25	0.038	4	0	0	0.2
2022-10-03 18:02:08	97	375.4	-11.9	4.189	4.151	29	24	0.038	5	0	0	0.2
2022-10-03 18:02:28	97	375.4	-11.7	4.189	4.152	29	24	0.037	5	0	0	0.1
2022-10-03 18:02:48	97	375.4	-11.8	4.19	4.152	29	24	0.038	5	0	0	2.5
2022-10-03 18:03:08	97	375.7	-14.3	4.191	4.153	29	24	0.038	5	0	0	0.2
2022-10-03 18:03:28	97	375.7	-14.5	4.191	4.154	29	24	0.037	5	0	0	0.2
2022-10-03 18:03:48	97	375.7	-14.7	4.192	4.154	29	24	0.038	5	0	0	0
2022-10-03 18:04:08	97	375.7	-14.7	4.193	4.156	29	24	0.037	5	0	0	0.1
2022-10-03 18:04:28	97	375.9	-14.6	4.193	4.156	29	24	0.037	5	0	0	0.1
2022-10-03 18:04:48	97	375.9	-14.7	4.194	4.157	29	24	0.037	5	0	0	0
2022-10-03 18:05:08	97	375.9	-14.7	4.194	4.157	29	24	0.037	5	0	0	0
2022-10-03 18:05:28	97	376.2	-14.7	4.195	4.159	29	24	0.036	5	0	0	0
2022-10-03 18:05:48	97	376.2	-14.7	4.196	4.158	29	24	0.038	5	0	0	0
2022-10-03 18:06:08	97	376.2	-14.7	4.196	4.159	28	24	0.037	4	0	0	0
2022-10-03 18:06:28	97	376.2	-14.7	4.197	4.16	28	24	0.037	4	0	0	0.1
2022-10-03 18:06:48	97	376.2	-14.8	4.198	4.161	28	24	0.037	4	0	0	0
2022-10-03 18:07:08	97	376.2	-14.8	4.198	4.161	28	24	0.037	4	0	0	0
2022-10-03 18:07:28	97	376.5	-14.8	4.199	4.162	28	24	0.037	4	0	0	0.1
2022-10-03 18:07:48	97	376.5	-14.7	4.2	4.163	28	23	0.037	5	0	0	0
2022-10-03 18:08:08	97	376.5	-14.7	4.2	4.163	28	23	0.037	5	0	0	0.1
2022-10-03 18:08:28	97	376.5	-14.8	4.201	4.163	28	23	0.038	5	0	0	0
2022-10-03 18:08:48	97	376.5	-14.8	4.202	4.165	28	23	0.037	5	0	0	0.1
2022-10-03 18:09:08	97	376.7	-14.7	4.202	4.166	28	23	0.036	5	0	0	0.1
2022-10-03 18:09:28	97	376.7	-14.8	4.202	4.165	28	23	0.037	5	0	0	0.1
2022-10-03 18:09:48	97	377	-14.7	4.203	4.166	28	23	0.037	5	0	0	0.1
2022-10-03 18:10:08	97	377	-14.8	4.204	4.167	28	23	0.037	5	0	0	0.1
2022-10-03 18:10:28	97	377	-14.7	4.205	4.168	28	23	0.037	5	0	-1	0.1
2022-10-03 18:10:48	98	377	-14.8	4.206	4.169	28	23	0.037	5	1	0	0
2022-10-03 18:11:08	98	377	-14.8	4.206	4.169	28	23	0.037	5	0	0	0
2022-10-03 18:11:28	98	377	-14.8	4.207	4.169	28	24	0.038	4	0	0	0
2022-10-03 18:11:48	98	377.2	-14.8	4.207	4.17	28	24	0.037	4	0	0	0.1
2022-10-03 18:12:08	98	377.2	-14.7	4.208	4.171	28	24	0.037	4	0	0	0.1
2022-10-03 18:12:28	98	377.2	-14.8	4.208	4.171	28	24	0.037	4	0	0	0.1
2022-10-03 18:12:48	98	377.2	-14.7	4.209	4.172	28	24	0.037	4	0	0	0.1
2022-10-03 18:13:08	98	377.2	-14.6	4.209	4.173	28	24	0.036	4	0	0	0.1
2022-10-03 18:13:28	98	377.2	-14.7	4.211	4.173	28	24	0.038	4	0	0	0
2022-10-03 18:13:48	98	377.5	-14.7	4.211	4.175	28	24	0.036	4	0	0	0.1
2022-10-03 18:14:08	98	377.7	-14.8	4.211	4.174	28	24	0.037	4	0	0	0
2022-10-03 18:14:28	98	377.5	-14.8	4.213	4.175	28	24	0.038	4	0	0	0
2022-10-03 18:14:48	98	377.7	-14.8	4.213	4.176	28	24	0.037	4	0	0	0.1
2022-10-03 18:15:08	98	377.7	-14.7	4.214	4.177	28	24	0.037	4	0	0	0
2022-10-03 18:15:28	98	377.7	-14.7	4.214	4.178	28	24	0.036	4	0	0	0.1
2022-10-03 18:15:48	98	377.7	-14.8	4.216	4.178	28	24	0.038	4	0	0	0.1
2022-10-03 18:16:08	98	378	-14.7	4.216	4.179	28	24	0.037	4	0	0	0
2022-10-03 18:16:28	98	378	-14.7	4.218	4.18	28	24	0.038	4	0	0	0
2022-10-03 18:16:48	98	378	-14.7	4.218	4.179	28	24	0.039	4	0	0	0.1
2022-10-03 18:17:08	98	378	-14.8	4.218	4.181	28	24	0.037	4	0	0	0
2022-10-03 18:17:28	98	378.2	-14.8	4.219	4.181	28	24	0.038	4	0	0	0
2022-10-03 18:17:48	98	378.2	-14.8	4.22	4.182	28	24	0.038	4	0	0	0
2022-10-03 18:18:08	98	378.2	-14.8	4.221	4.183	28	24	0.038	4	0	0	0
2022-10-03 18:18:28	98	378.2	-14.8	4.221	4.183	28	24	0.038	4	0	0	0.1
2022-10-03 18:18:48	98	378.5	-14.7	4.222	4.184	29	24	0.038	5	0	0	0
2022-10-03 18:19:08	98	378.5	-14.7	4.222	4.185	29	24	0.037	5	0	0	0.1
2022-10-03 18:19:28	98	378.5	-14.8	4.223	4.187	29	24	0.036	5	0	0	0
2022-10-03 18:19:48	98	378.5	-14.8	4.224	4.187	29	24	0.037	5	0	0	0.1
2022-10-03 18:20:08	98	378.7	-14.7	4.224	4.187	29	24	0.037	5	0	0	0
2022-10-03 18:20:28	98	378.7	-14.7	4.225	4.188	29	24	0.037	5	0	0	0.1
2022-10-03 18:20:48	98	378.7	-14.6	4.226	4.188	29	24	0.038	5	0	0	0.1
2022-10-03 18:21:08	98	379	-14.7	4.227	4.189	29	24	0.038	5	0	-1	0
2022-10-03 18:21:28	99	379	-14.7	4.228	4.19	29	24	0.038	5	1	0	0
2022-10-03 18:21:48	99	379	-14.7	4.228	4.19	29	24	0.038	5	0	79	2.1
2022-10-04 04:29:08	20	321.7	-12.6	3.587	3.561	35	31	0.026	4	-79	0	0.7
2022-10-04 04:29:28	20	322	-11.9	3.589	3.562	35	31	0.027	4	0	0	3
2022-10-04 04:29:48	20	321.7	-8.9	3.587	3.563	35	31	0.024	4	0	0	1.3
2022-10-04 04:30:08	20	321.7	-7.6	3.587	3.563	35	31	0.024	4	0	0	0.6
2022-10-04 04:30:28	20	322.2	-8.2	3.59	3.562	35	31	0.028	4	0	0	0.2
2022-10-04 04:30:48	20	321.7	-8	3.588	3.564	35	31	0.024	4	0	0	95.1
2022-10-04 04:31:08	20	326.8	-103.1	3.639	3.612	35	31	0.027	4	0	0	0.1
2022-10-04 04:31:28	20	327.3	-103.2	3.651	3.623	35	31	0.028	4	0	0	0.1
2022-10-04 04:31:48	20	328	-103.3	3.658	3.631	35	31	0.027	4	0	-1	1.5
2022-10-04 04:32:08	21	328.5	-104.8	3.664	3.638	35	31	0.026	4	1	0	0.5
2022-10-04 04:32:28	21	329	-105.3	3.671	3.644	35	31	0.027	4	0	0	0.2
2022-10-04 04:32:48	21	329.8	-105.1	3.676	3.648	35	31	0.028	4	0	-1	0
2022-10-04 04:33:08	22	330	-105.1	3.678	3.652	35	31	0.026	4	1	0	0.2
2022-10-04 04:33:28	22	330.3	-105.3	3.684	3.656	35	31	0.028	4	0	0	1.9
2022-10-04 04:33:48	22	330.8	-107.2	3.687	3.661	35	31	0.026	4	0	-1	0.3
2022-10-04 04:34:08	23	331.3	-106.9	3.69	3.664	35	31	0.026	4	1	0	0
2022-10-04 04:34:28	23	331.5	-106.9	3.694	3.668	35	31	0.026	4	0	-1	0.3
2022-10-04 04:34:48	24	331.8	-107.2	3.698	3.672	35	31	0.026	4	1	0	0.1
2022-10-04 04:35:08	24	332	-107.3	3.701	3.676	35	31	0.025	4	0	-1	0.3
2022-10-04 04:35:28	25	332.3	-107	3.703	3.679	35	31	0.024	4	1	0	0.1
2022-10-04 04:35:48	25	332.5	-106.9	3.703	3.681	34	31	0.022	3	0	-1	0.3
2022-10-04 04:36:08	26	332.8	-107.2	3.708	3.684	34	31	0.024	3	1	0	0
2022-10-04 04:36:28	26	332.8	-107.2	3.71	3.686	34	31	0.024	3	0	0	0.2
2022-10-04 04:36:48	26	333	-107	3.71	3.69	34	30	0.02	4	0	-1	0.3
2022-10-04 04:37:08	27	333.3	-107.3	3.712	3.692	34	30	0.02	4	1	0	0.2
2022-10-04 04:37:28	27	333.5	-107.1	3.714	3.695	34	30	0.019	4	0	-1	0.2
2022-10-04 04:37:48	28	333.5	-106.9	3.717	3.698	34	30	0.019	4	1	0	0.2
2022-10-04 04:38:08	28	334	-107.1	3.72	3.698	34	30	0.022	4	0	-1	0.2
2022-10-04 04:38:28	29	334.3	-107.3	3.722	3.701	34	30	0.021	4	1	0	0
2022-10-04 04:38:48	29	334.3	-107.3	3.723	3.702	34	30	0.021	4	0	-1	0.3
2022-10-04 04:39:08	30	334.3	-107	3.725	3.704	34	30	0.021	4	1	0	0.1
2022-10-04 04:39:28	30	334.5	-107.1	3.728	3.707	34	30	0.021	4	0	0	0.3
2022-10-04 04:39:48	30	334.8	-107.4	3.731	3.708	34	30	0.023	4	0	-1	0.2
2022-10-04 04:40:08	31	334.8	-107.2	3.731	3.711	34	30	0.02	4	1	0	0.1
2022-10-04 04:40:28	31	335.3	-107.3	3.735	3.713	34	30	0.022	4	0	-1	0
2022-10-04 04:40:48	32	335.3	-107.3	3.734	3.714	33	30	0.02	3	1	0	0.3
2022-10-04 04:41:08	32	335.5	-107	3.74	3.717	33	30	0.023	3	0	-1	0
2022-10-04 04:41:28	33	335.8	-107	3.742	3.719	33	30	0.023	3	1	0	0.2
2022-10-04 04:41:48	33	336	-107.2	3.742	3.721	33	30	0.021	3	0	0	0.1
2022-10-04 04:42:08	33	336	-107.3	3.747	3.723	33	30	0.024	3	0	-1	0.2
2022-10-04 04:42:28	34	336.3	-107.1	3.748	3.726	33	30	0.022	3	1	0	0.1
2022-10-04 04:42:48	34	336.8	-107	3.752	3.727	33	30	0.025	3	0	-1	0.2
2022-10-04 04:43:08	35	336.8	-107.2	3.752	3.73	33	30	0.022	3	1	0	0.2
2022-10-04 04:43:28	35	336.8	-107.4	3.754	3.732	33	30	0.022	3	0	-1	0.3
2022-10-04 04:43:48	36	337	-107.1	3.757	3.733	33	29	0.024	4	1	0	0.2
2022-10-04 04:44:08	36	337.5	-107.3	3.761	3.737	33	29	0.024	4	0	0	0
2022-10-04 04:44:28	36	337.8	-107.3	3.764	3.739	33	29	0.025	4	0	-1	0.3
2022-10-04 04:44:48	37	338	-107	3.764	3.741	33	29	0.023	4	1	0	0
2022-10-04 04:45:08	37	338.3	-107	3.768	3.743	33	29	0.025	4	0	-1	0.3
2022-10-04 04:45:28	38	338.5	-107.3	3.771	3.745	33	29	0.026	4	1	0	0
2022-10-04 04:45:48	38	338.5	-107.3	3.774	3.749	33	29	0.025	4	0	-1	0.3
2022-10-04 04:46:08	39	338.8	-107	3.779	3.75	33	29	0.029	4	1	0	0.1
2022-10-04 04:46:28	39	339.1	-107.1	3.781	3.753	33	29	0.028	4	0	-1	0.2
2022-10-04 04:46:48	40	339.6	-107.3	3.785	3.757	33	29	0.028	4	1	0	0.1
2022-10-04 04:47:08	40	339.6	-107.2	3.787	3.758	33	29	0.029	4	0	0	0.1
2022-10-04 04:47:28	40	339.8	-107.1	3.792	3.762	33	29	0.03	4	0	-1	0.1
2022-10-04 04:47:48	41	340.3	-107.2	3.792	3.766	33	29	0.026	4	1	0	0.1
2022-10-04 04:48:08	41	340.6	-107.3	3.796	3.767	33	29	0.029	4	0	-1	0.2
2022-10-04 04:48:28	42	340.8	-107.1	3.799	3.769	33	29	0.03	4	1	0	0
2022-10-04 04:48:48	42	341.3	-107.1	3.803	3.773	33	29	0.03	4	0	-1	0.3
2022-10-04 04:49:08	43	341.3	-107.4	3.807	3.775	33	29	0.032	4	1	0	0.2
2022-10-04 04:49:28	43	341.8	-107.2	3.81	3.78	33	29	0.03	4	0	-1	0.1
2022-10-04 04:49:48	44	342.3	-107.1	3.816	3.782	33	29	0.034	4	1	0	0.1
2022-10-04 04:50:08	44	342.3	-107.2	3.816	3.785	33	29	0.031	4	0	0	0.1
2022-10-04 04:50:28	44	342.8	-107.3	3.821	3.787	33	29	0.034	4	0	-1	0.1
2022-10-04 04:50:48	45	343.1	-107.4	3.826	3.792	33	29	0.034	4	1	0	0.3
2022-10-04 04:51:08	45	343.6	-107.1	3.829	3.795	33	29	0.034	4	0	-1	0.1
2022-10-04 04:51:28	46	343.6	-107.2	3.83	3.798	33	29	0.032	4	1	0	0.1
2022-10-04 04:51:48	46	344.1	-107.3	3.836	3.803	33	29	0.033	4	0	-1	0.2
2022-10-04 04:52:08	47	344.3	-107.1	3.838	3.805	33	29	0.033	4	1	0	0.2
2022-10-04 04:52:28	47	344.8	-107.3	3.844	3.81	33	29	0.034	4	0	-1	0.2
2022-10-04 04:52:48	48	345.1	-107.5	3.847	3.812	33	29	0.035	4	1	0	0.1
2022-10-04 04:53:08	48	345.3	-107.4	3.853	3.817	33	29	0.036	4	0	0	0.3
2022-10-04 04:53:28	48	345.8	-107.1	3.856	3.821	33	29	0.035	4	0	-1	0.2
2022-10-04 04:53:48	49	345.8	-107.3	3.859	3.823	33	29	0.036	4	1	0	0.2
2022-10-04 04:54:08	49	346.6	-107.5	3.863	3.828	33	29	0.035	4	0	-1	0.1
2022-10-04 04:54:28	50	346.8	-107.4	3.866	3.83	33	29	0.036	4	1	0	0.3
2022-10-04 04:54:48	50	347.1	-107.1	3.871	3.835	33	29	0.036	4	0	-1	0.2
2022-10-04 04:55:08	51	347.6	-107.3	3.874	3.839	33	29	0.035	4	1	0	0.2
2022-10-04 04:55:28	51	347.8	-107.5	3.88	3.843	33	29	0.037	4	0	-1	0.3
2022-10-04 04:55:48	52	348.3	-107.2	3.885	3.849	33	29	0.036	4	1	0	0.1
2022-10-04 04:56:08	52	348.6	-107.3	3.887	3.85	33	29	0.037	4	0	-1	0.3
2022-10-04 04:56:28	53	348.8	-107.6	3.891	3.854	33	29	0.037	4	1	0	0.3
2022-10-04 04:56:48	53	349.3	-107.3	3.895	3.859	33	29	0.036	4	0	0	0.2
2022-10-04 04:57:08	53	349.8	-107.1	3.9	3.863	33	29	0.037	4	0	-1	0.3
2022-10-04 04:57:28	54	350.1	-107.4	3.906	3.869	33	29	0.037	4	1	0	0.1
2022-10-04 04:57:48	54	350.6	-107.5	3.909	3.871	33	29	0.038	4	0	-1	0.1
2022-10-04 04:58:08	55	350.8	-107.4	3.914	3.877	33	29	0.037	4	1	0	0.2
2022-10-04 04:58:28	55	351.4	-107.2	3.917	3.881	33	29	0.036	4	0	-1	0.3
2022-10-04 04:58:48	56	351.6	-107.5	3.922	3.884	33	29	0.038	4	1	0	0.3
2022-10-04 04:59:08	56	352.4	-107.2	3.928	3.891	33	30	0.037	3	0	0	0.1
2022-10-04 04:59:28	56	352.6	-107.1	3.932	3.894	33	30	0.038	3	0	-1	0.2
2022-10-04 04:59:48	57	352.9	-107.3	3.936	3.897	33	30	0.039	3	1	0	0.1
2022-10-04 05:00:08	57	353.4	-107.2	3.943	3.903	33	30	0.04	3	0	-1	0
2022-10-04 05:00:28	58	353.9	-107.2	3.944	3.907	33	30	0.037	3	1	0	0.3
2022-10-04 05:00:48	58	354.4	-107.5	3.95	3.911	33	30	0.039	3	0	-1	0
2022-10-04 05:01:08	59	354.6	-107.5	3.953	3.916	33	30	0.037	3	1	0	0.4
2022-10-04 05:01:28	59	354.9	-107.1	3.957	3.919	33	30	0.038	3	0	-1	0.2
2022-10-04 05:01:48	60	355.4	-107.3	3.964	3.926	33	30	0.038	3	1	0	4.9
2022-10-04 05:02:08	60	355.6	-102.4	3.965	3.927	33	30	0.038	3	0	0	0.1
2022-10-04 05:02:28	60	356.1	-102.5	3.969	3.93	33	30	0.039	3	0	-1	0.3
2022-10-04 05:02:48	61	356.4	-102.2	3.974	3.936	33	30	0.038	3	1	0	0
2022-10-04 05:03:08	61	356.9	-102.2	3.979	3.94	33	30	0.039	3	0	-1	0.3
2022-10-04 05:03:28	62	357.1	-102.5	3.983	3.942	33	30	0.041	3	1	0	0
2022-10-04 05:03:48	62	357.4	-102.5	3.987	3.949	33	30	0.038	3	0	-1	0.2
2022-10-04 05:04:08	63	357.9	-102.3	3.992	3.954	33	30	0.038	3	1	0	0.1
2022-10-04 05:04:28	63	358.4	-102.4	3.996	3.957	33	30	0.039	3	0	0	0
2022-10-04 05:04:48	63	358.6	-102.4	4	3.961	33	30	0.039	3	0	-1	0.1
2022-10-04 05:05:08	64	359.1	-102.3	4.004	3.965	33	30	0.039	3	1	0	0.1
2022-10-04 05:05:28	64	359.6	-102.4	4.008	3.969	33	30	0.039	3	0	-1	0.1
2022-10-04 05:05:48	65	360.1	-102.5	4.013	3.974	33	30	0.039	3	1	0	0.1
2022-10-04 05:06:08	65	360.4	-102.4	4.018	3.979	33	29	0.039	4	0	-1	0.2
2022-10-04 05:06:28	66	360.6	-102.2	4.023	3.982	33	29	0.041	4	1	0	0
2022-10-04 05:06:48	66	361.1	-102.2	4.027	3.986	33	29	0.041	4	0	0	0.3
2022-10-04 05:07:08	66	361.4	-102.5	4.031	3.992	33	29	0.039	4	0	-1	0
2022-10-04 05:07:28	67	361.9	-102.5	4.036	3.997	33	29	0.039	4	1	0	0.1
2022-10-04 05:07:48	67	362.4	-102.4	4.043	4.001	33	29	0.042	4	0	-1	0.1
2022-10-04 05:08:08	68	362.9	-102.3	4.046	4.005	33	29	0.041	4	1	0	0.1
2022-10-04 05:08:28	68	363.1	-102.4	4.053	4.01	33	29	0.043	4	0	-1	0.1
2022-10-04 05:08:48	69	363.6	-102.3	4.055	4.016	33	29	0.039	4	1	0	0
2022-10-04 05:09:08	69	364.2	-102.3	4.062	4.02	33	29	0.042	4	0	0	0.3
2022-10-04 05:09:28	69	364.7	-102.6	4.066	4.025	33	29	0.041	4	0	-1	0.2
2022-10-04 05:09:48	70	364.9	-102.4	4.071	4.03	33	29	0.041	4	1	0	0.1
2022-10-04 05:10:08	70	365.2	-102.3	4.075	4.035	33	29	0.04	4	0	-1	0.1
2022-10-04 05:10:28	71	365.9	-102.4	4.08	4.039	33	29	0.041	4	1	0	0.2
2022-10-04 05:10:48	71	366.2	-102.6	4.084	4.044	33	29	0.04	4	0	-1	0.1
2022-10-04 05:11:08	72	366.7	-102.5	4.09	4.049	33	29	0.041	4	1	0	0.2
2022-10-04 05:11:28	72	366.9	-102.3	4.095	4.052	33	29	0.043	4	0	-1	55.8
2022-10-04 05:11:48	73	365.2	-46.5	4.074	4.035	33	29	0.039	4	1	0	0.3
2022-10-04 05:12:08	73	364.7	-46.8	4.068	4.03	33	29	0.038	4	0	0	0.3
2022-10-04 05:12:28	73	364.7	-46.5	4.068	4.028	33	29	0.04	4	0	0	0.1
2022-10-04 05:12:48	73	364.7	-46.6	4.068	4.029	32	29	0.039	3	0	-1	0.2
2022-10-04 05:13:08	74	364.7	-46.8	4.069	4.03	32	29	0.039	3	1	0	0.2
2022-10-04 05:13:28	74	364.9	-46.6	4.07	4.032	32	29	0.038	3	0	0	0.2
2022-10-04 05:13:48	74	365.2	-46.4	4.072	4.033	32	29	0.039	3	0	-1	0.2
2022-10-04 05:14:08	75	365.4	-46.6	4.075	4.036	32	29	0.039	3	1	0	0.2
2022-10-04 05:14:28	75	365.4	-46.8	4.077	4.038	32	29	0.039	3	0	0	0.2
2022-10-04 05:14:48	75	365.7	-46.6	4.079	4.04	32	29	0.039	3	0	-1	0.1
2022-10-04 05:15:08	76	365.9	-46.5	4.081	4.042	32	29	0.039	3	1	0	0.1
2022-10-04 05:15:28	76	365.9	-46.6	4.083	4.044	32	28	0.039	4	0	0	0.2
2022-10-04 05:15:48	76	366.2	-46.8	4.085	4.046	32	28	0.039	4	0	-1	0.1
2022-10-04 05:16:08	77	366.2	-46.7	4.087	4.048	32	28	0.039	4	1	0	0.3
2022-10-04 05:16:28	77	366.4	-46.4	4.089	4.051	32	28	0.038	4	0	0	0.3
2022-10-04 05:16:48	77	366.7	-46.7	4.092	4.052	32	28	0.04	4	0	-1	0
2022-10-04 05:17:08	78	367.2	-46.7	4.093	4.056	32	28	0.037	4	1	0	0.2
2022-10-04 05:17:28	78	367.2	-46.5	4.095	4.057	32	28	0.038	4	0	0	0.2
2022-10-04 05:17:48	78	367.4	-46.7	4.097	4.06	32	28	0.037	4	0	-1	0.2
2022-10-04 05:18:08	79	367.4	-46.9	4.101	4.061	31	28	0.04	3	1	0	0.4
2022-10-04 05:18:28	79	367.9	-46.5	4.102	4.063	31	28	0.039	3	0	0	0
2022-10-04 05:18:48	79	367.9	-46.5	4.104	4.066	31	28	0.038	3	0	-1	0.1
2022-10-04 05:19:08	80	368.2	-46.6	4.107	4.068	31	28	0.039	3	1	0	0.2
2022-10-04 05:19:28	80	368.4	-46.8	4.108	4.07	31	28	0.038	3	0	0	0.2
2022-10-04 05:19:48	80	368.7	-46.6	4.111	4.073	31	28	0.038	3	0	-1	0.1
2022-10-04 05:20:08	81	368.7	-46.5	4.113	4.075	31	27	0.038	4	1	0	0.2
2022-10-04 05:20:28	81	368.9	-46.7	4.116	4.077	31	27	0.039	4	0	0	0.3
2022-10-04 05:20:48	81	369.2	-46.4	4.118	4.08	31	27	0.038	4	0	-1	0.2
2022-10-04 05:21:08	82	369.4	-46.6	4.12	4.082	31	27	0.038	4	1	0	0.1
2022-10-04 05:21:28	82	369.4	-46.7	4.123	4.084	31	27	0.039	4	0	0	0
2022-10-04 05:21:48	82	369.7	-46.7	4.125	4.086	31	27	0.039	4	0	-1	0.1
2022-10-04 05:22:08	83	369.9	-46.6	4.127	4.088	31	27	0.039	4	1	0	0.1
2022-10-04 05:22:28	83	370.2	-46.7	4.129	4.09	31	27	0.039	4	0	0	0.1
2022-10-04 05:22:48	83	370.4	-46.8	4.131	4.093	31	27	0.038	4	0	-1	0
2022-10-04 05:23:08	84	370.7	-46.8	4.134	4.095	30	27	0.039	3	1	0	0.3
2022-10-04 05:23:28	84	370.7	-46.5	4.137	4.097	30	27	0.04	3	0	0	0.1
2022-10-04 05:23:48	84	370.9	-46.6	4.138	4.1	30	27	0.038	3	0	-1	0.2
2022-10-04 05:24:08	85	371.2	-46.8	4.14	4.102	30	27	0.038	3	1	0	0
2022-10-04 05:24:28	85	371.4	-46.8	4.143	4.103	30	27	0.04	3	0	0	0.1
2022-10-04 05:24:48	85	371.7	-46.7	4.145	4.106	30	27	0.039	3	0	0	0.2
2022-10-04 05:25:08	85	371.7	-46.5	4.148	4.108	30	26	0.04	4	0	-1	0.1
2022-10-04 05:25:28	86	371.9	-46.6	4.15	4.111	30	26	0.039	4	1	0	0.2
2022-10-04 05:25:48	86	372.2	-46.8	4.152	4.114	30	26	0.038	4	0	-1	0.2
2022-10-04 05:26:08	87	372.4	-46.6	4.154	4.115	30	26	0.039	4	1	0	0.1
2022-10-04 05:26:28	87	372.7	-46.5	4.156	4.118	30	26	0.038	4	0	-1	0.3
2022-10-04 05:26:48	88	372.9	-46.8	4.159	4.119	30	26	0.04	4	1	0	0.2
2022-10-04 05:27:08	88	372.9	-46.6	4.161	4.122	30	26	0.039	4	0	0	0.1
2022-10-04 05:27:28	88	373.4	-46.5	4.163	4.125	30	26	0.038	4	0	-1	0.3
2022-10-04 05:27:48	89	373.4	-46.8	4.166	4.127	30	26	0.039	4	1	0	0
2022-10-04 05:28:08	89	373.7	-46.8	4.167	4.129	30	26	0.038	4	0	-1	0.2
2022-10-04 05:28:28	90	373.9	-46.6	4.17	4.131	29	26	0.039	3	1	0	0
2022-10-04 05:28:48	90	374.2	-46.6	4.173	4.134	29	26	0.039	3	0	0	0.3
2022-10-04 05:29:08	90	374.2	-46.9	4.175	4.135	29	26	0.04	3	0	-1	0.2
2022-10-04 05:29:28	91	374.4	-46.7	4.177	4.138	29	26	0.039	3	1	0	0.1
2022-10-04 05:29:48	91	374.7	-46.6	4.18	4.141	29	26	0.039	3	0	0	0
2022-10-04 05:30:08	91	374.9	-46.6	4.182	4.143	29	25	0.039	4	0	-1	0.1
2022-10-04 05:30:28	92	375.2	-46.7	4.184	4.145	29	25	0.039	4	1	0	0.1
2022-10-04 05:30:48	92	375.2	-46.8	4.186	4.147	29	25	0.039	4	0	-1	0.3
2022-10-04 05:31:08	93	375.4	-47.1	4.189	4.15	29	25	0.039	4	1	0	2.1
2022-10-04 05:31:28	93	375.9	-49.2	4.193	4.154	29	25	0.039	4	0	-1	0.1
2022-10-04 05:31:48	94	376.2	-49.1	4.196	4.156	29	25	0.04	4	1	0	0
2022-10-04 05:32:08	94	376.5	-49.1	4.199	4.159	29	25	0.04	4	0	0	0
2022-10-04 05:32:28	94	376.7	-49.1	4.201	4.162	29	25	0.039	4	0	-1	0
2022-10-04 05:32:48	95	377	-49.1	4.203	4.164	29	25	0.039	4	1	0	0.1
2022-10-04 05:33:08	95	377	-49.2	4.205	4.166	29	25	0.039	4	0	0	0
2022-10-04 05:33:28	95	377.2	-49.2	4.208	4.17	29	25	0.038	4	0	-1	0.1
2022-10-04 05:33:48	96	377.5	-49.1	4.211	4.171	29	25	0.04	4	1	0	0.1
2022-10-04 05:34:08	96	377.7	-49.2	4.213	4.173	29	25	0.04	4	0	0	0
2022-10-04 05:34:28	96	378	-49.2	4.215	4.176	29	25	0.039	4	0	0	34
2022-10-04 05:34:48	96	376.2	-15.2	4.199	4.16	29	25	0.039	4	0	0	0.1
2022-10-04 05:35:08	96	376.2	-15.3	4.195	4.157	28	25	0.038	3	0	-1	0
2022-10-04 05:35:28	97	375.7	-15.3	4.193	4.154	28	25	0.039	3	1	0	0.2
2022-10-04 05:35:48	97	375.7	-15.5	4.192	4.153	28	25	0.039	3	0	0	0.1
2022-10-04 05:36:08	97	375.7	-15.4	4.192	4.155	28	25	0.037	3	0	0	0.2
2022-10-04 05:36:28	97	375.7	-15.2	4.192	4.155	28	25	0.037	3	0	0	0.1
2022-10-04 05:36:48	97	375.7	-15.3	4.191	4.153	28	25	0.038	3	0	0	0
2022-10-04 05:37:08	97	375.7	-15.3	4.191	4.154	28	25	0.037	3	0	0	0.1
2022-10-04 05:37:28	97	375.7	-15.2	4.192	4.156	28	25	0.036	3	0	0	0
2022-10-04 05:37:48	97	375.7	-15.2	4.192	4.155	28	25	0.037	3	0	0	0.2
2022-10-04 05:38:08	97	375.7	-15.4	4.193	4.156	28	25	0.037	3	0	0	0.2
2022-10-04 05:38:28	97	375.7	-15.2	4.193	4.155	28	25	0.038	3	0	0	0.1
2022-10-04 05:38:48	97	375.7	-15.3	4.194	4.157	28	25	0.037	3	0	0	0
2022-10-04 05:39:08	97	376.2	-15.3	4.194	4.157	28	25	0.037	3	0	0	0.2
2022-10-04 05:39:28	97	376.2	-15.5	4.195	4.157	28	25	0.038	3	0	0	0.3
2022-10-04 05:39:48	97	376.2	-15.2	4.195	4.157	28	25	0.038	3	0	0	0
2022-10-04 05:40:08	97	376.2	-15.2	4.195	4.158	28	25	0.037	3	0	0	0
2022-10-04 05:40:28	97	376.2	-15.2	4.196	4.16	28	25	0.036	3	0	0	0
2022-10-04 05:40:48	97	376.2	-15.2	4.197	4.16	28	25	0.037	3	0	0	0
2022-10-04 05:41:08	97	376.2	-15.2	4.197	4.161	28	25	0.036	3	0	0	0.3
2022-10-04 05:41:28	97	376.2	-15.5	4.198	4.16	28	25	0.038	3	0	0	0.3
2022-10-04 05:41:48	97	376.5	-15.2	4.197	4.161	28	25	0.036	3	0	0	0.2
2022-10-04 05:42:08	97	376.5	-15.4	4.199	4.162	28	25	0.037	3	0	0	0
2022-10-04 05:42:28	97	376.5	-15.4	4.2	4.163	28	25	0.037	3	0	0	0.2
2022-10-04 05:42:48	97	376.5	-15.2	4.2	4.164	28	25	0.036	3	0	0	0
2022-10-04 05:43:08	97	376.5	-15.2	4.201	4.164	28	25	0.037	3	0	0	0
2022-10-04 05:43:28	97	376.5	-15.2	4.202	4.164	28	25	0.038	3	0	0	0
2022-10-04 05:43:48	97	376.7	-15.2	4.203	4.165	28	25	0.038	3	0	0	0.2
2022-10-04 05:44:08	97	377	-15.4	4.203	4.166	28	25	0.037	3	0	0	0
2022-10-04 05:44:28	97	376.7	-15.4	4.204	4.167	28	25	0.037	3	0	0	0.1
2022-10-04 05:44:48	97	377	-15.3	4.205	4.168	28	25	0.037	3	0	0	0.1
2022-10-04 05:45:08	97	377	-15.2	4.205	4.168	28	25	0.037	3	0	0	0.4
2022-10-04 05:45:28	97	377	-15.6	4.205	4.168	28	25	0.037	3	0	0	0.3
2022-10-04 05:45:48	97	376.7	-15.3	4.207	4.169	28	25	0.038	3	0	0	0.1
2022-10-04 05:46:08	97	377	-15.2	4.207	4.17	28	25	0.037	3	0	0	0.1
2022-10-04 05:46:28	97	377.2	-15.3	4.207	4.17	28	25	0.037	3	0	0	0.1
2022-10-04 05:46:48	97	377.2	-15.4	4.208	4.172	28	25	0.036	3	0	0	0
2022-10-04 05:47:08	97	377.2	-15.4	4.209	4.172	28	25	0.037	3	0	0	0
2022-10-04 05:47:28	97	377.2	-15.4	4.21	4.172	28	25	0.038	3	0	0	0.1
2022-10-04 05:47:48	97	377.2	-15.5	4.21	4.173	28	25	0.037	3	0	0	0.4
2022-10-04 05:48:08	97	377.5	-15.1	4.211	4.173	29	25	0.038	4	0	0	0.3
2022-10-04 05:48:28	97	377.7	-15.4	4.211	4.173	29	25	0.038	4	0	0	0.1
2022-10-04 05:48:48	97	377.5	-15.3	4.212	4.175	29	25	0.037	4	0	-1	0.2
2022-10-04 05:49:08	98	377.7	-15.5	4.212	4.176	29	25	0.036	4	1	0	0.1
2022-10-04 05:49:28	98	377.7	-15.4	4.213	4.177	29	25	0.036	4	0	0	0.1
2022-10-04 05:49:48	98	378	-15.3	4.215	4.177	29	25	0.038	4	0	0	0.1
2022-10-04 05:50:08	98	377.7	-15.4	4.215	4.178	29	25	0.037	4	0	0	0.2
2022-10-04 05:50:28	98	378	-15.2	4.215	4.178	29	25	0.037	4	0	0	0.2
2022-10-04 05:50:48	98	377.7	-15.4	4.216	4.179	29	25	0.037	4	0	0	0.1
2022-10-04 05:51:08	98	378	-15.5	4.217	4.179	29	25	0.038	4	0	0	0.1
2022-10-04 05:51:28	98	378	-15.4	4.218	4.181	29	25	0.037	4	0	0	0.1
2022-10-04 05:51:48	98	378	-15.3	4.219	4.182	29	25	0.037	4	0	0	0.2
2022-10-04 05:52:08	98	378.2	-15.1	4.219	4.182	29	25	0.037	4	0	0	0.1
2022-10-04 05:52:28	98	378.2	-15.2	4.22	4.183	29	25	0.037	4	0	0	0.2
2022-10-04 05:52:48	98	378.5	-15.4	4.22	4.182	29	25	0.038	4	0	0	0.1
2022-10-04 05:53:08	98	378.5	-15.3	4.222	4.184	29	25	0.038	4	0	0	0.1
2022-10-04 05:53:28	98	378.5	-15.4	4.222	4.184	29	25	0.038	4	0	0	0
2022-10-04 05:53:48	98	378.5	-15.4	4.223	4.185	29	25	0.038	4	0	0	0.1
2022-10-04 05:54:08	98	378.7	-15.3	4.224	4.186	29	25	0.038	4	0	0	0
2022-10-04 05:54:28	98	378.7	-15.3	4.225	4.187	29	25	0.038	4	0	0	0
2022-10-04 05:54:48	98	378.7	-15.3	4.225	4.187	29	25	0.038	4	0	0	0.1
2022-10-04 05:55:08	98	379	-15.2	4.226	4.189	29	25	0.037	4	0	0	0.2
2022-10-04 05:55:28	98	379	-15.4	4.227	4.188	29	25	0.039	4	0	0	0.1
2022-10-04 05:55:48	98	379	-15.3	4.227	4.19	29	25	0.037	4	0	0	0
2022-10-04 05:56:08	98	379	-15.3	4.228	4.19	29	25	0.038	4	0	-1	0.2
2022-10-04 05:56:28	99	379	-15.1	4.228	4.191	29	25	0.037	4	1	0	0.2
2022-10-04 05:56:48	99	379	-15.3	4.229	4.191	29	25	0.038	4	0	-1	3.4
2022-10-04 05:57:08	100	379.2	-11.9	4.231	4.193	29	25	0.038	4	1	74	2.3
2022-10-04 16:57:58	26	323.5	-14.2	3.61	3.584	36	31	0.026	5	-74	0	1.5
2022-10-04 16:58:18	26	323.7	-12.7	3.612	3.585	36	31	0.027	5	0	0	1.4
2022-10-04 16:58:38	26	323.5	-11.3	3.613	3.585	36	31	0.028	5	0	0	3
2022-10-04 16:58:58	26	323.5	-8.3	3.611	3.585	36	31	0.026	5	0	0	0.1
2022-10-04 16:59:18	26	323.5	-8.4	3.612	3.585	36	31	0.027	5	0	0	0.1
2022-10-04 16:59:38	26	323.5	-8.3	3.612	3.586	36	31	0.026	5	0	0	17
2022-10-04 16:59:58	26	324.2	-25.3	3.619	3.592	36	31	0.027	5	0	0	88.1
2022-10-04 17:00:18	26	329	-113.4	3.669	3.638	36	31	0.031	5	0	0	0.3
2022-10-04 17:00:38	26	329.8	-113.7	3.681	3.649	36	31	0.032	5	0	-1	0.5
2022-10-04 17:00:58	27	330.8	-114.2	3.689	3.657	36	31	0.032	5	1	0	0.1
2022-10-04 17:01:18	27	331.3	-114.3	3.695	3.663	36	31	0.032	5	0	-1	0.2
2022-10-04 17:01:38	28	331.8	-114.1	3.699	3.669	37	31	0.03	6	1	0	1.6
2022-10-04 17:01:58	28	332	-115.7	3.703	3.674	37	31	0.029	6	0	-1	0.5
2022-10-04 17:02:18	29	332.5	-116.2	3.706	3.679	37	31	0.027	6	1	0	0.1
2022-10-04 17:02:38	29	332.8	-116.1	3.711	3.684	37	31	0.027	6	0	-1	0
2022-10-04 17:02:58	30	333	-116.1	3.714	3.689	37	31	0.025	6	1	0	0.1
2022-10-04 17:03:18	30	333.5	-116	3.718	3.691	37	31	0.027	6	0	-1	0
2022-10-04 17:03:38	31	333.5	-116	3.719	3.694	36	31	0.025	5	1	0	0.1
2022-10-04 17:03:58	31	334	-115.9	3.722	3.699	36	31	0.023	5	0	-1	0.3
2022-10-04 17:04:18	32	334.3	-116.2	3.723	3.7	36	31	0.023	5	1	0	0.5
2022-10-04 17:04:38	32	334	-115.7	3.723	3.699	36	31	0.024	5	0	0	1.2
2022-10-04 17:04:58	32	334.5	-116.9	3.728	3.705	36	31	0.023	5	0	-1	0
2022-10-04 17:05:18	33	334.8	-116.9	3.729	3.706	36	31	0.023	5	1	0	0.2
2022-10-04 17:05:38	33	335	-117.1	3.732	3.71	36	31	0.022	5	0	-1	0.2
2022-10-04 17:05:58	34	335.3	-117.3	3.736	3.712	36	31	0.024	5	1	0	0.4
2022-10-04 17:06:18	34	335.3	-116.9	3.739	3.715	36	31	0.024	5	0	-1	0.1
2022-10-04 17:06:38	35	335.5	-117	3.74	3.717	36	31	0.023	5	1	0	0.4
2022-10-04 17:06:58	35	336	-117.4	3.744	3.72	36	31	0.024	5	0	-1	0.2
2022-10-04 17:07:18	36	336	-117.2	3.747	3.721	36	31	0.026	5	1	0	0.1
2022-10-04 17:07:38	36	336.5	-117.1	3.749	3.724	36	31	0.025	5	0	-1	0.2
2022-10-04 17:07:58	37	336.8	-116.9	3.752	3.727	36	31	0.025	5	1	0	0.5
2022-10-04 17:08:18	37	336.8	-117.4	3.756	3.729	36	31	0.027	5	0	-1	0
2022-10-04 17:08:38	38	337	-117.4	3.759	3.732	36	31	0.027	5	1	0	0.4
2022-10-04 17:08:58	38	337.3	-117	3.76	3.735	36	31	0.025	5	0	-1	0
2022-10-04 17:09:18	39	337.8	-117	3.765	3.738	36	31	0.027	5	1	0	0.2
2022-10-04 17:09:38	39	338	-117.2	3.768	3.74	36	31	0.028	5	0	-1	0.2
2022-10-04 17:09:58	40	338	-117.4	3.769	3.742	36	31	0.027	5	1	0	0.1
2022-10-04 17:10:18	40	338.5	-117.3	3.773	3.745	36	31	0.028	5	0	-1	0
2022-10-04 17:10:38	41	338.8	-117.3	3.775	3.748	36	31	0.027	5	1	0	0.3
2022-10-04 17:10:58	41	339.1	-117	3.78	3.751	36	31	0.029	5	0	-1	0
2022-10-04 17:11:18	42	339.6	-117	3.783	3.755	36	31	0.028	5	1	0	0.1
2022-10-04 17:11:38	42	339.6	-117.1	3.786	3.757	36	31	0.029	5	0	0	0.3
2022-10-04 17:11:58	42	339.8	-117.4	3.792	3.759	35	31	0.033	4	0	-1	0.3
2022-10-04 17:12:18	43	340.3	-117.1	3.793	3.763	35	31	0.03	4	1	-1	0.1
2022-10-04 17:12:38	44	340.8	-117	3.799	3.765	35	31	0.034	4	1	0	0.3
2022-10-04 17:12:58	44	340.8	-117.3	3.802	3.77	35	31	0.032	4	0	0	0.1
2022-10-04 17:13:18	44	341.1	-117.4	3.807	3.772	35	31	0.035	4	0	-1	0.4
2022-10-04 17:13:38	45	341.6	-117	3.81	3.775	35	31	0.035	4	1	0	0.1
2022-10-04 17:13:58	45	341.8	-117.1	3.814	3.78	35	31	0.034	4	0	-1	0.2
2022-10-04 17:14:18	46	342.3	-117.3	3.817	3.784	35	31	0.033	4	1	0	0.1
2022-10-04 17:14:38	46	342.6	-117.2	3.82	3.788	35	31	0.032	4	0	-1	0.2
2022-10-04 17:14:58	47	342.8	-117	3.826	3.789	35	31	0.037	4	1	0	0
2022-10-04 17:15:18	47	343.1	-117	3.828	3.795	35	31	0.033	4	0	-1	0.3
2022-10-04 17:15:38	48	343.6	-117.3	3.834	3.797	35	31	0.037	4	1	0	0
2022-10-04 17:15:58	48	344.1	-117.3	3.837	3.801	35	31	0.036	4	0	-1	0.3
2022-10-04 17:16:18	49	344.3	-117	3.841	3.806	35	31	0.035	4	1	0	0.1
2022-10-04 17:16:38	49	344.6	-116.9	3.845	3.81	35	31	0.035	4	0	-1	0.6
2022-10-04 17:16:58	50	345.3	-117.5	3.85	3.812	35	31	0.038	4	1	0	0.2
2022-10-04 17:17:18	50	345.3	-117.3	3.853	3.818	35	31	0.035	4	0	-1	0.2
2022-10-04 17:17:38	51	345.8	-117.1	3.859	3.821	35	31	0.038	4	1	0	0.2
2022-10-04 17:17:58	51	346.3	-117.3	3.862	3.826	35	31	0.036	4	0	-1	0.1
2022-10-04 17:18:18	52	346.6	-117.2	3.866	3.83	35	31	0.036	4	1	0	0.1
2022-10-04 17:18:38	52	347.3	-117.1	3.87	3.835	36	31	0.035	5	0	-1	0
2022-10-04 17:18:58	53	347.3	-117.1	3.876	3.838	36	31	0.038	5	1	0	0.1
2022-10-04 17:19:18	53	347.8	-117.2	3.881	3.842	36	31	0.039	5	0	-1	0.1
2022-10-04 17:19:38	54	348.3	-117.1	3.884	3.848	36	31	0.036	5	1	0	0.4
2022-10-04 17:19:58	54	348.8	-116.7	3.889	3.851	36	31	0.038	5	0	-1	0.6
2022-10-04 17:20:18	55	349.1	-117.3	3.893	3.857	36	31	0.036	5	1	0	0
2022-10-04 17:20:38	55	349.3	-117.3	3.897	3.861	36	31	0.036	5	0	-1	0.2
2022-10-04 17:20:58	56	349.8	-117.1	3.904	3.865	36	31	0.039	5	1	0	0.1
2022-10-04 17:21:18	56	350.6	-117.2	3.908	3.871	36	31	0.037	5	0	-1	0
2022-10-04 17:21:38	57	350.8	-117.2	3.912	3.873	36	31	0.039	5	1	0	0.2
2022-10-04 17:21:58	57	351.4	-117.4	3.918	3.878	36	31	0.04	5	0	-1	0.3
2022-10-04 17:22:18	58	351.6	-117.1	3.923	3.882	36	31	0.041	5	1	0	0.2
2022-10-04 17:22:38	58	352.1	-116.9	3.927	3.889	36	31	0.038	5	0	-1	0.4
2022-10-04 17:22:58	59	352.6	-117.3	3.931	3.894	36	31	0.037	5	1	0	0
2022-10-04 17:23:18	59	352.9	-117.3	3.937	3.898	36	31	0.039	5	0	-1	0.5
2022-10-04 17:23:38	60	353.4	-116.8	3.943	3.903	36	31	0.04	5	1	0	0.2
2022-10-04 17:23:58	60	354.1	-117	3.946	3.906	36	31	0.04	5	0	-1	0.1
2022-10-04 17:24:18	61	354.4	-117.1	3.95	3.913	36	31	0.037	5	1	0	0.3
2022-10-04 17:24:38	61	354.6	-116.8	3.959	3.917	36	31	0.042	5	0	-1	0.3
2022-10-04 17:24:58	62	355.4	-117.1	3.961	3.923	36	31	0.038	5	1	0	15.1
2022-10-04 17:25:18	62	354.9	-102	3.96	3.923	36	31	0.037	5	0	0	0
2022-10-04 17:25:38	62	355.4	-102	3.962	3.925	36	31	0.037	5	0	-1	0.3
2022-10-04 17:25:58	63	355.6	-101.7	3.968	3.927	36	31	0.041	5	1	0	0.2
2022-10-04 17:26:18	63	356.1	-101.9	3.971	3.933	36	31	0.038	5	0	-1	0
2022-10-04 17:26:38	64	356.1	-101.9	3.974	3.934	36	31	0.04	5	1	0	0
2022-10-04 17:26:58	64	356.9	-101.9	3.977	3.94	36	31	0.037	5	0	-1	0.1
2022-10-04 17:27:18	65	357.1	-101.8	3.984	3.945	36	31	0.039	5	1	0	0.2
2022-10-04 17:27:38	65	357.6	-102	3.987	3.949	36	31	0.038	5	0	0	0
2022-10-04 17:27:58	65	358.1	-102	3.991	3.951	36	31	0.04	5	0	-1	0.1
2022-10-04 17:28:18	66	358.4	-101.9	3.996	3.957	36	31	0.039	5	1	0	0.1
2022-10-04 17:28:38	66	358.9	-101.8	4.002	3.962	36	31	0.04	5	0	-1	0
2022-10-04 17:28:58	67	359.1	-101.8	4.007	3.965	36	31	0.042	5	1	0	0.3
2022-10-04 17:29:18	67	359.6	-102.1	4.011	3.97	36	31	0.041	5	0	0	0.4
2022-10-04 17:29:38	67	359.9	-101.7	4.016	3.976	36	31	0.04	5	0	-1	0.1
2022-10-04 17:29:58	68	360.4	-101.8	4.019	3.978	36	31	0.041	5	1	0	0.1
2022-10-04 17:30:18	68	360.6	-101.9	4.022	3.982	36	31	0.04	5	0	-1	0.1
2022-10-04 17:30:38	69	361.1	-102	4.031	3.989	36	31	0.042	5	1	0	0.1
2022-10-04 17:30:58	69	361.6	-101.9	4.033	3.993	36	31	0.04	5	0	-1	0
2022-10-04 17:31:18	70	361.9	-101.9	4.038	3.997	36	31	0.041	5	1	0	0
2022-10-04 17:31:38	70	362.4	-101.9	4.043	4.002	36	31	0.041	5	0	0	0
2022-10-04 17:31:58	70	362.6	-101.9	4.046	4.005	36	31	0.041	5	0	-1	0.2
2022-10-04 17:32:18	71	363.1	-101.7	4.051	4.009	36	31	0.042	5	1	0	0.2
2022-10-04 17:32:38	71	363.6	-101.9	4.058	4.017	36	31	0.041	5	0	-1	0.1
2022-10-04 17:32:58	72	364.2	-102	4.062	4.021	36	31	0.041	5	1	0	0.2
2022-10-04 17:33:18	72	364.4	-101.8	4.068	4.026	35	31	0.042	4	0	-1	0.1
2022-10-04 17:33:38	73	365.2	-101.7	4.071	4.028	35	31	0.043	4	1	0	0.4
2022-10-04 17:33:58	73	365.2	-102.1	4.074	4.033	35	31	0.041	4	0	-1	0.3
2022-10-04 17:34:18	74	365.9	-101.8	4.081	4.04	35	31	0.041	4	1	0	0
2022-10-04 17:34:38	74	366.2	-101.8	4.084	4.043	35	31	0.041	4	0	0	0.2
2022-10-04 17:34:58	74	366.7	-102	4.091	4.049	35	31	0.042	4	0	-1	0.1
2022-10-04 17:35:18	75	367.2	-102.1	4.095	4.053	35	31	0.042	4	1	0	56
2022-10-04 17:35:38	75	365.2	-46.1	4.073	4.033	35	31	0.04	4	0	-1	0
2022-10-04 17:35:58	76	364.7	-46.1	4.07	4.03	35	31	0.04	4	1	0	0.2
2022-10-04 17:36:18	76	364.7	-46.3	4.069	4.029	35	31	0.04	4	0	0	0.2
2022-10-04 17:36:38	76	364.9	-46.5	4.07	4.031	35	31	0.039	4	0	0	0.3
2022-10-04 17:36:58	76	364.9	-46.2	4.071	4.032	35	31	0.039	4	0	-1	0
2022-10-04 17:37:18	77	365.2	-46.2	4.072	4.034	35	31	0.038	4	1	0	0.1
2022-10-04 17:37:38	77	365.2	-46.3	4.074	4.034	35	30	0.04	5	0	0	0.1
2022-10-04 17:37:58	77	365.4	-46.4	4.075	4.037	35	30	0.038	5	0	-1	0.1
2022-10-04 17:38:18	78	365.4	-46.3	4.078	4.039	35	30	0.039	5	1	0	0.1
2022-10-04 17:38:38	78	365.9	-46.2	4.08	4.041	35	30	0.039	5	0	0	0.1
2022-10-04 17:38:58	78	365.9	-46.3	4.082	4.044	35	30	0.038	5	0	-1	0.2
2022-10-04 17:39:18	79	366.2	-46.5	4.084	4.046	35	30	0.038	5	1	0	0.3
2022-10-04 17:39:38	79	366.2	-46.2	4.086	4.049	34	30	0.037	4	0	0	0.1
2022-10-04 17:39:58	79	366.7	-46.1	4.088	4.05	34	30	0.038	4	0	-1	0.4
2022-10-04 17:40:18	80	366.7	-46.5	4.09	4.052	34	30	0.038	4	1	0	0.4
2022-10-04 17:40:38	80	366.9	-46.1	4.092	4.054	34	30	0.038	4	0	0	0.1
2022-10-04 17:40:58	80	367.2	-46.2	4.095	4.057	34	30	0.038	4	0	-1	0.3
2022-10-04 17:41:18	81	367.4	-46.5	4.098	4.06	34	30	0.038	4	1	0	0.1
2022-10-04 17:41:38	81	367.4	-46.4	4.1	4.061	34	29	0.039	5	0	0	0.3
2022-10-04 17:41:58	81	367.7	-46.1	4.1	4.063	34	29	0.037	5	0	-1	0.1
2022-10-04 17:42:18	82	367.9	-46.2	4.104	4.066	34	29	0.038	5	1	0	0.3
2022-10-04 17:42:38	82	367.9	-46.5	4.106	4.067	34	29	0.039	5	0	0	0.1
2022-10-04 17:42:58	82	368.2	-46.4	4.108	4.069	34	29	0.039	5	0	0	0.1
2022-10-04 17:43:18	82	368.7	-46.3	4.11	4.071	34	29	0.039	5	0	-1	0.1
2022-10-04 17:43:38	83	368.7	-46.2	4.112	4.074	34	29	0.038	5	1	0	0.2
2022-10-04 17:43:58	83	368.9	-46.4	4.115	4.076	33	29	0.039	4	0	0	0
2022-10-04 17:44:18	83	369.2	-46.4	4.117	4.078	33	29	0.039	4	0	-1	0.3
2022-10-04 17:44:38	84	369.2	-46.1	4.119	4.08	33	29	0.039	4	1	0	0.1
2022-10-04 17:44:58	84	369.4	-46.2	4.121	4.083	33	29	0.038	4	0	0	0.4
2022-10-04 17:45:18	84	369.7	-46.6	4.125	4.085	33	29	0.04	4	0	0	0.2
2022-10-04 17:45:38	84	370.2	-46.4	4.126	4.087	33	29	0.039	4	0	-1	0.3
2022-10-04 17:45:58	85	370.2	-46.1	4.128	4.091	33	28	0.037	5	1	0	0.2
2022-10-04 17:46:18	85	370.2	-46.3	4.13	4.092	33	28	0.038	5	0	0	0.3
2022-10-04 17:46:38	85	370.4	-46.6	4.134	4.094	33	28	0.04	5	0	0	0.3
2022-10-04 17:46:58	85	370.7	-46.3	4.135	4.097	33	28	0.038	5	0	-1	0.1
2022-10-04 17:47:18	86	370.9	-46.2	4.138	4.098	33	28	0.04	5	1	0	0.2
2022-10-04 17:47:38	86	370.9	-46.4	4.139	4.101	33	28	0.038	5	0	0	0.1
2022-10-04 17:47:58	86	371.4	-46.5	4.142	4.103	33	28	0.039	5	0	0	0.1
2022-10-04 17:48:18	86	371.4	-46.4	4.144	4.105	33	28	0.039	5	0	-1	0.2
2022-10-04 17:48:38	87	371.7	-46.2	4.147	4.107	32	28	0.04	4	1	0	0
2022-10-04 17:48:58	87	371.9	-46.2	4.149	4.11	32	28	0.039	4	0	0	0.1
2022-10-04 17:49:18	87	372.2	-46.3	4.152	4.112	32	28	0.04	4	0	-1	0
2022-10-04 17:49:38	88	372.4	-46.3	4.153	4.114	32	28	0.039	4	1	0	0.2
2022-10-04 17:49:58	88	372.4	-46.5	4.155	4.116	32	28	0.039	4	0	-1	0.1
2022-10-04 17:50:18	89	372.4	-46.4	4.157	4.119	32	27	0.038	5	1	0	0
2022-10-04 17:50:38	89	372.9	-46.4	4.161	4.121	32	27	0.04	5	0	0	0.1
2022-10-04 17:50:58	89	372.9	-46.3	4.162	4.123	32	27	0.039	5	0	-1	0.2
2022-10-04 17:51:18	90	373.4	-46.5	4.164	4.125	32	27	0.039	5	1	0	0.1
2022-10-04 17:51:38	90	373.4	-46.6	4.167	4.129	32	27	0.038	5	0	0	0.4
2022-10-04 17:51:58	90	373.7	-46.2	4.169	4.13	32	27	0.039	5	0	-1	0.1
2022-10-04 17:52:18	91	373.9	-46.3	4.173	4.132	32	27	0.041	5	1	0	0.2
2022-10-04 17:52:38	91	374.2	-46.5	4.173	4.135	32	27	0.038	5	0	0	0
2022-10-04 17:52:58	91	374.2	-46.5	4.178	4.137	32	27	0.041	5	0	-1	0.3
2022-10-04 17:53:18	92	374.4	-46.2	4.179	4.139	31	27	0.04	4	1	0	0.2
2022-10-04 17:53:38	92	374.7	-46.4	4.181	4.142	31	27	0.039	4	0	0	0.3
2022-10-04 17:53:58	92	374.9	-46.7	4.183	4.144	31	27	0.039	4	0	-1	0.1
2022-10-04 17:54:18	93	375.2	-46.6	4.184	4.147	31	27	0.037	4	1	0	0.3
2022-10-04 17:54:38	93	375.4	-46.3	4.188	4.147	31	26	0.041	5	0	0	0.1
2022-10-04 17:54:58	93	375.7	-46.4	4.19	4.152	31	26	0.038	5	0	-1	0.3
2022-10-04 17:55:18	94	375.7	-46.7	4.192	4.154	31	26	0.038	5	1	0	0.1
2022-10-04 17:55:38	94	375.9	-46.6	4.194	4.155	31	26	0.039	5	0	0	0.3
2022-10-04 17:55:58	94	376.2	-46.3	4.198	4.158	31	26	0.04	5	0	-1	0
2022-10-04 17:56:18	95	376.5	-46.3	4.198	4.161	31	26	0.037	5	1	0	0.4
2022-10-04 17:56:38	95	376.7	-46.7	4.201	4.163	31	26	0.038	5	0	0	0.1
2022-10-04 17:56:58	95	377	-46.6	4.204	4.164	31	26	0.04	5	0	-1	0
2022-10-04 17:57:18	96	377	-46.6	4.206	4.167	31	26	0.039	5	1	0	0.1
2022-10-04 17:57:38	96	377.2	-46.7	4.209	4.169	31	26	0.04	5	0	0	0.3
2022-10-04 17:57:58	96	377.5	-46.4	4.212	4.171	31	26	0.041	5	0	0	0
2022-10-04 17:58:18	96	377.7	-46.4	4.213	4.173	31	26	0.04	5	0	-1	0.1
2022-10-04 17:58:38	97	378	-46.5	4.216	4.176	30	26	0.04	4	1	0	34.2
2022-10-04 17:58:58	97	376.2	-12.3	4.199	4.16	30	26	0.039	4	0	0	0.4
2022-10-04 17:59:18	97	376.2	-11.9	4.195	4.157	30	25	0.038	5	0	0	0
2022-10-04 17:59:38	97	375.7	-11.9	4.193	4.156	30	25	0.037	5	0	0	0.2
2022-10-04 17:59:58	97	375.7	-12.1	4.192	4.155	30	25	0.037	5	0	0	0.1
2022-10-04 18:00:18	97	375.7	-12.2	4.191	4.153	30	25	0.038	5	0	0	0.3
2022-10-04 18:00:38	97	375.7	-11.9	4.191	4.154	30	25	0.037	5	0	0	0
2022-10-04 18:00:58	97	375.7	-11.9	4.191	4.154	30	25	0.037	5	0	0	0.3
2022-10-04 18:01:18	97	375.4	-12.2	4.191	4.153	30	25	0.038	5	0	0	0.1
2022-10-04 18:01:38	97	375.7	-12.1	4.191	4.154	30	25	0.037	5	0	0	0.2
2022-10-04 18:01:58	97	375.7	-11.9	4.191	4.154	30	25	0.037	5	0	0	0
2022-10-04 18:02:18	97	375.7	-11.9	4.192	4.153	30	25	0.039	5	0	0	0.2
2022-10-04 18:02:38	97	375.7	-12.1	4.192	4.155	30	25	0.037	5	0	0	0
2022-10-04 18:02:58	97	375.7	-12.1	4.192	4.155	30	25	0.037	5	0	0	0.2
2022-10-04 18:03:18	97	375.7	-11.9	4.193	4.154	29	25	0.039	4	0	0	0
2022-10-04 18:03:38	97	375.9	-11.9	4.193	4.156	29	24	0.037	5	0	0	0.3
2022-10-04 18:03:58	97	375.7	-12.2	4.193	4.156	29	24	0.037	5	0	0	0.1
2022-10-04 18:04:18	97	375.9	-12.1	4.194	4.157	29	24	0.037	5	0	0	0.2
2022-10-04 18:04:38	97	375.9	-11.9	4.194	4.157	29	24	0.037	5	0	0	0.3
2022-10-04 18:04:58	97	375.9	-12.2	4.195	4.157	29	24	0.038	5	0	0	0.1
2022-10-04 18:05:18	97	375.9	-12.1	4.195	4.157	29	24	0.038	5	0	0	0.2
2022-10-04 18:05:38	97	376.2	-11.9	4.195	4.158	29	24	0.037	5	0	0	2.8
2022-10-04 18:05:58	97	376.2	-14.7	4.198	4.161	29	24	0.037	5	0	0	0
2022-10-04 18:06:18	97	376.2	-14.7	4.198	4.162	29	24	0.036	5	0	0	0.1
2022-10-04 18:06:38	97	376.5	-14.8	4.199	4.162	29	24	0.037	5	0	0	0
2022-10-04 18:06:58	97	376.5	-14.8	4.2	4.162	29	24	0.038	5	0	0	0
2022-10-04 18:07:18	97	376.5	-14.8	4.2	4.164	29	24	0.036	5	0	0	0
2022-10-04 18:07:38	97	376.5	-14.8	4.201	4.163	29	24	0.038	5	0	0	0
[truncated: 12,206 more rows]
