# Supplementary material for: PufCB-Auth: A lightweight continuous multi-factor authentication scheme integrated PUF with charging behavior features for EV charging
Source: PLoS One. 2026 May 15;21(5):e0344506. doi: 10.1371/journal.pone.0344506 (PMC13178865; doi:10.1371/journal.pone.0344506)
Supplement: S1 Dataset — This file contains the original data used to generate the synthetic user behavior dataset and the corresponding parameter settings for reproducing the statistical analyses and figures reported in this study. (ZIP) [file pone.0344506.s001.zip › ACL4_train.xlsx]

## Sheet: Sheet1
数据时间	SOC	总电压	总电流	电池单体电压最高值	电池单体电压最低值	最高温度值	最低温度值	电压差值	温度差值	SOC前差	SOC后差	电流差
2022-04-01 04:01:58	38	328.5	-14.7	3.662	3.645	27	24	0.017	3	-1	-1	0.1
2022-04-01 04:02:18	39	329	-14.8	3.664	3.646	27	24	0.018	3	1	0	0
2022-04-01 04:02:38	39	329	-14.8	3.664	3.647	27	24	0.017	3	0	0	0.2
2022-04-01 04:02:58	39	329	-14.6	3.664	3.649	27	24	0.015	3	0	0	0
2022-04-01 04:03:18	39	329.3	-14.6	3.665	3.647	27	24	0.018	3	0	0	0.4
2022-04-01 04:03:38	39	329.3	-15	3.669	3.649	27	24	0.02	3	0	0	104.8
2022-04-01 04:03:58	39	334.3	-119.8	3.721	3.705	27	24	0.016	3	0	0	0
2022-04-01 04:04:18	39	335.3	-119.8	3.732	3.716	28	24	0.016	4	0	-1	0.1
2022-04-01 04:04:38	40	335.8	-119.9	3.737	3.72	28	24	0.017	4	1	0	0
2022-04-01 04:04:58	40	336	-119.9	3.743	3.725	28	24	0.018	4	0	-1	0
2022-04-01 04:05:18	41	336.5	-119.9	3.747	3.728	28	24	0.019	4	1	0	0
2022-04-01 04:05:38	41	336.8	-119.9	3.749	3.733	28	24	0.016	4	0	-1	0
2022-04-01 04:05:58	42	337	-119.9	3.753	3.734	28	25	0.019	3	1	0	0
2022-04-01 04:06:18	42	337.5	-119.9	3.756	3.739	28	25	0.017	3	0	-1	0.1
2022-04-01 04:06:38	43	337.8	-120	3.76	3.741	28	25	0.019	3	1	0	0.1
2022-04-01 04:06:58	43	338	-119.9	3.763	3.744	28	25	0.019	3	0	-1	0.1
2022-04-01 04:07:18	44	338.3	-120	3.766	3.748	28	25	0.018	3	1	0	0
2022-04-01 04:07:38	44	338.5	-120	3.77	3.751	28	25	0.019	3	0	-1	0.1
2022-04-01 04:07:58	45	338.8	-119.9	3.773	3.754	29	25	0.019	4	1	0	0
2022-04-01 04:08:18	45	339.1	-119.9	3.777	3.758	29	25	0.019	4	0	-1	0.1
2022-04-01 04:08:38	46	339.6	-120	3.781	3.761	29	25	0.02	4	1	0	0
2022-04-01 04:08:58	46	339.8	-120	3.785	3.763	29	25	0.022	4	0	-1	0
2022-04-01 04:09:18	47	340.3	-120	3.79	3.767	29	26	0.023	3	1	0	0.1
2022-04-01 04:09:38	47	340.3	-119.9	3.792	3.771	29	26	0.021	3	0	-1	0.1
2022-04-01 04:09:58	48	340.8	-120	3.797	3.773	29	26	0.024	3	1	0	0
2022-04-01 04:10:18	48	341.1	-120	3.802	3.777	29	26	0.025	3	0	-1	0
2022-04-01 04:10:38	49	341.6	-120	3.805	3.782	29	26	0.023	3	1	0	0
2022-04-01 04:10:58	49	341.8	-120	3.809	3.785	29	26	0.024	3	0	-1	0
2022-04-01 04:11:18	50	342.3	-120	3.814	3.789	29	26	0.025	3	1	0	0
2022-04-01 04:11:38	50	342.6	-120	3.818	3.792	30	26	0.026	4	0	-1	0
2022-04-01 04:11:58	51	343.1	-120	3.823	3.796	30	26	0.027	4	1	0	0
2022-04-01 04:12:18	51	343.6	-120	3.827	3.801	30	26	0.026	4	0	-1	0
2022-04-01 04:12:38	52	343.8	-120	3.831	3.805	30	27	0.026	3	1	0	0.1
2022-04-01 04:12:58	52	344.3	-119.9	3.836	3.81	30	27	0.026	3	0	-1	0.1
2022-04-01 04:13:18	53	344.6	-120	3.843	3.813	30	27	0.03	3	1	0	0.1
2022-04-01 04:13:38	53	345.1	-120.1	3.847	3.817	30	27	0.03	3	0	-1	0.1
2022-04-01 04:13:58	54	345.3	-120	3.851	3.822	30	27	0.029	3	1	0	0.1
2022-04-01 04:14:18	54	345.8	-120.1	3.857	3.826	30	27	0.031	3	0	0	0
2022-04-01 04:14:38	54	346.3	-120.1	3.86	3.831	30	27	0.029	3	0	-1	0.1
2022-04-01 04:14:58	55	347.1	-120	3.866	3.835	31	27	0.031	4	1	-1	0
2022-04-01 04:15:18	56	347.1	-120	3.869	3.84	31	27	0.029	4	1	0	0
2022-04-01 04:15:38	56	347.6	-120	3.873	3.845	31	28	0.028	3	0	0	0.1
2022-04-01 04:15:58	56	347.8	-120.1	3.879	3.85	31	28	0.029	3	0	-1	0.2
2022-04-01 04:16:18	57	348.3	-119.9	3.883	3.854	31	28	0.029	3	1	0	0.2
2022-04-01 04:16:38	57	348.8	-120.1	3.889	3.858	31	28	0.031	3	0	-1	0.1
2022-04-01 04:16:58	58	349.3	-120	3.895	3.862	31	28	0.033	3	1	0	0
2022-04-01 04:17:18	58	349.6	-120	3.898	3.866	31	28	0.032	3	0	-1	0
2022-04-01 04:17:38	59	350.3	-120	3.902	3.872	31	28	0.03	3	1	0	2.8
2022-04-01 04:17:58	59	350.6	-117.2	3.908	3.876	32	28	0.032	4	0	-1	1.2
2022-04-01 04:18:18	60	350.8	-118.4	3.911	3.88	32	29	0.031	3	1	0	2.5
2022-04-01 04:18:38	60	351.4	-115.9	3.915	3.883	32	29	0.032	3	0	-1	0.1
2022-04-01 04:18:58	61	351.6	-115.8	3.918	3.887	32	29	0.031	3	1	0	0.1
2022-04-01 04:19:18	61	352.1	-115.7	3.924	3.892	32	29	0.032	3	0	-1	0.1
2022-04-01 04:19:38	62	352.6	-115.8	3.929	3.896	32	29	0.033	3	1	0	0.1
2022-04-01 04:19:58	62	352.9	-115.7	3.934	3.901	32	29	0.033	3	0	0	0
2022-04-01 04:20:18	62	353.1	-115.7	3.938	3.907	32	29	0.031	3	0	-1	0.3
2022-04-01 04:20:38	63	353.6	-115.4	3.943	3.911	32	29	0.032	3	1	0	0.1
2022-04-01 04:20:58	63	354.1	-115.5	3.947	3.916	32	29	0.031	3	0	-1	1.5
2022-04-01 04:21:18	64	354.6	-117	3.954	3.92	32	29	0.034	3	1	0	0.3
2022-04-01 04:21:38	64	355.1	-117.3	3.96	3.926	32	29	0.034	3	0	-1	0.2
2022-04-01 04:21:58	65	355.6	-117.5	3.964	3.931	33	29	0.033	4	1	0	15.3
2022-04-01 04:22:18	65	355.4	-102.2	3.962	3.929	33	29	0.033	4	0	-1	0.1
2022-04-01 04:22:38	66	355.9	-102.1	3.966	3.931	33	29	0.035	4	1	0	0.4
2022-04-01 04:22:58	66	356.1	-102.5	3.97	3.936	33	30	0.034	3	0	0	0.4
2022-04-01 04:23:18	66	356.4	-102.1	3.973	3.941	33	30	0.032	3	0	-1	0.1
2022-04-01 04:23:38	67	356.9	-102.2	3.979	3.944	33	29	0.035	4	1	0	0.2
2022-04-01 04:23:58	67	357.1	-102.4	3.982	3.949	33	29	0.033	4	0	-1	0.1
2022-04-01 04:24:18	68	357.6	-102.3	3.987	3.954	33	29	0.033	4	1	0	0.2
2022-04-01 04:24:38	68	358.1	-102.1	3.992	3.958	32	29	0.034	3	0	0	0.2
2022-04-01 04:24:58	68	358.6	-102.3	3.996	3.962	32	29	0.034	3	0	-1	0
2022-04-01 04:25:18	69	358.9	-102.3	4.001	3.968	32	29	0.033	3	1	0	0.1
2022-04-01 04:25:38	69	359.4	-102.4	4.005	3.971	32	29	0.034	3	0	-1	0.3
2022-04-01 04:25:58	70	359.6	-102.1	4.01	3.977	32	29	0.033	3	1	0	0
2022-04-01 04:26:18	70	360.4	-102.1	4.015	3.981	32	29	0.034	3	0	0	0
2022-04-01 04:26:38	70	360.6	-102.1	4.02	3.985	32	29	0.035	3	0	-1	0.1
2022-04-01 04:26:58	71	361.1	-102	4.025	3.99	32	29	0.035	3	1	0	0.3
2022-04-01 04:27:18	71	361.6	-102.3	4.029	3.994	32	29	0.035	3	0	-1	0
2022-04-01 04:27:38	72	361.6	-102.3	4.033	4	32	29	0.033	3	1	0	0.3
2022-04-01 04:27:58	72	362.4	-102	4.038	4.003	32	29	0.035	3	0	-1	0.5
2022-04-01 04:28:18	73	362.6	-102.5	4.042	4.009	32	29	0.033	3	1	0	0.4
2022-04-01 04:28:38	73	362.9	-102.1	4.047	4.014	32	29	0.033	3	0	0	0
2022-04-01 04:28:58	73	363.4	-102.1	4.053	4.018	32	29	0.035	3	0	-1	0.2
2022-04-01 04:29:18	74	363.9	-102.3	4.057	4.023	32	29	0.034	3	1	0	0.1
2022-04-01 04:29:38	74	364.4	-102.4	4.062	4.027	32	29	0.035	3	0	-1	0.1
2022-04-01 04:29:58	75	364.7	-102.3	4.067	4.033	32	29	0.034	3	1	0	0.5
2022-04-01 04:30:18	75	365.2	-102.8	4.072	4.037	32	29	0.035	3	0	0	0
2022-04-01 04:30:38	75	365.7	-102.8	4.077	4.043	32	29	0.034	3	0	-1	0.1
2022-04-01 04:30:58	76	366.2	-102.9	4.082	4.047	32	29	0.035	3	1	0	0
2022-04-01 04:31:18	76	366.7	-102.9	4.086	4.052	32	29	0.034	3	0	-1	0.1
2022-04-01 04:31:38	77	366.9	-103	4.093	4.056	32	28	0.037	4	1	0	0.2
2022-04-01 04:31:58	77	367.4	-102.8	4.097	4.061	32	28	0.036	4	0	0	55.8
2022-04-01 04:32:18	77	365.2	-47	4.072	4.038	31	28	0.034	3	0	-1	0
2022-04-01 04:32:38	78	364.7	-47	4.07	4.035	31	28	0.035	3	1	0	0.1
2022-04-01 04:32:58	78	364.7	-47.1	4.069	4.035	31	28	0.034	3	0	0	0.1
2022-04-01 04:33:18	78	364.9	-47	4.07	4.036	31	28	0.034	3	0	0	0.1
2022-04-01 04:33:38	78	364.9	-46.9	4.071	4.038	31	28	0.033	3	0	-1	0
2022-04-01 04:33:58	79	365.2	-46.9	4.073	4.04	31	28	0.033	3	1	0	0.1
2022-04-01 04:34:18	79	365.2	-47	4.075	4.041	31	28	0.034	3	0	0	0.2
2022-04-01 04:34:38	79	365.4	-46.8	4.078	4.043	31	28	0.035	3	0	0	0.1
2022-04-01 04:34:58	79	365.7	-46.9	4.079	4.045	31	28	0.034	3	0	-1	0.2
2022-04-01 04:35:18	80	365.9	-47.1	4.081	4.047	31	27	0.034	4	1	0	0.3
2022-04-01 04:35:38	80	365.9	-46.8	4.083	4.049	30	27	0.034	3	0	0	0
2022-04-01 04:35:58	80	366.2	-46.8	4.085	4.051	30	27	0.034	3	0	0	0
2022-04-01 04:36:18	80	366.4	-46.8	4.087	4.054	30	27	0.033	3	0	-1	0.1
2022-04-01 04:36:38	81	366.7	-46.9	4.09	4.056	30	27	0.034	3	1	0	0.1
2022-04-01 04:36:58	81	366.7	-46.8	4.092	4.057	30	27	0.035	3	0	0	0
2022-04-01 04:37:18	81	367.2	-46.8	4.094	4.06	30	27	0.034	3	0	-1	0
2022-04-01 04:37:38	82	367.2	-46.8	4.096	4.062	30	27	0.034	3	1	0	0.1
2022-04-01 04:37:58	82	367.4	-46.9	4.098	4.064	30	27	0.034	3	0	0	0.1
2022-04-01 04:38:18	82	367.7	-46.8	4.1	4.067	30	27	0.033	3	0	0	0.2
2022-04-01 04:38:38	82	367.9	-47	4.103	4.069	30	27	0.034	3	0	0	0.3
2022-04-01 04:38:58	82	367.9	-46.7	4.106	4.071	30	27	0.035	3	0	-1	0.3
2022-04-01 04:39:18	83	368.2	-47	4.108	4.074	29	26	0.034	3	1	0	0.1
2022-04-01 04:39:38	83	368.4	-46.9	4.11	4.075	29	26	0.035	3	0	0	0.1
2022-04-01 04:39:58	83	368.7	-46.8	4.112	4.078	29	26	0.034	3	0	0	0.6
2022-04-01 04:40:18	83	368.4	-47.4	4.109	4.075	29	26	0.034	3	0	-1	1
2022-04-01 04:40:38	84	368.9	-48.4	4.114	4.08	29	26	0.034	3	1	0	1.1
2022-04-01 04:40:58	84	369.2	-47.3	4.116	4.083	29	26	0.033	3	0	0	1.9
2022-04-01 04:41:18	84	369.4	-49.2	4.12	4.085	29	26	0.035	3	0	0	0.1
2022-04-01 04:41:38	84	369.7	-49.3	4.124	4.089	29	26	0.035	3	0	-1	0
2022-04-01 04:41:58	85	369.9	-49.3	4.127	4.092	29	26	0.035	3	1	0	0.1
2022-04-01 04:42:18	85	370.2	-49.2	4.129	4.096	29	26	0.033	3	0	0	0.7
2022-04-01 04:42:38	85	370.4	-49.9	4.132	4.097	29	26	0.035	3	0	0	0.5
2022-04-01 04:42:58	85	370.7	-49.4	4.134	4.099	29	26	0.035	3	0	-1	0.5
2022-04-01 04:43:18	86	370.7	-49.9	4.136	4.103	29	26	0.033	3	1	0	0.3
2022-04-01 04:43:38	86	370.9	-49.6	4.139	4.104	29	26	0.035	3	0	0	0.8
2022-04-01 04:43:58	86	371.2	-50.4	4.141	4.107	28	25	0.034	3	0	0	0.4
2022-04-01 04:44:18	86	371.4	-50	4.144	4.109	28	25	0.035	3	0	-1	0.8
2022-04-01 04:44:38	87	371.7	-49.2	4.146	4.112	28	25	0.034	3	1	0	0.6
2022-04-01 04:44:58	87	371.9	-49.8	4.149	4.114	28	25	0.035	3	0	0	0.3
2022-04-01 04:45:18	87	372.2	-49.5	4.152	4.116	28	25	0.036	3	0	-1	0.5
2022-04-01 04:45:38	88	372.4	-49	4.154	4.119	28	25	0.035	3	1	0	1.1
2022-04-01 04:45:58	88	372.4	-50.1	4.156	4.12	28	25	0.036	3	0	0	0.2
2022-04-01 04:46:18	88	372.7	-49.9	4.158	4.123	28	25	0.035	3	0	-1	0.6
2022-04-01 04:46:38	89	372.9	-49.3	4.161	4.126	28	25	0.035	3	1	0	0.3
2022-04-01 04:46:58	89	373.2	-49.6	4.163	4.128	28	25	0.035	3	0	-1	0.1
2022-04-01 04:47:18	90	373.4	-49.7	4.165	4.13	28	25	0.035	3	1	0	0.4
2022-04-01 04:47:38	90	373.4	-50.1	4.167	4.132	28	25	0.035	3	0	0	0.2
2022-04-01 04:47:58	90	373.7	-49.9	4.169	4.135	28	25	0.034	3	0	-1	0.9
2022-04-01 04:48:18	91	373.9	-49	4.173	4.137	28	25	0.036	3	1	0	1.2
2022-04-01 04:48:38	91	374.4	-50.2	4.175	4.14	28	25	0.035	3	0	0	0.3
2022-04-01 04:48:58	91	374.4	-49.9	4.176	4.143	28	25	0.033	3	0	-1	0.3
2022-04-01 04:49:18	92	374.7	-49.6	4.179	4.144	28	25	0.035	3	1	0	0
2022-04-01 04:49:38	92	374.9	-49.6	4.182	4.147	28	25	0.035	3	0	-1	0.6
2022-04-01 04:49:58	93	375.2	-50.2	4.184	4.15	28	25	0.034	3	1	0	0.3
2022-04-01 04:50:18	93	375.2	-49.9	4.187	4.152	28	25	0.035	3	0	0	0.2
2022-04-01 04:50:38	93	375.4	-49.7	4.189	4.154	28	25	0.035	3	0	-1	0.5
2022-04-01 04:50:58	94	375.7	-50.2	4.192	4.156	28	25	0.036	3	1	0	0.3
2022-04-01 04:51:18	94	376.2	-49.9	4.194	4.159	28	25	0.035	3	0	0	0.1
2022-04-01 04:51:38	94	376.2	-49.8	4.196	4.161	28	25	0.035	3	0	-1	0.1
2022-04-01 04:51:58	95	376.5	-49.7	4.199	4.164	28	25	0.035	3	1	0	0.3
2022-04-01 04:52:18	95	376.7	-50	4.201	4.166	28	25	0.035	3	0	0	0.3
2022-04-01 04:52:38	95	377	-50.3	4.204	4.169	28	25	0.035	3	0	0	1.3
2022-04-01 04:52:58	95	377	-49	4.206	4.17	28	25	0.036	3	0	-1	1.2
2022-04-01 04:53:18	96	377.2	-50.2	4.208	4.174	28	25	0.034	3	1	0	0.3
2022-04-01 04:53:38	96	377.2	-49.9	4.212	4.175	28	25	0.037	3	0	0	0.4
2022-04-01 04:53:58	96	377.7	-49.5	4.213	4.179	28	25	0.034	3	0	-1	0.7
2022-04-01 04:54:18	97	377.7	-50.2	4.215	4.18	28	25	0.035	3	1	0	34.6
2022-04-01 04:54:38	97	376.5	-15.6	4.201	4.164	28	26	0.037	2	0	0	0.1
2022-04-01 04:54:58	97	376.2	-15.7	4.195	4.161	28	25	0.034	3	0	0	0.1
2022-04-01 04:55:18	97	375.7	-15.6	4.194	4.159	28	25	0.035	3	0	0	0.1
2022-04-01 04:55:38	97	375.9	-15.7	4.193	4.159	28	26	0.034	2	0	0	0
2022-04-01 04:55:58	97	375.7	-15.7	4.193	4.158	28	25	0.035	3	0	0	0
2022-04-01 04:56:18	97	375.7	-15.7	4.192	4.159	28	25	0.033	3	0	0	0.2
2022-04-01 04:56:38	97	376.2	-15.5	4.194	4.159	28	25	0.035	3	0	0	0.4
2022-04-01 04:56:58	97	375.7	-15.1	4.193	4.158	28	25	0.035	3	0	0	0.8
2022-04-01 04:57:18	97	376.2	-15.9	4.194	4.159	28	25	0.035	3	0	0	0.1
2022-04-01 04:57:38	97	375.7	-15.8	4.194	4.16	28	25	0.034	3	0	0	0.3
2022-04-01 04:57:58	97	375.7	-15.5	4.194	4.159	28	26	0.035	2	0	0	0.5
2022-04-01 04:58:18	97	376.2	-15	4.193	4.16	28	26	0.033	2	0	0	0.2
2022-04-01 04:58:38	97	376.2	-15.2	4.195	4.16	28	26	0.035	2	0	0	0.2
2022-04-01 04:58:58	97	375.9	-15.4	4.195	4.161	28	25	0.034	3	0	0	0.3
2022-04-01 04:59:18	97	376.2	-15.1	4.196	4.161	28	26	0.035	2	0	0	0.6
2022-04-01 04:59:38	97	376.2	-15.7	4.196	4.162	28	26	0.034	2	0	0	0.4
2022-04-01 04:59:58	97	376.5	-15.3	4.197	4.163	28	26	0.034	2	0	0	0
2022-04-01 05:00:18	97	376.2	-15.3	4.197	4.163	28	26	0.034	2	0	0	0.2
2022-04-01 05:00:38	97	376.2	-15.1	4.198	4.164	28	26	0.034	2	0	0	0.8
2022-04-01 05:00:58	97	376.5	-15.9	4.199	4.164	28	26	0.035	2	0	0	0.4
2022-04-01 05:01:18	97	376.2	-15.5	4.2	4.164	28	26	0.036	2	0	0	0.1
2022-04-01 05:01:38	97	376.5	-15.6	4.201	4.166	28	26	0.035	2	0	0	0.3
2022-04-01 05:01:58	97	376.2	-15.3	4.2	4.167	28	26	0.033	2	0	0	0.3
2022-04-01 05:02:18	97	376.5	-15.6	4.203	4.166	28	26	0.037	2	0	0	0
2022-04-01 05:02:38	97	376.5	-15.6	4.201	4.166	28	26	0.035	2	0	0	0.2
2022-04-01 05:02:58	97	376.5	-15.4	4.203	4.169	28	26	0.034	2	0	0	0.2
2022-04-01 05:03:18	97	376.7	-15.6	4.204	4.169	28	26	0.035	2	0	0	0.1
2022-04-01 05:03:38	97	376.7	-15.7	4.205	4.17	28	26	0.035	2	0	0	0.1
2022-04-01 05:03:58	97	376.7	-15.8	4.204	4.17	28	26	0.034	2	0	0	0.4
2022-04-01 05:04:18	97	376.7	-15.4	4.206	4.171	28	26	0.035	2	0	0	0.2
2022-04-01 05:04:38	97	377	-15.6	4.206	4.172	28	26	0.034	2	0	0	0.6
2022-04-01 05:04:58	97	377.2	-15	4.208	4.172	28	26	0.036	2	0	-1	0.7
2022-04-01 05:05:18	98	377	-15.7	4.208	4.174	28	26	0.034	2	1	0	0.2
2022-04-01 05:05:38	98	377	-15.9	4.209	4.174	28	26	0.035	2	0	0	0.4
2022-04-01 05:05:58	98	377	-15.5	4.209	4.175	28	26	0.034	2	0	0	0.1
2022-04-01 05:06:18	98	377.2	-15.4	4.21	4.176	28	26	0.034	2	0	0	0.2
2022-04-01 05:06:38	98	377.2	-15.6	4.209	4.175	28	26	0.034	2	0	0	0.4
2022-04-01 05:06:58	98	377.2	-15.2	4.211	4.176	28	26	0.035	2	0	0	0.7
2022-04-01 05:07:18	98	377.7	-15.9	4.211	4.177	28	26	0.034	2	0	0	0.2
2022-04-01 05:07:38	98	377.2	-15.7	4.212	4.177	28	26	0.035	2	0	0	0.1
2022-04-01 05:07:58	98	377.5	-15.6	4.215	4.179	28	26	0.036	2	0	0	0.2
2022-04-01 05:08:18	98	378	-15.4	4.215	4.179	28	26	0.036	2	0	0	0.1
2022-04-01 05:08:38	98	377.5	-15.5	4.214	4.18	28	26	0.034	2	0	0	0.3
2022-04-01 05:08:58	98	377.2	-15.8	4.215	4.181	28	26	0.034	2	0	0	0.3
2022-04-01 05:09:18	98	377.7	-16.1	4.215	4.182	28	26	0.033	2	0	0	0.7
2022-04-01 05:09:38	98	378	-15.4	4.217	4.182	28	26	0.035	2	0	0	0.1
2022-04-01 05:09:58	98	378	-15.3	4.217	4.183	28	26	0.034	2	0	0	0.2
2022-04-01 05:10:18	98	378.2	-15.5	4.217	4.182	28	26	0.035	2	0	0	0.2
2022-04-01 05:10:38	98	378	-15.7	4.22	4.185	28	26	0.035	2	0	0	0.2
2022-04-01 05:10:58	98	378	-15.5	4.219	4.185	28	26	0.034	2	0	0	0.3
2022-04-01 05:11:18	98	378.5	-15.8	4.22	4.186	28	26	0.034	2	0	0	0.5
2022-04-01 05:11:38	98	378.2	-15.3	4.223	4.187	28	26	0.036	2	0	0	0.2
2022-04-01 05:11:58	98	378	-15.1	4.222	4.188	28	26	0.034	2	0	0	0.7
2022-04-01 05:12:18	98	378.2	-15.8	4.222	4.188	28	26	0.034	2	0	0	0
2022-04-01 05:12:38	98	378.5	-15.8	4.224	4.188	28	26	0.036	2	0	0	0.2
2022-04-01 05:12:58	98	379	-16	4.224	4.19	28	26	0.034	2	0	0	0.7
2022-04-01 05:13:18	98	378.5	-15.3	4.224	4.19	28	26	0.034	2	0	0	0.3
2022-04-01 05:13:38	98	379	-15.6	4.225	4.191	28	26	0.034	2	0	0	0.2
2022-04-01 05:13:58	98	378.5	-15.8	4.225	4.191	28	26	0.034	2	0	-1	0.3
2022-04-01 05:14:18	99	378.7	-15.5	4.229	4.193	28	26	0.036	2	1	0	0.2
2022-04-01 05:14:38	99	378.5	-15.7	4.23	4.192	28	26	0.038	2	0	0	0.1
2022-04-01 05:14:58	99	378.7	-15.6	4.227	4.193	28	26	0.034	2	0	0	0
2022-04-01 05:15:18	99	378.7	-15.6	4.23	4.194	28	26	0.036	2	0	0	0.2
2022-04-01 05:15:38	99	379	-15.8	4.231	4.195	28	26	0.036	2	0	0	0.8
2022-04-01 05:15:58	99	379	-15	4.23	4.195	28	26	0.035	2	0	63	0.5
2022-04-01 16:15:28	36	327.8	-14.5	3.652	3.633	27	23	0.019	4	-63	0	0.1
2022-04-01 16:15:48	36	328	-14.4	3.655	3.637	27	23	0.018	4	0	0	0.1
2022-04-01 16:16:08	36	328	-14.5	3.657	3.64	27	23	0.017	4	0	0	0.3
2022-04-01 16:16:28	36	328	-14.8	3.657	3.638	27	23	0.019	4	0	0	0.2
2022-04-01 16:16:48	36	328	-14.6	3.659	3.641	27	23	0.018	4	0	0	0.3
2022-04-01 16:17:08	36	328.8	-14.9	3.659	3.64	27	23	0.019	4	0	0	78.4
2022-04-01 16:17:28	36	331.3	-93.3	3.686	3.671	27	23	0.015	4	0	-1	24.2
2022-04-01 16:17:48	37	334.3	-117.5	3.723	3.703	27	23	0.02	4	1	0	0
2022-04-01 16:18:08	37	334.8	-117.5	3.73	3.711	27	23	0.019	4	0	-1	0.1
2022-04-01 16:18:28	38	335.3	-117.4	3.734	3.718	27	23	0.016	4	1	0	0.1
2022-04-01 16:18:48	38	335.5	-117.5	3.736	3.721	27	23	0.015	4	0	-1	0
2022-04-01 16:19:08	39	336	-117.5	3.739	3.724	27	24	0.015	3	1	0	0.1
2022-04-01 16:19:28	39	336.3	-117.6	3.743	3.726	27	24	0.017	3	0	-1	0.1
2022-04-01 16:19:48	40	336.5	-117.5	3.747	3.731	27	24	0.016	3	1	0	0
2022-04-01 16:20:08	40	336.8	-117.5	3.751	3.733	27	24	0.018	3	0	-1	0.1
2022-04-01 16:20:28	41	337	-117.6	3.752	3.736	27	24	0.016	3	1	0	0
2022-04-01 16:20:48	41	337.3	-117.6	3.755	3.739	28	24	0.016	4	0	-1	0
2022-04-01 16:21:08	42	337.5	-117.6	3.758	3.741	28	24	0.017	4	1	0	0.1
2022-04-01 16:21:28	42	338	-117.5	3.765	3.743	28	24	0.022	4	0	-1	0.1
2022-04-01 16:21:48	43	338	-117.6	3.765	3.745	28	24	0.02	4	1	0	0.1
2022-04-01 16:22:08	43	338.3	-117.5	3.77	3.747	28	24	0.023	4	0	-1	0
2022-04-01 16:22:28	44	338.8	-117.5	3.771	3.751	28	24	0.02	4	1	0	0.1
2022-04-01 16:22:48	44	338.8	-117.6	3.777	3.753	28	25	0.024	3	0	0	0
2022-04-01 16:23:08	44	339.6	-117.6	3.779	3.757	28	25	0.022	3	0	-1	0
2022-04-01 16:23:28	45	339.6	-117.6	3.781	3.762	28	25	0.019	3	1	0	0
2022-04-01 16:23:48	45	339.8	-117.6	3.787	3.765	28	25	0.022	3	0	-1	0
2022-04-01 16:24:08	46	340.3	-117.6	3.791	3.767	28	25	0.024	3	1	0	0.1
2022-04-01 16:24:28	46	340.3	-117.7	3.794	3.769	29	25	0.025	4	0	-1	0.1
2022-04-01 16:24:48	47	340.8	-117.6	3.797	3.772	29	25	0.025	4	1	0	0
2022-04-01 16:25:08	47	341.1	-117.6	3.8	3.779	29	25	0.021	4	0	-1	0.1
2022-04-01 16:25:28	48	341.6	-117.7	3.806	3.78	29	25	0.026	4	1	0	0
2022-04-01 16:25:48	48	341.8	-117.7	3.809	3.784	29	25	0.025	4	0	-1	0.1
2022-04-01 16:26:08	49	342.3	-117.6	3.814	3.79	29	26	0.024	3	1	0	0.1
2022-04-01 16:26:28	49	342.6	-117.7	3.817	3.793	29	26	0.024	3	0	-1	0
2022-04-01 16:26:48	50	342.8	-117.7	3.821	3.794	29	26	0.027	3	1	0	0
2022-04-01 16:27:08	50	343.1	-117.7	3.827	3.798	29	26	0.029	3	0	-1	0.1
2022-04-01 16:27:28	51	343.8	-117.8	3.829	3.805	29	26	0.024	3	1	0	0.1
2022-04-01 16:27:48	51	343.8	-117.7	3.837	3.806	29	26	0.031	3	0	-1	0
2022-04-01 16:28:08	52	344.6	-117.7	3.841	3.812	30	26	0.029	4	1	0	0.1
2022-04-01 16:28:28	52	344.8	-117.8	3.842	3.814	30	26	0.028	4	0	-1	0.1
2022-04-01 16:28:48	53	345.3	-117.7	3.846	3.82	30	26	0.026	4	1	0	0
2022-04-01 16:29:08	53	345.3	-117.7	3.852	3.823	30	27	0.029	3	0	-1	0.1
2022-04-01 16:29:28	54	346.3	-117.6	3.858	3.83	30	27	0.028	3	1	0	0.1
2022-04-01 16:29:48	54	346.3	-117.7	3.863	3.833	30	27	0.03	3	0	-1	0
2022-04-01 16:30:08	55	346.6	-117.7	3.867	3.836	30	27	0.031	3	1	0	0.1
2022-04-01 16:30:28	55	347.3	-117.6	3.868	3.84	30	27	0.028	3	0	-1	0
2022-04-01 16:30:48	56	347.3	-117.6	3.876	3.845	30	27	0.031	3	1	0	0.1
2022-04-01 16:31:08	56	347.8	-117.7	3.878	3.848	30	27	0.03	3	0	0	0
2022-04-01 16:31:28	56	348.3	-117.7	3.883	3.854	31	27	0.029	4	0	-1	0
2022-04-01 16:31:48	57	348.8	-117.7	3.889	3.859	31	27	0.03	4	1	0	0.1
2022-04-01 16:32:08	57	349.1	-117.8	3.895	3.861	31	28	0.034	3	0	-1	0.1
2022-04-01 16:32:28	58	349.8	-117.7	3.896	3.867	31	28	0.029	3	1	0	0
2022-04-01 16:32:48	58	350.1	-117.7	3.903	3.87	31	28	0.033	3	0	-1	0
2022-04-01 16:33:08	59	350.6	-117.7	3.905	3.875	31	28	0.03	3	1	0	0.1
2022-04-01 16:33:28	59	350.6	-117.6	3.91	3.88	31	28	0.03	3	0	-1	0.1
2022-04-01 16:33:48	60	351.4	-117.7	3.916	3.886	31	28	0.03	3	1	0	0.2
2022-04-01 16:34:08	60	351.6	-117.9	3.92	3.888	31	28	0.032	3	0	-1	1.1
2022-04-01 16:34:28	61	352.4	-116.8	3.925	3.894	32	28	0.031	4	1	0	1
2022-04-01 16:34:48	61	352.6	-115.8	3.927	3.897	32	28	0.03	4	0	-1	2.1
2022-04-01 16:35:08	62	352.9	-113.7	3.932	3.899	32	28	0.033	4	1	0	0
2022-04-01 16:35:28	62	353.4	-113.7	3.936	3.904	32	29	0.032	3	0	-1	0.3
2022-04-01 16:35:48	63	353.6	-113.4	3.942	3.908	32	29	0.034	3	1	0	0.3
2022-04-01 16:36:08	63	353.9	-113.7	3.945	3.914	32	29	0.031	3	0	0	0.3
2022-04-01 16:36:28	63	354.4	-113.4	3.951	3.918	32	29	0.033	3	0	-1	0.3
2022-04-01 16:36:48	64	354.9	-113.1	3.955	3.922	32	29	0.033	3	1	0	0.1
2022-04-01 16:37:08	64	355.4	-113.2	3.96	3.929	32	29	0.031	3	0	-1	0.2
2022-04-01 16:37:28	65	355.9	-113.4	3.965	3.931	32	29	0.034	3	1	0	13.3
2022-04-01 16:37:48	65	355.4	-100.1	3.964	3.931	32	29	0.033	3	0	-1	0
2022-04-01 16:38:08	66	355.6	-100.1	3.966	3.934	32	29	0.032	3	1	0	0.3
2022-04-01 16:38:28	66	356.4	-100.4	3.971	3.937	32	29	0.034	3	0	0	0.1
2022-04-01 16:38:48	66	356.4	-100.3	3.975	3.941	32	29	0.034	3	0	-1	0
2022-04-01 16:39:08	67	356.9	-100.3	3.978	3.946	32	29	0.032	3	1	0	0
2022-04-01 16:39:28	67	357.1	-100.3	3.984	3.95	32	29	0.034	3	0	-1	0.5
2022-04-01 16:39:48	68	357.6	-99.8	3.99	3.956	32	29	0.034	3	1	0	0.2
2022-04-01 16:40:08	68	358.1	-100	3.992	3.96	32	29	0.032	3	0	0	0.4
2022-04-01 16:40:28	68	358.6	-100.4	3.997	3.963	32	29	0.034	3	0	-1	0.3
2022-04-01 16:40:48	69	358.9	-100.1	4.003	3.969	32	29	0.034	3	1	0	0.3
2022-04-01 16:41:08	69	359.1	-100.4	4.006	3.973	32	29	0.033	3	0	-1	0.4
2022-04-01 16:41:28	70	359.6	-100.8	4.011	3.978	32	29	0.033	3	1	0	0.1
2022-04-01 16:41:48	70	360.1	-100.9	4.015	3.982	32	29	0.033	3	0	0	0.3
2022-04-01 16:42:08	70	360.9	-100.6	4.02	3.985	32	29	0.035	3	0	-1	0.1
2022-04-01 16:42:28	71	360.6	-100.7	4.027	3.992	32	29	0.035	3	1	0	0.1
2022-04-01 16:42:48	71	361.4	-100.8	4.031	3.996	32	29	0.035	3	0	-1	0.1
2022-04-01 16:43:08	72	361.9	-100.7	4.035	4	32	29	0.035	3	1	0	0.1
2022-04-01 16:43:28	72	362.4	-100.8	4.038	4.005	32	29	0.033	3	0	0	0
2022-04-01 16:43:48	72	362.6	-100.8	4.044	4.009	32	29	0.035	3	0	-1	0.1
2022-04-01 16:44:08	73	363.1	-100.7	4.048	4.014	32	29	0.034	3	1	0	0.1
2022-04-01 16:44:28	73	363.4	-100.6	4.055	4.02	32	29	0.035	3	0	-1	0
2022-04-01 16:44:48	74	363.9	-100.6	4.059	4.024	32	29	0.035	3	1	0	0.3
2022-04-01 16:45:08	74	364.4	-100.9	4.062	4.027	32	29	0.035	3	0	0	0.2
2022-04-01 16:45:28	74	364.9	-100.7	4.068	4.033	32	29	0.035	3	0	-1	0.2
2022-04-01 16:45:48	75	365.4	-100.9	4.074	4.039	32	29	0.035	3	1	0	0.2
2022-04-01 16:46:08	75	365.7	-100.7	4.078	4.043	32	29	0.035	3	0	-1	0
2022-04-01 16:46:28	76	366.2	-100.7	4.081	4.047	32	28	0.034	4	1	0	0.1
2022-04-01 16:46:48	76	366.4	-100.6	4.087	4.052	32	28	0.035	4	0	-1	0
2022-04-01 16:47:08	77	366.9	-100.6	4.092	4.058	32	28	0.034	4	1	0	0.2
2022-04-01 16:47:28	77	367.4	-100.8	4.096	4.061	31	28	0.035	3	0	0	54.8
2022-04-01 16:47:48	77	364.9	-46	4.072	4.037	31	28	0.035	3	0	0	0.1
2022-04-01 16:48:08	77	364.7	-45.9	4.069	4.034	31	28	0.035	3	0	-1	0.1
2022-04-01 16:48:28	78	364.7	-45.8	4.069	4.034	31	28	0.035	3	1	0	0.3
2022-04-01 16:48:48	78	364.7	-46.1	4.069	4.036	31	28	0.033	3	0	0	0.2
2022-04-01 16:49:08	78	365.2	-45.9	4.071	4.037	31	28	0.034	3	0	-1	0
2022-04-01 16:49:28	79	365.2	-45.9	4.072	4.039	31	28	0.033	3	1	0	0.1
2022-04-01 16:49:48	79	365.2	-45.8	4.074	4.041	31	28	0.033	3	0	0	0.2
2022-04-01 16:50:08	79	365.4	-46	4.076	4.042	31	28	0.034	3	0	0	0.3
2022-04-01 16:50:28	79	365.7	-45.7	4.078	4.045	31	27	0.033	4	0	-1	0.2
2022-04-01 16:50:48	80	365.9	-45.9	4.08	4.047	30	27	0.033	3	1	0	0.1
2022-04-01 16:51:08	80	365.9	-45.8	4.082	4.048	30	27	0.034	3	0	0	0
2022-04-01 16:51:28	80	366.2	-45.8	4.084	4.051	30	27	0.033	3	0	0	0.2
2022-04-01 16:51:48	80	366.4	-46	4.087	4.053	30	27	0.034	3	0	-1	0.1
2022-04-01 16:52:08	81	366.7	-45.9	4.089	4.055	30	27	0.034	3	1	0	0.1
2022-04-01 16:52:28	81	366.7	-45.8	4.092	4.058	30	27	0.034	3	0	0	0.2
2022-04-01 16:52:48	81	366.9	-46	4.093	4.06	30	27	0.033	3	0	0	0.2
2022-04-01 16:53:08	81	367.2	-45.8	4.095	4.061	30	27	0.034	3	0	-1	0.2
2022-04-01 16:53:28	82	367.4	-46	4.098	4.063	30	27	0.035	3	1	0	0.1
2022-04-01 16:53:48	82	367.4	-45.9	4.101	4.065	30	27	0.036	3	0	0	0.2
2022-04-01 16:54:08	82	367.7	-46.1	4.102	4.068	30	26	0.034	4	0	0	0.2
2022-04-01 16:54:28	82	367.9	-45.9	4.104	4.07	29	26	0.034	3	0	-1	0.1
2022-04-01 16:54:48	83	368.2	-45.8	4.106	4.074	29	26	0.032	3	1	0	0.2
2022-04-01 16:55:08	83	368.2	-46	4.11	4.075	29	26	0.035	3	0	0	0.1
2022-04-01 16:55:28	83	368.7	-46.1	4.111	4.077	29	26	0.034	3	0	0	0.1
2022-04-01 16:55:48	83	368.7	-46.2	4.113	4.079	29	26	0.034	3	0	-1	0.2
2022-04-01 16:56:08	84	368.9	-46	4.116	4.082	29	26	0.034	3	1	0	2.2
2022-04-01 16:56:28	84	369.2	-48.2	4.119	4.085	29	26	0.034	3	0	0	0.1
2022-04-01 16:56:48	84	369.4	-48.3	4.122	4.087	29	26	0.035	3	0	0	0.1
2022-04-01 16:57:08	84	369.7	-48.4	4.124	4.09	29	26	0.034	3	0	-1	0.2
2022-04-01 16:57:28	85	369.9	-48.2	4.126	4.092	29	26	0.034	3	1	0	0.1
2022-04-01 16:57:48	85	370.2	-48.1	4.129	4.095	29	26	0.034	3	0	0	0.2
2022-04-01 16:58:08	85	370.4	-48.3	4.132	4.097	29	25	0.035	4	0	0	0
2022-04-01 16:58:28	85	370.7	-48.3	4.133	4.099	28	25	0.034	3	0	-1	0.2
2022-04-01 16:58:48	86	370.7	-48.1	4.135	4.101	28	25	0.034	3	1	0	0.2
2022-04-01 16:59:08	86	370.9	-48.3	4.138	4.104	28	25	0.034	3	0	0	0.2
2022-04-01 16:59:28	86	371.2	-48.1	4.14	4.106	28	25	0.034	3	0	0	0.2
2022-04-01 16:59:48	86	371.4	-48.3	4.143	4.108	28	25	0.035	3	0	-1	0
2022-04-01 17:00:08	87	371.7	-48.3	4.145	4.111	28	25	0.034	3	1	0	0
2022-04-01 17:00:28	87	371.9	-48.3	4.147	4.113	28	25	0.034	3	0	0	0.1
2022-04-01 17:00:48	87	372.2	-48.2	4.15	4.115	28	25	0.035	3	0	0	0.1
2022-04-01 17:01:08	87	372.2	-48.3	4.152	4.117	28	25	0.035	3	0	-1	0.1
2022-04-01 17:01:28	88	372.2	-48.2	4.154	4.12	28	25	0.034	3	1	0	0
2022-04-01 17:01:48	88	372.4	-48.2	4.157	4.122	28	25	0.035	3	0	-1	0.2
2022-04-01 17:02:08	89	372.7	-48.4	4.159	4.124	28	25	0.035	3	1	0	0.2
2022-04-01 17:02:28	89	372.9	-48.2	4.162	4.127	28	25	0.035	3	0	0	0.1
2022-04-01 17:02:48	89	373.2	-48.3	4.164	4.129	28	25	0.035	3	0	-1	0.2
2022-04-01 17:03:08	90	373.4	-48.1	4.166	4.132	28	25	0.034	3	1	0	0.2
2022-04-01 17:03:28	90	373.7	-48.3	4.169	4.134	28	25	0.035	3	0	0	0.1
2022-04-01 17:03:48	90	373.7	-48.4	4.17	4.135	28	25	0.035	3	0	-1	0.2
2022-04-01 17:04:08	91	374.2	-48.2	4.173	4.138	28	25	0.035	3	1	0	0
2022-04-01 17:04:28	91	374.2	-48.2	4.175	4.141	28	25	0.034	3	0	-1	0.1
2022-04-01 17:04:48	92	374.4	-48.3	4.177	4.143	28	25	0.034	3	1	0	0.2
2022-04-01 17:05:08	92	374.7	-48.1	4.18	4.145	28	25	0.035	3	0	0	0
2022-04-01 17:05:28	92	374.9	-48.1	4.182	4.147	28	25	0.035	3	0	-1	0.2
2022-04-01 17:05:48	93	374.9	-48.3	4.184	4.15	28	25	0.034	3	1	0	0.1
2022-04-01 17:06:08	93	375.2	-48.4	4.188	4.152	28	25	0.036	3	0	0	0.2
2022-04-01 17:06:28	93	375.4	-48.2	4.189	4.154	28	25	0.035	3	0	0	0.1
2022-04-01 17:06:48	93	375.7	-48.3	4.191	4.156	28	25	0.035	3	0	-1	0.2
2022-04-01 17:07:08	94	375.9	-48.1	4.193	4.159	28	25	0.034	3	1	0	0.2
2022-04-01 17:07:28	94	376.2	-48.3	4.195	4.161	28	25	0.034	3	0	0	0.1
2022-04-01 17:07:48	94	376.5	-48.4	4.198	4.163	28	25	0.035	3	0	-1	0.3
2022-04-01 17:08:08	95	376.5	-48.1	4.2	4.165	28	25	0.035	3	1	0	0.1
2022-04-01 17:08:28	95	376.7	-48.2	4.202	4.168	28	25	0.034	3	0	0	0
2022-04-01 17:08:48	95	377	-48.2	4.204	4.17	28	25	0.034	3	0	-1	0.2
2022-04-01 17:09:08	96	377.2	-48.4	4.207	4.173	28	25	0.034	3	1	0	0.2
2022-04-01 17:09:28	96	377.2	-48.2	4.209	4.175	28	25	0.034	3	0	0	0
2022-04-01 17:09:48	96	377.7	-48.2	4.212	4.177	28	25	0.035	3	0	0	0.1
2022-04-01 17:10:08	96	377.7	-48.3	4.214	4.179	28	25	0.035	3	0	-1	0.1
2022-04-01 17:10:28	97	378	-48.2	4.217	4.182	28	25	0.035	3	1	0	33.1
2022-04-01 17:10:48	97	376.2	-15.1	4.198	4.164	28	25	0.034	3	0	0	0
2022-04-01 17:11:08	97	375.9	-15.1	4.195	4.161	28	25	0.034	3	0	0	0.1
2022-04-01 17:11:28	97	375.9	-15	4.194	4.16	28	25	0.034	3	0	0	0.1
2022-04-01 17:11:48	97	375.9	-15.1	4.193	4.159	28	25	0.034	3	0	0	0
2022-04-01 17:12:08	97	375.7	-15.1	4.193	4.159	28	25	0.034	3	0	0	0
2022-04-01 17:12:28	97	375.7	-15.1	4.192	4.159	28	25	0.033	3	0	0	0
2022-04-01 17:12:48	97	375.7	-15.1	4.193	4.159	28	25	0.034	3	0	0	0.1
2022-04-01 17:13:08	97	375.7	-15	4.193	4.159	28	25	0.034	3	0	0	0
2022-04-01 17:13:28	97	375.7	-15	4.194	4.16	28	25	0.034	3	0	0	0
2022-04-01 17:13:48	97	375.9	-15	4.194	4.161	28	25	0.033	3	0	0	0.1
2022-04-01 17:14:08	97	376.2	-15.1	4.195	4.161	28	25	0.034	3	0	0	0
2022-04-01 17:14:28	97	375.9	-15.1	4.195	4.161	28	25	0.034	3	0	0	0
2022-04-01 17:14:48	97	375.7	-15.1	4.195	4.162	28	25	0.033	3	0	0	0
2022-04-01 17:15:08	97	376.2	-15.1	4.196	4.162	28	25	0.034	3	0	0	0.2
2022-04-01 17:15:28	97	376.2	-14.9	4.197	4.162	28	25	0.035	3	0	0	0.1
2022-04-01 17:15:48	97	376.2	-15	4.197	4.163	28	25	0.034	3	0	0	0
2022-04-01 17:16:08	97	376.5	-15	4.197	4.164	28	25	0.033	3	0	0	0
2022-04-01 17:16:28	97	376.5	-15	4.198	4.164	28	25	0.034	3	0	0	0.1
2022-04-01 17:16:48	97	376.5	-14.9	4.198	4.164	28	25	0.034	3	0	0	0.3
2022-04-01 17:17:08	97	376.5	-15.2	4.199	4.166	28	25	0.033	3	0	0	0.1
2022-04-01 17:17:28	97	376.5	-15.1	4.2	4.167	28	25	0.033	3	0	0	0
2022-04-01 17:17:48	97	376.5	-15.1	4.2	4.167	28	25	0.033	3	0	0	0
2022-04-01 17:18:08	97	376.5	-15.1	4.201	4.167	28	25	0.034	3	0	0	0.1
2022-04-01 17:18:28	97	376.5	-15	4.202	4.168	28	25	0.034	3	0	0	0.2
2022-04-01 17:18:48	97	376.7	-15.2	4.202	4.169	28	25	0.033	3	0	0	0.2
2022-04-01 17:19:08	97	376.7	-15	4.203	4.17	28	25	0.033	3	0	0	0.1
2022-04-01 17:19:28	97	376.7	-15.1	4.203	4.17	28	25	0.033	3	0	0	0
2022-04-01 17:19:48	97	377	-15.1	4.204	4.171	28	25	0.033	3	0	0	0
2022-04-01 17:20:08	97	377	-15.1	4.204	4.171	28	25	0.033	3	0	0	0.1
2022-04-01 17:20:28	97	377	-15	4.206	4.171	28	25	0.035	3	0	-1	0
2022-04-01 17:20:48	98	377	-15	4.206	4.172	28	25	0.034	3	1	0	0.2
2022-04-01 17:21:08	98	377	-15.2	4.207	4.173	28	25	0.034	3	0	0	0.2
2022-04-01 17:21:28	98	377.2	-15	4.208	4.174	28	25	0.034	3	0	0	0.2
2022-04-01 17:21:48	98	377.2	-15.2	4.209	4.175	28	25	0.034	3	0	0	0.1
2022-04-01 17:22:08	98	377.2	-15.1	4.209	4.175	28	25	0.034	3	0	0	0
2022-04-01 17:22:28	98	377.2	-15.1	4.21	4.176	28	25	0.034	3	0	0	0.1
2022-04-01 17:22:48	98	377.2	-15	4.21	4.177	28	25	0.033	3	0	0	0.1
2022-04-01 17:23:08	98	377.2	-14.9	4.211	4.177	28	25	0.034	3	0	0	0.1
2022-04-01 17:23:28	98	377.5	-15	4.212	4.177	28	25	0.035	3	0	0	0.1
2022-04-01 17:23:48	98	377.7	-15.1	4.213	4.179	28	25	0.034	3	0	0	0
2022-04-01 17:24:08	98	377.7	-15.1	4.212	4.179	28	25	0.033	3	0	0	0
2022-04-01 17:24:28	98	377.7	-15.1	4.214	4.18	28	25	0.034	3	0	0	0
2022-04-01 17:24:48	98	377.7	-15.1	4.215	4.181	28	25	0.034	3	0	0	0.1
2022-04-01 17:25:08	98	377.7	-15	4.215	4.181	28	25	0.034	3	0	0	0.1
2022-04-01 17:25:28	98	377.7	-15.1	4.216	4.182	28	25	0.034	3	0	0	0.1
2022-04-01 17:25:48	98	378	-15	4.216	4.183	28	25	0.033	3	0	0	0.1
2022-04-01 17:26:08	98	378	-15.1	4.217	4.184	28	25	0.033	3	0	0	0
2022-04-01 17:26:28	98	378.2	-15.1	4.218	4.184	28	25	0.034	3	0	0	0.1
2022-04-01 17:26:48	98	378	-15.2	4.218	4.185	28	25	0.033	3	0	0	0.2
2022-04-01 17:27:08	98	378.2	-15	4.219	4.186	28	25	0.033	3	0	0	0.1
2022-04-01 17:27:28	98	378.2	-15.1	4.22	4.186	28	25	0.034	3	0	0	0
2022-04-01 17:27:48	98	378.5	-15.1	4.221	4.187	28	25	0.034	3	0	0	0
2022-04-01 17:28:08	98	378.5	-15.1	4.222	4.188	28	25	0.034	3	0	0	0
2022-04-01 17:28:28	98	378.5	-15.1	4.222	4.188	28	25	0.034	3	0	0	0.2
2022-04-01 17:28:48	98	378.5	-15.3	4.223	4.189	28	25	0.034	3	0	0	0.5
2022-04-01 17:29:08	98	378.5	-14.8	4.224	4.189	28	25	0.035	3	0	0	0.5
2022-04-01 17:29:28	98	378.5	-15.3	4.224	4.191	28	25	0.033	3	0	0	0.1
2022-04-01 17:29:48	98	378.7	-15.2	4.225	4.191	28	25	0.034	3	0	0	0.1
2022-04-01 17:30:08	98	378.5	-15.1	4.226	4.191	28	25	0.035	3	0	0	0
2022-04-01 17:30:28	98	378.7	-15.1	4.227	4.192	28	25	0.035	3	0	-1	0
2022-04-01 17:30:48	99	379	-15.1	4.227	4.194	28	25	0.033	3	1	0	0.2
2022-04-01 17:31:08	99	379	-15.3	4.228	4.194	28	25	0.034	3	0	0	0.3
2022-04-01 17:31:28	99	379	-15	4.228	4.194	28	25	0.034	3	0	0	0.1
2022-04-01 17:31:48	99	379	-15.1	4.23	4.195	28	25	0.035	3	0	0	0.1
2022-04-01 17:32:08	99	379.2	-15	4.23	4.196	28	25	0.034	3	0	59	0
2022-04-02 04:25:28	40	329	-15	3.666	3.648	22	19	0.018	3	-59	0	0.8
2022-04-02 04:25:48	40	329.3	-14.2	3.667	3.65	22	19	0.017	3	0	0	0.7
2022-04-02 04:26:08	40	329.3	-14.9	3.668	3.651	22	19	0.017	3	0	0	0.6
2022-04-02 04:26:28	40	329.3	-14.3	3.669	3.652	22	19	0.017	3	0	0	0.2
2022-04-02 04:26:48	40	329.3	-14.5	3.671	3.654	22	19	0.017	3	0	0	0.2
2022-04-02 04:27:08	40	329.5	-14.7	3.672	3.655	22	19	0.017	3	0	-1	102.5
2022-04-02 04:27:28	41	335.3	-117.2	3.732	3.714	22	19	0.018	3	1	0	0.2
2022-04-02 04:27:48	41	336	-117.4	3.74	3.723	22	19	0.017	3	0	0	0.1
2022-04-02 04:28:08	41	336.8	-117.3	3.747	3.731	22	19	0.016	3	0	-1	0.3
2022-04-02 04:28:28	42	336.8	-117.6	3.752	3.733	23	20	0.019	3	1	0	0.8
2022-04-02 04:28:48	42	337	-116.8	3.754	3.736	23	20	0.018	3	0	-1	14.6
2022-04-02 04:29:08	43	337	-102.2	3.757	3.739	23	20	0.018	3	1	0	15.3
2022-04-02 04:29:28	43	337.8	-117.5	3.761	3.742	23	20	0.019	3	0	-1	15.7
2022-04-02 04:29:48	44	337.5	-101.8	3.757	3.738	23	20	0.019	3	1	0	15.1
2022-04-02 04:30:08	44	338.3	-116.9	3.766	3.747	24	20	0.019	4	0	-1	0
2022-04-02 04:30:28	45	338.5	-116.9	3.77	3.751	24	21	0.019	3	1	0	0.6
2022-04-02 04:30:48	45	338.3	-117.5	3.766	3.747	24	21	0.019	3	0	-1	0.1
2022-04-02 04:31:08	46	339.1	-117.6	3.775	3.756	24	21	0.019	3	1	0	0.8
2022-04-02 04:31:28	46	339.1	-116.8	3.778	3.757	24	21	0.021	3	0	-1	0.4
2022-04-02 04:31:48	47	339.6	-117.2	3.782	3.761	25	22	0.021	3	1	0	0
2022-04-02 04:32:08	47	339.8	-117.2	3.785	3.763	25	22	0.022	3	0	-1	0.1
2022-04-02 04:32:28	48	340.3	-117.3	3.789	3.767	25	22	0.022	3	1	0	0
2022-04-02 04:32:48	48	340.6	-117.3	3.792	3.77	25	22	0.022	3	0	-1	0
2022-04-02 04:33:08	49	340.8	-117.3	3.797	3.773	26	22	0.024	4	1	0	0.5
2022-04-02 04:33:28	49	341.1	-117.8	3.801	3.777	26	23	0.024	3	0	-1	0
2022-04-02 04:33:48	50	341.6	-117.8	3.805	3.78	26	23	0.025	3	1	0	0
2022-04-02 04:34:08	50	341.8	-117.8	3.808	3.784	26	23	0.024	3	0	-1	0
2022-04-02 04:34:28	51	342.3	-117.8	3.813	3.788	27	23	0.025	4	1	0	0.1
2022-04-02 04:34:48	51	342.6	-117.9	3.816	3.791	27	24	0.025	3	0	-1	0
2022-04-02 04:35:08	52	342.8	-117.9	3.821	3.794	27	24	0.027	3	1	0	0
2022-04-02 04:35:28	52	343.3	-117.9	3.825	3.798	27	24	0.027	3	0	-1	0.1
2022-04-02 04:35:48	53	343.6	-117.8	3.83	3.803	28	24	0.027	4	1	0	0.1
2022-04-02 04:36:08	53	344.3	-117.9	3.834	3.807	28	25	0.027	3	0	0	0.1
2022-04-02 04:36:28	53	344.6	-117.8	3.841	3.812	28	25	0.029	3	0	-1	0.1
2022-04-02 04:36:48	54	345.1	-117.9	3.845	3.815	28	25	0.03	3	1	0	0
2022-04-02 04:37:08	54	345.3	-117.9	3.85	3.82	28	25	0.03	3	0	-1	0
2022-04-02 04:37:28	55	345.8	-117.9	3.854	3.825	29	25	0.029	4	1	0	0.1
2022-04-02 04:37:48	55	346.1	-117.8	3.861	3.83	29	26	0.031	3	0	-1	0.1
2022-04-02 04:38:08	56	346.6	-117.9	3.866	3.834	29	26	0.032	3	1	0	0.1
2022-04-02 04:38:28	56	347.3	-118	3.87	3.839	29	26	0.031	3	0	-1	0.1
2022-04-02 04:38:48	57	347.6	-117.9	3.875	3.843	29	26	0.032	3	1	0	0
2022-04-02 04:39:08	57	348.1	-117.9	3.879	3.848	29	26	0.031	3	0	-1	0.1
2022-04-02 04:39:28	58	348.6	-117.8	3.885	3.853	29	26	0.032	3	1	0	0.1
2022-04-02 04:39:48	58	348.8	-117.9	3.89	3.857	30	27	0.033	3	0	-1	0.1
2022-04-02 04:40:08	59	349.1	-117.8	3.894	3.862	30	27	0.032	3	1	0	0.1
2022-04-02 04:40:28	59	349.8	-117.9	3.898	3.867	30	27	0.031	3	0	-1	0
2022-04-02 04:40:48	60	350.1	-117.9	3.902	3.871	30	27	0.031	3	1	0	0
2022-04-02 04:41:08	60	350.6	-117.9	3.908	3.876	30	27	0.032	3	0	-1	0
2022-04-02 04:41:28	61	350.8	-117.9	3.912	3.881	30	27	0.031	3	1	0	0.1
2022-04-02 04:41:48	61	351.6	-117.8	3.919	3.885	30	27	0.034	3	0	-1	0.1
2022-04-02 04:42:08	62	351.9	-117.9	3.922	3.889	31	27	0.033	4	1	0	0.1
2022-04-02 04:42:28	62	352.6	-117.8	3.928	3.895	31	28	0.033	3	0	-1	0
2022-04-02 04:42:48	63	352.9	-117.8	3.932	3.9	31	28	0.032	3	1	0	0.1
2022-04-02 04:43:08	63	353.4	-117.9	3.937	3.904	31	28	0.033	3	0	0	0
2022-04-02 04:43:28	63	353.6	-117.9	3.942	3.91	31	28	0.032	3	0	-1	0
2022-04-02 04:43:48	64	354.1	-117.9	3.947	3.914	31	28	0.033	3	1	0	0
2022-04-02 04:44:08	64	354.6	-117.9	3.953	3.92	31	28	0.033	3	0	-1	0
2022-04-02 04:44:28	65	354.9	-117.9	3.957	3.923	31	28	0.034	3	1	0	0
2022-04-02 04:44:48	65	355.4	-117.9	3.962	3.929	32	28	0.033	4	0	-1	1.4
2022-04-02 04:45:08	66	355.6	-116.5	3.966	3.933	32	28	0.033	4	1	0	16.5
2022-04-02 04:45:28	66	355.6	-100	3.962	3.929	32	29	0.033	3	0	-1	2.2
2022-04-02 04:45:48	67	355.6	-97.8	3.964	3.931	32	29	0.033	3	1	0	0.5
2022-04-02 04:46:08	67	356.1	-97.3	3.968	3.935	32	29	0.033	3	0	0	0.1
2022-04-02 04:46:28	67	356.1	-97.2	3.971	3.938	32	29	0.033	3	0	-1	0.2
2022-04-02 04:46:48	68	356.9	-97.4	3.977	3.943	32	29	0.034	3	1	0	0.3
2022-04-02 04:47:08	68	357.1	-97.1	3.981	3.947	32	29	0.034	3	0	-1	0.3
2022-04-02 04:47:28	69	357.6	-97.4	3.985	3.951	32	29	0.034	3	1	0	2.9
2022-04-02 04:47:48	69	357.9	-100.3	3.991	3.957	32	29	0.034	3	0	0	0.1
2022-04-02 04:48:08	69	358.4	-100.4	3.997	3.962	32	29	0.035	3	0	-1	0.4
2022-04-02 04:48:28	70	358.9	-100.8	4	3.967	32	29	0.033	3	1	0	0.2
2022-04-02 04:48:48	70	359.1	-100.6	4.004	3.971	32	29	0.033	3	0	-1	0.1
2022-04-02 04:49:08	71	359.6	-100.5	4.009	3.975	32	29	0.034	3	1	0	0
2022-04-02 04:49:28	71	359.9	-100.5	4.015	3.981	32	29	0.034	3	0	0	0
2022-04-02 04:49:48	71	360.4	-100.5	4.018	3.985	32	29	0.033	3	0	-1	0.2
2022-04-02 04:50:08	72	360.9	-100.7	4.023	3.989	32	29	0.034	3	1	0	0.1
2022-04-02 04:50:28	72	361.4	-100.6	4.027	3.993	32	29	0.034	3	0	-1	0.2
2022-04-02 04:50:48	73	361.9	-100.4	4.033	3.998	32	29	0.035	3	1	0	0.1
2022-04-02 04:51:08	73	362.4	-100.5	4.038	4.003	32	29	0.035	3	0	0	0.1
2022-04-02 04:51:28	73	362.4	-100.6	4.041	4.007	32	29	0.034	3	0	-1	0.1
2022-04-02 04:51:48	74	362.9	-100.5	4.047	4.012	32	29	0.035	3	1	0	0.3
2022-04-02 04:52:08	74	363.4	-100.8	4.051	4.015	32	29	0.036	3	0	-1	0
2022-04-02 04:52:28	75	363.9	-100.8	4.056	4.022	32	29	0.034	3	1	0	0.2
2022-04-02 04:52:48	75	364.4	-100.6	4.061	4.027	32	29	0.034	3	0	0	0.2
2022-04-02 04:53:08	75	364.7	-100.8	4.065	4.031	32	29	0.034	3	0	-1	0.2
2022-04-02 04:53:28	76	365.2	-101	4.07	4.035	32	29	0.035	3	1	0	0.2
2022-04-02 04:53:48	76	365.4	-101.2	4.075	4.041	32	29	0.034	3	0	-1	0
2022-04-02 04:54:08	77	365.9	-101.2	4.08	4.046	32	29	0.034	3	1	0	0.2
2022-04-02 04:54:28	77	366.2	-101.4	4.085	4.05	32	29	0.035	3	0	0	0.1
2022-04-02 04:54:48	77	366.7	-101.3	4.09	4.055	32	29	0.035	3	0	-1	0.1
2022-04-02 04:55:08	78	367.4	-101.2	4.095	4.061	32	29	0.034	3	1	0	54.6
2022-04-02 04:55:28	78	365.4	-46.6	4.076	4.042	32	29	0.034	3	0	-1	0.2
2022-04-02 04:55:48	79	364.9	-46.4	4.071	4.038	32	29	0.033	3	1	0	0.2
2022-04-02 04:56:08	79	364.9	-46.6	4.07	4.036	31	29	0.034	2	0	0	0
2022-04-02 04:56:28	79	364.9	-46.6	4.071	4.036	31	29	0.035	2	0	0	0.1
2022-04-02 04:56:48	79	364.9	-46.7	4.072	4.039	31	29	0.033	2	0	0	0.1
2022-04-02 04:57:08	79	365.2	-46.6	4.073	4.04	31	29	0.033	2	0	-1	0
2022-04-02 04:57:28	80	365.4	-46.6	4.076	4.042	31	29	0.034	2	1	0	0
2022-04-02 04:57:48	80	365.7	-46.6	4.078	4.044	31	28	0.034	3	0	0	0.2
2022-04-02 04:58:08	80	365.7	-46.4	4.079	4.046	31	28	0.033	3	0	0	0.2
2022-04-02 04:58:28	80	365.9	-46.6	4.082	4.047	31	28	0.035	3	0	0	0.2
2022-04-02 04:58:48	80	366.2	-46.4	4.083	4.05	31	28	0.033	3	0	-1	0.1
2022-04-02 04:59:08	81	366.4	-46.5	4.086	4.052	30	28	0.034	2	1	0	0.2
2022-04-02 04:59:28	81	366.7	-46.3	4.088	4.054	30	28	0.034	2	0	0	0.1
2022-04-02 04:59:48	81	366.7	-46.4	4.091	4.056	30	28	0.035	2	0	0	0.1
2022-04-02 05:00:08	81	366.9	-46.3	4.093	4.058	30	28	0.035	2	0	-1	0
2022-04-02 05:00:28	82	367.2	-46.3	4.095	4.061	30	28	0.034	2	1	0	0.1
2022-04-02 05:00:48	82	367.2	-46.2	4.097	4.063	30	28	0.034	2	0	0	0.2
2022-04-02 05:01:08	82	367.4	-46.4	4.099	4.065	30	28	0.034	2	0	0	0.2
2022-04-02 05:01:28	82	367.7	-46.2	4.102	4.068	30	28	0.034	2	0	0	0.2
2022-04-02 05:01:48	82	367.9	-46.4	4.104	4.069	30	27	0.035	3	0	-1	0.1
2022-04-02 05:02:08	83	368.2	-46.5	4.106	4.072	30	27	0.034	3	1	0	0.2
2022-04-02 05:02:28	83	368.4	-46.3	4.108	4.074	29	27	0.034	2	0	0	0
2022-04-02 05:02:48	83	368.7	-46.3	4.111	4.076	29	27	0.035	2	0	0	0.1
2022-04-02 05:03:08	83	368.7	-46.2	4.113	4.078	29	27	0.035	2	0	-1	0.1
2022-04-02 05:03:28	84	368.9	-46.3	4.115	4.081	29	27	0.034	2	1	0	0.1
2022-04-02 05:03:48	84	369.2	-46.4	4.117	4.083	29	27	0.034	2	0	0	1.6
2022-04-02 05:04:08	84	369.4	-48	4.12	4.086	29	27	0.034	2	0	0	0.4
2022-04-02 05:04:28	84	369.7	-48.4	4.123	4.09	29	27	0.033	2	0	0	0.2
2022-04-02 05:04:48	84	369.9	-48.6	4.125	4.092	29	27	0.033	2	0	-1	0.2
2022-04-02 05:05:08	85	370.2	-48.4	4.128	4.094	29	27	0.034	2	1	0	0
2022-04-02 05:05:28	85	370.4	-48.4	4.131	4.096	29	27	0.035	2	0	0	0.1
2022-04-02 05:05:48	85	370.4	-48.5	4.133	4.099	29	27	0.034	2	0	0	0.1
2022-04-02 05:06:08	85	370.7	-48.6	4.135	4.101	28	26	0.034	2	0	-1	0.1
2022-04-02 05:06:28	86	370.9	-48.5	4.137	4.103	28	26	0.034	2	1	0	0.1
2022-04-02 05:06:48	86	371.2	-48.4	4.14	4.105	28	26	0.035	2	0	0	0.1
2022-04-02 05:07:08	86	371.4	-48.3	4.142	4.108	28	26	0.034	2	0	0	0.3
2022-04-02 05:07:28	86	371.7	-48.6	4.145	4.11	28	26	0.035	2	0	0	0.2
2022-04-02 05:07:48	86	371.9	-48.4	4.147	4.113	28	26	0.034	2	0	-1	0
2022-04-02 05:08:08	87	371.9	-48.4	4.149	4.115	28	26	0.034	2	1	0	0.1
2022-04-02 05:08:28	87	372.2	-48.5	4.151	4.117	28	26	0.034	2	0	-1	0
2022-04-02 05:08:48	88	372.4	-48.5	4.154	4.119	28	26	0.035	2	1	0	0.1
2022-04-02 05:09:08	88	372.4	-48.6	4.156	4.122	28	26	0.034	2	0	0	0
2022-04-02 05:09:28	88	372.7	-48.6	4.159	4.124	28	26	0.035	2	0	-1	0.1
2022-04-02 05:09:48	89	372.9	-48.5	4.161	4.126	28	26	0.035	2	1	0	0.1
2022-04-02 05:10:08	89	373.4	-48.4	4.163	4.129	28	26	0.034	2	0	-1	0.2
2022-04-02 05:10:28	90	373.4	-48.6	4.166	4.131	28	26	0.035	2	1	0	0.3
2022-04-02 05:10:48	90	373.7	-48.3	4.168	4.133	28	26	0.035	2	0	0	0.1
2022-04-02 05:11:08	90	373.7	-48.4	4.171	4.135	28	26	0.036	2	0	-1	0.1
2022-04-02 05:11:28	91	374.2	-48.5	4.173	4.138	28	26	0.035	2	1	0	0
2022-04-02 05:11:48	91	374.2	-48.5	4.175	4.139	28	26	0.036	2	0	0	0.1
2022-04-02 05:12:08	91	374.4	-48.4	4.177	4.143	28	26	0.034	2	0	-1	0
2022-04-02 05:12:28	92	374.7	-48.4	4.179	4.145	28	26	0.034	2	1	0	0.2
2022-04-02 05:12:48	92	374.9	-48.6	4.181	4.147	28	26	0.034	2	0	0	0.1
2022-04-02 05:13:08	92	375.2	-48.5	4.184	4.149	28	26	0.035	2	0	-1	0
2022-04-02 05:13:28	93	375.4	-48.5	4.186	4.152	28	26	0.034	2	1	0	0
2022-04-02 05:13:48	93	375.4	-48.5	4.19	4.153	28	26	0.037	2	0	0	0
2022-04-02 05:14:08	93	375.7	-48.5	4.191	4.156	28	26	0.035	2	0	-1	0
2022-04-02 05:14:28	94	375.9	-48.5	4.194	4.158	28	26	0.036	2	1	0	0.1
2022-04-02 05:14:48	94	376.2	-48.4	4.196	4.161	28	26	0.035	2	0	0	0
2022-04-02 05:15:08	94	376.5	-48.4	4.198	4.164	28	26	0.034	2	0	-1	0.1
2022-04-02 05:15:28	95	376.5	-48.5	4.201	4.166	28	26	0.035	2	1	0	0
2022-04-02 05:15:48	95	377	-48.5	4.202	4.168	28	26	0.034	2	0	0	0.1
2022-04-02 05:16:08	95	377	-48.6	4.205	4.171	28	26	0.034	2	0	-1	0.3
2022-04-02 05:16:28	96	377.2	-48.3	4.207	4.172	28	26	0.035	2	1	0	0.3
2022-04-02 05:16:48	96	377.5	-48.6	4.209	4.175	28	26	0.034	2	0	0	0.1
2022-04-02 05:17:08	96	377.7	-48.5	4.212	4.177	28	26	0.035	2	0	0	0.1
2022-04-02 05:17:28	96	377.7	-48.4	4.214	4.18	28	26	0.034	2	0	-1	0.2
2022-04-02 05:17:48	97	378	-48.6	4.217	4.182	28	26	0.035	2	1	0	33.2
2022-04-02 05:18:08	97	376.2	-15.4	4.198	4.164	28	26	0.034	2	0	0	0
2022-04-02 05:18:28	97	376.2	-15.4	4.196	4.161	28	26	0.035	2	0	0	0.2
2022-04-02 05:18:48	97	375.9	-15.2	4.195	4.16	28	26	0.035	2	0	0	0.2
2022-04-02 05:19:08	97	375.9	-15.4	4.194	4.159	28	26	0.035	2	0	0	0.1
2022-04-02 05:19:28	97	375.7	-15.3	4.194	4.16	28	26	0.034	2	0	0	0.1
2022-04-02 05:19:48	97	375.9	-15.4	4.193	4.16	28	26	0.033	2	0	0	0.1
2022-04-02 05:20:08	97	375.7	-15.3	4.194	4.16	28	26	0.034	2	0	0	0.1
2022-04-02 05:20:28	97	375.9	-15.4	4.195	4.161	28	26	0.034	2	0	0	0
2022-04-02 05:20:48	97	376.2	-15.4	4.194	4.161	28	26	0.033	2	0	0	0.1
2022-04-02 05:21:08	97	375.9	-15.5	4.195	4.161	28	26	0.034	2	0	0	0.2
2022-04-02 05:21:28	97	376.2	-15.3	4.195	4.162	28	26	0.033	2	0	0	0.1
2022-04-02 05:21:48	97	376.2	-15.2	4.196	4.162	28	26	0.034	2	0	0	0.2
2022-04-02 05:22:08	97	376.2	-15.4	4.197	4.163	28	26	0.034	2	0	0	0.2
2022-04-02 05:22:28	97	376.2	-15.6	4.198	4.163	28	26	0.035	2	0	0	0.2
2022-04-02 05:22:48	97	376.2	-15.4	4.197	4.164	28	26	0.033	2	0	0	0.1
2022-04-02 05:23:08	97	376.2	-15.3	4.198	4.165	28	26	0.033	2	0	0	0
2022-04-02 05:23:28	97	376.2	-15.3	4.198	4.165	28	26	0.033	2	0	0	0
2022-04-02 05:23:48	97	376.5	-15.3	4.199	4.166	28	26	0.033	2	0	0	0
2022-04-02 05:24:08	97	376.5	-15.3	4.2	4.166	28	26	0.034	2	0	0	0
2022-04-02 05:24:28	97	376.5	-15.3	4.2	4.168	28	26	0.032	2	0	0	0.1
2022-04-02 05:24:48	97	376.5	-15.4	4.201	4.168	28	26	0.033	2	0	0	0.1
2022-04-02 05:25:08	97	376.7	-15.5	4.202	4.168	28	26	0.034	2	0	0	0.1
2022-04-02 05:25:28	97	376.7	-15.4	4.202	4.169	28	26	0.033	2	0	0	0
2022-04-02 05:25:48	97	376.7	-15.4	4.203	4.169	28	26	0.034	2	0	0	0
2022-04-02 05:26:08	97	376.7	-15.4	4.204	4.17	28	26	0.034	2	0	0	0.2
2022-04-02 05:26:28	97	377	-15.2	4.204	4.171	28	25	0.033	3	0	0	0
2022-04-02 05:26:48	97	377	-15.2	4.205	4.171	28	25	0.034	3	0	0	0.1
2022-04-02 05:27:08	97	377	-15.3	4.205	4.172	28	25	0.033	3	0	0	0
2022-04-02 05:27:28	97	377	-15.3	4.207	4.173	28	25	0.034	3	0	0	0.1
2022-04-02 05:27:48	97	377.2	-15.4	4.208	4.173	28	25	0.035	3	0	0	0.2
2022-04-02 05:28:08	97	377.2	-15.2	4.208	4.174	28	25	0.034	3	0	0	0.2
2022-04-02 05:28:28	97	377.2	-15.4	4.208	4.175	28	25	0.033	3	0	-1	0.1
2022-04-02 05:28:48	98	377.2	-15.3	4.21	4.175	28	25	0.035	3	1	0	0.1
2022-04-02 05:29:08	98	377.2	-15.4	4.21	4.176	28	25	0.034	3	0	0	0.1
2022-04-02 05:29:28	98	377.2	-15.3	4.209	4.177	28	25	0.032	3	0	0	0.1
2022-04-02 05:29:48	98	377.2	-15.2	4.211	4.178	28	25	0.033	3	0	0	0.1
2022-04-02 05:30:08	98	377.5	-15.3	4.211	4.178	28	25	0.033	3	0	0	0
2022-04-02 05:30:28	98	377.5	-15.3	4.212	4.178	28	25	0.034	3	0	0	0.1
2022-04-02 05:30:48	98	377.7	-15.2	4.213	4.18	28	25	0.033	3	0	0	0.1
2022-04-02 05:31:08	98	377.7	-15.3	4.213	4.18	28	25	0.033	3	0	0	0.1
2022-04-02 05:31:28	98	377.7	-15.2	4.215	4.181	28	25	0.034	3	0	0	0.1
2022-04-02 05:31:48	98	377.7	-15.3	4.215	4.182	28	25	0.033	3	0	0	0.1
2022-04-02 05:32:08	98	378	-15.4	4.216	4.182	28	25	0.034	3	0	0	0.1
2022-04-02 05:32:28	98	378	-15.3	4.216	4.183	28	25	0.033	3	0	0	0.1
2022-04-02 05:32:48	98	378	-15.4	4.217	4.184	28	25	0.033	3	0	0	0
2022-04-02 05:33:08	98	378	-15.4	4.218	4.185	28	25	0.033	3	0	0	0.1
2022-04-02 05:33:28	98	378	-15.3	4.219	4.185	28	25	0.034	3	0	0	0.2
2022-04-02 05:33:48	98	378.2	-15.5	4.22	4.186	28	25	0.034	3	0	0	0.1
2022-04-02 05:34:08	98	378.2	-15.4	4.22	4.186	28	25	0.034	3	0	0	0.1
2022-04-02 05:34:28	98	378.5	-15.3	4.221	4.187	28	25	0.034	3	0	0	0.2
2022-04-02 05:34:48	98	378.2	-15.1	4.222	4.188	28	25	0.034	3	0	0	0.3
2022-04-02 05:35:08	98	378.5	-15.4	4.222	4.189	28	25	0.033	3	0	0	0
2022-04-02 05:35:28	98	378.5	-15.4	4.224	4.188	28	25	0.036	3	0	0	0.1
2022-04-02 05:35:48	98	378.7	-15.5	4.224	4.19	28	25	0.034	3	0	0	0.2
2022-04-02 05:36:08	98	378.7	-15.3	4.224	4.19	28	25	0.034	3	0	0	0.1
2022-04-02 05:36:28	98	378.7	-15.4	4.226	4.191	28	25	0.035	3	0	0	0.3
2022-04-02 05:36:48	98	379	-15.1	4.226	4.192	28	25	0.034	3	0	-1	0.3
2022-04-02 05:37:08	99	379	-15.4	4.227	4.192	28	25	0.035	3	1	0	0
2022-04-02 05:37:28	99	379	-15.4	4.228	4.193	28	25	0.035	3	0	0	0.1
2022-04-02 05:37:48	99	379	-15.3	4.229	4.194	28	25	0.035	3	0	0	0
2022-04-02 05:38:08	99	379.2	-15.3	4.229	4.195	28	25	0.034	3	0	0	0.1
2022-04-02 05:38:28	99	379.2	-15.2	4.23	4.195	28	25	0.035	3	0	71	0.3
2022-04-02 16:29:08	28	325	-14.9	3.628	3.604	24	21	0.024	3	-71	0	0.1
2022-04-02 16:29:28	28	325.5	-15	3.63	3.605	24	21	0.025	3	0	0	0.1
2022-04-02 16:29:48	28	325.7	-14.9	3.631	3.607	24	21	0.024	3	0	0	0.4
2022-04-02 16:30:08	28	325.7	-15.3	3.633	3.609	24	21	0.024	3	0	0	0.2
2022-04-02 16:30:28	28	325.5	-15.5	3.634	3.608	24	21	0.026	3	0	0	0
2022-04-02 16:30:48	28	325.5	-15.5	3.636	3.609	24	21	0.027	3	0	0	104.5
2022-04-02 16:31:08	28	331.3	-120	3.693	3.667	24	21	0.026	3	0	-1	0.6
2022-04-02 16:31:28	29	332.8	-119.4	3.706	3.682	24	21	0.024	3	1	0	0.1
2022-04-02 16:31:48	29	333.3	-119.5	3.713	3.691	25	21	0.022	4	0	-1	0.1
2022-04-02 16:32:08	30	334	-119.6	3.721	3.699	25	21	0.022	4	1	0	0.4
2022-04-02 16:32:28	30	334.3	-120	3.722	3.702	25	21	0.02	4	0	-1	0.6
2022-04-02 16:32:48	31	334.8	-119.4	3.728	3.707	25	21	0.021	4	1	0	0.2
2022-04-02 16:33:08	31	335.3	-119.6	3.732	3.712	25	21	0.02	4	0	-1	0.3
2022-04-02 16:33:28	32	335.3	-119.9	3.733	3.715	25	22	0.018	3	1	0	0.6
2022-04-02 16:33:48	32	335.5	-119.3	3.734	3.718	25	22	0.016	3	0	-1	0.2
2022-04-02 16:34:08	33	335.5	-119.5	3.739	3.719	25	22	0.02	3	1	0	0.4
2022-04-02 16:34:28	33	335.8	-119.9	3.738	3.721	25	22	0.017	3	0	-1	0.3
2022-04-02 16:34:48	34	336.3	-119.6	3.743	3.724	25	22	0.019	3	1	0	0.1
2022-04-02 16:35:08	34	336.3	-119.7	3.745	3.725	25	22	0.02	3	0	-1	0.1
2022-04-02 16:35:28	35	336.5	-119.8	3.745	3.729	25	22	0.016	3	1	0	0
2022-04-02 16:35:48	35	336.8	-119.8	3.749	3.729	25	22	0.02	3	0	-1	0.3
2022-04-02 16:36:08	36	337	-119.5	3.751	3.735	26	22	0.016	4	1	0	0.2
2022-04-02 16:36:28	36	337.3	-119.7	3.754	3.737	26	22	0.017	4	0	-1	0.5
2022-04-02 16:36:48	37	337.5	-120.2	3.757	3.74	26	22	0.017	4	1	0	0.6
2022-04-02 16:37:08	37	337.8	-119.6	3.761	3.741	26	22	0.02	4	0	-1	0.2
2022-04-02 16:37:28	38	337.8	-119.8	3.761	3.742	26	23	0.019	3	1	0	0.2
2022-04-02 16:37:48	38	338	-120	3.765	3.746	26	23	0.019	3	0	-1	0.2
2022-04-02 16:38:08	39	338.5	-119.8	3.767	3.747	26	23	0.02	3	1	0	0.2
2022-04-02 16:38:28	39	338.5	-119.6	3.769	3.751	26	23	0.018	3	0	-1	0
2022-04-02 16:38:48	40	339.1	-119.6	3.773	3.753	26	23	0.02	3	1	0	0.1
2022-04-02 16:39:08	40	339.1	-119.5	3.778	3.754	26	23	0.024	3	0	-1	0.6
2022-04-02 16:39:28	41	339.6	-120.1	3.779	3.76	26	23	0.019	3	1	0	0.7
2022-04-02 16:39:48	41	339.6	-119.4	3.782	3.76	26	23	0.022	3	0	0	119.6
2022-04-02 16:40:08	41	333.5	0.2	3.719	3.698	26	23	0.021	3	0	-1	120
2022-04-02 16:40:28	42	339.1	-119.8	3.78	3.759	27	23	0.021	4	1	0	0.2
2022-04-02 16:40:48	42	339.8	-119.6	3.787	3.766	27	23	0.021	4	0	-1	0.1
2022-04-02 16:41:08	43	340.3	-119.7	3.794	3.768	27	24	0.026	3	1	0	0.1
2022-04-02 16:41:28	43	340.8	-119.6	3.795	3.773	27	24	0.022	3	0	-1	0.2
2022-04-02 16:41:48	44	341.1	-119.8	3.8	3.777	27	24	0.023	3	1	0	0
2022-04-02 16:42:08	44	341.3	-119.8	3.803	3.778	27	24	0.025	3	0	-1	0.1
2022-04-02 16:42:28	45	341.8	-119.7	3.808	3.782	27	24	0.026	3	1	0	0.2
2022-04-02 16:42:48	45	341.8	-119.9	3.81	3.787	27	24	0.023	3	0	-1	0.1
2022-04-02 16:43:08	46	342.6	-119.8	3.815	3.788	27	24	0.027	3	1	0	0
2022-04-02 16:43:28	46	342.6	-119.8	3.819	3.793	27	24	0.026	3	0	-1	0.1
2022-04-02 16:43:48	47	343.1	-119.7	3.821	3.796	28	24	0.025	4	1	0	0.2
2022-04-02 16:44:08	47	343.3	-119.9	3.828	3.799	28	25	0.029	3	0	-1	0
2022-04-02 16:44:28	48	343.6	-119.9	3.831	3.803	28	25	0.028	3	1	0	0.2
2022-04-02 16:44:48	48	344.1	-119.7	3.835	3.806	28	25	0.029	3	0	-1	0.2
2022-04-02 16:45:08	49	344.3	-119.9	3.837	3.812	28	25	0.025	3	1	0	0
2022-04-02 16:45:28	49	344.8	-119.9	3.84	3.814	28	25	0.026	3	0	-1	0
2022-04-02 16:45:48	50	345.1	-119.9	3.845	3.817	28	25	0.028	3	1	0	0.1
2022-04-02 16:46:08	50	345.3	-119.8	3.849	3.821	28	25	0.028	3	0	-1	0
2022-04-02 16:46:28	51	345.8	-119.8	3.855	3.826	28	25	0.029	3	1	0	0.1
2022-04-02 16:46:48	51	346.3	-119.9	3.858	3.831	29	25	0.027	4	0	-1	0
2022-04-02 16:47:08	52	346.6	-119.9	3.863	3.833	29	26	0.03	3	1	0	0.1
2022-04-02 16:47:28	52	347.1	-120	3.867	3.836	29	26	0.031	3	0	-1	0.2
2022-04-02 16:47:48	53	347.3	-119.8	3.871	3.841	29	26	0.03	3	1	0	0
2022-04-02 16:48:08	53	347.8	-119.8	3.874	3.846	29	26	0.028	3	0	-1	0.2
2022-04-02 16:48:28	54	347.8	-120	3.879	3.848	29	26	0.031	3	1	0	0.2
2022-04-02 16:48:48	54	348.3	-119.8	3.884	3.853	29	26	0.031	3	0	-1	0.1
2022-04-02 16:49:08	55	348.8	-119.9	3.887	3.858	29	26	0.029	3	1	0	0.2
2022-04-02 16:49:28	55	349.3	-120.1	3.891	3.862	29	26	0.029	3	0	-1	0.1
2022-04-02 16:49:48	56	349.6	-120	3.896	3.868	30	26	0.028	4	1	0	0.2
2022-04-02 16:50:08	56	350.3	-119.8	3.902	3.87	30	27	0.032	3	0	0	0
2022-04-02 16:50:28	56	350.6	-119.8	3.906	3.874	30	27	0.032	3	0	-1	0.2
2022-04-02 16:50:48	57	351.1	-120	3.91	3.88	30	27	0.03	3	1	0	0.1
2022-04-02 16:51:08	57	351.4	-119.9	3.916	3.883	30	27	0.033	3	0	-1	0.1
2022-04-02 16:51:28	58	351.6	-120	3.919	3.889	30	27	0.03	3	1	0	0
2022-04-02 16:51:48	58	352.1	-120	3.925	3.894	30	27	0.031	3	0	-1	0.1
2022-04-02 16:52:08	59	352.9	-119.9	3.93	3.898	30	27	0.032	3	1	0	0
2022-04-02 16:52:28	59	352.9	-119.9	3.935	3.902	30	27	0.033	3	0	-1	0.1
2022-04-02 16:52:48	60	353.4	-120	3.938	3.908	31	27	0.03	4	1	0	0
2022-04-02 16:53:08	60	354.1	-120	3.943	3.912	31	27	0.031	4	0	-1	0.1
2022-04-02 16:53:28	61	354.4	-119.9	3.949	3.916	31	28	0.033	3	1	0	0
2022-04-02 16:53:48	61	354.9	-119.9	3.954	3.922	31	28	0.032	3	0	-1	0.2
2022-04-02 16:54:08	62	355.4	-120.1	3.96	3.926	31	28	0.034	3	1	0	0.3
2022-04-02 16:54:28	62	355.6	-119.8	3.964	3.93	31	28	0.034	3	0	-1	14.8
2022-04-02 16:54:48	63	355.4	-105	3.961	3.93	31	28	0.031	3	1	0	0
2022-04-02 16:55:08	63	355.6	-105	3.965	3.931	31	28	0.034	3	0	-1	0
2022-04-02 16:55:28	64	356.1	-105	3.969	3.935	31	28	0.034	3	1	0	0.1
2022-04-02 16:55:48	64	356.4	-104.9	3.972	3.94	31	28	0.032	3	0	0	0.1
2022-04-02 16:56:08	64	356.9	-105	3.977	3.945	32	28	0.032	4	0	-1	1.4
2022-04-02 16:56:28	65	357.1	-103.6	3.981	3.947	32	28	0.034	4	1	0	1.4
2022-04-02 16:56:48	65	357.6	-102.2	3.984	3.951	32	28	0.033	4	0	-1	1
2022-04-02 16:57:08	66	357.6	-101.2	3.987	3.955	32	29	0.032	3	1	0	0.4
2022-04-02 16:57:28	66	358.1	-100.8	3.991	3.958	32	29	0.033	3	0	0	0.3
2022-04-02 16:57:48	66	358.4	-101.1	3.996	3.964	32	29	0.032	3	0	-1	0
2022-04-02 16:58:08	67	358.9	-101.1	4	3.967	32	29	0.033	3	1	0	0.5
2022-04-02 16:58:28	67	359.1	-100.6	4.006	3.972	32	29	0.034	3	0	-1	0.3
2022-04-02 16:58:48	68	359.6	-100.9	4.009	3.977	32	29	0.032	3	1	0	0.4
2022-04-02 16:59:08	68	360.1	-100.5	4.014	3.981	32	29	0.033	3	0	0	1.5
2022-04-02 16:59:28	68	360.4	-102	4.02	3.986	32	29	0.034	3	0	-1	0.3
2022-04-02 16:59:48	69	361.1	-102.3	4.025	3.99	32	29	0.035	3	1	0	0.4
2022-04-02 17:00:08	69	361.1	-102.7	4.029	3.995	32	29	0.034	3	0	-1	0.4
2022-04-02 17:00:28	70	361.6	-102.3	4.034	3.999	32	29	0.035	3	1	0	0.3
2022-04-02 17:00:48	70	362.1	-102	4.04	4.004	32	29	0.036	3	0	-1	0.4
2022-04-02 17:01:08	71	362.6	-102.4	4.043	4.01	32	29	0.033	3	1	0	0.3
2022-04-02 17:01:28	71	362.9	-102.1	4.048	4.014	32	29	0.034	3	0	0	0.1
2022-04-02 17:01:48	71	363.6	-102.2	4.053	4.017	32	29	0.036	3	0	-1	0.2
2022-04-02 17:02:08	72	363.9	-102.4	4.057	4.023	32	29	0.034	3	1	0	0.1
2022-04-02 17:02:28	72	364.4	-102.3	4.062	4.029	32	29	0.033	3	0	-1	0.2
2022-04-02 17:02:48	73	365.2	-102.5	4.067	4.033	32	29	0.034	3	1	0	0.1
2022-04-02 17:03:08	73	365.2	-102.4	4.073	4.037	32	29	0.036	3	0	0	0.2
2022-04-02 17:03:28	73	365.9	-102.2	4.077	4.043	32	29	0.034	3	0	-1	0.2
2022-04-02 17:03:48	74	366.2	-102.4	4.08	4.049	32	29	0.031	3	1	0	0
2022-04-02 17:04:08	74	366.7	-102.4	4.086	4.053	32	29	0.033	3	0	-1	0
2022-04-02 17:04:28	75	366.9	-102.4	4.092	4.056	32	29	0.036	3	1	0	0.4
2022-04-02 17:04:48	75	367.4	-102.8	4.097	4.061	32	29	0.036	3	0	0	55.7
2022-04-02 17:05:08	75	365.2	-47.1	4.073	4.038	32	29	0.035	3	0	-1	0
2022-04-02 17:05:28	76	364.7	-47.1	4.07	4.036	32	29	0.034	3	1	0	0
2022-04-02 17:05:48	76	364.7	-47.1	4.07	4.036	32	29	0.034	3	0	0	0
2022-04-02 17:06:08	76	364.9	-47.1	4.071	4.036	31	29	0.035	2	0	-1	0.1
2022-04-02 17:06:28	77	365.2	-47.2	4.071	4.038	31	28	0.033	3	1	0	0
2022-04-02 17:06:48	77	365.2	-47.2	4.073	4.04	31	28	0.033	3	0	0	0.1
2022-04-02 17:07:08	77	365.4	-47.1	4.076	4.041	31	28	0.035	3	0	-1	0
2022-04-02 17:07:28	78	365.4	-47.1	4.078	4.043	31	28	0.035	3	1	0	0
2022-04-02 17:07:48	78	365.7	-47.1	4.08	4.045	31	28	0.035	3	0	0	0.2
2022-04-02 17:08:08	78	365.9	-47.3	4.081	4.047	31	28	0.034	3	0	-1	0.2
2022-04-02 17:08:28	79	366.2	-47.1	4.083	4.049	31	28	0.034	3	1	0	0.2
2022-04-02 17:08:48	79	366.2	-47.3	4.086	4.052	31	28	0.034	3	0	0	0.1
2022-04-02 17:09:08	79	366.7	-47.2	4.088	4.054	31	28	0.034	3	0	-1	0.2
2022-04-02 17:09:28	80	366.7	-47	4.09	4.056	31	28	0.034	3	1	0	0.2
2022-04-02 17:09:48	80	366.9	-47.2	4.092	4.058	30	28	0.034	2	0	0	0.1
2022-04-02 17:10:08	80	367.2	-47.3	4.094	4.06	30	28	0.034	2	0	0	0.2
2022-04-02 17:10:28	80	367.4	-47.1	4.097	4.062	30	27	0.035	3	0	-1	0.3
2022-04-02 17:10:48	81	367.4	-47.4	4.099	4.065	30	27	0.034	3	1	0	0.3
2022-04-02 17:11:08	81	367.7	-47.1	4.101	4.068	30	27	0.033	3	0	0	0
2022-04-02 17:11:28	81	367.9	-47.1	4.103	4.07	30	27	0.033	3	0	-1	0.2
2022-04-02 17:11:48	82	368.2	-46.9	4.105	4.072	30	27	0.033	3	1	0	0.3
2022-04-02 17:12:08	82	368.4	-47.2	4.108	4.073	30	27	0.035	3	0	0	0.1
2022-04-02 17:12:28	82	368.7	-47.3	4.111	4.076	30	27	0.035	3	0	0	0.2
2022-04-02 17:12:48	82	368.7	-47.1	4.113	4.079	30	27	0.034	3	0	-1	0.2
2022-04-02 17:13:08	83	368.9	-47.3	4.115	4.081	30	27	0.034	3	1	0	0.2
2022-04-02 17:13:28	83	369.2	-47.1	4.118	4.084	29	27	0.034	2	0	0	0
2022-04-02 17:13:48	83	369.4	-47.1	4.12	4.085	29	27	0.035	2	0	0	0.2
2022-04-02 17:14:08	83	369.4	-46.9	4.122	4.088	29	26	0.034	3	0	-1	0.1
2022-04-02 17:14:28	84	369.7	-47	4.125	4.09	29	26	0.035	3	1	0	0.1
2022-04-02 17:14:48	84	369.9	-47.1	4.127	4.092	29	26	0.035	3	0	0	0
2022-04-02 17:15:08	84	370.2	-47.1	4.129	4.095	29	26	0.034	3	0	-1	1.7
2022-04-02 17:15:28	85	370.7	-48.8	4.132	4.097	29	26	0.035	3	1	0	0.6
2022-04-02 17:15:48	85	370.7	-49.4	4.135	4.101	29	26	0.034	3	0	0	0.4
2022-04-02 17:16:08	85	370.9	-49	4.138	4.103	29	26	0.035	3	0	0	0.5
2022-04-02 17:16:28	85	371.2	-49.5	4.14	4.105	29	26	0.035	3	0	-1	0.5
2022-04-02 17:16:48	86	371.4	-49	4.142	4.108	29	26	0.034	3	1	0	0.3
2022-04-02 17:17:08	86	371.4	-49.3	4.145	4.11	29	26	0.035	3	0	0	0.3
2022-04-02 17:17:28	86	371.7	-49	4.147	4.112	29	26	0.035	3	0	0	0.1
2022-04-02 17:17:48	86	372.2	-49.1	4.149	4.116	28	26	0.033	2	0	-1	0.3
2022-04-02 17:18:08	87	372.2	-49.4	4.152	4.117	28	26	0.035	2	1	0	0.3
2022-04-02 17:18:28	87	372.4	-49.1	4.155	4.12	28	26	0.035	2	0	-1	0.3
2022-04-02 17:18:48	88	372.7	-49.4	4.157	4.123	28	25	0.034	3	1	0	0.2
2022-04-02 17:19:08	88	372.7	-49.2	4.159	4.125	28	25	0.034	3	0	0	0
2022-04-02 17:19:28	88	372.9	-49.2	4.161	4.127	28	25	0.034	3	0	-1	0.2
2022-04-02 17:19:48	89	373.4	-49	4.164	4.129	28	25	0.035	3	1	0	0.3
2022-04-02 17:20:08	89	373.4	-49.3	4.166	4.131	28	25	0.035	3	0	-1	0.1
2022-04-02 17:20:28	90	373.7	-49.2	4.168	4.134	28	25	0.034	3	1	0	0.3
2022-04-02 17:20:48	90	373.9	-49.5	4.171	4.136	28	25	0.035	3	0	0	0.3
2022-04-02 17:21:08	90	374.2	-49.2	4.173	4.139	28	25	0.034	3	0	-1	0.1
2022-04-02 17:21:28	91	374.2	-49.3	4.175	4.142	28	25	0.033	3	1	0	0
2022-04-02 17:21:48	91	374.4	-49.3	4.178	4.143	28	25	0.035	3	0	-1	0
2022-04-02 17:22:08	92	374.7	-49.3	4.181	4.145	28	25	0.036	3	1	0	0.1
2022-04-02 17:22:28	92	374.9	-49.2	4.182	4.148	28	25	0.034	3	0	0	0.1
2022-04-02 17:22:48	92	375.2	-49.3	4.185	4.15	28	25	0.035	3	0	-1	0.1
2022-04-02 17:23:08	93	375.4	-49.4	4.187	4.152	28	25	0.035	3	1	0	0.2
2022-04-02 17:23:28	93	375.7	-49.2	4.19	4.156	28	25	0.034	3	0	0	0.2
2022-04-02 17:23:48	93	375.7	-49.4	4.193	4.157	28	25	0.036	3	0	-1	0.2
2022-04-02 17:24:08	94	376.2	-49.2	4.194	4.16	28	25	0.034	3	1	0	0
2022-04-02 17:24:28	94	376.2	-49.2	4.197	4.163	28	25	0.034	3	0	0	0
2022-04-02 17:24:48	94	376.5	-49.2	4.199	4.164	28	25	0.035	3	0	-1	0
2022-04-02 17:25:08	95	376.7	-49.2	4.202	4.167	28	25	0.035	3	1	0	0.1
2022-04-02 17:25:28	95	377	-49.1	4.204	4.169	28	25	0.035	3	0	0	0.1
2022-04-02 17:25:48	95	377.2	-49	4.206	4.171	28	25	0.035	3	0	-1	0.3
2022-04-02 17:26:08	96	377.2	-49.3	4.208	4.174	28	25	0.034	3	1	0	0.3
2022-04-02 17:26:28	96	377.5	-49	4.211	4.176	28	25	0.035	3	0	0	0.5
2022-04-02 17:26:48	96	377.7	-49.5	4.214	4.179	28	25	0.035	3	0	-1	0.3
2022-04-02 17:27:08	97	378	-49.2	4.216	4.181	28	25	0.035	3	1	0	34.2
2022-04-02 17:27:28	97	376.5	-15	4.201	4.164	28	25	0.037	3	0	0	0.2
2022-04-02 17:27:48	97	376.2	-15.2	4.197	4.161	28	25	0.036	3	0	0	0
2022-04-02 17:28:08	97	376.2	-15.2	4.195	4.16	28	25	0.035	3	0	0	0.2
2022-04-02 17:28:28	97	375.9	-15	4.194	4.159	28	25	0.035	3	0	0	0
2022-04-02 17:28:48	97	375.7	-15	4.193	4.159	28	25	0.034	3	0	0	0
2022-04-02 17:29:08	97	375.7	-15	4.193	4.159	28	25	0.034	3	0	0	0.1
2022-04-02 17:29:28	97	375.9	-14.9	4.193	4.159	28	25	0.034	3	0	0	0.4
2022-04-02 17:29:48	97	375.9	-15.3	4.193	4.159	28	25	0.034	3	0	0	0.3
2022-04-02 17:30:08	97	375.9	-15	4.193	4.159	28	25	0.034	3	0	0	0.3
2022-04-02 17:30:28	97	375.9	-15.3	4.194	4.16	28	25	0.034	3	0	0	0.1
2022-04-02 17:30:48	97	375.7	-15.2	4.193	4.16	28	25	0.033	3	0	0	0.1
2022-04-02 17:31:08	97	376.2	-15.3	4.194	4.16	28	25	0.034	3	0	0	0.3
2022-04-02 17:31:28	97	375.9	-15	4.195	4.161	28	25	0.034	3	0	0	0.2
2022-04-02 17:31:48	97	376.2	-15.2	4.195	4.162	28	25	0.033	3	0	0	0.2
2022-04-02 17:32:08	97	375.7	-15	4.196	4.162	28	25	0.034	3	0	0	0
2022-04-02 17:32:28	97	376.2	-15	4.196	4.162	28	25	0.034	3	0	0	0.1
2022-04-02 17:32:48	97	376.2	-15.1	4.197	4.163	28	25	0.034	3	0	0	0.1
2022-04-02 17:33:08	97	376.5	-15	4.197	4.164	28	25	0.033	3	0	0	0.2
2022-04-02 17:33:28	97	376.5	-15.2	4.198	4.164	28	25	0.034	3	0	0	0.8
2022-04-02 17:33:48	97	376.2	-14.4	4.198	4.165	28	25	0.033	3	0	0	0.8
2022-04-02 17:34:08	97	376.5	-15.2	4.199	4.165	28	25	0.034	3	0	0	0.2
2022-04-02 17:34:28	97	376.5	-15	4.199	4.166	28	25	0.033	3	0	0	0.1
2022-04-02 17:34:48	97	376.5	-14.9	4.2	4.167	28	25	0.033	3	0	0	0.1
2022-04-02 17:35:08	97	376.5	-15	4.201	4.167	28	25	0.034	3	0	0	0.2
2022-04-02 17:35:28	97	376.5	-15.2	4.201	4.168	28	25	0.033	3	0	0	0
2022-04-02 17:35:48	97	376.5	-15.2	4.202	4.168	28	25	0.034	3	0	0	0
2022-04-02 17:36:08	97	377	-15.2	4.202	4.168	28	25	0.034	3	0	0	0.2
2022-04-02 17:36:28	97	377	-15	4.203	4.17	28	25	0.033	3	0	0	0.1
2022-04-02 17:36:48	97	376.7	-15.1	4.204	4.17	28	25	0.034	3	0	0	0
2022-04-02 17:37:08	97	377	-15.1	4.205	4.171	28	25	0.034	3	0	0	0
2022-04-02 17:37:28	97	377	-15.1	4.206	4.171	28	25	0.035	3	0	0	0
2022-04-02 17:37:48	97	377	-15.1	4.206	4.172	28	25	0.034	3	0	0	0.1
2022-04-02 17:38:08	97	377	-15.2	4.207	4.173	28	25	0.034	3	0	0	0.3
2022-04-02 17:38:28	97	377.2	-14.9	4.207	4.174	28	25	0.033	3	0	0	0.2
2022-04-02 17:38:48	97	377.2	-15.1	4.208	4.174	28	25	0.034	3	0	-1	0.2
2022-04-02 17:39:08	98	377.2	-14.9	4.209	4.176	28	25	0.033	3	1	0	0.1
2022-04-02 17:39:28	98	377.2	-15	4.209	4.175	28	25	0.034	3	0	0	0.1
2022-04-02 17:39:48	98	377.2	-15.1	4.21	4.176	28	25	0.034	3	0	0	0.1
2022-04-02 17:40:08	98	377.2	-15.2	4.21	4.177	28	25	0.033	3	0	0	0
2022-04-02 17:40:28	98	377.5	-15.2	4.211	4.177	28	25	0.034	3	0	0	0.1
2022-04-02 17:40:48	98	377.5	-15.1	4.212	4.179	28	25	0.033	3	0	0	0.1
2022-04-02 17:41:08	98	377.5	-15	4.213	4.179	28	25	0.034	3	0	0	0.1
2022-04-02 17:41:28	98	377.7	-15.1	4.213	4.18	28	25	0.033	3	0	0	0
2022-04-02 17:41:48	98	377.7	-15.1	4.214	4.179	28	25	0.035	3	0	0	0
2022-04-02 17:42:08	98	377.7	-15.1	4.215	4.181	28	25	0.034	3	0	0	0.1
2022-04-02 17:42:28	98	378	-15	4.215	4.181	28	25	0.034	3	0	0	0.2
2022-04-02 17:42:48	98	378	-15.2	4.216	4.182	28	25	0.034	3	0	0	0.2
2022-04-02 17:43:08	98	378	-15	4.216	4.182	28	25	0.034	3	0	0	0.4
2022-04-02 17:43:28	98	378	-15.4	4.217	4.184	28	25	0.033	3	0	0	0.1
2022-04-02 17:43:48	98	378	-15.3	4.218	4.185	28	25	0.033	3	0	0	0
2022-04-02 17:44:08	98	378	-15.3	4.219	4.185	28	25	0.034	3	0	59	5.1
2022-04-03 04:31:28	39	328	-10.2	3.655	3.638	23	20	0.017	3	-59	0	4.3
2022-04-03 04:31:48	39	329	-14.5	3.666	3.65	23	20	0.016	3	0	0	0.4
2022-04-03 04:32:08	39	329.3	-14.9	3.668	3.651	23	20	0.017	3	0	0	0.6
2022-04-03 04:32:28	39	329.3	-14.3	3.669	3.652	23	20	0.017	3	0	0	0.1
2022-04-03 04:32:48	39	329.3	-14.4	3.67	3.653	23	20	0.017	3	0	0	1.8
2022-04-03 04:33:08	39	329.5	-16.2	3.671	3.653	23	20	0.018	3	0	-1	103.5
2022-04-03 04:33:28	40	334.8	-119.7	3.727	3.71	23	20	0.017	3	1	0	0.3
2022-04-03 04:33:48	40	336	-119.4	3.738	3.722	23	20	0.016	3	0	-1	14.6
2022-04-03 04:34:08	41	335.8	-104.8	3.738	3.722	23	20	0.016	3	1	0	15.2
2022-04-03 04:34:28	41	336.8	-120	3.75	3.732	24	20	0.018	4	0	-1	0.7
2022-04-03 04:34:48	42	337	-119.3	3.753	3.737	24	20	0.016	4	1	0	0.2
2022-04-03 04:35:08	42	337.5	-119.5	3.755	3.739	24	21	0.016	3	0	-1	0
2022-04-03 04:35:28	43	337.8	-119.5	3.761	3.743	24	21	0.018	3	1	0	0.4
2022-04-03 04:35:48	43	338	-119.1	3.763	3.744	24	21	0.019	3	0	0	0.1
2022-04-03 04:36:08	43	338.3	-119.2	3.767	3.747	25	21	0.02	4	0	-1	0.2
2022-04-03 04:36:28	44	338.5	-119.4	3.77	3.75	25	21	0.02	4	1	0	0.1
2022-04-03 04:36:48	44	339.1	-119.5	3.773	3.753	25	22	0.02	3	0	-1	0.2
2022-04-03 04:37:08	45	339.1	-119.7	3.777	3.756	25	22	0.021	3	1	0	0.2
2022-04-03 04:37:28	45	339.6	-119.5	3.78	3.758	25	22	0.022	3	0	-1	0.1
2022-04-03 04:37:48	46	339.8	-119.4	3.782	3.761	26	22	0.021	4	1	0	0.2
2022-04-03 04:38:08	46	339.8	-119.6	3.787	3.765	26	23	0.022	3	0	-1	0.3
2022-04-03 04:38:28	47	340.3	-119.9	3.79	3.768	26	23	0.022	3	1	0	0.1
2022-04-03 04:38:48	47	340.8	-119.8	3.794	3.771	26	23	0.023	3	0	-1	0.1
2022-04-03 04:39:08	48	340.8	-119.9	3.798	3.774	27	23	0.024	4	1	0	0
2022-04-03 04:39:28	48	341.3	-119.9	3.801	3.778	27	24	0.023	3	0	-1	0.1
2022-04-03 04:39:48	49	341.6	-119.8	3.805	3.78	27	24	0.025	3	1	0	0.1
2022-04-03 04:40:08	49	341.8	-119.9	3.811	3.786	27	24	0.025	3	0	-1	0.1
2022-04-03 04:40:28	50	342.3	-120	3.815	3.789	28	24	0.026	4	1	0	0.1
2022-04-03 04:40:48	50	342.6	-119.9	3.819	3.793	28	24	0.026	4	0	-1	0.1
2022-04-03 04:41:08	51	343.1	-120	3.823	3.797	28	25	0.026	3	1	0	0
2022-04-03 04:41:28	51	343.6	-120	3.828	3.801	28	25	0.027	3	0	-1	0.1
2022-04-03 04:41:48	52	343.8	-119.9	3.832	3.805	28	25	0.027	3	1	0	0.1
2022-04-03 04:42:08	52	344.3	-120	3.838	3.809	29	25	0.029	4	0	-1	0.2
2022-04-03 04:42:28	53	344.8	-119.8	3.844	3.815	29	25	0.029	4	1	0	0.1
2022-04-03 04:42:48	53	345.3	-119.9	3.849	3.819	29	26	0.03	3	0	-1	0
2022-04-03 04:43:08	54	345.8	-119.9	3.852	3.823	29	26	0.029	3	1	0	0.1
2022-04-03 04:43:28	54	346.1	-119.8	3.857	3.827	29	26	0.03	3	0	-1	0
2022-04-03 04:43:48	55	346.6	-119.8	3.863	3.833	29	26	0.03	3	1	0	0
2022-04-03 04:44:08	55	347.1	-119.8	3.869	3.838	30	26	0.031	4	0	-1	0.2
2022-04-03 04:44:28	56	347.3	-120	3.872	3.841	30	26	0.031	4	1	0	0
2022-04-03 04:44:48	56	347.8	-120	3.878	3.846	30	26	0.032	4	0	-1	0.2
2022-04-03 04:45:08	57	348.1	-119.8	3.883	3.851	30	27	0.032	3	1	0	0.2
2022-04-03 04:45:28	57	348.8	-120	3.888	3.855	30	27	0.033	3	0	-1	0.2
2022-04-03 04:45:48	58	349.1	-119.8	3.892	3.86	30	27	0.032	3	1	0	0.2
2022-04-03 04:46:08	58	349.6	-120	3.896	3.864	30	27	0.032	3	0	0	0
2022-04-03 04:46:28	58	350.1	-120	3.9	3.869	31	27	0.031	4	0	-1	0.1
2022-04-03 04:46:48	59	350.3	-119.9	3.905	3.873	31	27	0.032	4	1	0	0
2022-04-03 04:47:08	59	350.8	-119.9	3.91	3.878	31	27	0.032	4	0	-1	0.1
2022-04-03 04:47:28	60	351.4	-120	3.915	3.883	31	28	0.032	3	1	0	0.1
2022-04-03 04:47:48	60	351.9	-119.9	3.92	3.888	31	28	0.032	3	0	-1	0
2022-04-03 04:48:08	61	352.1	-119.9	3.925	3.893	31	28	0.032	3	1	0	0.1
2022-04-03 04:48:28	61	352.6	-120	3.931	3.897	31	28	0.034	3	0	-1	0.1
2022-04-03 04:48:48	62	352.9	-119.9	3.934	3.901	31	28	0.033	3	1	0	0
2022-04-03 04:49:08	62	353.4	-119.9	3.939	3.907	32	28	0.032	4	0	-1	1.4
2022-04-03 04:49:28	63	353.9	-118.5	3.944	3.911	32	28	0.033	4	1	0	1.5
2022-04-03 04:49:48	63	354.1	-117	3.949	3.916	32	28	0.033	4	0	-1	2.4
2022-04-03 04:50:08	64	354.6	-114.6	3.951	3.918	32	28	0.033	4	1	0	0.5
2022-04-03 04:50:28	64	354.9	-114.1	3.956	3.923	32	29	0.033	3	0	-1	0.1
2022-04-03 04:50:48	65	355.4	-114	3.961	3.928	32	29	0.033	3	1	0	0.1
2022-04-03 04:51:08	65	355.6	-114.1	3.965	3.932	32	29	0.033	3	0	0	15.1
2022-04-03 04:51:28	65	355.4	-99	3.962	3.929	32	29	0.033	3	0	-1	0.1
2022-04-03 04:51:48	66	355.6	-99.1	3.965	3.932	32	29	0.033	3	1	0	2.3
2022-04-03 04:52:08	66	356.4	-101.4	3.971	3.937	32	29	0.034	3	0	-1	0.7
2022-04-03 04:52:28	67	356.9	-102.1	3.976	3.943	32	29	0.033	3	1	0	0.4
2022-04-03 04:52:48	67	357.1	-102.5	3.981	3.947	33	29	0.034	4	0	0	0.1
2022-04-03 04:53:08	67	357.4	-102.4	3.986	3.951	33	29	0.035	4	0	-1	0
2022-04-03 04:53:28	68	357.9	-102.4	3.991	3.957	33	29	0.034	4	1	0	0.1
2022-04-03 04:53:48	68	358.4	-102.3	3.995	3.961	33	29	0.034	4	0	-1	0.4
2022-04-03 04:54:08	69	358.6	-102.7	3.998	3.965	33	29	0.033	4	1	0	0.2
2022-04-03 04:54:28	69	359.1	-102.5	4.003	3.97	33	29	0.033	4	0	0	0.2
2022-04-03 04:54:48	69	359.6	-102.3	4.008	3.974	33	29	0.034	4	0	-1	0.1
2022-04-03 04:55:08	70	359.9	-102.4	4.013	3.98	33	29	0.033	4	1	0	0.3
2022-04-03 04:55:28	70	360.6	-102.7	4.017	3.983	33	29	0.034	4	0	-1	0.3
2022-04-03 04:55:48	71	360.9	-102.4	4.022	3.988	33	29	0.034	4	1	0	0.3
2022-04-03 04:56:08	71	361.6	-102.7	4.027	3.993	33	29	0.034	4	0	0	0.2
2022-04-03 04:56:28	71	361.9	-102.5	4.033	3.999	33	29	0.034	4	0	-1	0.3
2022-04-03 04:56:48	72	361.9	-102.2	4.037	4.003	33	29	0.034	4	1	0	0
2022-04-03 04:57:08	72	362.6	-102.2	4.04	4.007	32	29	0.033	3	0	-1	0.3
2022-04-03 04:57:28	73	362.6	-102.5	4.046	4.012	32	29	0.034	3	1	0	0.4
2022-04-03 04:57:48	73	363.4	-102.1	4.051	4.016	32	29	0.035	3	0	-1	0.4
2022-04-03 04:58:08	74	363.6	-102.5	4.055	4.021	32	29	0.034	3	1	0	0.2
2022-04-03 04:58:28	74	364.2	-102.3	4.06	4.026	32	29	0.034	3	0	0	0.1
2022-04-03 04:58:48	74	364.7	-102.2	4.065	4.031	32	29	0.034	3	0	-1	0.2
2022-04-03 04:59:08	75	364.9	-102.4	4.07	4.035	32	29	0.035	3	1	0	0.1
2022-04-03 04:59:28	75	365.4	-102.5	4.075	4.04	32	29	0.035	3	0	-1	0.3
2022-04-03 04:59:48	76	365.9	-102.2	4.08	4.046	32	29	0.034	3	1	0	0.3
2022-04-03 05:00:08	76	366.4	-102.5	4.085	4.049	32	29	0.036	3	0	0	0.2
2022-04-03 05:00:28	76	366.9	-102.7	4.09	4.055	32	29	0.035	3	0	-1	0
2022-04-03 05:00:48	77	367.2	-102.7	4.095	4.06	32	29	0.035	3	1	0	55.2
2022-04-03 05:01:08	77	365.4	-47.5	4.076	4.042	32	29	0.034	3	0	0	0.1
2022-04-03 05:01:28	77	364.9	-47.4	4.07	4.037	32	29	0.033	3	0	-1	0
2022-04-03 05:01:48	78	364.9	-47.4	4.07	4.036	32	29	0.034	3	1	0	0
2022-04-03 05:02:08	78	364.9	-47.4	4.07	4.036	31	29	0.034	2	0	0	0.1
2022-04-03 05:02:28	78	365.2	-47.5	4.071	4.038	31	29	0.033	2	0	0	0
2022-04-03 05:02:48	78	365.2	-47.5	4.074	4.04	31	29	0.034	2	0	-1	0.1
2022-04-03 05:03:08	79	365.4	-47.6	4.075	4.041	31	29	0.034	2	1	0	0.3
2022-04-03 05:03:28	79	365.4	-47.3	4.077	4.043	31	28	0.034	3	0	0	0.2
2022-04-03 05:03:48	79	365.9	-47.5	4.079	4.046	31	28	0.033	3	0	-1	0.3
2022-04-03 05:04:08	80	365.9	-47.2	4.081	4.047	31	28	0.034	3	1	0	0.1
2022-04-03 05:04:28	80	366.2	-47.3	4.084	4.049	31	28	0.035	3	0	0	0.1
2022-04-03 05:04:48	80	366.2	-47.2	4.085	4.051	31	28	0.034	3	0	0	0
2022-04-03 05:05:08	80	366.4	-47.2	4.088	4.054	31	28	0.034	3	0	-1	0
2022-04-03 05:05:28	81	366.7	-47.2	4.09	4.057	30	28	0.033	2	1	0	0.3
2022-04-03 05:05:48	81	367.2	-47.5	4.093	4.058	30	28	0.035	2	0	0	0.3
2022-04-03 05:06:08	81	367.2	-47.2	4.094	4.061	30	28	0.033	2	0	0	0.3
2022-04-03 05:06:28	81	367.4	-47.5	4.097	4.063	30	28	0.034	2	0	-1	0.2
2022-04-03 05:06:48	82	367.4	-47.3	4.1	4.065	30	28	0.035	2	1	0	0.2
2022-04-03 05:07:08	82	367.7	-47.5	4.101	4.067	30	28	0.034	2	0	0	0.2
2022-04-03 05:07:28	82	367.9	-47.3	4.103	4.07	30	27	0.033	3	0	0	0
2022-04-03 05:07:48	82	368.2	-47.3	4.106	4.072	30	27	0.034	3	0	-1	0.1
2022-04-03 05:08:08	83	368.2	-47.2	4.108	4.074	30	27	0.034	3	1	0	0.3
2022-04-03 05:08:28	83	368.7	-47.5	4.111	4.077	30	27	0.034	3	0	0	0.4
2022-04-03 05:08:48	83	368.7	-47.1	4.113	4.079	29	27	0.034	2	0	0	0.3
2022-04-03 05:09:08	83	368.9	-47.4	4.115	4.081	29	27	0.034	2	0	-1	0.4
2022-04-03 05:09:28	84	369.2	-47	4.118	4.083	29	27	0.035	2	1	0	0.1
2022-04-03 05:09:48	84	369.4	-47.1	4.12	4.086	29	27	0.034	2	0	0	0
2022-04-03 05:10:08	84	369.7	-47.1	4.122	4.088	29	27	0.034	2	0	0	0.1
2022-04-03 05:10:28	84	369.7	-47.2	4.125	4.09	29	27	0.035	2	0	-1	2.1
2022-04-03 05:10:48	85	369.9	-49.3	4.128	4.094	29	27	0.034	2	1	0	0.1
2022-04-03 05:11:08	85	370.4	-49.2	4.13	4.096	29	27	0.034	2	0	0	0
2022-04-03 05:11:28	85	370.7	-49.2	4.134	4.099	29	27	0.035	2	0	0	0.3
2022-04-03 05:11:48	85	370.7	-49.5	4.135	4.101	29	26	0.034	3	0	-1	0.2
2022-04-03 05:12:08	86	370.9	-49.3	4.138	4.103	29	26	0.035	3	1	0	0
2022-04-03 05:12:28	86	371.2	-49.3	4.14	4.107	29	26	0.033	3	0	0	0
2022-04-03 05:12:48	86	371.4	-49.3	4.142	4.109	28	26	0.033	2	0	0	0.3
2022-04-03 05:13:08	86	371.7	-49	4.145	4.111	28	26	0.034	2	0	-1	0
2022-04-03 05:13:28	87	371.9	-49	4.148	4.114	28	26	0.034	2	1	0	0.3
2022-04-03 05:13:48	87	372.2	-49.3	4.15	4.116	28	26	0.034	2	0	0	0.1
2022-04-03 05:14:08	87	372.2	-49.4	4.152	4.118	28	26	0.034	2	0	-1	0.1
2022-04-03 05:14:28	88	372.4	-49.3	4.155	4.121	28	26	0.034	2	1	0	0.3
2022-04-03 05:14:48	88	372.7	-49	4.158	4.122	28	26	0.036	2	0	-1	0.3
2022-04-03 05:15:08	89	372.9	-49.3	4.159	4.124	28	26	0.035	2	1	0	0.2
2022-04-03 05:15:28	89	373.2	-49.5	4.161	4.127	28	26	0.034	2	0	0	0
2022-04-03 05:15:48	89	373.4	-49.5	4.164	4.129	28	26	0.035	2	0	-1	0.5
2022-04-03 05:16:08	90	373.4	-49	4.166	4.132	28	26	0.034	2	1	0	0.4
2022-04-03 05:16:28	90	373.7	-49.4	4.169	4.134	28	26	0.035	2	0	-1	0.4
2022-04-03 05:16:48	91	373.9	-49	4.171	4.137	28	26	0.034	2	1	0	0.3
2022-04-03 05:17:08	91	374.2	-49.3	4.174	4.139	28	26	0.035	2	0	0	0.2
2022-04-03 05:17:28	91	374.4	-49.1	4.176	4.142	28	26	0.034	2	0	-1	0
2022-04-03 05:17:48	92	374.7	-49.1	4.178	4.143	28	26	0.035	2	1	0	0.4
2022-04-03 05:18:08	92	374.7	-49.5	4.181	4.146	28	26	0.035	2	0	0	0.3
2022-04-03 05:18:28	92	374.9	-49.2	4.183	4.148	28	26	0.035	2	0	-1	0.2
2022-04-03 05:18:48	93	375.2	-49.4	4.185	4.151	28	26	0.034	2	1	0	0.2
2022-04-03 05:19:08	93	375.4	-49.2	4.188	4.153	28	26	0.035	2	0	0	0.2
2022-04-03 05:19:28	93	375.7	-49.4	4.191	4.155	28	26	0.036	2	0	-1	0
2022-04-03 05:19:48	94	375.7	-49.4	4.192	4.158	28	26	0.034	2	1	0	0.3
2022-04-03 05:20:08	94	376.2	-49.1	4.194	4.161	28	26	0.033	2	0	0	0.1
2022-04-03 05:20:28	94	376.2	-49	4.197	4.163	28	26	0.034	2	0	-1	0.3
2022-04-03 05:20:48	95	376.5	-49.3	4.2	4.165	28	26	0.035	2	1	0	0.2
2022-04-03 05:21:08	95	376.7	-49.5	4.202	4.168	28	26	0.034	2	0	0	0.4
2022-04-03 05:21:28	95	377	-49.1	4.204	4.169	28	26	0.035	2	0	-1	0.4
2022-04-03 05:21:48	96	377.2	-49.5	4.207	4.172	28	26	0.035	2	1	0	0.2
2022-04-03 05:22:08	96	377.2	-49.3	4.209	4.175	28	26	0.034	2	0	0	0.2
2022-04-03 05:22:28	96	377.5	-49.5	4.212	4.177	28	26	0.035	2	0	0	0.5
2022-04-03 05:22:48	96	378	-49	4.214	4.179	28	26	0.035	2	0	-1	0.3
2022-04-03 05:23:08	97	378	-49.3	4.216	4.181	28	26	0.035	2	1	0	33.9
2022-04-03 05:23:28	97	376.5	-15.4	4.199	4.165	28	26	0.034	2	0	0	0.2
2022-04-03 05:23:48	97	375.9	-15.2	4.196	4.161	28	26	0.035	2	0	0	0.1
2022-04-03 05:24:08	97	375.9	-15.3	4.194	4.16	28	26	0.034	2	0	0	0.1
2022-04-03 05:24:28	97	375.9	-15.2	4.193	4.159	28	26	0.034	2	0	0	0
2022-04-03 05:24:48	97	376.2	-15.2	4.194	4.16	28	26	0.034	2	0	0	0
2022-04-03 05:25:08	97	375.7	-15.2	4.194	4.16	28	26	0.034	2	0	0	0
2022-04-03 05:25:28	97	375.9	-15.2	4.194	4.159	28	26	0.035	2	0	0	0.1
2022-04-03 05:25:48	97	375.9	-15.1	4.193	4.159	28	26	0.034	2	0	0	0.2
2022-04-03 05:26:08	97	376.2	-15.3	4.194	4.16	28	26	0.034	2	0	0	0.2
2022-04-03 05:26:28	97	376.2	-15.1	4.194	4.16	28	26	0.034	2	0	0	0.1
2022-04-03 05:26:48	97	375.7	-15.2	4.193	4.159	28	26	0.034	2	0	0	0.6
2022-04-03 05:27:08	97	375.9	-15.8	4.194	4.16	28	26	0.034	2	0	0	0.4
2022-04-03 05:27:28	97	375.7	-15.4	4.194	4.161	28	26	0.033	2	0	0	0.7
2022-04-03 05:27:48	97	376.2	-16.1	4.197	4.163	28	26	0.034	2	0	0	0.3
2022-04-03 05:28:08	97	376.2	-15.8	4.197	4.163	28	26	0.034	2	0	0	0
2022-04-03 05:28:28	97	376.2	-15.8	4.196	4.163	28	26	0.033	2	0	0	0.7
2022-04-03 05:28:48	97	376.5	-15.1	4.2	4.165	28	25	0.035	3	0	0	0.1
2022-04-03 05:29:08	97	376.2	-15.2	4.198	4.164	28	26	0.034	2	0	0	0.2
2022-04-03 05:29:28	97	376.2	-15.4	4.198	4.164	28	25	0.034	3	0	0	0.2
2022-04-03 05:29:48	97	376.5	-15.6	4.199	4.166	28	25	0.033	3	0	0	0.1
2022-04-03 05:30:08	97	376.5	-15.5	4.201	4.166	28	25	0.035	3	0	0	0.2
2022-04-03 05:30:28	97	376.2	-15.7	4.201	4.168	28	25	0.033	3	0	0	0
2022-04-03 05:30:48	97	376.7	-15.7	4.203	4.169	28	25	0.034	3	0	0	0
2022-04-03 05:31:08	97	376.7	-15.7	4.201	4.168	28	25	0.033	3	0	0	0.3
2022-04-03 05:31:28	97	377	-16	4.202	4.168	28	25	0.034	3	0	0	0.2
2022-04-03 05:31:48	97	376.5	-15.8	4.203	4.169	28	25	0.034	3	0	0	0.3
2022-04-03 05:32:08	97	376.5	-16.1	4.205	4.169	28	25	0.036	3	0	0	0.3
2022-04-03 05:32:28	97	377	-15.8	4.206	4.171	28	25	0.035	3	0	0	0.2
2022-04-03 05:32:48	97	377	-15.6	4.208	4.171	28	25	0.037	3	0	0	0.2
2022-04-03 05:33:08	97	377	-15.8	4.206	4.173	28	25	0.033	3	0	0	0.6
2022-04-03 05:33:28	97	377.2	-15.2	4.208	4.173	28	25	0.035	3	0	0	0.3
2022-04-03 05:33:48	97	377	-15.5	4.207	4.173	28	25	0.034	3	0	-1	0.1
2022-04-03 05:34:08	98	377.2	-15.6	4.209	4.175	28	25	0.034	3	1	0	15.8
2022-04-03 05:34:28	98	376.5	0.2	4.201	4.167	28	25	0.034	3	0	0	15.3
2022-04-03 05:34:48	98	377.2	-15.1	4.208	4.174	28	25	0.034	3	0	0	0
2022-04-03 05:35:08	98	377.2	-15.1	4.209	4.175	28	25	0.034	3	0	0	0.2
2022-04-03 05:35:28	98	377.2	-15.3	4.209	4.176	28	25	0.033	3	0	0	0.1
2022-04-03 05:35:48	98	377.2	-15.2	4.211	4.177	28	25	0.034	3	0	0	0.1
2022-04-03 05:36:08	98	377.2	-15.1	4.212	4.177	28	25	0.035	3	0	0	0.1
2022-04-03 05:36:28	98	377.7	-15.2	4.212	4.178	28	25	0.034	3	0	0	0.2
2022-04-03 05:36:48	98	377.7	-15	4.213	4.179	28	25	0.034	3	0	0	0.3
2022-04-03 05:37:08	98	377.7	-15.3	4.214	4.18	28	25	0.034	3	0	0	0
2022-04-03 05:37:28	98	377.5	-15.3	4.215	4.18	28	25	0.035	3	0	0	0.2
2022-04-03 05:37:48	98	377.7	-15.1	4.215	4.181	28	25	0.034	3	0	0	0.2
2022-04-03 05:38:08	98	378	-15.3	4.216	4.182	28	25	0.034	3	0	0	0
2022-04-03 05:38:28	98	378	-15.3	4.216	4.183	28	25	0.033	3	0	0	0.1
2022-04-03 05:38:48	98	378	-15.2	4.217	4.183	28	25	0.034	3	0	0	0.1
2022-04-03 05:39:08	98	378	-15.1	4.218	4.184	28	25	0.034	3	0	0	0.1
2022-04-03 05:39:28	98	378	-15.2	4.219	4.185	28	25	0.034	3	0	0	0
2022-04-03 05:39:48	98	378.2	-15.2	4.219	4.186	28	25	0.033	3	0	0	0.1
2022-04-03 05:40:08	98	378.2	-15.1	4.22	4.186	28	25	0.034	3	0	0	0
2022-04-03 05:40:28	98	378.2	-15.1	4.221	4.186	28	25	0.035	3	0	0	0.1
2022-04-03 05:40:48	98	378.5	-15.2	4.222	4.188	28	25	0.034	3	0	0	0.1
2022-04-03 05:41:08	98	378.5	-15.1	4.222	4.188	28	25	0.034	3	0	0	0
2022-04-03 05:41:28	98	378.5	-15.1	4.223	4.189	28	25	0.034	3	0	0	0.1
2022-04-03 05:41:48	98	378.5	-15.2	4.223	4.19	28	25	0.033	3	0	0	0
2022-04-03 05:42:08	98	378.5	-15.2	4.224	4.19	28	25	0.034	3	0	0	0
2022-04-03 05:42:28	98	378.7	-15.2	4.225	4.191	28	25	0.034	3	0	0	0.1
2022-04-03 05:42:48	98	378.7	-15.3	4.226	4.192	28	25	0.034	3	0	0	0.1
2022-04-03 05:43:08	98	379	-15.2	4.226	4.193	28	25	0.033	3	0	-1	0
2022-04-03 05:43:28	99	379	-15.2	4.227	4.194	28	25	0.033	3	1	0	0.1
2022-04-03 05:43:48	99	378.7	-15.3	4.228	4.193	28	25	0.035	3	0	0	0.1
2022-04-03 05:44:08	99	379	-15.2	4.229	4.194	28	25	0.035	3	0	0	0.1
2022-04-03 05:44:28	99	379.2	-15.1	4.23	4.195	28	25	0.035	3	0	60	0.3
2022-04-03 16:37:08	39	328.5	-14.8	3.664	3.646	30	26	0.018	4	-60	-1	0.1
2022-04-03 16:37:28	40	328.8	-14.7	3.666	3.646	30	26	0.02	4	1	0	0.3
2022-04-03 16:37:48	40	329	-15	3.666	3.648	30	26	0.018	4	0	0	0.2
2022-04-03 16:38:08	40	329	-15.2	3.668	3.649	30	26	0.019	4	0	0	0.1
2022-04-03 16:38:28	40	329	-15.1	3.668	3.652	30	26	0.016	4	0	0	0
2022-04-03 16:38:48	40	329.3	-15.1	3.668	3.65	30	26	0.018	4	0	0	104.7
2022-04-03 16:39:08	40	334.5	-119.8	3.727	3.704	30	26	0.023	4	0	0	0.1
2022-04-03 16:39:28	40	335.3	-119.7	3.733	3.714	30	26	0.019	4	0	-1	0
2022-04-03 16:39:48	41	336	-119.7	3.739	3.719	31	26	0.02	5	1	0	0
2022-04-03 16:40:08	41	336.3	-119.7	3.745	3.723	31	26	0.022	5	0	-1	0.2
2022-04-03 16:40:28	42	336.5	-119.9	3.749	3.725	31	26	0.024	5	1	0	0
2022-04-03 16:40:48	42	336.8	-119.9	3.751	3.73	31	26	0.021	5	0	-1	0.1
2022-04-03 16:41:08	43	337	-119.8	3.753	3.733	31	26	0.02	5	1	0	0.1
2022-04-03 16:41:28	43	337.5	-119.9	3.758	3.736	31	26	0.022	5	0	-1	0
2022-04-03 16:41:48	44	337.5	-119.9	3.762	3.739	31	26	0.023	5	1	0	0
2022-04-03 16:42:08	44	338	-119.9	3.764	3.743	31	27	0.021	4	0	-1	0.1
2022-04-03 16:42:28	45	338.3	-120	3.769	3.746	31	27	0.023	4	1	0	0.1
2022-04-03 16:42:48	45	338.5	-120.1	3.772	3.749	31	27	0.023	4	0	-1	0.2
2022-04-03 16:43:08	46	338.8	-119.9	3.775	3.753	32	27	0.022	5	1	0	1.7
2022-04-03 16:43:28	46	339.1	-118.2	3.779	3.754	32	27	0.025	5	0	-1	2
2022-04-03 16:43:48	47	339.6	-116.2	3.78	3.758	32	27	0.022	5	1	0	3
2022-04-03 16:44:08	47	339.3	-113.2	3.785	3.757	32	27	0.028	5	0	-1	0.7
2022-04-03 16:44:28	48	339.8	-113.9	3.787	3.761	32	27	0.026	5	1	0	0.1
2022-04-03 16:44:48	48	340.1	-114	3.789	3.765	32	27	0.024	5	0	-1	0
2022-04-03 16:45:08	49	340.3	-114	3.794	3.768	32	27	0.026	5	1	0	0
2022-04-03 16:45:28	49	340.6	-114	3.798	3.773	32	28	0.025	4	0	-1	0
2022-04-03 16:45:48	50	341.1	-114	3.802	3.775	32	28	0.027	4	1	0	1.8
2022-04-03 16:46:08	50	341.6	-115.8	3.806	3.778	32	28	0.028	4	0	-1	1.3
2022-04-03 16:46:28	51	341.8	-117.1	3.813	3.783	32	28	0.03	4	1	0	0.5
2022-04-03 16:46:48	51	342.6	-116.6	3.817	3.789	32	28	0.028	4	0	0	0.5
2022-04-03 16:47:08	51	342.8	-117.1	3.821	3.792	32	28	0.029	4	0	-1	0
2022-04-03 16:47:28	52	343.1	-117.1	3.829	3.796	33	28	0.033	5	1	0	0.5
2022-04-03 16:47:48	52	343.6	-116.6	3.83	3.802	33	28	0.028	5	0	-1	0.1
2022-04-03 16:48:08	53	343.8	-116.7	3.836	3.807	33	28	0.029	5	1	0	0.5
2022-04-03 16:48:28	53	344.6	-117.2	3.842	3.811	33	28	0.031	5	0	-1	0.4
2022-04-03 16:48:48	54	344.6	-116.8	3.846	3.812	33	28	0.034	5	1	0	0.1
2022-04-03 16:49:08	54	345.3	-116.9	3.851	3.819	33	28	0.032	5	0	-1	0
2022-04-03 16:49:28	55	345.8	-116.9	3.856	3.824	33	28	0.032	5	1	0	0.2
2022-04-03 16:49:48	55	346.3	-116.7	3.861	3.829	33	29	0.032	4	0	-1	0.3
2022-04-03 16:50:08	56	346.6	-117	3.864	3.833	33	29	0.031	4	1	0	0.2
2022-04-03 16:50:28	56	347.1	-117.2	3.87	3.836	33	29	0.034	4	0	-1	0.4
2022-04-03 16:50:48	57	347.3	-116.8	3.875	3.842	33	29	0.033	4	1	0	0.1
2022-04-03 16:51:08	57	347.8	-116.7	3.88	3.846	33	29	0.034	4	0	-1	0.4
2022-04-03 16:51:28	58	348.3	-117.1	3.884	3.85	33	29	0.034	4	1	0	0.5
2022-04-03 16:51:48	58	348.8	-116.6	3.889	3.855	33	29	0.034	4	0	-1	0.3
2022-04-03 16:52:08	59	349.1	-116.3	3.893	3.859	33	29	0.034	4	1	0	11.2
2022-04-03 16:52:28	59	349.1	-105.1	3.893	3.859	33	29	0.034	4	0	0	0.2
2022-04-03 16:52:48	59	349.3	-104.9	3.895	3.862	33	29	0.033	4	0	-1	0.2
2022-04-03 16:53:08	60	349.8	-104.7	3.9	3.865	33	29	0.035	4	1	0	0.4
2022-04-03 16:53:28	60	350.1	-105.1	3.903	3.87	33	29	0.033	4	0	-1	0.5
2022-04-03 16:53:48	61	350.6	-104.6	3.91	3.875	33	29	0.035	4	1	0	0.4
2022-04-03 16:54:08	61	350.6	-105	3.914	3.879	33	29	0.035	4	0	0	0.1
2022-04-03 16:54:28	61	351.4	-105.1	3.918	3.884	33	29	0.034	4	0	-1	0.4
2022-04-03 16:54:48	62	351.6	-104.7	3.922	3.887	33	29	0.035	4	1	0	0
2022-04-03 16:55:08	62	351.9	-104.7	3.928	3.892	33	29	0.036	4	0	-1	0.3
2022-04-03 16:55:28	63	352.6	-105	3.929	3.895	33	29	0.034	4	1	0	0.3
2022-04-03 16:55:48	63	352.9	-104.7	3.936	3.9	33	29	0.036	4	0	-1	0.1
2022-04-03 16:56:08	64	353.4	-104.8	3.94	3.904	33	29	0.036	4	1	0	0.2
2022-04-03 16:56:28	64	353.6	-105	3.945	3.91	33	29	0.035	4	0	0	0.3
2022-04-03 16:56:48	64	354.1	-104.7	3.948	3.913	33	29	0.035	4	0	-1	0.1
2022-04-03 16:57:08	65	354.4	-104.6	3.952	3.917	33	29	0.035	4	1	0	0.5
2022-04-03 16:57:28	65	354.9	-105.1	3.959	3.923	33	29	0.036	4	0	-1	0.4
2022-04-03 16:57:48	66	355.4	-104.7	3.964	3.928	33	29	0.036	4	1	0	13.3
2022-04-03 16:58:08	66	354.9	-91.4	3.961	3.925	33	29	0.036	4	0	0	0.1
2022-04-03 16:58:28	66	355.4	-91.3	3.963	3.927	33	29	0.036	4	0	-1	0.1
2022-04-03 16:58:48	67	355.6	-91.2	3.966	3.931	33	29	0.035	4	1	0	0.1
2022-04-03 16:59:08	67	355.9	-91.3	3.97	3.934	33	29	0.036	4	0	0	0.3
2022-04-03 16:59:28	67	356.4	-91.6	3.975	3.939	33	29	0.036	4	0	-1	2.3
2022-04-03 16:59:48	68	356.9	-93.9	3.98	3.944	33	29	0.036	4	1	0	0.9
2022-04-03 17:00:08	68	357.1	-94.8	3.986	3.949	33	29	0.037	4	0	-1	2.8
2022-04-03 17:00:28	69	357.9	-97.6	3.991	3.954	33	29	0.037	4	1	0	0.2
2022-04-03 17:00:48	69	358.1	-97.4	3.994	3.958	33	29	0.036	4	0	0	0.3
2022-04-03 17:01:08	69	358.6	-97.7	4	3.963	33	29	0.037	4	0	-1	0.1
2022-04-03 17:01:28	70	358.9	-97.8	4.003	3.967	33	29	0.036	4	1	0	0.2
2022-04-03 17:01:48	70	359.1	-97.6	4.007	3.972	33	29	0.035	4	0	0	0
2022-04-03 17:02:08	70	359.6	-97.6	4.012	3.976	33	29	0.036	4	0	-1	0.3
2022-04-03 17:02:28	71	360.1	-97.9	4.016	3.98	33	29	0.036	4	1	0	0
2022-04-03 17:02:48	71	360.6	-97.9	4.021	3.985	33	29	0.036	4	0	-1	0.5
2022-04-03 17:03:08	72	360.9	-97.4	4.027	3.991	33	29	0.036	4	1	0	0.5
2022-04-03 17:03:28	72	361.4	-97.9	4.032	3.995	32	29	0.037	3	0	0	0
2022-04-03 17:03:48	72	361.6	-97.9	4.034	3.998	32	29	0.036	3	0	-1	0.4
2022-04-03 17:04:08	73	362.1	-97.5	4.038	4.002	32	29	0.036	3	1	0	0.3
2022-04-03 17:04:28	73	362.4	-97.8	4.044	4.007	32	29	0.037	3	0	-1	0
2022-04-03 17:04:48	74	362.9	-97.8	4.049	4.013	32	29	0.036	3	1	0	0.2
2022-04-03 17:05:08	74	363.4	-97.6	4.053	4.016	32	28	0.037	4	0	0	0.4
2022-04-03 17:05:28	74	363.4	-98	4.058	4.022	32	28	0.036	4	0	-1	0.2
2022-04-03 17:05:48	75	364.4	-97.8	4.063	4.026	32	28	0.037	4	1	0	0.3
2022-04-03 17:06:08	75	364.7	-97.5	4.067	4.03	32	28	0.037	4	0	-1	0.3
2022-04-03 17:06:28	76	364.9	-97.8	4.072	4.035	32	28	0.037	4	1	0	0
2022-04-03 17:06:48	76	365.4	-97.8	4.076	4.04	32	28	0.036	4	0	0	0
2022-04-03 17:07:08	76	365.9	-97.8	4.082	4.043	32	28	0.039	4	0	-1	0.3
2022-04-03 17:07:28	77	366.2	-97.5	4.086	4.047	32	28	0.039	4	1	0	0.6
2022-04-03 17:07:48	77	366.7	-98.1	4.09	4.052	32	28	0.038	4	0	-1	0.2
2022-04-03 17:08:08	78	367.2	-97.9	4.095	4.057	32	28	0.038	4	1	0	11.3
2022-04-03 17:08:28	78	367.4	-86.6	4.099	4.061	32	28	0.038	4	0	0	48
2022-04-03 17:08:48	78	364.4	-38.6	4.068	4.033	32	28	0.035	4	0	0	0.4
2022-04-03 17:09:08	78	364.4	-38.2	4.065	4.031	32	28	0.034	4	0	-1	1
2022-04-03 17:09:28	79	364.4	-37.2	4.064	4.03	32	28	0.034	4	1	0	0.8
2022-04-03 17:09:48	79	364.4	-38	4.065	4.03	32	28	0.035	4	0	0	0.2
2022-04-03 17:10:08	79	364.4	-37.8	4.066	4.031	31	28	0.035	3	0	0	0.1
2022-04-03 17:10:28	79	364.7	-37.9	4.067	4.032	31	28	0.035	3	0	0	0
2022-04-03 17:10:48	79	364.7	-37.9	4.068	4.035	31	27	0.033	4	0	-1	0.2
2022-04-03 17:11:08	80	364.7	-38.1	4.07	4.036	31	27	0.034	4	1	0	0.9
2022-04-03 17:11:28	80	364.9	-37.2	4.071	4.037	31	27	0.034	4	0	0	3.5
2022-04-03 17:11:48	80	365.4	-40.7	4.074	4.04	31	27	0.034	4	0	0	4.4
2022-04-03 17:12:08	80	365.4	-45.1	4.079	4.045	31	27	0.034	4	0	-1	0.8
2022-04-03 17:12:28	81	365.9	-45.9	4.082	4.048	31	27	0.034	4	1	0	0.1
2022-04-03 17:12:48	81	366.2	-45.8	4.085	4.05	31	27	0.035	4	0	0	0.3
2022-04-03 17:13:08	81	366.4	-46.1	4.087	4.053	31	27	0.034	4	0	0	0.2
2022-04-03 17:13:28	81	366.7	-45.9	4.089	4.054	31	27	0.035	4	0	-1	0.5
2022-04-03 17:13:48	82	366.7	-46.4	4.092	4.057	31	27	0.035	4	1	0	0
2022-04-03 17:14:08	82	367.2	-46.4	4.094	4.059	31	27	0.035	4	0	0	0.6
2022-04-03 17:14:28	82	367.2	-45.8	4.096	4.062	30	27	0.034	3	0	0	0.3
2022-04-03 17:14:48	82	367.4	-46.1	4.099	4.063	30	27	0.036	3	0	0	0.1
2022-04-03 17:15:08	82	367.4	-46.2	4.101	4.066	30	27	0.035	3	0	-1	0.2
2022-04-03 17:15:28	83	367.9	-46	4.103	4.068	30	26	0.035	4	1	0	0.2
2022-04-03 17:15:48	83	367.9	-45.8	4.105	4.07	30	26	0.035	4	0	0	0.4
2022-04-03 17:16:08	83	368.2	-46.2	4.107	4.073	30	26	0.034	4	0	0	0.3
2022-04-03 17:16:28	83	368.4	-45.9	4.109	4.074	30	26	0.035	4	0	-1	0.3
2022-04-03 17:16:48	84	368.7	-46.2	4.112	4.078	30	26	0.034	4	1	0	0.1
2022-04-03 17:17:08	84	368.7	-46.3	4.114	4.079	30	26	0.035	4	0	0	0.2
2022-04-03 17:17:28	84	368.9	-46.1	4.117	4.081	30	26	0.036	4	0	0	0
2022-04-03 17:17:48	84	369.2	-46.1	4.118	4.084	30	26	0.034	4	0	-1	0
2022-04-03 17:18:08	85	369.4	-46.1	4.121	4.086	30	26	0.035	4	1	0	0.4
2022-04-03 17:18:28	85	369.7	-46.5	4.123	4.088	30	26	0.035	4	0	0	0.4
2022-04-03 17:18:48	85	369.9	-46.1	4.125	4.091	30	26	0.034	4	0	0	0.2
2022-04-03 17:19:08	85	369.9	-46.3	4.128	4.093	30	26	0.035	4	0	-1	0.5
2022-04-03 17:19:28	86	370.2	-45.8	4.13	4.095	29	26	0.035	3	1	0	0.3
2022-04-03 17:19:48	86	370.4	-46.1	4.131	4.097	29	25	0.034	4	0	0	0.2
2022-04-03 17:20:08	86	370.7	-46.3	4.134	4.099	29	25	0.035	4	0	0	0.2
2022-04-03 17:20:28	86	370.9	-46.1	4.136	4.102	29	25	0.034	4	0	0	0
2022-04-03 17:20:48	86	370.9	-46.1	4.139	4.105	29	25	0.034	4	0	-1	0.3
2022-04-03 17:21:08	87	371.2	-46.4	4.141	4.107	29	25	0.034	4	1	0	0.4
2022-04-03 17:21:28	87	371.4	-46	4.144	4.108	29	25	0.036	4	0	0	2.9
2022-04-03 17:21:48	87	371.7	-48.9	4.148	4.113	29	25	0.035	4	0	0	0.4
2022-04-03 17:22:08	87	372.2	-49.3	4.151	4.116	29	25	0.035	4	0	-1	0
2022-04-03 17:22:28	88	372.2	-49.3	4.153	4.118	29	25	0.035	4	1	0	0
2022-04-03 17:22:48	88	372.4	-49.3	4.156	4.12	29	25	0.036	4	0	-1	0.4
2022-04-03 17:23:08	89	372.7	-48.9	4.158	4.123	29	25	0.035	4	1	0	0.3
2022-04-03 17:23:28	89	372.9	-49.2	4.16	4.125	29	25	0.035	4	0	0	0.1
2022-04-03 17:23:48	89	373.2	-49.1	4.163	4.127	29	25	0.036	4	0	-1	0.3
2022-04-03 17:24:08	90	373.4	-49.4	4.165	4.13	29	25	0.035	4	1	0	0.2
2022-04-03 17:24:28	90	373.7	-49.2	4.168	4.132	29	25	0.036	4	0	-1	0
2022-04-03 17:24:48	91	373.7	-49.2	4.171	4.135	28	25	0.036	3	1	0	0.1
2022-04-03 17:25:08	91	374.2	-49.3	4.173	4.137	28	25	0.036	3	0	0	0
2022-04-03 17:25:28	91	374.2	-49.3	4.175	4.14	28	24	0.035	4	0	-1	0.1
2022-04-03 17:25:48	92	374.4	-49.2	4.177	4.142	28	24	0.035	4	1	0	0
2022-04-03 17:26:08	92	374.7	-49.2	4.179	4.144	28	24	0.035	4	0	0	0.3
2022-04-03 17:26:28	92	374.7	-49.5	4.182	4.146	28	24	0.036	4	0	-1	0.3
2022-04-03 17:26:48	93	374.9	-49.2	4.184	4.149	28	24	0.035	4	1	0	0.2
2022-04-03 17:27:08	93	375.2	-49.4	4.187	4.152	28	24	0.035	4	0	0	0.1
2022-04-03 17:27:28	93	375.4	-49.3	4.189	4.154	28	24	0.035	4	0	-1	0
2022-04-03 17:27:48	94	375.7	-49.3	4.192	4.156	28	24	0.036	4	1	0	0.1
2022-04-03 17:28:08	94	375.9	-49.2	4.193	4.158	28	24	0.035	4	0	0	0.2
2022-04-03 17:28:28	94	376.2	-49.4	4.196	4.161	28	24	0.035	4	0	-1	0.2
2022-04-03 17:28:48	95	376.5	-49.2	4.198	4.163	28	25	0.035	3	1	0	0
2022-04-03 17:29:08	95	376.7	-49.2	4.2	4.165	28	25	0.035	3	0	0	0
2022-04-03 17:29:28	95	377	-49.2	4.203	4.168	28	25	0.035	3	0	0	0.1
2022-04-03 17:29:48	95	377	-49.1	4.206	4.17	28	25	0.036	3	0	-1	0.1
2022-04-03 17:30:08	96	377.2	-49.2	4.208	4.172	28	25	0.036	3	1	0	0.2
2022-04-03 17:30:28	96	377.5	-49	4.21	4.175	28	25	0.035	3	0	0	0.4
2022-04-03 17:30:48	96	377.7	-49.4	4.213	4.177	28	25	0.036	3	0	-1	0.2
2022-04-03 17:31:08	97	377.7	-49.2	4.215	4.18	28	25	0.035	3	1	0	34.2
2022-04-03 17:31:28	97	377.2	-15	4.214	4.18	28	25	0.034	3	0	0	0.1
2022-04-03 17:31:48	97	376.2	-15.1	4.197	4.161	28	25	0.036	3	0	0	0
2022-04-03 17:32:08	97	375.7	-15.1	4.195	4.159	28	25	0.036	3	0	0	0
2022-04-03 17:32:28	97	375.9	-15.1	4.193	4.159	28	25	0.034	3	0	0	0.1
2022-04-03 17:32:48	97	375.7	-15	4.193	4.158	28	25	0.035	3	0	0	0.2
2022-04-03 17:33:08	97	375.4	-15.2	4.193	4.158	28	25	0.035	3	0	0	0.2
2022-04-03 17:33:28	97	375.7	-15	4.193	4.158	28	25	0.035	3	0	0	0.1
2022-04-03 17:33:48	97	375.7	-15.1	4.194	4.158	28	25	0.036	3	0	0	0
2022-04-03 17:34:08	97	375.9	-15.1	4.193	4.159	28	25	0.034	3	0	0	0
2022-04-03 17:34:28	97	375.9	-15.1	4.193	4.159	28	25	0.034	3	0	0	0
2022-04-03 17:34:48	97	375.7	-15.1	4.193	4.159	28	25	0.034	3	0	0	0.1
2022-04-03 17:35:08	97	376.2	-15.2	4.194	4.16	28	25	0.034	3	0	0	0.2
2022-04-03 17:35:28	97	375.7	-15	4.195	4.16	28	25	0.035	3	0	0	0.1
2022-04-03 17:35:48	97	375.9	-15.1	4.195	4.161	28	25	0.034	3	0	0	0.1
2022-04-03 17:36:08	97	376.2	-15.2	4.195	4.161	29	25	0.034	4	0	0	0.3
2022-04-03 17:36:28	97	376.2	-14.9	4.196	4.161	29	25	0.035	4	0	0	0
2022-04-03 17:36:48	97	376.2	-14.9	4.196	4.162	29	25	0.034	4	0	0	0.2
2022-04-03 17:37:08	97	376.2	-15.1	4.197	4.163	29	25	0.034	4	0	0	0.1
2022-04-03 17:37:28	97	376.5	-15.2	4.198	4.164	29	25	0.034	4	0	0	0.2
2022-04-03 17:37:48	97	375.9	-15	4.199	4.164	29	25	0.035	4	0	0	0
2022-04-03 17:38:08	97	376.2	-15	4.198	4.164	29	25	0.034	4	0	0	0
2022-04-03 17:38:28	97	376.5	-15	4.2	4.166	29	25	0.034	4	0	0	0.1
2022-04-03 17:38:48	97	376.5	-15.1	4.2	4.166	29	25	0.034	4	0	0	0.1
2022-04-03 17:39:08	97	376.2	-15	4.2	4.166	29	25	0.034	4	0	0	0.2
2022-04-03 17:39:28	97	376.7	-15.2	4.2	4.167	29	25	0.033	4	0	0	0
2022-04-03 17:39:48	97	376.7	-15.2	4.202	4.167	29	25	0.035	4	0	0	0.1
2022-04-03 17:40:08	97	376.5	-15.1	4.201	4.166	29	25	0.035	4	0	0	0.2
2022-04-03 17:40:28	97	377	-14.9	4.203	4.169	29	25	0.034	4	0	0	0.3
2022-04-03 17:40:48	97	376.7	-15.2	4.204	4.169	29	25	0.035	4	0	0	0.1
2022-04-03 17:41:08	97	376.7	-15.1	4.204	4.17	29	25	0.034	4	0	-1	0
2022-04-03 17:41:28	98	377	-15.1	4.205	4.17	29	25	0.035	4	1	0	0
2022-04-03 17:41:48	98	377	-15.1	4.205	4.172	29	25	0.033	4	0	0	0
2022-04-03 17:42:08	98	377	-15.1	4.205	4.172	29	25	0.033	4	0	0	0.1
2022-04-03 17:42:28	98	377	-15.2	4.208	4.173	29	25	0.035	4	0	0	0.1
2022-04-03 17:42:48	98	377.2	-15.3	4.208	4.173	29	25	0.035	4	0	0	0.2
2022-04-03 17:43:08	98	377.2	-15.1	4.208	4.174	29	25	0.034	4	0	0	0
2022-04-03 17:43:28	98	377.2	-15.1	4.208	4.174	29	25	0.034	4	0	0	0
2022-04-03 17:43:48	98	377.2	-15.1	4.21	4.175	29	25	0.035	4	0	0	0.1
2022-04-03 17:44:08	98	377.2	-15.2	4.211	4.176	29	25	0.035	4	0	0	0
2022-04-03 17:44:28	98	377.5	-15.2	4.21	4.177	29	25	0.033	4	0	0	0.1
2022-04-03 17:44:48	98	377.2	-15.1	4.211	4.177	29	25	0.034	4	0	0	0
2022-04-03 17:45:08	98	377.7	-15.1	4.213	4.178	29	25	0.035	4	0	0	0.1
2022-04-03 17:45:28	98	377.5	-15	4.213	4.179	29	25	0.034	4	0	0	15
2022-04-03 17:45:48	98	377.7	0	4.214	4.18	29	25	0.034	4	0	47	14.5
2022-04-04 04:22:48	51	333.8	-14.5	3.723	3.7	26	22	0.023	4	-47	0	0.1
2022-04-04 04:23:08	51	333.8	-14.6	3.726	3.702	26	22	0.024	4	0	0	0.1
2022-04-04 04:23:28	51	334	-14.5	3.726	3.704	26	22	0.022	4	0	0	0.2
2022-04-04 04:23:48	51	334.3	-14.7	3.728	3.703	26	22	0.025	4	0	0	0.2
2022-04-04 04:24:08	51	334.5	-14.5	3.728	3.704	26	22	0.024	4	0	0	0.1
2022-04-04 04:24:28	51	334.5	-14.6	3.729	3.706	26	22	0.023	4	0	0	102.7
2022-04-04 04:24:48	51	339.6	-117.3	3.783	3.758	26	22	0.025	4	0	-1	0.1
2022-04-04 04:25:08	52	340.8	-117.4	3.798	3.772	26	22	0.026	4	1	0	0
2022-04-04 04:25:28	52	341.6	-117.4	3.806	3.781	26	22	0.025	4	0	-1	0.1
2022-04-04 04:25:48	53	342.3	-117.5	3.815	3.786	26	23	0.029	3	1	0	0
2022-04-04 04:26:08	53	342.8	-117.5	3.822	3.793	26	23	0.029	3	0	0	0
2022-04-04 04:26:28	53	343.3	-117.5	3.828	3.799	26	23	0.029	3	0	-1	0
2022-04-04 04:26:48	54	343.8	-117.5	3.833	3.805	26	23	0.028	3	1	-1	0
2022-04-04 04:27:08	55	344.6	-117.5	3.841	3.809	26	23	0.032	3	1	0	0
2022-04-04 04:27:28	55	344.8	-117.5	3.844	3.815	26	23	0.029	3	0	0	0.1
2022-04-04 04:27:48	55	345.3	-117.6	3.852	3.819	27	23	0.033	4	0	-1	0.1
2022-04-04 04:28:08	56	345.8	-117.5	3.855	3.825	27	23	0.03	4	1	0	0.1
2022-04-04 04:28:28	56	346.6	-117.6	3.862	3.831	27	23	0.031	4	0	-1	0
2022-04-04 04:28:48	57	346.8	-117.6	3.868	3.836	27	23	0.032	4	1	0	14.7
2022-04-04 04:29:08	57	346.6	-102.9	3.866	3.831	27	24	0.035	3	0	-1	0
2022-04-04 04:29:28	58	347.1	-102.9	3.869	3.836	27	24	0.033	3	1	0	0.1
2022-04-04 04:29:48	58	347.3	-103	3.876	3.839	27	24	0.037	3	0	-1	0.1
2022-04-04 04:30:08	59	347.8	-102.9	3.881	3.844	27	24	0.037	3	1	0	0
2022-04-04 04:30:28	59	348.1	-102.9	3.885	3.85	27	24	0.035	3	0	0	0
2022-04-04 04:30:48	59	348.6	-102.9	3.89	3.855	27	24	0.035	3	0	-1	0
2022-04-04 04:31:08	60	349.3	-102.9	3.895	3.86	27	24	0.035	3	1	0	0.1
2022-04-04 04:31:28	60	349.6	-102.8	3.901	3.865	27	24	0.036	3	0	-1	0.2
2022-04-04 04:31:48	61	350.1	-103	3.907	3.87	27	24	0.037	3	1	0	0.1
2022-04-04 04:32:08	61	350.3	-102.9	3.911	3.875	28	24	0.036	4	0	0	0
2022-04-04 04:32:28	61	350.8	-102.9	3.915	3.879	28	24	0.036	4	0	-1	0.1
2022-04-04 04:32:48	62	351.4	-103	3.92	3.885	28	24	0.035	4	1	0	14.7
2022-04-04 04:33:08	62	352.6	-117.7	3.932	3.895	28	25	0.037	3	0	-1	0
2022-04-04 04:33:28	63	353.4	-117.7	3.939	3.903	28	25	0.036	3	1	0	0.1
2022-04-04 04:33:48	63	353.6	-117.6	3.945	3.91	28	25	0.035	3	0	-1	0.1
2022-04-04 04:34:08	64	354.4	-117.7	3.952	3.915	28	25	0.037	3	1	0	0.1
2022-04-04 04:34:28	64	354.6	-117.6	3.956	3.921	28	25	0.035	3	0	0	0.1
2022-04-04 04:34:48	64	355.4	-117.7	3.961	3.926	28	25	0.035	3	0	-1	14.7
2022-04-04 04:35:08	65	355.1	-103	3.961	3.925	28	25	0.036	3	1	0	0.1
2022-04-04 04:35:28	65	355.4	-102.9	3.962	3.928	28	25	0.034	3	0	-1	0.1
2022-04-04 04:35:48	66	356.1	-103	3.966	3.933	29	25	0.033	4	1	0	0
2022-04-04 04:36:08	66	356.1	-103	3.971	3.936	29	25	0.035	4	0	-1	0
2022-04-04 04:36:28	67	356.4	-103	3.977	3.942	29	25	0.035	4	1	0	0
2022-04-04 04:36:48	67	356.9	-103	3.982	3.946	29	26	0.036	3	0	0	0.1
2022-04-04 04:37:08	67	357.4	-103.1	3.983	3.95	29	26	0.033	3	0	-1	0.1
2022-04-04 04:37:28	68	357.6	-103.2	3.99	3.956	29	26	0.034	3	1	0	0.1
2022-04-04 04:37:48	68	358.1	-103.1	3.994	3.958	29	26	0.036	3	0	-1	0.2
2022-04-04 04:38:08	69	358.4	-102.9	3.998	3.962	29	26	0.036	3	1	0	0.2
2022-04-04 04:38:28	69	358.9	-103.1	4.002	3.969	29	26	0.033	3	0	0	0.2
2022-04-04 04:38:48	69	359.1	-102.9	4.006	3.973	29	26	0.033	3	0	-1	0.1
2022-04-04 04:39:08	70	359.9	-103	4.011	3.976	29	26	0.035	3	1	0	0.1
2022-04-04 04:39:28	70	360.1	-103.1	4.015	3.982	29	26	0.033	3	0	-1	0.1
2022-04-04 04:39:48	71	360.4	-103	4.02	3.986	29	26	0.034	3	1	0	0
2022-04-04 04:40:08	71	360.9	-103	4.025	3.99	30	26	0.035	4	0	0	0.1
2022-04-04 04:40:28	71	361.4	-103.1	4.03	3.995	30	26	0.035	4	0	-1	0.2
2022-04-04 04:40:48	72	361.9	-102.9	4.034	3.999	30	26	0.035	4	1	0	0.1
2022-04-04 04:41:08	72	362.4	-103	4.038	4.006	30	26	0.032	4	0	-1	0
2022-04-04 04:41:28	73	362.6	-103	4.044	4.008	30	26	0.036	4	1	0	0.1
2022-04-04 04:41:48	73	362.9	-103.1	4.047	4.013	30	26	0.034	4	0	0	0.1
2022-04-04 04:42:08	73	363.4	-103	4.052	4.019	30	26	0.033	4	0	-1	0
2022-04-04 04:42:28	74	363.9	-103	4.057	4.023	30	27	0.034	3	1	0	0.1
2022-04-04 04:42:48	74	364.4	-103.1	4.063	4.028	30	27	0.035	3	0	-1	0
2022-04-04 04:43:08	75	364.7	-103.1	4.067	4.032	30	27	0.035	3	1	0	0
2022-04-04 04:43:28	75	365.2	-103.1	4.07	4.036	30	27	0.034	3	0	-1	0
2022-04-04 04:43:48	76	365.4	-103.1	4.076	4.04	30	27	0.036	3	1	0	0.1
2022-04-04 04:44:08	76	365.9	-103	4.081	4.046	30	27	0.035	3	0	0	0.1
2022-04-04 04:44:28	76	366.4	-103.1	4.085	4.051	30	27	0.034	3	0	-1	0
2022-04-04 04:44:48	77	366.7	-103.1	4.09	4.055	30	27	0.035	3	1	0	0.1
2022-04-04 04:45:08	77	367.2	-103	4.094	4.061	30	27	0.033	3	0	-1	54.5
2022-04-04 04:45:28	78	365.2	-48.5	4.074	4.039	30	27	0.035	3	1	0	0
2022-04-04 04:45:48	78	364.7	-48.5	4.07	4.036	30	27	0.034	3	0	0	0.1
2022-04-04 04:46:08	78	364.7	-48.4	4.068	4.035	30	27	0.033	3	0	0	0.2
2022-04-04 04:46:28	78	364.7	-48.2	4.069	4.035	30	27	0.034	3	0	0	0
2022-04-04 04:46:48	78	364.9	-48.2	4.071	4.037	30	27	0.034	3	0	-1	0.1
2022-04-04 04:47:08	79	364.9	-48.3	4.072	4.039	30	27	0.033	3	1	0	0.1
2022-04-04 04:47:28	79	365.2	-48.2	4.074	4.04	30	27	0.034	3	0	0	0
2022-04-04 04:47:48	79	365.4	-48.2	4.076	4.042	30	27	0.034	3	0	0	0
2022-04-04 04:48:08	79	365.7	-48.2	4.078	4.045	30	27	0.033	3	0	-1	0
2022-04-04 04:48:28	80	365.9	-48.2	4.08	4.046	30	27	0.034	3	1	0	0.2
2022-04-04 04:48:48	80	365.9	-48.4	4.082	4.048	30	27	0.034	3	0	0	0.1
2022-04-04 04:49:08	80	366.2	-48.3	4.084	4.051	30	27	0.033	3	0	0	0.2
2022-04-04 04:49:28	80	366.4	-48.1	4.086	4.053	30	27	0.033	3	0	-1	0.3
2022-04-04 04:49:48	81	366.7	-48.4	4.088	4.054	30	27	0.034	3	1	0	0
2022-04-04 04:50:08	81	366.7	-48.4	4.091	4.058	30	27	0.033	3	0	0	0
2022-04-04 04:50:28	81	366.9	-48.4	4.093	4.06	30	27	0.033	3	0	0	0
2022-04-04 04:50:48	81	367.2	-48.4	4.095	4.061	30	27	0.034	3	0	-1	0
2022-04-04 04:51:08	82	367.2	-48.4	4.097	4.063	30	27	0.034	3	1	0	0
2022-04-04 04:51:28	82	367.4	-48.4	4.099	4.066	30	27	0.033	3	0	0	0.1
2022-04-04 04:51:48	82	367.7	-48.3	4.102	4.068	30	27	0.034	3	0	0	0.1
2022-04-04 04:52:08	82	367.9	-48.2	4.104	4.07	31	27	0.034	4	0	0	0.1
2022-04-04 04:52:28	82	368.2	-48.1	4.107	4.071	31	27	0.036	4	0	-1	0.2
2022-04-04 04:52:48	83	368.2	-48.3	4.108	4.074	31	27	0.034	4	1	0	0
2022-04-04 04:53:08	83	368.4	-48.3	4.111	4.076	31	27	0.035	4	0	0	0
2022-04-04 04:53:28	83	368.7	-48.3	4.113	4.079	31	27	0.034	4	0	0	0.1
2022-04-04 04:53:48	83	368.9	-48.4	4.116	4.081	31	27	0.035	4	0	-1	0.2
2022-04-04 04:54:08	84	369.2	-48.2	4.117	4.084	31	27	0.033	4	1	0	0.2
2022-04-04 04:54:28	84	369.4	-48.4	4.12	4.086	31	27	0.034	4	0	0	0.1
2022-04-04 04:54:48	84	369.4	-48.3	4.123	4.088	31	27	0.035	4	0	0	0.2
2022-04-04 04:55:08	84	369.7	-48.1	4.124	4.09	31	27	0.034	4	0	-1	0
2022-04-04 04:55:28	85	369.9	-48.1	4.127	4.092	31	27	0.035	4	1	0	0.2
2022-04-04 04:55:48	85	370.2	-48.3	4.129	4.094	31	27	0.035	4	0	0	0.2
2022-04-04 04:56:08	85	370.4	-48.1	4.131	4.097	31	27	0.034	4	0	0	0.2
2022-04-04 04:56:28	85	370.7	-48.3	4.134	4.099	31	27	0.035	4	0	-1	0.1
2022-04-04 04:56:48	86	370.7	-48.2	4.135	4.102	31	27	0.033	4	1	0	0.1
2022-04-04 04:57:08	86	370.9	-48.3	4.138	4.104	31	27	0.034	4	0	0	0.2
2022-04-04 04:57:28	86	371.2	-48.1	4.141	4.106	31	27	0.035	4	0	0	0.3
2022-04-04 04:57:48	86	371.4	-48.4	4.142	4.109	31	27	0.033	4	0	-1	0.2
2022-04-04 04:58:08	87	371.4	-48.2	4.145	4.111	31	27	0.034	4	1	0	0.1
2022-04-04 04:58:28	87	371.7	-48.1	4.147	4.114	31	27	0.033	4	0	0	0.1
2022-04-04 04:58:48	87	372.2	-48.2	4.15	4.115	31	27	0.035	4	0	0	0.2
2022-04-04 04:59:08	87	372.2	-48.4	4.152	4.117	31	27	0.035	4	0	-1	0.2
2022-04-04 04:59:28	88	372.4	-48.2	4.155	4.12	31	27	0.035	4	1	0	0.1
2022-04-04 04:59:48	88	372.4	-48.1	4.157	4.122	31	27	0.035	4	0	-1	0.1
2022-04-04 05:00:08	89	372.9	-48.2	4.159	4.124	31	27	0.035	4	1	0	0.1
2022-04-04 05:00:28	89	372.9	-48.3	4.161	4.127	31	27	0.034	4	0	0	0
2022-04-04 05:00:48	89	373.4	-48.3	4.164	4.128	31	27	0.036	4	0	-1	0.1
2022-04-04 05:01:08	90	373.4	-48.2	4.166	4.132	31	27	0.034	4	1	0	0.2
2022-04-04 05:01:28	90	373.7	-48.4	4.169	4.133	31	27	0.036	4	0	0	0.2
2022-04-04 05:01:48	90	373.7	-48.2	4.17	4.137	31	27	0.033	4	0	-1	0.2
2022-04-04 05:02:08	91	374.2	-48.4	4.173	4.138	31	27	0.035	4	1	0	0.2
2022-04-04 05:02:28	91	374.2	-48.2	4.175	4.141	31	27	0.034	4	0	-1	0.2
2022-04-04 05:02:48	92	374.4	-48.4	4.177	4.142	31	27	0.035	4	1	0	0.2
2022-04-04 05:03:08	92	374.4	-48.2	4.18	4.145	31	27	0.035	4	0	0	0
2022-04-04 05:03:28	92	374.7	-48.2	4.182	4.148	31	27	0.034	4	0	-1	0
2022-04-04 05:03:48	93	374.9	-48.2	4.185	4.15	31	27	0.035	4	1	0	0
2022-04-04 05:04:08	93	375.2	-48.2	4.187	4.152	31	27	0.035	4	0	0	0
2022-04-04 05:04:28	93	375.4	-48.2	4.189	4.154	31	27	0.035	4	0	-1	0.2
2022-04-04 05:04:48	94	375.7	-48.4	4.191	4.156	31	27	0.035	4	1	0	0.2
2022-04-04 05:05:08	94	375.9	-48.2	4.193	4.159	31	27	0.034	4	0	0	0
2022-04-04 05:05:28	94	376.2	-48.2	4.196	4.161	31	27	0.035	4	0	-1	0.1
2022-04-04 05:05:48	95	376.2	-48.3	4.199	4.163	31	27	0.036	4	1	0	0.1
2022-04-04 05:06:08	95	376.5	-48.2	4.2	4.165	31	27	0.035	4	0	0	0.2
2022-04-04 05:06:28	95	376.7	-48.4	4.203	4.168	31	27	0.035	4	0	0	0.3
2022-04-04 05:06:48	95	377	-48.1	4.205	4.17	31	27	0.035	4	0	-1	0.3
2022-04-04 05:07:08	96	377.2	-48.4	4.208	4.173	31	27	0.035	4	1	0	0
2022-04-04 05:07:28	96	377.2	-48.4	4.21	4.174	31	27	0.036	4	0	0	0.2
2022-04-04 05:07:48	96	377.7	-48.2	4.212	4.177	31	27	0.035	4	0	0	0.2
2022-04-04 05:08:08	96	377.7	-48.4	4.214	4.18	31	27	0.034	4	0	-1	0
2022-04-04 05:08:28	97	378	-48.4	4.217	4.182	31	27	0.035	4	1	0	33.6
2022-04-04 05:08:48	97	376.2	-14.8	4.199	4.164	31	27	0.035	4	0	0	0.1
2022-04-04 05:09:08	97	376.2	-14.9	4.196	4.162	31	27	0.034	4	0	0	0.1
2022-04-04 05:09:28	97	375.9	-15	4.195	4.162	31	27	0.033	4	0	0	0
2022-04-04 05:09:48	97	375.9	-15	4.195	4.161	31	27	0.034	4	0	0	0
2022-04-04 05:10:08	97	375.9	-15	4.195	4.16	31	27	0.035	4	0	0	0
2022-04-04 05:10:28	97	375.9	-15	4.195	4.161	31	27	0.034	4	0	0	0.1
2022-04-04 05:10:48	97	375.7	-14.9	4.195	4.161	31	27	0.034	4	0	0	0.2
2022-04-04 05:11:08	97	375.9	-15.1	4.195	4.161	31	27	0.034	4	0	0	0.1
2022-04-04 05:11:28	97	376.2	-15	4.196	4.162	31	27	0.034	4	0	0	0.1
2022-04-04 05:11:48	97	376.2	-15.1	4.195	4.163	31	27	0.032	4	0	0	0
2022-04-04 05:12:08	97	375.9	-15.1	4.196	4.162	31	27	0.034	4	0	0	0.1
2022-04-04 05:12:28	97	376.2	-15.2	4.197	4.163	31	27	0.034	4	0	0	0.2
2022-04-04 05:12:48	97	376.2	-15	4.197	4.163	31	27	0.034	4	0	0	0
2022-04-04 05:13:08	97	376.2	-15	4.198	4.164	31	27	0.034	4	0	0	0.1
2022-04-04 05:13:28	97	376.2	-15.1	4.198	4.165	31	27	0.033	4	0	0	0
2022-04-04 05:13:48	97	376.5	-15.1	4.199	4.165	31	27	0.034	4	0	0	0.3
2022-04-04 05:14:08	97	376.5	-14.8	4.199	4.166	31	27	0.033	4	0	0	0.3
2022-04-04 05:14:28	97	376.5	-15.1	4.2	4.166	31	27	0.034	4	0	0	0.1
2022-04-04 05:14:48	97	376.5	-15	4.2	4.167	31	27	0.033	4	0	0	0
2022-04-04 05:15:08	97	376.7	-15	4.201	4.166	31	27	0.035	4	0	0	0
2022-04-04 05:15:28	97	376.5	-15	4.201	4.169	31	27	0.032	4	0	0	0.1
2022-04-04 05:15:48	97	376.7	-14.9	4.202	4.168	31	27	0.034	4	0	0	0.2
2022-04-04 05:16:08	97	377	-15.1	4.203	4.17	31	27	0.033	4	0	0	0
2022-04-04 05:16:28	97	377	-15.1	4.204	4.17	31	27	0.034	4	0	0	0.2
2022-04-04 05:16:48	97	376.7	-14.9	4.204	4.17	31	27	0.034	4	0	0	0.1
2022-04-04 05:17:08	97	377	-15	4.206	4.171	31	27	0.035	4	0	0	0
2022-04-04 05:17:28	97	377	-15	4.206	4.171	31	27	0.035	4	0	0	0.1
2022-04-04 05:17:48	97	377	-15.1	4.206	4.173	31	27	0.033	4	0	0	0.3
2022-04-04 05:18:08	97	377	-14.8	4.207	4.173	31	27	0.034	4	0	0	0.1
2022-04-04 05:18:28	97	377	-14.9	4.208	4.175	31	27	0.033	4	0	0	0.3
2022-04-04 05:18:48	97	377.2	-15.2	4.208	4.174	31	27	0.034	4	0	0	0.1
2022-04-04 05:19:08	97	377.2	-15.1	4.209	4.175	31	27	0.034	4	0	-1	0.2
2022-04-04 05:19:28	98	377.2	-14.9	4.21	4.177	31	27	0.033	4	1	0	0.1
2022-04-04 05:19:48	98	377.2	-15	4.21	4.177	31	27	0.033	4	0	0	0.1
2022-04-04 05:20:08	98	377.5	-14.9	4.211	4.177	31	27	0.034	4	0	0	0.1
2022-04-04 05:20:28	98	377.5	-15	4.211	4.178	31	27	0.033	4	0	0	0.1
2022-04-04 05:20:48	98	377.5	-15.1	4.212	4.178	31	27	0.034	4	0	76	0.3
2022-04-04 12:52:58	22	322.5	-14.8	3.597	3.574	31	28	0.023	3	-76	0	0.2
2022-04-04 12:53:18	22	322.7	-15	3.598	3.575	31	28	0.023	3	0	0	0
2022-04-04 12:53:38	22	322.7	-15	3.599	3.576	31	28	0.023	3	0	0	0
2022-04-04 12:53:58	22	322.7	-15	3.6	3.578	31	28	0.022	3	0	0	0.1
2022-04-04 12:54:18	22	323	-15.1	3.602	3.578	31	28	0.024	3	0	0	4.8
2022-04-04 12:54:38	22	323	-19.9	3.602	3.58	31	28	0.022	3	0	0	100
2022-04-04 12:54:58	22	328	-119.9	3.658	3.633	31	28	0.025	3	0	-1	0.3
2022-04-04 12:55:18	23	329.3	-120.2	3.671	3.645	31	28	0.026	3	1	0	0.1
2022-04-04 12:55:38	23	330	-120.3	3.677	3.654	31	28	0.023	3	0	0	0
2022-04-04 12:55:58	23	330.5	-120.3	3.685	3.66	32	28	0.025	4	0	-1	1.7
2022-04-04 12:56:18	24	331.3	-118.6	3.69	3.664	32	28	0.026	4	1	0	1.3
2022-04-04 12:56:38	24	331.3	-117.3	3.693	3.669	32	28	0.024	4	0	-1	3.6
2022-04-04 12:56:58	25	331.5	-113.7	3.695	3.672	32	28	0.023	4	1	0	0.2
2022-04-04 12:57:18	25	332	-113.9	3.697	3.676	32	28	0.021	4	0	-1	0.2
2022-04-04 12:57:38	26	332.3	-114.1	3.7	3.679	32	28	0.021	4	1	0	0.3
2022-04-04 12:57:58	26	332.5	-113.8	3.703	3.682	32	28	0.021	4	0	-1	0.2
2022-04-04 12:58:18	27	332.8	-113.6	3.705	3.684	32	28	0.021	4	1	0	0.1
2022-04-04 12:58:38	27	333	-113.7	3.707	3.688	32	28	0.019	4	0	-1	1.7
2022-04-04 12:58:58	28	333.3	-115.4	3.71	3.691	32	28	0.019	4	1	0	1.8
2022-04-04 12:59:18	28	333.5	-117.2	3.714	3.694	32	28	0.02	4	0	-1	0
2022-04-04 12:59:38	29	333.5	-117.2	3.715	3.698	32	28	0.017	4	1	0	0.1
2022-04-04 12:59:58	29	334	-117.3	3.718	3.7	32	28	0.018	4	0	-1	0.1
2022-04-04 13:00:18	30	334	-117.2	3.72	3.701	32	28	0.019	4	1	0	48.3
2022-04-04 13:00:38	30	332.5	-68.9	3.702	3.687	32	28	0.015	4	0	-1	47.9
2022-04-04 13:00:58	31	334.5	-116.8	3.724	3.705	32	28	0.019	4	1	0	0.6
2022-04-04 13:01:18	31	334.8	-117.4	3.726	3.706	32	28	0.02	4	0	-1	0.3
2022-04-04 13:01:38	32	334.8	-117.1	3.729	3.71	32	28	0.019	4	1	0	0.3
2022-04-04 13:01:58	32	335	-116.8	3.731	3.712	32	28	0.019	4	0	0	0.5
2022-04-04 13:02:18	32	335.3	-117.3	3.734	3.715	32	28	0.019	4	0	-1	0.6
2022-04-04 13:02:38	33	335.5	-116.7	3.734	3.717	32	28	0.017	4	1	0	0.7
2022-04-04 13:02:58	33	335.5	-117.4	3.739	3.718	32	28	0.021	4	0	-1	0.1
2022-04-04 13:03:18	34	336	-117.3	3.742	3.72	32	28	0.022	4	1	0	0.3
2022-04-04 13:03:38	34	336	-117	3.743	3.722	32	28	0.021	4	0	-1	0.2
2022-04-04 13:03:58	35	336.3	-116.8	3.746	3.724	32	28	0.022	4	1	0	0.5
2022-04-04 13:04:18	35	336.3	-117.3	3.747	3.727	32	28	0.02	4	0	-1	0
2022-04-04 13:04:38	36	336.8	-117.3	3.75	3.73	32	28	0.02	4	1	0	0.6
2022-04-04 13:04:58	36	337	-116.7	3.752	3.731	32	28	0.021	4	0	-1	0.4
2022-04-04 13:05:18	37	337	-117.1	3.755	3.734	32	28	0.021	4	1	0	0.2
2022-04-04 13:05:38	37	337.3	-116.9	3.758	3.736	32	28	0.022	4	0	-1	0.2
2022-04-04 13:05:58	38	337.5	-117.1	3.761	3.738	32	28	0.023	4	1	0	0.2
2022-04-04 13:06:18	38	338	-117.3	3.763	3.742	32	28	0.021	4	0	-1	0.4
2022-04-04 13:06:38	39	338	-116.9	3.766	3.745	32	28	0.021	4	1	0	0.2
2022-04-04 13:06:58	39	338.3	-116.7	3.77	3.746	32	28	0.024	4	0	-1	0.3
2022-04-04 13:07:18	40	338.8	-117	3.771	3.75	32	28	0.021	4	1	0	0
2022-04-04 13:07:38	40	338.8	-117	3.776	3.751	32	28	0.025	4	0	-1	0.2
2022-04-04 13:07:58	41	339.1	-116.8	3.779	3.754	32	28	0.025	4	1	0	0.6
2022-04-04 13:08:18	41	339.6	-117.4	3.781	3.758	32	28	0.023	4	0	-1	0.5
2022-04-04 13:08:38	42	339.8	-116.9	3.786	3.761	32	28	0.025	4	1	0	0
2022-04-04 13:08:58	42	339.8	-116.9	3.787	3.764	32	28	0.023	4	0	0	0.3
2022-04-04 13:09:18	42	340.1	-117.2	3.791	3.767	32	28	0.024	4	0	-1	0.6
2022-04-04 13:09:38	43	340.8	-117.8	3.796	3.77	32	28	0.026	4	1	0	0.9
2022-04-04 13:09:58	43	341.1	-116.9	3.799	3.773	32	28	0.026	4	0	-1	0.4
2022-04-04 13:10:18	44	341.1	-117.3	3.802	3.776	32	28	0.026	4	1	0	30.5
2022-04-04 13:10:38	44	339.8	-86.8	3.791	3.763	32	28	0.028	4	0	-1	29.8
2022-04-04 13:10:58	45	341.6	-116.6	3.807	3.78	32	28	0.027	4	1	0	0.4
2022-04-04 13:11:18	45	342.1	-117	3.811	3.784	32	28	0.027	4	0	-1	0.1
2022-04-04 13:11:38	46	342.6	-116.9	3.816	3.786	32	28	0.03	4	1	0	0.2
2022-04-04 13:11:58	46	342.6	-117.1	3.819	3.791	32	28	0.028	4	0	-1	0.2
2022-04-04 13:12:18	47	343.1	-117.3	3.823	3.795	32	28	0.028	4	1	0	0.1
2022-04-04 13:12:38	47	343.3	-117.2	3.826	3.798	32	28	0.028	4	0	-1	0.5
2022-04-04 13:12:58	48	343.8	-116.7	3.83	3.803	32	28	0.027	4	1	0	0.4
2022-04-04 13:13:18	48	344.1	-117.1	3.834	3.806	32	28	0.028	4	0	-1	0
2022-04-04 13:13:38	49	344.3	-117.1	3.839	3.81	32	28	0.029	4	1	0	0.4
2022-04-04 13:13:58	49	344.6	-116.7	3.843	3.814	32	28	0.029	4	0	-1	0.3
2022-04-04 13:14:18	50	345.1	-117	3.846	3.816	32	28	0.03	4	1	0	0.2
2022-04-04 13:14:38	50	345.3	-116.8	3.85	3.821	32	28	0.029	4	0	-1	0.1
2022-04-04 13:14:58	51	345.8	-116.9	3.854	3.824	32	28	0.03	4	1	0	0.3
2022-04-04 13:15:18	51	346.3	-117.2	3.859	3.83	32	29	0.029	3	0	-1	0.2
2022-04-04 13:15:38	52	346.6	-117	3.862	3.833	32	29	0.029	3	1	0	0.2
2022-04-04 13:15:58	52	347.1	-116.8	3.867	3.836	32	29	0.031	3	0	-1	0.2
2022-04-04 13:16:18	53	347.3	-117	3.872	3.841	32	29	0.031	3	1	0	0.1
2022-04-04 13:16:38	53	347.8	-116.9	3.877	3.846	32	29	0.031	3	0	-1	0
2022-04-04 13:16:58	54	348.1	-116.9	3.881	3.85	32	29	0.031	3	1	0	0.2
2022-04-04 13:17:18	54	348.3	-117.1	3.884	3.851	32	29	0.033	3	0	0	0.2
2022-04-04 13:17:38	54	348.8	-116.9	3.889	3.856	32	29	0.033	3	0	-1	0.2
2022-04-04 13:17:58	55	349.3	-116.7	3.893	3.862	32	29	0.031	3	1	0	0.2
2022-04-04 13:18:18	55	349.8	-116.9	3.899	3.867	32	29	0.032	3	0	-1	0.3
2022-04-04 13:18:38	56	350.1	-117.2	3.902	3.87	32	29	0.032	3	1	0	0.4
2022-04-04 13:18:58	56	350.6	-117.6	3.91	3.877	32	29	0.033	3	0	-1	0.8
2022-04-04 13:19:18	57	350.8	-116.8	3.912	3.879	32	29	0.033	3	1	0	0.3
2022-04-04 13:19:38	57	351.6	-117.1	3.919	3.884	32	29	0.035	3	0	-1	0.4
2022-04-04 13:19:58	58	351.9	-117.5	3.922	3.888	32	29	0.034	3	1	0	0.9
2022-04-04 13:20:18	58	352.1	-116.6	3.926	3.893	32	29	0.033	3	0	-1	0.3
2022-04-04 13:20:38	59	352.9	-116.9	3.933	3.899	32	29	0.034	3	1	0	0.2
2022-04-04 13:20:58	59	352.9	-117.1	3.937	3.904	32	29	0.033	3	0	-1	0.1
2022-04-04 13:21:18	60	353.6	-117	3.941	3.907	32	29	0.034	3	1	0	0.2
2022-04-04 13:21:38	60	354.1	-117.2	3.946	3.911	32	29	0.035	3	0	-1	0.6
2022-04-04 13:21:58	61	354.6	-116.6	3.952	3.918	32	29	0.034	3	1	0	0.2
2022-04-04 13:22:18	61	354.9	-116.8	3.956	3.922	32	29	0.034	3	0	-1	0.1
2022-04-04 13:22:38	62	355.4	-116.9	3.961	3.926	32	29	0.035	3	1	0	0
2022-04-04 13:22:58	62	355.9	-116.9	3.966	3.93	32	29	0.036	3	0	0	15.4
2022-04-04 13:23:18	62	355.4	-101.5	3.963	3.929	32	29	0.034	3	0	-1	0.4
2022-04-04 13:23:38	63	355.9	-101.9	3.967	3.932	32	29	0.035	3	1	0	0.5
2022-04-04 13:23:58	63	356.1	-101.4	3.97	3.936	32	29	0.034	3	0	-1	0
2022-04-04 13:24:18	64	356.6	-101.4	3.974	3.94	32	29	0.034	3	1	0	0.5
2022-04-04 13:24:38	64	356.9	-101.9	3.979	3.945	32	29	0.034	3	0	-1	0.4
2022-04-04 13:24:58	65	357.4	-101.5	3.983	3.948	32	29	0.035	3	1	0	0
2022-04-04 13:25:18	65	357.6	-101.5	3.987	3.952	32	29	0.035	3	0	0	0.1
2022-04-04 13:25:38	65	358.1	-101.4	3.993	3.958	32	29	0.035	3	0	-1	0.6
2022-04-04 13:25:58	66	358.4	-102	3.997	3.962	32	29	0.035	3	1	0	0.5
2022-04-04 13:26:18	66	358.9	-101.5	4.001	3.966	32	29	0.035	3	0	-1	0.4
2022-04-04 13:26:38	67	359.1	-101.9	4.005	3.97	32	29	0.035	3	1	0	0.3
2022-04-04 13:26:58	67	359.6	-101.6	4.011	3.975	32	29	0.036	3	0	0	0.2
2022-04-04 13:27:18	67	360.1	-101.4	4.014	3.979	32	29	0.035	3	0	-1	1
2022-04-04 13:27:38	68	360.4	-102.4	4.02	3.984	32	29	0.036	3	1	0	0.8
2022-04-04 13:27:58	68	360.9	-101.6	4.024	3.988	32	29	0.036	3	0	-1	0.1
2022-04-04 13:28:18	69	361.1	-101.7	4.029	3.994	32	29	0.035	3	1	0	0
2022-04-04 13:28:38	69	361.6	-101.7	4.034	3.998	32	29	0.036	3	0	-1	0.2
2022-04-04 13:28:58	70	362.1	-101.9	4.037	4.002	32	29	0.035	3	1	0	0.3
2022-04-04 13:29:18	70	362.6	-101.6	4.041	4.006	32	29	0.035	3	0	0	0.1
2022-04-04 13:29:38	70	362.9	-101.5	4.048	4.012	32	29	0.036	3	0	-1	0.3
2022-04-04 13:29:58	71	363.4	-101.8	4.052	4.015	32	28	0.037	4	1	0	0
2022-04-04 13:30:18	71	363.9	-101.8	4.056	4.02	32	28	0.036	4	0	-1	0.2
2022-04-04 13:30:38	72	364.4	-101.6	4.061	4.027	32	28	0.034	4	1	0	0.1
2022-04-04 13:30:58	72	364.7	-101.7	4.066	4.031	32	28	0.035	4	0	-1	0.3
2022-04-04 13:31:18	73	365.2	-101.4	4.071	4.035	32	28	0.036	4	1	0	0.2
2022-04-04 13:31:38	73	365.7	-101.6	4.075	4.039	32	28	0.036	4	0	0	0.5
2022-04-04 13:31:58	73	365.9	-102.1	4.08	4.045	32	28	0.035	4	0	-1	0.3
2022-04-04 13:32:18	74	366.4	-101.8	4.085	4.049	32	28	0.036	4	1	0	0.1
2022-04-04 13:32:38	74	366.9	-101.7	4.09	4.054	32	28	0.036	4	0	-1	0.1
2022-04-04 13:32:58	75	367.4	-101.6	4.095	4.059	32	28	0.036	4	1	0	55.7
2022-04-04 13:33:18	75	366.2	-45.9	4.092	4.056	32	28	0.036	4	0	0	0
2022-04-04 13:33:38	75	364.7	-45.9	4.07	4.036	32	28	0.034	4	0	-1	0.2
2022-04-04 13:33:58	76	364.9	-46.1	4.07	4.034	32	28	0.036	4	1	0	0
2022-04-04 13:34:18	76	364.7	-46.1	4.069	4.034	31	28	0.035	3	0	0	0.3
2022-04-04 13:34:38	76	364.9	-45.8	4.07	4.035	31	28	0.035	3	0	-1	0.2
2022-04-04 13:34:58	77	365.2	-46	4.071	4.036	31	28	0.035	3	1	0	0.2
2022-04-04 13:35:18	77	365.2	-46.2	4.074	4.039	31	28	0.035	3	0	0	0.4
2022-04-04 13:35:38	77	365.4	-45.8	4.075	4.04	31	28	0.035	3	0	-1	0
2022-04-04 13:35:58	78	365.4	-45.8	4.076	4.042	31	27	0.034	4	1	0	0.2
2022-04-04 13:36:18	78	365.7	-46	4.079	4.044	31	27	0.035	4	0	0	0.2
2022-04-04 13:36:38	78	365.9	-45.8	4.08	4.047	31	27	0.033	4	0	-1	0.2
2022-04-04 13:36:58	79	366.2	-46	4.083	4.049	31	27	0.034	4	1	0	0.2
2022-04-04 13:37:18	79	366.2	-46.2	4.085	4.051	31	27	0.034	4	0	0	0.4
2022-04-04 13:37:38	79	366.4	-45.8	4.087	4.053	31	27	0.034	4	0	16	30.4
2022-04-04 16:45:38	63	343.1	-15.4	3.828	3.792	33	29	0.036	4	-16	0	1.9
2022-04-04 16:45:58	63	343.1	-13.5	3.831	3.791	33	29	0.04	4	0	0	2.8
2022-04-04 16:46:18	63	342.8	-10.7	3.83	3.792	33	29	0.038	4	0	0	2.2
2022-04-04 16:46:38	63	342.8	-8.5	3.83	3.792	33	29	0.038	4	0	0	0.4
2022-04-04 16:46:58	63	343.1	-8.9	3.831	3.793	33	29	0.038	4	0	0	0.1
2022-04-04 16:47:18	63	343.1	-9	3.833	3.794	33	29	0.039	4	0	0	104.4
2022-04-04 16:47:38	63	347.8	-113.4	3.884	3.841	33	29	0.043	4	0	-1	0.4
2022-04-04 16:47:58	64	349.3	-113	3.902	3.858	33	29	0.044	4	1	0	0.2
2022-04-04 16:48:18	64	348.6	-113.2	3.89	3.847	33	29	0.043	4	0	0	0.1
2022-04-04 16:48:38	64	350.6	-113.1	3.916	3.87	33	29	0.046	4	0	-1	3.3
2022-04-04 16:48:58	65	351.6	-116.4	3.93	3.882	33	29	0.048	4	1	0	0.4
2022-04-04 16:49:18	65	352.6	-116.8	3.94	3.891	33	29	0.049	4	0	-1	0.3
2022-04-04 16:49:38	66	353.4	-116.5	3.947	3.901	33	29	0.046	4	1	0	0.1
2022-04-04 16:49:58	66	354.1	-116.4	3.955	3.908	33	29	0.047	4	0	-1	0.3
2022-04-04 16:50:18	67	354.9	-116.7	3.96	3.917	33	29	0.043	4	1	0	14.9
2022-04-04 16:50:38	67	354.6	-101.8	3.962	3.918	33	29	0.044	4	0	0	0.2
2022-04-04 16:50:58	67	355.1	-101.6	3.963	3.923	33	29	0.04	4	0	-1	0.2
2022-04-04 16:51:18	68	355.4	-101.8	3.968	3.927	33	29	0.041	4	1	0	0.2
2022-04-04 16:51:38	68	356.1	-102	3.974	3.933	33	29	0.041	4	0	-1	0.1
2022-04-04 16:51:58	69	356.4	-101.9	3.979	3.938	33	29	0.041	4	1	0	0.2
2022-04-04 16:52:18	69	356.9	-101.7	3.983	3.944	33	29	0.039	4	0	0	0.1
2022-04-04 16:52:38	69	357.4	-101.8	3.988	3.949	33	29	0.039	4	0	-1	0.1
2022-04-04 16:52:58	70	357.6	-101.7	3.992	3.954	33	29	0.038	4	1	0	0.1
2022-04-04 16:53:18	70	358.1	-101.8	3.995	3.958	33	29	0.037	4	0	-1	0.3
2022-04-04 16:53:38	71	358.4	-101.5	4.001	3.965	33	29	0.036	4	1	0	0.1
2022-04-04 16:53:58	71	359.1	-101.6	4.007	3.968	33	29	0.039	4	0	-1	0.6
2022-04-04 16:54:18	72	359.6	-102.2	4.009	3.973	33	29	0.036	4	1	0	0.4
2022-04-04 16:54:38	72	359.9	-101.8	4.013	3.978	33	29	0.035	4	0	0	0.3
2022-04-04 16:54:58	72	360.4	-102.1	4.02	3.983	33	29	0.037	4	0	-1	0
2022-04-04 16:55:18	73	360.6	-102.1	4.023	3.988	33	29	0.035	4	1	0	0.5
2022-04-04 16:55:38	73	361.1	-101.6	4.028	3.992	33	29	0.036	4	0	-1	0.3
2022-04-04 16:55:58	74	361.6	-101.9	4.034	3.997	33	29	0.037	4	1	0	0
2022-04-04 16:56:18	74	362.1	-101.9	4.038	4.001	33	29	0.037	4	0	0	0.1
2022-04-04 16:56:38	74	362.4	-101.8	4.043	4.007	33	29	0.036	4	0	-1	0
2022-04-04 16:56:58	75	362.9	-101.8	4.048	4.01	33	29	0.038	4	1	0	0.2
2022-04-04 16:57:18	75	363.4	-102	4.053	4.016	33	28	0.037	5	0	-1	0.2
2022-04-04 16:57:38	76	363.6	-101.8	4.056	4.02	33	28	0.036	5	1	0	0.1
2022-04-04 16:57:58	76	364.2	-101.9	4.061	4.025	33	28	0.036	5	0	0	0
2022-04-04 16:58:18	76	364.7	-101.9	4.066	4.03	33	28	0.036	5	0	-1	0.3
2022-04-04 16:58:38	77	365.2	-101.6	4.071	4.034	32	28	0.037	4	1	0	0.2
2022-04-04 16:58:58	77	365.4	-101.8	4.075	4.038	32	28	0.037	4	0	-1	0.1
2022-04-04 16:59:18	78	365.9	-101.9	4.081	4.043	32	28	0.038	4	1	0	0.3
2022-04-04 16:59:38	78	366.2	-101.6	4.086	4.049	32	28	0.037	4	0	-1	0
2022-04-04 16:59:58	79	366.7	-101.6	4.09	4.054	32	28	0.036	4	1	0	1.2
2022-04-04 17:00:18	79	367.4	-102.8	4.096	4.059	32	28	0.037	4	0	0	56.2
2022-04-04 17:00:38	79	364.7	-46.6	4.071	4.035	32	28	0.036	4	0	0	0.8
2022-04-04 17:00:58	79	364.4	-45.8	4.067	4.033	32	28	0.034	4	0	-1	0.4
2022-04-04 17:01:18	80	364.4	-46.2	4.067	4.033	32	28	0.034	4	1	0	0.4
2022-04-04 17:01:38	80	364.7	-45.8	4.068	4.034	32	28	0.034	4	0	0	0
2022-04-04 17:01:58	80	364.7	-45.8	4.07	4.036	32	28	0.034	4	0	0	0.1
2022-04-04 17:02:18	80	364.9	-45.9	4.071	4.037	32	28	0.034	4	0	0	0.1
2022-04-04 17:02:38	80	365.2	-46	4.073	4.04	32	27	0.033	5	0	-1	0
2022-04-04 17:02:58	81	365.4	-46	4.075	4.041	31	27	0.034	4	1	0	0.1
2022-04-04 17:03:18	81	365.4	-46.1	4.077	4.043	31	27	0.034	4	0	0	0.3
2022-04-04 17:03:38	81	365.7	-45.8	4.079	4.045	31	27	0.034	4	0	0	0
2022-04-04 17:03:58	81	365.9	-45.8	4.081	4.047	31	27	0.034	4	0	0	0.2
2022-04-04 17:04:18	81	365.9	-46	4.084	4.05	31	27	0.034	4	0	-1	0.1
2022-04-04 17:04:38	82	366.2	-45.9	4.086	4.051	31	27	0.035	4	1	0	0.2
2022-04-04 17:04:58	82	366.4	-45.7	4.088	4.053	31	27	0.035	4	0	0	0.2
2022-04-04 17:05:18	82	366.7	-45.9	4.091	4.056	31	27	0.035	4	0	0	0.1
2022-04-04 17:05:38	82	366.7	-45.8	4.092	4.058	31	27	0.034	4	0	-1	0
2022-04-04 17:05:58	83	367.2	-45.8	4.095	4.06	31	27	0.035	4	1	0	0.3
2022-04-04 17:06:18	83	367.2	-46.1	4.096	4.062	31	27	0.034	4	0	0	0.3
2022-04-04 17:06:38	83	367.4	-45.8	4.099	4.065	31	27	0.034	4	0	0	0
2022-04-04 17:06:58	83	367.7	-45.8	4.102	4.067	31	26	0.035	5	0	0	0.1
2022-04-04 17:07:18	83	367.9	-45.9	4.104	4.069	30	26	0.035	4	0	-1	0.1
2022-04-04 17:07:38	84	367.9	-45.8	4.107	4.072	30	26	0.035	4	1	0	0
2022-04-04 17:07:58	84	368.2	-45.8	4.108	4.074	30	26	0.034	4	0	0	0.4
2022-04-04 17:08:18	84	368.4	-46.2	4.11	4.076	30	26	0.034	4	0	0	0.2
2022-04-04 17:08:38	84	368.7	-46	4.113	4.078	30	26	0.035	4	0	-1	0.3
2022-04-04 17:08:58	85	368.9	-45.7	4.115	4.08	30	26	0.035	4	1	0	0.2
2022-04-04 17:09:18	85	368.9	-45.9	4.117	4.083	30	26	0.034	4	0	0	0.1
2022-04-04 17:09:38	85	369.4	-46	4.12	4.085	30	26	0.035	4	0	0	0.2
2022-04-04 17:09:58	85	369.4	-45.8	4.121	4.087	30	26	0.034	4	0	0	0
2022-04-04 17:10:18	85	369.7	-45.8	4.124	4.089	30	26	0.035	4	0	-1	0.3
2022-04-04 17:10:38	86	369.9	-46.1	4.126	4.091	30	26	0.035	4	1	0	0.4
2022-04-04 17:10:58	86	370.2	-45.7	4.129	4.093	30	26	0.036	4	0	0	0.3
2022-04-04 17:11:18	86	370.4	-46	4.131	4.096	30	25	0.035	5	0	0	1
2022-04-04 17:11:38	86	370.7	-47	4.134	4.098	30	25	0.036	5	0	0	0.2
2022-04-04 17:11:58	86	370.9	-46.8	4.136	4.101	29	25	0.035	4	0	-1	0.1
2022-04-04 17:12:18	87	370.9	-46.9	4.138	4.104	29	25	0.034	4	1	0	0.9
2022-04-04 17:12:38	87	371.2	-46	4.141	4.105	29	25	0.036	4	0	0	0.3
2022-04-04 17:12:58	87	371.4	-45.7	4.142	4.108	29	25	0.034	4	0	0	0.4
2022-04-04 17:13:18	87	371.4	-46.1	4.145	4.111	29	25	0.034	4	0	-1	0.4
2022-04-04 17:13:38	88	371.7	-45.7	4.147	4.112	29	25	0.035	4	1	0	0.1
2022-04-04 17:13:58	88	371.7	-45.8	4.149	4.115	29	25	0.034	4	0	0	3.3
2022-04-04 17:14:18	88	372.4	-49.1	4.153	4.119	29	25	0.034	4	0	-1	0
2022-04-04 17:14:38	89	372.4	-49.1	4.157	4.121	29	25	0.036	4	1	0	0
2022-04-04 17:14:58	89	372.9	-49.1	4.159	4.124	29	25	0.035	4	0	-1	0.1
2022-04-04 17:15:18	90	372.9	-49.2	4.162	4.126	29	25	0.036	4	1	0	0.1
2022-04-04 17:15:38	90	373.4	-49.1	4.164	4.128	29	25	0.036	4	0	0	0.1
2022-04-04 17:15:58	90	373.4	-49.2	4.166	4.131	29	24	0.035	5	0	-1	0
2022-04-04 17:16:18	91	373.7	-49.2	4.169	4.133	29	24	0.036	5	1	0	0
2022-04-04 17:16:38	91	373.7	-49.2	4.171	4.136	29	24	0.035	5	0	0	0
2022-04-04 17:16:58	91	374.2	-49.2	4.174	4.139	28	24	0.035	4	0	-1	0
2022-04-04 17:17:18	92	374.2	-49.2	4.176	4.141	28	24	0.035	4	1	0	0.1
2022-04-04 17:17:38	92	374.4	-49.1	4.178	4.143	28	24	0.035	4	0	0	0
2022-04-04 17:17:58	92	374.7	-49.1	4.181	4.145	28	24	0.036	4	0	-1	0.1
2022-04-04 17:18:18	93	374.9	-49.2	4.182	4.148	28	24	0.034	4	1	0	0.1
2022-04-04 17:18:38	93	375.2	-49.3	4.185	4.15	28	24	0.035	4	0	0	0.1
2022-04-04 17:18:58	93	375.2	-49.2	4.188	4.152	28	24	0.036	4	0	-1	0.1
2022-04-04 17:19:18	94	375.7	-49.1	4.19	4.155	28	24	0.035	4	1	0	0.1
2022-04-04 17:19:38	94	375.9	-49.2	4.193	4.157	28	24	0.036	4	0	0	0
2022-04-04 17:19:58	94	376.2	-49.2	4.195	4.16	28	24	0.035	4	0	-1	0.1
2022-04-04 17:20:18	95	376.2	-49.3	4.197	4.162	28	24	0.035	4	1	0	0.1
2022-04-04 17:20:38	95	376.5	-49.2	4.2	4.165	28	24	0.035	4	0	0	0
2022-04-04 17:20:58	95	376.7	-49.2	4.202	4.166	28	24	0.036	4	0	0	0
2022-04-04 17:21:18	95	377	-49.2	4.205	4.169	28	24	0.036	4	0	-1	0
2022-04-04 17:21:38	96	377	-49.2	4.207	4.172	28	24	0.035	4	1	0	0
2022-04-04 17:21:58	96	377.5	-49.2	4.209	4.174	28	24	0.035	4	0	0	0.1
2022-04-04 17:22:18	96	377.7	-49.3	4.211	4.176	28	24	0.035	4	0	-1	0.1
2022-04-04 17:22:38	97	377.7	-49.2	4.214	4.179	28	24	0.035	4	1	0	0
2022-04-04 17:22:58	97	378	-49.2	4.216	4.18	28	24	0.036	4	0	0	34.2
2022-04-04 17:23:18	97	376.5	-15	4.199	4.163	28	24	0.036	4	0	0	0.1
2022-04-04 17:23:38	97	376.2	-14.9	4.196	4.161	28	24	0.035	4	0	0	0.1
2022-04-04 17:23:58	97	375.9	-15	4.195	4.159	28	24	0.036	4	0	0	15.2
2022-04-04 17:24:18	97	374.9	0.2	4.185	4.15	28	24	0.035	4	0	0	15.8
2022-04-04 17:24:38	97	375.7	-15.6	4.191	4.156	28	24	0.035	4	0	0	0.1
2022-04-04 17:24:58	97	375.9	-15.7	4.192	4.157	28	24	0.035	4	0	0	15.9
2022-04-04 17:25:18	97	374.9	0.2	4.184	4.15	28	24	0.034	4	0	0	15.2
2022-04-04 17:25:38	97	375.7	-15	4.191	4.156	28	25	0.035	3	0	0	0
2022-04-04 17:25:58	97	375.7	-15	4.192	4.157	28	25	0.035	3	0	0	0.1
2022-04-04 17:26:18	97	375.7	-15.1	4.192	4.158	28	25	0.034	3	0	0	0.1
2022-04-04 17:26:38	97	375.7	-15	4.193	4.158	28	25	0.035	3	0	0	0.1
2022-04-04 17:26:58	97	375.7	-15.1	4.193	4.159	28	25	0.034	3	0	0	0.3
2022-04-04 17:27:18	97	375.7	-14.8	4.194	4.159	28	25	0.035	3	0	0	0.2
2022-04-04 17:27:38	97	375.9	-15	4.194	4.16	28	25	0.034	3	0	0	0.2
2022-04-04 17:27:58	97	375.9	-14.8	4.195	4.16	28	25	0.035	3	0	0	0.4
2022-04-04 17:28:18	97	376.2	-15.2	4.195	4.16	28	25	0.035	3	0	0	0.1
2022-04-04 17:28:38	97	375.9	-15.1	4.196	4.161	28	25	0.035	3	0	0	0.1
2022-04-04 17:28:58	97	375.7	-15	4.197	4.162	28	25	0.035	3	0	0	0.1
2022-04-04 17:29:18	97	376.2	-15.1	4.198	4.163	28	25	0.035	3	0	0	0.1
2022-04-04 17:29:38	97	376.2	-15.2	4.197	4.163	28	25	0.034	3	0	0	0.1
2022-04-04 17:29:58	97	376.2	-15.1	4.198	4.164	28	25	0.034	3	0	0	0.1
2022-04-04 17:30:18	97	376.2	-15	4.199	4.165	28	25	0.034	3	0	0	0
2022-04-04 17:30:38	97	376.2	-15	4.199	4.165	28	25	0.034	3	0	0	0
2022-04-04 17:30:58	97	376.5	-15	4.199	4.166	28	25	0.033	3	0	0	0
2022-04-04 17:31:18	97	376.5	-15	4.2	4.167	28	25	0.033	3	0	0	0
2022-04-04 17:31:38	97	376.7	-15	4.202	4.167	28	25	0.035	3	0	0	0.2
2022-04-04 17:31:58	97	376.7	-15.2	4.202	4.167	28	25	0.035	3	0	0	0
2022-04-04 17:32:18	97	376.5	-15.2	4.203	4.168	28	25	0.035	3	0	-1	0.2
2022-04-04 17:32:38	98	376.7	-15	4.203	4.169	29	25	0.034	4	1	0	0
2022-04-04 17:32:58	98	377	-15	4.204	4.17	29	25	0.034	4	0	0	0
2022-04-04 17:33:18	98	377	-15	4.205	4.17	29	25	0.035	4	0	0	0
2022-04-04 17:33:38	98	377	-15	4.205	4.17	29	25	0.035	4	0	0	0.1
2022-04-04 17:33:58	98	377	-14.9	4.206	4.172	29	25	0.034	4	0	0	0
2022-04-04 17:34:18	98	376.7	-14.9	4.206	4.172	29	25	0.034	4	0	0	0
2022-04-04 17:34:38	98	377	-14.9	4.208	4.173	29	25	0.035	4	0	0	0
2022-04-04 17:34:58	98	377.2	-14.9	4.208	4.173	29	25	0.035	4	0	0	0.1
2022-04-04 17:35:18	98	377.2	-15	4.209	4.174	29	25	0.035	4	0	0	0.2
2022-04-04 17:35:38	98	377.2	-15.2	4.209	4.174	29	25	0.035	4	0	0	0
2022-04-04 17:35:58	98	377.2	-15.2	4.21	4.176	29	25	0.034	4	0	0	0.1
2022-04-04 17:36:18	98	377.2	-15.1	4.21	4.175	29	25	0.035	4	0	0	0.2
2022-04-04 17:36:38	98	377.5	-14.9	4.212	4.177	29	25	0.035	4	0	0	0.1
2022-04-04 17:36:58	98	377.5	-15	4.212	4.177	29	25	0.035	4	0	0	0.2
2022-04-04 17:37:18	98	377.7	-15.2	4.213	4.178	29	25	0.035	4	0	0	0.2
2022-04-04 17:37:38	98	377.7	-15	4.214	4.18	29	25	0.034	4	0	0	0
2022-04-04 17:37:58	98	377.7	-15	4.215	4.18	29	25	0.035	4	0	0	0.1
2022-04-04 17:38:18	98	377.5	-14.9	4.214	4.18	29	25	0.034	4	0	0	0.1
2022-04-04 17:38:38	98	377.7	-15	4.216	4.181	29	25	0.035	4	0	0	0
2022-04-04 17:38:58	98	377.7	-15	4.216	4.182	29	25	0.034	4	0	0	0.1
2022-04-04 17:39:18	98	377.7	-14.9	4.217	4.183	29	25	0.034	4	0	0	0
2022-04-04 17:39:38	98	378	-14.9	4.219	4.183	29	25	0.036	4	0	0	0.1
2022-04-04 17:39:58	98	378	-15	4.219	4.184	29	25	0.035	4	0	0	0
2022-04-04 17:40:18	98	378	-15	4.218	4.184	29	25	0.034	4	0	0	0.1
2022-04-04 17:40:38	98	378	-15.1	4.221	4.185	29	25	0.036	4	0	0	0
2022-04-04 17:40:58	98	378.2	-15.1	4.221	4.186	29	25	0.035	4	0	0	0.1
2022-04-04 17:41:18	98	378.5	-15	4.221	4.186	29	25	0.035	4	0	0	0.2
2022-04-04 17:41:38	98	378.5	-15.2	4.222	4.187	29	25	0.035	4	0	0	0.4
2022-04-04 17:41:58	98	378	-14.8	4.223	4.188	29	25	0.035	4	0	62	0.1
2022-04-05 04:41:58	36	327.8	-14.9	3.654	3.635	26	23	0.019	3	-62	0	0.2
2022-04-05 04:42:18	36	328	-15.1	3.657	3.637	26	23	0.02	3	0	0	0.3
2022-04-05 04:42:38	36	328	-14.8	3.655	3.639	26	23	0.016	3	0	0	0.2
2022-04-05 04:42:58	36	328	-15	3.657	3.639	26	23	0.018	3	0	0	0.3
2022-04-05 04:43:18	36	328.5	-15.3	3.658	3.641	26	23	0.017	3	0	0	0.4
2022-04-05 04:43:38	36	328.5	-14.9	3.66	3.641	26	23	0.019	3	0	0	104.5
2022-04-05 04:43:58	36	333.5	-119.4	3.712	3.694	26	23	0.018	3	0	-1	0.2
2022-04-05 04:44:18	37	334.8	-119.6	3.725	3.707	26	23	0.018	3	1	0	0.1
2022-04-05 04:44:38	37	335.3	-119.5	3.733	3.714	26	23	0.019	3	0	-1	0.1
2022-04-05 04:44:58	38	335.5	-119.6	3.738	3.72	26	23	0.018	3	1	0	0.2
2022-04-05 04:45:18	38	336	-119.4	3.741	3.724	26	23	0.017	3	0	-1	0.3
2022-04-05 04:45:38	39	336.3	-119.7	3.744	3.726	26	23	0.018	3	1	0	0
2022-04-05 04:45:58	39	336.5	-119.7	3.746	3.73	27	23	0.016	4	0	-1	0.1
2022-04-05 04:46:18	40	336.8	-119.6	3.75	3.733	27	23	0.017	4	1	0	0.3
2022-04-05 04:46:38	40	337	-119.9	3.753	3.736	27	23	0.017	4	0	-1	0.2
2022-04-05 04:46:58	41	337	-119.7	3.756	3.738	27	24	0.018	3	1	0	0.1
2022-04-05 04:47:18	41	337.5	-119.6	3.759	3.741	27	24	0.018	3	0	-1	0.3
2022-04-05 04:47:38	42	338	-119.9	3.763	3.743	27	24	0.02	3	1	0	0.2
2022-04-05 04:47:58	42	338.3	-119.7	3.766	3.747	27	24	0.019	3	0	-1	0.3
2022-04-05 04:48:18	43	338.3	-120	3.768	3.749	27	24	0.019	3	1	0	0.5
2022-04-05 04:48:38	43	338.8	-119.5	3.772	3.753	27	24	0.019	3	0	-1	0.3
2022-04-05 04:48:58	44	339.1	-119.8	3.775	3.755	27	24	0.02	3	1	0	0.2
2022-04-05 04:49:18	44	339.3	-119.6	3.779	3.757	27	24	0.022	3	0	0	0.2
2022-04-05 04:49:38	44	339.6	-119.8	3.783	3.761	27	24	0.022	3	0	-1	0.1
2022-04-05 04:49:58	45	339.8	-119.9	3.787	3.765	28	24	0.022	4	1	-1	0
2022-04-05 04:50:18	46	340.1	-119.9	3.789	3.768	28	24	0.021	4	1	0	0.1
2022-04-05 04:50:38	46	340.6	-119.8	3.792	3.77	28	25	0.022	3	0	0	0.1
2022-04-05 04:50:58	46	340.8	-119.7	3.797	3.775	28	25	0.022	3	0	-1	0.1
2022-04-05 04:51:18	47	341.1	-119.8	3.801	3.778	28	25	0.023	3	1	0	0.2
2022-04-05 04:51:38	47	341.6	-120	3.804	3.781	28	25	0.023	3	0	-1	0.1
2022-04-05 04:51:58	48	341.8	-119.9	3.808	3.783	28	25	0.025	3	1	0	0
2022-04-05 04:52:18	48	342.3	-119.9	3.814	3.788	28	25	0.026	3	0	-1	0.4
2022-04-05 04:52:38	49	342.6	-119.5	3.818	3.792	28	25	0.026	3	1	0	0.5
2022-04-05 04:52:58	49	342.8	-120	3.821	3.796	28	25	0.025	3	0	-1	0.2
2022-04-05 04:53:18	50	343.3	-119.8	3.825	3.8	29	25	0.025	4	1	0	0.1
2022-04-05 04:53:38	50	343.6	-119.9	3.83	3.804	29	26	0.026	3	0	-1	0.4
2022-04-05 04:53:58	51	344.1	-119.5	3.834	3.807	29	26	0.027	3	1	0	119.7
2022-04-05 04:54:18	51	344.3	0.2	3.839	3.812	29	26	0.027	3	0	-1	120
2022-04-05 04:54:38	52	343.6	-119.8	3.828	3.801	29	26	0.027	3	1	0	0
2022-04-05 04:54:58	52	344.6	-119.8	3.84	3.811	29	26	0.029	3	0	-1	0
2022-04-05 04:55:18	53	345.1	-119.8	3.846	3.819	29	26	0.027	3	1	0	0
2022-04-05 04:55:38	53	345.3	-119.8	3.852	3.824	29	26	0.028	3	0	-1	0.1
2022-04-05 04:55:58	54	346.1	-119.9	3.857	3.829	29	26	0.028	3	1	0	0
2022-04-05 04:56:18	54	346.6	-119.9	3.862	3.833	29	26	0.029	3	0	0	0.1
2022-04-05 04:56:38	54	346.8	-119.8	3.866	3.838	30	27	0.028	3	0	-1	0.1
2022-04-05 04:56:58	55	347.3	-119.9	3.872	3.842	30	27	0.03	3	1	0	0
2022-04-05 04:57:18	55	347.8	-119.9	3.876	3.846	30	27	0.03	3	0	-1	0
2022-04-05 04:57:38	56	348.1	-119.9	3.88	3.851	30	27	0.029	3	1	0	0
2022-04-05 04:57:58	56	348.6	-119.9	3.886	3.854	30	27	0.032	3	0	-1	0.1
2022-04-05 04:58:18	57	348.8	-119.8	3.89	3.859	30	27	0.031	3	1	0	0.1
2022-04-05 04:58:38	57	349.3	-119.9	3.896	3.864	30	27	0.032	3	0	-1	0
2022-04-05 04:58:58	58	349.8	-119.9	3.899	3.87	30	27	0.029	3	1	0	0
2022-04-05 04:59:18	58	350.1	-119.9	3.903	3.874	30	27	0.029	3	0	-1	0.1
2022-04-05 04:59:38	59	350.6	-120	3.909	3.877	31	28	0.032	3	1	0	0.1
2022-04-05 04:59:58	59	351.1	-119.9	3.913	3.882	31	28	0.031	3	0	-1	0.1
2022-04-05 05:00:18	60	351.6	-120	3.919	3.887	31	28	0.032	3	1	0	0
2022-04-05 05:00:38	60	352.1	-120	3.923	3.892	31	28	0.031	3	0	-1	0
2022-04-05 05:00:58	61	352.6	-120	3.927	3.897	31	28	0.03	3	1	0	0
2022-04-05 05:01:18	61	352.9	-120	3.933	3.902	31	28	0.031	3	0	-1	0.1
2022-04-05 05:01:38	62	353.4	-119.9	3.937	3.906	31	28	0.031	3	1	0	0.1
2022-04-05 05:01:58	62	353.6	-120	3.942	3.91	31	28	0.032	3	0	-1	0
2022-04-05 05:02:18	63	354.4	-120	3.947	3.915	31	28	0.032	3	1	0	0.1
2022-04-05 05:02:38	63	354.6	-119.9	3.953	3.92	32	28	0.033	4	0	-1	1.4
2022-04-05 05:02:58	64	355.1	-118.5	3.957	3.924	32	29	0.033	3	1	0	2
2022-04-05 05:03:18	64	355.4	-116.5	3.96	3.928	32	29	0.032	3	0	0	0.4
2022-04-05 05:03:38	64	355.6	-116.1	3.965	3.933	32	29	0.032	3	0	-1	15.2
2022-04-05 05:03:58	65	355.4	-100.9	3.962	3.93	32	29	0.032	3	1	0	0.1
2022-04-05 05:04:18	65	355.6	-100.8	3.964	3.933	32	29	0.031	3	0	-1	0.2
2022-04-05 05:04:38	66	356.1	-101	3.969	3.937	32	29	0.032	3	1	0	0.2
2022-04-05 05:04:58	66	356.4	-100.8	3.973	3.941	32	29	0.032	3	0	0	0.2
2022-04-05 05:05:18	66	357.1	-101	3.978	3.945	32	29	0.033	3	0	-1	0.4
2022-04-05 05:05:38	67	357.1	-101.4	3.983	3.948	32	29	0.035	3	1	0	1.1
2022-04-05 05:05:58	67	357.6	-102.5	3.987	3.954	32	29	0.033	3	0	-1	0.3
2022-04-05 05:06:18	68	358.1	-102.2	3.993	3.958	32	29	0.035	3	1	0	0
2022-04-05 05:06:38	68	358.4	-102.2	3.996	3.963	32	29	0.033	3	0	0	0.3
2022-04-05 05:06:58	68	358.9	-102.5	4.002	3.968	32	29	0.034	3	0	-1	0.1
2022-04-05 05:07:18	69	359.1	-102.4	4.005	3.972	32	29	0.033	3	1	0	0
2022-04-05 05:07:38	69	359.9	-102.4	4.011	3.977	32	29	0.034	3	0	-1	0
2022-04-05 05:07:58	70	360.1	-102.4	4.015	3.982	32	29	0.033	3	1	0	0.2
2022-04-05 05:08:18	70	360.6	-102.2	4.02	3.987	32	29	0.033	3	0	-1	0.1
2022-04-05 05:08:38	71	360.9	-102.1	4.025	3.991	32	29	0.034	3	1	0	0.3
2022-04-05 05:08:58	71	361.6	-102.4	4.029	3.996	32	29	0.033	3	0	0	0.4
2022-04-05 05:09:18	71	361.9	-102	4.034	4	32	29	0.034	3	0	-1	0.3
2022-04-05 05:09:38	72	362.4	-102.3	4.038	4.005	32	29	0.033	3	1	0	0.1
2022-04-05 05:09:58	72	362.6	-102.4	4.044	4.01	32	29	0.034	3	0	-1	0.2
2022-04-05 05:10:18	73	363.1	-102.2	4.048	4.015	32	29	0.033	3	1	0	0.7
2022-04-05 05:10:38	73	363.4	-102.9	4.054	4.019	32	29	0.035	3	0	0	0.2
2022-04-05 05:10:58	73	363.9	-102.7	4.058	4.025	32	29	0.033	3	0	-1	0.1
2022-04-05 05:11:18	74	364.4	-102.8	4.063	4.029	32	29	0.034	3	1	0	0.1
2022-04-05 05:11:38	74	364.9	-102.7	4.069	4.033	32	29	0.036	3	0	-1	0.1
2022-04-05 05:11:58	75	365.4	-102.8	4.073	4.038	32	29	0.035	3	1	0	0
2022-04-05 05:12:18	75	365.9	-102.8	4.078	4.042	32	29	0.036	3	0	-1	0
2022-04-05 05:12:38	76	366.2	-102.8	4.083	4.048	32	29	0.035	3	1	0	0
2022-04-05 05:12:58	76	366.7	-102.8	4.088	4.053	32	29	0.035	3	0	0	0
2022-04-05 05:13:18	76	367.2	-102.8	4.092	4.059	32	29	0.033	3	0	-1	0.1
2022-04-05 05:13:38	77	367.4	-102.7	4.097	4.062	32	29	0.035	3	1	0	55.8
2022-04-05 05:13:58	77	365.2	-46.9	4.071	4.037	32	29	0.034	3	0	0	0
2022-04-05 05:14:18	77	364.7	-46.9	4.069	4.036	31	28	0.033	3	0	-1	0.1
2022-04-05 05:14:38	78	364.7	-47	4.069	4.035	31	28	0.034	3	1	0	0.1
2022-04-05 05:14:58	78	364.9	-47.1	4.071	4.037	31	28	0.034	3	0	0	0.1
2022-04-05 05:15:18	78	365.2	-47	4.072	4.038	31	28	0.034	3	0	0	0.1
2022-04-05 05:15:38	78	365.2	-47.1	4.073	4.04	31	28	0.033	3	0	-1	0.1
2022-04-05 05:15:58	79	365.4	-47.2	4.076	4.042	31	28	0.034	3	1	0	0
2022-04-05 05:16:18	79	365.4	-47.2	4.077	4.043	31	28	0.034	3	0	0	0.1
2022-04-05 05:16:38	79	365.7	-47.3	4.079	4.045	31	28	0.034	3	0	0	0.1
2022-04-05 05:16:58	79	365.9	-47.2	4.081	4.048	31	28	0.033	3	0	-1	0
2022-04-05 05:17:18	80	366.2	-47.2	4.084	4.049	31	28	0.035	3	1	0	0.1
2022-04-05 05:17:38	80	366.2	-47.1	4.086	4.051	30	27	0.035	3	0	0	0
2022-04-05 05:17:58	80	366.7	-47.1	4.088	4.054	30	27	0.034	3	0	-1	0.2
2022-04-05 05:18:18	81	366.7	-47.3	4.09	4.057	30	27	0.033	3	1	0	0.1
2022-04-05 05:18:38	81	367.2	-47.2	4.093	4.059	30	27	0.034	3	0	0	0
2022-04-05 05:18:58	81	367.2	-47.2	4.095	4.06	30	27	0.035	3	0	0	0
2022-04-05 05:19:18	81	367.4	-47.2	4.097	4.063	30	27	0.034	3	0	-1	0
2022-04-05 05:19:38	82	367.4	-47.2	4.099	4.065	30	27	0.034	3	1	0	0
2022-04-05 05:19:58	82	367.7	-47.2	4.102	4.068	30	27	0.034	3	0	0	0
2022-04-05 05:20:18	82	367.9	-47.2	4.104	4.07	30	27	0.034	3	0	0	0
2022-04-05 05:20:38	82	367.9	-47.2	4.106	4.072	30	27	0.034	3	0	-1	0.1
2022-04-05 05:20:58	83	368.2	-47.3	4.109	4.074	30	27	0.035	3	1	0	0.1
2022-04-05 05:21:18	83	368.4	-47.2	4.111	4.076	29	27	0.035	2	0	0	0
2022-04-05 05:21:38	83	368.7	-47.2	4.113	4.079	29	26	0.034	3	0	0	0
2022-04-05 05:21:58	83	368.9	-47.2	4.116	4.081	29	26	0.035	3	0	-1	0.1
2022-04-05 05:22:18	84	369.2	-47.1	4.117	4.083	29	26	0.034	3	1	0	0
2022-04-05 05:22:38	84	369.4	-47.1	4.12	4.086	29	26	0.034	3	0	0	0.1
2022-04-05 05:22:58	84	369.4	-47.2	4.123	4.088	29	26	0.035	3	0	0	1.6
2022-04-05 05:23:18	84	369.7	-48.8	4.126	4.091	29	26	0.035	3	0	-1	0.4
2022-04-05 05:23:38	85	370.2	-49.2	4.129	4.094	29	26	0.035	3	1	0	0
2022-04-05 05:23:58	85	370.2	-49.2	4.131	4.096	29	26	0.035	3	0	0	0.1
2022-04-05 05:24:18	85	370.7	-49.1	4.134	4.098	29	26	0.036	3	0	0	0.1
2022-04-05 05:24:38	85	370.9	-49.2	4.136	4.101	29	26	0.035	3	0	-1	0.1
2022-04-05 05:24:58	86	370.9	-49.1	4.138	4.104	29	26	0.034	3	1	0	0.1
2022-04-05 05:25:18	86	371.2	-49.2	4.141	4.106	28	26	0.035	2	0	0	0
2022-04-05 05:25:38	86	371.4	-49.2	4.143	4.108	28	26	0.035	2	0	0	0.1
2022-04-05 05:25:58	86	371.7	-49.3	4.146	4.111	28	26	0.035	2	0	-1	0.1
2022-04-05 05:26:18	87	371.7	-49.2	4.147	4.114	28	25	0.033	3	1	0	0
2022-04-05 05:26:38	87	372.2	-49.2	4.151	4.116	28	25	0.035	3	0	0	0.1
2022-04-05 05:26:58	87	372.2	-49.3	4.153	4.118	28	25	0.035	3	0	-1	0.1
2022-04-05 05:27:18	88	372.4	-49.2	4.155	4.12	28	25	0.035	3	1	0	0
2022-04-05 05:27:38	88	372.4	-49.2	4.157	4.122	28	25	0.035	3	0	0	0.1
2022-04-05 05:27:58	88	372.9	-49.3	4.159	4.125	28	25	0.034	3	0	-1	0.2
2022-04-05 05:28:18	89	372.9	-49.1	4.162	4.127	28	25	0.035	3	1	0	0.1
2022-04-05 05:28:38	89	373.4	-49.2	4.164	4.129	28	25	0.035	3	0	-1	0.1
2022-04-05 05:28:58	90	373.4	-49.1	4.166	4.132	28	25	0.034	3	1	0	0.2
2022-04-05 05:29:18	90	373.7	-49.3	4.168	4.134	28	25	0.034	3	0	-1	0.1
2022-04-05 05:29:38	91	373.9	-49.2	4.171	4.137	28	25	0.034	3	1	0	0.1
2022-04-05 05:29:58	91	374.2	-49.3	4.173	4.138	28	25	0.035	3	0	0	0.2
2022-04-05 05:30:18	91	374.2	-49.1	4.176	4.141	28	25	0.035	3	0	-1	0
2022-04-05 05:30:38	92	374.4	-49.1	4.178	4.143	28	25	0.035	3	1	0	0.1
2022-04-05 05:30:58	92	374.7	-49.2	4.18	4.145	28	25	0.035	3	0	0	0.1
2022-04-05 05:31:18	92	374.9	-49.3	4.183	4.148	28	25	0.035	3	0	-1	0.1
2022-04-05 05:31:38	93	375.2	-49.2	4.185	4.15	28	25	0.035	3	1	0	0
2022-04-05 05:31:58	93	375.2	-49.2	4.187	4.152	28	25	0.035	3	0	0	0
2022-04-05 05:32:18	93	375.7	-49.2	4.19	4.155	28	25	0.035	3	0	-1	0
2022-04-05 05:32:38	94	375.9	-49.2	4.192	4.158	28	25	0.034	3	1	0	0.1
2022-04-05 05:32:58	94	375.9	-49.3	4.194	4.16	28	25	0.034	3	0	0	0.1
2022-04-05 05:33:18	94	376.2	-49.2	4.197	4.162	28	25	0.035	3	0	-1	0
2022-04-05 05:33:38	95	376.5	-49.2	4.199	4.164	28	25	0.035	3	1	0	0
2022-04-05 05:33:58	95	376.5	-49.2	4.202	4.167	28	25	0.035	3	0	0	0.1
2022-04-05 05:34:18	95	377	-49.3	4.204	4.169	28	25	0.035	3	0	-1	0.2
2022-04-05 05:34:38	96	377.2	-49.1	4.207	4.172	28	25	0.035	3	1	0	0.2
2022-04-05 05:34:58	96	377.2	-49.3	4.209	4.174	28	25	0.035	3	0	0	0.1
2022-04-05 05:35:18	96	377.7	-49.2	4.211	4.176	28	25	0.035	3	0	0	0.1
2022-04-05 05:35:38	96	377.7	-49.3	4.214	4.178	28	25	0.036	3	0	-1	0.2
2022-04-05 05:35:58	97	378	-49.1	4.216	4.181	28	25	0.035	3	1	0	34.2
2022-04-05 05:36:18	97	376.5	-14.9	4.199	4.164	28	26	0.035	2	0	0	0.1
2022-04-05 05:36:38	97	376.2	-15	4.195	4.161	28	26	0.034	2	0	0	0.1
2022-04-05 05:36:58	97	375.7	-14.9	4.193	4.159	28	25	0.034	3	0	0	0.1
2022-04-05 05:37:18	97	375.7	-15	4.194	4.159	28	25	0.035	3	0	0	0.1
2022-04-05 05:37:38	97	375.9	-15.1	4.192	4.158	28	25	0.034	3	0	0	0.1
2022-04-05 05:37:58	97	375.9	-15	4.193	4.158	28	25	0.035	3	0	0	0
2022-04-05 05:38:18	97	375.7	-15	4.192	4.159	28	25	0.033	3	0	0	0
2022-04-05 05:38:38	97	375.7	-15	4.193	4.159	28	25	0.034	3	0	0	0.1
2022-04-05 05:38:58	97	375.9	-15.1	4.193	4.159	28	25	0.034	3	0	0	0
2022-04-05 05:39:18	97	375.9	-15.1	4.193	4.159	28	25	0.034	3	0	0	0.1
2022-04-05 05:39:38	97	375.9	-15.2	4.194	4.16	28	25	0.034	3	0	0	0.1
2022-04-05 05:39:58	97	375.9	-15.1	4.195	4.16	28	25	0.035	3	0	0	0.2
2022-04-05 05:40:18	97	375.9	-15.3	4.194	4.161	28	25	0.033	3	0	0	0.4
2022-04-05 05:40:38	97	375.9	-14.9	4.196	4.161	28	25	0.035	3	0	0	0.3
2022-04-05 05:40:58	97	376.2	-15.2	4.195	4.162	28	25	0.033	3	0	0	0.2
2022-04-05 05:41:18	97	376.2	-15	4.196	4.162	28	26	0.034	2	0	0	0
2022-04-05 05:41:38	97	375.9	-15	4.197	4.162	28	26	0.035	2	0	0	0
2022-04-05 05:41:58	97	376.5	-15	4.197	4.164	28	26	0.033	2	0	0	0.1
2022-04-05 05:42:18	97	376.2	-15.1	4.197	4.164	28	25	0.033	3	0	0	0
2022-04-05 05:42:38	97	376.2	-15.1	4.198	4.165	28	25	0.033	3	0	0	0
2022-04-05 05:42:58	97	376.2	-15.1	4.199	4.165	28	25	0.034	3	0	0	0.2
2022-04-05 05:43:18	97	376.5	-15.3	4.199	4.166	28	26	0.033	2	0	0	0.4
2022-04-05 05:43:38	97	376.5	-14.9	4.2	4.166	28	25	0.034	3	0	0	0.2
2022-04-05 05:43:58	97	376.5	-15.1	4.201	4.167	28	25	0.034	3	0	0	0
2022-04-05 05:44:18	97	376.5	-15.1	4.202	4.168	28	25	0.034	3	0	0	0.1
2022-04-05 05:44:38	97	376.7	-15	4.203	4.169	28	25	0.034	3	0	0	0.2
2022-04-05 05:44:58	97	376.7	-15.2	4.203	4.169	28	25	0.034	3	0	0	0.2
2022-04-05 05:45:18	97	377	-15	4.203	4.169	28	25	0.034	3	0	0	0
2022-04-05 05:45:38	97	377	-15	4.203	4.17	28	25	0.033	3	0	0	0.2
[truncated: 75,257 more rows]
