# Supplementary material for: PufCB-Auth: A lightweight continuous multi-factor authentication scheme integrated PUF with charging behavior features for EV charging
Source: PLoS One. 2026 May 15;21(5):e0344506. doi: 10.1371/journal.pone.0344506 (PMC13178865; doi:10.1371/journal.pone.0344506)
Supplement: S1 Dataset — This file contains the original data used to generate the synthetic user behavior dataset and the corresponding parameter settings for reproducing the statistical analyses and figures reported in this study. (ZIP) [file pone.0344506.s001.zip › ACL5_Oct_data.xlsx]

## Sheet: Sheet1
数据时间	SOC	总电压	总电流	电池单体电压最高值	电池单体电压最低值	最高温度值	最低温度值	电压差值	温度差值	soc前差	SOC后差	电流差
2022-10-01 03:13:28	19	321.7	-14.5	3.588	3.568	34	29	0.02	5	-1	0	1.7
2022-10-01 03:13:48	19	321.7	-12.8	3.589	3.569	34	29	0.02	5	0	0	1.5
2022-10-01 03:14:08	19	322	-11.3	3.59	3.57	34	29	0.02	5	0	0	0.4
2022-10-01 03:14:28	19	322.2	-11.7	3.591	3.571	34	29	0.02	5	0	0	0.1
2022-10-01 03:14:48	19	322.2	-11.8	3.592	3.572	34	29	0.02	5	0	0	0.2
2022-10-01 03:15:08	19	322.2	-11.6	3.593	3.572	34	29	0.021	5	0	-1	101.8
2022-10-01 03:15:28	20	326.8	-113.4	3.639	3.617	34	29	0.022	5	1	0	0.3
2022-10-01 03:15:48	20	327.8	-113.7	3.653	3.63	34	29	0.023	5	0	0	0.5
2022-10-01 03:16:08	20	328.5	-114.2	3.661	3.639	34	29	0.022	5	0	-1	0.8
2022-10-01 03:16:28	21	329.3	-113.4	3.669	3.646	34	29	0.023	5	1	0	0.5
2022-10-01 03:16:48	21	329.8	-113.9	3.675	3.651	34	29	0.024	5	0	-1	0.5
2022-10-01 03:17:08	22	330.3	-114.4	3.68	3.656	34	29	0.024	5	1	0	0.6
2022-10-01 03:17:28	22	330.8	-113.8	3.684	3.66	34	29	0.024	5	0	-1	0.4
2022-10-01 03:17:48	23	331	-114.2	3.687	3.665	34	29	0.022	5	1	0	0.4
2022-10-01 03:18:08	23	331.3	-113.8	3.691	3.67	34	29	0.021	5	0	-1	0.4
2022-10-01 03:18:28	24	331.8	-114.2	3.694	3.673	34	29	0.021	5	1	0	0.4
2022-10-01 03:18:48	24	332	-113.8	3.697	3.677	34	29	0.02	5	0	-1	0.4
2022-10-01 03:19:08	25	332.3	-114.2	3.699	3.68	34	29	0.019	5	1	0	0.7
2022-10-01 03:19:28	25	332.5	-113.5	3.702	3.683	34	29	0.019	5	0	-1	0.3
2022-10-01 03:19:48	26	332.8	-113.8	3.703	3.686	34	29	0.017	5	1	0	0.6
2022-10-01 03:20:08	26	333	-114.4	3.707	3.688	34	29	0.019	5	0	-1	0.2
2022-10-01 03:20:28	27	333.3	-114.6	3.708	3.691	34	29	0.017	5	1	0	0.7
2022-10-01 03:20:48	27	333.3	-113.9	3.709	3.693	34	29	0.016	5	0	-1	0.1
2022-10-01 03:21:08	28	333.5	-114	3.713	3.695	34	29	0.018	5	1	0	0.5
2022-10-01 03:21:28	28	333.5	-114.5	3.714	3.698	34	29	0.016	5	0	-1	0.6
2022-10-01 03:21:48	29	334	-113.9	3.716	3.698	34	29	0.018	5	1	0	0.9
2022-10-01 03:22:08	29	334	-114.8	3.718	3.701	34	29	0.017	5	0	0	0.7
2022-10-01 03:22:28	29	334.3	-114.1	3.721	3.703	34	29	0.018	5	0	-1	0.4
2022-10-01 03:22:48	30	334.5	-114.5	3.722	3.705	34	29	0.017	5	1	0	0
2022-10-01 03:23:08	30	334.8	-114.5	3.724	3.706	34	29	0.018	5	0	-1	0.2
2022-10-01 03:23:28	31	334.8	-114.7	3.726	3.709	33	29	0.017	4	1	0	0.2
2022-10-01 03:23:48	31	335	-114.5	3.729	3.71	33	29	0.019	4	0	-1	0.2
2022-10-01 03:24:08	32	335.3	-114.7	3.731	3.712	33	29	0.019	4	1	0	0.1
2022-10-01 03:24:28	32	335.5	-114.8	3.733	3.714	33	29	0.019	4	0	-1	0.7
2022-10-01 03:24:48	33	335.5	-114.1	3.736	3.716	33	29	0.02	4	1	0	0.1
2022-10-01 03:25:08	33	335.8	-114.2	3.738	3.718	33	29	0.02	4	0	-1	0.5
2022-10-01 03:25:28	34	336	-114.7	3.74	3.72	33	29	0.02	4	1	0	0.1
2022-10-01 03:25:48	34	336.3	-114.6	3.743	3.722	33	29	0.021	4	0	-1	0.1
2022-10-01 03:26:08	35	336.5	-114.5	3.745	3.724	33	29	0.021	4	1	0	0.6
2022-10-01 03:26:28	35	336.5	-113.9	3.747	3.725	33	29	0.022	4	0	-1	0.5
2022-10-01 03:26:48	36	336.8	-114.4	3.751	3.729	33	29	0.022	4	1	0	0.1
2022-10-01 03:27:08	36	337	-114.5	3.752	3.73	33	29	0.022	4	0	-1	0.6
2022-10-01 03:27:28	37	337.3	-113.9	3.755	3.733	33	28	0.022	5	1	0	0.8
2022-10-01 03:27:48	37	337.5	-114.7	3.758	3.735	33	29	0.023	4	0	0	0.5
2022-10-01 03:28:08	37	337.8	-114.2	3.76	3.736	33	28	0.024	5	0	-1	0
2022-10-01 03:28:28	38	338	-114.2	3.763	3.739	33	28	0.024	5	1	0	0.2
2022-10-01 03:28:48	38	338.3	-114	3.767	3.743	33	28	0.024	5	0	-1	0.4
2022-10-01 03:29:08	39	338.5	-114.4	3.769	3.745	33	28	0.024	5	1	0	0.1
2022-10-01 03:29:28	39	338.8	-114.5	3.772	3.746	33	28	0.026	5	0	-1	0.1
2022-10-01 03:29:48	40	339.1	-114.6	3.775	3.749	33	28	0.026	5	1	0	0
2022-10-01 03:30:08	40	339.3	-114.6	3.779	3.751	33	28	0.028	5	0	-1	0.5
2022-10-01 03:30:28	41	339.6	-114.1	3.782	3.754	33	28	0.028	5	1	0	0.6
2022-10-01 03:30:48	41	339.8	-114.7	3.784	3.756	33	29	0.028	4	0	-1	0
2022-10-01 03:31:08	42	340.3	-114.7	3.788	3.759	33	29	0.029	4	1	0	0.4
2022-10-01 03:31:28	42	340.6	-114.3	3.791	3.762	33	29	0.029	4	0	-1	0.2
2022-10-01 03:31:48	43	340.8	-114.1	3.794	3.765	33	29	0.029	4	1	0	0.1
2022-10-01 03:32:08	43	341.1	-114	3.798	3.768	33	29	0.03	4	0	-1	0.7
2022-10-01 03:32:28	44	341.3	-114.7	3.801	3.77	33	29	0.031	4	1	0	0.5
2022-10-01 03:32:48	44	341.6	-114.2	3.804	3.773	33	29	0.031	4	0	-1	0.1
2022-10-01 03:33:08	45	341.8	-114.1	3.808	3.775	33	29	0.033	4	1	0	0.8
2022-10-01 03:33:28	45	342.3	-114.9	3.811	3.779	33	29	0.032	4	0	0	0.9
2022-10-01 03:33:48	45	342.6	-114	3.815	3.782	33	29	0.033	4	0	-1	0.1
2022-10-01 03:34:08	46	342.8	-114.1	3.819	3.785	33	29	0.034	4	1	0	0.8
2022-10-01 03:34:28	46	343.3	-114.9	3.822	3.788	33	29	0.034	4	0	-1	0.7
2022-10-01 03:34:48	47	343.6	-114.2	3.826	3.791	33	29	0.035	4	1	0	0
2022-10-01 03:35:08	47	343.8	-114.2	3.829	3.794	33	29	0.035	4	0	-1	0.8
2022-10-01 03:35:28	48	344.3	-115	3.833	3.798	33	29	0.035	4	1	0	1
2022-10-01 03:35:48	48	344.6	-114	3.836	3.801	33	29	0.035	4	0	-1	0.7
2022-10-01 03:36:08	49	345.1	-114.7	3.841	3.804	33	29	0.037	4	1	0	0.5
2022-10-01 03:36:28	49	345.3	-114.2	3.845	3.808	33	29	0.037	4	0	-1	0.6
2022-10-01 03:36:48	50	345.8	-114.8	3.849	3.811	33	29	0.038	4	1	0	0.5
2022-10-01 03:37:08	50	346.1	-114.3	3.853	3.816	33	29	0.037	4	0	-1	0.4
2022-10-01 03:37:28	51	346.3	-114.7	3.856	3.818	33	29	0.038	4	1	0	0.1
2022-10-01 03:37:48	51	346.8	-114.8	3.861	3.822	33	29	0.039	4	0	-1	0.9
2022-10-01 03:38:08	52	347.1	-113.9	3.866	3.825	33	29	0.041	4	1	0	1
2022-10-01 03:38:28	52	347.6	-114.9	3.869	3.829	33	29	0.04	4	0	-1	0.7
2022-10-01 03:38:48	53	347.8	-114.2	3.873	3.833	33	29	0.04	4	1	0	0.1
2022-10-01 03:39:08	53	348.1	-114.3	3.879	3.837	33	29	0.042	4	0	-1	0.3
2022-10-01 03:39:28	54	348.6	-114.6	3.882	3.84	33	29	0.042	4	1	0	0.1
2022-10-01 03:39:48	54	349.1	-114.5	3.886	3.845	33	29	0.041	4	0	0	0.5
2022-10-01 03:40:08	54	349.3	-114	3.89	3.848	33	29	0.042	4	0	-1	0.7
2022-10-01 03:40:28	55	349.8	-114.7	3.896	3.853	33	29	0.043	4	1	0	0.7
2022-10-01 03:40:48	55	350.3	-114	3.9	3.857	33	29	0.043	4	0	-1	0.8
2022-10-01 03:41:08	56	350.6	-114.8	3.904	3.861	33	29	0.043	4	1	0	0.9
2022-10-01 03:41:28	56	351.1	-113.9	3.909	3.864	33	29	0.045	4	0	-1	0.8
2022-10-01 03:41:48	57	351.4	-114.7	3.914	3.869	33	29	0.045	4	1	0	0.3
2022-10-01 03:42:08	57	351.9	-114.4	3.918	3.873	33	29	0.045	4	0	-1	0.2
2022-10-01 03:42:28	58	352.4	-114.6	3.923	3.878	33	29	0.045	4	1	0	0.3
2022-10-01 03:42:48	58	352.9	-114.3	3.928	3.882	33	29	0.046	4	0	-1	0.3
2022-10-01 03:43:08	59	353.4	-114	3.932	3.886	33	29	0.046	4	1	0	0.9
2022-10-01 03:43:28	59	353.6	-114.9	3.937	3.891	33	29	0.046	4	0	-1	0.8
2022-10-01 03:43:48	60	354.1	-114.1	3.942	3.895	33	29	0.047	4	1	0	0.8
2022-10-01 03:44:08	60	354.4	-114.9	3.947	3.9	33	29	0.047	4	0	-1	0.3
2022-10-01 03:44:28	61	354.9	-114.6	3.952	3.904	33	29	0.048	4	1	0	0.5
2022-10-01 03:44:48	61	355.4	-114.1	3.957	3.909	33	29	0.048	4	0	-1	0.7
2022-10-01 03:45:08	62	355.9	-114.8	3.962	3.914	33	29	0.048	4	1	0	0.2
2022-10-01 03:45:28	62	356.4	-114.6	3.966	3.918	33	29	0.048	4	0	0	14.9
2022-10-01 03:45:48	62	356.1	-99.7	3.963	3.916	33	29	0.047	4	0	-1	0.3
2022-10-01 03:46:08	63	356.4	-100	3.968	3.92	33	29	0.048	4	1	0	0.3
2022-10-01 03:46:28	63	356.6	-100.3	3.971	3.923	33	29	0.048	4	0	-1	0.3
2022-10-01 03:46:48	64	356.9	-100	3.975	3.927	33	29	0.048	4	1	0	0.4
2022-10-01 03:47:08	64	357.4	-99.6	3.979	3.931	33	29	0.048	4	0	0	0.1
2022-10-01 03:47:28	64	357.6	-99.7	3.984	3.935	33	29	0.049	4	0	-1	0.6
2022-10-01 03:47:48	65	358.1	-100.3	3.987	3.939	33	29	0.048	4	1	0	0.6
2022-10-01 03:48:08	65	358.4	-99.7	3.992	3.944	33	29	0.048	4	0	-1	0.1
2022-10-01 03:48:28	66	358.9	-99.6	3.996	3.948	33	29	0.048	4	1	0	0.2
2022-10-01 03:48:48	66	359.1	-99.4	4.001	3.953	33	29	0.048	4	0	-1	0
2022-10-01 03:49:08	67	359.6	-99.4	4.005	3.957	33	29	0.048	4	1	0	0.9
2022-10-01 03:49:28	67	359.9	-100.3	4.01	3.96	33	29	0.05	4	0	0	0
2022-10-01 03:49:48	67	360.4	-100.3	4.014	3.965	33	29	0.049	4	0	-1	0.8
2022-10-01 03:50:08	68	360.9	-99.5	4.019	3.969	33	29	0.05	4	1	0	0.4
2022-10-01 03:50:28	68	361.1	-99.9	4.023	3.973	33	29	0.05	4	0	-1	0.2
2022-10-01 03:50:48	69	361.6	-99.7	4.029	3.979	33	29	0.05	4	1	0	0
2022-10-01 03:51:08	69	362.1	-99.7	4.032	3.982	33	29	0.05	4	0	-1	0.1
2022-10-01 03:51:28	70	362.4	-99.8	4.036	3.986	33	29	0.05	4	1	0	0.4
2022-10-01 03:51:48	70	362.9	-99.4	4.041	3.991	33	29	0.05	4	0	0	0.3
2022-10-01 03:52:08	70	363.1	-99.7	4.046	3.996	33	29	0.05	4	0	-1	0.1
2022-10-01 03:52:28	71	363.9	-99.8	4.05	4.001	33	29	0.049	4	1	0	0.2
2022-10-01 03:52:48	71	364.2	-100	4.055	4.005	33	29	0.05	4	0	-1	0.5
2022-10-01 03:53:08	72	364.7	-99.5	4.059	4.009	33	29	0.05	4	1	0	0.1
2022-10-01 03:53:28	72	365.2	-99.6	4.065	4.013	33	29	0.052	4	0	0	0.6
2022-10-01 03:53:48	72	365.4	-100.2	4.068	4.018	33	29	0.05	4	0	-1	0.2
2022-10-01 03:54:08	73	365.9	-100.4	4.073	4.022	33	29	0.051	4	1	0	0.1
2022-10-01 03:54:28	73	366.2	-100.3	4.078	4.027	33	29	0.051	4	0	-1	0.2
2022-10-01 03:54:48	74	366.7	-100.1	4.083	4.031	32	29	0.052	3	1	0	0.6
2022-10-01 03:55:08	74	367.2	-99.5	4.089	4.037	32	29	0.052	3	0	-1	0.8
2022-10-01 03:55:28	75	367.4	-100.3	4.092	4.04	32	29	0.052	3	1	0	0.5
2022-10-01 03:55:48	75	367.9	-99.8	4.097	4.045	32	29	0.052	3	0	0	53.8
2022-10-01 03:56:08	75	365.7	-46	4.074	4.024	32	29	0.05	3	0	-1	0.8
2022-10-01 03:56:28	76	365.4	-45.2	4.071	4.023	32	29	0.048	3	1	0	0.9
2022-10-01 03:56:48	76	365.4	-46.1	4.07	4.021	32	28	0.049	4	0	0	0
2022-10-01 03:57:08	76	365.4	-46.1	4.071	4.022	32	28	0.049	4	0	-1	0.6
2022-10-01 03:57:28	77	365.7	-45.5	4.072	4.024	32	28	0.048	4	1	0	0.1
2022-10-01 03:57:48	77	365.7	-45.6	4.074	4.025	32	28	0.049	4	0	0	0.1
2022-10-01 03:58:08	77	365.9	-45.7	4.076	4.027	32	28	0.049	4	0	-1	0.2
2022-10-01 03:58:28	78	365.9	-45.5	4.078	4.029	32	28	0.049	4	1	0	0.4
2022-10-01 03:58:48	78	366.2	-45.9	4.079	4.031	32	28	0.048	4	0	0	0.6
2022-10-01 03:59:08	78	366.4	-45.3	4.082	4.033	32	28	0.049	4	0	0	0.8
2022-10-01 03:59:28	78	366.7	-46.1	4.083	4.034	32	28	0.049	4	0	-1	0.1
2022-10-01 03:59:48	79	366.7	-46	4.087	4.036	31	28	0.051	3	1	0	0
2022-10-01 04:00:08	79	367.2	-46	4.087	4.039	31	28	0.048	3	0	0	0.2
2022-10-01 04:00:28	79	367.2	-46.2	4.09	4.041	31	28	0.049	3	0	-1	0.5
2022-10-01 04:00:48	80	367.4	-45.7	4.092	4.044	31	28	0.048	3	1	0	0.1
2022-10-01 04:01:08	80	367.4	-45.6	4.094	4.045	31	27	0.049	4	0	0	0.4
2022-10-01 04:01:28	80	367.7	-46	4.096	4.047	31	27	0.049	4	0	-1	0
2022-10-01 04:01:48	81	367.9	-46	4.098	4.049	31	27	0.049	4	1	0	0.6
2022-10-01 04:02:08	81	368.2	-45.4	4.101	4.052	31	27	0.049	4	0	0	0.9
2022-10-01 04:02:28	81	368.4	-46.3	4.103	4.053	31	27	0.05	4	0	0	0.2
2022-10-01 04:02:48	81	368.7	-46.1	4.105	4.056	31	27	0.049	4	0	-1	0.5
2022-10-01 04:03:08	82	368.7	-45.6	4.107	4.059	31	27	0.048	4	1	0	0.1
2022-10-01 04:03:28	82	368.9	-45.7	4.11	4.061	31	27	0.049	4	0	0	0.1
2022-10-01 04:03:48	82	368.9	-45.6	4.112	4.063	31	27	0.049	4	0	0	0.3
2022-10-01 04:04:08	82	369.4	-45.9	4.114	4.065	31	27	0.049	4	0	-1	0.2
2022-10-01 04:04:28	83	369.4	-46.1	4.116	4.067	30	27	0.049	3	1	0	0.6
2022-10-01 04:04:48	83	369.7	-45.5	4.119	4.069	30	27	0.05	3	0	0	0.6
2022-10-01 04:05:08	83	369.9	-46.1	4.12	4.071	30	27	0.049	3	0	-1	0.4
2022-10-01 04:05:28	84	370.2	-45.7	4.122	4.073	30	26	0.049	4	1	0	0
2022-10-01 04:05:48	84	370.2	-45.7	4.124	4.076	30	26	0.048	4	0	0	0.4
2022-10-01 04:06:08	84	370.7	-46.1	4.128	4.078	30	26	0.05	4	0	0	0.2
2022-10-01 04:06:28	84	370.9	-46.3	4.13	4.08	30	26	0.05	4	0	-1	0.9
2022-10-01 04:06:48	85	370.9	-45.4	4.131	4.083	30	26	0.048	4	1	0	0.4
2022-10-01 04:07:08	85	371.2	-45.8	4.134	4.083	30	26	0.051	4	0	0	0.2
2022-10-01 04:07:28	85	371.4	-45.6	4.136	4.087	30	26	0.049	4	0	0	0.4
2022-10-01 04:07:48	85	371.4	-46	4.138	4.089	30	26	0.049	4	0	-1	0.3
2022-10-01 04:08:08	86	371.7	-45.7	4.141	4.091	30	26	0.05	4	1	0	0.2
2022-10-01 04:08:28	86	371.9	-45.9	4.143	4.093	30	26	0.05	4	0	0	0.1
2022-10-01 04:08:48	86	372.2	-45.8	4.145	4.095	30	26	0.05	4	0	0	0.5
2022-10-01 04:09:08	86	372.2	-46.3	4.147	4.097	29	26	0.05	3	0	-1	0.6
2022-10-01 04:09:28	87	372.4	-45.7	4.149	4.099	29	26	0.05	3	1	0	0.1
2022-10-01 04:09:48	87	372.7	-45.8	4.152	4.102	29	26	0.05	3	0	0	0.3
2022-10-01 04:10:08	87	372.9	-45.5	4.154	4.104	29	25	0.05	4	0	-1	0.4
2022-10-01 04:10:28	88	373.2	-45.9	4.156	4.106	29	25	0.05	4	1	0	0.3
2022-10-01 04:10:48	88	373.4	-45.6	4.159	4.108	29	25	0.051	4	0	-1	0.2
2022-10-01 04:11:08	89	373.7	-45.4	4.161	4.112	29	25	0.049	4	1	0	2.4
2022-10-01 04:11:28	89	373.9	-47.8	4.163	4.113	29	25	0.05	4	0	0	0.5
2022-10-01 04:11:48	89	374.2	-48.3	4.167	4.116	29	25	0.051	4	0	-1	0
2022-10-01 04:12:08	90	374.4	-48.3	4.169	4.12	29	25	0.049	4	1	0	0
2022-10-01 04:12:28	90	374.7	-48.3	4.172	4.122	29	25	0.05	4	0	-1	0.1
2022-10-01 04:12:48	91	374.9	-48.4	4.174	4.124	29	25	0.05	4	1	0	0.8
2022-10-01 04:13:08	91	374.9	-47.6	4.176	4.126	29	25	0.05	4	0	-1	0.8
2022-10-01 04:13:28	92	375.2	-48.4	4.179	4.129	29	25	0.05	4	1	0	0.1
2022-10-01 04:13:48	92	375.4	-48.3	4.181	4.131	29	25	0.05	4	0	0	0.1
2022-10-01 04:14:08	92	375.7	-48.2	4.183	4.134	29	25	0.049	4	0	0	0.4
2022-10-01 04:14:28	92	375.7	-47.8	4.186	4.135	28	25	0.051	3	0	-1	0.5
2022-10-01 04:14:48	93	376.2	-48.3	4.188	4.138	28	25	0.05	3	1	0	0.7
2022-10-01 04:15:08	93	376.2	-47.6	4.19	4.14	28	25	0.05	3	0	-1	0.7
2022-10-01 04:15:28	94	376.5	-48.3	4.193	4.143	28	25	0.05	3	1	0	0.2
2022-10-01 04:15:48	94	376.7	-48.1	4.195	4.145	28	25	0.05	3	0	0	0.5
2022-10-01 04:16:08	94	377	-47.6	4.197	4.147	28	25	0.05	3	0	0	0.8
2022-10-01 04:16:28	94	377.2	-48.4	4.199	4.149	28	25	0.05	3	0	-1	0
2022-10-01 04:16:48	95	377.2	-48.4	4.201	4.151	28	25	0.05	3	1	0	0.4
2022-10-01 04:17:08	95	377.5	-48	4.204	4.154	28	25	0.05	3	0	0	0.4
2022-10-01 04:17:28	95	377.7	-47.6	4.206	4.156	28	25	0.05	3	0	-1	0.7
2022-10-01 04:17:48	96	378	-48.3	4.209	4.159	28	25	0.05	3	1	0	0.6
2022-10-01 04:18:08	96	378	-47.7	4.211	4.161	28	25	0.05	3	0	0	0.1
2022-10-01 04:18:28	96	378.5	-47.8	4.213	4.163	28	25	0.05	3	0	0	0.1
2022-10-01 04:18:48	96	378.5	-47.7	4.215	4.166	28	25	0.049	3	0	-1	33.1
2022-10-01 04:19:08	97	377	-14.6	4.201	4.152	28	25	0.049	3	1	77	16.7
2022-10-01 15:39:18	20	321	2.1	3.579	3.559	37	31	0.02	6	-77	0	15.5
2022-10-01 15:39:38	20	321.7	-13.4	3.588	3.567	37	31	0.021	6	0	0	2
2022-10-01 15:39:58	20	321.7	-11.4	3.589	3.568	37	31	0.021	6	0	0	0.6
2022-10-01 15:40:18	20	321.7	-12	3.589	3.569	37	31	0.02	6	0	0	0.9
2022-10-01 15:40:38	20	321.7	-11.1	3.589	3.569	37	31	0.02	6	0	0	2
2022-10-01 15:40:58	20	322.2	-13.1	3.591	3.571	37	31	0.02	6	0	0	100.8
2022-10-01 15:41:18	20	322.2	-113.9	3.591	3.571	37	31	0.02	6	0	0	0.4
2022-10-01 15:41:38	20	327.3	-114.3	3.645	3.624	37	31	0.021	6	0	-1	0.5
2022-10-01 15:41:58	21	328	-113.8	3.655	3.632	38	31	0.023	7	1	0	0.1
2022-10-01 15:42:18	21	328.8	-113.9	3.662	3.639	38	31	0.023	7	0	-1	1.6
2022-10-01 15:42:38	22	329.3	-115.5	3.669	3.645	38	31	0.024	7	1	0	1.1
2022-10-01 15:42:58	22	329.8	-114.4	3.674	3.651	38	31	0.023	7	0	0	0.8
2022-10-01 15:43:18	22	330	-115.2	3.678	3.654	38	32	0.024	6	0	-1	1.1
2022-10-01 15:43:38	23	330.5	-114.1	3.682	3.659	38	32	0.023	6	1	0	1.2
2022-10-01 15:43:58	23	330.8	-115.3	3.686	3.664	38	32	0.022	6	0	-1	0.1
2022-10-01 15:44:18	24	331.3	-115.2	3.689	3.668	38	32	0.021	6	1	0	1.9
2022-10-01 15:44:38	24	331.5	-113.3	3.692	3.671	38	32	0.021	6	0	-1	0.1
2022-10-01 15:44:58	25	331.8	-113.2	3.694	3.673	38	32	0.021	6	1	0	0.9
2022-10-01 15:45:18	25	332	-114.1	3.696	3.677	38	32	0.019	6	0	-1	0.7
2022-10-01 15:45:38	26	332	-113.4	3.698	3.68	38	32	0.018	6	1	0	2.3
2022-10-01 15:45:58	26	332.5	-115.7	3.701	3.684	38	32	0.017	6	0	-1	1.7
2022-10-01 15:46:18	27	332.5	-114	3.703	3.686	38	32	0.017	6	1	0	1.6
2022-10-01 15:46:38	27	333	-115.6	3.705	3.688	38	32	0.017	6	0	-1	1.5
2022-10-01 15:46:58	28	333	-114.1	3.707	3.689	38	32	0.018	6	1	0	1.2
2022-10-01 15:47:18	28	333.3	-115.3	3.708	3.692	38	32	0.016	6	0	-1	1.1
2022-10-01 15:47:38	29	333.3	-114.2	3.71	3.694	38	32	0.016	6	1	0	0.7
2022-10-01 15:47:58	29	333.5	-114.9	3.713	3.696	38	32	0.017	6	0	-1	0.7
2022-10-01 15:48:18	30	333.8	-114.2	3.714	3.698	38	32	0.016	6	1	0	0.7
2022-10-01 15:48:38	30	334	-114.9	3.717	3.7	38	32	0.017	6	0	0	0.5
2022-10-01 15:48:58	30	334	-114.4	3.719	3.701	38	32	0.018	6	0	-1	0.3
2022-10-01 15:49:18	31	334.3	-114.7	3.721	3.703	37	32	0.018	5	1	0	0.5
2022-10-01 15:49:38	31	334.5	-114.2	3.723	3.706	37	32	0.017	5	0	-1	0.7
2022-10-01 15:49:58	32	334.8	-114.9	3.725	3.707	37	32	0.018	5	1	0	0.6
2022-10-01 15:50:18	32	334.8	-114.3	3.727	3.709	37	32	0.018	5	0	-1	0.3
2022-10-01 15:50:38	33	335	-114.6	3.729	3.711	37	32	0.018	5	1	0	0.3
2022-10-01 15:50:58	33	335.3	-114.3	3.731	3.713	37	32	0.018	5	0	-1	0.1
2022-10-01 15:51:18	34	335.5	-114.2	3.734	3.714	37	32	0.02	5	1	0	0.7
2022-10-01 15:51:38	34	335.5	-114.9	3.737	3.716	37	32	0.021	5	0	-1	1.3
2022-10-01 15:51:58	35	335.8	-113.6	3.739	3.718	37	32	0.021	5	1	0	2.1
2022-10-01 15:52:18	35	336.3	-115.7	3.742	3.721	37	32	0.021	5	0	-1	1.5
2022-10-01 15:52:38	36	336.3	-114.2	3.744	3.722	37	32	0.022	5	1	0	0.8
2022-10-01 15:52:58	36	336.5	-115	3.746	3.724	37	32	0.022	5	0	0	0.1
2022-10-01 15:53:18	36	336.8	-114.9	3.747	3.726	37	32	0.021	5	0	-1	0.3
2022-10-01 15:53:38	37	337	-115.2	3.751	3.728	37	32	0.023	5	1	-1	0
2022-10-01 15:53:58	38	337.3	-115.2	3.754	3.731	37	32	0.023	5	1	0	0
2022-10-01 15:54:18	38	337.5	-115.2	3.757	3.734	37	32	0.023	5	0	0	0.1
2022-10-01 15:54:38	38	337.8	-115.1	3.76	3.736	37	32	0.024	5	0	-1	0.1
2022-10-01 15:54:58	39	338	-115	3.762	3.738	37	32	0.024	5	1	0	0
2022-10-01 15:55:18	39	338.3	-115	3.766	3.741	37	32	0.025	5	0	-1	0.4
2022-10-01 15:55:38	40	338.5	-115.4	3.769	3.742	37	32	0.027	5	1	0	0
2022-10-01 15:55:58	40	338.8	-115.4	3.772	3.745	37	32	0.027	5	0	-1	120.5
2022-10-01 15:56:18	41	334.5	5.1	3.729	3.705	37	32	0.024	5	1	0	120.6
2022-10-01 15:56:38	41	339.1	-115.5	3.776	3.748	37	32	0.028	5	0	-1	1.8
2022-10-01 15:56:58	42	339.6	-113.7	3.778	3.752	37	32	0.026	5	1	0	2
2022-10-01 15:57:18	42	339.8	-115.7	3.783	3.755	37	32	0.028	5	0	-1	1.5
2022-10-01 15:57:38	43	340.1	-114.2	3.787	3.757	37	32	0.03	5	1	0	1.6
2022-10-01 15:57:58	43	340.3	-115.8	3.791	3.76	37	32	0.031	5	0	-1	1.2
2022-10-01 15:58:18	44	340.8	-114.6	3.793	3.763	37	32	0.03	5	1	0	0.6
2022-10-01 15:58:38	44	341.1	-115.2	3.797	3.767	37	32	0.03	5	0	-1	0.7
2022-10-01 15:58:58	45	341.3	-114.5	3.8	3.769	37	32	0.031	5	1	0	0.1
2022-10-01 15:59:18	45	341.6	-114.4	3.804	3.772	37	32	0.032	5	0	0	0.3
2022-10-01 15:59:38	45	341.8	-114.7	3.807	3.775	37	32	0.032	5	0	-1	0.7
2022-10-01 15:59:58	46	342.3	-114	3.81	3.778	37	32	0.032	5	1	0	1.1
2022-10-01 16:00:18	46	342.6	-115.1	3.815	3.781	37	32	0.034	5	0	-1	0.9
2022-10-01 16:00:38	47	343.1	-114.2	3.819	3.785	37	32	0.034	5	1	0	1.7
2022-10-01 16:00:58	47	343.3	-115.9	3.822	3.787	37	32	0.035	5	0	-1	1.5
2022-10-01 16:01:18	48	343.6	-114.4	3.825	3.79	37	32	0.035	5	1	0	1.3
2022-10-01 16:01:38	48	344.1	-115.7	3.829	3.794	37	32	0.035	5	0	-1	1.2
2022-10-01 16:01:58	49	344.3	-114.5	3.834	3.798	37	32	0.036	5	1	0	0.9
2022-10-01 16:02:18	49	344.6	-115.4	3.838	3.801	37	32	0.037	5	0	-1	0.7
2022-10-01 16:02:38	50	345.1	-114.7	3.841	3.804	37	32	0.037	5	1	0	0.8
2022-10-01 16:02:58	50	345.3	-115.5	3.846	3.809	37	32	0.037	5	0	-1	0.9
2022-10-01 16:03:18	51	345.6	-114.6	3.849	3.811	37	32	0.038	5	1	0	1
2022-10-01 16:03:38	51	346.1	-115.6	3.853	3.815	37	32	0.038	5	0	-1	1
2022-10-01 16:03:58	52	346.6	-114.6	3.857	3.819	37	32	0.038	5	1	0	0.1
2022-10-01 16:04:18	52	346.8	-114.7	3.861	3.822	37	32	0.039	5	0	-1	0
2022-10-01 16:04:38	53	347.3	-114.7	3.866	3.826	37	33	0.04	4	1	0	0.8
2022-10-01 16:04:58	53	347.6	-113.9	3.869	3.829	37	33	0.04	4	0	-1	1.5
2022-10-01 16:05:18	54	348.1	-115.4	3.875	3.834	37	33	0.041	4	1	0	1.7
2022-10-01 16:05:38	54	348.3	-113.7	3.878	3.837	37	33	0.041	4	0	-1	2
2022-10-01 16:05:58	55	348.8	-115.7	3.883	3.842	37	33	0.041	4	1	0	1.9
2022-10-01 16:06:18	55	349.1	-113.8	3.888	3.846	37	33	0.042	4	0	0	2
2022-10-01 16:06:38	55	349.6	-115.8	3.892	3.85	37	33	0.042	4	0	-1	1.8
2022-10-01 16:06:58	56	349.8	-114	3.895	3.853	37	33	0.042	4	1	0	2.1
2022-10-01 16:07:18	56	350.3	-116.1	3.901	3.858	37	33	0.043	4	0	-1	1.4
2022-10-01 16:07:38	57	350.8	-114.7	3.906	3.862	37	33	0.044	4	1	0	0.5
2022-10-01 16:07:58	57	351.4	-115.2	3.91	3.867	37	33	0.043	4	0	-1	0.4
2022-10-01 16:08:18	58	351.6	-114.8	3.914	3.87	37	33	0.044	4	1	0	0
2022-10-01 16:08:38	58	352.1	-114.8	3.92	3.875	38	33	0.045	5	0	-1	0.1
2022-10-01 16:08:58	59	352.6	-114.9	3.925	3.879	37	33	0.046	4	1	0	0.2
2022-10-01 16:09:18	59	352.9	-115.1	3.929	3.883	38	33	0.046	5	0	-1	0.6
2022-10-01 16:09:38	60	353.4	-114.5	3.934	3.888	38	33	0.046	5	1	0	0.5
2022-10-01 16:09:58	60	353.6	-115	3.938	3.893	38	33	0.045	5	0	-1	0.1
2022-10-01 16:10:18	61	354.1	-114.9	3.944	3.898	38	33	0.046	5	1	0	0.1
2022-10-01 16:10:38	61	354.6	-114.8	3.948	3.902	38	33	0.046	5	0	-1	0.1
2022-10-01 16:10:58	62	355.1	-114.9	3.954	3.906	38	33	0.048	5	1	0	0.2
2022-10-01 16:11:18	62	355.6	-114.7	3.958	3.911	38	33	0.047	5	0	-1	0.1
2022-10-01 16:11:38	63	355.9	-114.8	3.963	3.915	38	33	0.048	5	1	0	14.8
2022-10-01 16:11:58	63	355.9	-100	3.963	3.915	38	33	0.048	5	0	-1	0.1
2022-10-01 16:12:18	64	356.1	-100.1	3.965	3.918	38	33	0.047	5	1	0	0.1
2022-10-01 16:12:38	64	356.4	-100.2	3.968	3.921	38	33	0.047	5	0	0	0.2
2022-10-01 16:12:58	64	356.9	-100.4	3.972	3.926	38	33	0.046	5	0	-1	0.3
2022-10-01 16:13:18	65	357.1	-100.1	3.976	3.929	38	33	0.047	5	1	0	0.1
2022-10-01 16:13:38	65	357.6	-100	3.981	3.933	38	33	0.048	5	0	-1	0
2022-10-01 16:13:58	66	357.9	-100	3.985	3.938	38	33	0.047	5	1	0	0.1
2022-10-01 16:14:18	66	358.1	-100.1	3.99	3.942	38	33	0.048	5	0	0	0.7
2022-10-01 16:14:38	66	358.6	-99.4	3.994	3.946	38	33	0.048	5	0	-1	1.4
2022-10-01 16:14:58	67	359.1	-100.8	3.998	3.951	37	33	0.047	4	1	0	1.5
2022-10-01 16:15:18	67	359.4	-99.3	4.003	3.954	37	33	0.049	4	0	-1	2.3
2022-10-01 16:15:38	68	359.9	-101.6	4.008	3.959	37	33	0.049	4	1	0	1.7
2022-10-01 16:15:58	68	360.1	-99.9	4.012	3.963	37	33	0.049	4	0	-1	1.4
2022-10-01 16:16:18	69	360.6	-101.3	4.017	3.968	37	33	0.049	4	1	0	1.5
2022-10-01 16:16:38	69	361.1	-99.8	4.021	3.972	37	33	0.049	4	0	0	1
2022-10-01 16:16:58	69	361.6	-100.8	4.025	3.976	37	33	0.049	4	0	-1	0.8
2022-10-01 16:17:18	70	361.9	-100	4.03	3.981	37	33	0.049	4	1	0	0.9
2022-10-01 16:17:38	70	362.4	-100.9	4.034	3.985	37	33	0.049	4	0	-1	0.7
2022-10-01 16:17:58	71	362.6	-100.2	4.039	3.989	37	33	0.05	4	1	0	0.4
2022-10-01 16:18:18	71	363.1	-99.8	4.042	3.994	37	33	0.048	4	0	0	0.8
2022-10-01 16:18:38	71	363.4	-100.6	4.048	3.999	37	33	0.049	4	0	-1	1.2
2022-10-01 16:18:58	72	363.9	-99.4	4.051	4.003	37	33	0.048	4	1	0	1.4
2022-10-01 16:19:18	72	364.4	-100.8	4.057	4.007	37	33	0.05	4	0	-1	1.5
2022-10-01 16:19:38	73	364.7	-99.3	4.061	4.011	37	33	0.05	4	1	0	1.7
2022-10-01 16:19:58	73	365.2	-101	4.066	4.016	37	33	0.05	4	0	-1	1.3
2022-10-01 16:20:18	74	365.7	-99.7	4.07	4.021	37	33	0.049	4	1	0	1.7
2022-10-01 16:20:38	74	365.9	-101.4	4.075	4.025	37	33	0.05	4	0	0	2.3
2022-10-01 16:20:58	74	366.4	-99.1	4.079	4.029	37	33	0.05	4	0	-1	2.2
2022-10-01 16:21:18	75	366.9	-101.3	4.085	4.034	37	33	0.051	4	1	0	1.4
2022-10-01 16:21:38	75	367.2	-99.9	4.089	4.039	37	33	0.05	4	0	-1	0.9
2022-10-01 16:21:58	76	367.7	-100.8	4.094	4.043	37	33	0.051	4	1	0	0.8
2022-10-01 16:22:18	76	367.9	-100	4.099	4.047	37	33	0.052	4	0	0	54.2
2022-10-01 16:22:38	76	365.7	-45.8	4.074	4.026	37	33	0.048	4	0	-1	0.6
2022-10-01 16:22:58	77	365.7	-46.4	4.073	4.025	37	33	0.048	4	1	0	0.5
2022-10-01 16:23:18	77	365.7	-45.9	4.073	4.024	37	33	0.049	4	0	0	1.9
2022-10-01 16:23:38	77	365.7	-44	4.074	4.025	37	33	0.049	4	0	-1	1.6
2022-10-01 16:23:58	78	365.9	-45.6	4.075	4.027	37	33	0.048	4	1	0	0.8
2022-10-01 16:24:18	78	366.2	-46.4	4.077	4.028	37	32	0.049	5	0	0	0
2022-10-01 16:24:38	78	366.2	-46.4	4.078	4.031	37	32	0.047	5	0	-1	2.5
2022-10-01 16:24:58	79	366.4	-43.9	4.08	4.032	36	32	0.048	4	1	0	1.6
2022-10-01 16:25:18	79	366.4	-45.5	4.083	4.034	36	32	0.049	4	0	0	1
2022-10-01 16:25:38	79	366.7	-46.5	4.085	4.037	36	32	0.048	4	0	-1	0.1
2022-10-01 16:25:58	80	366.9	-46.6	4.087	4.039	36	32	0.048	4	1	0	2.9
2022-10-01 16:26:18	80	367.2	-43.7	4.088	4.041	36	32	0.047	4	0	0	2.8
2022-10-01 16:26:38	80	367.4	-46.5	4.091	4.043	36	32	0.048	4	0	-1	1.7
2022-10-01 16:26:58	81	367.4	-44.8	4.093	4.044	36	32	0.049	4	1	0	1.3
2022-10-01 16:27:18	81	367.7	-46.1	4.095	4.047	36	32	0.048	4	0	0	2.3
2022-10-01 16:27:38	81	367.7	-43.8	4.096	4.049	36	32	0.047	4	0	0	2.6
2022-10-01 16:27:58	81	367.9	-46.4	4.1	4.052	36	32	0.048	4	0	-1	1.1
2022-10-01 16:28:18	82	368.2	-45.3	4.101	4.053	36	32	0.048	4	1	0	1
2022-10-01 16:28:38	82	368.2	-44.3	4.103	4.055	36	32	0.048	4	0	0	1.1
2022-10-01 16:28:58	82	368.7	-45.4	4.105	4.057	36	32	0.048	4	0	-1	1.2
2022-10-01 16:29:18	83	368.7	-46.6	4.108	4.06	36	32	0.048	4	1	0	0.7
2022-10-01 16:29:38	83	368.9	-45.9	4.11	4.061	36	31	0.049	5	0	0	1.4
2022-10-01 16:29:58	83	368.9	-44.5	4.112	4.063	36	31	0.049	5	0	0	1.8
2022-10-01 16:30:18	83	369.4	-46.3	4.114	4.066	36	31	0.048	5	0	-1	1.6
2022-10-01 16:30:38	84	369.4	-44.7	4.116	4.067	35	31	0.049	4	1	0	1.5
2022-10-01 16:30:58	84	369.7	-46.2	4.119	4.07	35	31	0.049	4	0	0	1.3
2022-10-01 16:31:18	84	369.9	-44.9	4.12	4.072	35	31	0.048	4	0	0	1.7
2022-10-01 16:31:38	84	370.2	-46.6	4.123	4.075	35	31	0.048	4	0	-1	0.5
2022-10-01 16:31:58	85	370.4	-46.1	4.126	4.077	35	31	0.049	4	1	0	0.5
2022-10-01 16:32:18	85	370.7	-45.6	4.128	4.079	35	31	0.049	4	0	0	0
2022-10-01 16:32:38	85	370.7	-45.6	4.129	4.081	35	31	0.048	4	0	-1	0.7
2022-10-01 16:32:58	86	370.9	-46.3	4.132	4.083	35	31	0.049	4	1	0	0.8
2022-10-01 16:33:18	86	371.2	-47.1	4.134	4.086	35	31	0.048	4	0	0	0
2022-10-01 16:33:38	86	371.4	-47.1	4.135	4.086	35	31	0.049	4	0	0	1
2022-10-01 16:33:58	86	371.4	-46.1	4.138	4.089	35	31	0.049	4	0	0	0.1
2022-10-01 16:34:18	86	371.7	-46.2	4.14	4.092	35	31	0.048	4	0	-1	1.7
2022-10-01 16:34:38	87	371.9	-44.5	4.142	4.093	35	31	0.049	4	1	0	1.9
2022-10-01 16:34:58	87	372.2	-46.4	4.144	4.097	35	30	0.047	5	0	0	0.4
2022-10-01 16:35:18	87	372.2	-46	4.148	4.097	35	30	0.051	5	0	-1	1.1
2022-10-01 16:35:38	88	372.4	-47.1	4.15	4.101	35	30	0.049	5	1	0	0.6
2022-10-01 16:35:58	88	372.9	-46.5	4.152	4.103	35	30	0.049	5	0	0	0.8
2022-10-01 16:36:18	88	372.9	-45.7	4.153	4.105	34	30	0.048	4	0	-1	1.4
2022-10-01 16:36:38	89	372.9	-44.3	4.155	4.106	34	30	0.049	4	1	0	2.8
2022-10-01 16:36:58	89	373.4	-47.1	4.159	4.109	34	30	0.05	4	0	0	1.7
2022-10-01 16:37:18	89	373.4	-45.4	4.16	4.112	34	30	0.048	4	0	-1	0.7
2022-10-01 16:37:38	90	373.7	-46.1	4.162	4.113	34	30	0.049	4	1	0	0.9
2022-10-01 16:37:58	90	373.9	-45.2	4.164	4.115	34	30	0.049	4	0	0	1.9
2022-10-01 16:38:18	90	374.2	-47.1	4.168	4.118	34	30	0.05	4	0	-1	1.1
2022-10-01 16:38:38	91	374.4	-46	4.169	4.12	34	30	0.049	4	1	0	1.6
2022-10-01 16:38:58	91	374.4	-44.4	4.17	4.122	34	30	0.048	4	0	0	2.4
2022-10-01 16:39:18	91	374.7	-46.8	4.173	4.124	34	30	0.049	4	0	-1	1.4
2022-10-01 16:39:38	92	374.9	-45.4	4.175	4.127	34	30	0.048	4	1	0	0.4
2022-10-01 16:39:58	92	375.2	-45.8	4.178	4.129	34	30	0.049	4	0	0	1.7
2022-10-01 16:40:18	92	375.2	-44.1	4.178	4.129	34	30	0.049	4	0	0	2.2
2022-10-01 16:40:38	92	375.4	-46.3	4.182	4.132	34	30	0.05	4	0	-1	0.8
2022-10-01 16:40:58	93	375.7	-45.5	4.183	4.134	34	29	0.049	5	1	0	1.5
2022-10-01 16:41:18	93	375.7	-44	4.184	4.137	34	29	0.047	5	0	0	1.7
2022-10-01 16:41:38	93	376.2	-45.7	4.188	4.138	34	29	0.05	5	0	-1	0.2
2022-10-01 16:41:58	94	376.5	-45.5	4.191	4.141	34	29	0.05	5	1	0	0.1
2022-10-01 16:42:18	94	376.5	-45.6	4.192	4.144	34	29	0.048	5	0	0	1.6
2022-10-01 16:42:38	94	376.7	-44	4.194	4.145	33	29	0.049	4	0	-1	1.5
2022-10-01 16:42:58	95	377	-45.5	4.197	4.147	33	29	0.05	4	1	0	0.6
2022-10-01 16:43:18	95	377	-44.9	4.199	4.151	33	29	0.048	4	0	63	30.3
2022-10-02 03:14:58	32	326.3	-14.6	3.638	3.615	36	30	0.023	6	-63	0	1.3
2022-10-02 03:15:18	32	326.5	-13.3	3.639	3.616	36	30	0.023	6	0	0	2.3
2022-10-02 03:15:38	32	326.5	-11	3.64	3.616	36	30	0.024	6	0	0	0.1
2022-10-02 03:15:58	32	326.5	-10.9	3.641	3.617	36	30	0.024	6	0	0	0.8
2022-10-02 03:16:18	32	326.5	-11.7	3.642	3.618	36	30	0.024	6	0	0	0.6
2022-10-02 03:16:38	32	326.8	-11.1	3.643	3.619	36	30	0.024	6	0	0	100.8
2022-10-02 03:16:58	32	329	-111.9	3.664	3.639	36	30	0.025	6	0	0	1.7
2022-10-02 03:17:18	32	331.8	-113.6	3.695	3.67	36	31	0.025	5	0	-1	0
2022-10-02 03:17:38	33	332.5	-113.6	3.701	3.679	36	31	0.022	5	1	0	0.4
2022-10-02 03:17:58	33	332.8	-114	3.707	3.684	36	31	0.023	5	0	-1	0.5
2022-10-02 03:18:18	34	333.3	-113.5	3.709	3.689	36	31	0.02	5	1	0	0.9
2022-10-02 03:18:38	34	333.5	-114.4	3.712	3.694	36	31	0.018	5	0	0	1.1
2022-10-02 03:18:58	34	333.8	-113.3	3.715	3.696	36	31	0.019	5	0	-1	1
2022-10-02 03:19:18	35	334	-114.3	3.718	3.699	36	31	0.019	5	1	0	0.3
2022-10-02 03:19:38	35	334.3	-114.6	3.72	3.702	36	31	0.018	5	0	-1	1.4
2022-10-02 03:19:58	36	334.5	-113.2	3.723	3.704	36	31	0.019	5	1	0	0.5
2022-10-02 03:20:18	36	334.8	-113.7	3.725	3.707	36	31	0.018	5	0	-1	0.2
2022-10-02 03:20:38	37	334.8	-113.5	3.728	3.709	36	31	0.019	5	1	0	0.6
2022-10-02 03:20:58	37	335.3	-114.1	3.73	3.711	36	31	0.019	5	0	-1	0.6
2022-10-02 03:21:18	38	335.5	-113.5	3.733	3.713	36	31	0.02	5	1	0	0.8
2022-10-02 03:21:38	38	335.5	-114.3	3.736	3.715	36	31	0.021	5	0	-1	0.4
2022-10-02 03:21:58	39	336	-114.7	3.739	3.718	36	31	0.021	5	1	0	1.3
2022-10-02 03:22:18	39	336	-113.4	3.741	3.72	36	31	0.021	5	0	-1	0.9
2022-10-02 03:22:38	40	336.3	-114.3	3.744	3.722	36	31	0.022	5	1	0	0.8
2022-10-02 03:22:58	40	336.8	-113.5	3.746	3.725	36	31	0.021	5	0	-1	0.7
2022-10-02 03:23:18	41	337	-114.2	3.749	3.727	36	31	0.022	5	1	0	0.1
2022-10-02 03:23:38	41	337	-114.3	3.753	3.73	36	31	0.023	5	0	-1	0.2
2022-10-02 03:23:58	42	337.3	-114.1	3.755	3.732	36	31	0.023	5	1	0	0.4
2022-10-02 03:24:18	42	337.5	-113.7	3.758	3.735	36	31	0.023	5	0	0	0.8
2022-10-02 03:24:38	42	338	-114.5	3.761	3.737	36	31	0.024	5	0	-1	0
2022-10-02 03:24:58	43	338	-114.5	3.764	3.739	36	31	0.025	5	1	0	0.9
2022-10-02 03:25:18	43	338.5	-113.6	3.768	3.743	36	31	0.025	5	0	-1	0.1
2022-10-02 03:25:38	44	338.8	-113.5	3.77	3.745	36	31	0.025	5	1	0	0.9
2022-10-02 03:25:58	44	339.1	-114.4	3.774	3.748	36	31	0.026	5	0	-1	0.6
2022-10-02 03:26:18	45	339.3	-113.8	3.778	3.751	36	31	0.027	5	1	0	0
2022-10-02 03:26:38	45	339.8	-113.8	3.781	3.754	36	31	0.027	5	0	-1	0
2022-10-02 03:26:58	46	339.8	-113.8	3.786	3.756	36	31	0.03	5	1	0	0.6
2022-10-02 03:27:18	46	340.3	-114.4	3.79	3.759	36	31	0.031	5	0	-1	0.9
2022-10-02 03:27:38	47	340.6	-113.5	3.792	3.762	36	31	0.03	5	1	0	0.5
2022-10-02 03:27:58	47	341.1	-114	3.796	3.765	36	31	0.031	5	0	-1	0.1
2022-10-02 03:28:18	48	341.3	-114.1	3.801	3.769	36	31	0.032	5	1	0	0.5
2022-10-02 03:28:38	48	341.8	-114.6	3.804	3.772	36	31	0.032	5	0	-1	0.7
2022-10-02 03:28:58	49	342.1	-113.9	3.808	3.775	36	31	0.033	5	1	0	0.2
2022-10-02 03:29:18	49	342.3	-113.7	3.812	3.779	36	31	0.033	5	0	-1	0.7
2022-10-02 03:29:38	50	342.8	-114.4	3.816	3.781	36	31	0.035	5	1	0	0.3
2022-10-02 03:29:58	50	343.1	-114.1	3.821	3.785	36	31	0.036	5	0	0	0.3
2022-10-02 03:30:18	50	343.6	-113.8	3.824	3.788	36	31	0.036	5	0	-1	0.8
2022-10-02 03:30:38	51	343.8	-114.6	3.828	3.791	36	31	0.037	5	1	0	0.5
2022-10-02 03:30:58	51	344.3	-114.1	3.832	3.796	36	31	0.036	5	0	-1	0.6
2022-10-02 03:31:18	52	344.6	-113.5	3.837	3.799	36	31	0.038	5	1	0	1.3
2022-10-02 03:31:38	52	344.8	-114.8	3.84	3.802	36	31	0.038	5	0	-1	0.4
2022-10-02 03:31:58	53	345.3	-114.4	3.845	3.807	36	31	0.038	5	1	0	0.8
2022-10-02 03:32:18	53	345.6	-113.6	3.849	3.81	36	31	0.039	5	0	-1	0.6
2022-10-02 03:32:38	54	346.1	-114.2	3.853	3.814	36	31	0.039	5	1	0	0.4
2022-10-02 03:32:58	54	346.3	-113.8	3.857	3.818	36	31	0.039	5	0	-1	0
2022-10-02 03:33:18	55	346.6	-113.8	3.862	3.821	36	31	0.041	5	1	0	0.2
2022-10-02 03:33:38	55	347.1	-114	3.866	3.825	36	31	0.041	5	0	-1	0.5
2022-10-02 03:33:58	56	347.6	-113.5	3.869	3.829	36	31	0.04	5	1	0	0.2
2022-10-02 03:34:18	56	347.8	-113.7	3.874	3.833	36	31	0.041	5	0	-1	0.7
2022-10-02 03:34:38	57	348.3	-114.4	3.879	3.837	36	31	0.042	5	1	0	1
2022-10-02 03:34:58	57	348.8	-113.4	3.884	3.841	36	31	0.043	5	0	-1	1.1
2022-10-02 03:35:18	58	349.3	-114.5	3.887	3.845	36	31	0.042	5	1	0	1
2022-10-02 03:35:38	58	349.6	-113.5	3.893	3.849	36	31	0.044	5	0	0	1
2022-10-02 03:35:58	58	350.1	-114.5	3.897	3.853	36	31	0.044	5	0	-1	0.5
2022-10-02 03:36:18	59	350.3	-114	3.902	3.857	36	31	0.045	5	1	0	0.1
2022-10-02 03:36:38	59	350.8	-113.9	3.906	3.862	36	31	0.044	5	0	-1	0.9
2022-10-02 03:36:58	60	351.4	-114.8	3.911	3.866	36	31	0.045	5	1	0	1.3
2022-10-02 03:37:18	60	351.6	-113.5	3.915	3.87	36	31	0.045	5	0	-1	1
2022-10-02 03:37:38	61	352.1	-114.5	3.92	3.875	36	31	0.045	5	1	0	0.3
2022-10-02 03:37:58	61	352.6	-114.2	3.925	3.879	36	31	0.046	5	0	-1	0.2
2022-10-02 03:38:18	62	352.9	-114	3.93	3.883	36	31	0.047	5	1	0	0.6
2022-10-02 03:38:38	62	353.4	-114.6	3.934	3.887	36	31	0.047	5	0	-1	0
2022-10-02 03:38:58	63	353.6	-114.6	3.939	3.893	36	31	0.046	5	1	0	0.1
2022-10-02 03:39:18	63	354.1	-114.7	3.944	3.897	36	31	0.047	5	0	-1	0.7
2022-10-02 03:39:38	64	354.6	-114	3.949	3.902	36	31	0.047	5	1	0	0.9
2022-10-02 03:39:58	64	355.1	-114.9	3.953	3.906	36	31	0.047	5	0	0	1.1
2022-10-02 03:40:18	64	355.6	-113.8	3.959	3.911	36	31	0.048	5	0	-1	0.9
2022-10-02 03:40:38	65	356.1	-114.7	3.964	3.916	36	31	0.048	5	1	0	15.4
2022-10-02 03:40:58	65	355.6	-99.3	3.962	3.915	36	31	0.047	5	0	-1	0.1
2022-10-02 03:41:18	66	356.1	-99.2	3.966	3.917	35	31	0.049	4	1	0	0.1
2022-10-02 03:41:38	66	356.4	-99.1	3.97	3.921	35	31	0.049	4	0	-1	0
2022-10-02 03:41:58	67	356.9	-99.1	3.974	3.925	35	31	0.049	4	1	0	1.1
2022-10-02 03:42:18	67	357.1	-100.2	3.977	3.929	35	31	0.048	4	0	0	1
2022-10-02 03:42:38	67	357.6	-99.2	3.982	3.933	35	31	0.049	4	0	-1	0.8
2022-10-02 03:42:58	68	357.9	-100	3.986	3.937	35	31	0.049	4	1	0	0.6
2022-10-02 03:43:18	68	358.4	-99.4	3.991	3.941	35	31	0.05	4	0	-1	0.3
2022-10-02 03:43:38	69	358.6	-99.1	3.994	3.946	35	31	0.048	4	1	0	0.5
2022-10-02 03:43:58	69	359.1	-99.6	3.999	3.949	35	31	0.05	4	0	0	0.6
2022-10-02 03:44:18	69	359.6	-100.2	4.004	3.955	35	31	0.049	4	0	-1	1.1
2022-10-02 03:44:38	70	359.9	-99.1	4.009	3.959	35	31	0.05	4	1	0	0.4
2022-10-02 03:44:58	70	360.4	-99.5	4.013	3.964	35	31	0.049	4	0	-1	0.8
2022-10-02 03:45:18	71	360.6	-100.3	4.017	3.968	35	31	0.049	4	1	0	0.5
2022-10-02 03:45:38	71	361.1	-99.8	4.021	3.972	35	31	0.049	4	0	-1	0.8
2022-10-02 03:45:58	72	361.6	-99	4.027	3.976	35	31	0.051	4	1	0	0.6
2022-10-02 03:46:18	72	361.9	-99.6	4.03	3.981	35	31	0.049	4	0	0	0.5
2022-10-02 03:46:38	72	362.4	-99.1	4.035	3.986	35	31	0.049	4	0	-1	1
2022-10-02 03:46:58	73	362.6	-100.1	4.039	3.99	35	31	0.049	4	1	0	0.2
2022-10-02 03:47:18	73	363.1	-99.9	4.044	3.994	35	31	0.05	4	0	-1	0.5
2022-10-02 03:47:38	74	363.4	-100.4	4.048	3.999	35	31	0.049	4	1	0	1.2
2022-10-02 03:47:58	74	363.9	-99.2	4.053	4.002	35	31	0.051	4	0	0	0.9
2022-10-02 03:48:18	74	364.4	-100.1	4.058	4.008	35	31	0.05	4	0	-1	0.5
2022-10-02 03:48:38	75	364.7	-99.6	4.062	4.012	35	31	0.05	4	1	0	0.7
2022-10-02 03:48:58	75	365.2	-100.3	4.067	4.016	35	31	0.051	4	0	-1	1
2022-10-02 03:49:18	76	365.7	-99.3	4.072	4.021	35	31	0.051	4	1	0	0.1
2022-10-02 03:49:38	76	365.9	-99.2	4.076	4.026	35	31	0.05	4	0	0	0.9
2022-10-02 03:49:58	76	366.4	-100.1	4.08	4.03	35	31	0.05	4	0	-1	0.4
2022-10-02 03:50:18	77	366.9	-99.7	4.086	4.034	34	31	0.052	3	1	0	0.4
2022-10-02 03:50:38	77	367.4	-99.3	4.09	4.038	34	31	0.052	3	0	-1	0.6
2022-10-02 03:50:58	78	367.7	-99.9	4.095	4.043	34	31	0.052	3	1	0	55.1
2022-10-02 03:51:18	78	366.2	-44.8	4.079	4.029	34	30	0.05	4	0	0	0.2
2022-10-02 03:51:38	78	365.4	-45	4.072	4.023	34	30	0.049	4	0	-1	0.3
2022-10-02 03:51:58	79	365.4	-45.3	4.072	4.023	34	30	0.049	4	1	0	0.4
2022-10-02 03:52:18	79	365.4	-44.9	4.072	4.024	34	30	0.048	4	0	0	0.7
2022-10-02 03:52:38	79	365.7	-45.6	4.073	4.024	34	30	0.049	4	0	0	0.1
2022-10-02 03:52:58	79	365.9	-45.5	4.075	4.027	34	30	0.048	4	0	-1	0.4
2022-10-02 03:53:18	80	365.9	-45.9	4.076	4.028	34	30	0.048	4	1	0	0.9
2022-10-02 03:53:38	80	365.9	-45	4.078	4.03	34	30	0.048	4	0	0	0.8
2022-10-02 03:53:58	80	366.2	-45.8	4.081	4.031	34	30	0.05	4	0	0	0.6
2022-10-02 03:54:18	80	366.4	-45.2	4.082	4.034	33	30	0.048	3	0	-1	0.7
2022-10-02 03:54:38	81	366.7	-45.9	4.084	4.035	33	29	0.049	4	1	0	0.9
2022-10-02 03:54:58	81	366.9	-45	4.086	4.038	33	29	0.048	4	0	0	1.2
2022-10-02 03:55:18	81	367.2	-46.2	4.088	4.04	33	29	0.048	4	0	0	0.1
2022-10-02 03:55:38	81	367.2	-46.1	4.09	4.041	33	29	0.049	4	0	-1	1
2022-10-02 03:55:58	82	367.4	-45.1	4.093	4.043	33	29	0.05	4	1	0	1.1
2022-10-02 03:56:18	82	367.4	-46.2	4.095	4.047	33	29	0.048	4	0	0	0.6
2022-10-02 03:56:38	82	367.7	-45.6	4.096	4.048	33	29	0.048	4	0	0	0.6
2022-10-02 03:56:58	82	367.9	-46.2	4.099	4.051	33	29	0.048	4	0	-1	0.4
2022-10-02 03:57:18	83	368.2	-45.8	4.101	4.052	33	29	0.049	4	1	0	0.9
2022-10-02 03:57:38	83	368.4	-44.9	4.103	4.054	33	29	0.049	4	0	0	0.5
2022-10-02 03:57:58	83	368.7	-45.4	4.106	4.056	33	29	0.05	4	0	0	0.8
2022-10-02 03:58:18	83	368.7	-46.2	4.107	4.058	33	29	0.049	4	0	-1	0.3
2022-10-02 03:58:38	84	368.9	-45.9	4.11	4.061	32	29	0.049	3	1	0	0.9
2022-10-02 03:58:58	84	368.9	-45	4.111	4.063	32	28	0.048	4	0	0	0.2
2022-10-02 03:59:18	84	369.4	-45.2	4.114	4.065	32	28	0.049	4	0	0	0.9
2022-10-02 03:59:38	84	369.4	-46.1	4.116	4.067	32	28	0.049	4	0	-1	0
2022-10-02 03:59:58	85	369.7	-46.1	4.118	4.069	32	28	0.049	4	1	0	1
2022-10-02 04:00:18	85	369.9	-45.1	4.121	4.071	32	28	0.05	4	0	0	0.3
2022-10-02 04:00:38	85	370.2	-45.4	4.123	4.074	32	28	0.049	4	0	0	0.6
2022-10-02 04:00:58	85	370.2	-46	4.126	4.076	32	28	0.05	4	0	-1	0.9
2022-10-02 04:01:18	86	370.4	-45.1	4.128	4.078	32	28	0.05	4	1	0	0.9
2022-10-02 04:01:38	86	370.9	-46	4.13	4.081	32	28	0.049	4	0	0	0
2022-10-02 04:01:58	86	370.9	-46	4.132	4.082	32	28	0.05	4	0	0	0.8
2022-10-02 04:02:18	86	371.2	-45.2	4.134	4.085	32	28	0.049	4	0	0	0.8
2022-10-02 04:02:38	86	371.4	-46	4.136	4.086	32	28	0.05	4	0	-1	0
2022-10-02 04:02:58	87	371.7	-46	4.139	4.089	31	27	0.05	4	1	0	0.6
2022-10-02 04:03:18	87	371.7	-45.4	4.141	4.091	31	27	0.05	4	0	0	0.9
2022-10-02 04:03:38	87	371.9	-46.3	4.143	4.093	31	27	0.05	4	0	0	1.2
2022-10-02 04:03:58	87	372.2	-45.1	4.146	4.095	31	27	0.051	4	0	-1	0.4
2022-10-02 04:04:18	88	372.4	-45.5	4.147	4.098	31	27	0.049	4	1	0	0
2022-10-02 04:04:38	88	372.4	-45.5	4.15	4.1	31	27	0.05	4	0	0	0.7
2022-10-02 04:04:58	88	372.7	-46.2	4.152	4.102	31	27	0.05	4	0	-1	0.2
2022-10-02 04:05:18	89	372.9	-46	4.153	4.104	31	27	0.049	4	1	0	1
2022-10-02 04:05:38	89	373.2	-45	4.157	4.107	31	27	0.05	4	0	0	0.8
2022-10-02 04:05:58	89	373.4	-45.8	4.159	4.109	31	27	0.05	4	0	-1	0.5
2022-10-02 04:06:18	90	373.7	-46.3	4.161	4.111	31	27	0.05	4	1	0	0.9
2022-10-02 04:06:38	90	373.7	-45.4	4.163	4.114	31	27	0.049	4	0	0	0.4
2022-10-02 04:06:58	90	373.9	-45	4.166	4.116	31	27	0.05	4	0	-1	0.7
2022-10-02 04:07:18	91	374.2	-45.7	4.168	4.118	31	26	0.05	5	1	0	0.6
2022-10-02 04:07:38	91	374.4	-46.3	4.169	4.12	30	26	0.049	4	0	0	0.5
2022-10-02 04:07:58	91	374.4	-45.8	4.173	4.122	30	26	0.051	4	0	-1	0.6
2022-10-02 04:08:18	92	374.7	-45.2	4.174	4.124	30	26	0.05	4	1	0	0
2022-10-02 04:08:38	92	374.9	-45.2	4.177	4.126	30	26	0.051	4	0	0	0.7
2022-10-02 04:08:58	92	375.2	-45.9	4.179	4.129	30	26	0.05	4	0	-1	0.3
2022-10-02 04:09:18	93	375.4	-46.2	4.182	4.131	30	26	0.051	4	1	0	1
2022-10-02 04:09:38	93	375.7	-45.2	4.184	4.134	30	26	0.05	4	0	0	0.4
2022-10-02 04:09:58	93	375.9	-45.6	4.186	4.135	30	26	0.051	4	0	-1	0.7
2022-10-02 04:10:18	94	376.2	-46.3	4.188	4.139	30	26	0.049	4	1	0	1.1
2022-10-02 04:10:38	94	376.2	-45.2	4.19	4.141	30	26	0.049	4	0	0	0.8
2022-10-02 04:10:58	94	376.5	-46	4.192	4.142	30	26	0.05	4	0	0	0
2022-10-02 04:11:18	94	376.7	-46	4.195	4.146	30	26	0.049	4	0	-1	0.1
2022-10-02 04:11:38	95	377	-45.9	4.197	4.146	30	26	0.051	4	1	0	0.6
2022-10-02 04:11:58	95	377.2	-45.3	4.2	4.15	30	25	0.05	5	0	0	0.3
2022-10-02 04:12:18	95	377.2	-45.6	4.202	4.153	30	25	0.049	5	0	-1	0.2
2022-10-02 04:12:38	96	377.5	-45.8	4.204	4.154	29	25	0.05	4	1	0	0.1
2022-10-02 04:12:58	96	377.7	-45.9	4.206	4.156	29	25	0.05	4	0	0	0.1
2022-10-02 04:13:18	96	378	-46	4.208	4.158	29	25	0.05	4	0	0	1
2022-10-02 04:13:38	96	378	-45	4.211	4.161	29	25	0.05	4	0	0	1.2
2022-10-02 04:13:58	96	378.2	-46.2	4.213	4.163	29	25	0.05	4	0	-1	0.9
2022-10-02 04:14:18	97	378.5	-45.3	4.215	4.166	29	25	0.049	4	1	0	33
2022-10-02 04:14:38	97	377.2	-12.3	4.201	4.152	29	25	0.049	4	0	92	0.9
2022-10-02 14:31:48	5	314	-13.2	3.5	3.48	37	32	0.02	5	-92	0	0.6
2022-10-02 14:32:08	5	314	-12.6	3.502	3.481	37	32	0.021	5	0	0	1.5
2022-10-02 14:32:28	5	314	-11.1	3.502	3.482	37	32	0.02	5	0	0	0.1
2022-10-02 14:32:48	5	314.2	-11	3.503	3.483	37	32	0.02	5	0	0	0.2
2022-10-02 14:33:08	5	314.5	-11.2	3.503	3.484	37	32	0.019	5	0	0	0.3
2022-10-02 14:33:28	5	314.5	-10.9	3.505	3.486	37	32	0.019	5	0	0	102.5
2022-10-02 14:33:48	5	319.5	-113.4	3.557	3.538	37	32	0.019	5	0	-1	0.3
2022-10-02 14:34:08	6	320.2	-113.1	3.567	3.549	37	32	0.018	5	1	0	0.2
2022-10-02 14:34:28	6	321	-113.3	3.575	3.554	37	32	0.021	5	0	0	0.1
2022-10-02 14:34:48	6	321.5	-113.2	3.583	3.559	37	33	0.024	4	0	-1	0.1
2022-10-02 14:35:08	7	321.7	-113.3	3.589	3.564	37	33	0.025	4	1	0	0.1
2022-10-02 14:35:28	7	322.2	-113.2	3.594	3.567	37	33	0.027	4	0	-1	1.5
2022-10-02 14:35:48	8	322.7	-114.7	3.6	3.572	37	33	0.028	4	1	0	0.7
2022-10-02 14:36:08	8	323.2	-114	3.606	3.576	37	33	0.03	4	0	-1	2
2022-10-02 14:36:28	9	323.7	-116	3.611	3.58	37	33	0.031	4	1	0	0.8
2022-10-02 14:36:48	9	324	-115.2	3.615	3.584	37	33	0.031	4	0	-1	0.3
2022-10-02 14:37:08	10	324.2	-115.5	3.62	3.588	37	33	0.032	4	1	0	2.2
2022-10-02 14:37:28	10	324.7	-113.3	3.623	3.59	37	33	0.033	4	0	-1	1.3
2022-10-02 14:37:48	11	325	-114.6	3.627	3.593	37	33	0.034	4	1	0	0.1
2022-10-02 14:38:08	11	325.7	-114.5	3.632	3.598	37	33	0.034	4	0	-1	0.4
2022-10-02 14:38:28	12	325.7	-114.9	3.637	3.602	37	33	0.035	4	1	0	1.6
2022-10-02 14:38:48	12	326.3	-113.3	3.639	3.605	37	33	0.034	4	0	0	1.9
2022-10-02 14:39:08	12	326.5	-115.2	3.644	3.608	37	33	0.036	4	0	-1	0.1
2022-10-02 14:39:28	13	327	-115.3	3.647	3.613	37	33	0.034	4	1	0	1.2
2022-10-02 14:39:48	13	327.3	-114.1	3.651	3.616	37	33	0.035	4	0	-1	0.5
2022-10-02 14:40:08	14	327.5	-113.6	3.653	3.619	37	32	0.034	5	1	0	1.8
2022-10-02 14:40:28	14	328	-115.4	3.658	3.623	37	32	0.035	5	0	-1	0.3
2022-10-02 14:40:48	15	328.3	-115.1	3.661	3.626	37	32	0.035	5	1	0	1.5
2022-10-02 14:41:08	15	328.5	-113.6	3.664	3.63	37	32	0.034	5	0	-1	22.6
2022-10-02 14:41:28	16	328.8	-91	3.666	3.633	37	32	0.033	5	1	0	24.2
2022-10-02 14:41:48	16	329.3	-115.2	3.671	3.637	37	32	0.034	5	0	-1	0.6
2022-10-02 14:42:08	17	329.5	-115.8	3.674	3.64	37	32	0.034	5	1	0	2.2
2022-10-02 14:42:28	17	329.8	-113.6	3.676	3.644	37	32	0.032	5	0	-1	1
2022-10-02 14:42:48	18	330	-114.6	3.679	3.647	37	32	0.032	5	1	0	0.5
2022-10-02 14:43:08	18	330.5	-115.1	3.682	3.65	37	32	0.032	5	0	0	0.4
2022-10-02 14:43:28	18	330.5	-115.5	3.684	3.655	37	32	0.029	5	0	-1	1.9
2022-10-02 14:43:48	19	330.8	-113.6	3.685	3.657	37	32	0.028	5	1	0	1.7
2022-10-02 14:44:08	19	331	-115.3	3.688	3.661	37	32	0.027	5	0	-1	0.6
2022-10-02 14:44:28	20	331.3	-114.7	3.69	3.664	37	32	0.026	5	1	0	0.4
2022-10-02 14:44:48	20	331.5	-115.1	3.692	3.667	37	32	0.025	5	0	-1	1.7
2022-10-02 14:45:08	21	331.8	-113.4	3.693	3.669	37	32	0.024	5	1	0	2
2022-10-02 14:45:28	21	332	-115.4	3.696	3.673	36	32	0.023	4	0	-1	0
2022-10-02 14:45:48	22	332	-115.4	3.696	3.675	36	32	0.021	4	1	0	1.8
2022-10-02 14:46:08	22	332.3	-113.6	3.699	3.678	36	32	0.021	4	0	-1	0.8
2022-10-02 14:46:28	23	332.5	-114.4	3.7	3.68	36	32	0.02	4	1	0	0.8
2022-10-02 14:46:48	23	332.8	-115.2	3.702	3.682	36	32	0.02	4	0	-1	0.5
2022-10-02 14:47:08	24	332.8	-115.7	3.704	3.685	36	32	0.019	4	1	0	2.2
2022-10-02 14:47:28	24	332.8	-113.5	3.705	3.686	36	32	0.019	4	0	-1	2
2022-10-02 14:47:48	25	333	-115.5	3.707	3.689	36	32	0.018	4	1	0	0.6
2022-10-02 14:48:08	25	333.3	-114.9	3.709	3.691	36	32	0.018	4	0	0	0.5
2022-10-02 14:48:28	25	333.3	-114.4	3.711	3.692	36	32	0.019	4	0	-1	0.7
2022-10-02 14:48:48	26	333.5	-113.7	3.712	3.694	36	32	0.018	4	1	0	1.7
2022-10-02 14:49:08	26	333.8	-115.4	3.714	3.696	36	32	0.018	4	0	-1	0.1
2022-10-02 14:49:28	27	334	-115.5	3.715	3.698	36	32	0.017	4	1	0	1.8
2022-10-02 14:49:48	27	334	-113.7	3.717	3.699	36	32	0.018	4	0	-1	1.5
2022-10-02 14:50:08	28	334.3	-115.2	3.72	3.701	36	32	0.019	4	1	0	0.1
2022-10-02 14:50:28	28	334.5	-115.1	3.722	3.703	36	31	0.019	5	0	-1	0.2
2022-10-02 14:50:48	29	334.5	-115.3	3.724	3.704	36	31	0.02	5	1	0	1.5
2022-10-02 14:51:08	29	334.5	-113.8	3.724	3.705	36	31	0.019	5	0	-1	1.5
2022-10-02 14:51:28	30	334.8	-115.3	3.727	3.707	36	31	0.02	5	1	0	0.2
2022-10-02 14:51:48	30	335	-115.1	3.728	3.709	36	31	0.019	5	0	-1	1.1
2022-10-02 14:52:08	31	335.3	-114	3.731	3.71	36	31	0.021	5	1	0	0.2
2022-10-02 14:52:28	31	335.3	-113.8	3.732	3.712	36	31	0.02	5	0	0	1.4
2022-10-02 14:52:48	31	335.5	-115.2	3.735	3.715	36	31	0.02	5	0	-1	0.5
2022-10-02 14:53:08	32	335.8	-115.7	3.737	3.717	36	31	0.02	5	1	0	1.9
2022-10-02 14:53:28	32	336	-113.8	3.738	3.717	36	31	0.021	5	0	-1	1.4
2022-10-02 14:53:48	33	336.3	-115.2	3.742	3.721	36	31	0.021	5	1	0	0.2
2022-10-02 14:54:08	33	336.5	-115	3.744	3.722	36	31	0.022	5	0	-1	0.2
2022-10-02 14:54:28	34	336.5	-115.2	3.747	3.725	36	31	0.022	5	1	0	1.7
2022-10-02 14:54:48	34	336.8	-113.5	3.747	3.725	36	31	0.022	5	0	-1	2.1
2022-10-02 14:55:08	35	337	-115.6	3.751	3.729	36	31	0.022	5	1	0	0.4
2022-10-02 14:55:28	35	337.3	-115.2	3.753	3.729	36	31	0.024	5	0	-1	1.1
2022-10-02 14:55:48	36	337.5	-114.1	3.755	3.731	36	31	0.024	5	1	0	0.2
2022-10-02 14:56:08	36	337.5	-114.3	3.758	3.733	36	31	0.025	5	0	-1	1.4
2022-10-02 14:56:28	37	338	-115.7	3.761	3.736	36	31	0.025	5	1	0	0.2
2022-10-02 14:56:48	37	338	-115.9	3.763	3.739	36	31	0.024	5	0	0	0.2
2022-10-02 14:57:08	37	338.3	-115.7	3.766	3.741	36	31	0.025	5	0	-1	0.6
2022-10-02 14:57:28	38	338.5	-115.1	3.769	3.743	36	31	0.026	5	1	0	0.5
2022-10-02 14:57:48	38	338.8	-115.6	3.772	3.745	36	31	0.027	5	0	-1	2
2022-10-02 14:58:08	39	339.1	-113.6	3.774	3.746	36	32	0.028	4	1	0	1.8
2022-10-02 14:58:28	39	339.6	-115.4	3.777	3.749	36	32	0.028	4	0	-1	0.1
2022-10-02 14:58:48	40	339.3	-115.3	3.778	3.751	36	32	0.027	4	1	0	1.6
2022-10-02 14:59:08	40	339.8	-113.7	3.782	3.753	36	32	0.029	4	0	-1	0.3
2022-10-02 14:59:28	41	339.8	-114	3.784	3.756	36	32	0.028	4	1	0	1.1
2022-10-02 14:59:48	41	340.3	-115.1	3.788	3.759	36	32	0.029	4	0	-1	0.3
2022-10-02 15:00:08	42	340.6	-115.4	3.791	3.761	36	32	0.03	4	1	0	2.1
2022-10-02 15:00:28	42	340.8	-113.3	3.794	3.765	36	32	0.029	4	0	-1	1.8
2022-10-02 15:00:48	43	341.1	-115.1	3.797	3.766	36	32	0.031	4	1	0	0.5
2022-10-02 15:01:08	43	341.6	-114.6	3.801	3.771	36	32	0.03	4	0	0	0.5
2022-10-02 15:01:28	43	341.8	-115.1	3.804	3.773	36	32	0.031	4	0	-1	1.9
2022-10-02 15:01:48	44	341.8	-113.2	3.807	3.775	36	32	0.032	4	1	0	1.7
2022-10-02 15:02:08	44	342.3	-114.9	3.81	3.778	36	32	0.032	4	0	-1	0.4
2022-10-02 15:02:28	45	342.6	-114.5	3.814	3.78	36	32	0.034	4	1	0	0.5
2022-10-02 15:02:48	45	343.1	-114	3.818	3.785	36	32	0.033	4	0	-1	0.5
2022-10-02 15:03:08	46	343.3	-113.5	3.82	3.787	36	32	0.033	4	1	0	1.6
2022-10-02 15:03:28	46	343.6	-115.1	3.825	3.791	36	32	0.034	4	0	-1	0
2022-10-02 15:03:48	47	344.1	-115.1	3.829	3.793	36	32	0.036	4	1	0	1.8
2022-10-02 15:04:08	47	344.3	-113.3	3.831	3.796	36	32	0.035	4	0	-1	1.5
2022-10-02 15:04:28	48	344.6	-114.8	3.835	3.799	36	32	0.036	4	1	0	0
2022-10-02 15:04:48	48	345.1	-114.8	3.841	3.804	36	32	0.037	4	0	-1	0.4
2022-10-02 15:05:08	49	345.3	-115.2	3.843	3.806	36	32	0.037	4	1	0	1.7
2022-10-02 15:05:28	49	345.6	-113.5	3.846	3.809	36	32	0.037	4	0	-1	1.4
2022-10-02 15:05:48	50	346.1	-114.9	3.851	3.813	36	32	0.038	4	1	0	0
2022-10-02 15:06:08	50	346.3	-114.9	3.855	3.817	36	32	0.038	4	0	0	1.1
2022-10-02 15:06:28	50	346.6	-113.8	3.859	3.82	36	32	0.039	4	0	-1	0.6
2022-10-02 15:06:48	51	347.1	-113.2	3.863	3.823	36	32	0.04	4	1	0	0.9
2022-10-02 15:07:08	51	347.3	-114.1	3.867	3.827	36	32	0.04	4	0	-1	0.1
2022-10-02 15:07:28	52	347.8	-114	3.871	3.831	36	32	0.04	4	1	0	2
2022-10-02 15:07:48	52	348.1	-112	3.874	3.834	37	32	0.04	5	0	-1	1.2
2022-10-02 15:08:08	53	348.6	-113.2	3.879	3.838	37	32	0.041	5	1	0	0.1
2022-10-02 15:08:28	53	348.8	-113.1	3.883	3.842	37	32	0.041	5	0	-1	0.1
2022-10-02 15:08:48	54	349.3	-113.2	3.888	3.846	37	32	0.042	5	1	0	1.8
2022-10-02 15:09:08	54	349.6	-111.4	3.891	3.849	37	32	0.042	5	0	-1	1.5
2022-10-02 15:09:28	55	350.1	-112.9	3.896	3.853	37	32	0.043	5	1	0	0.5
2022-10-02 15:09:48	55	350.3	-112.4	3.901	3.857	37	32	0.044	5	0	-1	0.5
2022-10-02 15:10:08	56	350.8	-111.9	3.905	3.861	37	32	0.044	5	1	0	1.5
2022-10-02 15:10:28	56	351.1	-110.4	3.909	3.865	37	32	0.044	5	0	0	1.3
2022-10-02 15:10:48	56	351.6	-111.7	3.913	3.869	37	33	0.044	4	0	-1	0.2
2022-10-02 15:11:08	57	351.9	-111.9	3.918	3.873	37	33	0.045	4	1	0	3
2022-10-02 15:11:28	57	352.4	-108.9	3.921	3.877	37	33	0.044	4	0	-1	0
2022-10-02 15:11:48	58	352.6	-108.9	3.926	3.881	37	33	0.045	4	1	0	0.6
2022-10-02 15:12:08	58	353.1	-109.5	3.931	3.885	37	33	0.046	4	0	-1	0.1
2022-10-02 15:12:28	59	353.4	-109.4	3.935	3.889	37	33	0.046	4	1	0	2.1
2022-10-02 15:12:48	59	353.6	-107.3	3.939	3.892	37	33	0.047	4	0	-1	1.5
2022-10-02 15:13:08	60	354.1	-108.8	3.943	3.897	37	33	0.046	4	1	0	0.6
2022-10-02 15:13:28	60	354.6	-108.2	3.948	3.902	37	33	0.046	4	0	0	0.5
2022-10-02 15:13:48	60	354.9	-108.7	3.953	3.905	37	33	0.048	4	0	-1	1.8
2022-10-02 15:14:08	61	355.4	-106.9	3.956	3.91	37	33	0.046	4	1	0	1.7
2022-10-02 15:14:28	61	355.9	-108.6	3.962	3.914	37	33	0.048	4	0	-1	1.1
2022-10-02 15:14:48	62	356.4	-107.5	3.966	3.919	37	33	0.047	4	1	0	7.8
2022-10-02 15:15:08	62	356.4	-99.7	3.966	3.92	37	33	0.046	4	0	-1	0.7
2022-10-02 15:15:28	63	356.4	-99	3.969	3.922	37	33	0.047	4	1	0	1.6
2022-10-02 15:15:48	63	356.9	-100.6	3.974	3.928	37	33	0.046	4	0	0	0.3
2022-10-02 15:16:08	63	357.4	-100.9	3.979	3.931	37	33	0.048	4	0	-1	2
2022-10-02 15:16:28	64	357.6	-98.9	3.983	3.935	37	33	0.048	4	1	0	1
2022-10-02 15:16:48	64	358.1	-99.9	3.986	3.939	37	33	0.047	4	0	-1	0.7
2022-10-02 15:17:08	65	358.4	-100.6	3.991	3.944	37	33	0.047	4	1	0	0.3
2022-10-02 15:17:28	65	358.9	-100.9	3.996	3.947	37	33	0.049	4	0	0	1.9
2022-10-02 15:17:48	65	359.1	-99	3.999	3.951	37	33	0.048	4	0	-1	1.5
2022-10-02 15:18:08	66	359.6	-100.5	4.004	3.956	37	33	0.048	4	1	0	0.1
2022-10-02 15:18:28	66	359.9	-100.4	4.009	3.96	37	33	0.049	4	0	-1	0.7
2022-10-02 15:18:48	67	360.4	-101.1	4.014	3.965	37	33	0.049	4	1	0	0.5
2022-10-02 15:19:08	67	360.6	-100.6	4.018	3.969	37	33	0.049	4	0	0	0.3
2022-10-02 15:19:28	67	361.4	-100.3	4.022	3.973	37	33	0.049	4	0	-1	1.5
2022-10-02 15:19:48	68	361.6	-98.8	4.027	3.977	37	33	0.05	4	1	0	0.2
2022-10-02 15:20:08	68	361.9	-99	4.031	3.981	37	33	0.05	4	0	-1	1.1
2022-10-02 15:20:28	69	362.4	-100.1	4.035	3.986	37	33	0.049	4	1	0	4.6
2022-10-02 15:20:48	69	359.9	-95.5	4.04	3.991	37	33	0.049	4	0	-1	0.3
2022-10-02 15:21:08	70	363.1	-95.8	4.042	3.992	37	33	0.05	4	1	0	4.2
2022-10-02 15:21:28	70	363.4	-100	4.048	3.998	37	33	0.05	4	0	0	0.7
2022-10-02 15:21:48	70	364.2	-100.7	4.053	4.003	37	33	0.05	4	0	-1	0.3
2022-10-02 15:22:08	71	364.4	-101	4.058	4.008	37	33	0.05	4	1	0	2.1
2022-10-02 15:22:28	71	364.9	-98.9	4.061	4.011	37	33	0.05	4	0	-1	1.7
2022-10-02 15:22:48	72	365.4	-100.6	4.067	4.017	37	33	0.05	4	1	0	0.8
2022-10-02 15:23:08	72	365.7	-99.8	4.071	4.021	37	33	0.05	4	0	0	0.6
2022-10-02 15:23:28	72	365.9	-100.4	4.076	4.026	37	33	0.05	4	0	-1	0.4
2022-10-02 15:23:48	73	366.7	-100	4.081	4.03	37	33	0.051	4	1	0	0.5
2022-10-02 15:24:08	73	366.9	-99.5	4.085	4.034	37	33	0.051	4	0	-1	1.6
2022-10-02 15:24:28	74	367.2	-97.9	4.089	4.039	37	33	0.05	4	1	0	0
2022-10-02 15:24:48	74	367.9	-97.9	4.093	4.043	37	33	0.05	4	0	-1	1.7
2022-10-02 15:25:08	75	368.2	-99.6	4.099	4.047	37	33	0.052	4	1	0	53.3
2022-10-02 15:25:28	75	365.9	-46.3	4.075	4.026	37	33	0.049	4	0	0	1.5
2022-10-02 15:25:48	75	365.7	-44.8	4.072	4.025	37	33	0.047	4	0	0	1.3
2022-10-02 15:26:08	75	365.7	-46.1	4.073	4.025	37	32	0.048	5	0	-1	0.1
2022-10-02 15:26:28	76	365.9	-46.2	4.074	4.027	36	32	0.047	4	1	0	0.4
2022-10-02 15:26:48	76	365.9	-46.6	4.077	4.028	36	32	0.049	4	0	0	1.9
2022-10-02 15:27:08	76	365.9	-44.7	4.077	4.029	36	32	0.048	4	0	-1	1.5
2022-10-02 15:27:28	77	366.2	-46.2	4.079	4.031	36	32	0.048	4	1	0	0.3
2022-10-02 15:27:48	77	366.4	-45.9	4.081	4.033	36	32	0.048	4	0	0	0.2
2022-10-02 15:28:08	77	366.7	-46.1	4.084	4.036	36	32	0.048	4	0	-1	1.4
2022-10-02 15:28:28	78	366.7	-44.7	4.085	4.037	36	32	0.048	4	1	0	1.9
2022-10-02 15:28:48	78	367.2	-46.6	4.087	4.04	36	32	0.047	4	0	0	0.3
2022-10-02 15:29:08	78	367.2	-46.3	4.09	4.042	36	32	0.048	4	0	-1	1.1
2022-10-02 15:29:28	79	367.4	-45.2	4.092	4.043	36	32	0.049	4	1	0	0.3
2022-10-02 15:29:48	79	367.4	-44.9	4.093	4.045	36	32	0.048	4	0	0	1.4
2022-10-02 15:30:08	79	367.7	-46.3	4.096	4.048	36	32	0.048	4	0	-1	0.1
2022-10-02 15:30:28	80	367.9	-46.4	4.098	4.05	36	32	0.048	4	1	0	2.3
2022-10-02 15:30:48	80	367.9	-44.1	4.1	4.051	36	32	0.049	4	0	0	1.9
2022-10-02 15:31:08	80	368.2	-46	4.102	4.053	36	32	0.049	4	0	-1	0.2
2022-10-02 15:31:28	81	368.7	-45.8	4.104	4.057	36	31	0.047	5	1	0	0.7
2022-10-02 15:31:48	81	368.7	-46.5	4.107	4.058	36	31	0.049	5	0	0	1.9
2022-10-02 15:32:08	81	368.7	-44.6	4.108	4.06	36	31	0.048	5	0	-1	1.9
2022-10-02 15:32:28	82	368.9	-46.5	4.111	4.063	35	31	0.048	4	1	0	0.7
2022-10-02 15:32:48	82	369.4	-45.8	4.113	4.065	35	31	0.048	4	0	0	1.4
2022-10-02 15:33:08	82	369.4	-44.4	4.116	4.066	35	31	0.05	4	0	-1	0.6
2022-10-02 15:33:28	83	369.4	-45	4.116	4.068	35	31	0.048	4	1	0	1.5
2022-10-02 15:33:48	83	369.7	-46.5	4.119	4.07	35	31	0.049	4	0	0	0.1
2022-10-02 15:34:08	83	369.9	-46.6	4.122	4.073	35	31	0.049	4	0	0	1.6
2022-10-02 15:34:28	83	370.2	-45	4.123	4.074	35	31	0.049	4	0	-1	1.5
2022-10-02 15:34:48	84	370.4	-46.5	4.125	4.077	35	31	0.048	4	1	0	0.2
2022-10-02 15:35:08	84	370.7	-46.3	4.128	4.079	35	31	0.049	4	0	0	0.1
2022-10-02 15:35:28	84	370.9	-46.4	4.13	4.081	35	31	0.049	4	0	-1	1.5
2022-10-02 15:35:48	85	370.9	-44.9	4.132	4.083	35	31	0.049	4	1	0	1.4
2022-10-02 15:36:08	85	371.2	-46.3	4.135	4.086	35	31	0.049	4	0	0	1.4
2022-10-02 15:36:28	85	371.4	-44.9	4.137	4.087	35	31	0.05	4	0	0	0.4
2022-10-02 15:36:48	85	371.7	-44.5	4.139	4.09	35	31	0.049	4	0	-1	0.2
2022-10-02 15:37:08	86	371.7	-44.7	4.141	4.091	35	30	0.05	5	1	0	1.3
2022-10-02 15:37:28	86	372.2	-46	4.143	4.094	35	30	0.049	5	0	0	0.4
2022-10-02 15:37:48	86	372.2	-45.6	4.145	4.096	35	30	0.049	5	0	0	1.6
2022-10-02 15:38:08	86	372.2	-44	4.147	4.097	35	30	0.05	5	0	-1	1.9
2022-10-02 15:38:28	87	372.4	-45.9	4.149	4.1	35	30	0.049	5	1	0	0.7
2022-10-02 15:38:48	87	372.9	-46.6	4.152	4.103	34	30	0.049	4	0	0	1
2022-10-02 15:39:08	87	372.9	-45.6	4.153	4.104	34	30	0.049	4	0	-1	1.8
2022-10-02 15:39:28	88	372.9	-43.8	4.155	4.107	34	30	0.048	4	1	0	2.4
2022-10-02 15:39:48	88	373.4	-46.2	4.158	4.109	34	30	0.049	4	0	-1	1.1
2022-10-02 15:40:08	89	373.7	-45.1	4.161	4.112	34	30	0.049	4	1	0	0.2
2022-10-02 15:40:28	89	373.7	-45.3	4.163	4.114	34	30	0.049	4	0	0	0.6
2022-10-02 15:40:48	89	373.9	-44.7	4.163	4.114	34	30	0.049	4	0	-1	1.7
2022-10-02 15:41:08	90	374.2	-46.4	4.167	4.118	34	30	0.049	4	1	0	0.9
2022-10-02 15:41:28	90	374.4	-45.5	4.168	4.121	34	30	0.047	4	0	0	1.7
2022-10-02 15:41:48	90	374.4	-43.8	4.17	4.121	34	30	0.049	4	0	-1	2.2
2022-10-02 15:42:08	91	374.7	-46	4.173	4.124	34	30	0.049	4	1	0	0.5
2022-10-02 15:42:28	91	374.9	-45.5	4.175	4.126	34	30	0.049	4	0	0	0.3
2022-10-02 15:42:48	91	375.2	-45.8	4.178	4.129	34	30	0.049	4	0	-1	2
2022-10-02 15:43:08	92	375.2	-43.8	4.179	4.13	34	30	0.049	4	1	0	2.5
2022-10-02 15:43:28	92	375.4	-46.3	4.182	4.134	34	29	0.048	5	0	0	1.2
2022-10-02 15:43:48	92	375.7	-45.1	4.184	4.135	34	29	0.049	5	0	-1	0.2
2022-10-02 15:44:08	93	375.9	-45.3	4.186	4.137	34	29	0.049	5	1	0	1.3
2022-10-02 15:44:28	93	376.2	-44	4.187	4.139	34	29	0.048	5	0	0	1.6
2022-10-02 15:44:48	93	376.5	-45.6	4.191	4.142	34	29	0.049	5	0	-1	0.1
2022-10-02 15:45:08	94	376.5	-45.5	4.193	4.143	34	29	0.05	5	1	0	1.6
2022-10-02 15:45:28	94	376.7	-43.9	4.194	4.146	33	29	0.048	4	0	0	2.5
2022-10-02 15:45:48	94	377	-46.4	4.197	4.148	33	29	0.049	4	0	-1	0.7
2022-10-02 15:46:08	95	377.2	-45.7	4.2	4.15	33	29	0.05	4	1	0	0
2022-10-02 15:46:28	95	377.2	-45.7	4.202	4.152	33	29	0.05	4	0	0	1.8
2022-10-02 15:46:48	95	377.2	-43.9	4.203	4.154	33	29	0.049	4	0	71	29.3
2022-10-03 02:59:48	24	323	-14.6	3.603	3.581	37	32	0.022	5	-71	0	1.5
2022-10-03 03:00:08	24	323	-13.1	3.604	3.582	37	32	0.022	5	0	0	2
2022-10-03 03:00:28	24	323.2	-11.1	3.605	3.583	37	32	0.022	5	0	0	0.2
2022-10-03 03:00:48	24	323.2	-11.3	3.605	3.583	37	32	0.022	5	0	0	0.3
2022-10-03 03:01:08	24	323.5	-11.6	3.606	3.584	37	32	0.022	5	0	0	0.1
2022-10-03 03:01:28	24	323.5	-11.5	3.606	3.584	37	32	0.022	5	0	-1	101.5
2022-10-03 03:01:48	25	327.8	-113	3.651	3.626	37	32	0.025	5	1	0	0.1
2022-10-03 03:02:08	25	328.8	-112.9	3.664	3.639	37	32	0.025	5	0	0	0.1
2022-10-03 03:02:28	25	329.5	-113	3.672	3.648	37	32	0.024	5	0	-1	0.5
2022-10-03 03:02:48	26	330	-113.5	3.679	3.654	37	32	0.025	5	1	0	0
2022-10-03 03:03:08	26	330.5	-113.5	3.683	3.659	38	32	0.024	6	0	-1	0.6
2022-10-03 03:03:28	27	331	-112.9	3.687	3.664	38	32	0.023	6	1	0	0.1
2022-10-03 03:03:48	27	331.3	-112.8	3.691	3.669	38	32	0.022	6	0	-1	0.5
2022-10-03 03:04:08	28	331.8	-113.3	3.695	3.673	38	32	0.022	6	1	0	0.5
2022-10-03 03:04:28	28	332	-113.8	3.696	3.678	37	32	0.018	5	0	-1	0.2
2022-10-03 03:04:48	29	332.3	-113.6	3.699	3.68	37	33	0.019	4	1	0	0.1
2022-10-03 03:05:08	29	332.5	-113.7	3.702	3.684	37	33	0.018	4	0	-1	0.3
2022-10-03 03:05:28	30	332.8	-113.4	3.704	3.686	37	32	0.018	5	1	0	0.1
2022-10-03 03:05:48	30	332.8	-113.5	3.705	3.689	37	33	0.016	4	0	0	0.2
2022-10-03 03:06:08	30	333	-113.7	3.708	3.691	37	32	0.017	5	0	-1	0.2
2022-10-03 03:06:28	31	333.3	-113.5	3.71	3.693	37	32	0.017	5	1	0	0.2
2022-10-03 03:06:48	31	333.5	-113.3	3.712	3.695	37	32	0.017	5	0	-1	0.5
2022-10-03 03:07:08	32	333.8	-113.8	3.714	3.697	37	32	0.017	5	1	0	0.7
2022-10-03 03:07:28	32	334	-113.1	3.716	3.698	37	32	0.018	5	0	-1	0.3
2022-10-03 03:07:48	33	334	-112.8	3.719	3.702	37	32	0.017	5	1	0	0.7
2022-10-03 03:08:08	33	334.5	-113.5	3.721	3.703	37	32	0.018	5	0	-1	0.8
2022-10-03 03:08:28	34	334.5	-114.3	3.723	3.705	37	32	0.018	5	1	0	0.4
2022-10-03 03:08:48	34	334.8	-113.9	3.726	3.707	37	32	0.019	5	0	-1	0.3
2022-10-03 03:09:08	35	335	-113.6	3.728	3.709	37	32	0.019	5	1	0	0.6
2022-10-03 03:09:28	35	335.3	-114.2	3.73	3.711	37	32	0.019	5	0	-1	0.5
2022-10-03 03:09:48	36	335.3	-113.7	3.733	3.714	37	32	0.019	5	1	0	0
2022-10-03 03:10:08	36	335.5	-113.7	3.734	3.715	37	32	0.019	5	0	-1	0.3
2022-10-03 03:10:28	37	335.8	-114	3.738	3.717	37	32	0.021	5	1	0	0.4
2022-10-03 03:10:48	37	336	-114.4	3.74	3.72	37	32	0.02	5	0	0	0.6
2022-10-03 03:11:08	37	336.3	-113.8	3.742	3.721	36	32	0.021	4	0	-1	0.2
2022-10-03 03:11:28	38	336.5	-113.6	3.745	3.723	36	32	0.022	4	1	0	1
2022-10-03 03:11:48	38	336.8	-114.6	3.748	3.726	36	32	0.022	4	0	-1	0.3
2022-10-03 03:12:08	39	336.8	-114.3	3.75	3.728	36	32	0.022	4	1	0	0.5
2022-10-03 03:12:28	39	337	-113.8	3.753	3.73	36	32	0.023	4	0	-1	0.2
2022-10-03 03:12:48	40	337.5	-114	3.756	3.733	36	32	0.023	4	1	0	0.4
2022-10-03 03:13:08	40	337.8	-113.6	3.759	3.735	36	32	0.024	4	0	-1	0
2022-10-03 03:13:28	41	338	-113.6	3.761	3.737	36	32	0.024	4	1	0	0.3
2022-10-03 03:13:48	41	338	-113.9	3.765	3.739	36	32	0.026	4	0	-1	0.2
2022-10-03 03:14:08	42	338.3	-114.1	3.768	3.742	36	32	0.026	4	1	0	0.6
2022-10-03 03:14:28	42	338.8	-113.5	3.771	3.744	36	32	0.027	4	0	-1	0.6
2022-10-03 03:14:48	43	339.1	-114.1	3.774	3.747	36	32	0.027	4	1	0	0.3
2022-10-03 03:15:08	43	339.3	-113.8	3.777	3.749	36	32	0.028	4	0	-1	0.6
2022-10-03 03:15:28	44	339.6	-114.4	3.78	3.752	36	32	0.028	4	1	0	0.2
2022-10-03 03:15:48	44	339.8	-114.2	3.784	3.754	36	32	0.03	4	0	-1	0
2022-10-03 03:16:08	45	340.3	-114.2	3.787	3.758	36	32	0.029	4	1	0	0.7
2022-10-03 03:16:28	45	340.6	-113.5	3.791	3.761	36	32	0.03	4	0	0	0.5
2022-10-03 03:16:48	45	340.8	-114	3.795	3.764	36	32	0.031	4	0	-1	0.1
2022-10-03 03:17:08	46	341.1	-114.1	3.798	3.767	36	32	0.031	4	1	0	0.3
2022-10-03 03:17:28	46	341.3	-114.4	3.801	3.769	36	32	0.032	4	0	-1	0.1
2022-10-03 03:17:48	47	341.8	-114.5	3.805	3.773	36	32	0.032	4	1	0	0.5
2022-10-03 03:18:08	47	341.8	-114	3.809	3.774	36	32	0.035	4	0	-1	0.4
2022-10-03 03:18:28	48	342.3	-114.4	3.812	3.779	36	32	0.033	4	1	0	0.8
2022-10-03 03:18:48	48	342.6	-113.6	3.816	3.783	36	32	0.033	4	0	-1	0.5
2022-10-03 03:19:08	49	343.1	-114.1	3.821	3.785	36	32	0.036	4	1	0	0.4
2022-10-03 03:19:28	49	343.6	-113.7	3.823	3.789	36	32	0.034	4	0	-1	0.9
2022-10-03 03:19:48	50	343.6	-114.6	3.828	3.791	36	32	0.037	4	1	0	0.2
2022-10-03 03:20:08	50	344.1	-114.4	3.83	3.795	36	32	0.035	4	0	-1	0.7
2022-10-03 03:20:28	51	344.6	-113.7	3.835	3.799	36	32	0.036	4	1	0	0.8
2022-10-03 03:20:48	51	344.8	-114.5	3.839	3.802	36	32	0.037	4	0	-1	0.2
2022-10-03 03:21:08	52	345.1	-114.3	3.843	3.806	36	32	0.037	4	1	0	0.7
2022-10-03 03:21:28	52	345.6	-113.6	3.847	3.809	36	32	0.038	4	0	-1	0.9
2022-10-03 03:21:48	53	345.8	-114.5	3.852	3.812	36	32	0.04	4	1	0	0.9
2022-10-03 03:22:08	53	346.3	-113.6	3.855	3.816	36	32	0.039	4	0	-1	0.8
2022-10-03 03:22:28	54	346.6	-114.4	3.859	3.82	36	32	0.039	4	1	0	0.1
2022-10-03 03:22:48	54	347.1	-114.3	3.864	3.824	36	32	0.04	4	0	0	0.1
2022-10-03 03:23:08	54	347.3	-114.2	3.868	3.828	36	32	0.04	4	0	-1	0.3
2022-10-03 03:23:28	55	347.8	-113.9	3.872	3.831	36	32	0.041	4	1	0	0.6
2022-10-03 03:23:48	55	348.1	-114.5	3.877	3.835	36	32	0.042	4	0	-1	0.9
2022-10-03 03:24:08	56	348.6	-113.6	3.881	3.839	36	32	0.042	4	1	0	0.5
2022-10-03 03:24:28	56	348.8	-114.1	3.885	3.844	36	32	0.041	4	0	-1	0.1
2022-10-03 03:24:48	57	349.3	-114.2	3.89	3.847	36	32	0.043	4	1	0	0.5
2022-10-03 03:25:08	57	349.8	-114.7	3.895	3.852	36	32	0.043	4	0	-1	0.7
2022-10-03 03:25:28	58	350.1	-114	3.899	3.856	36	32	0.043	4	1	0	0.8
2022-10-03 03:25:48	58	350.6	-114.8	3.903	3.859	36	32	0.044	4	0	-1	0.2
2022-10-03 03:26:08	59	350.8	-114.6	3.908	3.864	36	32	0.044	4	1	0	0
2022-10-03 03:26:28	59	351.4	-114.6	3.913	3.868	36	32	0.045	4	0	-1	0.5
2022-10-03 03:26:48	60	351.9	-114.1	3.917	3.873	36	32	0.044	4	1	0	0
2022-10-03 03:27:08	60	352.4	-114.1	3.922	3.876	36	32	0.046	4	0	0	0.7
2022-10-03 03:27:28	60	352.6	-114.8	3.927	3.881	36	32	0.046	4	0	-1	0.8
2022-10-03 03:27:48	61	353.1	-114	3.932	3.886	36	32	0.046	4	1	0	0
2022-10-03 03:28:08	61	353.6	-114	3.937	3.89	36	32	0.047	4	0	-1	0.6
2022-10-03 03:28:28	62	354.1	-114.6	3.941	3.895	36	32	0.046	4	1	0	0.7
2022-10-03 03:28:48	62	354.4	-113.9	3.946	3.9	36	32	0.046	4	0	-1	0.1
2022-10-03 03:29:08	63	354.9	-114	3.951	3.904	36	32	0.047	4	1	0	0.4
2022-10-03 03:29:28	63	355.4	-114.4	3.956	3.909	36	32	0.047	4	0	-1	0
2022-10-03 03:29:48	64	355.6	-114.4	3.961	3.913	36	32	0.048	4	1	0	0.3
2022-10-03 03:30:08	64	356.1	-114.1	3.966	3.918	36	32	0.048	4	0	-1	14
2022-10-03 03:30:28	65	356.1	-100.1	3.963	3.916	36	32	0.047	4	1	0	0.9
2022-10-03 03:30:48	65	356.1	-99.2	3.967	3.919	36	32	0.048	4	0	0	0.4
2022-10-03 03:31:08	65	356.4	-99.6	3.97	3.923	35	32	0.047	3	0	-1	0.6
2022-10-03 03:31:28	66	356.9	-100.2	3.974	3.926	35	32	0.048	3	1	0	0.8
2022-10-03 03:31:48	66	357.4	-99.4	3.979	3.931	35	32	0.048	3	0	-1	0.2
2022-10-03 03:32:08	67	357.6	-99.6	3.983	3.934	35	32	0.049	3	1	0	0.1
2022-10-03 03:32:28	67	358.1	-99.5	3.988	3.939	35	32	0.049	3	0	0	0.1
2022-10-03 03:32:48	67	358.4	-99.6	3.992	3.944	35	31	0.048	4	0	-1	0.1
2022-10-03 03:33:08	68	358.9	-99.7	3.997	3.948	35	31	0.049	4	1	0	0.2
2022-10-03 03:33:28	68	359.1	-99.9	4	3.951	35	31	0.049	4	0	-1	0.6
2022-10-03 03:33:48	69	359.6	-99.3	4.005	3.956	35	31	0.049	4	1	0	0.6
2022-10-03 03:34:08	69	359.9	-99.9	4.01	3.961	35	31	0.049	4	0	0	0.2
2022-10-03 03:34:28	69	360.4	-99.7	4.014	3.966	35	31	0.048	4	0	-1	0.1
2022-10-03 03:34:48	70	360.9	-99.8	4.019	3.969	35	31	0.05	4	1	0	0.4
2022-10-03 03:35:08	70	361.1	-100.2	4.024	3.974	35	31	0.05	4	0	-1	0.1
2022-10-03 03:35:28	71	361.6	-100.1	4.028	3.978	35	31	0.05	4	1	0	0.6
2022-10-03 03:35:48	71	361.9	-99.5	4.032	3.982	35	31	0.05	4	0	-1	0.5
2022-10-03 03:36:08	72	362.4	-100	4.037	3.986	35	31	0.051	4	1	0	0.6
2022-10-03 03:36:28	72	362.9	-99.4	4.041	3.991	35	31	0.05	4	0	0	0.7
2022-10-03 03:36:48	72	363.4	-100.1	4.045	3.996	35	31	0.049	4	0	-1	0.3
2022-10-03 03:37:08	73	363.6	-99.8	4.051	4.001	35	31	0.05	4	1	0	0.1
2022-10-03 03:37:28	73	364.2	-99.7	4.055	4.004	35	31	0.051	4	0	-1	0.4
2022-10-03 03:37:48	74	364.7	-99.3	4.06	4.009	35	31	0.051	4	1	0	0.7
2022-10-03 03:38:08	74	365.2	-100	4.064	4.013	35	31	0.051	4	0	0	0.4
2022-10-03 03:38:28	74	365.4	-99.6	4.068	4.019	35	31	0.049	4	0	-1	0.6
2022-10-03 03:38:48	75	365.9	-100.2	4.073	4.022	35	31	0.051	4	1	0	0.1
2022-10-03 03:39:08	75	366.2	-100.1	4.078	4.027	35	31	0.051	4	0	-1	0.1
2022-10-03 03:39:28	76	366.7	-100.2	4.082	4.032	35	31	0.05	4	1	0	0.4
2022-10-03 03:39:48	76	367.2	-99.8	4.087	4.036	35	31	0.051	4	0	-1	0.1
2022-10-03 03:40:08	77	367.4	-99.7	4.092	4.041	35	31	0.051	4	1	0	0.2
2022-10-03 03:40:28	77	367.9	-99.5	4.096	4.045	35	31	0.051	4	0	0	53.6
2022-10-03 03:40:48	77	365.7	-45.9	4.074	4.025	35	31	0.049	4	0	-1	0.3
2022-10-03 03:41:08	78	365.7	-45.6	4.072	4.023	34	31	0.049	3	1	0	0.4
2022-10-03 03:41:28	78	365.4	-46	4.071	4.023	34	30	0.048	4	0	0	0.2
2022-10-03 03:41:48	78	365.4	-45.8	4.072	4.023	34	30	0.049	4	0	0	0.3
2022-10-03 03:42:08	78	365.7	-46.1	4.073	4.025	34	30	0.048	4	0	-1	0.8
2022-10-03 03:42:28	79	365.9	-45.3	4.075	4.027	34	30	0.048	4	1	0	0.6
2022-10-03 03:42:48	79	366.2	-45.9	4.077	4.029	34	30	0.048	4	0	0	0.5
2022-10-03 03:43:08	79	366.2	-45.4	4.079	4.031	34	30	0.048	4	0	-1	0
2022-10-03 03:43:28	80	366.4	-45.4	4.081	4.032	34	30	0.049	4	1	0	0.3
2022-10-03 03:43:48	80	366.7	-45.7	4.083	4.035	34	30	0.048	4	0	0	0
2022-10-03 03:44:08	80	366.7	-45.7	4.085	4.037	34	30	0.048	4	0	0	0.1
2022-10-03 03:44:28	80	366.9	-45.8	4.087	4.038	34	30	0.049	4	0	-1	0.1
2022-10-03 03:44:48	81	367.2	-45.7	4.089	4.04	34	30	0.049	4	1	0	0.1
2022-10-03 03:45:08	81	367.4	-45.8	4.092	4.042	33	30	0.05	3	0	0	0.4
2022-10-03 03:45:28	81	367.4	-45.4	4.093	4.045	33	29	0.048	4	0	0	0.8
2022-10-03 03:45:48	81	367.7	-46.2	4.095	4.047	33	29	0.048	4	0	-1	0.5
2022-10-03 03:46:08	82	367.9	-45.7	4.098	4.049	33	29	0.049	4	1	0	0.2
2022-10-03 03:46:28	82	368.2	-45.5	4.1	4.051	33	29	0.049	4	0	0	0.5
2022-10-03 03:46:48	82	368.2	-46	4.102	4.053	33	29	0.049	4	0	-1	0.2
2022-10-03 03:47:08	83	368.4	-45.8	4.105	4.056	33	29	0.049	4	1	0	0.1
2022-10-03 03:47:28	83	368.7	-45.9	4.107	4.057	33	29	0.05	4	0	0	0.1
2022-10-03 03:47:48	83	368.9	-45.8	4.108	4.059	33	29	0.049	4	0	0	0.3
2022-10-03 03:48:08	83	368.9	-45.5	4.111	4.061	33	29	0.05	4	0	-1	0.7
2022-10-03 03:48:28	84	369.2	-46.2	4.113	4.064	33	29	0.049	4	1	0	0.9
2022-10-03 03:48:48	84	369.4	-45.3	4.115	4.066	33	29	0.049	4	0	0	0.9
2022-10-03 03:49:08	84	369.7	-46.2	4.117	4.067	33	29	0.05	4	0	0	0.3
2022-10-03 03:49:28	84	369.7	-45.9	4.119	4.07	32	29	0.049	3	0	-1	0.1
2022-10-03 03:49:48	85	369.9	-45.8	4.122	4.072	32	28	0.05	4	1	0	0
2022-10-03 03:50:08	85	370.2	-45.8	4.125	4.074	32	28	0.051	4	0	0	0.3
2022-10-03 03:50:28	85	370.4	-45.5	4.126	4.077	32	28	0.049	4	0	0	0
2022-10-03 03:50:48	85	370.7	-45.5	4.128	4.079	32	28	0.049	4	0	-1	0.1
2022-10-03 03:51:08	86	370.9	-45.6	4.131	4.081	32	28	0.05	4	1	0	0.4
2022-10-03 03:51:28	86	371.2	-46	4.133	4.083	32	28	0.05	4	0	0	0.1
2022-10-03 03:51:48	86	371.4	-46.1	4.135	4.086	32	28	0.049	4	0	0	0.2
2022-10-03 03:52:08	86	371.4	-45.9	4.137	4.088	32	28	0.049	4	0	0	0.2
2022-10-03 03:52:28	86	371.7	-45.7	4.139	4.09	32	28	0.049	4	0	-1	0.3
2022-10-03 03:52:48	87	371.7	-45.4	4.141	4.092	32	28	0.049	4	1	0	0.4
2022-10-03 03:53:08	87	372.2	-45.8	4.144	4.095	32	28	0.049	4	0	0	0.5
2022-10-03 03:53:28	87	372.2	-45.3	4.146	4.096	32	28	0.05	4	0	0	0.4
2022-10-03 03:53:48	87	372.4	-45.7	4.148	4.099	32	28	0.049	4	0	-1	0.5
2022-10-03 03:54:08	88	372.7	-46.2	4.151	4.101	32	27	0.05	5	1	0	0.6
2022-10-03 03:54:28	88	372.9	-45.6	4.153	4.103	31	27	0.05	4	0	-1	0.3
2022-10-03 03:54:48	89	373.2	-45.9	4.155	4.105	31	27	0.05	4	1	0	0.4
2022-10-03 03:55:08	89	373.4	-45.5	4.158	4.109	31	27	0.049	4	0	0	0.4
2022-10-03 03:55:28	89	373.4	-45.9	4.159	4.11	31	27	0.049	4	0	-1	0.5
2022-10-03 03:55:48	90	373.7	-45.4	4.162	4.112	31	27	0.05	4	1	0	0
2022-10-03 03:56:08	90	373.9	-45.4	4.165	4.115	31	27	0.05	4	0	0	0.2
2022-10-03 03:56:28	90	374.2	-45.6	4.166	4.116	31	27	0.05	4	0	-1	0.2
2022-10-03 03:56:48	91	374.2	-45.4	4.169	4.119	31	27	0.05	4	1	0	0.6
2022-10-03 03:57:08	91	374.4	-46	4.17	4.121	31	27	0.049	4	0	0	0.5
2022-10-03 03:57:28	91	374.7	-45.5	4.172	4.124	31	27	0.048	4	0	-1	0.6
2022-10-03 03:57:48	92	374.9	-46.1	4.175	4.125	31	27	0.05	4	1	0	0.4
2022-10-03 03:58:08	92	375.2	-45.7	4.178	4.128	31	27	0.05	4	0	0	0.3
2022-10-03 03:58:28	92	375.2	-46	4.18	4.13	31	27	0.05	4	0	-1	0.1
2022-10-03 03:58:48	93	375.7	-45.9	4.182	4.132	31	26	0.05	5	1	0	0.1
2022-10-03 03:59:08	93	375.7	-45.8	4.185	4.134	30	26	0.051	4	0	0	0.4
2022-10-03 03:59:28	93	375.9	-45.4	4.187	4.137	30	26	0.05	4	0	-1	0
2022-10-03 03:59:48	94	376.2	-45.4	4.189	4.139	30	26	0.05	4	1	0	0.7
2022-10-03 04:00:08	94	376.5	-46.1	4.191	4.141	30	26	0.05	4	0	0	0.6
2022-10-03 04:00:28	94	376.5	-45.5	4.193	4.143	30	26	0.05	4	0	-1	0.4
2022-10-03 04:00:48	95	377	-45.9	4.196	4.146	30	26	0.05	4	1	0	0.4
2022-10-03 04:01:08	95	377	-46.3	4.197	4.148	30	26	0.049	4	0	0	0.9
2022-10-03 04:01:28	95	377.2	-45.4	4.2	4.15	30	26	0.05	4	0	0	0.5
2022-10-03 04:01:48	95	377.5	-45.9	4.202	4.153	30	26	0.049	4	0	-1	0.3
2022-10-03 04:02:08	96	377.5	-45.6	4.204	4.155	30	26	0.049	4	1	0	0.2
2022-10-03 04:02:28	96	377.7	-45.4	4.207	4.157	30	26	0.05	4	0	0	0.3
2022-10-03 04:02:48	96	378	-45.7	4.209	4.16	30	26	0.049	4	0	0	0.5
2022-10-03 04:03:08	96	378.2	-46.2	4.211	4.161	30	26	0.05	4	0	-1	0.6
2022-10-03 04:03:28	97	378.5	-45.6	4.214	4.164	30	25	0.05	5	1	81	32.8
2022-10-03 13:13:38	16	320	-12.8	3.569	3.541	35	30	0.028	5	-81	0	1.2
2022-10-03 13:13:58	16	320	-11.6	3.57	3.541	35	30	0.029	5	0	0	2.6
2022-10-03 13:14:18	16	320	-9	3.57	3.541	35	30	0.029	5	0	0	0
2022-10-03 13:14:38	16	320	-9	3.57	3.542	35	30	0.028	5	0	0	0.1
2022-10-03 13:14:58	16	320	-8.9	3.571	3.543	35	30	0.028	5	0	0	0.1
2022-10-03 13:15:18	16	320	-9	3.571	3.543	35	30	0.028	5	0	0	102.6
2022-10-03 13:15:38	16	325	-111.6	3.622	3.593	35	30	0.029	5	0	-1	0.4
2022-10-03 13:15:58	17	326	-111.2	3.635	3.606	35	30	0.029	5	1	0	2.2
2022-10-03 13:16:18	17	327	-113.4	3.642	3.616	35	31	0.026	4	0	-1	0.2
2022-10-03 13:16:38	18	327.8	-113.6	3.649	3.623	35	31	0.026	4	1	0	2.4
2022-10-03 13:16:58	18	327.8	-111.2	3.653	3.628	35	31	0.025	4	0	-1	3.2
2022-10-03 13:17:18	19	328.5	-114.4	3.659	3.634	35	31	0.025	4	1	0	0.1
2022-10-03 13:17:38	19	329	-114.3	3.664	3.639	35	31	0.025	4	0	-1	2.3
2022-10-03 13:17:58	20	329.3	-112	3.667	3.642	35	31	0.025	4	1	0	0.9
2022-10-03 13:18:18	20	329.5	-112.9	3.672	3.646	35	31	0.026	4	0	-1	1.8
2022-10-03 13:18:38	21	329.8	-114.7	3.675	3.651	35	31	0.024	4	1	0	2.2
2022-10-03 13:18:58	21	330.3	-112.5	3.679	3.655	35	31	0.024	4	0	-1	1.2
2022-10-03 13:19:18	22	330.5	-111.3	3.681	3.657	35	31	0.024	4	1	0	3.6
2022-10-03 13:19:38	22	330.8	-114.9	3.684	3.663	35	31	0.021	4	0	-1	0.6
2022-10-03 13:19:58	23	331.3	-114.3	3.687	3.666	35	31	0.021	4	1	0	3.1
2022-10-03 13:20:18	23	331.3	-111.2	3.689	3.668	35	31	0.021	4	0	0	2.3
2022-10-03 13:20:38	23	331.8	-113.5	3.692	3.671	35	31	0.021	4	0	-1	1
2022-10-03 13:20:58	24	331.8	-114.5	3.695	3.676	35	31	0.019	4	1	0	1.2
2022-10-03 13:21:18	24	332	-113.3	3.696	3.677	35	31	0.019	4	0	-1	2.1
2022-10-03 13:21:38	25	332.3	-111.2	3.697	3.68	35	31	0.017	4	1	0	2.8
2022-10-03 13:21:58	25	332.5	-114	3.7	3.682	35	31	0.018	4	0	-1	0.3
2022-10-03 13:22:18	26	332.8	-114.3	3.703	3.685	35	31	0.018	4	1	0	2.3
2022-10-03 13:22:38	26	332.8	-112	3.703	3.687	35	31	0.016	4	0	-1	0.7
2022-10-03 13:22:58	27	332.8	-112.7	3.705	3.688	35	31	0.017	4	1	0	1.6
2022-10-03 13:23:18	27	333	-114.3	3.708	3.692	35	31	0.016	4	0	-1	1.3
2022-10-03 13:23:38	28	333.3	-113	3.709	3.692	35	31	0.017	4	1	0	1.7
2022-10-03 13:23:58	28	333.3	-111.3	3.711	3.693	35	30	0.018	5	0	-1	3
2022-10-03 13:24:18	29	333.8	-114.3	3.714	3.696	35	30	0.018	5	1	0	0.4
2022-10-03 13:24:38	29	333.8	-114.7	3.715	3.698	35	30	0.017	5	0	-1	2.4
2022-10-03 13:24:58	30	334	-112.3	3.715	3.698	35	30	0.017	5	1	0	0.3
2022-10-03 13:25:18	30	334	-112.6	3.718	3.702	35	30	0.016	5	0	-1	2.4
2022-10-03 13:25:38	31	334.3	-115	3.721	3.704	35	30	0.017	5	1	0	2.5
2022-10-03 13:25:58	31	334.5	-112.5	3.722	3.705	35	30	0.017	5	0	0	1.4
2022-10-03 13:26:18	31	334.5	-111.1	3.724	3.706	35	30	0.018	5	0	-1	2.5
2022-10-03 13:26:38	32	334.8	-113.6	3.726	3.708	35	30	0.018	5	1	0	0.4
2022-10-03 13:26:58	32	335	-114	3.729	3.71	35	30	0.019	5	0	-1	2.5
2022-10-03 13:27:18	33	335.3	-111.5	3.729	3.711	35	30	0.018	5	1	0	1.6
2022-10-03 13:27:38	33	335.5	-113.1	3.733	3.714	35	30	0.019	5	0	-1	2.2
2022-10-03 13:27:58	34	335.5	-115.3	3.735	3.715	35	30	0.02	5	1	0	3.6
2022-10-03 13:28:18	34	335.8	-111.7	3.737	3.716	35	30	0.021	5	0	-1	1
2022-10-03 13:28:38	35	336	-112.7	3.739	3.718	35	30	0.021	5	1	0	2
2022-10-03 13:28:58	35	336.3	-114.7	3.742	3.722	35	30	0.02	5	0	-1	1.2
2022-10-03 13:29:18	36	336.3	-113.5	3.744	3.724	35	30	0.02	5	1	0	1.4
2022-10-03 13:29:38	36	336.5	-112.1	3.745	3.724	35	30	0.021	5	0	-1	3
2022-10-03 13:29:58	37	336.8	-115.1	3.749	3.728	35	30	0.021	5	1	0	1
2022-10-03 13:30:18	37	337	-114.1	3.752	3.73	35	30	0.022	5	0	-1	2
2022-10-03 13:30:38	38	337.3	-112.1	3.753	3.73	35	30	0.023	5	1	0	1
2022-10-03 13:30:58	38	337.5	-113.1	3.756	3.733	35	30	0.023	5	0	-1	1.1
2022-10-03 13:31:18	39	337.8	-114.2	3.759	3.735	35	30	0.024	5	1	0	2.5
2022-10-03 13:31:38	39	338	-111.7	3.761	3.738	35	30	0.023	5	0	0	0.3
2022-10-03 13:31:58	39	338	-112	3.763	3.738	35	30	0.025	5	0	-1	2.4
2022-10-03 13:32:18	40	338.3	-114.4	3.768	3.743	35	30	0.025	5	1	0	0.1
2022-10-03 13:32:38	40	338.8	-114.5	3.77	3.744	35	30	0.026	5	0	-1	3.3
2022-10-03 13:32:58	41	338.8	-111.2	3.772	3.746	35	31	0.026	4	1	0	3.5
2022-10-03 13:33:18	41	339.1	-114.7	3.776	3.749	35	31	0.027	4	0	-1	0.1
2022-10-03 13:33:38	42	339.6	-114.6	3.779	3.752	35	31	0.027	4	1	0	2.3
2022-10-03 13:33:58	42	339.6	-112.3	3.781	3.754	35	31	0.027	4	0	-1	0.3
2022-10-03 13:34:18	43	339.8	-112.6	3.784	3.755	35	31	0.029	4	1	0	2.7
2022-10-03 13:34:38	43	340.3	-115.3	3.789	3.759	35	31	0.03	4	0	-1	2.9
2022-10-03 13:34:58	44	340.6	-112.4	3.79	3.761	35	31	0.029	4	1	0	0.1
2022-10-03 13:35:18	44	340.8	-112.5	3.794	3.764	35	31	0.03	4	0	-1	1
2022-10-03 13:35:38	45	341.1	-113.5	3.797	3.767	35	31	0.03	4	1	0	0.1
2022-10-03 13:35:58	45	341.6	-113.6	3.802	3.771	35	31	0.031	4	0	-1	2.3
2022-10-03 13:36:18	46	341.6	-111.3	3.803	3.771	35	31	0.032	4	1	0	3.4
2022-10-03 13:36:38	46	342.1	-114.7	3.808	3.776	35	31	0.032	4	0	-1	0.4
2022-10-03 13:36:58	47	342.3	-114.3	3.811	3.779	35	31	0.032	4	1	0	1.8
2022-10-03 13:37:18	47	342.6	-112.5	3.814	3.781	35	31	0.033	4	0	0	0.7
2022-10-03 13:37:38	47	343.1	-113.2	3.818	3.785	35	31	0.033	4	0	-1	1.8
2022-10-03 13:37:58	48	343.3	-115	3.822	3.788	35	31	0.034	4	1	0	2.3
2022-10-03 13:38:18	48	343.6	-112.7	3.825	3.792	35	31	0.033	4	0	-1	1.2
2022-10-03 13:38:38	49	343.8	-111.5	3.828	3.793	35	31	0.035	4	1	0	3.5
2022-10-03 13:38:58	49	344.3	-115	3.833	3.797	35	31	0.036	4	0	-1	1
2022-10-03 13:39:18	50	344.6	-114	3.836	3.801	35	31	0.035	4	1	0	1.3
2022-10-03 13:39:38	50	345.1	-112.7	3.84	3.803	35	31	0.037	4	0	-1	2.1
2022-10-03 13:39:58	51	345.3	-114.8	3.844	3.807	35	31	0.037	4	1	0	0.5
2022-10-03 13:40:18	51	345.8	-114.3	3.848	3.811	35	31	0.037	4	0	-1	2.1
2022-10-03 13:40:38	52	345.8	-112.2	3.851	3.813	35	31	0.038	4	1	0	1.8
2022-10-03 13:40:58	52	346.3	-114	3.857	3.818	35	31	0.039	4	0	-1	0.2
2022-10-03 13:41:18	53	346.8	-114.2	3.86	3.821	35	31	0.039	4	1	0	2.1
2022-10-03 13:41:38	53	347.1	-112.1	3.863	3.823	36	31	0.04	5	0	-1	1.3
2022-10-03 13:41:58	54	347.3	-113.4	3.869	3.828	36	31	0.041	5	1	0	2.1
2022-10-03 13:42:18	54	347.8	-115.5	3.873	3.832	36	31	0.041	5	0	-1	2.5
2022-10-03 13:42:38	55	348.1	-113	3.877	3.836	36	31	0.041	5	1	0	0.6
2022-10-03 13:42:58	55	348.6	-112.4	3.879	3.838	36	32	0.041	4	0	0	1.6
2022-10-03 13:43:18	55	348.8	-114	3.886	3.844	36	32	0.042	4	0	-1	0.2
2022-10-03 13:43:38	56	349.3	-114.2	3.891	3.848	36	32	0.043	4	1	0	2.2
2022-10-03 13:43:58	56	349.8	-112	3.893	3.851	36	32	0.042	4	0	-1	1.4
2022-10-03 13:44:18	57	350.1	-113.4	3.898	3.855	36	32	0.043	4	1	0	2
2022-10-03 13:44:38	57	350.6	-115.4	3.904	3.86	36	32	0.044	4	0	-1	3.1
2022-10-03 13:44:58	58	350.8	-112.3	3.908	3.864	36	32	0.044	4	1	0	1.2
2022-10-03 13:45:18	58	351.4	-113.5	3.911	3.868	36	32	0.043	4	0	-1	0.9
2022-10-03 13:45:38	59	351.9	-114.4	3.917	3.872	36	32	0.045	4	1	0	0.2
2022-10-03 13:45:58	59	352.1	-114.2	3.921	3.877	36	32	0.044	4	0	-1	2
2022-10-03 13:46:18	60	352.6	-112.2	3.926	3.88	36	32	0.046	4	1	0	3.1
2022-10-03 13:46:38	60	352.9	-115.3	3.931	3.885	36	32	0.046	4	0	-1	0.8
2022-10-03 13:46:58	61	353.6	-114.5	3.936	3.89	36	32	0.046	4	1	0	2.2
2022-10-03 13:47:18	61	353.6	-112.3	3.94	3.893	36	32	0.047	4	0	-1	2.9
2022-10-03 13:47:38	62	354.4	-115.2	3.945	3.898	36	32	0.047	4	1	0	0.5
2022-10-03 13:47:58	62	354.9	-114.7	3.95	3.903	36	32	0.047	4	0	0	3.1
2022-10-03 13:48:18	62	355.1	-111.6	3.954	3.907	36	32	0.047	4	0	-1	1.9
2022-10-03 13:48:38	63	355.6	-113.5	3.958	3.911	36	32	0.047	4	1	0	0.4
2022-10-03 13:48:58	63	356.1	-113.9	3.965	3.918	36	32	0.047	4	0	-1	15.4
2022-10-03 13:49:18	64	355.9	-98.5	3.963	3.915	36	32	0.048	4	1	0	0.7
2022-10-03 13:49:38	64	356.1	-97.8	3.964	3.918	36	32	0.046	4	0	-1	2.4
2022-10-03 13:49:58	65	356.4	-100.2	3.969	3.922	36	32	0.047	4	1	0	0.1
2022-10-03 13:50:18	65	356.9	-100.3	3.973	3.927	36	32	0.046	4	0	-1	3.4
2022-10-03 13:50:38	66	357.1	-96.9	3.976	3.929	36	32	0.047	4	1	0	2.5
2022-10-03 13:50:58	66	357.4	-99.4	3.98	3.933	36	32	0.047	4	0	0	0.8
2022-10-03 13:51:18	66	358.1	-100.2	3.985	3.939	36	32	0.046	4	0	-1	2.7
2022-10-03 13:51:38	67	358.1	-97.5	3.989	3.941	36	32	0.048	4	1	0	0.9
2022-10-03 13:51:58	67	358.6	-98.4	3.993	3.946	36	32	0.047	4	0	-1	1
2022-10-03 13:52:18	68	359.1	-99.4	3.999	3.951	36	32	0.048	4	1	0	0.3
2022-10-03 13:52:38	68	359.4	-99.7	4.002	3.954	36	32	0.048	4	0	0	2.1
2022-10-03 13:52:58	68	359.6	-97.6	4.006	3.957	36	32	0.049	4	0	-1	2.8
2022-10-03 13:53:18	69	360.4	-100.4	4.012	3.963	36	32	0.049	4	1	0	0.4
2022-10-03 13:53:38	69	360.6	-100	4.016	3.967	36	32	0.049	4	0	-1	2.5
2022-10-03 13:53:58	70	361.1	-97.5	4.02	3.971	36	32	0.049	4	1	0	1.9
2022-10-03 13:54:18	70	361.4	-99.4	4.025	3.975	36	32	0.05	4	0	0	0.9
2022-10-03 13:54:38	70	361.9	-100.3	4.029	3.981	36	32	0.048	4	0	-1	1.5
2022-10-03 13:54:58	71	362.4	-98.8	4.034	3.984	36	32	0.05	4	1	0	0.4
2022-10-03 13:55:18	71	362.6	-99.2	4.038	3.988	36	32	0.05	4	0	-1	0.6
2022-10-03 13:55:38	72	363.1	-99.8	4.043	3.993	36	32	0.05	4	1	0	0.4
2022-10-03 13:55:58	72	363.4	-100.2	4.048	3.998	36	32	0.05	4	0	-1	2.3
2022-10-03 13:56:18	73	363.9	-97.9	4.051	4.001	36	32	0.05	4	1	0	2.3
2022-10-03 13:56:38	73	364.4	-100.2	4.056	4.006	36	32	0.05	4	0	0	0.9
2022-10-03 13:56:58	73	364.7	-99.3	4.061	4.011	36	32	0.05	4	0	-1	0.3
2022-10-03 13:57:18	74	365.2	-99	4.065	4.015	36	32	0.05	4	1	0	0.2
2022-10-03 13:57:38	74	365.4	-98.8	4.069	4.02	36	32	0.049	4	0	-1	1
2022-10-03 13:57:58	75	365.9	-99.8	4.075	4.024	36	32	0.051	4	1	0	0.9
2022-10-03 13:58:18	75	366.2	-100.7	4.079	4.029	36	32	0.05	4	0	0	2.8
2022-10-03 13:58:38	75	366.7	-97.9	4.084	4.032	36	32	0.052	4	0	-1	1
2022-10-03 13:58:58	76	367.2	-98.9	4.087	4.037	36	32	0.05	4	1	2	100.9
2022-10-03 15:16:38	74	352.6	2	3.933	3.885	37	32	0.048	5	-2	0	15.5
2022-10-03 15:16:58	74	353.6	-13.5	3.942	3.894	37	32	0.048	5	0	0	1.5
2022-10-03 15:17:18	74	353.6	-12	3.943	3.895	37	32	0.048	5	0	0	1.1
2022-10-03 15:17:38	74	353.6	-13.1	3.944	3.896	37	32	0.048	5	0	0	1.4
2022-10-03 15:17:58	74	353.6	-11.7	3.945	3.897	37	32	0.048	5	0	0	2
2022-10-03 15:18:18	74	353.9	-13.7	3.946	3.899	37	32	0.047	5	0	0	86
2022-10-03 15:18:38	74	356.6	-99.7	3.953	3.906	37	32	0.047	5	0	-1	1.6
2022-10-03 15:18:58	75	358.6	-101.3	3.993	3.946	37	32	0.047	5	1	0	1.2
2022-10-03 15:19:18	75	359.1	-100.1	4.001	3.955	37	33	0.046	4	0	0	0.1
2022-10-03 15:19:38	75	359.9	-100	4.007	3.961	37	33	0.046	4	0	-1	1.2
2022-10-03 15:19:58	76	360.4	-98.8	4.012	3.966	37	33	0.046	4	1	0	1.3
2022-10-03 15:20:18	76	360.6	-100.1	4.018	3.971	37	33	0.047	4	0	-1	1
2022-10-03 15:20:38	77	361.1	-99.1	4.023	3.976	37	33	0.047	4	1	0	1.8
2022-10-03 15:20:58	77	361.6	-100.9	4.029	3.981	37	33	0.048	4	0	-1	1.8
2022-10-03 15:21:18	78	362.1	-99.1	4.033	3.984	37	33	0.049	4	1	0	2
2022-10-03 15:21:38	78	362.6	-101.1	4.039	3.991	37	33	0.048	4	0	0	1.4
2022-10-03 15:21:58	78	363.1	-99.7	4.043	3.995	37	33	0.048	4	0	-1	0.9
2022-10-03 15:22:18	79	363.4	-100.6	4.049	3.999	37	33	0.05	4	1	0	1.9
2022-10-03 15:22:38	79	363.9	-98.7	4.053	4.004	37	33	0.049	4	0	-1	0.9
2022-10-03 15:22:58	80	364.4	-99.6	4.058	4.009	37	33	0.049	4	1	0	0.2
2022-10-03 15:23:18	80	364.7	-99.8	4.064	4.013	37	33	0.051	4	0	0	0.2
2022-10-03 15:23:38	80	365.2	-100	4.068	4.018	37	33	0.05	4	0	-1	0.1
2022-10-03 15:23:58	81	365.9	-100.1	4.074	4.023	37	33	0.051	4	1	0	0
2022-10-03 15:24:18	81	366.2	-100.1	4.079	4.029	37	33	0.05	4	0	-1	0.6
2022-10-03 15:24:38	82	366.7	-100.7	4.084	4.032	37	33	0.052	4	1	0	0.1
2022-10-03 15:24:58	82	367.2	-100.8	4.09	4.038	37	33	0.052	4	0	0	0.2
2022-10-03 15:25:18	82	367.7	-100.6	4.094	4.042	37	33	0.052	4	0	-1	56.2
2022-10-03 15:25:38	83	365.9	-44.4	4.079	4.028	37	33	0.051	4	1	0	1.5
2022-10-03 15:25:58	83	365.4	-45.9	4.073	4.024	37	33	0.049	4	0	0	0.2
2022-10-03 15:26:18	83	365.7	-45.7	4.074	4.024	37	33	0.05	4	0	0	0.7
2022-10-03 15:26:38	83	365.7	-46.4	4.074	4.025	37	33	0.049	4	0	-1	2
2022-10-03 15:26:58	84	365.7	-44.4	4.074	4.025	37	33	0.049	4	1	0	1.6
2022-10-03 15:27:18	84	365.9	-46	4.077	4.028	37	33	0.049	4	0	0	0.2
2022-10-03 15:27:38	84	366.2	-45.8	4.079	4.03	37	33	0.049	4	0	0	0.5
2022-10-03 15:27:58	84	366.2	-45.3	4.081	4.032	37	33	0.049	4	0	0	0.3
2022-10-03 15:28:18	84	366.4	-45	4.082	4.033	37	32	0.049	5	0	0	1.4
2022-10-03 15:28:38	84	366.7	-46.4	4.085	4.036	36	32	0.049	4	0	-1	0
2022-10-03 15:28:58	85	366.9	-46.4	4.087	4.038	36	32	0.049	4	1	0	1.8
2022-10-03 15:29:18	85	367.2	-44.6	4.089	4.04	36	32	0.049	4	0	0	0.9
2022-10-03 15:29:38	85	367.2	-45.5	4.09	4.042	36	32	0.048	4	0	0	0.9
2022-10-03 15:29:58	85	367.4	-46.4	4.094	4.044	36	32	0.05	4	0	0	0.3
2022-10-03 15:30:18	85	367.7	-46.7	4.096	4.046	36	32	0.05	4	0	0	1.9
2022-10-03 15:30:38	85	367.9	-44.8	4.097	4.048	36	32	0.049	4	0	-1	1.5
2022-10-03 15:30:58	86	367.9	-46.3	4.1	4.05	36	32	0.05	4	1	0	0.5
2022-10-03 15:31:18	86	368.2	-45.8	4.102	4.053	36	32	0.049	4	0	0	0.5
2022-10-03 15:31:38	86	368.4	-46.3	4.104	4.055	36	32	0.049	4	0	0	1.8
2022-10-03 15:31:58	86	368.7	-44.5	4.106	4.056	36	32	0.05	4	0	0	1.5
2022-10-03 15:32:18	86	368.7	-46	4.108	4.058	36	32	0.05	4	0	-1	0.7
2022-10-03 15:32:38	87	368.9	-45.3	4.11	4.061	36	32	0.049	4	1	0	0.1
2022-10-03 15:32:58	87	369.2	-45.2	4.112	4.063	36	32	0.049	4	0	0	0.4
2022-10-03 15:33:18	87	369.2	-44.8	4.114	4.065	36	31	0.049	5	0	0	1.5
2022-10-03 15:33:38	87	369.4	-46.3	4.117	4.067	35	31	0.05	4	0	0	0.7
2022-10-03 15:33:58	87	369.7	-45.6	4.119	4.07	35	31	0.049	4	0	-1	1
2022-10-03 15:34:18	88	369.9	-46.6	4.122	4.072	35	31	0.05	4	1	0	0.3
2022-10-03 15:34:38	88	370.2	-46.3	4.124	4.074	35	31	0.05	4	0	0	0.4
2022-10-03 15:34:58	88	370.4	-45.9	4.126	4.076	35	31	0.05	4	0	0	1.3
2022-10-03 15:35:18	88	370.7	-44.6	4.127	4.078	35	31	0.049	4	0	0	1.8
2022-10-03 15:35:38	88	370.7	-46.4	4.13	4.081	35	31	0.049	4	0	-1	0.2
2022-10-03 15:35:58	89	370.9	-46.2	4.133	4.083	35	31	0.05	4	1	0	0.8
2022-10-03 15:36:18	89	371.2	-45.4	4.135	4.085	35	31	0.05	4	0	0	0.7
2022-10-03 15:36:38	89	371.2	-44.7	4.136	4.087	35	31	0.049	4	0	0	1.6
2022-10-03 15:36:58	89	371.4	-46.3	4.139	4.089	35	31	0.05	4	0	0	0.9
2022-10-03 15:37:18	89	371.7	-45.4	4.141	4.091	35	31	0.05	4	0	0	0.4
2022-10-03 15:37:38	89	371.9	-45	4.143	4.094	35	31	0.049	4	0	-1	0.2
2022-10-03 15:37:58	90	372.2	-44.8	4.145	4.096	35	31	0.049	4	1	0	1.5
2022-10-03 15:38:18	90	372.2	-46.3	4.147	4.098	35	31	0.049	4	0	0	0.3
2022-10-03 15:38:38	90	372.4	-46	4.149	4.1	35	31	0.049	4	0	0	2.2
2022-10-03 15:38:58	90	372.7	-43.8	4.151	4.101	35	30	0.05	5	0	-1	2.5
2022-10-03 15:39:18	91	372.9	-46.3	4.154	4.105	34	30	0.049	4	1	0	0.7
2022-10-03 15:39:38	91	372.9	-45.6	4.156	4.106	34	30	0.05	4	0	0	0
2022-10-03 15:39:58	91	373.4	-45.6	4.158	4.109	34	30	0.049	4	0	0	0.7
2022-10-03 15:40:18	91	373.4	-44.9	4.16	4.11	34	30	0.05	4	0	-1	1.5
2022-10-03 15:40:38	92	373.7	-46.4	4.163	4.113	34	30	0.05	4	1	0	1.1
2022-10-03 15:40:58	92	373.9	-45.3	4.164	4.115	34	30	0.049	4	0	0	1.3
2022-10-03 15:41:18	92	374.2	-44	4.166	4.117	34	30	0.049	4	0	0	1.8
2022-10-03 15:41:38	92	374.2	-45.8	4.169	4.119	34	30	0.05	4	0	-1	0.7
2022-10-03 15:41:58	93	374.4	-46.5	4.172	4.122	34	30	0.05	4	1	0	0.7
2022-10-03 15:42:18	93	374.7	-45.8	4.173	4.125	34	30	0.048	4	0	0	0.9
2022-10-03 15:42:38	93	374.9	-44.9	4.175	4.126	34	30	0.049	4	0	-1	1.2
2022-10-03 15:42:58	94	375.2	-46.1	4.178	4.129	34	30	0.049	4	1	0	1
2022-10-03 15:43:18	94	375.2	-45.1	4.179	4.131	34	30	0.048	4	0	0	0.3
2022-10-03 15:43:38	94	375.4	-44.8	4.182	4.133	34	30	0.049	4	0	0	0.4
2022-10-03 15:43:58	94	375.7	-45.2	4.184	4.135	34	30	0.049	4	0	0	1.3
2022-10-03 15:44:18	94	375.9	-46.5	4.187	4.138	34	30	0.049	4	0	-1	1
2022-10-03 15:44:38	95	376.2	-45.5	4.189	4.139	34	29	0.05	5	1	0	1.1
2022-10-03 15:44:58	95	376.5	-46.6	4.191	4.143	34	29	0.048	5	0	74	33.8
2022-10-04 03:15:28	21	321.7	-12.8	3.587	3.566	37	32	0.021	5	-74	0	1.2
2022-10-04 03:15:48	21	321.7	-11.6	3.588	3.568	37	32	0.02	5	0	0	0.6
2022-10-04 03:16:08	21	321.7	-11	3.589	3.568	37	32	0.021	5	0	0	0.2
2022-10-04 03:16:28	21	321.7	-11.2	3.589	3.57	37	32	0.019	5	0	0	0.2
2022-10-04 03:16:48	21	322	-11.4	3.59	3.57	37	32	0.02	5	0	0	0
2022-10-04 03:17:08	21	321.7	-11.4	3.591	3.57	37	32	0.021	5	0	0	101.8
2022-10-04 03:17:28	21	327	-113.2	3.643	3.622	37	32	0.021	5	0	0	0.1
2022-10-04 03:17:48	21	328	-113.3	3.653	3.631	37	32	0.022	5	0	-1	0
2022-10-04 03:18:08	22	328.5	-113.3	3.661	3.638	37	32	0.023	5	1	0	0
2022-10-04 03:18:28	22	329	-113.3	3.667	3.643	37	32	0.024	5	0	-1	0.6
2022-10-04 03:18:48	23	329.8	-113.9	3.673	3.648	37	32	0.025	5	1	0	0.1
2022-10-04 03:19:08	23	330	-113.8	3.677	3.654	37	32	0.023	5	0	-1	0.3
2022-10-04 03:19:28	24	330.5	-114.1	3.68	3.658	37	32	0.022	5	1	0	0.2
2022-10-04 03:19:48	24	330.8	-113.9	3.685	3.663	37	32	0.022	5	0	-1	0.2
2022-10-04 03:20:08	25	331.3	-114.1	3.688	3.666	37	32	0.022	5	1	0	0.3
2022-10-04 03:20:28	25	331.5	-113.8	3.691	3.67	37	32	0.021	5	0	-1	0.1
2022-10-04 03:20:48	26	331.8	-113.9	3.694	3.673	37	32	0.021	5	1	0	0.1
2022-10-04 03:21:08	26	332	-114	3.695	3.677	37	32	0.018	5	0	-1	0.2
2022-10-04 03:21:28	27	332.3	-113.8	3.698	3.68	37	32	0.018	5	1	0	0.3
2022-10-04 03:21:48	27	332.5	-114.1	3.701	3.682	37	32	0.019	5	0	0	0.2
2022-10-04 03:22:08	27	332.5	-113.9	3.702	3.685	37	32	0.017	5	0	-1	0.2
2022-10-04 03:22:28	28	332.8	-114.1	3.704	3.688	37	32	0.016	5	1	0	0.2
2022-10-04 03:22:48	28	333	-113.9	3.707	3.69	37	32	0.017	5	0	-1	0.1
2022-10-04 03:23:08	29	333.3	-114	3.709	3.692	37	32	0.017	5	1	0	0.1
2022-10-04 03:23:28	29	333.3	-114.1	3.71	3.694	37	32	0.016	5	0	-1	0.3
2022-10-04 03:23:48	30	333.5	-113.8	3.713	3.696	37	32	0.017	5	1	0	0.4
2022-10-04 03:24:08	30	333.8	-114.2	3.715	3.697	37	32	0.018	5	0	-1	0.4
2022-10-04 03:24:28	31	334	-113.8	3.717	3.699	37	32	0.018	5	1	0	0
2022-10-04 03:24:48	31	334	-113.8	3.719	3.702	36	32	0.017	4	0	-1	0.3
2022-10-04 03:25:08	32	334.3	-114.1	3.721	3.704	36	32	0.017	4	1	0	0.2
2022-10-04 03:25:28	32	334.5	-113.9	3.723	3.705	36	32	0.018	4	0	-1	0.2
2022-10-04 03:25:48	33	334.8	-114.1	3.726	3.707	36	32	0.019	4	1	0	0.2
2022-10-04 03:26:08	33	335	-113.9	3.727	3.709	36	32	0.018	4	0	-1	0.2
2022-10-04 03:26:28	34	335	-114.1	3.73	3.711	36	32	0.019	4	1	0	0.2
2022-10-04 03:26:48	34	335.3	-113.9	3.732	3.712	36	32	0.02	4	0	-1	0.2
2022-10-04 03:27:08	35	335.5	-114.1	3.734	3.715	36	32	0.019	4	1	0	0.1
2022-10-04 03:27:28	35	335.8	-114	3.736	3.716	36	32	0.02	4	0	0	0.1
2022-10-04 03:27:48	35	336	-113.9	3.738	3.719	36	31	0.019	5	0	-1	0.3
2022-10-04 03:28:08	36	336	-114.2	3.741	3.72	36	31	0.021	5	1	0	0.4
2022-10-04 03:28:28	36	336.3	-113.8	3.744	3.723	36	31	0.021	5	0	-1	0.4
2022-10-04 03:28:48	37	336.8	-114.2	3.747	3.725	36	31	0.022	5	1	0	0.3
2022-10-04 03:29:08	37	336.8	-113.9	3.749	3.727	36	31	0.022	5	0	-1	0.2
2022-10-04 03:29:28	38	337	-114.1	3.752	3.729	36	31	0.023	5	1	0	0.1
2022-10-04 03:29:48	38	337.3	-114	3.754	3.731	36	31	0.023	5	0	-1	0.1
2022-10-04 03:30:08	39	337.5	-113.9	3.757	3.734	36	31	0.023	5	1	0	0.3
2022-10-04 03:30:28	39	337.8	-114.2	3.76	3.736	36	31	0.024	5	0	-1	0.3
2022-10-04 03:30:48	40	338	-113.9	3.763	3.738	36	31	0.025	5	1	0	0.2
2022-10-04 03:31:08	40	338.3	-114.1	3.765	3.74	36	31	0.025	5	0	-1	0.1
2022-10-04 03:31:28	41	338.5	-114	3.768	3.743	36	31	0.025	5	1	0	0.1
2022-10-04 03:31:48	41	338.8	-113.9	3.772	3.745	36	31	0.027	5	0	0	0.2
2022-10-04 03:32:08	41	339.1	-114.1	3.774	3.748	36	31	0.026	5	0	-1	0.2
2022-10-04 03:32:28	42	339.6	-113.9	3.778	3.751	36	31	0.027	5	1	0	0.2
2022-10-04 03:32:48	42	339.6	-114.1	3.781	3.752	36	31	0.029	5	0	-1	0.1
2022-10-04 03:33:08	43	339.8	-114	3.784	3.755	36	31	0.029	5	1	0	0.1
2022-10-04 03:33:28	43	340.3	-114.1	3.787	3.758	36	31	0.029	5	0	-1	0.2
2022-10-04 03:33:48	44	340.6	-113.9	3.791	3.761	36	31	0.03	5	1	0	0.3
2022-10-04 03:34:08	44	340.8	-114.2	3.794	3.764	36	31	0.03	5	0	-1	0.4
2022-10-04 03:34:28	45	341.1	-113.8	3.797	3.767	36	31	0.03	5	1	0	0.3
2022-10-04 03:34:48	45	341.3	-114.1	3.801	3.769	36	31	0.032	5	0	-1	0.2
2022-10-04 03:35:08	46	341.8	-113.9	3.805	3.773	36	31	0.032	5	1	0	0.1
2022-10-04 03:35:28	46	341.8	-114	3.808	3.776	36	31	0.032	5	0	-1	0.1
2022-10-04 03:35:48	47	342.3	-114.1	3.812	3.778	35	31	0.034	4	1	0	0.3
2022-10-04 03:36:08	47	342.6	-113.8	3.815	3.782	36	31	0.033	5	0	-1	0.4
2022-10-04 03:36:28	48	343.1	-114.2	3.819	3.785	36	31	0.034	5	1	0	0.4
2022-10-04 03:36:48	48	343.3	-113.8	3.823	3.789	36	31	0.034	5	0	-1	0.1
2022-10-04 03:37:08	49	343.6	-113.9	3.826	3.791	35	31	0.035	4	1	0	0.2
2022-10-04 03:37:28	49	343.8	-114.1	3.83	3.794	36	31	0.036	5	0	-1	0.2
2022-10-04 03:37:48	50	344.3	-113.9	3.834	3.797	36	31	0.037	5	1	0	0.1
2022-10-04 03:38:08	50	344.6	-114	3.838	3.802	35	31	0.036	4	0	-1	0.1
2022-10-04 03:38:28	51	345.1	-114.1	3.841	3.804	36	31	0.037	5	1	0	0.2
2022-10-04 03:38:48	51	345.3	-113.9	3.846	3.808	36	31	0.038	5	0	0	0.3
2022-10-04 03:39:08	51	345.8	-114.2	3.849	3.812	35	31	0.037	4	0	-1	0.4
2022-10-04 03:39:28	52	346.3	-113.8	3.853	3.815	35	31	0.038	4	1	0	0.3
2022-10-04 03:39:48	52	346.6	-114.1	3.858	3.819	36	31	0.039	5	0	-1	0.1
2022-10-04 03:40:08	53	347.1	-114	3.862	3.823	36	31	0.039	5	1	0	0.1
2022-10-04 03:40:28	53	347.3	-113.9	3.867	3.827	36	31	0.04	5	0	-1	0.2
2022-10-04 03:40:48	54	347.6	-114.1	3.871	3.83	36	31	0.041	5	1	0	0.3
2022-10-04 03:41:08	54	348.1	-113.8	3.875	3.834	36	31	0.041	5	0	-1	0
2022-10-04 03:41:28	55	348.6	-113.8	3.879	3.839	36	31	0.04	5	1	0	0.1
2022-10-04 03:41:48	55	348.8	-113.9	3.884	3.842	36	31	0.042	5	0	-1	0.2
2022-10-04 03:42:08	56	349.3	-114.1	3.889	3.846	36	31	0.043	5	1	0	0.3
2022-10-04 03:42:28	56	349.6	-113.8	3.893	3.85	36	31	0.043	5	0	-1	0.4
2022-10-04 03:42:48	57	350.1	-114.2	3.897	3.854	36	31	0.043	5	1	0	0.3
2022-10-04 03:43:08	57	350.6	-113.9	3.901	3.858	36	31	0.043	5	0	-1	0.2
2022-10-04 03:43:28	58	350.8	-114.1	3.906	3.862	36	31	0.044	5	1	0	0.1
2022-10-04 03:43:48	58	351.4	-114	3.911	3.866	36	31	0.045	5	0	-1	0.2
2022-10-04 03:44:08	59	351.6	-113.8	3.915	3.87	36	31	0.045	5	1	0	0.3
2022-10-04 03:44:28	59	352.1	-114.1	3.921	3.875	36	31	0.046	5	0	0	0.3
2022-10-04 03:44:48	59	352.6	-113.8	3.924	3.879	36	31	0.045	5	0	-1	0.3
2022-10-04 03:45:08	60	352.9	-114.1	3.93	3.884	35	31	0.046	4	1	0	0.3
2022-10-04 03:45:28	60	353.4	-113.8	3.935	3.888	36	31	0.047	5	0	-1	0.3
2022-10-04 03:45:48	61	353.6	-114.1	3.939	3.893	35	31	0.046	4	1	0	0
2022-10-04 03:46:08	61	354.1	-114.1	3.944	3.897	35	31	0.047	4	0	-1	0.1
2022-10-04 03:46:28	62	354.6	-114.2	3.949	3.902	35	31	0.047	4	1	0	0.1
2022-10-04 03:46:48	62	355.1	-114.3	3.954	3.906	35	31	0.048	4	0	-1	0.1
2022-10-04 03:47:08	63	355.6	-114.4	3.959	3.911	35	31	0.048	4	1	0	0.3
2022-10-04 03:47:28	63	356.1	-114.1	3.964	3.916	35	31	0.048	4	0	-1	14.6
2022-10-04 03:47:48	64	355.6	-99.5	3.962	3.915	35	31	0.047	4	1	0	0.2
2022-10-04 03:48:08	64	356.1	-99.7	3.965	3.917	35	31	0.048	4	0	0	0.1
2022-10-04 03:48:28	64	356.4	-99.6	3.969	3.921	35	31	0.048	4	0	-1	0.2
2022-10-04 03:48:48	65	356.9	-99.4	3.973	3.925	35	31	0.048	4	1	0	0
2022-10-04 03:49:08	65	357.1	-99.4	3.977	3.929	35	31	0.048	4	0	-1	0.2
2022-10-04 03:49:28	66	357.6	-99.6	3.981	3.933	35	31	0.048	4	1	0	0
2022-10-04 03:49:48	66	357.9	-99.6	3.985	3.937	35	31	0.048	4	0	0	0.2
2022-10-04 03:50:08	66	358.4	-99.4	3.989	3.942	35	31	0.047	4	0	-1	0
2022-10-04 03:50:28	67	358.6	-99.4	3.994	3.946	35	31	0.048	4	1	0	0.3
2022-10-04 03:50:48	67	359.1	-99.7	3.998	3.95	35	31	0.048	4	0	-1	0
2022-10-04 03:51:08	68	359.6	-99.7	4.003	3.954	35	31	0.049	4	1	0	0.2
2022-10-04 03:51:28	68	359.9	-99.5	4.008	3.958	35	31	0.05	4	0	-1	0.1
2022-10-04 03:51:48	69	360.1	-99.6	4.012	3.962	35	31	0.05	4	1	0	0.1
2022-10-04 03:52:08	69	360.6	-99.7	4.016	3.967	35	31	0.049	4	0	0	0
2022-10-04 03:52:28	69	361.1	-99.7	4.021	3.971	35	31	0.05	4	0	-1	0.3
2022-10-04 03:52:48	70	361.6	-99.4	4.025	3.976	35	31	0.049	4	1	0	0.1
2022-10-04 03:53:08	70	361.9	-99.5	4.03	3.98	35	31	0.05	4	0	-1	0.2
2022-10-04 03:53:28	71	362.4	-99.7	4.034	3.985	35	31	0.049	4	1	0	0
2022-10-04 03:53:48	71	362.6	-99.7	4.039	3.989	35	31	0.05	4	0	0	0.2
2022-10-04 03:54:08	71	363.1	-99.5	4.044	3.994	35	31	0.05	4	0	-1	0.1
2022-10-04 03:54:28	72	363.4	-99.6	4.048	3.998	35	31	0.05	4	1	0	0.2
2022-10-04 03:54:48	72	363.9	-99.8	4.052	4.002	35	31	0.05	4	0	-1	0.1
2022-10-04 03:55:08	73	364.4	-99.7	4.057	4.006	35	31	0.051	4	1	0	0.2
2022-10-04 03:55:28	73	364.7	-99.5	4.061	4.011	35	31	0.05	4	0	-1	0.1
2022-10-04 03:55:48	74	365.2	-99.6	4.067	4.016	35	31	0.051	4	1	0	0.2
2022-10-04 03:56:08	74	365.7	-99.8	4.071	4.02	35	31	0.051	4	0	0	0.1
2022-10-04 03:56:28	74	365.9	-99.7	4.075	4.025	35	31	0.05	4	0	-1	0.2
2022-10-04 03:56:48	75	366.4	-99.5	4.081	4.029	35	31	0.052	4	1	0	0.1
2022-10-04 03:57:08	75	366.9	-99.6	4.085	4.034	35	31	0.051	4	0	-1	0
2022-10-04 03:57:28	76	367.4	-99.6	4.09	4.038	35	31	0.052	4	1	0	0.1
2022-10-04 03:57:48	76	367.7	-99.7	4.094	4.043	35	31	0.051	4	0	-1	0.1
2022-10-04 03:58:08	77	368.2	-99.8	4.099	4.047	35	31	0.052	4	1	0	54.4
2022-10-04 03:58:28	77	365.7	-45.4	4.073	4.024	34	30	0.049	4	0	0	0
2022-10-04 03:58:48	77	365.4	-45.4	4.071	4.023	34	30	0.048	4	0	0	0.2
2022-10-04 03:59:08	77	365.7	-45.6	4.071	4.023	34	30	0.048	4	0	-1	0.1
2022-10-04 03:59:28	78	365.7	-45.5	4.072	4.024	34	30	0.048	4	1	0	0.1
2022-10-04 03:59:48	78	365.9	-45.4	4.074	4.026	34	30	0.048	4	0	0	0
2022-10-04 04:00:08	78	365.9	-45.4	4.076	4.028	34	30	0.048	4	0	-1	0.2
2022-10-04 04:00:28	79	366.2	-45.6	4.077	4.029	34	30	0.048	4	1	0	0
2022-10-04 04:00:48	79	366.2	-45.6	4.079	4.031	34	30	0.048	4	0	0	0.2
2022-10-04 04:01:08	79	366.4	-45.4	4.081	4.033	34	30	0.048	4	0	0	0.3
2022-10-04 04:01:28	79	366.7	-45.7	4.084	4.036	34	30	0.048	4	0	-1	0.1
2022-10-04 04:01:48	80	366.9	-45.6	4.085	4.037	34	30	0.048	4	1	0	0.2
2022-10-04 04:02:08	80	366.9	-45.4	4.088	4.039	34	30	0.049	4	0	0	0.1
2022-10-04 04:02:28	80	367.2	-45.5	4.09	4.041	34	29	0.049	5	0	-1	0.1
2022-10-04 04:02:48	81	367.4	-45.6	4.092	4.044	33	29	0.048	4	1	0	0
2022-10-04 04:03:08	81	367.7	-45.6	4.094	4.045	33	29	0.049	4	0	0	0
2022-10-04 04:03:28	81	367.7	-45.6	4.096	4.047	33	29	0.049	4	0	0	0.2
2022-10-04 04:03:48	81	367.9	-45.4	4.099	4.05	33	29	0.049	4	0	-1	0
2022-10-04 04:04:08	82	368.2	-45.4	4.1	4.052	33	29	0.048	4	1	0	0.2
2022-10-04 04:04:28	82	368.2	-45.6	4.103	4.054	33	29	0.049	4	0	0	0.2
2022-10-04 04:04:48	82	368.7	-45.4	4.105	4.056	33	29	0.049	4	0	-1	0
2022-10-04 04:05:08	83	368.7	-45.4	4.107	4.058	33	29	0.049	4	1	0	0.1
2022-10-04 04:05:28	83	368.9	-45.5	4.11	4.06	33	29	0.05	4	0	0	0.1
2022-10-04 04:05:48	83	368.9	-45.6	4.112	4.062	33	29	0.05	4	0	0	0
2022-10-04 04:06:08	83	369.2	-45.6	4.114	4.064	33	29	0.05	4	0	-1	0.2
2022-10-04 04:06:28	84	369.4	-45.4	4.116	4.067	33	28	0.049	5	1	0	0.1
2022-10-04 04:06:48	84	369.7	-45.5	4.118	4.068	33	28	0.05	5	0	0	0.2
2022-10-04 04:07:08	84	369.9	-45.7	4.12	4.07	32	28	0.05	4	0	0	0
2022-10-04 04:07:28	84	370.2	-45.7	4.123	4.073	32	28	0.05	4	0	-1	0.3
2022-10-04 04:07:48	85	370.4	-45.4	4.125	4.075	32	28	0.05	4	1	0	0.1
2022-10-04 04:08:08	85	370.7	-45.5	4.127	4.078	32	28	0.049	4	0	0	0.2
2022-10-04 04:08:28	85	370.7	-45.7	4.129	4.08	32	28	0.049	4	0	0	0
2022-10-04 04:08:48	85	370.9	-45.7	4.131	4.081	32	28	0.05	4	0	-1	0.2
2022-10-04 04:09:08	86	371.2	-45.5	4.134	4.084	32	28	0.05	4	1	0	0.1
2022-10-04 04:09:28	86	371.4	-45.4	4.135	4.087	32	28	0.048	4	0	0	0.3
2022-10-04 04:09:48	86	371.7	-45.7	4.138	4.088	32	28	0.05	4	0	0	0
2022-10-04 04:10:08	86	371.7	-45.7	4.141	4.091	32	28	0.05	4	0	-1	0.2
2022-10-04 04:10:28	87	371.9	-45.5	4.142	4.092	32	28	0.05	4	1	0	0
2022-10-04 04:10:48	87	372.2	-45.5	4.144	4.095	32	28	0.049	4	0	0	0.2
2022-10-04 04:11:08	87	372.4	-45.7	4.147	4.097	32	27	0.05	5	0	0	0
2022-10-04 04:11:28	87	372.4	-45.7	4.149	4.099	32	27	0.05	5	0	-1	0.2
2022-10-04 04:11:48	88	372.7	-45.5	4.152	4.102	31	27	0.05	4	1	0	0.1
2022-10-04 04:12:08	88	372.9	-45.6	4.153	4.104	31	27	0.049	4	0	0	0.1
2022-10-04 04:12:28	88	373.2	-45.5	4.156	4.106	31	27	0.05	4	0	-1	0.2
2022-10-04 04:12:48	89	373.4	-45.7	4.158	4.108	31	27	0.05	4	1	0	0
2022-10-04 04:13:08	89	373.4	-45.7	4.16	4.111	31	27	0.049	4	0	0	0.2
2022-10-04 04:13:28	89	373.7	-45.5	4.163	4.113	31	27	0.05	4	0	-1	0
2022-10-04 04:13:48	90	373.9	-45.5	4.165	4.115	31	27	0.05	4	1	0	0.3
2022-10-04 04:14:08	90	374.2	-45.8	4.167	4.117	31	27	0.05	4	0	-1	0.1
2022-10-04 04:14:28	91	374.4	-45.7	4.168	4.119	31	27	0.049	4	1	0	0.2
2022-10-04 04:14:48	91	374.4	-45.5	4.171	4.121	31	27	0.05	4	0	0	0.2
2022-10-04 04:15:08	91	374.7	-45.7	4.174	4.124	31	27	0.05	4	0	-1	0.1
2022-10-04 04:15:28	92	374.9	-45.8	4.177	4.126	31	26	0.051	5	1	0	0.3
2022-10-04 04:15:48	92	375.2	-45.5	4.178	4.129	31	26	0.049	5	0	0	0.1
2022-10-04 04:16:08	92	375.2	-45.6	4.181	4.131	31	26	0.05	5	0	-1	0.2
2022-10-04 04:16:28	93	375.7	-45.8	4.183	4.133	31	26	0.05	5	1	0	0.1
2022-10-04 04:16:48	93	375.9	-45.7	4.185	4.134	30	26	0.051	4	0	0	0.2
2022-10-04 04:17:08	93	375.9	-45.5	4.187	4.137	30	26	0.05	4	0	0	0.1
2022-10-04 04:17:28	93	376.2	-45.6	4.19	4.14	30	26	0.05	4	0	-1	0.2
2022-10-04 04:17:48	94	376.5	-45.8	4.191	4.142	30	26	0.049	4	1	0	0
2022-10-04 04:18:08	94	376.7	-45.8	4.194	4.144	30	26	0.05	4	0	0	0.2
2022-10-04 04:18:28	94	377	-45.6	4.196	4.146	30	26	0.05	4	0	87	32
2022-10-04 14:33:18	7	315.5	-13.6	3.522	3.496	37	32	0.026	5	-87	0	8.8
2022-10-04 14:33:38	7	315.2	-4.8	3.521	3.494	37	32	0.027	5	0	0	6.2
2022-10-04 14:33:58	7	315.5	-11	3.524	3.499	36	32	0.025	4	0	0	0.1
2022-10-04 14:34:18	7	315.7	-11.1	3.526	3.5	36	32	0.026	4	0	0	0.1
2022-10-04 14:34:38	7	316	-11.2	3.527	3.5	36	31	0.027	5	0	-1	1.2
2022-10-04 14:34:58	8	316	-12.4	3.528	3.501	36	31	0.027	5	1	0	102.4
2022-10-04 14:35:18	8	320.7	-114.8	3.58	3.55	36	31	0.03	5	0	0	0.7
2022-10-04 14:35:38	8	322	-115.5	3.594	3.56	36	31	0.034	5	0	-1	1.8
2022-10-04 14:35:58	9	322.7	-113.7	3.603	3.568	36	31	0.035	5	1	0	0.5
2022-10-04 14:36:18	9	323.5	-114.2	3.611	3.574	36	31	0.037	5	0	-1	0.6
2022-10-04 14:36:38	10	324	-113.6	3.617	3.579	36	31	0.038	5	1	0	1.8
2022-10-04 14:36:58	10	324.5	-115.4	3.624	3.585	36	31	0.039	5	0	-1	0
2022-10-04 14:37:18	11	325.2	-115.4	3.629	3.592	36	31	0.037	5	1	0	1.9
2022-10-04 14:37:38	11	325.7	-113.5	3.633	3.595	36	31	0.038	5	0	0	0.1
2022-10-04 14:37:58	11	326	-113.4	3.637	3.6	36	31	0.037	5	0	-1	2.2
2022-10-04 14:38:18	12	326.5	-115.6	3.642	3.606	36	31	0.036	5	1	0	0.1
2022-10-04 14:38:38	12	327	-115.5	3.646	3.61	36	31	0.036	5	0	-1	1.9
2022-10-04 14:38:58	13	327.3	-113.6	3.649	3.614	36	31	0.035	5	1	0	1.2
2022-10-04 14:39:18	13	327.8	-114.8	3.654	3.619	36	31	0.035	5	0	-1	0.4
2022-10-04 14:39:38	14	328	-115.2	3.657	3.622	36	31	0.035	5	1	0	0.4
2022-10-04 14:39:58	14	328.3	-115.6	3.662	3.628	36	31	0.034	5	0	-1	2.2
2022-10-04 14:40:18	15	328.5	-113.4	3.664	3.63	36	31	0.034	5	1	0	1.9
2022-10-04 14:40:38	15	329	-115.3	3.668	3.635	36	31	0.033	5	0	-1	0.6
2022-10-04 14:40:58	16	329.3	-114.7	3.671	3.638	36	31	0.033	5	1	0	0.1
2022-10-04 14:41:18	16	329.8	-114.8	3.675	3.642	36	31	0.033	5	0	-1	1.6
2022-10-04 14:41:38	17	329.5	-113.2	3.672	3.641	36	31	0.031	5	1	0	2
2022-10-04 14:41:58	17	330	-115.2	3.679	3.648	36	31	0.031	5	0	-1	1
2022-10-04 14:42:18	18	330.5	-114.2	3.681	3.651	36	31	0.03	5	1	0	0.1
2022-10-04 14:42:38	18	330.5	-114.3	3.684	3.655	36	31	0.029	5	0	0	1.4
2022-10-04 14:42:58	18	330.8	-112.9	3.686	3.658	36	31	0.028	5	0	-1	1.9
2022-10-04 14:43:18	19	331.3	-114.8	3.688	3.662	36	31	0.026	5	1	0	0.2
2022-10-04 14:43:38	19	331.3	-114.6	3.691	3.665	36	31	0.026	5	0	-1	3.8
2022-10-04 14:43:58	20	331.5	-110.8	3.691	3.667	36	31	0.024	5	1	0	2.1
2022-10-04 14:44:18	20	331.5	-108.7	3.692	3.669	36	31	0.023	5	0	-1	3.2
2022-10-04 14:44:38	21	331.8	-105.5	3.692	3.669	36	31	0.023	5	1	0	2.1
2022-10-04 14:44:58	21	331.8	-103.4	3.692	3.671	36	31	0.021	5	0	-1	5.7
2022-10-04 14:45:18	22	331.8	-97.7	3.691	3.671	35	31	0.02	4	1	0	0
2022-10-04 14:45:38	22	331.8	-97.7	3.692	3.672	35	31	0.02	4	0	0	2
2022-10-04 14:45:58	22	331.8	-95.7	3.692	3.673	35	31	0.019	4	0	-1	0.8
2022-10-04 14:46:18	23	331.8	-94.9	3.694	3.675	35	31	0.019	4	1	0	4.4
2022-10-04 14:46:38	23	331.8	-90.5	3.692	3.675	35	31	0.017	4	0	-1	0
2022-10-04 14:46:58	24	331.8	-90.5	3.694	3.675	35	31	0.019	4	1	0	1.7
2022-10-04 14:47:18	24	331.8	-88.8	3.694	3.676	35	30	0.018	5	0	0	1.3
2022-10-04 14:47:38	24	331.8	-87.5	3.695	3.678	35	30	0.017	5	0	-1	1.1
2022-10-04 14:47:58	25	332	-86.4	3.695	3.678	35	30	0.017	5	1	0	1
2022-10-04 14:48:18	25	332	-87.4	3.697	3.68	35	30	0.017	5	0	0	2.5
2022-10-04 14:48:38	25	332	-84.9	3.696	3.681	35	30	0.015	5	0	0	4
2022-10-04 14:48:58	25	332	-80.9	3.696	3.68	35	30	0.016	5	0	-1	0.5
2022-10-04 14:49:18	26	332	-80.4	3.696	3.68	35	30	0.016	5	1	0	0.6
2022-10-04 14:49:38	26	332	-81	3.698	3.681	35	30	0.017	5	0	0	0
2022-10-04 14:49:58	26	332.3	-81	3.698	3.682	35	30	0.016	5	0	-1	2.3
2022-10-04 14:50:18	27	332.3	-78.7	3.699	3.683	35	30	0.016	5	1	0	1.4
2022-10-04 14:50:38	27	332.5	-80.1	3.7	3.684	35	30	0.016	5	0	0	0.4
2022-10-04 14:50:58	27	332.5	-79.7	3.702	3.686	35	30	0.016	5	0	-1	0.1
2022-10-04 14:51:18	28	332.8	-79.8	3.703	3.686	35	30	0.017	5	1	0	2.8
2022-10-04 14:51:38	28	332.5	-77	3.703	3.686	35	30	0.017	5	0	0	1.5
2022-10-04 14:51:58	28	332.8	-78.5	3.705	3.688	35	30	0.017	5	0	0	2.1
2022-10-04 14:52:18	28	332.8	-76.4	3.705	3.688	35	30	0.017	5	0	-1	1.4
2022-10-04 14:52:38	29	332.8	-75	3.705	3.688	34	30	0.017	4	1	0	1.3
2022-10-04 14:52:58	29	332.8	-73.7	3.706	3.689	34	30	0.017	4	0	0	1.8
2022-10-04 14:53:18	29	333	-75.5	3.708	3.69	34	30	0.018	4	0	-1	0.1
2022-10-04 14:53:38	30	333.3	-75.6	3.709	3.692	34	30	0.017	4	1	0	1.7
2022-10-04 14:53:58	30	333.3	-73.9	3.709	3.692	34	30	0.017	4	0	0	0.4
2022-10-04 14:54:18	30	333.3	-74.3	3.711	3.693	34	30	0.018	4	0	0	1
2022-10-04 14:54:38	30	333.5	-75.3	3.713	3.694	34	30	0.019	4	0	-1	0.2
2022-10-04 14:54:58	31	333.5	-75.5	3.714	3.696	34	30	0.018	4	1	0	2.1
2022-10-04 14:55:18	31	333.5	-73.4	3.714	3.696	34	30	0.018	4	0	0	1.7
2022-10-04 14:55:38	31	333.8	-75.1	3.716	3.698	34	30	0.018	4	0	-1	0.3
2022-10-04 14:55:58	32	334	-74.8	3.717	3.699	34	30	0.018	4	1	0	1.4
2022-10-04 14:56:18	32	334	-76.2	3.718	3.7	34	30	0.018	4	0	0	0.8
2022-10-04 14:56:38	32	334.3	-75.4	3.721	3.701	34	30	0.02	4	0	0	0.8
2022-10-04 14:56:58	32	334.3	-74.6	3.721	3.703	34	30	0.018	4	0	-1	0.5
2022-10-04 14:57:18	33	334.5	-74.1	3.722	3.703	34	29	0.019	5	1	0	0.2
2022-10-04 14:57:38	33	334.5	-73.9	3.723	3.703	34	29	0.02	5	0	0	1.5
2022-10-04 14:57:58	33	334.8	-75.4	3.725	3.705	34	29	0.02	5	0	-1	0.3
2022-10-04 14:58:18	34	334.8	-75.1	3.727	3.707	34	29	0.02	5	1	0	2
2022-10-04 14:58:38	34	334.8	-73.1	3.728	3.707	34	29	0.021	5	0	0	2
2022-10-04 14:58:58	34	335	-75.1	3.73	3.709	34	29	0.021	5	0	0	0
2022-10-04 14:59:18	34	335.3	-75.1	3.731	3.711	34	29	0.02	5	0	-1	0.2
2022-10-04 14:59:38	35	335.3	-75.3	3.733	3.711	34	29	0.022	5	1	0	2.4
2022-10-04 14:59:58	35	335.3	-72.9	3.733	3.712	34	29	0.021	5	0	0	1.7
2022-10-04 15:00:18	35	335.5	-74.6	3.736	3.714	34	29	0.022	5	0	-1	0.5
2022-10-04 15:00:38	36	335.5	-74.1	3.738	3.715	34	29	0.023	5	1	0	0.9
2022-10-04 15:00:58	36	335.8	-73.2	3.738	3.716	34	29	0.022	5	0	0	1.5
2022-10-04 15:01:18	36	336	-71.7	3.739	3.716	34	29	0.023	5	0	0	1.6
2022-10-04 15:01:38	36	336	-73.3	3.741	3.718	34	29	0.023	5	0	-1	0.4
2022-10-04 15:01:58	37	336	-72.9	3.743	3.72	34	29	0.023	5	1	0	2.2
2022-10-04 15:02:18	37	336.3	-70.7	3.743	3.719	34	29	0.024	5	0	0	0.8
2022-10-04 15:02:38	37	336.3	-71.5	3.745	3.722	34	29	0.023	5	0	-1	0.6
2022-10-04 15:02:58	38	336.5	-72.1	3.747	3.724	34	29	0.023	5	1	0	0.4
2022-10-04 15:03:18	38	336.8	-72.5	3.749	3.724	34	29	0.025	5	0	0	2.1
2022-10-04 15:03:38	38	336.8	-70.4	3.749	3.725	34	29	0.024	5	0	0	1.7
2022-10-04 15:03:58	38	337	-72.1	3.752	3.727	34	29	0.025	5	0	-1	0.3
2022-10-04 15:04:18	39	337	-71.8	3.754	3.728	34	29	0.026	5	1	0	0.4
2022-10-04 15:04:38	39	337.3	-71.4	3.755	3.73	34	29	0.025	5	0	0	1
2022-10-04 15:04:58	39	337.3	-70.4	3.757	3.731	34	29	0.026	5	0	-1	1.6
2022-10-04 15:05:18	40	337.5	-72	3.76	3.732	34	29	0.028	5	1	0	0
2022-10-04 15:05:38	40	337.8	-72	3.761	3.734	34	29	0.027	5	0	0	1.6
2022-10-04 15:05:58	40	338	-70.4	3.763	3.736	34	29	0.027	5	0	0	0.9
2022-10-04 15:06:18	40	338	-69.5	3.764	3.736	34	29	0.028	5	0	-1	1.4
2022-10-04 15:06:38	41	338	-70.9	3.765	3.738	34	29	0.027	5	1	0	0.4
2022-10-04 15:06:58	41	338.3	-70.5	3.769	3.739	34	29	0.03	5	0	0	2.3
2022-10-04 15:07:18	41	338.3	-68.2	3.769	3.74	34	29	0.029	5	0	-1	1.2
2022-10-04 15:07:38	42	338.8	-69.4	3.771	3.743	34	29	0.028	5	1	0	0.5
2022-10-04 15:07:58	42	338.8	-68.9	3.774	3.744	34	29	0.03	5	0	0	0.1
2022-10-04 15:08:18	42	339.1	-69	3.775	3.745	34	29	0.03	5	0	0	2
2022-10-04 15:08:38	42	339.1	-67	3.777	3.745	34	29	0.032	5	0	-1	1.3
2022-10-04 15:08:58	43	339.3	-68.3	3.778	3.748	34	29	0.03	5	1	0	0.1
2022-10-04 15:09:18	43	339.6	-68.4	3.781	3.749	34	29	0.032	5	0	0	1.7
2022-10-04 15:09:38	43	339.6	-66.7	3.782	3.75	34	29	0.032	5	0	-1	0.8
2022-10-04 15:09:58	44	339.8	-67.5	3.785	3.753	34	29	0.032	5	1	0	0.9
2022-10-04 15:10:18	44	339.8	-68.4	3.788	3.755	34	29	0.033	5	0	0	0.5
2022-10-04 15:10:38	44	340.1	-68.9	3.789	3.756	34	29	0.033	5	0	0	2.3
2022-10-04 15:10:58	44	340.3	-66.6	3.791	3.758	34	29	0.033	5	0	-1	1.5
2022-10-04 15:11:18	45	340.6	-68.1	3.793	3.76	34	29	0.033	5	1	0	0
2022-10-04 15:11:38	45	340.8	-68.1	3.797	3.761	34	29	0.036	5	0	0	0.2
2022-10-04 15:11:58	45	341.1	-68.3	3.798	3.764	34	29	0.034	5	0	-1	1.6
2022-10-04 15:12:18	46	341.1	-66.7	3.8	3.764	34	29	0.036	5	1	0	1.6
2022-10-04 15:12:38	46	341.6	-68.3	3.803	3.767	34	29	0.036	5	0	0	0.2
2022-10-04 15:12:58	46	341.6	-68.5	3.805	3.77	34	29	0.035	5	0	-1	1.8
2022-10-04 15:13:18	47	341.8	-66.7	3.808	3.771	34	29	0.037	5	1	0	1
2022-10-04 15:13:38	47	341.8	-67.7	3.809	3.773	34	29	0.036	5	0	0	0.8
2022-10-04 15:13:58	47	342.3	-68.5	3.813	3.775	34	29	0.038	5	0	0	0.2
2022-10-04 15:14:18	47	342.6	-68.7	3.815	3.777	34	29	0.038	5	0	-1	2.3
2022-10-04 15:14:38	48	342.6	-66.4	3.817	3.779	33	29	0.038	4	1	0	1.9
2022-10-04 15:14:58	48	342.8	-68.3	3.82	3.781	33	29	0.039	4	0	0	0.5
2022-10-04 15:15:18	48	343.1	-67.8	3.823	3.783	33	29	0.04	4	0	-1	0.1
2022-10-04 15:15:38	49	343.3	-67.9	3.825	3.785	33	29	0.04	4	1	0	1.5
2022-10-04 15:15:58	49	343.6	-66.4	3.826	3.786	33	29	0.04	4	0	0	2
2022-10-04 15:16:18	49	343.8	-68.4	3.83	3.79	33	29	0.04	4	0	-1	0.2
2022-10-04 15:16:38	50	344.1	-68.2	3.832	3.792	33	29	0.04	4	1	0	1.6
2022-10-04 15:16:58	50	344.1	-66.6	3.835	3.794	33	29	0.041	4	0	0	1.2
2022-10-04 15:17:18	50	344.3	-67.8	3.838	3.796	33	29	0.042	4	0	-1	0.7
2022-10-04 15:17:38	51	344.6	-68.5	3.841	3.799	33	29	0.042	4	1	0	0.5
2022-10-04 15:17:58	51	345.1	-69	3.844	3.802	33	29	0.042	4	0	0	0.5
2022-10-04 15:18:18	51	345.1	-68.5	3.846	3.804	33	29	0.042	4	0	-1	0
2022-10-04 15:18:38	52	345.3	-68.5	3.849	3.807	33	29	0.042	4	1	0	0
2022-10-04 15:18:58	52	345.8	-68.5	3.851	3.808	33	29	0.043	4	0	0	2.3
2022-10-04 15:19:18	52	345.8	-66.2	3.853	3.81	33	29	0.043	4	0	0	2.1
2022-10-04 15:19:38	52	346.3	-68.3	3.857	3.814	33	29	0.043	4	0	-1	0.3
2022-10-04 15:19:58	53	346.3	-68	3.86	3.816	33	29	0.044	4	1	0	0
2022-10-04 15:20:18	53	346.6	-68	3.862	3.818	33	29	0.044	4	0	0	1.2
2022-10-04 15:20:38	53	346.8	-66.8	3.864	3.82	33	29	0.044	4	0	-1	1.6
2022-10-04 15:20:58	54	347.1	-68.4	3.868	3.823	33	29	0.045	4	1	0	0.2
2022-10-04 15:21:18	54	347.3	-68.2	3.871	3.826	33	29	0.045	4	0	0	1.3
2022-10-04 15:21:38	54	347.6	-66.9	3.874	3.828	33	29	0.046	4	0	-1	0.7
2022-10-04 15:21:58	55	347.8	-67.6	3.875	3.831	33	29	0.044	4	1	0	0.7
2022-10-04 15:22:18	55	348.1	-68.3	3.879	3.833	33	29	0.046	4	0	0	0.2
2022-10-04 15:22:38	55	348.3	-68.5	3.882	3.836	33	29	0.046	4	0	0	1.9
2022-10-04 15:22:58	55	348.6	-66.6	3.884	3.838	33	29	0.046	4	0	-1	1.7
2022-10-04 15:23:18	56	348.8	-68.3	3.887	3.841	33	29	0.046	4	1	0	0.1
2022-10-04 15:23:38	56	349.1	-68.4	3.89	3.845	33	29	0.045	4	0	0	0.1
2022-10-04 15:23:58	56	349.3	-68.3	3.894	3.848	33	29	0.046	4	0	-1	2.2
2022-10-04 15:24:18	57	349.6	-66.1	3.895	3.849	33	29	0.046	4	1	0	1.4
2022-10-04 15:24:38	57	349.8	-67.5	3.898	3.852	33	29	0.046	4	0	0	0.3
2022-10-04 15:24:58	57	350.1	-67.2	3.902	3.855	33	29	0.047	4	0	-1	0.7
2022-10-04 15:25:18	58	350.3	-66.5	3.904	3.857	33	29	0.047	4	1	0	0.6
2022-10-04 15:25:38	58	350.6	-65.9	3.906	3.859	33	29	0.047	4	0	0	1.6
2022-10-04 15:25:58	58	350.8	-67.5	3.91	3.863	33	29	0.047	4	0	0	0.2
2022-10-04 15:26:18	58	351.1	-67.7	3.912	3.866	33	29	0.046	4	0	-1	1.9
2022-10-04 15:26:38	59	351.4	-65.8	3.915	3.868	33	29	0.047	4	1	0	1
2022-10-04 15:26:58	59	351.6	-66.8	3.918	3.872	33	29	0.046	4	0	0	1
2022-10-04 15:27:18	59	352.1	-67.8	3.921	3.874	33	29	0.047	4	0	-1	0.1
2022-10-04 15:27:38	60	352.1	-67.9	3.924	3.877	33	29	0.047	4	1	0	1.9
2022-10-04 15:27:58	60	352.4	-66	3.926	3.879	33	29	0.047	4	0	0	1.9
2022-10-04 15:28:18	60	352.6	-67.9	3.93	3.882	33	29	0.048	4	0	-1	0.6
2022-10-04 15:28:38	61	352.9	-67.3	3.932	3.885	33	29	0.047	4	1	0	0.7
2022-10-04 15:28:58	61	353.4	-66.6	3.935	3.887	33	29	0.048	4	0	0	0.7
2022-10-04 15:29:18	61	353.4	-65.9	3.938	3.891	33	29	0.047	4	0	0	1.6
2022-10-04 15:29:38	61	353.6	-67.5	3.942	3.894	33	29	0.048	4	0	-1	0.1
2022-10-04 15:29:58	62	354.1	-67.6	3.944	3.896	33	29	0.048	4	1	0	1.5
2022-10-04 15:30:18	62	354.1	-66.1	3.946	3.899	33	29	0.047	4	0	0	0.9
2022-10-04 15:30:38	62	354.4	-67	3.949	3.902	33	29	0.047	4	0	-1	0.8
2022-10-04 15:30:58	63	354.9	-67.8	3.953	3.905	33	29	0.048	4	1	0	0.3
2022-10-04 15:31:18	63	355.1	-68.1	3.956	3.908	33	29	0.048	4	0	0	2.1
2022-10-04 15:31:38	63	355.4	-66	3.957	3.91	33	29	0.047	4	0	-1	1.8
2022-10-04 15:31:58	64	355.6	-67.8	3.961	3.914	33	29	0.047	4	1	0	0.7
2022-10-04 15:32:18	64	355.6	-67.1	3.964	3.916	33	29	0.048	4	0	0	0.4
2022-10-04 15:32:38	64	356.1	-67.5	3.967	3.92	33	29	0.047	4	0	0	1.7
2022-10-04 15:32:58	64	356.4	-65.8	3.969	3.921	33	29	0.048	4	0	-1	1.9
2022-10-04 15:33:18	65	356.6	-67.7	3.973	3.926	33	29	0.047	4	1	0	0.6
2022-10-04 15:33:38	65	356.9	-67.1	3.975	3.928	33	29	0.047	4	0	0	0.7
2022-10-04 15:33:58	65	357.1	-66.4	3.978	3.93	33	29	0.048	4	0	-1	0.4
2022-10-04 15:34:18	66	357.4	-66.8	3.981	3.934	33	29	0.047	4	1	0	0.8
2022-10-04 15:34:38	66	357.6	-67.6	3.984	3.936	33	29	0.048	4	0	0	4.3
2022-10-04 15:34:58	66	358.1	-71.9	3.989	3.942	33	29	0.047	4	0	-1	2.1
2022-10-04 15:35:18	67	358.4	-69.8	3.992	3.945	33	28	0.047	5	1	0	0.9
2022-10-04 15:35:38	67	358.6	-70.7	3.996	3.948	33	28	0.048	5	0	0	0.6
2022-10-04 15:35:58	67	358.9	-70.1	3.998	3.95	33	28	0.048	5	0	-1	0.4
2022-10-04 15:36:18	68	359.1	-70.5	4.001	3.953	33	28	0.048	5	1	0	1.8
2022-10-04 15:36:38	68	359.4	-68.7	4.003	3.956	33	28	0.047	5	0	0	1.2
2022-10-04 15:36:58	68	359.6	-69.9	4.007	3.959	33	28	0.048	5	0	-1	0.2
2022-10-04 15:37:18	69	359.9	-69.7	4.01	3.962	33	28	0.048	5	1	0	1.2
2022-10-04 15:37:38	69	360.4	-68.5	4.012	3.965	33	28	0.047	5	0	0	0.2
2022-10-04 15:37:58	69	360.4	-68.3	4.016	3.967	33	28	0.049	5	0	-1	1.6
2022-10-04 15:38:18	70	360.6	-69.9	4.018	3.97	33	28	0.048	5	1	0	0.2
2022-10-04 15:38:38	70	361.1	-70.1	4.021	3.974	33	28	0.047	5	0	0	2
2022-10-04 15:38:58	70	361.4	-68.1	4.024	3.977	33	28	0.047	5	0	-1	1.1
2022-10-04 15:39:18	71	361.6	-69.2	4.027	3.979	33	28	0.048	5	1	0	0.6
2022-10-04 15:39:38	71	361.9	-69.8	4.032	3.983	33	28	0.049	5	0	0	0.3
2022-10-04 15:39:58	71	362.1	-70.1	4.034	3.986	33	28	0.048	5	0	-1	1.9
2022-10-04 15:40:18	72	362.4	-68.2	4.036	3.987	33	28	0.049	5	1	0	1.7
2022-10-04 15:40:38	72	362.6	-69.9	4.04	3.991	33	28	0.049	5	0	0	0.5
2022-10-04 15:40:58	72	363.1	-69.4	4.043	3.995	33	28	0.048	5	0	-1	0.3
2022-10-04 15:41:18	73	363.1	-69.1	4.046	3.997	33	28	0.049	5	1	0	0.8
2022-10-04 15:41:38	73	363.4	-68.3	4.048	4	33	28	0.048	5	0	0	1.8
2022-10-04 15:41:58	73	363.9	-70.1	4.053	4.004	33	28	0.049	5	0	-1	0
2022-10-04 15:42:18	74	364.2	-70.1	4.056	4.007	33	28	0.049	5	1	0	1.9
2022-10-04 15:42:38	74	364.4	-68.2	4.058	4.009	33	28	0.049	5	0	0	1.3
2022-10-04 15:42:58	74	364.7	-69.5	4.062	4.013	33	28	0.049	5	0	-1	0.2
2022-10-04 15:43:18	75	365.2	-69.3	4.066	4.015	33	28	0.051	5	1	0	0.4
2022-10-04 15:43:38	75	365.2	-69.7	4.068	4.019	32	28	0.049	4	0	0	2.4
2022-10-04 15:43:58	75	365.4	-67.3	4.071	4.021	32	28	0.05	4	0	-1	1.4
2022-10-04 15:44:18	76	365.7	-68.7	4.074	4.025	32	28	0.049	4	1	0	0.1
2022-10-04 15:44:38	76	365.9	-68.6	4.078	4.028	32	28	0.05	4	0	0	1.2
2022-10-04 15:44:58	76	366.4	-67.4	4.081	4.03	32	28	0.051	4	0	-1	0.5
2022-10-04 15:45:18	77	366.7	-67.9	4.083	4.033	32	28	0.05	4	1	0	1.1
2022-10-04 15:45:38	77	367.2	-69	4.087	4.037	32	28	0.05	4	0	0	0.1
2022-10-04 15:45:58	77	367.4	-68.9	4.09	4.039	32	28	0.051	4	0	-1	1.7
2022-10-04 15:46:18	78	367.4	-67.2	4.093	4.043	32	28	0.05	4	1	0	1.8
2022-10-04 15:46:38	78	367.9	-69	4.097	4.046	32	28	0.051	4	0	0	23.1
2022-10-04 15:46:58	78	367.2	-45.9	4.089	4.039	32	28	0.05	4	0	-1	0.7
2022-10-04 15:47:18	79	367.2	-46.6	4.089	4.039	32	27	0.05	5	1	0	1.9
2022-10-04 15:47:38	79	367.2	-44.7	4.089	4.039	32	27	0.05	5	0	0	1.7
2022-10-04 15:47:58	79	367.4	-46.4	4.091	4.042	32	27	0.049	5	0	0	0.2
2022-10-04 15:48:18	79	367.4	-46.6	4.092	4.044	32	27	0.048	5	0	-1	1.6
2022-10-04 15:48:38	80	367.4	-45	4.094	4.044	32	27	0.05	5	1	0	1
2022-10-04 15:48:58	80	367.7	-46	4.096	4.047	32	27	0.049	5	0	0	0.6
2022-10-04 15:49:18	80	367.9	-46.6	4.098	4.049	32	27	0.049	5	0	0	0.2
2022-10-04 15:49:38	80	368.2	-46.8	4.101	4.051	32	27	0.05	5	0	-1	1.9
2022-10-04 15:49:58	81	368.2	-44.9	4.102	4.052	32	27	0.05	5	1	0	1.7
2022-10-04 15:50:18	81	368.4	-46.6	4.105	4.055	32	27	0.05	5	0	0	0.4
2022-10-04 15:50:38	81	368.7	-46.2	4.107	4.057	32	27	0.05	5	0	0	1
2022-10-04 15:50:58	81	368.9	-45.2	4.108	4.059	32	27	0.049	5	0	-1	0.7
2022-10-04 15:51:18	82	368.9	-45.9	4.111	4.062	32	27	0.049	5	1	0	0.7
2022-10-04 15:51:38	82	369.4	-46.6	4.114	4.065	32	27	0.049	5	0	0	0.1
2022-10-04 15:51:58	82	369.4	-46.7	4.116	4.067	32	27	0.049	5	0	0	2
2022-10-04 15:52:18	82	369.4	-44.7	4.117	4.067	32	27	0.05	5	0	-1	1.8
2022-10-04 15:52:38	83	369.7	-46.5	4.12	4.07	32	27	0.05	5	1	0	0.2
2022-10-04 15:52:58	83	370.2	-46.3	4.122	4.072	32	27	0.05	5	0	0	0.5
2022-10-04 15:53:18	83	370.2	-45.8	4.124	4.074	32	27	0.05	5	0	0	0.6
2022-10-04 15:53:38	83	370.4	-45.2	4.126	4.076	31	27	0.05	4	0	-1	1.3
2022-10-04 15:53:58	84	370.7	-46.5	4.129	4.079	31	27	0.05	4	1	0	0.2
2022-10-04 15:54:18	84	370.9	-46.7	4.131	4.081	31	27	0.05	4	0	0	1.8
2022-10-04 15:54:38	84	370.9	-44.9	4.132	4.082	31	27	0.05	4	0	0	1.7
2022-10-04 15:54:58	84	371.4	-46.6	4.135	4.085	31	27	0.05	4	0	-1	0.1
2022-10-04 15:55:18	85	371.4	-46.5	4.138	4.088	31	27	0.05	4	1	0	0
2022-10-04 15:55:38	85	371.7	-46.5	4.14	4.09	31	26	0.05	5	0	0	1
2022-10-04 15:55:58	85	371.7	-45.5	4.141	4.091	31	26	0.05	5	0	0	1.1
2022-10-04 15:56:18	85	372.2	-46.6	4.144	4.094	31	26	0.05	5	0	-1	0.3
2022-10-04 15:56:38	86	372.4	-46.9	4.146	4.096	31	26	0.05	5	1	0	2.1
2022-10-04 15:56:58	86	372.4	-44.8	4.148	4.097	31	26	0.051	5	0	0	1.8
2022-10-04 15:57:18	86	372.4	-46.6	4.15	4.101	31	26	0.049	5	0	-1	0.8
2022-10-04 15:57:38	87	372.7	-45.8	4.153	4.103	31	26	0.05	5	1	0	0.6
2022-10-04 15:57:58	87	372.9	-46.4	4.155	4.106	31	26	0.049	5	0	0	1
2022-10-04 15:58:18	87	373.4	-45.4	4.157	4.107	31	26	0.05	5	0	-1	1.3
2022-10-04 15:58:38	88	373.4	-46.7	4.159	4.11	31	26	0.049	5	1	0	0.3
2022-10-04 15:58:58	88	373.7	-46.4	4.162	4.112	31	26	0.05	5	0	-1	1.7
2022-10-04 15:59:18	89	373.7	-44.7	4.163	4.113	31	26	0.05	5	1	0	1.9
2022-10-04 15:59:38	89	374.2	-46.6	4.166	4.116	31	26	0.05	5	0	0	0.3
2022-10-04 15:59:58	89	374.2	-46.3	4.168	4.118	31	26	0.05	5	0	-1	0.3
2022-10-04 16:00:18	90	374.4	-46	4.171	4.12	31	26	0.051	5	1	0	0.2
2022-10-04 16:00:38	90	374.7	-46.2	4.172	4.123	31	26	0.049	5	0	-1	0.2
2022-10-04 16:00:58	91	374.9	-46.4	4.175	4.126	31	26	0.049	5	1	0	0.3
2022-10-04 16:01:18	91	375.2	-46.7	4.177	4.128	31	26	0.049	5	0	0	1.8
2022-10-04 16:01:38	91	375.2	-44.9	4.178	4.129	31	26	0.049	5	0	-1	1.8
2022-10-04 16:01:58	92	375.4	-46.7	4.182	4.132	31	26	0.05	5	1	0	0.2
2022-10-04 16:02:18	92	375.7	-46.5	4.184	4.135	31	26	0.049	5	0	0	1.4
2022-10-04 16:02:38	92	375.9	-45.1	4.186	4.136	31	26	0.05	5	0	-1	1.2
2022-10-04 16:02:58	93	376.2	-46.3	4.188	4.138	31	26	0.05	5	1	0	0
2022-10-04 16:03:18	93	376.2	-46.3	4.191	4.141	31	26	0.05	5	0	0	0.3
2022-10-04 16:03:38	93	376.5	-46.6	4.193	4.143	31	26	0.05	5	0	-1	1.8
2022-10-04 16:03:58	94	376.7	-44.8	4.195	4.144	31	26	0.051	5	1	0	2.4
2022-10-04 16:04:18	94	377	-47.2	4.197	4.147	31	26	0.05	5	0	0	0.1
2022-10-04 16:04:38	94	377.2	-47.3	4.2	4.149	31	26	0.051	5	0	-1	1.4
2022-10-04 16:04:58	95	377.2	-45.9	4.201	4.152	31	26	0.049	5	1	0	1.5
2022-10-04 16:05:18	95	377.5	-47.4	4.204	4.153	31	26	0.051	5	0	0	0.8
2022-10-04 16:05:38	95	377.7	-46.6	4.207	4.157	31	26	0.05	5	0	72	33.9
2022-10-05 03:30:08	23	323	-12.7	3.601	3.58	37	31	0.021	6	-72	0	0.2
2022-10-05 03:30:28	23	323	-12.5	3.602	3.581	37	31	0.021	6	0	0	1.3
2022-10-05 03:30:48	23	323	-11.2	3.603	3.581	37	31	0.022	6	0	0	0.1
2022-10-05 03:31:08	23	323	-11.3	3.604	3.582	37	31	0.022	6	0	0	0.4
2022-10-05 03:31:28	23	323.2	-10.9	3.604	3.583	37	31	0.021	6	0	0	0.8
2022-10-05 03:31:48	23	323.2	-11.7	3.605	3.584	37	31	0.021	6	0	0	101.1
2022-10-05 03:32:08	23	328	-112.8	3.655	3.631	37	31	0.024	6	0	-1	0.8
2022-10-05 03:32:28	24	329	-113.6	3.666	3.642	37	31	0.024	6	1	0	0.6
2022-10-05 03:32:48	24	329.8	-113	3.674	3.648	37	32	0.026	5	0	-1	0.8
2022-10-05 03:33:08	25	330	-113.8	3.68	3.655	37	32	0.025	5	1	0	0.2
2022-10-05 03:33:28	25	330.8	-113.6	3.684	3.661	37	32	0.023	5	0	-1	0.4
2022-10-05 03:33:48	26	331.3	-114	3.688	3.665	37	32	0.023	5	1	0	0
2022-10-05 03:34:08	26	331.5	-114	3.693	3.67	37	32	0.023	5	0	-1	0.2
2022-10-05 03:34:28	27	331.8	-114.2	3.695	3.674	37	32	0.021	5	1	0	0.2
2022-10-05 03:34:48	27	332	-114	3.698	3.677	37	32	0.021	5	0	-1	0.1
2022-10-05 03:35:08	28	332.3	-114.1	3.699	3.681	37	32	0.018	5	1	0	0.8
2022-10-05 03:35:28	28	332.5	-113.3	3.702	3.684	37	32	0.018	5	0	-1	0.7
2022-10-05 03:35:48	29	332.8	-114	3.704	3.686	37	32	0.018	5	1	0	0.3
2022-10-05 03:36:08	29	333	-114.3	3.707	3.689	37	32	0.018	5	0	-1	0.7
2022-10-05 03:36:28	30	333.3	-113.6	3.709	3.692	37	32	0.017	5	1	0	1
2022-10-05 03:36:48	30	333.3	-114.6	3.711	3.693	37	32	0.018	5	0	-1	1.3
2022-10-05 03:37:08	31	333.5	-113.3	3.713	3.696	37	32	0.017	5	1	0	0.3
2022-10-05 03:37:28	31	333.8	-113.6	3.716	3.699	37	32	0.017	5	0	0	0.7
2022-10-05 03:37:48	31	334	-114.3	3.717	3.701	37	32	0.016	5	0	-1	0.7
2022-10-05 03:38:08	32	334.3	-113.6	3.72	3.702	37	32	0.018	5	1	0	0.1
2022-10-05 03:38:28	32	334.3	-113.7	3.722	3.704	37	32	0.018	5	0	-1	0.4
2022-10-05 03:38:48	33	334.5	-113.3	3.724	3.706	37	32	0.018	5	1	0	0.7
2022-10-05 03:39:08	33	334.8	-114	3.726	3.708	37	32	0.018	5	0	-1	0.1
2022-10-05 03:39:28	34	335	-114.1	3.729	3.71	37	32	0.019	5	1	0	0.5
2022-10-05 03:39:48	34	335.3	-113.6	3.73	3.71	37	32	0.02	5	0	-1	0.3
2022-10-05 03:40:08	35	335.3	-113.3	3.733	3.713	37	32	0.02	5	1	0	1.2
2022-10-05 03:40:28	35	335.5	-114.5	3.736	3.715	37	31	0.021	6	0	-1	0.9
2022-10-05 03:40:48	36	335.8	-113.6	3.737	3.717	36	31	0.02	5	1	0	0.7
2022-10-05 03:41:08	36	336	-114.3	3.74	3.72	36	31	0.02	5	0	-1	0
2022-10-05 03:41:28	37	336.3	-114.3	3.743	3.722	36	31	0.021	5	1	0	0.6
2022-10-05 03:41:48	37	336.5	-113.7	3.745	3.724	36	31	0.021	5	0	-1	0.4
2022-10-05 03:42:08	38	336.8	-114.1	3.748	3.726	36	31	0.022	5	1	0	0.2
2022-10-05 03:42:28	38	337	-114.3	3.751	3.728	36	31	0.023	5	0	0	0
2022-10-05 03:42:48	38	337	-114.3	3.753	3.731	36	31	0.022	5	0	-1	0.2
2022-10-05 03:43:08	39	337.5	-114.5	3.756	3.732	36	31	0.024	5	1	0	0.4
2022-10-05 03:43:28	39	337.5	-114.1	3.759	3.735	36	31	0.024	5	0	-1	0.4
2022-10-05 03:43:48	40	338	-113.7	3.762	3.738	36	31	0.024	5	1	0	0.6
2022-10-05 03:44:08	40	338	-114.3	3.765	3.739	36	31	0.026	5	0	-1	0.6
2022-10-05 03:44:28	41	338.3	-113.7	3.767	3.742	36	31	0.025	5	1	0	0.1
2022-10-05 03:44:48	41	338.5	-113.6	3.771	3.745	36	31	0.026	5	0	-1	0.5
2022-10-05 03:45:08	42	339.1	-114.1	3.774	3.747	36	31	0.027	5	1	0	0.2
2022-10-05 03:45:28	42	339.1	-113.9	3.777	3.749	36	31	0.028	5	0	-1	0.2
2022-10-05 03:45:48	43	339.6	-113.7	3.78	3.752	36	31	0.028	5	1	0	0.9
2022-10-05 03:46:08	43	339.8	-114.6	3.784	3.755	36	31	0.029	5	0	-1	1
2022-10-05 03:46:28	44	340.1	-113.6	3.787	3.758	36	31	0.029	5	1	0	0.8
2022-10-05 03:46:48	44	340.3	-114.4	3.791	3.761	36	31	0.03	5	0	-1	0.2
2022-10-05 03:47:08	45	340.8	-114.2	3.794	3.763	36	31	0.031	5	1	0	0.1
2022-10-05 03:47:28	45	341.1	-114.3	3.798	3.767	36	31	0.031	5	0	-1	0.1
2022-10-05 03:47:48	46	341.3	-114.2	3.801	3.769	36	31	0.032	5	1	0	0.3
2022-10-05 03:48:08	46	341.6	-113.9	3.805	3.772	36	31	0.033	5	0	0	0.3
2022-10-05 03:48:28	46	341.8	-114.2	3.808	3.775	36	31	0.033	5	0	-1	0.7
2022-10-05 03:48:48	47	342.3	-113.5	3.812	3.778	36	31	0.034	5	1	0	0.7
2022-10-05 03:49:08	47	342.6	-114.2	3.815	3.782	36	31	0.033	5	0	-1	0.1
2022-10-05 03:49:28	48	343.1	-114.1	3.819	3.784	36	31	0.035	5	1	0	0.4
2022-10-05 03:49:48	48	343.3	-114.5	3.823	3.788	36	31	0.035	5	0	-1	0.6
2022-10-05 03:50:08	49	343.6	-113.9	3.827	3.791	36	31	0.036	5	1	0	0
2022-10-05 03:50:28	49	344.1	-113.9	3.831	3.794	36	31	0.037	5	0	-1	0.1
2022-10-05 03:50:48	50	344.3	-113.8	3.835	3.798	36	31	0.037	5	1	0	0.5
2022-10-05 03:51:08	50	344.6	-114.3	3.839	3.802	36	31	0.037	5	0	-1	0.6
2022-10-05 03:51:28	51	345.1	-113.7	3.842	3.805	36	31	0.037	5	1	0	0.2
2022-10-05 03:51:48	51	345.3	-113.5	3.846	3.808	36	31	0.038	5	0	-1	0.1
2022-10-05 03:52:08	52	345.8	-113.6	3.851	3.812	36	31	0.039	5	1	0	0.2
2022-10-05 03:52:28	52	346.3	-113.8	3.854	3.816	36	31	0.038	5	0	-1	0.2
2022-10-05 03:52:48	53	346.6	-113.6	3.858	3.819	36	31	0.039	5	1	0	1.1
2022-10-05 03:53:08	53	347.1	-114.7	3.863	3.822	36	31	0.041	5	0	-1	1.2
2022-10-05 03:53:28	54	347.3	-113.5	3.866	3.826	36	31	0.04	5	1	0	0.6
2022-10-05 03:53:48	54	347.8	-114.1	3.87	3.83	36	31	0.04	5	0	-1	0.2
2022-10-05 03:54:08	55	348.1	-113.9	3.876	3.835	36	31	0.041	5	1	0	0.5
2022-10-05 03:54:28	55	348.6	-114.4	3.88	3.838	36	31	0.042	5	0	0	0.1
2022-10-05 03:54:48	55	348.8	-114.3	3.884	3.842	36	31	0.042	5	0	-1	0.1
2022-10-05 03:55:08	56	349.3	-114.2	3.888	3.847	36	32	0.041	4	1	0	0.3
2022-10-05 03:55:28	56	349.8	-113.9	3.893	3.85	36	31	0.043	5	0	-1	0.3
2022-10-05 03:55:48	57	350.1	-113.6	3.897	3.854	36	32	0.043	4	1	0	0.9
2022-10-05 03:56:08	57	350.6	-114.5	3.902	3.859	36	32	0.043	4	0	-1	0.8
2022-10-05 03:56:28	58	350.8	-113.7	3.907	3.863	36	32	0.044	4	1	0	0
2022-10-05 03:56:48	58	351.4	-113.7	3.911	3.867	36	32	0.044	4	0	-1	0.9
2022-10-05 03:57:08	59	351.6	-114.6	3.916	3.871	36	32	0.045	4	1	0	1.2
2022-10-05 03:57:28	59	352.1	-113.4	3.92	3.875	36	32	0.045	4	0	-1	1.3
2022-10-05 03:57:48	60	352.6	-114.7	3.926	3.881	36	32	0.045	4	1	0	0.7
2022-10-05 03:58:08	60	352.9	-114	3.93	3.884	36	32	0.046	4	0	-1	0.2
2022-10-05 03:58:28	61	353.4	-113.8	3.934	3.889	36	32	0.045	4	1	0	0.9
2022-10-05 03:58:48	61	353.6	-114.7	3.94	3.893	36	32	0.047	4	0	-1	1.2
2022-10-05 03:59:08	62	354.1	-113.5	3.944	3.898	36	32	0.046	4	1	0	0.9
2022-10-05 03:59:28	62	354.9	-114.4	3.949	3.902	36	32	0.047	4	0	-1	0
2022-10-05 03:59:48	63	355.1	-114.4	3.955	3.906	36	32	0.049	4	1	0	0.6
2022-10-05 04:00:08	63	355.6	-113.8	3.958	3.911	36	32	0.047	4	0	0	0.1
2022-10-05 04:00:28	63	356.1	-113.9	3.964	3.916	36	32	0.048	4	0	-1	14.4
2022-10-05 04:00:48	64	355.6	-99.5	3.963	3.915	36	32	0.048	4	1	0	0.4
2022-10-05 04:01:08	64	356.1	-99.1	3.965	3.917	36	32	0.048	4	0	-1	0.5
2022-10-05 04:01:28	65	356.4	-99.6	3.969	3.921	36	32	0.048	4	1	0	0.5
2022-10-05 04:01:48	65	356.9	-99.1	3.973	3.925	36	32	0.048	4	0	-1	0.6
2022-10-05 04:02:08	66	357.1	-99.7	3.977	3.929	36	32	0.048	4	1	0	0.5
2022-10-05 04:02:28	66	357.6	-99.2	3.982	3.933	36	32	0.049	4	0	0	0
2022-10-05 04:02:48	66	358.1	-99.2	3.986	3.938	36	32	0.048	4	0	-1	0.5
2022-10-05 04:03:08	67	358.4	-99.7	3.99	3.942	36	32	0.048	4	1	0	0.5
2022-10-05 04:03:28	67	358.9	-99.2	3.994	3.946	36	32	0.048	4	0	-1	0.6
2022-10-05 04:03:48	68	358.9	-99.8	3.999	3.951	36	32	0.048	4	1	0	0
2022-10-05 04:04:08	68	359.6	-99.8	4.004	3.955	36	32	0.049	4	0	0	0
2022-10-05 04:04:28	68	359.9	-99.8	4.008	3.959	36	32	0.049	4	0	-1	0.2
2022-10-05 04:04:48	69	360.4	-100	4.013	3.963	35	32	0.05	3	1	0	1.2
2022-10-05 04:05:08	69	360.6	-98.8	4.017	3.967	35	32	0.05	3	0	-1	1.1
2022-10-05 04:05:28	70	361.1	-99.9	4.021	3.971	35	31	0.05	4	1	0	0.5
2022-10-05 04:05:48	70	361.6	-99.4	4.026	3.976	35	31	0.05	4	0	-1	0.5
2022-10-05 04:06:08	71	361.9	-98.9	4.031	3.98	35	31	0.051	4	1	0	0.9
2022-10-05 04:06:28	71	362.4	-99.8	4.035	3.985	35	31	0.05	4	0	0	0.7
2022-10-05 04:06:48	71	362.6	-99.1	4.039	3.989	35	31	0.05	4	0	-1	0.9
2022-10-05 04:07:08	72	363.1	-100	4.044	3.994	35	31	0.05	4	1	0	0.4
2022-10-05 04:07:28	72	363.4	-99.6	4.049	3.997	35	31	0.052	4	0	-1	0.3
2022-10-05 04:07:48	73	363.9	-99.3	4.052	4.002	35	31	0.05	4	1	0	0
2022-10-05 04:08:08	73	364.4	-99.3	4.058	4.007	35	31	0.051	4	0	0	0.1
2022-10-05 04:08:28	73	364.7	-99.2	4.061	4.011	35	31	0.05	4	0	-1	0.7
2022-10-05 04:08:48	74	365.2	-99.9	4.066	4.016	35	31	0.05	4	1	0	0.4
2022-10-05 04:09:08	74	365.4	-99.5	4.071	4.02	35	31	0.051	4	0	-1	0.7
2022-10-05 04:09:28	75	365.9	-98.8	4.076	4.025	35	31	0.051	4	1	0	0.9
2022-10-05 04:09:48	75	366.2	-99.7	4.08	4.03	35	31	0.05	4	0	-1	0.3
2022-10-05 04:10:08	76	366.9	-99.4	4.085	4.034	35	31	0.051	4	1	0	0.3
2022-10-05 04:10:28	76	367.2	-99.1	4.09	4.038	35	31	0.052	4	0	0	0.3
2022-10-05 04:10:48	76	367.7	-99.4	4.095	4.042	35	31	0.053	4	0	-1	54.2
2022-10-05 04:11:08	77	366.2	-45.2	4.079	4.028	35	31	0.051	4	1	0	0.4
2022-10-05 04:11:28	77	365.7	-45.6	4.072	4.023	35	31	0.049	4	0	0	0.2
2022-10-05 04:11:48	77	365.4	-45.4	4.071	4.023	35	31	0.048	4	0	-1	0.2
2022-10-05 04:12:08	78	365.4	-45.6	4.072	4.023	35	31	0.049	4	1	0	0.6
2022-10-05 04:12:28	78	365.7	-45	4.072	4.025	35	31	0.047	4	0	0	0.8
2022-10-05 04:12:48	78	365.7	-45.8	4.074	4.026	34	31	0.048	3	0	-1	0.8
2022-10-05 04:13:08	79	365.9	-45	4.076	4.027	34	30	0.049	4	1	0	0.8
2022-10-05 04:13:28	79	365.9	-45.8	4.077	4.029	34	30	0.048	4	0	0	0.8
2022-10-05 04:13:48	79	366.2	-45	4.08	4.032	34	30	0.048	4	0	0	0.7
2022-10-05 04:14:08	79	366.4	-45.7	4.081	4.033	34	30	0.048	4	0	-1	0.6
2022-10-05 04:14:28	80	366.7	-45.1	4.084	4.035	34	30	0.049	4	1	0	0.2
2022-10-05 04:14:48	80	366.9	-44.9	4.086	4.037	34	30	0.049	4	0	0	0.7
2022-10-05 04:15:08	80	367.2	-45.6	4.088	4.038	34	30	0.05	4	0	0	0
2022-10-05 04:15:28	80	367.2	-45.6	4.089	4.041	34	30	0.048	4	0	-1	0
2022-10-05 04:15:48	81	367.4	-45.6	4.091	4.043	34	30	0.048	4	1	0	0.7
2022-10-05 04:16:08	81	367.4	-44.9	4.094	4.045	34	30	0.049	4	0	0	0.5
2022-10-05 04:16:28	81	367.7	-45.4	4.096	4.047	34	30	0.049	4	0	-1	0.4
2022-10-05 04:16:48	82	367.9	-45.8	4.099	4.05	34	30	0.049	4	1	0	0.9
2022-10-05 04:17:08	82	368.2	-44.9	4.101	4.052	34	30	0.049	4	0	0	1
2022-10-05 04:17:28	82	368.2	-45.9	4.103	4.054	33	29	0.049	4	0	0	1
2022-10-05 04:17:48	82	368.7	-44.9	4.105	4.056	33	29	0.049	4	0	-1	0.9
2022-10-05 04:18:08	83	368.7	-45.8	4.106	4.057	33	29	0.049	4	1	0	0.4
2022-10-05 04:18:28	83	368.9	-45.4	4.109	4.06	33	29	0.049	4	0	0	0.3
2022-10-05 04:18:48	83	368.9	-45.1	4.111	4.061	33	29	0.05	4	0	0	0
2022-10-05 04:19:08	83	369.4	-45.1	4.113	4.064	33	29	0.049	4	0	-1	0.3
2022-10-05 04:19:28	84	369.4	-45.4	4.115	4.066	33	29	0.049	4	1	0	0.4
2022-10-05 04:19:48	84	369.7	-45.8	4.117	4.068	33	29	0.049	4	0	0	0.8
2022-10-05 04:20:08	84	369.7	-45	4.121	4.071	33	29	0.05	4	0	0	0.8
2022-10-05 04:20:28	84	370.2	-45.8	4.122	4.072	33	29	0.05	4	0	-1	0.3
2022-10-05 04:20:48	85	370.2	-46.1	4.123	4.075	33	29	0.048	4	1	0	0.6
2022-10-05 04:21:08	85	370.4	-45.5	4.127	4.077	33	29	0.05	4	0	0	0.4
2022-10-05 04:21:28	85	370.7	-45.1	4.129	4.08	33	29	0.049	4	0	0	1
2022-10-05 04:21:48	85	370.9	-46.1	4.13	4.081	33	28	0.049	5	0	-1	0.7
2022-10-05 04:22:08	86	371.2	-45.4	4.133	4.083	32	28	0.05	4	1	0	0.4
2022-10-05 04:22:28	86	371.4	-45.8	4.135	4.085	32	28	0.05	4	0	0	0.7
2022-10-05 04:22:48	86	371.4	-45.1	4.138	4.088	32	28	0.05	4	0	0	0.4
2022-10-05 04:23:08	86	371.7	-45.5	4.139	4.09	32	28	0.049	4	0	-1	0.3
2022-10-05 04:23:28	87	371.7	-45.2	4.142	4.092	32	28	0.05	4	1	0	0.4
2022-10-05 04:23:48	87	372.2	-45.6	4.144	4.095	32	28	0.049	4	0	0	0.3
2022-10-05 04:24:08	87	372.2	-45.9	4.147	4.098	32	28	0.049	4	0	0	0.3
2022-10-05 04:24:28	87	372.4	-45.6	4.148	4.099	32	28	0.049	4	0	-1	0.3
2022-10-05 04:24:48	88	372.7	-45.3	4.151	4.102	32	28	0.049	4	1	0	0.4
2022-10-05 04:25:08	88	372.9	-45.7	4.153	4.103	32	28	0.05	4	0	-1	0.2
2022-10-05 04:25:28	89	372.9	-45.9	4.156	4.105	32	28	0.051	4	1	0	0.1
2022-10-05 04:25:48	89	373.4	-46	4.158	4.108	32	28	0.05	4	0	0	0.5
2022-10-05 04:26:08	89	373.4	-45.5	4.16	4.11	32	28	0.05	4	0	-1	0.4
2022-10-05 04:26:28	90	373.7	-45.9	4.162	4.112	32	27	0.05	5	1	0	0.6
2022-10-05 04:26:48	90	373.9	-45.3	4.164	4.115	32	27	0.049	5	0	0	0.5
2022-10-05 04:27:08	90	374.2	-45.8	4.166	4.116	31	27	0.05	4	0	-1	0.4
2022-10-05 04:27:28	91	374.4	-45.4	4.169	4.119	31	27	0.05	4	1	0	0.5
2022-10-05 04:27:48	91	374.4	-45.9	4.171	4.121	31	27	0.05	4	0	0	0.8
2022-10-05 04:28:08	91	374.7	-45.1	4.173	4.124	31	27	0.049	4	0	-1	0.8
2022-10-05 04:28:28	92	374.9	-45.9	4.175	4.125	31	27	0.05	4	1	0	0.6
2022-10-05 04:28:48	92	375.2	-45.3	4.178	4.129	31	27	0.049	4	0	0	0.3
2022-10-05 04:29:08	92	375.2	-45.6	4.18	4.131	31	27	0.049	4	0	-1	0.3
2022-10-05 04:29:28	93	375.4	-45.9	4.182	4.133	31	27	0.049	4	1	0	0.7
2022-10-05 04:29:48	93	375.7	-45.2	4.184	4.135	31	27	0.049	4	0	0	0.3
2022-10-05 04:30:08	93	375.9	-45.5	4.186	4.137	31	27	0.049	4	0	0	0.3
2022-10-05 04:30:28	93	376.2	-45.2	4.188	4.139	31	27	0.049	4	0	-1	1
2022-10-05 04:30:48	94	376.5	-46.2	4.191	4.141	31	27	0.05	4	1	0	0.9
2022-10-05 04:31:08	94	376.5	-45.3	4.193	4.143	31	27	0.05	4	0	0	0.8
2022-10-05 04:31:28	94	376.7	-46.1	4.196	4.145	31	27	0.051	4	0	-1	0.9
2022-10-05 04:31:48	95	377	-45.2	4.197	4.148	31	26	0.049	5	1	0	0.3
2022-10-05 04:32:08	95	377.2	-45.5	4.2	4.15	31	26	0.05	5	0	0	0
2022-10-05 04:32:28	95	377.5	-45.5	4.202	4.153	30	26	0.049	4	0	-1	0.6
2022-10-05 04:32:48	96	377.7	-46.1	4.205	4.154	30	26	0.051	4	1	0	0.3
2022-10-05 04:33:08	96	377.7	-45.8	4.207	4.157	30	26	0.05	4	0	0	0.2
2022-10-05 04:33:28	96	378	-45.6	4.209	4.159	30	26	0.05	4	0	0	0.3
2022-10-05 04:33:48	96	378.2	-45.9	4.211	4.162	30	26	0.049	4	0	-1	0.2
2022-10-05 04:34:08	97	378.5	-46.1	4.213	4.164	30	26	0.049	4	1	0	0.2
2022-10-05 04:34:28	97	378.7	-45.9	4.216	4.166	30	26	0.05	4	0	0	33.8
2022-10-05 04:34:48	97	377.2	-12.1	4.2	4.152	30	26	0.048	4	0	71	1.4
2022-10-05 15:05:08	26	323.5	-13.5	3.608	3.585	36	30	0.023	6	-71	0	0.2
2022-10-05 15:05:28	26	323.7	-13.7	3.611	3.588	36	30	0.023	6	0	0	1.1
2022-10-05 15:05:48	26	323.7	-12.6	3.612	3.589	36	30	0.023	6	0	0	1
2022-10-05 15:06:08	26	323.7	-11.6	3.612	3.59	36	30	0.022	6	0	0	1.7
2022-10-05 15:06:28	26	324	-13.3	3.614	3.591	36	30	0.023	6	0	0	2
2022-10-05 15:06:48	26	324	-11.3	3.614	3.59	36	31	0.024	5	0	0	104.2
2022-10-05 15:07:08	26	328.3	-115.5	3.659	3.633	36	31	0.026	5	0	0	0.9
2022-10-05 15:07:28	26	329.5	-114.6	3.673	3.646	36	31	0.027	5	0	-1	1.1
2022-10-05 15:07:48	27	330.3	-115.7	3.681	3.655	36	31	0.026	5	1	0	1.3
2022-10-05 15:08:08	27	330.8	-114.4	3.687	3.661	36	31	0.026	5	0	-1	0.5
2022-10-05 15:08:28	28	331.3	-113.9	3.69	3.667	37	31	0.023	6	1	0	0.3
2022-10-05 15:08:48	28	331.8	-113.6	3.694	3.672	37	31	0.022	6	0	-1	0.3
2022-10-05 15:09:08	29	332	-113.3	3.697	3.676	37	31	0.021	6	1	0	0.5
2022-10-05 15:09:28	29	332.5	-112.8	3.699	3.68	37	31	0.019	6	0	-1	0.5
2022-10-05 15:09:48	30	332.5	-112.3	3.702	3.682	37	31	0.02	6	1	0	1.1
2022-10-05 15:10:08	30	332.8	-111.2	3.704	3.685	37	31	0.019	6	0	-1	0.8
2022-10-05 15:10:28	31	332.8	-110.4	3.706	3.688	37	31	0.018	6	1	0	2
2022-10-05 15:10:48	31	333	-108.4	3.707	3.689	37	31	0.018	6	0	-1	0.2
2022-10-05 15:11:08	32	333.3	-108.2	3.707	3.691	37	31	0.016	6	1	0	1.1
2022-10-05 15:11:28	32	333.3	-107.1	3.71	3.693	37	31	0.017	6	0	0	0.9
2022-10-05 15:11:48	32	333.3	-106.2	3.711	3.695	37	31	0.016	6	0	-1	3
2022-10-05 15:12:08	33	333.5	-103.2	3.712	3.694	37	31	0.018	6	1	0	0.1
2022-10-05 15:12:28	33	333.5	-103.3	3.713	3.696	37	31	0.017	6	0	-1	3.1
2022-10-05 15:12:48	34	333.5	-100.2	3.714	3.697	37	31	0.017	6	1	0	1.4
2022-10-05 15:13:08	34	333.8	-98.8	3.715	3.698	37	31	0.017	6	0	0	1
2022-10-05 15:13:28	34	334	-97.8	3.717	3.699	37	31	0.018	6	0	-1	0.6
2022-10-05 15:13:48	35	334	-97.2	3.718	3.699	36	31	0.019	5	1	0	2.5
2022-10-05 15:14:08	35	334	-94.7	3.719	3.701	36	31	0.018	5	0	-1	1.5
2022-10-05 15:14:28	36	334.3	-96.2	3.721	3.702	36	31	0.019	5	1	0	0.2
2022-10-05 15:14:48	36	334.5	-96.4	3.723	3.704	36	31	0.019	5	0	0	0
2022-10-05 15:15:08	36	334.5	-96.4	3.725	3.706	36	31	0.019	5	0	-1	2.2
2022-10-05 15:15:28	37	334.8	-94.2	3.726	3.706	36	31	0.02	5	1	0	1.7
2022-10-05 15:15:48	37	335	-95.9	3.729	3.708	36	31	0.021	5	0	-1	0.3
2022-10-05 15:16:08	38	335.3	-95.6	3.73	3.711	36	31	0.019	5	1	0	1.3
2022-10-05 15:16:28	38	335.3	-96.9	3.734	3.712	36	31	0.022	5	0	0	0.9
2022-10-05 15:16:48	38	335.5	-96	3.735	3.714	36	31	0.021	5	0	-1	1
2022-10-05 15:17:08	39	335.8	-95	3.737	3.715	36	31	0.022	5	1	0	0.1
2022-10-05 15:17:28	39	336	-94.9	3.739	3.718	36	31	0.021	5	0	-1	2.3
2022-10-05 15:17:48	40	336	-92.6	3.739	3.718	36	31	0.021	5	1	0	1.3
2022-10-05 15:18:08	40	336	-93.9	3.743	3.72	36	31	0.023	5	0	0	0.4
2022-10-05 15:18:28	40	336.3	-94.3	3.744	3.723	36	31	0.021	5	0	-1	2
2022-10-05 15:18:48	41	336.5	-92.3	3.746	3.724	36	31	0.022	5	1	0	0.4
2022-10-05 15:19:08	41	336.8	-92.7	3.748	3.726	36	31	0.022	5	0	0	0.5
2022-10-05 15:19:28	41	336.8	-93.2	3.751	3.727	36	31	0.024	5	0	-1	0.1
2022-10-05 15:19:48	42	337	-93.3	3.753	3.729	36	31	0.024	5	1	0	2.6
2022-10-05 15:20:08	42	337.3	-90.7	3.755	3.73	36	31	0.025	5	0	-1	1
2022-10-05 15:20:28	43	337.5	-91.7	3.757	3.731	36	31	0.026	5	1	0	0.6
2022-10-05 15:20:48	43	337.8	-92.3	3.76	3.734	36	31	0.026	5	0	0	0.7
2022-10-05 15:21:08	43	338	-91.6	3.762	3.737	36	31	0.025	5	0	-1	2.8
2022-10-05 15:21:28	44	338	-88.8	3.763	3.737	36	31	0.026	5	1	0	2
2022-10-05 15:21:48	44	338.3	-90.8	3.767	3.739	36	31	0.028	5	0	0	0.4
2022-10-05 15:22:08	44	338.3	-90.4	3.769	3.741	36	31	0.028	5	0	-1	0.2
2022-10-05 15:22:28	45	338.5	-90.6	3.771	3.744	36	31	0.027	5	1	0	4
2022-10-05 15:22:48	45	338.8	-86.6	3.773	3.744	36	31	0.029	5	0	0	0.4
2022-10-05 15:23:08	45	339.1	-87	3.775	3.746	36	31	0.029	5	0	-1	1.1
2022-10-05 15:23:28	46	339.1	-85.9	3.777	3.748	36	31	0.029	5	1	0	0.9
2022-10-05 15:23:48	46	339.3	-85	3.779	3.749	36	31	0.03	5	0	0	1.5
2022-10-05 15:24:08	46	339.6	-83.5	3.78	3.75	36	31	0.03	5	0	-1	1.9
2022-10-05 15:24:28	47	339.8	-85.4	3.785	3.753	36	31	0.032	5	1	0	0.3
2022-10-05 15:24:48	47	339.8	-85.1	3.787	3.756	36	31	0.031	5	0	0	1.6
2022-10-05 15:25:08	47	340.1	-83.5	3.789	3.756	36	31	0.033	5	0	-1	0.8
2022-10-05 15:25:28	48	340.3	-84.3	3.792	3.758	36	31	0.034	5	1	0	0.8
2022-10-05 15:25:48	48	340.8	-85.1	3.795	3.761	36	31	0.034	5	0	0	0.3
2022-10-05 15:26:08	48	341.1	-85.4	3.798	3.764	36	31	0.034	5	0	-1	1.9
2022-10-05 15:26:28	49	341.3	-83.5	3.8	3.765	36	31	0.035	5	1	0	1
2022-10-05 15:26:48	49	341.3	-84.5	3.804	3.768	36	31	0.036	5	0	0	1
2022-10-05 15:27:08	49	341.8	-85.5	3.807	3.772	36	31	0.035	5	0	-1	30.7
2022-10-05 15:27:28	50	343.6	-116.2	3.825	3.787	36	31	0.038	5	1	0	2
2022-10-05 15:27:48	50	343.8	-114.2	3.83	3.793	36	31	0.037	5	0	-1	1.5
2022-10-05 15:28:08	51	344.3	-115.7	3.836	3.798	36	31	0.038	5	1	0	0.4
2022-10-05 15:28:28	51	345.1	-116.1	3.842	3.803	36	31	0.039	5	0	-1	0.9
2022-10-05 15:28:48	52	345.3	-117	3.846	3.808	36	31	0.038	5	1	0	0.9
2022-10-05 15:29:08	52	345.8	-116.1	3.85	3.811	36	31	0.039	5	0	-1	0.5
2022-10-05 15:29:28	53	346.3	-115.6	3.854	3.816	36	31	0.038	5	1	0	0.1
2022-10-05 15:29:48	53	346.6	-115.7	3.859	3.82	36	31	0.039	5	0	-1	1.6
2022-10-05 15:30:08	54	346.8	-114.1	3.862	3.822	36	31	0.04	5	1	0	2
2022-10-05 15:30:28	54	347.3	-116.1	3.868	3.827	36	31	0.041	5	0	-1	0.2
2022-10-05 15:30:48	55	347.8	-115.9	3.872	3.831	36	32	0.041	4	1	0	1
2022-10-05 15:31:08	55	348.1	-114.9	3.876	3.834	36	32	0.042	4	0	-1	0.1
2022-10-05 15:31:28	56	348.6	-114.8	3.88	3.838	36	32	0.042	4	1	0	1.5
2022-10-05 15:31:48	56	348.8	-116.3	3.885	3.843	36	32	0.042	4	0	-1	0.2
2022-10-05 15:32:08	57	349.3	-116.5	3.89	3.847	36	32	0.043	4	1	0	2.3
2022-10-05 15:32:28	57	349.8	-114.2	3.893	3.85	36	32	0.043	4	0	0	1.6
2022-10-05 15:32:48	57	350.1	-115.8	3.898	3.854	36	32	0.044	4	0	-1	0.3
2022-10-05 15:33:08	58	350.6	-116.1	3.903	3.86	36	32	0.043	4	1	0	0.2
2022-10-05 15:33:28	58	350.8	-115.9	3.908	3.864	36	32	0.044	4	0	-1	1.8
2022-10-05 15:33:48	59	351.4	-114.1	3.912	3.867	36	32	0.045	4	1	0	1.8
2022-10-05 15:34:08	59	351.6	-115.9	3.917	3.873	36	32	0.044	4	0	-1	0
2022-10-05 15:34:28	60	352.1	-115.9	3.922	3.876	36	32	0.046	4	1	0	1.2
2022-10-05 15:34:48	60	352.6	-114.7	3.927	3.881	36	32	0.046	4	0	-1	0.6
2022-10-05 15:35:08	61	352.9	-114.1	3.931	3.885	36	32	0.046	4	1	0	2
2022-10-05 15:35:28	61	353.6	-116.1	3.936	3.89	36	32	0.046	4	0	-1	0.1
2022-10-05 15:35:48	62	354.1	-116	3.941	3.895	36	32	0.046	4	1	0	1.4
2022-10-05 15:36:08	62	354.4	-114.6	3.945	3.899	36	32	0.046	4	0	-1	0
2022-10-05 15:36:28	63	354.9	-114.6	3.95	3.903	37	32	0.047	5	1	0	1.4
2022-10-05 15:36:48	63	355.4	-116	3.956	3.908	37	32	0.048	5	0	-1	0.3
2022-10-05 15:37:08	64	355.6	-116.3	3.961	3.914	37	32	0.047	5	1	0	1.7
2022-10-05 15:37:28	64	356.1	-114.6	3.964	3.917	37	32	0.047	5	0	0	14.2
2022-10-05 15:37:48	64	355.9	-100.4	3.963	3.916	37	32	0.047	5	0	-1	1.1
2022-10-05 15:38:08	65	356.1	-101.5	3.967	3.919	37	32	0.048	5	1	0	0.1
2022-10-05 15:38:28	65	356.6	-101.6	3.971	3.923	37	32	0.048	5	0	-1	2.2
2022-10-05 15:38:48	66	356.9	-99.4	3.974	3.926	37	32	0.048	5	1	0	1.6
2022-10-05 15:39:08	66	357.4	-101	3.979	3.931	37	32	0.048	5	0	-1	0.1
2022-10-05 15:39:28	67	357.6	-100.9	3.983	3.936	37	32	0.047	5	1	0	0.5
2022-10-05 15:39:48	67	358.1	-101.4	3.988	3.94	37	32	0.048	5	0	0	2
2022-10-05 15:40:08	67	358.4	-99.4	3.992	3.944	37	32	0.048	5	0	-1	1.8
2022-10-05 15:40:28	68	358.9	-101.2	3.997	3.948	37	32	0.049	5	1	0	0.2
2022-10-05 15:40:48	68	359.1	-101	4.001	3.953	37	32	0.048	5	0	-1	0.6
2022-10-05 15:41:08	69	359.6	-100.4	4.005	3.956	37	32	0.049	5	1	0	0.8
2022-10-05 15:41:28	69	359.9	-99.6	4.009	3.96	37	32	0.049	5	0	-1	1.7
2022-10-05 15:41:48	70	360.4	-101.3	4.014	3.965	37	32	0.049	5	1	0	0
2022-10-05 15:42:08	70	360.9	-101.3	4.019	3.969	37	32	0.05	5	0	0	1.3
2022-10-05 15:42:28	70	361.1	-100	4.023	3.973	37	32	0.05	5	0	-1	0.2
2022-10-05 15:42:48	71	361.6	-99.8	4.027	3.978	37	32	0.049	5	1	0	1.1
2022-10-05 15:43:08	71	362.1	-100.9	4.032	3.983	37	32	0.049	5	0	-1	0.6
2022-10-05 15:43:28	72	362.4	-101.5	4.037	3.987	37	32	0.05	5	1	0	2
2022-10-05 15:43:48	72	362.9	-99.5	4.04	3.991	37	32	0.049	5	0	0	0
2022-10-05 15:44:08	72	363.1	-99.5	4.045	3.994	37	32	0.051	5	0	-1	2
2022-10-05 15:44:28	73	363.9	-101.5	4.05	4.001	37	32	0.049	5	1	0	0.1
2022-10-05 15:44:48	73	364.2	-101.6	4.055	4.005	37	32	0.05	5	0	-1	2.1
2022-10-05 15:45:08	74	364.4	-99.5	4.06	4.009	37	32	0.051	5	1	0	0.4
2022-10-05 15:45:28	74	364.7	-99.9	4.06	4.01	36	32	0.05	4	0	0	0.7
2022-10-05 15:45:48	74	365.2	-100.6	4.067	4.016	36	32	0.051	4	0	-1	0.2
2022-10-05 15:46:08	75	365.9	-100.8	4.072	4.022	36	32	0.05	4	1	0	1.9
[truncated: 8,977 more rows]
