# Supplementary material for: PufCB-Auth: A lightweight continuous multi-factor authentication scheme integrated PUF with charging behavior features for EV charging
Source: PLoS One. 2026 May 15;21(5):e0344506. doi: 10.1371/journal.pone.0344506 (PMC13178865; doi:10.1371/journal.pone.0344506)
Supplement: S1 Dataset — This file contains the original data used to generate the synthetic user behavior dataset and the corresponding parameter settings for reproducing the statistical analyses and figures reported in this study. (ZIP) [file pone.0344506.s001.zip › ACL5_train.xlsx]

## Sheet: Sheet1
数据时间	SOC	总电压	总电流	电池单体电压最高值	电池单体电压最低值	最高温度值	最低温度值	电压差值	温度差值	soc前差	SOC后差	电流差
2022-03-05 03:23:38	36	328	-12.1	3.654	3.639	29	26	0.015	3	-1	0	57.7
2022-03-05 03:23:58	36	329.8	-69.8	3.666	3.651	29	26	0.015	3	0	-1	45.6
2022-03-05 03:24:18	37	333.5	-115.4	3.711	3.694	29	26	0.017	3	1	0	0.2
2022-03-05 03:24:38	37	334	-115.2	3.718	3.701	30	26	0.017	4	0	-1	0.3
2022-03-05 03:24:58	38	334.5	-115.5	3.724	3.705	30	26	0.019	4	1	0	0.1
2022-03-05 03:25:18	38	334.8	-115.6	3.727	3.709	30	26	0.018	4	0	-1	0.3
2022-03-05 03:25:38	39	335	-115.3	3.73	3.712	30	26	0.018	4	1	0	0.1
2022-03-05 03:25:58	39	335.3	-115.4	3.733	3.715	30	26	0.018	4	0	-1	0.3
2022-03-05 03:26:18	40	335.5	-115.7	3.735	3.717	30	26	0.018	4	1	-54	67.3
2022-03-05 04:15:08	94	376.5	-48.4	4.193	4.145	29	26	0.048	3	54	0	0
2022-03-05 04:15:28	94	376.7	-48.4	4.196	4.148	29	26	0.048	3	0	-1	0.1
2022-03-05 04:15:48	95	377	-48.3	4.198	4.149	29	26	0.049	3	1	0	0.2
2022-03-05 04:16:08	95	377.2	-48.5	4.2	4.152	29	26	0.048	3	0	0	0
2022-03-05 04:16:28	95	377.2	-48.5	4.202	4.154	29	26	0.048	3	0	0	0.1
2022-03-05 04:16:48	95	377.5	-48.4	4.204	4.156	29	26	0.048	3	0	-1	0
2022-03-05 04:17:08	96	377.7	-48.4	4.207	4.159	29	26	0.048	3	1	0	0
2022-03-05 04:17:28	96	378	-48.4	4.21	4.161	29	26	0.049	3	0	0	0
2022-03-05 04:17:48	96	378	-48.4	4.211	4.163	29	26	0.048	3	0	0	0.1
2022-03-05 04:18:08	96	378.5	-48.5	4.214	4.167	29	26	0.047	3	0	-1	0.1
2022-03-05 04:18:28	97	378.5	-48.4	4.216	4.168	29	26	0.048	3	1	0	34
2022-03-05 04:18:48	97	377	-14.4	4.2	4.153	29	26	0.047	3	0	0	0.1
2022-03-05 04:19:08	97	376.7	-14.5	4.197	4.15	29	26	0.047	3	0	0	0
2022-03-05 04:19:28	97	376.5	-14.5	4.195	4.148	29	26	0.047	3	0	0	0
2022-03-05 04:19:48	97	376.5	-14.5	4.194	4.148	29	26	0.046	3	0	0	0
2022-03-05 04:20:08	97	376.5	-14.5	4.194	4.147	29	26	0.047	3	0	0	0.1
2022-03-05 04:20:28	97	376.5	-14.4	4.194	4.147	29	26	0.047	3	0	0	0.1
2022-03-05 04:20:48	97	376.5	-14.5	4.194	4.148	29	26	0.046	3	0	0	0
2022-03-05 04:21:08	97	376.5	-14.5	4.194	4.148	29	26	0.046	3	0	0	0
2022-03-05 04:21:28	97	376.5	-14.5	4.194	4.149	29	26	0.045	3	0	0	0.1
2022-03-05 04:21:48	97	376.5	-14.4	4.195	4.147	29	26	0.048	3	0	0	0.1
2022-03-05 04:22:08	97	376.5	-14.5	4.195	4.149	29	26	0.046	3	0	0	0
2022-03-05 04:22:28	97	376.5	-14.5	4.196	4.149	29	26	0.047	3	0	0	0
2022-03-05 04:22:48	97	376.7	-14.5	4.196	4.15	29	26	0.046	3	0	0	0
2022-03-05 04:23:08	97	376.7	-14.5	4.197	4.15	29	26	0.047	3	0	0	0.1
2022-03-05 04:23:28	97	376.7	-14.4	4.198	4.151	29	26	0.047	3	0	0	0.1
2022-03-05 04:23:48	97	376.7	-14.5	4.198	4.151	29	26	0.047	3	0	0	0
2022-03-05 04:24:08	97	377	-14.5	4.198	4.152	29	26	0.046	3	0	0	0.1
2022-03-05 04:24:28	97	377	-14.4	4.199	4.152	29	26	0.047	3	0	0	0.1
2022-03-05 04:24:48	97	377	-14.5	4.199	4.153	29	26	0.046	3	0	0	0
2022-03-05 04:25:08	97	377	-14.5	4.2	4.153	29	26	0.047	3	0	0	0
2022-03-05 04:25:28	97	377	-14.5	4.2	4.154	29	26	0.046	3	0	0	0
2022-03-05 04:25:48	97	377	-14.5	4.201	4.155	29	26	0.046	3	0	0	0.1
2022-03-05 04:26:08	97	377.2	-14.4	4.202	4.155	29	26	0.047	3	0	38	103.7
2022-03-05 14:58:38	59	349.6	-118.1	3.894	3.848	33	28	0.046	5	-38	-1	0.3
2022-03-05 14:58:58	60	350.1	-118.4	3.899	3.853	33	28	0.046	5	1	0	0.1
2022-03-05 14:59:18	60	350.6	-118.3	3.905	3.859	33	28	0.046	5	0	-1	0.3
2022-03-05 14:59:38	61	350.8	-118	3.91	3.864	33	28	0.046	5	1	-34	68.3
2022-03-05 15:33:38	95	377.2	-49.7	4.2	4.151	28	25	0.049	3	34	0	0
2022-03-05 15:33:58	95	377.2	-49.7	4.202	4.153	28	25	0.049	3	0	0	50.1
2022-03-05 15:34:18	95	377.5	0.4	4.205	4.156	28	25	0.049	3	0	-2	15.3
2022-03-06 04:07:28	97	376.2	-14.9	4.193	4.147	28	26	0.046	2	2	0	0
2022-03-06 04:07:48	97	376.2	-14.9	4.193	4.146	28	26	0.047	2	0	0	0.2
2022-03-06 04:08:08	97	376.5	-15.1	4.193	4.146	28	26	0.047	2	0	0	0.4
2022-03-06 04:08:28	97	376.5	-14.7	4.193	4.146	28	26	0.047	2	0	0	0.2
2022-03-06 04:08:48	97	376.5	-14.5	4.193	4.147	28	26	0.046	2	0	0	0.2
2022-03-06 04:09:08	97	376.5	-14.7	4.193	4.148	28	26	0.045	2	0	0	0.3
2022-03-06 04:09:28	97	376.5	-14.4	4.194	4.147	28	26	0.047	2	0	0	0.4
2022-03-06 04:09:48	97	376.5	-14.8	4.194	4.148	28	26	0.046	2	0	0	0.2
2022-03-06 04:10:08	97	376.5	-15	4.195	4.148	28	26	0.047	2	0	0	0.1
2022-03-06 04:10:28	97	376.5	-15.1	4.195	4.148	28	26	0.047	2	0	0	0.6
2022-03-06 04:10:48	97	376.5	-14.5	4.195	4.149	28	26	0.046	2	0	0	0.5
2022-03-06 04:11:08	97	376.7	-15	4.196	4.15	28	26	0.046	2	0	0	0.4
2022-03-06 04:11:28	97	376.7	-14.6	4.197	4.15	28	26	0.047	2	0	0	0
2022-03-06 04:11:48	97	376.7	-14.6	4.197	4.151	28	26	0.046	2	0	0	0.4
2022-03-06 04:12:08	97	376.7	-15	4.198	4.152	28	26	0.046	2	0	0	0.4
2022-03-06 04:12:28	97	377	-14.6	4.199	4.153	28	26	0.046	2	0	0	0.2
2022-03-06 04:12:48	97	377	-14.8	4.199	4.152	28	26	0.047	2	0	0	0.3
2022-03-06 04:13:08	97	377	-15.1	4.2	4.154	28	26	0.046	2	0	0	0
2022-03-06 04:13:28	97	377	-15.1	4.2	4.154	28	26	0.046	2	0	0	0.3
2022-03-06 04:13:48	97	377	-14.8	4.201	4.155	28	26	0.046	2	0	0	0.2
2022-03-06 04:14:08	97	377.2	-15	4.202	4.155	28	26	0.047	2	0	0	0.5
2022-03-06 04:14:28	97	377.2	-14.5	4.202	4.156	28	26	0.046	2	0	0	0.5
2022-03-06 04:14:48	97	377.2	-15	4.203	4.156	28	26	0.047	2	0	0	0.5
2022-03-06 04:15:08	97	377.2	-14.5	4.203	4.157	28	26	0.046	2	0	0	0.6
2022-03-06 04:15:28	97	377.2	-15.1	4.203	4.157	28	26	0.046	2	0	0	0.4
2022-03-06 04:15:48	97	377.2	-14.7	4.205	4.159	28	26	0.046	2	0	-1	0
2022-03-06 04:16:08	98	377.5	-14.7	4.205	4.16	28	26	0.045	2	1	0	0.1
2022-03-06 04:16:28	98	377.5	-14.8	4.206	4.16	28	26	0.046	2	0	0	0.2
2022-03-06 04:16:48	98	377.5	-15	4.207	4.16	28	26	0.047	2	0	0	0.3
2022-03-06 04:17:08	98	377.7	-14.7	4.207	4.161	28	26	0.046	2	0	0	0.2
2022-03-06 04:17:28	98	377.7	-14.5	4.208	4.162	28	26	0.046	2	0	0	0.5
2022-03-06 04:17:48	98	377.7	-15	4.209	4.162	28	26	0.047	2	0	0	0.3
2022-03-06 04:18:08	98	377.7	-14.7	4.209	4.163	28	26	0.046	2	0	0	0.2
2022-03-06 04:18:28	98	377.7	-14.9	4.21	4.164	28	26	0.046	2	0	0	0.3
2022-03-06 04:18:48	98	378	-14.6	4.21	4.164	28	26	0.046	2	0	0	0.2
2022-03-06 04:19:08	98	378	-14.8	4.212	4.165	28	26	0.047	2	0	0	0.1
2022-03-06 04:19:28	98	378	-14.9	4.212	4.165	28	26	0.047	2	0	0	0.3
2022-03-06 04:19:48	98	378	-14.6	4.213	4.166	28	26	0.047	2	0	43	102.9
2022-03-06 15:18:58	55	345.8	-117.5	3.853	3.812	32	28	0.041	4	-43	-1	0.2
2022-03-06 15:19:18	56	346.3	-117.3	3.857	3.816	32	28	0.041	4	1	0	0.5
2022-03-06 15:19:38	56	346.6	-117.8	3.863	3.822	32	28	0.041	4	0	-1	0.3
2022-03-06 15:19:58	57	347.3	-118.1	3.867	3.827	32	29	0.04	3	1	0	0.2
2022-03-06 15:20:18	57	347.8	-117.9	3.872	3.831	32	29	0.041	3	0	0	0
2022-03-06 15:20:38	57	347.8	-117.9	3.873	3.831	32	29	0.042	3	0	-1	0.3
2022-03-06 15:20:58	58	348.1	-117.6	3.88	3.837	32	29	0.043	3	1	0	0.1
2022-03-06 15:21:18	58	348.8	-117.7	3.885	3.843	33	29	0.042	4	0	-1	0
2022-03-06 15:21:38	59	349.3	-117.7	3.89	3.848	33	29	0.042	4	1	-34	67.6
2022-03-06 15:54:38	93	375.7	-50.1	4.186	4.135	29	25	0.051	4	34	0	0
2022-03-06 15:54:58	93	376.2	-50.1	4.188	4.139	29	25	0.049	4	0	0	0.4
2022-03-06 15:55:18	93	376.2	-49.7	4.189	4.141	28	25	0.048	3	0	-1	0
2022-03-06 15:55:38	94	376.5	-49.7	4.192	4.144	28	25	0.048	3	1	0	0.1
2022-03-06 15:55:58	94	376.5	-49.8	4.194	4.145	28	25	0.049	3	0	0	0.1
2022-03-06 15:56:18	94	376.7	-49.7	4.196	4.148	28	25	0.048	3	0	1	1.1
2022-03-07 03:57:38	93	376.2	-48.6	4.188	4.14	28	26	0.048	2	-1	-1	0.5
2022-03-07 03:57:58	94	376.2	-49.1	4.19	4.142	28	26	0.048	2	1	0	0.6
2022-03-07 03:58:18	94	376.5	-48.5	4.193	4.144	28	26	0.049	2	0	0	0.3
2022-03-07 03:58:38	94	376.7	-48.8	4.195	4.146	28	26	0.049	2	0	-1	0
2022-03-07 03:58:58	95	377	-48.8	4.198	4.15	28	26	0.048	2	1	0	0.1
2022-03-07 03:59:18	95	377.2	-48.9	4.199	4.151	28	26	0.048	2	0	0	0.1
2022-03-07 03:59:38	95	377.2	-48.8	4.202	4.154	28	26	0.048	2	0	0	0.3
2022-03-07 03:59:58	95	377.5	-48.5	4.205	4.156	28	26	0.049	2	0	-1	0.4
2022-03-07 04:00:18	96	377.7	-48.9	4.206	4.158	28	26	0.048	2	1	0	0.4
2022-03-07 04:00:38	96	378	-49.3	4.209	4.161	28	26	0.048	2	0	0	0.6
2022-03-07 04:00:58	96	378.2	-48.7	4.211	4.163	28	26	0.048	2	0	-1	0.3
2022-03-07 04:01:18	97	378.2	-49	4.214	4.165	28	26	0.049	2	1	0	0.1
2022-03-07 04:01:38	97	378.5	-49.1	4.217	4.169	28	26	0.048	2	0	0	34.5
2022-03-07 04:01:58	97	377	-14.6	4.199	4.152	28	26	0.047	2	0	42	105.6
2022-03-07 15:16:08	55	347.1	-120.2	3.863	3.826	32	29	0.037	3	-42	-1	1.5
2022-03-07 15:16:28	56	347.3	-118.7	3.867	3.828	32	29	0.039	3	1	0	1.7
2022-03-07 15:16:48	56	347.6	-117	3.87	3.832	32	29	0.038	3	0	-1	0.1
2022-03-07 15:17:08	57	347.8	-117.1	3.874	3.835	32	29	0.039	3	1	0	0.1
2022-03-07 15:17:28	57	348.1	-117.2	3.879	3.839	32	29	0.04	3	0	0	0
2022-03-07 15:17:48	57	348.6	-117.2	3.883	3.843	32	29	0.04	3	0	-1	0.3
2022-03-07 15:18:08	58	349.1	-117.5	3.888	3.846	32	29	0.042	3	1	0	0.2
2022-03-07 15:18:28	58	349.3	-117.7	3.892	3.852	32	29	0.04	3	0	-1	0.1
2022-03-07 15:18:48	59	350.1	-117.8	3.897	3.855	32	30	0.042	2	1	0	0.2
2022-03-07 15:19:08	59	350.3	-117.6	3.901	3.859	32	30	0.042	2	0	-1	0.4
2022-03-07 15:19:28	60	350.8	-118	3.907	3.863	32	30	0.044	2	1	0	0.4
2022-03-07 15:19:48	60	351.4	-117.6	3.911	3.868	33	30	0.043	3	0	-1	0.3
2022-03-07 15:20:08	61	351.6	-117.9	3.916	3.873	33	30	0.043	3	1	0	0.2
2022-03-07 15:20:28	61	352.1	-117.7	3.921	3.877	33	30	0.044	3	0	-1	0.2
2022-03-07 15:20:48	62	352.6	-117.9	3.926	3.881	33	30	0.045	3	1	0	0.2
2022-03-07 15:21:08	62	352.9	-118.1	3.931	3.886	33	30	0.045	3	0	-1	0
2022-03-07 15:21:38	63	353.6	-118.1	3.938	3.893	33	30	0.045	3	1	0	0.1
2022-03-07 15:21:58	63	354.1	-118.2	3.943	3.898	33	30	0.045	3	0	-1	0.3
2022-03-07 15:22:18	64	354.6	-117.9	3.949	3.903	33	30	0.046	3	1	0	0.1
2022-03-07 15:22:38	64	354.9	-118	3.953	3.908	33	30	0.045	3	0	-1	0
2022-03-07 15:22:58	65	355.4	-118	3.959	3.912	33	30	0.047	3	1	0	0.2
2022-03-07 15:23:18	65	356.1	-118.2	3.964	3.917	33	30	0.047	3	0	-1	15.1
2022-03-07 15:23:38	66	355.9	-103.1	3.962	3.916	33	30	0.046	3	1	0	0.2
2022-03-07 15:23:58	66	356.1	-102.9	3.966	3.919	33	30	0.047	3	0	0	0.1
2022-03-07 15:24:18	66	356.4	-103	3.969	3.923	33	30	0.046	3	0	-1	0.2
2022-03-07 15:24:38	67	356.9	-103.2	3.973	3.927	33	30	0.046	3	1	0	0
2022-03-07 15:24:58	67	357.1	-103.2	3.978	3.932	33	30	0.046	3	0	-1	0
2022-03-07 15:25:18	68	357.6	-103.2	3.982	3.935	33	30	0.047	3	1	0	0.2
2022-03-07 15:25:38	68	358.1	-103	3.987	3.94	33	30	0.047	3	0	0	0.1
2022-03-07 15:25:58	68	358.4	-102.9	3.992	3.944	33	30	0.048	3	0	-1	0.1
2022-03-07 15:26:18	69	358.9	-103	3.996	3.949	33	30	0.047	3	1	0	0.1
2022-03-07 15:26:38	69	359.1	-103.1	4.001	3.953	33	30	0.048	3	0	-1	0.2
2022-03-07 15:26:58	70	359.6	-103.3	4.005	3.957	33	30	0.048	3	1	-23	53.7
2022-03-07 15:51:58	93	376.2	-49.6	4.188	4.14	28	26	0.048	2	23	-1	0
2022-03-07 15:52:18	94	376.5	-49.6	4.191	4.142	28	26	0.049	2	1	0	0
2022-03-07 15:52:38	94	376.5	-49.6	4.194	4.145	28	26	0.049	2	0	0	0
2022-03-07 15:52:58	94	376.7	-49.6	4.196	4.147	28	26	0.049	2	0	-1	0
2022-03-07 15:53:18	95	377	-49.6	4.198	4.15	28	26	0.048	2	1	0	0.1
2022-03-07 15:53:38	95	377.2	-49.5	4.2	4.152	28	26	0.048	2	0	0	0.1
2022-03-07 15:53:58	95	377.2	-49.6	4.203	4.154	28	26	0.049	2	0	57	34.8
2022-03-08 03:21:48	38	328.3	-14.8	3.657	3.642	26	23	0.015	3	-57	0	0.2
2022-03-08 03:22:08	38	328.5	-15	3.659	3.645	26	23	0.014	3	0	0	0.2
2022-03-08 03:22:28	38	328.8	-14.8	3.66	3.646	26	23	0.014	3	0	0	0.5
2022-03-08 03:22:48	38	328.8	-15.3	3.662	3.647	26	23	0.015	3	0	0	0.6
2022-03-08 03:23:08	38	329	-14.7	3.662	3.648	26	23	0.014	3	0	0	0.6
2022-03-08 03:23:28	38	329	-15.3	3.663	3.649	26	23	0.014	3	0	0	104.4
2022-03-08 03:23:48	38	334	-119.7	3.717	3.7	26	23	0.017	3	0	-1	0.6
2022-03-08 03:24:08	39	335	-120.3	3.727	3.71	26	23	0.017	3	1	0	0.4
2022-03-08 03:24:28	39	335.5	-119.9	3.734	3.716	27	24	0.018	3	0	-1	0.1
2022-03-08 03:24:48	40	336	-119.8	3.739	3.72	27	24	0.019	3	1	0	0.3
2022-03-08 03:25:08	40	336.3	-120.1	3.742	3.723	27	24	0.019	3	0	-1	0.7
2022-03-08 03:25:28	41	336.3	-119.4	3.745	3.725	27	24	0.02	3	1	0	0.2
2022-03-08 03:25:48	41	336.8	-119.2	3.748	3.728	27	24	0.02	3	0	-1	0.6
2022-03-08 03:26:08	42	337	-119.8	3.752	3.732	27	24	0.02	3	1	0	0.5
2022-03-08 03:26:28	42	337	-119.3	3.755	3.733	27	24	0.022	3	0	-1	0.4
2022-03-08 03:26:48	43	337.5	-118.9	3.758	3.737	27	24	0.021	3	1	0	0.5
2022-03-08 03:27:08	43	338	-119.4	3.761	3.739	27	24	0.022	3	0	-1	0.5
2022-03-08 03:27:28	44	338	-118.9	3.764	3.741	27	24	0.023	3	1	0	0.2
2022-03-08 03:27:48	44	338.3	-118.7	3.767	3.744	27	24	0.023	3	0	-1	0.2
2022-03-08 03:28:08	45	338.8	-118.9	3.771	3.748	28	24	0.023	4	1	0	0
2022-03-08 03:28:28	45	339.1	-118.9	3.774	3.75	28	25	0.024	3	0	-1	0.4
2022-03-08 03:28:48	46	339.3	-119.3	3.778	3.753	28	25	0.025	3	1	0	0.2
2022-03-08 03:29:08	46	339.6	-119.1	3.781	3.755	28	25	0.026	3	0	-1	0.3
2022-03-08 03:29:28	47	339.8	-119.4	3.785	3.759	28	25	0.026	3	1	0	0.2
2022-03-08 03:29:48	47	340.3	-119.2	3.789	3.761	28	25	0.028	3	0	-1	0.3
2022-03-08 03:30:08	48	340.6	-119.5	3.792	3.765	28	25	0.027	3	1	0	0.2
2022-03-08 03:30:28	48	341.1	-119.7	3.796	3.769	28	25	0.027	3	0	0	0.2
2022-03-08 03:30:48	48	341.3	-119.5	3.8	3.771	28	25	0.029	3	0	-1	0.5
2022-03-08 03:31:08	49	341.8	-120	3.805	3.775	28	25	0.03	3	1	0	0.3
2022-03-08 03:31:28	49	342.1	-120.3	3.81	3.779	29	25	0.031	4	0	-1	0
2022-03-08 03:31:48	50	342.3	-120.3	3.814	3.783	29	26	0.031	3	1	0	0.3
2022-03-08 03:32:08	50	343.1	-120	3.817	3.786	29	26	0.031	3	0	-1	0.5
2022-03-08 03:32:28	51	343.3	-120.5	3.822	3.79	29	26	0.032	3	1	0	0.4
2022-03-08 03:32:48	51	343.8	-120.1	3.827	3.793	29	26	0.034	3	0	-1	0
2022-03-08 03:33:08	52	344.1	-120.1	3.832	3.797	29	26	0.035	3	1	0	0.1
2022-03-08 03:33:28	52	344.6	-120	3.837	3.802	29	26	0.035	3	0	-1	0.1
2022-03-08 03:33:48	53	344.8	-120.1	3.84	3.805	29	26	0.035	3	1	0	0.6
2022-03-08 03:34:08	53	345.3	-120.7	3.845	3.809	29	26	0.036	3	0	-1	0.7
2022-03-08 03:34:28	54	345.6	-120	3.85	3.813	29	26	0.037	3	1	0	0.2
2022-03-08 03:34:48	54	346.1	-120.2	3.855	3.817	30	26	0.038	4	0	-1	0.2
2022-03-08 03:35:08	55	346.6	-120	3.859	3.822	30	27	0.037	3	1	0	0.7
2022-03-08 03:35:28	55	347.1	-120.7	3.864	3.826	30	27	0.038	3	0	-1	0.6
2022-03-08 03:35:48	56	347.3	-120.1	3.868	3.828	30	27	0.04	3	1	0	0.7
2022-03-08 03:36:08	56	347.8	-120.8	3.873	3.833	30	27	0.04	3	0	-1	0.4
2022-03-08 03:36:28	57	348.1	-120.4	3.878	3.838	30	27	0.04	3	1	0	0.3
2022-03-08 03:36:48	57	348.6	-120.1	3.882	3.841	30	27	0.041	3	0	-1	0.3
2022-03-08 03:37:08	58	349.1	-120.4	3.886	3.846	30	27	0.04	3	1	-12	17.4
2022-03-08 03:46:08	70	359.6	-103	4.004	3.957	32	29	0.047	3	12	0	0.7
2022-03-08 03:46:28	70	359.9	-103.7	4.009	3.961	32	29	0.048	3	0	-1	0.9
2022-03-08 03:46:48	71	360.4	-102.8	4.013	3.966	32	29	0.047	3	1	0	0
2022-03-08 03:47:08	71	360.6	-102.8	4.017	3.97	32	29	0.047	3	0	0	0.8
2022-03-08 03:47:28	71	361.1	-103.6	4.022	3.975	32	29	0.047	3	0	-1	0.2
2022-03-08 03:47:48	72	361.6	-103.4	4.027	3.98	32	29	0.047	3	1	0	0.6
2022-03-08 03:48:08	72	361.9	-102.8	4.031	3.983	32	29	0.048	3	0	-1	0.5
2022-03-08 03:48:28	73	362.4	-103.3	4.036	3.987	32	29	0.049	3	1	0	0.1
2022-03-08 03:48:48	73	362.9	-103.2	4.041	3.993	32	29	0.048	3	0	0	0
2022-03-08 03:49:08	73	363.4	-103.2	4.046	3.997	32	29	0.049	3	0	-1	0.2
2022-03-08 03:49:28	74	363.6	-103	4.05	4.003	32	29	0.047	3	1	0	0.7
2022-03-08 03:49:48	74	363.9	-103.7	4.055	4.006	32	29	0.049	3	0	-1	0.5
2022-03-08 03:50:08	75	364.7	-103.2	4.06	4.012	32	29	0.048	3	1	0	0.1
2022-03-08 03:50:28	75	365.2	-103.1	4.065	4.016	32	29	0.049	3	0	0	0.2
2022-03-08 03:50:48	75	365.4	-103.3	4.069	4.02	32	29	0.049	3	0	-1	0.1
2022-03-08 03:51:08	76	365.9	-103.4	4.074	4.026	32	29	0.048	3	1	0	0.8
2022-03-08 03:51:28	76	366.4	-102.6	4.079	4.029	31	29	0.05	2	0	-1	0.7
2022-03-08 03:51:48	77	366.7	-103.3	4.083	4.034	31	29	0.049	2	1	0	0.7
2022-03-08 03:52:08	77	367.2	-102.6	4.089	4.04	31	29	0.049	2	0	-1	0.2
2022-03-08 03:52:28	78	367.4	-102.8	4.094	4.044	31	29	0.05	2	1	0	0.4
2022-03-08 03:52:48	78	368.2	-103.2	4.099	4.049	31	28	0.05	3	0	0	55.8
2022-03-08 03:53:08	78	365.4	-47.4	4.071	4.024	31	28	0.047	3	0	-1	0
2022-03-08 03:53:28	79	365.2	-47.4	4.069	4.022	31	28	0.047	3	1	0	0
2022-03-08 03:53:48	79	365.4	-47.4	4.069	4.022	31	28	0.047	3	0	0	0.1
2022-03-08 03:54:08	79	365.4	-47.3	4.07	4.024	31	28	0.046	3	0	0	0.3
2022-03-08 03:54:28	79	365.4	-47.6	4.072	4.025	31	28	0.047	3	0	0	0.4
2022-03-08 03:54:48	79	365.7	-48	4.073	4.027	31	28	0.046	3	0	-1	1
2022-03-08 03:55:08	80	365.9	-47	4.075	4.029	30	28	0.046	2	1	0	0.3
2022-03-08 03:55:28	80	365.9	-47.3	4.077	4.031	30	28	0.046	2	0	0	0.5
2022-03-08 03:55:48	80	366.2	-47.8	4.079	4.032	30	28	0.047	2	0	0	0.6
2022-03-08 03:56:08	80	366.4	-47.2	4.081	4.036	30	28	0.045	2	0	-1	0
2022-03-08 03:56:28	81	366.7	-47.2	4.083	4.037	30	27	0.046	3	1	0	0.2
2022-03-08 03:56:48	81	366.9	-47.4	4.086	4.039	30	27	0.047	3	0	0	0.4
2022-03-08 03:57:08	81	367.2	-47.8	4.088	4.043	30	27	0.045	3	0	0	0.7
2022-03-08 03:57:28	81	367.2	-47.1	4.09	4.043	30	27	0.047	3	0	-1	0.5
2022-03-08 03:57:48	82	367.4	-47.6	4.093	4.045	30	27	0.048	3	1	0	0.3
2022-03-08 03:58:08	82	367.7	-47.3	4.095	4.048	30	27	0.047	3	0	0	0.5
2022-03-08 03:58:28	82	367.9	-47.8	4.098	4.051	30	27	0.047	3	0	0	0.6
2022-03-08 03:58:48	82	367.9	-47.2	4.099	4.053	29	27	0.046	2	0	0	0.2
2022-03-08 03:59:08	82	368.2	-47.4	4.102	4.055	29	27	0.047	2	0	-1	0.1
2022-03-08 03:59:28	83	368.4	-47.5	4.104	4.058	29	27	0.046	2	1	0	0.1
2022-03-08 03:59:48	83	368.7	-47.4	4.107	4.06	29	27	0.047	2	0	0	0.3
2022-03-08 04:00:08	83	368.9	-47.7	4.109	4.061	29	27	0.048	2	0	0	3.8
2022-03-08 04:00:28	83	368.9	-43.9	4.108	4.061	29	27	0.047	2	0	-1	5.2
2022-03-08 04:00:48	84	369.4	-49.1	4.113	4.066	29	26	0.047	3	1	0	0.5
2022-03-08 04:01:08	84	369.4	-49.6	4.117	4.069	29	26	0.048	3	0	0	0.4
2022-03-08 04:01:28	84	369.7	-49.2	4.119	4.072	29	26	0.047	3	0	0	0.5
2022-03-08 04:01:48	84	369.9	-49.7	4.122	4.073	29	26	0.049	3	0	-1	0.1
2022-03-08 04:02:08	85	370.2	-49.6	4.124	4.076	29	26	0.048	3	1	0	0.4
2022-03-08 04:02:28	85	370.4	-49.2	4.126	4.079	28	26	0.047	2	0	0	0
2022-03-08 04:02:48	85	370.7	-49.2	4.129	4.081	28	26	0.048	2	0	0	0.4
2022-03-08 04:03:08	85	370.9	-49.6	4.132	4.083	28	26	0.049	2	0	-1	0
2022-03-08 04:03:28	86	371.2	-49.6	4.133	4.086	28	26	0.047	2	1	0	0.1
2022-03-08 04:03:48	86	371.4	-49.5	4.136	4.088	28	26	0.048	2	0	0	0.2
2022-03-08 04:04:08	86	371.4	-49.3	4.138	4.09	28	26	0.048	2	0	0	0
2022-03-08 04:04:28	86	371.7	-49.3	4.141	4.092	28	26	0.049	2	0	-1	0.3
2022-03-08 04:04:48	87	371.9	-49	4.143	4.095	28	26	0.048	2	1	0	0.2
2022-03-08 04:05:08	87	372.2	-49.2	4.146	4.097	28	26	0.049	2	0	0	0
2022-03-08 04:05:28	87	372.2	-49.2	4.148	4.099	28	26	0.049	2	0	0	0.1
2022-03-08 04:05:48	87	372.4	-49.1	4.15	4.101	28	26	0.049	2	0	-1	0.7
2022-03-08 04:06:08	88	372.7	-49.8	4.153	4.105	28	26	0.048	2	1	0	0.9
2022-03-08 04:06:28	88	372.9	-48.9	4.155	4.106	28	26	0.049	2	0	-1	0.6
2022-03-08 04:06:48	89	373.4	-49.5	4.158	4.109	28	26	0.049	2	1	0	0
2022-03-08 04:07:08	89	373.4	-49.5	4.159	4.112	28	26	0.047	2	0	0	0.5
2022-03-08 04:07:28	89	373.7	-49	4.161	4.113	28	26	0.048	2	0	-1	0
2022-03-08 04:07:48	90	373.7	-49	4.163	4.116	28	26	0.047	2	1	0	0.1
2022-03-08 04:08:08	90	374.2	-48.9	4.167	4.117	28	26	0.05	2	0	0	0.6
2022-03-08 04:08:28	90	374.2	-49.5	4.17	4.121	28	26	0.049	2	0	-1	0.1
2022-03-08 04:08:48	91	374.4	-49.6	4.172	4.123	28	25	0.049	3	1	0	0.6
2022-03-08 04:09:08	91	374.7	-49	4.174	4.125	28	25	0.049	3	0	0	0.1
2022-03-08 04:09:28	91	374.9	-48.9	4.176	4.128	28	25	0.048	3	0	-1	0.2
2022-03-08 04:09:48	92	375.2	-49.1	4.178	4.13	28	25	0.048	3	1	0	0.3
2022-03-08 04:10:08	92	375.2	-49.4	4.181	4.133	28	25	0.048	3	0	-1	0
2022-03-08 04:10:28	93	375.4	-49.4	4.183	4.134	28	25	0.049	3	1	0	0.1
2022-03-08 04:10:48	93	375.7	-49.5	4.185	4.138	28	25	0.047	3	0	0	0.5
2022-03-08 04:11:08	93	375.9	-49	4.188	4.141	28	25	0.047	3	0	0	0.2
2022-03-08 04:11:28	93	376.2	-49.2	4.19	4.143	28	25	0.047	3	0	-1	0.2
2022-03-08 04:11:48	94	376.5	-49.4	4.192	4.144	28	25	0.048	3	1	0	0.4
2022-03-08 04:12:08	94	376.5	-49	4.195	4.147	28	25	0.048	3	0	0	0.3
2022-03-08 04:12:28	94	377	-49.3	4.197	4.148	28	25	0.049	3	0	-1	0
2022-03-08 04:12:48	95	377.2	-49.3	4.199	4.151	28	25	0.048	3	1	0	0.2
2022-03-08 04:13:08	95	377.2	-49.1	4.202	4.153	28	25	0.049	3	0	0	0.2
2022-03-08 04:13:28	95	377.2	-49.3	4.204	4.155	28	25	0.049	3	0	-1	0.4
2022-03-08 04:13:48	96	377.7	-48.9	4.207	4.158	28	25	0.049	3	1	0	0.4
2022-03-08 04:14:08	96	377.7	-49.3	4.209	4.16	28	25	0.049	3	0	0	0.2
2022-03-08 04:14:28	96	378	-49.5	4.212	4.162	28	25	0.05	3	0	0	0.5
2022-03-08 04:14:48	96	378.5	-49	4.214	4.166	28	25	0.048	3	0	-1	0.3
2022-03-08 04:15:08	97	378.5	-49.3	4.216	4.167	28	25	0.049	3	1	0	34.6
2022-03-08 04:15:28	97	377	-14.7	4.199	4.152	28	25	0.047	3	0	0	0.1
2022-03-08 04:15:48	97	376.7	-14.8	4.196	4.149	28	25	0.047	3	0	0	0.1
2022-03-08 04:16:08	97	376.5	-14.9	4.195	4.147	28	25	0.048	3	0	0	0.2
2022-03-08 04:16:28	97	376.5	-14.7	4.194	4.147	28	25	0.047	3	0	0	0.3
2022-03-08 04:16:48	97	376.5	-15	4.193	4.146	28	25	0.047	3	0	0	0.2
2022-03-08 04:17:08	97	376.5	-15.2	4.193	4.147	28	25	0.046	3	0	0	0.5
2022-03-08 04:17:28	97	376.5	-14.7	4.193	4.146	28	25	0.047	3	0	0	0.1
2022-03-08 04:17:48	97	376.5	-14.6	4.193	4.147	28	25	0.046	3	0	0	0.2
2022-03-08 04:18:08	97	376.5	-14.8	4.194	4.147	28	25	0.047	3	0	0	0.2
2022-03-08 04:18:28	97	376.5	-15	4.193	4.148	28	25	0.045	3	0	0	0.2
2022-03-08 04:18:48	97	376.5	-15.2	4.195	4.148	28	25	0.047	3	0	0	0.1
2022-03-08 04:19:08	97	376.5	-15.1	4.195	4.148	28	25	0.047	3	0	0	0.3
2022-03-08 04:19:28	97	376.5	-14.8	4.195	4.148	28	25	0.047	3	0	0	0.1
2022-03-08 04:19:48	97	376.5	-14.7	4.196	4.15	28	25	0.046	3	0	0	0.3
2022-03-08 04:20:08	97	376.5	-15	4.196	4.15	28	25	0.046	3	0	0	0
2022-03-08 04:20:28	97	376.7	-15	4.197	4.15	28	25	0.047	3	0	0	0.3
2022-03-08 04:20:48	97	376.7	-14.7	4.197	4.151	28	25	0.046	3	0	0	0.2
2022-03-08 04:21:08	97	376.7	-14.9	4.197	4.151	28	25	0.046	3	0	0	0.2
2022-03-08 04:21:28	97	377	-15.1	4.199	4.153	28	25	0.046	3	0	0	0.1
2022-03-08 04:21:48	97	377	-15	4.199	4.153	28	25	0.046	3	0	0	0.4
2022-03-08 04:22:08	97	377	-14.6	4.2	4.153	28	25	0.047	3	0	0	0.3
2022-03-08 04:22:28	97	377	-14.9	4.2	4.155	28	25	0.045	3	0	0	0.3
2022-03-08 04:22:48	97	377	-14.6	4.201	4.155	28	25	0.046	3	0	0	0.5
2022-03-08 04:23:08	97	377.2	-15.1	4.201	4.155	28	25	0.046	3	0	0	0.5
2022-03-08 04:23:28	97	377.2	-14.6	4.202	4.155	28	25	0.047	3	0	0	0.5
2022-03-08 04:23:48	97	377.2	-15.1	4.203	4.157	28	25	0.046	3	0	0	0.2
2022-03-08 04:24:08	97	377.2	-14.9	4.203	4.158	28	25	0.045	3	0	0	0.2
2022-03-08 04:24:28	97	377.2	-14.7	4.204	4.159	28	25	0.045	3	0	0	0.4
2022-03-08 04:24:48	97	377.2	-15.1	4.205	4.158	28	25	0.047	3	0	0	0.2
2022-03-08 04:25:08	97	377.5	-14.9	4.205	4.159	28	25	0.046	3	0	-1	0.1
2022-03-08 04:25:28	98	377.5	-14.8	4.205	4.16	28	25	0.045	3	1	0	0.2
2022-03-08 04:25:48	98	377.7	-14.6	4.207	4.161	28	25	0.046	3	0	0	0.5
2022-03-08 04:26:08	98	377.7	-15.1	4.207	4.161	28	25	0.046	3	0	83	0.3
2022-03-08 15:18:48	15	321	-15.4	3.579	3.555	29	26	0.024	3	-83	0	0.1
2022-03-08 15:19:08	15	321.2	-15.5	3.581	3.557	29	26	0.024	3	0	0	0
2022-03-08 15:19:28	15	321.5	-15.5	3.582	3.559	29	26	0.023	3	0	0	0
2022-03-08 15:19:48	15	321.5	-15.5	3.583	3.559	29	26	0.024	3	0	0	105
2022-03-08 15:20:08	15	326.5	-120.5	3.635	3.61	29	26	0.025	3	0	0	0.3
2022-03-08 15:20:28	15	327.8	-120.2	3.65	3.626	29	26	0.024	3	0	-1	0
2022-03-08 15:20:48	16	328.3	-120.2	3.658	3.634	30	26	0.024	4	1	-1	0.1
2022-03-08 15:21:08	17	329	-120.3	3.665	3.641	30	26	0.024	4	1	0	0
2022-03-08 15:21:28	17	329.5	-120.3	3.672	3.647	30	26	0.025	4	0	0	0.1
2022-03-08 15:21:48	17	330	-120.2	3.677	3.652	30	27	0.025	3	0	-1	1.7
2022-03-08 15:22:08	18	330.5	-118.5	3.68	3.656	30	27	0.024	3	1	0	1.6
2022-03-08 15:22:28	18	330.8	-116.9	3.684	3.659	30	27	0.025	3	0	-1	1.4
2022-03-08 15:22:48	19	330.8	-115.5	3.686	3.664	30	27	0.022	3	1	0	1.1
2022-03-08 15:23:08	19	331.3	-114.4	3.688	3.666	30	27	0.022	3	0	-1	0.9
2022-03-08 15:23:28	20	331.3	-113.5	3.69	3.669	30	27	0.021	3	1	0	1.6
2022-03-08 15:23:48	20	331.5	-111.9	3.691	3.672	30	27	0.019	3	0	-1	2.9
2022-03-08 15:24:08	21	331.8	-109	3.692	3.674	30	27	0.018	3	1	0	2.6
2022-03-08 15:24:28	21	331.8	-106.4	3.693	3.674	30	27	0.019	3	0	-1	1.4
2022-03-08 15:24:48	22	331.8	-105	3.694	3.676	30	27	0.018	3	1	0	0.7
2022-03-08 15:25:08	22	332	-104.3	3.694	3.678	30	27	0.016	3	0	-1	2.3
2022-03-08 15:25:28	23	332	-102	3.695	3.678	30	27	0.017	3	1	0	1.7
2022-03-08 15:25:48	23	332	-100.3	3.696	3.68	30	27	0.016	3	0	0	0.8
2022-03-08 15:26:08	23	332	-99.5	3.696	3.681	30	27	0.015	3	0	-1	1.3
2022-03-08 15:26:28	24	332	-98.2	3.698	3.682	30	27	0.016	3	1	0	1.4
2022-03-08 15:26:48	24	332	-96.8	3.697	3.682	30	27	0.015	3	0	-1	0.1
2022-03-08 15:27:08	25	332.3	-96.9	3.699	3.684	30	27	0.015	3	1	0	0.3
2022-03-08 15:27:28	25	332.5	-96.6	3.7	3.685	30	27	0.015	3	0	0	0
2022-03-08 15:27:48	25	332.5	-96.6	3.702	3.686	30	27	0.016	3	0	-1	0.4
2022-03-08 15:28:08	26	332.8	-96.2	3.702	3.687	30	27	0.015	3	1	0	1.4
2022-03-08 15:28:28	26	332.8	-94.8	3.703	3.688	30	27	0.015	3	0	0	1.5
2022-03-08 15:28:48	26	332.8	-93.3	3.704	3.689	30	27	0.015	3	0	-1	0.5
2022-03-08 15:29:08	27	332.8	-92.8	3.705	3.69	30	27	0.015	3	1	0	0.1
2022-03-08 15:29:28	27	333	-92.9	3.706	3.691	31	27	0.015	4	0	-1	0.1
2022-03-08 15:29:48	28	333.3	-93	3.707	3.692	31	27	0.015	4	1	0	0.1
2022-03-08 15:30:08	28	333.3	-92.9	3.709	3.694	31	27	0.015	4	0	0	0.1
2022-03-08 15:30:28	28	333.3	-92.8	3.71	3.695	31	28	0.015	3	0	-1	0.1
2022-03-08 15:30:48	29	333.3	-92.9	3.712	3.696	31	28	0.016	3	1	0	0.2
2022-03-08 15:31:08	29	333.5	-92.7	3.713	3.697	31	28	0.016	3	0	0	0
2022-03-08 15:31:28	29	333.5	-92.7	3.714	3.698	31	28	0.016	3	0	-1	0.2
2022-03-08 15:31:48	30	334	-92.5	3.716	3.7	31	28	0.016	3	1	0	0.2
2022-03-08 15:32:08	30	334	-92.3	3.717	3.701	31	28	0.016	3	0	0	0.4
2022-03-08 15:32:28	30	334	-91.9	3.719	3.701	31	28	0.018	3	0	-1	0.4
2022-03-08 15:32:48	31	334	-91.5	3.72	3.703	31	28	0.017	3	1	0	0.4
2022-03-08 15:33:08	31	334.3	-91.1	3.722	3.705	31	28	0.017	3	0	-1	0
2022-03-08 15:33:28	32	334.5	-91.1	3.723	3.705	31	28	0.018	3	1	0	0
2022-03-08 15:33:48	32	334.5	-91.1	3.724	3.707	31	28	0.017	3	0	0	0
2022-03-08 15:34:08	32	334.8	-91.1	3.726	3.708	31	28	0.018	3	0	-1	4.1
2022-03-08 15:34:28	33	335	-95.2	3.729	3.711	31	28	0.018	3	1	0	0
2022-03-08 15:34:48	33	335.3	-95.2	3.731	3.714	31	28	0.017	3	0	-26	9.1
2022-03-08 15:54:18	59	353.4	-104.3	3.936	3.891	33	30	0.045	3	26	0	0
2022-03-08 15:54:38	59	353.9	-104.3	3.941	3.896	33	30	0.045	3	0	-1	4.2
2022-03-08 15:54:58	60	354.4	-108.5	3.947	3.902	33	30	0.045	3	1	0	0.1
2022-03-08 15:55:18	60	354.9	-108.6	3.952	3.907	33	30	0.045	3	0	0	0.2
2022-03-08 15:55:38	60	355.4	-108.4	3.956	3.911	33	30	0.045	3	0	-1	50.5
2022-03-08 15:55:58	61	353.9	-57.9	3.943	3.899	33	30	0.044	3	1	0	46.1
2022-03-08 15:56:18	61	355.9	-104	3.964	3.918	33	30	0.046	3	0	-1	0
2022-03-08 15:56:38	62	356.4	-104	3.968	3.922	33	30	0.046	3	1	0	0.4
2022-03-08 15:56:58	62	356.9	-103.6	3.973	3.926	33	30	0.047	3	0	-1	0.1
2022-03-08 15:57:18	63	357.1	-103.7	3.977	3.93	33	30	0.047	3	1	26	88.5
2022-03-09 03:08:08	37	328	-15.2	3.656	3.64	26	23	0.016	3	-26	0	0.5
2022-03-09 03:08:28	37	328.3	-14.7	3.657	3.642	26	23	0.015	3	0	0	0
2022-03-09 03:08:48	37	328.5	-14.7	3.658	3.644	26	23	0.014	3	0	0	0.1
2022-03-09 03:09:08	37	328.5	-14.8	3.659	3.645	26	23	0.014	3	0	0	0.1
2022-03-09 03:09:28	37	328.5	-14.7	3.66	3.646	26	23	0.014	3	0	-1	0.1
2022-03-09 03:09:48	38	328.5	-14.8	3.661	3.647	26	23	0.014	3	1	0	106.2
2022-03-09 03:10:08	38	334	-121	3.718	3.701	26	23	0.017	3	0	0	0.1
2022-03-09 03:10:28	38	334.8	-120.9	3.728	3.711	26	23	0.017	3	0	-1	0.5
2022-03-09 03:10:48	39	335.5	-120.4	3.734	3.716	26	23	0.018	3	1	0	0.4
2022-03-09 03:11:08	39	335.8	-120.8	3.738	3.72	26	23	0.018	3	0	-1	0.6
2022-03-09 03:11:28	40	336.3	-120.2	3.741	3.722	26	23	0.019	3	1	0	0.2
2022-03-09 03:11:48	40	336.3	-120	3.745	3.725	27	23	0.02	4	0	-1	0.8
2022-03-09 03:12:08	41	336.8	-120.8	3.748	3.728	27	24	0.02	3	1	0	0.5
2022-03-09 03:12:28	41	337	-120.3	3.753	3.731	27	24	0.022	3	0	-1	0.2
2022-03-09 03:12:48	42	337.3	-120.1	3.755	3.734	27	24	0.021	3	1	0	0.3
2022-03-09 03:13:08	42	337.5	-120.4	3.758	3.737	27	24	0.021	3	0	-1	0.5
2022-03-09 03:13:28	43	338	-119.9	3.761	3.739	27	24	0.022	3	1	0	0.4
2022-03-09 03:13:48	43	338.3	-120.3	3.764	3.742	27	24	0.022	3	0	-1	0.3
2022-03-09 03:14:08	44	338.3	-120.6	3.77	3.745	27	24	0.025	3	1	0	0.4
2022-03-09 03:14:28	44	338.5	-120.2	3.772	3.747	27	24	0.025	3	0	-1	0.6
2022-03-09 03:14:48	45	339.1	-119.6	3.774	3.749	27	24	0.025	3	1	0	1.2
2022-03-09 03:15:08	45	339.3	-120.8	3.777	3.753	27	24	0.024	3	0	-1	0
2022-03-09 03:15:28	46	339.6	-120.8	3.781	3.756	28	24	0.025	4	1	0	0.3
2022-03-09 03:15:48	46	340.1	-120.5	3.785	3.759	28	25	0.026	3	0	-1	0.9
2022-03-09 03:16:08	47	340.3	-119.6	3.788	3.763	28	25	0.025	3	1	0	0.1
2022-03-09 03:16:28	47	340.6	-119.5	3.792	3.765	28	25	0.027	3	0	-1	0.3
2022-03-09 03:16:48	48	340.8	-119.2	3.795	3.768	28	25	0.027	3	1	0	0
2022-03-09 03:17:08	48	341.3	-119.2	3.8	3.771	28	25	0.029	3	0	-1	0.8
2022-03-09 03:17:28	49	341.6	-120	3.804	3.775	28	25	0.029	3	1	0	0.1
2022-03-09 03:17:48	49	341.8	-119.9	3.808	3.778	28	25	0.03	3	0	-1	0.2
2022-03-09 03:18:08	50	342.3	-120.1	3.811	3.781	28	25	0.03	3	1	0	0.5
2022-03-09 03:18:28	50	342.6	-119.6	3.816	3.785	28	25	0.031	3	0	0	0.6
2022-03-09 03:18:48	50	343.1	-120.2	3.821	3.789	29	25	0.032	4	0	-1	0.2
2022-03-09 03:19:08	51	343.6	-120	3.825	3.793	29	26	0.032	3	1	0	0.2
2022-03-09 03:19:28	51	343.8	-119.8	3.83	3.796	29	26	0.034	3	0	-1	0.6
2022-03-09 03:19:48	52	344.3	-120.4	3.836	3.8	29	26	0.036	3	1	0	0.1
2022-03-09 03:20:08	52	344.8	-120.3	3.84	3.804	29	26	0.036	3	0	-1	0
2022-03-09 03:20:28	53	345.1	-120.3	3.843	3.808	29	26	0.035	3	1	0	0.7
2022-03-09 03:20:48	53	345.6	-121	3.847	3.812	29	26	0.035	3	0	-1	0.9
2022-03-09 03:21:08	54	345.8	-120.1	3.852	3.815	29	26	0.037	3	1	0	0.6
2022-03-09 03:21:28	54	346.3	-120.7	3.857	3.819	29	26	0.038	3	0	-1	1
2022-03-09 03:21:48	55	346.6	-119.7	3.861	3.824	29	26	0.037	3	1	0	1.2
2022-03-09 03:22:08	55	347.1	-120.9	3.865	3.826	30	26	0.039	4	0	-1	0.6
2022-03-09 03:22:28	56	347.3	-120.3	3.87	3.831	30	27	0.039	3	1	0	0.5
2022-03-09 03:22:48	56	347.8	-120.8	3.874	3.835	30	27	0.039	3	0	-1	0
2022-03-09 03:23:08	57	348.1	-120.8	3.879	3.839	30	27	0.04	3	1	0	0.8
2022-03-09 03:23:28	57	348.6	-120	3.883	3.843	30	27	0.04	3	0	-1	0.8
2022-03-09 03:23:48	58	349.1	-120.8	3.888	3.847	30	27	0.041	3	1	0	0.1
2022-03-09 03:24:08	58	349.3	-120.7	3.892	3.85	30	27	0.042	3	0	-1	0.8
2022-03-09 03:24:28	59	349.8	-119.9	3.898	3.855	30	27	0.043	3	1	0	0.9
2022-03-09 03:24:48	59	350.3	-120.8	3.902	3.86	30	27	0.042	3	0	-1	0.6
2022-03-09 03:25:08	60	350.8	-120.2	3.905	3.863	31	27	0.042	4	1	0	0.7
2022-03-09 03:25:28	60	351.1	-120.9	3.911	3.868	31	27	0.043	4	0	-1	0.9
2022-03-09 03:25:48	61	351.6	-120	3.917	3.874	31	28	0.043	3	1	0	0.2
2022-03-09 03:26:08	61	352.1	-119.8	3.922	3.877	31	28	0.045	3	0	0	1.1
2022-03-09 03:26:28	61	352.4	-120.9	3.925	3.881	31	28	0.044	3	0	-1	0
2022-03-09 03:26:48	62	352.9	-120.9	3.931	3.886	31	28	0.045	3	1	0	0.6
2022-03-09 03:27:08	62	353.4	-120.3	3.936	3.89	31	28	0.046	3	0	-1	0.2
2022-03-09 03:27:28	63	353.6	-120.1	3.94	3.895	31	28	0.045	3	1	0	0.4
2022-03-09 03:27:48	63	354.1	-120.5	3.946	3.9	31	28	0.046	3	0	-1	0.7
2022-03-09 03:28:08	64	354.6	-119.8	3.95	3.904	31	28	0.046	3	1	0	0.4
2022-03-09 03:28:28	64	354.9	-120.2	3.956	3.909	32	28	0.047	4	0	-1	1.1
2022-03-09 03:28:48	65	355.6	-119.1	3.96	3.914	32	28	0.046	4	1	0	0.5
2022-03-09 03:29:08	65	356.1	-118.6	3.965	3.918	32	29	0.047	3	0	-1	15.9
2022-03-09 03:29:28	66	355.6	-102.7	3.962	3.916	32	29	0.046	3	1	0	0.3
2022-03-09 03:29:48	66	356.1	-103	3.965	3.918	32	29	0.047	3	0	0	0.5
2022-03-09 03:30:08	66	356.4	-103.5	3.969	3.922	32	29	0.047	3	0	-1	0.5
2022-03-09 03:30:28	67	356.6	-103	3.972	3.926	32	29	0.046	3	1	0	0
2022-03-09 03:30:48	67	357.1	-103	3.978	3.93	32	29	0.048	3	0	-1	0.7
2022-03-09 03:31:08	68	357.4	-103.7	3.983	3.935	32	29	0.048	3	1	0	0.6
2022-03-09 03:31:28	68	358.1	-103.1	3.987	3.94	32	29	0.047	3	0	-1	0
2022-03-09 03:31:48	69	358.4	-103.1	3.991	3.944	32	29	0.047	3	1	0	0.3
2022-03-09 03:32:08	69	358.9	-102.8	3.996	3.948	32	29	0.048	3	0	0	0.8
2022-03-09 03:32:28	69	359.1	-103.6	4	3.953	32	29	0.047	3	0	-1	0.7
2022-03-09 03:32:48	70	359.6	-102.9	4.004	3.957	32	29	0.047	3	1	0	0.3
2022-03-09 03:33:08	70	359.9	-103.2	4.009	3.961	32	29	0.048	3	0	-1	0.1
2022-03-09 03:33:28	71	360.4	-103.3	4.015	3.966	32	29	0.049	3	1	0	0.3
2022-03-09 03:33:48	71	360.6	-103	4.02	3.971	32	29	0.049	3	0	0	0.7
2022-03-09 03:34:08	71	361.1	-103.7	4.023	3.976	32	29	0.047	3	0	-1	0
2022-03-09 03:34:28	72	361.6	-103.7	4.028	3.98	32	29	0.048	3	1	0	0.5
2022-03-09 03:34:48	72	361.9	-103.2	4.032	3.984	32	29	0.048	3	0	-1	0.6
2022-03-09 03:35:08	73	362.4	-102.6	4.037	3.989	32	29	0.048	3	1	0	0.4
2022-03-09 03:35:28	73	362.9	-103	4.042	3.993	32	29	0.049	3	0	0	0.1
2022-03-09 03:35:48	73	363.1	-102.9	4.047	3.999	32	29	0.048	3	0	-1	0
2022-03-09 03:36:08	74	363.9	-102.9	4.051	4.003	32	29	0.048	3	1	0	0.5
2022-03-09 03:36:28	74	364.2	-103.4	4.056	4.009	32	29	0.047	3	0	-1	0.6
2022-03-09 03:36:48	75	364.7	-102.8	4.061	4.012	32	29	0.049	3	1	0	0.3
2022-03-09 03:37:08	75	364.9	-103.1	4.065	4.018	32	29	0.047	3	0	-1	0.7
2022-03-09 03:37:28	76	365.4	-102.4	4.071	4.022	32	29	0.049	3	1	0	0.6
2022-03-09 03:37:48	76	365.9	-103	4.075	4.027	32	29	0.048	3	0	0	0.3
2022-03-09 03:38:08	76	366.2	-103.3	4.08	4.031	32	29	0.049	3	0	-1	0.4
2022-03-09 03:38:28	77	366.7	-102.9	4.085	4.036	32	29	0.049	3	1	0	0.6
2022-03-09 03:38:48	77	367.2	-102.3	4.089	4.04	31	29	0.049	2	0	-1	0.8
2022-03-09 03:39:08	78	367.7	-103.1	4.094	4.045	31	29	0.049	2	1	0	56
2022-03-09 03:39:28	78	366.2	-47.1	4.086	4.036	31	29	0.05	2	0	0	0.7
2022-03-09 03:39:48	78	365.4	-47.8	4.071	4.024	31	28	0.047	3	0	-1	0.5
2022-03-09 03:40:08	79	365.2	-47.3	4.069	4.022	31	28	0.047	3	1	0	0.3
2022-03-09 03:40:28	79	365.2	-47.6	4.069	4.023	31	28	0.046	3	0	0	0.1
2022-03-09 03:40:48	79	365.4	-47.7	4.071	4.024	31	28	0.047	3	0	0	0
2022-03-09 03:41:08	79	365.7	-47.7	4.072	4.026	31	28	0.046	3	0	0	0.2
2022-03-09 03:41:28	79	365.7	-47.5	4.074	4.028	31	28	0.046	3	0	-1	0.6
2022-03-09 03:41:48	80	365.9	-46.9	4.076	4.03	31	28	0.046	3	1	0	0.1
2022-03-09 03:42:08	80	366.2	-47	4.078	4.031	30	28	0.047	2	0	0	0
2022-03-09 03:42:28	80	366.2	-47	4.08	4.033	30	28	0.047	2	0	0	0.9
2022-03-09 03:42:48	80	366.4	-47.9	4.082	4.036	30	28	0.046	2	0	-1	0
2022-03-09 03:43:08	81	366.7	-47.9	4.084	4.038	30	28	0.046	2	1	0	0.3
2022-03-09 03:43:28	81	366.9	-47.6	4.087	4.04	30	27	0.047	3	0	0	0.6
2022-03-09 03:43:48	81	367.2	-47	4.089	4.041	30	27	0.048	3	0	0	0.6
2022-03-09 03:44:08	81	367.4	-47.6	4.091	4.044	30	27	0.047	3	0	-1	0.1
2022-03-09 03:44:28	82	367.4	-47.5	4.093	4.046	30	27	0.047	3	1	0	0.3
2022-03-09 03:44:48	82	367.7	-47.8	4.095	4.048	30	27	0.047	3	0	0	0.7
2022-03-09 03:45:08	82	367.9	-47.1	4.098	4.051	30	27	0.047	3	0	0	0.4
2022-03-09 03:45:28	82	367.9	-47.5	4.1	4.053	30	27	0.047	3	0	-1	0.2
2022-03-09 03:45:48	83	368.2	-47.7	4.102	4.055	29	27	0.047	2	1	0	0.4
2022-03-09 03:46:08	83	368.7	-47.3	4.105	4.058	29	27	0.047	2	0	0	0.7
2022-03-09 03:46:28	83	368.7	-48	4.107	4.06	29	27	0.047	2	0	0	0.3
2022-03-09 03:46:48	83	368.9	-47.7	4.109	4.062	29	27	0.047	2	0	-1	0.6
2022-03-09 03:47:08	84	368.9	-47.1	4.111	4.064	29	27	0.047	2	1	0	2.1
2022-03-09 03:47:28	84	369.4	-49.2	4.114	4.067	29	26	0.047	3	0	0	0
2022-03-09 03:47:48	84	369.7	-49.2	4.118	4.07	29	26	0.048	3	0	0	0.6
2022-03-09 03:48:08	84	369.9	-49.8	4.12	4.073	29	26	0.047	3	0	0	0.5
2022-03-09 03:48:28	84	370.2	-49.3	4.123	4.075	29	26	0.048	3	0	-1	0.2
2022-03-09 03:48:48	85	370.4	-49.1	4.125	4.077	29	26	0.048	3	1	0	0.6
2022-03-09 03:49:08	85	370.7	-49.7	4.128	4.08	29	26	0.048	3	0	0	0.3
2022-03-09 03:49:28	85	370.9	-49.4	4.13	4.082	28	26	0.048	2	0	0	0.4
2022-03-09 03:49:48	85	370.9	-49.8	4.132	4.084	28	26	0.048	2	0	-1	0.7
2022-03-09 03:50:08	86	371.2	-49.1	4.134	4.086	28	26	0.048	2	1	0	0
2022-03-09 03:50:28	86	371.4	-49.1	4.137	4.089	28	26	0.048	2	0	0	0.7
2022-03-09 03:50:48	86	371.7	-49.8	4.139	4.091	28	26	0.048	2	0	0	0.7
2022-03-09 03:51:08	86	371.7	-49.1	4.142	4.093	28	26	0.049	2	0	-1	0.3
2022-03-09 03:51:28	87	372.2	-49.4	4.144	4.097	28	26	0.047	2	1	0	0.3
2022-03-09 03:51:48	87	372.2	-49.1	4.146	4.098	28	26	0.048	2	0	0	0.2
2022-03-09 03:52:08	87	372.4	-49.3	4.149	4.1	28	26	0.049	2	0	0	0.1
2022-03-09 03:52:28	87	372.7	-49.2	4.151	4.103	28	26	0.048	2	0	-1	0.5
2022-03-09 03:52:48	88	372.9	-49.7	4.154	4.105	28	26	0.049	2	1	0	0.8
2022-03-09 03:53:08	88	372.9	-48.9	4.156	4.108	28	26	0.048	2	0	-1	0.7
2022-03-09 03:53:28	89	373.4	-49.6	4.158	4.11	28	26	0.048	2	1	0	0.3
2022-03-09 03:53:48	89	373.4	-49.3	4.161	4.112	28	26	0.049	2	0	0	0.3
2022-03-09 03:54:08	89	373.7	-49	4.163	4.114	28	26	0.049	2	0	-1	0.3
2022-03-09 03:54:28	90	373.9	-49.3	4.165	4.116	28	26	0.049	2	1	0	0
2022-03-09 03:54:48	90	374.2	-49.3	4.168	4.119	28	26	0.049	2	0	0	0.1
2022-03-09 03:55:08	90	374.2	-49.4	4.169	4.121	28	26	0.048	2	0	-1	0.4
2022-03-09 03:55:28	91	374.4	-49	4.172	4.123	28	26	0.049	2	1	0	0.8
2022-03-09 03:55:48	91	374.7	-49.8	4.175	4.126	28	26	0.049	2	0	-1	0.1
2022-03-09 03:56:08	92	375.2	-49.7	4.178	4.129	28	26	0.049	2	1	0	0.4
2022-03-09 03:56:28	92	375.2	-49.3	4.179	4.131	28	26	0.048	2	0	0	0
2022-03-09 03:56:48	92	375.2	-49.3	4.182	4.133	28	26	0.049	2	0	-1	0.6
2022-03-09 03:57:08	93	375.7	-48.7	4.184	4.135	28	26	0.049	2	1	0	0.2
2022-03-09 03:57:28	93	375.9	-48.9	4.186	4.138	28	26	0.048	2	0	0	0.7
2022-03-09 03:57:48	93	376.2	-49.6	4.189	4.14	28	26	0.049	2	0	-1	0.2
2022-03-09 03:58:08	94	376.2	-49.4	4.191	4.142	28	26	0.049	2	1	0	0.1
2022-03-09 03:58:28	94	376.5	-49.5	4.193	4.145	28	26	0.048	2	0	0	0.6
2022-03-09 03:58:48	94	376.5	-48.9	4.196	4.147	28	26	0.049	2	0	-1	0
2022-03-09 03:59:08	95	377	-48.9	4.198	4.15	28	26	0.048	2	1	0	0.5
2022-03-09 03:59:28	95	377.2	-49.4	4.2	4.152	28	26	0.048	2	0	0	0.3
2022-03-09 03:59:48	95	377.2	-49.1	4.203	4.154	28	26	0.049	2	0	0	0.2
2022-03-09 04:00:08	95	377.7	-48.9	4.206	4.156	28	26	0.05	2	0	-1	0.4
2022-03-09 04:00:28	96	377.7	-49.3	4.208	4.159	28	26	0.049	2	1	0	0.2
2022-03-09 04:00:48	96	378	-49.5	4.21	4.162	28	26	0.048	2	0	0	0.8
2022-03-09 04:01:08	96	378.2	-48.7	4.213	4.164	28	26	0.049	2	0	0	0.5
2022-03-09 04:01:28	96	378.5	-49.2	4.215	4.167	28	26	0.048	2	0	-1	34.1
2022-03-09 04:01:48	97	377.2	-15.1	4.204	4.156	28	26	0.048	2	1	0	0.5
2022-03-09 04:02:08	97	376.7	-14.6	4.198	4.15	28	26	0.048	2	0	0	0.5
2022-03-09 04:02:28	97	376.5	-15.1	4.196	4.149	28	26	0.047	2	0	0	0.5
2022-03-09 04:02:48	97	376.5	-14.6	4.195	4.147	28	26	0.048	2	0	0	0.3
2022-03-09 04:03:08	97	376.5	-14.9	4.194	4.147	28	26	0.047	2	0	0	0.2
2022-03-09 04:03:28	97	376.5	-15.1	4.193	4.145	28	26	0.048	2	0	0	0.4
2022-03-09 04:03:48	97	376.5	-14.7	4.193	4.147	28	25	0.046	3	0	0	0.4
2022-03-09 04:04:08	97	376.5	-15.1	4.193	4.146	28	25	0.047	3	0	0	0.4
2022-03-09 04:04:28	97	376.5	-14.7	4.194	4.147	28	25	0.047	3	0	0	0.4
2022-03-09 04:04:48	97	376.5	-15.1	4.194	4.147	28	25	0.047	3	0	0	0.3
2022-03-09 04:05:08	97	376.5	-14.8	4.194	4.147	28	25	0.047	3	0	0	0.3
2022-03-09 04:05:28	97	376.5	-15.1	4.195	4.148	28	25	0.047	3	0	0	0.4
2022-03-09 04:05:48	97	376.5	-14.7	4.195	4.148	28	25	0.047	3	0	0	0
2022-03-09 04:06:08	97	376.5	-14.7	4.196	4.149	28	25	0.047	3	0	0	0.4
2022-03-09 04:06:28	97	376.7	-15.1	4.196	4.149	28	25	0.047	3	0	0	0.5
2022-03-09 04:06:48	97	376.7	-14.6	4.197	4.15	28	25	0.047	3	0	0	0.5
2022-03-09 04:07:08	97	376.7	-15.1	4.197	4.15	28	25	0.047	3	0	0	0.5
2022-03-09 04:07:28	97	377	-14.6	4.197	4.151	28	25	0.046	3	0	0	0.4
2022-03-09 04:07:48	97	376.7	-15	4.198	4.152	28	25	0.046	3	0	0	0.1
2022-03-09 04:08:08	97	377	-15.1	4.199	4.152	28	25	0.047	3	0	0	0.5
2022-03-09 04:08:28	97	377	-14.6	4.199	4.153	28	25	0.046	3	0	0	0.1
2022-03-09 04:08:48	97	377	-14.7	4.2	4.153	28	25	0.047	3	0	0	0.5
2022-03-09 04:09:08	97	377	-15.2	4.2	4.154	28	25	0.046	3	0	0	0.7
2022-03-09 04:09:28	97	377.2	-14.5	4.201	4.155	28	25	0.046	3	0	0	0.7
2022-03-09 04:09:48	97	377.2	-15.2	4.202	4.156	28	25	0.046	3	0	0	0.6
2022-03-09 04:10:08	97	377.2	-14.6	4.202	4.156	28	25	0.046	3	0	0	0.3
2022-03-09 04:10:28	97	377.2	-14.9	4.203	4.157	28	25	0.046	3	0	0	0
2022-03-09 04:10:48	97	377.2	-14.9	4.204	4.157	28	25	0.047	3	0	0	0.4
2022-03-09 04:11:08	97	377.2	-14.5	4.204	4.159	28	25	0.045	3	0	0	0.6
2022-03-09 04:11:28	97	377.2	-15.1	4.205	4.159	28	25	0.046	3	0	-1	0.4
2022-03-09 04:11:48	98	377.5	-14.7	4.206	4.159	28	25	0.047	3	1	56	105.4
2022-03-09 15:13:18	42	338	-120.1	3.76	3.738	30	26	0.022	4	-56	0	0
2022-03-09 15:13:38	42	338	-120.1	3.762	3.741	30	27	0.021	3	0	-1	0.1
2022-03-09 15:13:58	43	338.3	-120.2	3.765	3.743	30	27	0.022	3	1	0	0.1
2022-03-09 15:14:18	43	338.5	-120.1	3.769	3.745	30	27	0.024	3	0	-1	0.1
2022-03-09 15:14:38	44	338.8	-120.2	3.772	3.748	31	27	0.024	4	1	0	0.1
2022-03-09 15:14:58	44	339.1	-120.1	3.775	3.751	31	27	0.024	4	0	-1	0
2022-03-09 15:15:18	45	339.6	-120.1	3.778	3.754	31	27	0.024	4	1	0	0.1
2022-03-09 15:15:38	45	339.8	-120.2	3.781	3.757	31	27	0.024	4	0	-1	0
2022-03-09 15:15:58	46	340.1	-120.2	3.785	3.759	31	27	0.026	4	1	0	0.1
2022-03-09 15:16:18	46	340.3	-120.1	3.789	3.763	31	27	0.026	4	0	-1	0
2022-03-09 15:16:38	47	340.8	-120.1	3.792	3.766	31	28	0.026	3	1	0	0.1
2022-03-09 15:16:58	47	341.1	-120.2	3.796	3.768	31	28	0.028	3	0	-1	0
2022-03-09 15:17:18	48	341.6	-120.2	3.8	3.772	31	28	0.028	3	1	0	0.1
2022-03-09 15:17:38	48	341.8	-120.1	3.803	3.775	31	28	0.028	3	0	-1	1.4
2022-03-09 15:17:58	49	342.1	-118.7	3.808	3.778	32	28	0.03	4	1	0	0.9
2022-03-09 15:18:18	49	342.3	-117.8	3.811	3.78	32	28	0.031	4	0	-1	0.8
2022-03-09 15:18:38	50	342.6	-117	3.815	3.783	32	28	0.032	4	1	0	0
2022-03-09 15:18:58	50	342.8	-117	3.817	3.786	32	28	0.031	4	0	-1	0.1
2022-03-09 15:19:18	51	343.1	-116.9	3.821	3.789	32	28	0.032	4	1	0	0
2022-03-09 15:19:38	51	343.6	-116.9	3.825	3.792	32	29	0.033	3	0	-1	0.5
2022-03-09 15:19:58	52	344.1	-117.4	3.83	3.797	32	29	0.033	3	1	0	0.2
2022-03-09 15:20:18	52	344.3	-117.6	3.834	3.8	32	29	0.034	3	0	0	0.2
2022-03-09 15:20:38	52	344.6	-117.4	3.838	3.803	32	29	0.035	3	0	-1	0
2022-03-09 15:20:58	53	345.1	-117.4	3.842	3.807	32	29	0.035	3	1	0	0.1
2022-03-09 15:21:18	53	345.3	-117.3	3.846	3.811	33	29	0.035	4	0	-1	0.1
2022-03-09 15:21:58	54	346.3	-117.4	3.854	3.818	33	29	0.036	4	1	-1	0.2
2022-03-09 15:22:18	55	346.6	-117.6	3.859	3.821	33	29	0.038	4	1	0	0
2022-03-09 15:22:38	55	347.1	-117.6	3.864	3.826	33	29	0.038	4	0	-1	0.1
2022-03-09 15:22:58	56	347.3	-117.5	3.868	3.829	33	29	0.039	4	1	0	0.2
2022-03-09 15:23:18	56	347.8	-117.7	3.872	3.833	33	29	0.039	4	0	-1	0
2022-03-09 15:23:38	57	348.1	-117.7	3.877	3.837	33	30	0.04	3	1	0	0.5
2022-03-09 15:23:58	57	348.3	-118.2	3.879	3.84	33	30	0.039	3	0	-1	0.3
2022-03-09 15:24:18	58	348.8	-118.5	3.884	3.845	33	30	0.039	3	1	0	0
2022-03-09 15:24:38	58	349.3	-118.5	3.889	3.849	33	30	0.04	3	0	0	0.2
2022-03-09 15:24:58	58	349.8	-118.3	3.895	3.854	33	30	0.041	3	0	-1	0.2
2022-03-09 15:25:18	59	350.1	-118.1	3.899	3.857	33	30	0.042	3	1	0	0.2
2022-03-09 15:25:38	59	350.6	-118.3	3.904	3.862	33	30	0.042	3	0	-1	0.1
2022-03-09 15:25:58	60	350.8	-118.4	3.909	3.866	33	30	0.043	3	1	0	0.4
2022-03-09 15:26:18	60	351.4	-118	3.914	3.871	33	30	0.043	3	0	-1	0.2
2022-03-09 15:26:38	61	352.1	-118.2	3.919	3.876	33	30	0.043	3	1	0	0.1
2022-03-09 15:26:58	61	352.4	-118.1	3.924	3.879	33	30	0.045	3	0	-1	0.2
2022-03-09 15:27:18	62	352.9	-118.3	3.928	3.884	33	30	0.044	3	1	0	0.1
2022-03-09 15:27:38	62	353.4	-118.4	3.933	3.889	33	30	0.044	3	0	-1	0
2022-03-09 15:27:58	63	353.6	-118.4	3.938	3.893	33	30	0.045	3	1	0	0.1
2022-03-09 15:28:18	63	354.1	-118.3	3.944	3.899	33	30	0.045	3	0	-1	0.2
2022-03-09 15:28:38	64	354.4	-118.1	3.949	3.903	33	30	0.046	3	1	0	0
2022-03-09 15:28:58	64	354.9	-118.1	3.953	3.908	33	30	0.045	3	0	-1	0.1
2022-03-09 15:29:18	65	355.6	-118.2	3.959	3.913	33	30	0.046	3	1	0	0.1
2022-03-09 15:29:38	65	355.6	-118.1	3.961	3.915	33	30	0.046	3	0	0	15
2022-03-09 15:29:58	65	356.4	-103.1	3.967	3.921	33	30	0.046	3	0	-1	0.2
2022-03-09 15:30:18	66	355.9	-102.9	3.964	3.917	33	30	0.047	3	1	0	0.2
2022-03-09 15:30:38	66	356.4	-103.1	3.968	3.922	33	30	0.046	3	0	-1	0.1
2022-03-09 15:30:58	67	356.9	-103	3.973	3.926	33	30	0.047	3	1	0	0.2
2022-03-09 15:31:18	67	357.1	-102.8	3.977	3.929	33	30	0.048	3	0	0	0
2022-03-09 15:31:38	67	357.6	-102.8	3.981	3.935	33	30	0.046	3	0	-1	0
2022-03-09 15:31:58	68	357.9	-102.8	3.985	3.939	33	30	0.046	3	1	0	0.1
2022-03-09 15:32:18	68	358.1	-102.9	3.99	3.943	33	30	0.047	3	0	-1	0.1
2022-03-09 15:32:38	69	358.6	-103	3.995	3.948	33	30	0.047	3	1	0	0.2
2022-03-09 15:32:58	69	359.1	-102.8	4	3.952	33	30	0.048	3	0	0	0.1
2022-03-09 15:33:18	69	359.6	-102.7	4.004	3.957	33	30	0.047	3	0	-1	0.3
2022-03-09 15:33:38	70	359.9	-103	4.009	3.961	33	30	0.048	3	1	0	0.1
2022-03-09 15:33:58	70	360.4	-102.9	4.013	3.965	33	30	0.048	3	0	-1	0.1
2022-03-09 15:34:18	71	360.6	-102.8	4.017	3.97	33	30	0.047	3	1	0	0
2022-03-09 15:34:38	71	361.1	-102.8	4.022	3.975	33	30	0.047	3	0	0	0
2022-03-09 15:34:58	71	361.6	-102.8	4.027	3.979	33	30	0.048	3	0	-1	0.2
2022-03-09 15:35:18	72	361.9	-103	4.031	3.984	33	30	0.047	3	1	0	0
2022-03-09 15:35:38	72	362.4	-103	4.036	3.987	33	30	0.049	3	0	-1	0
2022-03-09 15:35:58	73	362.6	-103	4.041	3.992	33	30	0.049	3	1	0	0.3
2022-03-09 15:36:18	73	363.1	-102.7	4.044	3.996	33	30	0.048	3	0	-1	0.2
2022-03-09 15:36:38	74	363.6	-102.5	4.049	4.001	33	30	0.048	3	1	0	0.4
2022-03-09 15:36:58	74	364.2	-102.1	4.054	4.006	33	30	0.048	3	0	0	0.8
2022-03-09 15:37:18	74	364.7	-101.3	4.059	4.01	33	30	0.049	3	0	-1	1.1
2022-03-09 15:37:38	75	364.9	-100.2	4.062	4.014	33	30	0.048	3	1	0	1.2
2022-03-09 15:37:58	75	365.2	-99	4.067	4.018	33	30	0.049	3	0	-1	0.8
2022-03-09 15:38:18	76	365.4	-98.2	4.07	4.022	33	30	0.048	3	1	0	0.1
2022-03-09 15:38:38	76	365.9	-98.1	4.074	4.026	33	29	0.048	4	0	0	0.8
2022-03-09 15:38:58	76	366.2	-97.3	4.079	4.03	33	29	0.049	4	0	-1	0.8
2022-03-09 15:39:18	77	366.7	-96.5	4.083	4.034	32	29	0.049	3	1	0	0.3
2022-03-09 15:39:38	77	367.2	-96.2	4.087	4.038	32	29	0.049	3	0	38	81.2
2022-03-10 04:17:18	39	328.5	-15	3.661	3.645	26	23	0.016	3	-38	0	0.2
2022-03-10 04:17:38	39	329	-15.2	3.663	3.648	26	23	0.015	3	0	0	0.1
2022-03-10 04:17:58	39	329	-15.1	3.665	3.65	26	23	0.015	3	0	0	0.3
2022-03-10 04:18:18	39	329	-14.8	3.665	3.651	26	23	0.014	3	0	0	0.1
2022-03-10 04:18:38	39	329.3	-14.9	3.666	3.651	26	23	0.015	3	0	0	0.1
2022-03-10 04:18:58	39	329.3	-15	3.667	3.653	26	23	0.014	3	0	-1	8
2022-03-10 04:19:18	40	329.8	-23	3.673	3.658	26	23	0.015	3	1	0	96.2
2022-03-10 04:19:38	40	334.8	-119.2	3.727	3.709	27	23	0.018	4	0	0	0.8
2022-03-10 04:19:58	40	335.5	-120	3.734	3.716	27	24	0.018	3	0	-1	0.7
2022-03-10 04:20:18	41	336	-120.7	3.741	3.721	27	24	0.02	3	1	0	1.6
2022-03-10 04:20:38	41	336.3	-119.1	3.744	3.725	27	24	0.019	3	0	-1	1.4
2022-03-10 04:20:58	42	336.8	-120.5	3.749	3.73	27	24	0.019	3	1	0	0.5
2022-03-10 04:21:18	42	337	-120	3.753	3.732	27	24	0.021	3	0	-1	0.2
2022-03-10 04:21:38	43	337.5	-119.8	3.756	3.734	27	24	0.022	3	1	0	0.6
2022-03-10 04:21:58	43	337.8	-120.4	3.759	3.738	27	24	0.021	3	0	-1	0.1
2022-03-10 04:22:18	44	338	-120.3	3.762	3.74	27	24	0.022	3	1	0	1
2022-03-10 04:22:38	44	338.3	-119.3	3.766	3.743	27	24	0.023	3	0	-1	1.2
2022-03-10 04:22:58	45	338.5	-120.5	3.768	3.745	27	24	0.023	3	1	0	0.1
2022-03-10 04:23:18	45	338.8	-120.4	3.774	3.749	28	24	0.025	4	0	-1	1.1
2022-03-10 04:23:38	46	339.1	-119.3	3.777	3.752	28	25	0.025	3	1	0	0.8
2022-03-10 04:23:58	46	339.6	-120.1	3.78	3.754	28	25	0.026	3	0	-1	0.6
2022-03-10 04:24:18	47	339.8	-120.7	3.783	3.757	28	25	0.026	3	1	0	0.5
2022-03-10 04:24:38	47	340.3	-120.2	3.787	3.761	28	25	0.026	3	0	-1	0.1
2022-03-10 04:24:58	48	340.6	-120.3	3.791	3.764	28	25	0.027	3	1	0	0.3
2022-03-10 04:25:18	48	340.8	-120.6	3.796	3.767	28	25	0.029	3	0	-1	1.3
2022-03-10 04:25:38	49	341.3	-119.3	3.798	3.77	28	25	0.028	3	1	0	0.8
2022-03-10 04:25:58	49	341.6	-120.1	3.803	3.774	28	25	0.029	3	0	-1	0.8
2022-03-10 04:26:18	50	341.8	-119.3	3.807	3.778	28	25	0.029	3	1	0	0.6
2022-03-10 04:26:38	50	342.3	-119.9	3.812	3.78	29	25	0.032	4	0	-1	0.8
2022-03-10 04:26:58	51	342.6	-120.7	3.817	3.785	29	26	0.032	3	1	0	0.1
2022-03-10 04:27:18	51	343.1	-120.8	3.82	3.788	29	26	0.032	3	0	-1	0.1
2022-03-10 04:27:38	52	343.6	-120.9	3.826	3.792	29	26	0.034	3	1	0	1.2
2022-03-10 04:27:58	52	343.8	-119.7	3.83	3.794	29	26	0.036	3	0	-1	1
2022-03-10 04:28:18	53	344.3	-120.7	3.834	3.799	29	26	0.035	3	1	0	1.3
2022-03-10 04:28:38	53	344.8	-119.4	3.839	3.803	29	26	0.036	3	0	-1	0.3
2022-03-10 04:28:58	54	345.3	-119.1	3.845	3.808	29	26	0.037	3	1	0	1.7
2022-03-10 04:29:18	54	345.6	-120.8	3.848	3.812	29	26	0.036	3	0	-1	1.5
2022-03-10 04:29:38	55	346.1	-119.3	3.854	3.816	29	26	0.038	3	1	0	0.7
2022-03-10 04:29:58	55	346.6	-120	3.859	3.82	30	26	0.039	4	0	-1	0.1
2022-03-10 04:30:18	56	347.1	-119.9	3.864	3.825	30	27	0.039	3	1	0	0.2
2022-03-10 04:30:38	56	347.3	-120.1	3.869	3.829	30	27	0.04	3	0	0	0.2
2022-03-10 04:30:58	56	347.8	-119.9	3.873	3.832	30	27	0.041	3	0	-1	0.1
2022-03-10 04:31:18	57	348.1	-120	3.878	3.837	30	27	0.041	3	1	0	0
2022-03-10 04:31:38	57	348.6	-120	3.882	3.841	30	27	0.041	3	0	-1	0.5
2022-03-10 04:31:58	58	348.8	-120.5	3.886	3.845	30	27	0.041	3	1	0	0
2022-03-10 04:32:18	58	349.3	-120.5	3.891	3.849	30	27	0.042	3	0	-1	0.1
2022-03-10 04:32:38	59	349.8	-120.4	3.895	3.854	30	27	0.041	3	1	0	0.5
2022-03-10 04:32:58	59	350.1	-119.9	3.902	3.858	31	27	0.044	4	0	-1	0.5
2022-03-10 04:33:18	60	350.6	-120.4	3.906	3.863	31	27	0.043	4	1	0	0.3
2022-03-10 04:33:38	60	351.1	-120.1	3.911	3.866	31	28	0.045	3	0	-1	0
2022-03-10 04:33:58	61	351.6	-120.1	3.915	3.871	31	28	0.044	3	1	0	0.1
2022-03-10 04:34:18	61	352.1	-120.2	3.92	3.877	31	28	0.043	3	0	-1	0.1
2022-03-10 04:34:38	62	352.4	-120.3	3.925	3.879	31	28	0.046	3	1	0	0.1
2022-03-10 04:34:58	62	352.9	-120.2	3.93	3.885	31	28	0.045	3	0	-1	0.2
2022-03-10 04:35:18	63	353.4	-120.4	3.935	3.889	31	28	0.046	3	1	0	0.4
2022-03-10 04:35:38	63	353.6	-120	3.94	3.894	31	28	0.046	3	0	-1	0.5
2022-03-10 04:35:58	64	354.1	-120.5	3.945	3.899	31	28	0.046	3	1	0	0.3
2022-03-10 04:36:18	64	354.6	-120.2	3.95	3.904	32	28	0.046	4	0	0	1.1
2022-03-10 04:36:38	64	354.9	-119.1	3.955	3.908	32	28	0.047	4	0	-1	1.1
2022-03-10 04:36:58	65	355.4	-118	3.959	3.912	32	28	0.047	4	1	0	0.1
2022-03-10 04:37:18	65	356.1	-118.1	3.964	3.917	32	29	0.047	3	0	-1	14.8
2022-03-10 04:37:38	66	355.6	-103.3	3.962	3.915	32	29	0.047	3	1	0	0.1
2022-03-10 04:37:58	66	355.9	-103.2	3.965	3.918	32	29	0.047	3	0	-1	0.1
2022-03-10 04:38:18	67	356.1	-103.3	3.969	3.921	32	29	0.048	3	1	0	0.6
2022-03-10 04:38:38	67	356.6	-102.7	3.973	3.926	32	29	0.047	3	0	0	0.3
2022-03-10 04:38:58	67	357.1	-103	3.978	3.93	32	29	0.048	3	0	-1	0.1
2022-03-10 04:39:18	68	357.4	-103.1	3.982	3.935	32	29	0.047	3	1	0	0.1
2022-03-10 04:39:38	68	357.9	-103	3.987	3.94	32	29	0.047	3	0	-1	0.3
2022-03-10 04:39:58	69	358.4	-103.3	3.991	3.943	32	29	0.048	3	1	0	0.5
2022-03-10 04:40:18	69	358.6	-102.8	3.995	3.948	32	29	0.047	3	0	0	0.1
2022-03-10 04:40:38	69	359.1	-102.9	4	3.952	32	29	0.048	3	0	-1	0.3
2022-03-10 04:40:58	70	359.6	-103.2	4.005	3.957	32	29	0.048	3	1	0	0.1
2022-03-10 04:41:18	70	359.9	-103.1	4.009	3.961	32	29	0.048	3	0	-1	0.2
2022-03-10 04:41:38	71	360.4	-103.3	4.015	3.967	32	29	0.048	3	1	0	0.1
2022-03-10 04:41:58	71	360.6	-103.4	4.019	3.97	32	29	0.049	3	0	-1	0.1
2022-03-10 04:42:18	72	361.1	-103.3	4.024	3.976	32	29	0.048	3	1	0	0.3
2022-03-10 04:42:38	72	361.6	-103	4.028	3.979	32	29	0.049	3	0	0	0.3
2022-03-10 04:42:58	72	361.9	-103.3	4.032	3.985	32	29	0.047	3	0	-1	0.7
2022-03-10 04:43:18	73	362.4	-102.6	4.036	3.989	32	29	0.047	3	1	0	0.8
2022-03-10 04:43:38	73	362.9	-103.4	4.041	3.993	32	29	0.048	3	0	-1	0.3
2022-03-10 04:43:58	74	363.1	-103.1	4.046	3.997	32	29	0.049	3	1	0	0.5
2022-03-10 04:44:18	74	363.6	-102.6	4.05	4.002	32	29	0.048	3	0	0	0.1
2022-03-10 04:44:38	74	364.2	-102.7	4.055	4.007	32	29	0.048	3	0	-1	0.4
2022-03-10 04:44:58	75	364.7	-103.1	4.06	4.011	32	29	0.049	3	1	0	0.1
2022-03-10 04:45:18	75	365.2	-103	4.065	4.016	32	29	0.049	3	0	-1	0.1
2022-03-10 04:45:38	76	365.4	-102.9	4.069	4.021	32	29	0.048	3	1	0	0.1
2022-03-10 04:45:58	76	365.9	-103	4.075	4.024	32	29	0.051	3	0	-1	0.4
2022-03-10 04:46:18	77	366.2	-102.6	4.079	4.03	32	29	0.049	3	1	0	0.2
2022-03-10 04:46:38	77	366.7	-102.8	4.083	4.034	32	29	0.049	3	0	0	0.1
2022-03-10 04:46:58	77	367.2	-102.9	4.089	4.039	31	29	0.05	2	0	-1	0.3
2022-03-10 04:47:18	78	367.7	-103.2	4.094	4.044	31	29	0.05	2	1	0	0.9
2022-03-10 04:47:38	78	367.9	-102.3	4.099	4.049	31	29	0.05	2	0	0	54.9
2022-03-10 04:47:58	78	365.4	-47.4	4.072	4.024	31	28	0.048	3	0	-1	0
2022-03-10 04:48:18	79	365.2	-47.4	4.069	4.023	31	28	0.046	3	1	0	0.2
2022-03-10 04:48:38	79	365.4	-47.6	4.07	4.023	31	28	0.047	3	0	0	0.5
2022-03-10 04:48:58	79	365.4	-47.1	4.07	4.024	31	28	0.046	3	0	0	0.2
2022-03-10 04:49:18	79	365.4	-47.3	4.072	4.025	31	28	0.047	3	0	-1	0.3
2022-03-10 04:49:38	80	365.9	-47	4.074	4.028	31	28	0.046	3	1	0	0.3
2022-03-10 04:49:58	80	365.9	-47.3	4.075	4.029	31	28	0.046	3	0	0	0.1
2022-03-10 04:50:18	80	366.2	-47.4	4.077	4.031	30	28	0.046	2	0	0	0.3
2022-03-10 04:50:38	80	366.2	-47.1	4.079	4.033	30	28	0.046	2	0	0	0.1
2022-03-10 04:50:58	80	366.4	-47	4.082	4.035	30	28	0.047	2	0	-1	0.4
2022-03-10 04:51:18	81	366.7	-47.4	4.084	4.037	30	28	0.047	2	1	0	0.2
2022-03-10 04:51:38	81	366.9	-47.2	4.086	4.04	30	27	0.046	3	0	0	0.1
2022-03-10 04:51:58	81	367.2	-47.1	4.089	4.041	30	27	0.048	3	0	0	0.2
2022-03-10 04:52:18	81	367.2	-46.9	4.091	4.044	30	27	0.047	3	0	-1	0.3
2022-03-10 04:52:38	82	367.4	-47.2	4.093	4.046	30	27	0.047	3	1	0	0.2
2022-03-10 04:52:58	82	367.7	-47	4.095	4.047	30	27	0.048	3	0	0	0.7
2022-03-10 04:53:18	82	367.9	-47.7	4.097	4.05	30	27	0.047	3	0	0	0.2
2022-03-10 04:53:38	82	367.9	-47.5	4.099	4.053	30	27	0.046	3	0	-1	0.3
2022-03-10 04:53:58	83	368.2	-47.2	4.102	4.056	30	27	0.046	3	1	0	0.3
2022-03-10 04:54:18	83	368.4	-47.5	4.104	4.056	29	27	0.048	2	0	0	0.5
2022-03-10 04:54:38	83	368.7	-47	4.107	4.06	29	27	0.047	2	0	0	0
2022-03-10 04:54:58	83	368.9	-47	4.109	4.061	29	27	0.048	2	0	-1	0.6
2022-03-10 04:55:18	84	368.9	-47.6	4.111	4.063	29	27	0.048	2	1	0	0.6
2022-03-10 04:55:38	84	369.2	-47	4.114	4.066	29	26	0.048	3	0	0	0.2
2022-03-10 04:55:58	84	369.4	-46.8	4.116	4.069	29	26	0.047	3	0	0	2.5
2022-03-10 04:56:18	84	369.7	-49.3	4.119	4.071	29	26	0.048	3	0	-1	0
2022-03-10 04:56:38	85	370.2	-49.3	4.122	4.074	29	26	0.048	3	1	0	0.2
2022-03-10 04:56:58	85	370.2	-49.1	4.124	4.076	29	26	0.048	3	0	0	0.3
2022-03-10 04:57:18	85	370.4	-49.4	4.127	4.079	29	26	0.048	3	0	0	0.1
2022-03-10 04:57:38	85	370.7	-49.3	4.13	4.081	29	26	0.049	3	0	0	0.1
2022-03-10 04:57:58	85	370.9	-49.2	4.131	4.083	29	26	0.048	3	0	-1	0.1
2022-03-10 04:58:18	86	370.9	-49.3	4.134	4.085	28	26	0.049	2	1	0	0.1
2022-03-10 04:58:38	86	371.4	-49.2	4.136	4.088	28	26	0.048	2	0	0	0.2
2022-03-10 04:58:58	86	371.4	-49	4.139	4.091	28	26	0.048	2	0	0	0.1
2022-03-10 04:59:18	86	371.9	-48.9	4.141	4.093	28	26	0.048	2	0	-1	0.1
2022-03-10 04:59:38	87	371.9	-48.8	4.143	4.095	28	26	0.048	2	1	0	0.4
2022-03-10 04:59:58	87	372.2	-49.2	4.146	4.097	28	26	0.049	2	0	0	0.3
2022-03-10 05:00:18	87	372.4	-48.9	4.148	4.1	28	26	0.048	2	0	0	0.6
2022-03-10 05:00:38	87	372.4	-49.5	4.15	4.102	28	26	0.048	2	0	-1	0.6
2022-03-10 05:00:58	88	372.9	-48.9	4.153	4.104	28	26	0.049	2	1	0	0.3
2022-03-10 05:01:18	88	372.9	-49.2	4.154	4.107	28	26	0.047	2	0	-1	0.3
2022-03-10 05:01:38	89	373.2	-48.9	4.157	4.108	28	26	0.049	2	1	0	0.3
2022-03-10 05:01:58	89	373.4	-49.2	4.16	4.111	28	26	0.049	2	0	0	0.2
2022-03-10 05:02:18	89	373.7	-49	4.162	4.114	28	25	0.048	3	0	-1	0.4
2022-03-10 05:02:38	90	373.9	-49.4	4.165	4.116	28	25	0.049	3	1	0	0.6
2022-03-10 05:02:58	90	374.2	-48.8	4.167	4.118	28	26	0.049	2	0	0	0.2
2022-03-10 05:03:18	90	374.2	-49	4.169	4.12	28	26	0.049	2	0	-1	0.1
2022-03-10 05:03:38	91	374.4	-48.9	4.172	4.123	28	26	0.049	2	1	0	0.4
2022-03-10 05:03:58	91	374.7	-49.3	4.174	4.125	28	26	0.049	2	0	-1	0.4
2022-03-10 05:04:18	92	374.9	-48.9	4.176	4.127	28	26	0.049	2	1	0	0.2
2022-03-10 05:04:38	92	374.9	-49.1	4.178	4.131	28	26	0.047	2	0	0	0.2
2022-03-10 05:04:58	92	375.2	-49.3	4.181	4.132	28	26	0.049	2	0	-1	0.2
2022-03-10 05:05:18	93	375.4	-49.1	4.183	4.135	28	26	0.048	2	1	0	0.4
2022-03-10 05:05:38	93	375.7	-48.7	4.185	4.136	28	26	0.049	2	0	0	0.5
2022-03-10 05:05:58	93	376.2	-49.2	4.188	4.139	28	26	0.049	2	0	0	0
2022-03-10 05:06:18	93	376.2	-49.2	4.19	4.142	28	26	0.048	2	0	-1	0
2022-03-10 05:06:38	94	376.5	-49.2	4.192	4.144	28	26	0.048	2	1	0	0.3
2022-03-10 05:06:58	94	376.5	-48.9	4.194	4.147	28	26	0.047	2	0	0	0.1
2022-03-10 05:07:18	94	377	-49	4.197	4.149	28	26	0.048	2	0	-1	0
2022-03-10 05:07:38	95	377	-49	4.2	4.15	28	26	0.05	2	1	0	0.1
2022-03-10 05:07:58	95	377.2	-48.9	4.203	4.153	28	26	0.05	2	0	0	0.2
2022-03-10 05:08:18	95	377.5	-49.1	4.204	4.155	28	26	0.049	2	0	-1	0.3
2022-03-10 05:08:38	96	377.7	-48.8	4.206	4.158	28	26	0.048	2	1	0	0.2
2022-03-10 05:08:58	96	377.7	-49	4.209	4.161	28	26	0.048	2	0	0	0.3
2022-03-10 05:09:18	96	378	-48.7	4.212	4.162	28	26	0.05	2	0	0	0.2
2022-03-10 05:09:38	96	378.2	-48.9	4.214	4.166	28	26	0.048	2	0	57	33.5
2022-03-10 14:54:58	39	328.8	-15.4	3.66	3.646	30	26	0.014	4	-57	0	8.3
2022-03-10 14:55:18	39	328.3	-7.1	3.659	3.643	30	26	0.016	4	0	0	5.6
2022-03-10 14:55:38	39	328.8	-12.7	3.662	3.648	30	26	0.014	4	0	0	0.4
2022-03-10 14:55:58	39	329	-12.3	3.663	3.648	30	26	0.015	4	0	0	0.3
2022-03-10 14:56:18	39	329	-12.6	3.664	3.649	30	26	0.015	4	0	0	0.1
2022-03-10 14:56:38	39	329	-12.7	3.664	3.65	30	26	0.014	4	0	0	105.3
2022-03-10 14:56:58	39	333.5	-118	3.713	3.696	30	26	0.017	4	0	-1	0.3
2022-03-10 14:57:18	40	334.5	-117.7	3.724	3.707	30	26	0.017	4	1	0	0.3
2022-03-10 14:57:38	40	335	-118	3.73	3.712	31	27	0.018	4	0	-1	0.4
2022-03-10 14:57:58	41	335.3	-117.6	3.731	3.713	31	27	0.018	4	1	0	0.1
2022-03-10 14:58:18	41	335.5	-117.5	3.736	3.717	31	27	0.019	4	0	0	0.3
2022-03-10 14:58:38	41	336	-117.8	3.74	3.721	31	27	0.019	4	0	-1	0.4
2022-03-10 14:58:58	42	336.3	-117.4	3.744	3.724	31	27	0.02	4	1	0	0.3
2022-03-10 14:59:18	42	336.8	-117.7	3.747	3.727	31	27	0.02	4	0	-1	0.3
2022-03-10 14:59:38	43	337	-117.4	3.751	3.729	31	27	0.022	4	1	0	0.3
2022-03-10 14:59:58	43	337	-117.7	3.754	3.733	31	27	0.021	4	0	-1	0.1
2022-03-10 15:00:18	44	337.5	-117.8	3.757	3.734	31	27	0.023	4	1	0	0.1
2022-03-10 15:00:38	44	338	-117.9	3.761	3.738	31	27	0.023	4	0	-1	0.3
2022-03-10 15:00:58	45	338	-117.6	3.764	3.741	31	27	0.023	4	1	0	0.1
2022-03-10 15:01:18	45	338.3	-117.7	3.768	3.744	31	27	0.024	4	0	-1	0.1
2022-03-10 15:01:38	46	338.8	-117.8	3.771	3.746	31	27	0.025	4	1	0	0.1
2022-03-10 15:01:58	46	339.1	-117.9	3.775	3.75	31	27	0.025	4	0	-1	0
2022-03-10 15:02:18	47	339.6	-117.9	3.779	3.752	31	27	0.027	4	1	0	0.8
2022-03-10 15:02:38	47	339.8	-117.1	3.782	3.755	31	27	0.027	4	0	-1	0.6
2022-03-10 15:02:58	48	339.8	-116.5	3.785	3.758	31	27	0.027	4	1	0	0.5
2022-03-10 15:03:18	48	340.3	-116	3.79	3.763	31	27	0.027	4	0	-1	0.5
2022-03-10 15:03:38	49	340.8	-115.5	3.793	3.764	31	27	0.029	4	1	0	1
2022-03-10 15:03:58	49	341.1	-114.5	3.797	3.767	31	27	0.03	4	0	0	0.4
2022-03-10 15:04:18	49	341.3	-114.1	3.8	3.77	31	28	0.03	3	0	-1	0.2
2022-03-10 15:04:38	50	341.6	-113.9	3.805	3.774	31	28	0.031	3	1	0	0.7
2022-03-10 15:04:58	50	341.8	-113.2	3.809	3.776	31	28	0.033	3	0	-1	0.6
2022-03-10 15:05:18	51	342.3	-112.6	3.812	3.78	31	28	0.032	3	1	0	0.2
2022-03-10 15:05:38	51	342.6	-112.4	3.816	3.783	31	28	0.033	3	0	-1	0.1
2022-03-10 15:05:58	52	343.1	-112.5	3.82	3.786	31	28	0.034	3	1	0	0.4
2022-03-10 15:06:18	52	343.6	-112.1	3.824	3.79	31	28	0.034	3	0	-1	0.6
2022-03-10 15:06:38	53	343.8	-111.5	3.829	3.793	31	28	0.036	3	1	0	0.2
2022-03-10 15:06:58	53	344.3	-111.3	3.833	3.796	31	28	0.037	3	0	-1	0.2
2022-03-10 15:07:18	54	344.6	-111.5	3.838	3.801	31	28	0.037	3	1	0	0.5
2022-03-10 15:07:38	54	345.1	-111	3.842	3.804	31	28	0.038	3	0	0	0.3
2022-03-10 15:07:58	54	345.3	-110.7	3.846	3.808	31	28	0.038	3	0	-1	0.3
2022-03-10 15:08:18	55	345.8	-110.4	3.85	3.811	31	28	0.039	3	1	0	0.6
2022-03-10 15:08:38	55	346.1	-109.8	3.854	3.814	31	28	0.04	3	0	-1	0.6
2022-03-10 15:08:58	56	346.3	-109.2	3.857	3.819	31	28	0.038	3	1	0	0
2022-03-10 15:09:18	56	346.8	-109.2	3.862	3.823	31	28	0.039	3	0	-1	0.9
2022-03-10 15:09:38	57	347.1	-108.3	3.866	3.825	31	28	0.041	3	1	0	0.5
2022-03-10 15:09:58	57	347.3	-107.8	3.869	3.829	31	28	0.04	3	0	-1	0.8
2022-03-10 15:10:18	58	347.8	-107	3.874	3.832	31	28	0.042	3	1	0	1.1
2022-03-10 15:10:38	58	348.1	-105.9	3.877	3.836	31	28	0.041	3	0	0	1
2022-03-10 15:10:58	58	348.3	-104.9	3.879	3.838	31	28	0.041	3	0	-1	0.3
2022-03-10 15:11:18	59	348.6	-104.6	3.883	3.842	31	28	0.041	3	1	0	0.1
2022-03-10 15:11:38	59	348.8	-104.5	3.888	3.846	31	28	0.042	3	0	-1	0.2
2022-03-10 15:11:58	60	349.3	-104.3	3.892	3.85	31	28	0.042	3	1	0	0.1
2022-03-10 15:12:18	60	349.8	-104.2	3.896	3.853	31	28	0.043	3	0	-1	0.3
2022-03-10 15:12:38	61	350.1	-103.9	3.9	3.857	31	28	0.043	3	1	0	1.2
2022-03-10 15:12:58	61	350.6	-102.7	3.904	3.86	31	28	0.044	3	0	0	2.4
2022-03-10 15:13:18	61	350.6	-100.3	3.907	3.863	31	28	0.044	3	0	-1	1.2
2022-03-10 15:13:38	62	351.1	-99.1	3.91	3.866	31	28	0.044	3	1	0	0.2
2022-03-10 15:13:58	62	351.4	-99.3	3.914	3.87	31	28	0.044	3	0	-1	0.2
2022-03-10 15:14:18	63	351.6	-99.1	3.918	3.873	31	28	0.045	3	1	0	0.1
2022-03-10 15:14:38	63	352.1	-99	3.922	3.877	31	28	0.045	3	0	0	0
2022-03-10 15:14:58	63	352.6	-99	3.927	3.881	31	28	0.046	3	0	-1	0.1
2022-03-10 15:15:18	64	352.9	-99.1	3.931	3.885	31	28	0.046	3	1	0	0.1
2022-03-10 15:15:38	64	353.4	-99	3.936	3.889	31	28	0.047	3	0	-1	0.2
2022-03-10 15:15:58	65	353.6	-99.2	3.939	3.893	31	28	0.046	3	1	0	0.1
2022-03-10 15:16:18	65	354.1	-99.3	3.944	3.897	31	28	0.047	3	0	0	0.1
2022-03-10 15:16:38	65	354.4	-99.2	3.949	3.9	31	28	0.049	3	0	-1	0.2
2022-03-10 15:16:58	66	354.9	-99	3.952	3.905	31	28	0.047	3	1	0	0.2
2022-03-10 15:17:18	66	355.4	-99.2	3.956	3.909	31	28	0.047	3	0	-1	0.1
2022-03-10 15:17:38	67	355.6	-99.3	3.961	3.913	31	28	0.048	3	1	0	0
2022-03-10 15:17:58	67	355.9	-99.3	3.964	3.919	31	28	0.045	3	0	0	2.3
2022-03-10 15:18:18	67	356.4	-97	3.968	3.921	31	28	0.047	3	0	-1	0.1
2022-03-10 15:18:38	68	356.6	-97.1	3.972	3.925	31	28	0.047	3	1	0	0.1
2022-03-10 15:18:58	68	357.1	-97	3.976	3.929	31	28	0.047	3	0	-1	0
2022-03-10 15:19:18	69	357.4	-97	3.981	3.933	31	28	0.048	3	1	0	0.2
2022-03-10 15:19:38	69	357.6	-96.8	3.984	3.937	31	28	0.047	3	0	0	0.1
2022-03-10 15:19:58	69	358.1	-96.7	3.99	3.941	31	28	0.049	3	0	-1	0.1
2022-03-10 15:20:18	70	358.4	-96.8	3.993	3.946	31	28	0.047	3	1	0	1
2022-03-10 15:20:38	70	358.9	-95.8	3.996	3.949	31	28	0.047	3	0	-1	0.9
2022-03-10 15:20:58	71	359.1	-94.9	4	3.953	31	28	0.047	3	1	0	0
2022-03-10 15:21:18	71	359.6	-94.9	4.004	3.956	31	28	0.048	3	0	0	0.2
2022-03-10 15:21:38	71	359.9	-95.1	4.009	3.961	31	28	0.048	3	0	-1	0.1
2022-03-10 15:21:58	72	360.4	-95.2	4.013	3.964	31	28	0.049	3	1	0	0.2
2022-03-10 15:22:18	72	360.6	-95	4.017	3.969	31	28	0.048	3	0	-1	0
2022-03-10 15:22:38	73	361.1	-95	4.021	3.973	31	28	0.048	3	1	0	0.1
2022-03-10 15:22:58	73	361.6	-95.1	4.025	3.978	31	28	0.047	3	0	0	0.1
2022-03-10 15:23:18	73	361.9	-95	4.031	3.983	31	28	0.048	3	0	-1	0.3
2022-03-10 15:23:38	74	362.4	-95.3	4.034	3.986	31	28	0.048	3	1	0	0.1
2022-03-10 15:23:58	74	362.6	-95.2	4.039	3.99	31	28	0.049	3	0	0	0
2022-03-10 15:24:18	74	362.9	-95.2	4.043	3.994	31	28	0.049	3	0	-1	0.2
2022-03-10 15:24:38	75	363.4	-95	4.048	3.999	31	28	0.049	3	1	0	0.1
2022-03-10 15:24:58	75	363.9	-94.9	4.052	4.002	31	28	0.05	3	0	-1	0.2
2022-03-10 15:25:18	76	364.2	-95.1	4.056	4.007	31	28	0.049	3	1	0	0.2
2022-03-10 15:25:38	76	364.7	-95.3	4.06	4.011	31	27	0.049	4	0	0	0.2
2022-03-10 15:25:58	76	364.9	-95.1	4.064	4.015	31	27	0.049	4	0	-1	0.1
2022-03-10 15:26:18	77	365.4	-95	4.069	4.02	31	27	0.049	4	1	0	0
2022-03-10 15:26:38	77	365.7	-95	4.074	4.024	31	27	0.05	4	0	-1	0.3
2022-03-10 15:26:58	78	366.2	-95.3	4.078	4.028	31	27	0.05	4	1	0	0.2
2022-03-10 15:27:18	78	366.4	-95.1	4.082	4.032	31	27	0.05	4	0	0	0.2
2022-03-10 15:27:38	78	367.2	-94.9	4.087	4.037	31	27	0.05	4	0	-1	0
2022-03-10 15:27:58	79	367.4	-94.9	4.091	4.041	31	27	0.05	4	1	0	0.2
2022-03-10 15:28:18	79	367.9	-94.7	4.096	4.045	31	27	0.051	4	0	0	46.8
2022-03-10 15:28:38	79	365.9	-47.9	4.077	4.028	30	27	0.049	3	0	-1	0.2
2022-03-10 15:28:58	80	365.7	-47.7	4.074	4.026	30	27	0.048	3	1	0	0
2022-03-10 15:29:18	80	365.7	-47.7	4.072	4.026	30	27	0.046	3	0	0	0.2
2022-03-10 15:29:38	80	365.7	-47.9	4.074	4.027	30	27	0.047	3	0	0	0.1
2022-03-10 15:29:58	80	365.9	-48	4.075	4.028	30	27	0.047	3	0	0	0
2022-03-10 15:30:18	80	365.9	-48	4.076	4.029	30	27	0.047	3	0	-1	0.3
2022-03-10 15:30:38	81	366.2	-47.7	4.078	4.031	30	27	0.047	3	1	0	0.2
2022-03-10 15:30:58	81	366.4	-47.9	4.081	4.033	30	27	0.048	3	0	0	0.1
2022-03-10 15:31:18	81	366.7	-48	4.083	4.036	30	27	0.047	3	0	0	0.1
2022-03-10 15:31:38	81	366.7	-47.9	4.085	4.038	30	27	0.047	3	0	0	0
2022-03-10 15:31:58	81	366.9	-47.9	4.087	4.04	30	26	0.047	4	0	-1	0.2
2022-03-10 15:32:18	82	367.2	-47.7	4.089	4.042	30	26	0.047	4	1	0	0.1
2022-03-10 15:32:38	82	367.4	-47.8	4.092	4.045	30	26	0.047	4	0	0	0
2022-03-10 15:32:58	82	367.4	-47.8	4.094	4.047	30	26	0.047	4	0	0	0.2
2022-03-10 15:33:18	82	367.9	-48	4.096	4.049	30	26	0.047	4	0	0	0
2022-03-10 15:33:38	82	367.9	-48	4.098	4.051	29	26	0.047	3	0	-1	0.2
2022-03-10 15:33:58	83	368.2	-47.8	4.101	4.053	29	26	0.048	3	1	0	0.1
2022-03-10 15:34:18	83	368.2	-47.7	4.103	4.055	29	26	0.048	3	0	0	0.3
2022-03-10 15:34:38	83	368.7	-48	4.105	4.058	29	26	0.047	3	0	0	0
2022-03-10 15:34:58	83	368.7	-48	4.108	4.06	29	26	0.048	3	0	-1	0.2
2022-03-10 15:35:18	84	368.9	-47.8	4.11	4.061	29	26	0.049	3	1	0	0.1
2022-03-10 15:35:38	84	369.2	-47.7	4.112	4.064	29	26	0.048	3	0	0	0.2
2022-03-10 15:35:58	84	369.4	-47.9	4.115	4.067	29	26	0.048	3	0	0	0.1
2022-03-10 15:36:18	84	369.4	-48	4.117	4.068	29	26	0.049	3	0	0	2.1
2022-03-10 15:36:38	84	369.9	-50.1	4.121	4.072	29	26	0.049	3	0	-1	0
2022-03-10 15:36:58	85	370.2	-50.1	4.123	4.075	29	26	0.048	3	1	0	0.1
2022-03-10 15:37:18	85	370.4	-50	4.125	4.077	29	25	0.048	4	0	0	0
2022-03-10 15:37:38	85	370.7	-50	4.128	4.08	29	25	0.048	4	0	0	0
2022-03-10 15:37:58	85	370.9	-50	4.13	4.082	29	25	0.048	4	0	-1	0
2022-03-10 15:38:18	86	370.9	-50	4.133	4.084	29	25	0.049	4	1	0	0.1
2022-03-10 15:38:38	86	371.4	-50.1	4.135	4.087	29	25	0.048	4	0	0	0.1
2022-03-10 15:38:58	86	371.4	-50	4.138	4.09	29	25	0.048	4	0	0	0
2022-03-10 15:39:18	86	371.7	-50	4.14	4.091	29	25	0.049	4	0	-1	0
2022-03-10 15:39:38	87	371.9	-50	4.142	4.093	29	25	0.049	4	1	0	0
2022-03-10 15:39:58	87	372.2	-50	4.144	4.096	29	25	0.048	4	0	0	0.1
2022-03-10 15:40:18	87	372.2	-49.9	4.147	4.099	29	25	0.048	4	0	0	0.1
2022-03-10 15:40:38	87	372.4	-50	4.15	4.101	28	25	0.049	3	0	-1	0.1
2022-03-10 15:40:58	88	372.7	-49.9	4.152	4.103	28	25	0.049	3	1	0	0
2022-03-10 15:41:18	88	372.9	-49.9	4.154	4.105	28	25	0.049	3	0	0	0
2022-03-10 15:41:38	88	373.2	-49.9	4.157	4.108	28	25	0.049	3	0	-1	0.1
2022-03-10 15:41:58	89	373.4	-50	4.159	4.11	28	25	0.049	3	1	0	0.1
2022-03-10 15:42:18	89	373.7	-49.9	4.161	4.113	28	25	0.048	3	0	-1	0
2022-03-10 15:42:38	90	373.7	-49.9	4.164	4.114	28	25	0.05	3	1	0	0.1
2022-03-10 15:42:58	90	374.2	-50	4.166	4.118	28	25	0.048	3	0	0	0.1
2022-03-10 15:43:18	90	374.2	-49.9	4.168	4.119	28	25	0.049	3	0	-1	0.1
2022-03-10 15:43:38	91	374.4	-50	4.171	4.121	28	25	0.05	3	1	0	0
2022-03-10 15:43:58	91	374.7	-50	4.173	4.125	28	25	0.048	3	0	0	0.1
2022-03-10 15:44:18	91	374.9	-49.9	4.175	4.127	29	25	0.048	4	0	-1	0
2022-03-10 15:44:38	92	375.2	-49.9	4.178	4.129	29	25	0.049	4	1	0	0
2022-03-10 15:44:58	92	375.2	-49.9	4.18	4.131	29	25	0.049	4	0	0	0
2022-03-10 15:45:18	92	375.7	-49.9	4.183	4.134	29	25	0.049	4	0	-1	0.1
2022-03-10 15:45:38	93	375.7	-49.8	4.185	4.136	29	25	0.049	4	1	0	0.1
2022-03-10 15:45:58	93	375.9	-49.9	4.188	4.138	29	25	0.05	4	0	0	0.1
2022-03-10 15:46:18	93	376.2	-50	4.19	4.141	29	25	0.049	4	0	-1	0.2
2022-03-10 15:46:38	94	376.5	-49.8	4.192	4.143	29	25	0.049	4	1	0	0.1
2022-03-10 15:46:58	94	376.7	-49.9	4.195	4.146	29	25	0.049	4	0	0	0
2022-03-10 15:47:18	94	377	-49.9	4.197	4.149	29	25	0.048	4	0	-1	0
2022-03-10 15:47:38	95	377.2	-49.9	4.199	4.15	29	25	0.049	4	1	0	0
2022-03-10 15:47:58	95	377.2	-49.9	4.202	4.153	29	25	0.049	4	0	59	34.9
2022-03-11 02:28:48	36	328	-15	3.652	3.637	29	26	0.015	3	-59	0	0.2
2022-03-11 02:29:08	36	328	-14.8	3.653	3.639	29	26	0.014	3	0	0	0.4
2022-03-11 02:29:28	36	328	-15.2	3.655	3.64	29	26	0.015	3	0	0	0.1
2022-03-11 02:29:48	36	328	-15.3	3.656	3.642	29	26	0.014	3	0	0	0.5
2022-03-11 02:30:08	36	328.3	-14.8	3.657	3.642	29	26	0.015	3	0	0	0.1
2022-03-11 02:30:28	36	328.3	-14.9	3.657	3.643	29	26	0.014	3	0	-1	105.1
2022-03-11 02:30:48	37	333.5	-120	3.713	3.697	29	26	0.016	3	1	0	0.1
2022-03-11 02:31:08	37	334.3	-119.9	3.721	3.704	29	26	0.017	3	0	-1	0
2022-03-11 02:31:28	38	334.8	-119.9	3.727	3.709	29	26	0.018	3	1	0	0
2022-03-11 02:31:48	38	335	-119.9	3.73	3.711	29	26	0.019	3	0	-1	0.3
2022-03-11 02:32:08	39	335.3	-119.6	3.732	3.715	29	26	0.017	3	1	0	0.3
2022-03-11 02:32:28	39	335.8	-119.3	3.736	3.717	29	26	0.019	3	0	-1	0.4
2022-03-11 02:32:48	40	336	-119.7	3.739	3.721	30	26	0.018	4	1	0	0.2
2022-03-11 02:33:08	40	336.3	-119.9	3.741	3.722	30	26	0.019	4	0	-1	0.9
2022-03-11 02:33:28	41	336.3	-119	3.745	3.725	30	26	0.02	4	1	0	0.3
2022-03-11 02:33:48	41	336.8	-119.3	3.748	3.728	30	27	0.02	3	0	-1	0.2
2022-03-11 02:34:08	42	337	-119.5	3.751	3.73	30	27	0.021	3	1	0	0.5
2022-03-11 02:34:28	42	337	-119	3.753	3.733	30	27	0.02	3	0	-1	59.4
2022-03-11 02:34:48	43	335	-59.6	3.73	3.711	30	27	0.019	3	1	0	40.1
2022-03-11 02:35:08	43	336.5	-99.7	3.747	3.727	30	27	0.02	3	0	0	0.1
2022-03-11 02:35:28	43	336.8	-99.6	3.749	3.728	30	27	0.021	3	0	-1	1.1
2022-03-11 02:35:48	44	337	-100.7	3.752	3.731	30	27	0.021	3	1	0	1.2
2022-03-11 02:36:08	44	337.3	-99.5	3.755	3.733	30	27	0.022	3	0	-1	1.1
2022-03-11 02:36:28	45	337.5	-100.6	3.757	3.735	30	27	0.022	3	1	0	0.9
2022-03-11 02:36:48	45	337.5	-99.7	3.76	3.738	30	27	0.022	3	0	0	0.1
2022-03-11 02:37:08	45	338	-99.8	3.761	3.738	30	27	0.023	3	0	-1	0.1
2022-03-11 02:37:28	46	338	-99.7	3.765	3.742	31	27	0.023	4	1	0	0
2022-03-11 02:37:48	46	338.3	-99.7	3.769	3.745	31	27	0.024	4	0	-1	0.2
2022-03-11 02:38:08	47	338.8	-99.9	3.771	3.746	31	28	0.025	3	1	0	0.5
2022-03-11 02:38:28	47	338.8	-99.4	3.774	3.749	31	28	0.025	3	0	0	0.5
2022-03-11 02:38:48	47	339.1	-99.9	3.778	3.751	31	28	0.027	3	0	-1	0.2
2022-03-11 02:39:08	48	339.6	-99.7	3.781	3.754	31	28	0.027	3	1	0	0.2
2022-03-11 02:39:28	48	339.8	-99.9	3.783	3.757	31	28	0.026	3	0	-1	0.3
2022-03-11 02:39:48	49	340.1	-100.2	3.786	3.758	31	28	0.028	3	1	0	0.8
2022-03-11 02:40:08	49	340.3	-99.4	3.791	3.762	31	28	0.029	3	0	0	0.4
2022-03-11 02:40:28	49	340.8	-99.8	3.795	3.765	31	28	0.03	3	0	-1	0.2
2022-03-11 02:40:48	50	341.1	-99.6	3.797	3.767	31	28	0.03	3	1	0	0.7
2022-03-11 02:41:08	50	341.6	-100.3	3.801	3.77	31	28	0.031	3	0	-1	0.1
2022-03-11 02:41:28	51	341.6	-100.4	3.804	3.773	31	28	0.031	3	1	0	0.6
2022-03-11 02:41:48	51	341.8	-99.8	3.807	3.775	32	28	0.032	4	0	0	0.6
2022-03-11 02:42:08	51	342.3	-99.2	3.811	3.779	32	29	0.032	3	0	-1	1.9
2022-03-11 02:42:28	52	342.6	-97.3	3.813	3.78	32	29	0.033	3	1	0	1.3
2022-03-11 02:42:48	52	342.6	-98.6	3.817	3.784	32	29	0.033	3	0	-1	0.8
2022-03-11 02:43:08	53	343.1	-97.8	3.821	3.787	32	29	0.034	3	1	0	20.1
2022-03-11 02:43:28	53	344.3	-117.9	3.833	3.798	32	29	0.035	3	0	0	0.2
2022-03-11 02:43:48	53	345.1	-117.7	3.84	3.804	32	29	0.036	3	0	-1	0.6
2022-03-11 02:44:08	54	345.3	-118.3	3.846	3.809	32	29	0.037	3	1	0	0.7
2022-03-11 02:44:28	54	345.8	-117.6	3.85	3.813	32	29	0.037	3	0	-1	0.4
2022-03-11 02:44:48	55	346.3	-118	3.855	3.818	32	29	0.037	3	1	0	0.3
2022-03-11 02:45:08	55	346.6	-117.7	3.861	3.821	32	29	0.04	3	0	-1	60.5
2022-03-11 02:45:28	56	346.8	-57.2	3.865	3.826	32	29	0.039	3	1	0	40.7
2022-03-11 02:45:48	56	346.3	-97.9	3.857	3.818	32	29	0.039	3	0	-1	0.5
2022-03-11 02:46:08	57	346.6	-98.4	3.861	3.821	32	29	0.04	3	1	0	0.8
2022-03-11 02:46:28	57	347.1	-97.6	3.864	3.825	32	29	0.039	3	0	0	1.2
2022-03-11 02:46:48	57	347.3	-98.8	3.867	3.828	32	29	0.039	3	0	-1	0.9
2022-03-11 02:47:08	58	347.6	-97.9	3.87	3.83	32	29	0.04	3	1	0	0.7
2022-03-11 02:47:28	58	347.8	-97.2	3.875	3.834	32	30	0.041	2	0	-1	0.7
2022-03-11 02:47:48	59	348.3	-97.9	3.879	3.838	32	30	0.041	2	1	0	0.9
2022-03-11 02:48:08	59	348.6	-98.8	3.883	3.842	32	30	0.041	2	0	0	0
2022-03-11 02:48:28	59	348.8	-98.8	3.886	3.845	32	30	0.041	2	0	-1	1.2
2022-03-11 02:48:48	60	349.3	-97.6	3.891	3.849	32	30	0.042	2	1	0	0.3
2022-03-11 02:49:08	60	349.8	-97.9	3.896	3.852	32	30	0.044	2	0	0	0.3
2022-03-11 02:49:28	60	350.1	-98.2	3.9	3.856	32	29	0.044	3	0	-1	0.6
2022-03-11 02:49:48	61	350.3	-98.8	3.903	3.859	32	29	0.044	3	1	0	0.7
2022-03-11 02:50:08	61	350.6	-98.1	3.906	3.863	32	29	0.043	3	0	-1	0.1
2022-03-11 02:50:28	62	351.4	-98	3.911	3.867	32	29	0.044	3	1	0	0.3
2022-03-11 02:50:48	62	351.6	-97.7	3.915	3.872	32	29	0.043	3	0	0	1
2022-03-11 02:51:08	62	351.9	-98.7	3.92	3.876	32	29	0.044	3	0	-1	0.3
2022-03-11 02:51:28	63	352.4	-99	3.922	3.878	32	29	0.044	3	1	0	18.9
2022-03-11 02:51:48	63	353.6	-117.9	3.939	3.893	32	29	0.046	3	0	-1	0.1
2022-03-11 02:52:08	64	354.1	-117.8	3.946	3.9	32	29	0.046	3	1	0	0.3
2022-03-11 02:52:28	64	354.6	-118.1	3.95	3.904	32	29	0.046	3	0	-1	0.4
2022-03-11 02:52:48	65	355.1	-118.5	3.955	3.909	32	29	0.046	3	1	0	0.3
2022-03-11 02:53:08	65	355.6	-118.2	3.961	3.914	32	29	0.047	3	0	-1	0.3
2022-03-11 02:53:28	66	356.1	-118.5	3.966	3.919	32	29	0.047	3	1	0	36.2
2022-03-11 02:53:48	66	354.9	-82.3	3.953	3.906	32	29	0.047	3	0	0	2.8
2022-03-11 02:54:08	66	355.1	-85.1	3.955	3.908	32	29	0.047	3	0	0	18.6
2022-03-11 02:54:28	66	356.1	-103.7	3.967	3.919	32	29	0.048	3	0	-1	0.6
2022-03-11 02:54:48	67	356.6	-103.1	3.973	3.925	32	29	0.048	3	1	0	0.3
2022-03-11 02:55:08	67	357.1	-103.4	3.977	3.93	32	29	0.047	3	0	-1	0.2
2022-03-11 02:55:28	68	357.6	-103.2	3.982	3.934	32	29	0.048	3	1	0	0.3
2022-03-11 02:55:48	68	357.9	-103.5	3.986	3.939	32	29	0.047	3	0	0	0.6
2022-03-11 02:56:08	68	358.4	-102.9	3.992	3.943	32	29	0.049	3	0	-1	0.6
2022-03-11 02:56:28	69	358.9	-103.5	3.995	3.948	32	29	0.047	3	1	0	0.8
2022-03-11 02:56:48	69	359.1	-102.7	4	3.952	32	29	0.048	3	0	-1	0.5
2022-03-11 02:57:08	70	359.6	-103.2	4.004	3.956	32	29	0.048	3	1	0	0.2
2022-03-11 02:57:28	70	360.1	-103	4.009	3.962	32	29	0.047	3	0	-1	0.5
2022-03-11 02:57:48	71	360.4	-103.5	4.014	3.967	32	29	0.047	3	1	0	0.9
2022-03-11 02:58:08	71	360.9	-102.6	4.018	3.97	32	29	0.048	3	0	0	0
2022-03-11 02:58:28	71	361.4	-102.6	4.024	3.975	32	29	0.049	3	0	-1	0.1
2022-03-11 02:58:48	72	361.6	-102.7	4.027	3.979	32	29	0.048	3	1	0	0.7
2022-03-11 02:59:08	72	362.1	-103.4	4.032	3.984	32	29	0.048	3	0	-1	0.4
2022-03-11 02:59:28	73	362.4	-103	4.038	3.99	31	29	0.048	2	1	0	0.1
2022-03-11 02:59:48	73	362.9	-103.1	4.042	3.993	31	29	0.049	2	0	0	0.4
2022-03-11 03:00:08	73	363.4	-102.7	4.048	3.998	31	29	0.05	2	0	-1	0
2022-03-11 03:00:28	74	363.9	-102.7	4.051	4.002	31	29	0.049	2	1	0	0.3
2022-03-11 03:00:48	74	364.2	-103	4.056	4.007	31	29	0.049	2	0	-1	0.2
2022-03-11 03:01:08	75	364.7	-103.2	4.06	4.012	31	29	0.048	2	1	0	0.7
2022-03-11 03:01:28	75	365.2	-102.5	4.066	4.016	31	28	0.05	3	0	-1	0.2
2022-03-11 03:01:48	76	365.4	-102.3	4.07	4.02	31	28	0.05	3	1	0	0.4
2022-03-11 03:02:08	76	365.9	-102.7	4.075	4.025	31	28	0.05	3	0	0	0.3
2022-03-11 03:02:28	76	366.4	-103	4.08	4.03	31	28	0.05	3	0	-1	0.6
2022-03-11 03:02:48	77	366.9	-102.4	4.084	4.034	31	28	0.05	3	1	0	0.5
2022-03-11 03:03:08	77	367.2	-102.9	4.09	4.039	31	28	0.051	3	0	-1	0.1
2022-03-11 03:03:28	78	367.7	-103	4.094	4.043	31	28	0.051	3	1	0	55.8
2022-03-11 03:03:48	78	366.2	-47.2	4.078	4.03	31	28	0.048	3	0	0	0
2022-03-11 03:04:08	78	365.4	-47.2	4.07	4.023	31	28	0.047	3	0	0	0.1
2022-03-11 03:04:28	78	365.2	-47.1	4.069	4.022	31	28	0.047	3	0	-1	0.1
2022-03-11 03:04:48	79	365.2	-47.2	4.069	4.023	31	28	0.046	3	1	0	0.5
2022-03-11 03:05:08	79	365.4	-46.7	4.071	4.023	31	28	0.048	3	0	0	0.8
2022-03-11 03:05:28	79	365.4	-47.5	4.071	4.025	30	28	0.046	2	0	0	0.2
2022-03-11 03:05:48	79	365.7	-47.7	4.072	4.027	30	28	0.045	2	0	-1	1
2022-03-11 03:06:08	80	365.9	-46.7	4.075	4.028	30	27	0.047	3	1	0	0.6
2022-03-11 03:06:28	80	365.9	-47.3	4.077	4.031	30	27	0.046	3	0	0	0.4
2022-03-11 03:06:48	80	366.2	-46.9	4.079	4.032	30	27	0.047	3	0	0	0.7
2022-03-11 03:07:08	80	366.4	-47.6	4.082	4.034	30	27	0.048	3	0	-1	0.6
2022-03-11 03:07:28	81	366.7	-47	4.084	4.037	30	27	0.047	3	1	0	0
2022-03-11 03:07:48	81	366.9	-47	4.085	4.039	30	27	0.046	3	0	0	0.2
2022-03-11 03:08:08	81	366.9	-46.8	4.088	4.04	30	27	0.048	3	0	0	0.7
2022-03-11 03:08:28	81	367.4	-47.5	4.09	4.043	30	27	0.047	3	0	0	0
2022-03-11 03:08:48	81	367.4	-47.5	4.092	4.045	30	27	0.047	3	0	-1	0.3
2022-03-11 03:09:08	82	367.4	-47.2	4.095	4.047	30	27	0.048	3	1	0	0.1
2022-03-11 03:09:28	82	367.9	-47.1	4.097	4.049	30	27	0.048	3	0	0	0.3
2022-03-11 03:09:48	82	367.9	-46.8	4.099	4.052	29	27	0.047	2	0	0	0.3
2022-03-11 03:10:08	82	368.2	-47.1	4.102	4.054	29	27	0.048	2	0	-1	0.4
2022-03-11 03:10:28	83	368.4	-47.5	4.103	4.057	29	26	0.046	3	1	0	0.2
2022-03-11 03:10:48	83	368.7	-47.3	4.107	4.058	29	26	0.049	3	0	0	0.2
2022-03-11 03:11:08	83	368.7	-47.1	4.108	4.061	29	26	0.047	3	0	0	0.3
2022-03-11 03:11:28	83	368.9	-47.4	4.111	4.063	29	26	0.048	3	0	-1	1.3
2022-03-11 03:11:48	84	369.4	-48.7	4.114	4.065	29	26	0.049	3	1	0	0.9
2022-03-11 03:12:08	84	369.7	-49.6	4.117	4.068	29	26	0.049	3	0	0	0.7
2022-03-11 03:12:28	84	369.7	-48.9	4.119	4.071	29	26	0.048	3	0	0	0.6
2022-03-11 03:12:48	84	369.9	-49.5	4.121	4.073	29	26	0.048	3	0	-1	0.1
2022-03-11 03:13:08	85	370.2	-49.6	4.124	4.076	29	26	0.048	3	1	0	0.6
2022-03-11 03:13:28	85	370.4	-49	4.126	4.078	29	26	0.048	3	0	0	0.1
2022-03-11 03:13:48	85	370.7	-48.9	4.129	4.08	29	26	0.049	3	0	0	0.5
2022-03-11 03:14:08	85	370.9	-49.4	4.131	4.083	29	26	0.048	3	0	-1	0.6
2022-03-11 03:14:28	86	371.2	-48.8	4.134	4.086	29	26	0.048	3	1	0	0.1
2022-03-11 03:14:48	86	371.4	-48.9	4.135	4.088	28	26	0.047	2	0	0	0.6
2022-03-11 03:15:08	86	371.4	-49.5	4.138	4.089	28	26	0.049	2	0	0	0.3
2022-03-11 03:15:28	86	371.7	-49.2	4.14	4.091	28	26	0.049	2	0	-1	0.4
2022-03-11 03:15:48	87	371.9	-49.6	4.143	4.095	28	25	0.048	3	1	0	0.3
2022-03-11 03:16:08	87	372.2	-49.3	4.146	4.097	28	25	0.049	3	0	0	0.5
2022-03-11 03:16:28	87	372.4	-48.8	4.148	4.098	28	25	0.05	3	0	0	0.7
2022-03-11 03:16:48	87	372.4	-49.5	4.15	4.102	28	25	0.048	3	0	-1	0.3
2022-03-11 03:17:08	88	372.7	-49.2	4.152	4.103	28	25	0.049	3	1	0	0.3
2022-03-11 03:17:28	88	372.9	-48.9	4.154	4.106	28	25	0.048	3	0	0	0.2
2022-03-11 03:17:48	88	373.2	-49.1	4.157	4.108	28	25	0.049	3	0	-1	0.5
2022-03-11 03:18:08	89	373.4	-49.6	4.159	4.11	28	25	0.049	3	1	0	0.3
2022-03-11 03:18:28	89	373.7	-49.3	4.162	4.113	28	25	0.049	3	0	-1	0.4
2022-03-11 03:18:48	90	373.7	-48.9	4.164	4.115	28	25	0.049	3	1	0	0.1
2022-03-11 03:19:08	90	373.9	-48.8	4.166	4.118	28	25	0.048	3	0	0	0.6
2022-03-11 03:19:28	90	374.2	-49.4	4.169	4.12	28	25	0.049	3	0	-1	0.5
2022-03-11 03:19:48	91	374.4	-48.9	4.171	4.122	28	25	0.049	3	1	0	0.4
2022-03-11 03:20:08	91	374.9	-49.3	4.174	4.125	28	26	0.049	2	0	0	0
2022-03-11 03:20:28	91	374.9	-49.3	4.175	4.126	28	26	0.049	2	0	-1	0.2
2022-03-11 03:20:48	92	375.2	-49.1	4.178	4.13	28	26	0.048	2	1	0	0
2022-03-11 03:21:08	92	375.2	-49.1	4.181	4.131	28	26	0.05	2	0	0	0.3
2022-03-11 03:21:28	92	375.4	-49.4	4.182	4.134	28	26	0.048	2	0	-1	0.2
2022-03-11 03:21:48	93	375.7	-49.2	4.185	4.135	28	26	0.05	2	1	0	0.2
2022-03-11 03:22:08	93	375.9	-49.4	4.187	4.139	28	26	0.048	2	0	0	0.8
2022-03-11 03:22:28	93	376.2	-48.6	4.19	4.14	28	26	0.05	2	0	-1	0.6
2022-03-11 03:22:48	94	376.5	-49.2	4.192	4.143	28	26	0.049	2	1	0	0.7
2022-03-11 03:23:08	94	376.5	-48.5	4.194	4.145	28	26	0.049	2	0	0	0.7
2022-03-11 03:23:28	94	376.7	-49.2	4.197	4.149	28	26	0.048	2	0	-1	0.1
2022-03-11 03:23:48	95	377	-49.3	4.199	4.151	28	26	0.048	2	1	0	0.3
2022-03-11 03:24:08	95	377.2	-49	4.202	4.152	28	26	0.05	2	0	0	0.1
2022-03-11 03:24:28	95	377.5	-48.9	4.203	4.155	28	26	0.048	2	0	-1	0.4
2022-03-11 03:24:48	96	377.7	-48.5	4.205	4.157	28	26	0.048	2	1	0	0.5
2022-03-11 03:25:08	96	377.7	-49	4.208	4.159	28	26	0.049	2	0	0	0.2
2022-03-11 03:25:28	96	378	-49.2	4.21	4.163	28	26	0.047	2	0	0	0.2
2022-03-11 03:25:48	96	378.2	-49	4.214	4.163	28	26	0.051	2	0	-1	0.2
2022-03-11 03:26:08	97	378.5	-49.2	4.215	4.167	28	26	0.048	2	1	0	34.6
2022-03-11 03:26:28	97	377.2	-14.6	4.203	4.155	29	26	0.048	3	0	0	0.1
2022-03-11 03:26:48	97	376.7	-14.5	4.198	4.15	28	26	0.048	2	0	0	0.1
2022-03-11 03:27:08	97	376.5	-14.6	4.195	4.148	28	26	0.047	2	0	0	0.1
2022-03-11 03:27:28	97	376.5	-14.7	4.195	4.148	28	26	0.047	2	0	0	0.3
2022-03-11 03:27:48	97	376.5	-15	4.194	4.147	28	26	0.047	2	0	0	0
2022-03-11 03:28:08	97	376.5	-15	4.194	4.146	28	26	0.048	2	0	0	0.3
2022-03-11 03:28:28	97	376.5	-14.7	4.193	4.148	28	26	0.045	2	0	0	0.3
2022-03-11 03:28:48	97	376.5	-15	4.194	4.147	28	26	0.047	2	0	0	0.3
2022-03-11 03:29:08	97	376.5	-14.7	4.194	4.147	28	26	0.047	2	0	0	0.1
2022-03-11 03:29:28	97	376.5	-14.8	4.194	4.148	28	26	0.046	2	0	0	0.2
2022-03-11 03:29:48	97	376.5	-14.6	4.195	4.148	28	26	0.047	2	0	0	0.1
2022-03-11 03:30:08	97	376.5	-14.7	4.195	4.149	29	26	0.046	3	0	0	0
2022-03-11 03:30:28	97	376.5	-14.7	4.196	4.149	28	26	0.047	2	0	0	0.4
2022-03-11 03:30:48	97	376.5	-15.1	4.196	4.15	29	26	0.046	3	0	0	0.4
2022-03-11 03:31:08	97	376.7	-14.7	4.197	4.15	29	26	0.047	3	0	0	0.3
2022-03-11 03:31:28	97	376.7	-15	4.197	4.151	29	26	0.046	3	0	0	0.1
2022-03-11 03:31:48	97	377	-14.9	4.197	4.151	29	26	0.046	3	0	0	0.1
2022-03-11 03:32:08	97	377	-15	4.198	4.151	29	26	0.047	3	0	0	0.1
2022-03-11 03:32:28	97	377	-15.1	4.198	4.152	29	26	0.046	3	0	0	0.5
2022-03-11 03:32:48	97	377	-14.6	4.199	4.153	29	26	0.046	3	0	0	0.3
2022-03-11 03:33:08	97	377	-14.9	4.2	4.153	29	26	0.047	3	0	0	0.2
2022-03-11 03:33:28	97	377	-15.1	4.2	4.155	29	26	0.045	3	0	0	0
2022-03-11 03:33:48	97	377.2	-15.1	4.2	4.154	29	26	0.046	3	0	0	0
2022-03-11 03:34:08	97	377.2	-15.1	4.202	4.155	29	26	0.047	3	0	0	0.5
2022-03-11 03:34:28	97	377.2	-14.6	4.202	4.156	29	26	0.046	3	0	0	0.4
2022-03-11 03:34:48	97	377.2	-15	4.203	4.157	29	26	0.046	3	0	0	0.2
2022-03-11 03:35:08	97	377.2	-14.8	4.204	4.157	29	26	0.047	3	0	59	1.1
2022-03-11 15:10:28	38	328.5	-13.7	3.66	3.645	31	27	0.015	4	-59	0	1.3
2022-03-11 15:10:48	38	328.5	-12.4	3.66	3.646	31	27	0.014	4	0	0	0.7
2022-03-11 15:11:08	38	328.5	-11.7	3.661	3.647	31	27	0.014	4	0	0	0.1
2022-03-11 15:11:28	38	328.8	-11.8	3.661	3.647	31	27	0.014	4	0	0	0.4
2022-03-11 15:11:48	38	328.8	-12.2	3.662	3.648	31	27	0.014	4	0	0	0.1
2022-03-11 15:12:08	38	328.8	-12.1	3.663	3.648	31	27	0.015	4	0	-1	105
2022-03-11 15:12:28	39	334	-117.1	3.716	3.699	31	27	0.017	4	1	0	0.1
2022-03-11 15:12:48	39	334.5	-117.2	3.724	3.706	31	27	0.018	4	0	-1	0.3
2022-03-11 15:13:08	40	334.8	-117.5	3.728	3.711	31	27	0.017	4	1	0	0.2
2022-03-11 15:13:28	40	335.3	-117.3	3.733	3.714	32	27	0.019	5	0	-1	0.1
2022-03-11 15:13:48	41	335.5	-117.4	3.736	3.717	32	27	0.019	5	1	0	0
2022-03-11 15:14:08	41	336	-117.4	3.739	3.719	32	27	0.02	5	0	-1	0.1
2022-03-11 15:14:28	42	336.3	-117.3	3.742	3.722	32	28	0.02	4	1	0	0.2
2022-03-11 15:14:48	42	336.5	-117.5	3.746	3.725	32	28	0.021	4	0	-1	0.3
2022-03-11 15:15:08	43	336.8	-117.2	3.749	3.728	32	28	0.021	4	1	0	0.5
2022-03-11 15:15:28	43	337	-117.7	3.751	3.73	32	28	0.021	4	0	-1	0.2
2022-03-11 15:15:48	44	337.5	-117.5	3.755	3.733	32	28	0.022	4	1	0	0.3
2022-03-11 15:16:08	44	337.5	-117.8	3.759	3.736	32	28	0.023	4	0	-1	0.1
2022-03-11 15:16:28	45	338	-117.7	3.762	3.739	32	28	0.023	4	1	0	0.2
2022-03-11 15:16:48	45	338.3	-117.9	3.766	3.742	32	28	0.024	4	0	0	0.1
2022-03-11 15:17:08	45	338.5	-117.8	3.769	3.745	32	28	0.024	4	0	-1	0
2022-03-11 15:17:28	46	339.1	-117.8	3.772	3.747	32	28	0.025	4	1	0	0.1
2022-03-11 15:17:48	46	339.3	-117.9	3.776	3.751	32	28	0.025	4	0	-1	0
2022-03-11 15:18:08	47	339.6	-117.9	3.779	3.754	32	28	0.025	4	1	0	0.3
2022-03-11 15:18:28	47	339.8	-117.6	3.784	3.757	32	28	0.027	4	0	-1	0.2
2022-03-11 15:18:48	48	340.3	-117.8	3.788	3.761	32	28	0.027	4	1	0	0.2
2022-03-11 15:19:08	48	340.8	-118	3.791	3.763	32	28	0.028	4	0	-1	0.4
2022-03-11 15:19:28	49	341.1	-117.6	3.796	3.767	32	28	0.029	4	1	0	0.3
2022-03-11 15:19:48	49	341.3	-117.9	3.799	3.77	32	28	0.029	4	0	-1	0.1
2022-03-11 15:20:08	50	341.8	-118	3.805	3.774	32	28	0.031	4	1	0	0
2022-03-11 15:20:28	50	342.1	-118	3.808	3.778	32	28	0.03	4	0	-1	0.1
2022-03-11 15:20:48	51	342.6	-118.1	3.813	3.781	32	28	0.032	4	1	0	0.2
2022-03-11 15:21:08	51	342.8	-117.9	3.818	3.785	32	28	0.033	4	0	-1	0.2
2022-03-11 15:21:28	52	343.3	-118.1	3.822	3.788	32	28	0.034	4	1	0	0
2022-03-11 15:21:48	52	343.6	-118.1	3.826	3.792	32	28	0.034	4	0	-1	0.3
2022-03-11 15:22:08	53	344.1	-117.8	3.831	3.797	32	28	0.034	4	1	0	0.1
2022-03-11 15:22:28	53	344.6	-117.9	3.835	3.8	32	28	0.035	4	0	-1	0.1
2022-03-11 15:22:48	54	345.1	-118	3.841	3.805	32	28	0.036	4	1	0	0.4
2022-03-11 15:23:08	54	345.3	-117.6	3.845	3.808	32	28	0.037	4	0	-1	1
2022-03-11 15:23:28	55	345.6	-116.6	3.849	3.811	32	28	0.038	4	1	0	0.6
2022-03-11 15:23:48	55	346.1	-116	3.852	3.815	32	28	0.037	4	0	0	0.6
2022-03-11 15:24:08	55	346.3	-115.4	3.857	3.819	32	28	0.038	4	0	-1	0.1
2022-03-11 15:24:28	56	346.6	-115.3	3.861	3.822	32	28	0.039	4	1	0	0.8
2022-03-11 15:24:48	56	347.1	-114.5	3.866	3.827	32	28	0.039	4	0	-1	0.2
2022-03-11 15:25:08	57	347.3	-114.3	3.87	3.83	32	28	0.04	4	1	0	0.2
2022-03-11 15:25:28	57	347.8	-114.1	3.873	3.834	32	28	0.039	4	0	-1	0.1
2022-03-11 15:25:48	58	348.1	-114.2	3.878	3.837	32	29	0.041	3	1	0	0.1
2022-03-11 15:26:08	58	348.6	-114.1	3.883	3.841	32	29	0.042	3	0	-1	0.5
2022-03-11 15:26:28	59	349.1	-113.6	3.887	3.845	32	29	0.042	3	1	0	0.1
2022-03-11 15:26:48	59	349.3	-113.7	3.892	3.85	32	29	0.042	3	0	-1	0.1
2022-03-11 15:27:08	60	349.8	-113.6	3.895	3.853	32	29	0.042	3	1	0	0.4
2022-03-11 15:27:28	60	350.3	-114	3.901	3.857	32	29	0.044	3	0	-1	0.3
2022-03-11 15:27:48	61	350.6	-113.7	3.904	3.862	32	29	0.042	3	1	0	0.1
2022-03-11 15:28:08	61	350.8	-113.8	3.909	3.866	32	29	0.043	3	0	-1	0.2
2022-03-11 15:28:28	62	351.4	-113.6	3.915	3.87	32	29	0.045	3	1	0	0
2022-03-11 15:28:48	62	351.9	-113.6	3.919	3.875	32	29	0.044	3	0	0	0.2
2022-03-11 15:29:08	62	352.4	-113.8	3.923	3.879	32	29	0.044	3	0	-1	0.1
2022-03-11 15:29:28	63	352.9	-113.9	3.929	3.883	32	29	0.046	3	1	0	0
2022-03-11 15:29:48	63	353.1	-113.9	3.933	3.888	32	29	0.045	3	0	-1	0.1
2022-03-11 15:30:08	64	353.6	-113.8	3.938	3.893	32	29	0.045	3	1	0	0
2022-03-11 15:30:28	64	354.1	-113.8	3.944	3.897	32	29	0.047	3	0	-1	0.1
2022-03-11 15:30:48	65	354.4	-113.9	3.948	3.901	32	29	0.047	3	1	0	0.1
2022-03-11 15:31:08	65	354.9	-114	3.953	3.906	32	29	0.047	3	0	-1	0.2
2022-03-11 15:31:28	66	355.4	-113.8	3.958	3.911	32	29	0.047	3	1	0	3.8
2022-03-11 15:31:48	66	356.1	-117.6	3.964	3.917	32	29	0.047	3	0	-1	14.3
2022-03-11 15:32:08	67	355.9	-103.3	3.963	3.915	32	29	0.048	3	1	0	0.1
2022-03-11 15:32:28	67	356.1	-103.4	3.966	3.919	32	29	0.047	3	0	0	0.2
2022-03-11 15:32:48	67	356.4	-103.2	3.969	3.923	32	29	0.046	3	0	-1	0.1
2022-03-11 15:33:08	68	356.9	-103.1	3.974	3.927	32	29	0.047	3	1	0	0.1
2022-03-11 15:33:28	68	357.1	-103.2	3.979	3.932	32	29	0.047	3	0	-1	0.2
2022-03-11 15:33:48	69	357.6	-103.4	3.984	3.936	32	29	0.048	3	1	0	0.2
2022-03-11 15:34:08	69	358.1	-103.2	3.988	3.94	32	29	0.048	3	0	0	0.1
2022-03-11 15:34:28	69	358.4	-103.1	3.993	3.945	32	29	0.048	3	0	-1	0.1
2022-03-11 15:34:48	70	358.9	-103.2	3.997	3.949	32	29	0.048	3	1	0	0.2
2022-03-11 15:35:08	70	359.1	-103.4	4.002	3.953	32	29	0.049	3	0	-1	0.1
2022-03-11 15:35:28	71	359.6	-103.3	4.006	3.958	32	29	0.048	3	1	0	0.2
2022-03-11 15:35:48	71	360.1	-103.1	4.011	3.963	32	29	0.048	3	0	-1	0
2022-03-11 15:36:08	72	360.6	-103.1	4.015	3.967	32	29	0.048	3	1	0	0
2022-03-11 15:36:28	72	360.9	-103.1	4.02	3.972	32	29	0.048	3	0	0	0.2
2022-03-11 15:36:48	72	361.4	-103.3	4.025	3.976	32	29	0.049	3	0	-1	0.1
2022-03-11 15:37:08	73	361.9	-103.4	4.03	3.981	32	29	0.049	3	1	0	0
2022-03-11 15:37:28	73	362.4	-103.4	4.034	3.985	32	29	0.049	3	0	-1	0.2
2022-03-11 15:37:48	74	362.6	-103.2	4.039	3.989	32	29	0.05	3	1	0	0.1
2022-03-11 15:38:08	74	363.1	-103.1	4.043	3.994	32	29	0.049	3	0	0	0.1
2022-03-11 15:38:28	74	363.4	-103.2	4.048	3.999	32	29	0.049	3	0	-1	0.2
2022-03-11 15:38:48	75	363.9	-103.4	4.053	4.004	32	28	0.049	4	1	0	0.1
2022-03-11 15:39:08	75	364.4	-103.3	4.057	4.009	32	28	0.048	4	0	-1	0.2
2022-03-11 15:39:28	76	364.7	-103.1	4.062	4.014	32	28	0.048	4	1	0	0.1
2022-03-11 15:39:48	76	365.2	-103.2	4.067	4.017	32	28	0.05	4	0	-1	0.2
2022-03-11 15:40:08	77	365.7	-103.4	4.072	4.022	32	28	0.05	4	1	0	0.1
2022-03-11 15:40:28	77	365.9	-103.3	4.077	4.027	32	28	0.05	4	0	0	0.2
2022-03-11 15:40:48	77	366.4	-103.1	4.082	4.031	32	28	0.051	4	0	-1	0
2022-03-11 15:41:08	78	366.9	-103.1	4.086	4.036	32	28	0.05	4	1	0	52.5
2022-03-11 15:41:28	78	365.4	-50.6	4.087	4.034	32	28	0.053	4	0	-1	53.2
2022-03-11 15:41:48	79	367.7	-103.8	4.094	4.044	32	28	0.05	4	1	0	56
2022-03-11 15:42:08	79	365.9	-47.8	4.076	4.027	32	28	0.049	4	0	0	0
2022-03-11 15:42:28	79	365.4	-47.8	4.07	4.023	31	28	0.047	3	0	0	0.2
2022-03-11 15:42:48	79	365.4	-48	4.069	4.022	31	28	0.047	3	0	-1	0.2
2022-03-11 15:43:08	80	365.4	-48.2	4.07	4.023	31	28	0.047	3	1	0	0.3
2022-03-11 15:43:28	80	365.4	-47.9	4.071	4.024	31	28	0.047	3	0	0	0
2022-03-11 15:43:48	80	365.7	-47.9	4.072	4.025	31	28	0.047	3	0	0	0
2022-03-11 15:44:08	80	365.7	-47.9	4.074	4.027	31	28	0.047	3	0	0	0.3
2022-03-11 15:44:28	80	365.9	-48.2	4.076	4.029	31	28	0.047	3	0	-1	0.1
2022-03-11 15:44:48	81	366.2	-48.1	4.078	4.032	31	28	0.046	3	1	0	0
2022-03-11 15:45:08	81	366.2	-48.1	4.08	4.034	31	27	0.046	4	0	0	0.2
2022-03-11 15:45:28	81	366.7	-47.9	4.083	4.035	31	27	0.048	4	0	0	0.1
2022-03-11 15:45:48	81	366.7	-47.8	4.085	4.037	31	27	0.048	4	0	0	0.2
2022-03-11 15:46:08	81	366.9	-48	4.087	4.039	31	27	0.048	4	0	-1	0
2022-03-11 15:46:28	82	367.2	-48	4.089	4.042	31	27	0.047	4	1	0	0.2
2022-03-11 15:46:48	82	367.4	-47.8	4.092	4.045	30	27	0.047	3	0	0	0.2
2022-03-11 15:47:08	82	367.4	-48	4.093	4.046	30	27	0.047	3	0	0	0.2
2022-03-11 15:47:28	82	367.7	-47.8	4.096	4.049	30	27	0.047	3	0	-1	0.1
2022-03-11 15:47:48	83	367.9	-47.9	4.098	4.05	30	27	0.048	3	1	0	0.2
2022-03-11 15:48:08	83	368.2	-48.1	4.1	4.053	30	27	0.047	3	0	0	0.2
2022-03-11 15:48:28	83	368.2	-47.9	4.103	4.056	30	27	0.047	3	0	0	0.1
2022-03-11 15:48:48	83	368.7	-47.8	4.105	4.058	30	27	0.047	3	0	0	0.1
2022-03-11 15:49:08	83	368.7	-47.9	4.108	4.06	30	27	0.048	3	0	-1	0.1
2022-03-11 15:49:28	84	368.9	-48	4.11	4.062	30	27	0.048	3	1	0	0
2022-03-11 15:49:48	84	369.2	-48	4.112	4.064	30	27	0.048	3	0	0	0.1
2022-03-11 15:50:08	84	369.4	-47.9	4.114	4.067	30	26	0.047	4	0	0	0.2
2022-03-11 15:50:28	84	369.4	-47.7	4.117	4.068	30	26	0.049	4	0	0	0.3
2022-03-11 15:50:48	84	369.7	-48	4.119	4.071	30	26	0.048	4	0	-1	0
2022-03-11 15:51:08	85	369.9	-48	4.121	4.074	30	26	0.047	4	1	0	0.2
2022-03-11 15:51:28	85	370.2	-47.8	4.124	4.075	30	26	0.049	4	0	0	0.2
2022-03-11 15:51:48	85	370.2	-47.6	4.124	4.075	30	26	0.049	4	0	0	0
2022-03-11 15:52:08	85	370.7	-47.6	4.127	4.079	29	26	0.048	3	0	-1	0.2
2022-03-11 15:52:28	86	370.7	-47.8	4.129	4.081	29	26	0.048	3	1	0	0
2022-03-11 15:52:48	86	370.9	-47.8	4.132	4.083	29	26	0.049	3	0	0	0.1
2022-03-11 15:53:08	86	371.2	-47.7	4.134	4.086	29	26	0.048	3	0	0	0.2
2022-03-11 15:53:28	86	371.4	-47.5	4.137	4.088	29	26	0.049	3	0	-1	0.1
2022-03-11 15:53:48	87	371.7	-47.6	4.139	4.091	29	26	0.048	3	1	0	0.1
2022-03-11 15:54:08	87	371.9	-47.7	4.141	4.093	29	26	0.048	3	0	0	0.1
2022-03-11 15:54:28	87	372.2	-47.8	4.144	4.096	29	26	0.048	3	0	0	2
2022-03-11 15:54:48	87	372.4	-49.8	4.147	4.099	29	26	0.048	3	0	-1	0
2022-03-11 15:55:08	88	372.4	-49.8	4.15	4.101	29	25	0.049	4	1	0	0
2022-03-11 15:55:28	88	372.9	-49.8	4.153	4.104	29	25	0.049	4	0	0	0.1
2022-03-11 15:55:48	88	372.9	-49.7	4.155	4.107	29	25	0.048	4	0	-1	0
2022-03-11 15:56:08	89	373.4	-49.7	4.158	4.109	29	25	0.049	4	1	0	0.1
2022-03-11 15:56:28	89	373.4	-49.8	4.16	4.111	29	25	0.049	4	0	0	0.1
2022-03-11 15:56:48	89	373.7	-49.7	4.162	4.114	29	25	0.048	4	0	-1	0
2022-03-11 15:57:08	90	373.9	-49.7	4.165	4.116	29	25	0.049	4	1	0	0.1
2022-03-11 15:57:28	90	374.2	-49.8	4.168	4.118	29	25	0.05	4	0	-1	0
2022-03-11 15:57:48	91	374.4	-49.8	4.17	4.121	29	25	0.049	4	1	0	0.1
2022-03-11 15:58:08	91	374.4	-49.7	4.173	4.123	29	25	0.05	4	0	0	0.1
2022-03-11 15:58:28	91	374.9	-49.8	4.174	4.126	28	25	0.048	3	0	-1	0
2022-03-11 15:58:48	92	374.9	-49.8	4.177	4.128	28	25	0.049	3	1	0	0
2022-03-11 15:59:08	92	375.2	-49.8	4.179	4.131	28	25	0.048	3	0	0	0
2022-03-11 15:59:28	92	375.4	-49.8	4.182	4.133	28	25	0.049	3	0	-1	0
2022-03-11 15:59:48	93	375.7	-49.8	4.184	4.135	28	25	0.049	3	1	0	0.1
2022-03-11 16:00:08	93	375.9	-49.7	4.186	4.137	28	25	0.049	3	0	0	0.1
2022-03-11 16:00:28	93	376.2	-49.8	4.189	4.14	28	25	0.049	3	0	-1	0
2022-03-11 16:00:48	94	376.5	-49.8	4.191	4.142	28	25	0.049	3	1	0	0
2022-03-11 16:01:08	94	376.5	-49.8	4.194	4.145	28	25	0.049	3	0	0	0
2022-03-11 16:01:28	94	377	-49.8	4.196	4.146	28	25	0.05	3	0	-1	0.1
2022-03-11 16:01:48	95	377	-49.7	4.198	4.151	28	25	0.047	3	1	0	0.1
2022-03-11 16:02:08	95	377.2	-49.8	4.2	4.152	28	25	0.048	3	0	0	0.1
2022-03-11 16:02:28	95	377.5	-49.7	4.203	4.154	28	25	0.049	3	0	71	35.5
2022-03-12 03:06:48	24	323.7	-14.2	3.61	3.588	29	26	0.022	3	-71	0	1
2022-03-12 03:07:08	24	324	-13.2	3.611	3.589	29	26	0.022	3	0	0	0.7
2022-03-12 03:07:28	24	324	-12.5	3.611	3.59	29	26	0.021	3	0	0	0.2
2022-03-12 03:07:48	24	324	-12.3	3.613	3.59	29	26	0.023	3	0	0	0.2
2022-03-12 03:08:08	24	324.2	-12.5	3.613	3.591	29	26	0.022	3	0	0	0
2022-03-12 03:08:28	24	324.2	-12.5	3.614	3.593	29	26	0.021	3	0	0	105.1
2022-03-12 03:08:48	24	329.3	-117.6	3.669	3.644	29	26	0.025	3	0	0	0.2
2022-03-12 03:09:08	24	330.5	-117.4	3.682	3.655	30	26	0.027	4	0	-1	0.2
2022-03-12 03:09:28	25	331.3	-117.6	3.69	3.664	30	27	0.026	3	1	0	0.3
2022-03-12 03:09:48	25	331.8	-117.3	3.696	3.672	30	27	0.024	3	0	-1	0.4
2022-03-12 03:10:08	26	332	-117.7	3.699	3.677	30	27	0.022	3	1	0	0.2
2022-03-12 03:10:28	26	332.5	-117.5	3.702	3.681	30	27	0.021	3	0	-1	0
2022-03-12 03:10:48	27	332.8	-117.5	3.705	3.685	30	27	0.02	3	1	0	0.1
2022-03-12 03:11:08	27	333	-117.4	3.707	3.689	30	27	0.018	3	0	-1	0.1
2022-03-12 03:11:28	28	333.3	-117.5	3.711	3.693	30	27	0.018	3	1	0	0.3
2022-03-12 03:11:48	28	333.5	-117.8	3.713	3.695	30	27	0.018	3	0	-1	0.1
2022-03-12 03:12:08	29	333.5	-117.7	3.714	3.697	30	27	0.017	3	1	0	0.5
2022-03-12 03:12:28	29	333.8	-117.2	3.717	3.7	30	27	0.017	3	0	-1	0.1
2022-03-12 03:12:48	30	334	-117.1	3.719	3.701	30	27	0.018	3	1	0	0.4
2022-03-12 03:13:08	30	334.5	-117.5	3.722	3.704	30	27	0.018	3	0	-1	0
2022-03-12 03:13:28	31	334.5	-117.5	3.724	3.706	30	27	0.018	3	1	0	0.1
2022-03-12 03:13:48	31	334.8	-117.4	3.725	3.708	30	27	0.017	3	0	-1	0.1
2022-03-12 03:14:08	32	334.8	-117.3	3.728	3.71	30	27	0.018	3	1	0	0.2
2022-03-12 03:14:28	32	335	-117.1	3.73	3.712	30	27	0.018	3	0	-1	0.1
2022-03-12 03:14:48	33	335.3	-117.2	3.732	3.713	30	27	0.019	3	1	0	0.1
2022-03-12 03:15:08	33	335.5	-117.3	3.735	3.717	30	27	0.018	3	0	-1	0.1
2022-03-12 03:15:28	34	335.8	-117.4	3.738	3.718	30	27	0.02	3	1	0	0.4
2022-03-12 03:15:48	34	336	-117	3.74	3.721	30	27	0.019	3	0	-1	0
2022-03-12 03:16:08	35	336	-117	3.742	3.722	30	27	0.02	3	1	0	0.2
2022-03-12 03:16:28	35	336.3	-117.2	3.744	3.724	30	27	0.02	3	0	-1	0.2
2022-03-12 03:16:48	36	336.5	-117	3.747	3.726	30	27	0.021	3	1	0	0.1
2022-03-12 03:17:08	36	336.8	-116.9	3.75	3.728	30	27	0.022	3	0	0	0
2022-03-12 03:17:28	36	337	-116.9	3.752	3.731	29	26	0.021	3	0	-1	0.1
2022-03-12 03:17:48	37	337.3	-116.8	3.754	3.733	29	26	0.021	3	1	0	0.2
2022-03-12 03:18:08	37	337.5	-117	3.757	3.735	29	26	0.022	3	0	-1	0.2
2022-03-12 03:18:28	38	337.8	-116.8	3.761	3.738	29	26	0.023	3	1	0	0
2022-03-12 03:18:48	38	338	-116.8	3.763	3.739	29	26	0.024	3	0	-1	0.3
2022-03-12 03:19:08	39	338.3	-116.5	3.766	3.742	29	26	0.024	3	1	0	0.3
2022-03-12 03:19:28	39	338.5	-116.2	3.769	3.745	29	26	0.024	3	0	-1	0.3
2022-03-12 03:19:48	40	338.8	-116.5	3.772	3.747	29	26	0.025	3	1	0	0.1
2022-03-12 03:20:08	40	339.1	-116.6	3.775	3.75	29	26	0.025	3	0	-1	0.3
2022-03-12 03:20:28	41	339.1	-116.3	3.778	3.751	29	26	0.027	3	1	0	0.1
2022-03-12 03:20:48	41	339.6	-116.4	3.782	3.754	29	26	0.028	3	0	-1	0
2022-03-12 03:21:08	42	339.8	-116.4	3.784	3.757	29	26	0.027	3	1	0	0.5
2022-03-12 03:21:28	42	340.1	-116.9	3.788	3.76	29	27	0.028	2	0	-1	0.4
2022-03-12 03:21:48	43	340.3	-116.5	3.791	3.763	29	27	0.028	2	1	0	0.1
2022-03-12 03:22:08	43	340.8	-116.6	3.793	3.766	29	27	0.027	2	0	-1	0.1
2022-03-12 03:22:28	44	341.1	-116.5	3.797	3.767	29	27	0.03	2	1	0	0.6
2022-03-12 03:22:48	44	341.3	-117.1	3.801	3.771	29	27	0.03	2	0	-1	0.1
2022-03-12 03:23:08	45	341.6	-117.2	3.804	3.774	30	27	0.03	3	1	0	0.2
2022-03-12 03:23:28	45	341.8	-117.4	3.808	3.777	30	27	0.031	3	0	-1	0
2022-03-12 03:23:48	46	342.3	-117.4	3.811	3.781	30	27	0.03	3	1	0	0.2
2022-03-12 03:24:08	46	342.6	-117.6	3.814	3.783	30	27	0.031	3	0	-1	0.5
2022-03-12 03:24:28	47	343.1	-118.1	3.818	3.787	30	27	0.031	3	1	0	0.1
2022-03-12 03:24:48	47	343.3	-118	3.823	3.789	30	27	0.034	3	0	0	0.2
2022-03-12 03:25:08	47	343.6	-117.8	3.826	3.793	30	27	0.033	3	0	-1	0.2
2022-03-12 03:25:28	48	343.8	-118	3.83	3.797	30	27	0.033	3	1	0	0
2022-03-12 03:25:48	48	344.3	-118	3.833	3.799	30	27	0.034	3	0	-1	0.3
2022-03-12 03:26:08	49	344.6	-118.3	3.838	3.803	30	27	0.035	3	1	0	0.4
2022-03-12 03:26:28	49	345.1	-117.9	3.84	3.807	30	27	0.033	3	0	-1	0.1
2022-03-12 03:26:48	50	345.3	-118	3.844	3.809	30	27	0.035	3	1	0	0
2022-03-12 03:27:08	50	345.6	-118	3.848	3.811	30	27	0.037	3	0	-1	0.1
2022-03-12 03:27:28	51	346.1	-118.1	3.852	3.817	30	27	0.035	3	1	0	0.2
2022-03-12 03:27:48	51	346.3	-118.3	3.857	3.82	30	27	0.037	3	0	-1	0.2
2022-03-12 03:28:08	52	346.8	-118.1	3.86	3.824	30	27	0.036	3	1	0	0.1
2022-03-12 03:28:28	52	347.1	-118.2	3.865	3.827	30	27	0.038	3	0	-1	0.3
2022-03-12 03:28:48	53	347.3	-117.9	3.869	3.831	30	27	0.038	3	1	0	0.5
2022-03-12 03:29:08	53	347.8	-118.4	3.874	3.835	30	27	0.039	3	0	-1	0.1
2022-03-12 03:29:28	54	348.1	-118.3	3.878	3.839	30	27	0.039	3	1	0	0.1
2022-03-12 03:29:48	54	348.6	-118.4	3.882	3.842	30	27	0.04	3	0	-1	0.4
2022-03-12 03:30:08	55	349.1	-118	3.886	3.846	30	27	0.04	3	1	0	0.3
2022-03-12 03:30:28	55	349.3	-118.3	3.892	3.85	30	27	0.042	3	0	-1	0.1
2022-03-12 03:30:48	56	349.8	-118.2	3.895	3.854	30	27	0.041	3	1	0	0.1
2022-03-12 03:31:08	56	350.3	-118.3	3.9	3.858	30	27	0.042	3	0	-1	0.3
2022-03-12 03:31:28	57	350.8	-118	3.904	3.862	30	27	0.042	3	1	0	0.3
2022-03-12 03:31:48	57	351.1	-118.3	3.91	3.867	30	27	0.043	3	0	-1	0
2022-03-12 03:32:08	58	351.6	-118.3	3.915	3.87	30	27	0.045	3	1	0	0.1
2022-03-12 03:32:28	58	352.1	-118.4	3.919	3.875	30	27	0.044	3	0	-1	0.3
2022-03-12 03:32:48	59	352.4	-118.1	3.924	3.879	30	27	0.045	3	1	0	0.1
2022-03-12 03:33:08	59	352.9	-118.2	3.928	3.884	30	27	0.044	3	0	0	0.1
2022-03-12 03:33:28	59	353.4	-118.3	3.934	3.888	30	27	0.046	3	0	-1	0.2
2022-03-12 03:33:48	60	353.6	-118.1	3.939	3.893	30	27	0.046	3	1	0	0.2
2022-03-12 03:34:08	60	354.1	-118.3	3.944	3.898	30	27	0.046	3	0	-1	0.2
2022-03-12 03:34:28	61	354.6	-118.1	3.948	3.902	30	27	0.046	3	1	0	0.2
2022-03-12 03:34:48	61	354.9	-117.9	3.954	3.907	30	27	0.047	3	0	-1	0.1
2022-03-12 03:35:08	62	355.4	-118	3.959	3.912	30	27	0.047	3	1	0	0.1
2022-03-12 03:35:28	62	355.9	-117.9	3.964	3.917	30	27	0.047	3	0	-1	14.6
2022-03-12 03:35:48	63	355.9	-103.3	3.962	3.915	30	27	0.047	3	1	0	0.1
2022-03-12 03:36:08	63	356.1	-103.2	3.965	3.918	30	27	0.047	3	0	-1	0.4
2022-03-12 03:36:28	64	356.4	-102.8	3.968	3.921	30	27	0.047	3	1	0	0.2
2022-03-12 03:36:48	64	356.9	-103	3.973	3.925	30	27	0.048	3	0	0	0
2022-03-12 03:37:08	64	357.1	-103	3.976	3.929	30	27	0.047	3	0	-1	0.3
2022-03-12 03:37:28	65	357.4	-103.3	3.981	3.933	30	27	0.048	3	1	0	0.5
2022-03-12 03:37:48	65	357.9	-102.8	3.986	3.937	30	27	0.049	3	0	-1	0.2
2022-03-12 03:38:08	66	358.1	-103	3.99	3.943	30	27	0.047	3	1	0	0
2022-03-12 03:38:28	66	358.6	-103	3.996	3.946	30	27	0.05	3	0	0	0
2022-03-12 03:38:48	66	359.1	-103	3.999	3.951	30	27	0.048	3	0	-1	0.1
2022-03-12 03:39:08	67	359.6	-102.9	4.003	3.955	30	27	0.048	3	1	0	0
2022-03-12 03:39:28	67	359.9	-102.9	4.008	3.96	30	27	0.048	3	0	-1	0.2
2022-03-12 03:39:48	68	360.4	-102.7	4.014	3.964	30	27	0.05	3	1	0	0.2
2022-03-12 03:40:08	68	360.6	-102.9	4.016	3.969	30	27	0.047	3	0	-1	0.1
2022-03-12 03:40:28	69	361.1	-102.8	4.022	3.973	30	27	0.049	3	1	0	0.2
2022-03-12 03:40:48	69	361.6	-102.6	4.026	3.977	30	27	0.049	3	0	0	0.2
2022-03-12 03:41:08	69	361.9	-102.8	4.032	3.982	30	27	0.05	3	0	-1	0.1
2022-03-12 03:41:28	70	362.4	-102.7	4.036	3.986	30	27	0.05	3	1	0	0.2
2022-03-12 03:41:48	70	362.6	-102.9	4.04	3.991	30	27	0.049	3	0	-1	0.2
2022-03-12 03:42:08	71	363.1	-102.7	4.045	3.996	30	27	0.049	3	1	0	0.2
2022-03-12 03:42:28	71	363.6	-102.5	4.05	4	30	27	0.05	3	0	-1	0.1
2022-03-12 03:42:48	72	364.4	-102.6	4.054	4.005	30	27	0.049	3	1	0	0
2022-03-12 03:43:08	72	364.7	-102.6	4.058	4.009	30	27	0.049	3	0	0	0
2022-03-12 03:43:28	72	365.2	-102.6	4.063	4.014	30	27	0.049	3	0	-1	0
2022-03-12 03:43:48	73	365.2	-102.6	4.068	4.019	30	27	0.049	3	1	0	0.3
2022-03-12 03:44:08	73	365.9	-102.3	4.073	4.023	30	27	0.05	3	0	-1	0
2022-03-12 03:44:28	74	366.2	-102.3	4.078	4.028	30	27	0.05	3	1	0	0.3
2022-03-12 03:44:48	74	366.7	-102.6	4.082	4.032	30	27	0.05	3	0	0	0.2
2022-03-12 03:45:08	74	367.2	-102.4	4.088	4.037	30	27	0.051	3	0	-1	0
2022-03-12 03:45:28	75	367.4	-102.4	4.093	4.042	30	27	0.051	3	1	0	0.1
2022-03-12 03:45:48	75	367.9	-102.5	4.098	4.045	30	27	0.053	3	0	-1	55.8
2022-03-12 03:46:08	76	365.4	-46.7	4.072	4.023	30	27	0.049	3	1	0	0.4
2022-03-12 03:46:28	76	365.2	-47.1	4.067	4.02	30	27	0.047	3	0	0	0.1
2022-03-12 03:46:48	76	365.2	-47.2	4.068	4.02	29	27	0.048	2	0	-1	0.3
2022-03-12 03:47:08	77	365.2	-46.9	4.068	4.02	29	27	0.048	2	1	0	0.1
2022-03-12 03:47:28	77	365.2	-46.8	4.069	4.022	29	26	0.047	3	0	0	0.1
2022-03-12 03:47:48	77	365.4	-46.9	4.07	4.024	29	26	0.046	3	0	0	0.1
2022-03-12 03:48:08	77	365.4	-47	4.073	4.025	29	26	0.048	3	0	-1	0.1
2022-03-12 03:48:28	78	365.9	-46.9	4.075	4.027	29	26	0.048	3	1	0	0
2022-03-12 03:48:48	78	365.9	-46.9	4.077	4.029	29	26	0.048	3	0	0	1.8
2022-03-12 03:49:08	78	366.2	-48.7	4.079	4.033	29	26	0.046	3	0	-1	0.3
2022-03-12 03:49:28	79	366.7	-49	4.082	4.035	29	26	0.047	3	1	0	0.1
2022-03-12 03:49:48	79	366.7	-48.9	4.084	4.038	29	26	0.046	3	0	0	0.3
2022-03-12 03:50:08	79	366.9	-49.2	4.086	4.039	29	26	0.047	3	0	0	0.1
2022-03-12 03:50:28	79	367.2	-49.1	4.089	4.042	29	26	0.047	3	0	-1	0.1
2022-03-12 03:50:48	80	367.4	-49.2	4.091	4.044	29	26	0.047	3	1	0	0.1
2022-03-12 03:51:08	80	367.4	-49.1	4.094	4.046	29	26	0.048	3	0	0	0.2
2022-03-12 03:51:28	80	367.9	-48.9	4.096	4.049	29	26	0.047	3	0	0	0
2022-03-12 03:51:48	80	367.9	-48.9	4.098	4.05	29	26	0.048	3	0	-1	0.2
2022-03-12 03:52:08	81	368.2	-49.1	4.101	4.053	28	26	0.048	2	1	0	0.1
2022-03-12 03:52:28	81	368.2	-49.2	4.103	4.055	28	26	0.048	2	0	0	0.1
2022-03-12 03:52:48	81	368.4	-49.1	4.105	4.056	28	26	0.049	2	0	-1	0.3
2022-03-12 03:53:08	82	368.7	-48.8	4.107	4.059	28	26	0.048	2	1	0	0
2022-03-12 03:53:28	82	368.9	-48.8	4.11	4.061	28	26	0.049	2	0	0	0.2
2022-03-12 03:53:48	82	368.9	-49	4.111	4.063	28	26	0.048	2	0	0	0.2
2022-03-12 03:54:08	82	369.4	-49.2	4.114	4.066	28	26	0.048	2	0	-1	0.2
2022-03-12 03:54:28	83	369.4	-49	4.116	4.068	28	26	0.048	2	1	0	0.2
2022-03-12 03:54:48	83	369.7	-48.8	4.118	4.07	28	26	0.048	2	0	0	0.1
2022-03-12 03:55:08	83	369.9	-48.9	4.121	4.072	28	26	0.049	2	0	0	0.2
2022-03-12 03:55:28	83	370.2	-49.1	4.123	4.075	28	26	0.048	2	0	-1	0.1
2022-03-12 03:55:48	84	370.4	-49	4.125	4.076	28	26	0.049	2	1	0	0
2022-03-12 03:56:08	84	370.7	-49	4.127	4.08	28	26	0.047	2	0	0	0.1
2022-03-12 03:56:28	84	370.7	-49.1	4.13	4.081	28	26	0.049	2	0	-1	0.2
2022-03-12 03:56:48	85	370.9	-48.9	4.132	4.083	28	26	0.049	2	1	0	0
2022-03-12 03:57:08	85	371.2	-48.9	4.135	4.086	28	26	0.049	2	0	0	0.1
2022-03-12 03:57:28	85	371.4	-48.8	4.137	4.088	28	26	0.049	2	0	0	0
2022-03-12 03:57:48	85	371.7	-48.8	4.139	4.091	28	26	0.048	2	0	-1	0.4
2022-03-12 03:58:08	86	371.7	-49.2	4.141	4.093	28	26	0.048	2	1	0	0.3
2022-03-12 03:58:28	86	372.2	-48.9	4.144	4.096	28	26	0.048	2	0	0	0
2022-03-12 03:58:48	86	372.2	-48.9	4.146	4.098	28	26	0.048	2	0	0	0.1
2022-03-12 03:59:08	86	372.4	-48.8	4.148	4.099	28	26	0.049	2	0	-1	0
2022-03-12 03:59:28	87	372.7	-48.8	4.15	4.102	28	26	0.048	2	1	0	0.2
2022-03-12 03:59:48	87	372.9	-49	4.153	4.105	28	26	0.048	2	0	0	0.1
2022-03-12 04:00:08	87	372.9	-48.9	4.155	4.107	28	26	0.048	2	0	-1	0.1
2022-03-12 04:00:28	88	373.4	-49	4.157	4.109	28	26	0.048	2	1	0	0.2
2022-03-12 04:00:48	88	373.4	-48.8	4.16	4.111	28	26	0.049	2	0	-1	0.1
2022-03-12 04:01:08	89	373.7	-48.9	4.162	4.114	29	26	0.048	3	1	0	0.2
2022-03-12 04:01:28	89	373.9	-48.7	4.164	4.116	29	26	0.048	3	0	0	0.1
2022-03-12 04:01:48	89	374.2	-48.8	4.167	4.118	29	26	0.049	3	0	-1	0.2
2022-03-12 04:02:08	90	374.2	-49	4.169	4.12	29	26	0.049	3	1	0	0.3
2022-03-12 04:02:28	90	374.4	-48.7	4.172	4.123	29	26	0.049	3	0	-1	0.1
2022-03-12 04:02:48	91	374.7	-48.8	4.173	4.125	29	26	0.048	3	1	0	0.1
2022-03-12 04:03:08	91	374.9	-48.7	4.175	4.128	29	26	0.047	3	0	0	0.3
2022-03-12 04:03:28	91	374.9	-49	4.178	4.13	29	26	0.048	3	0	-1	0.3
2022-03-12 04:03:48	92	375.2	-48.7	4.18	4.132	29	26	0.048	3	1	0	0.1
2022-03-12 04:04:08	92	375.4	-48.8	4.183	4.134	29	26	0.049	3	0	0	0
2022-03-12 04:04:28	92	375.7	-48.8	4.185	4.137	29	26	0.048	3	0	-1	0.1
2022-03-12 04:04:48	93	376.2	-48.7	4.188	4.138	29	26	0.05	3	1	0	0
2022-03-12 04:05:08	93	376.2	-48.7	4.19	4.141	29	26	0.049	3	0	0	0
2022-03-12 04:05:28	93	376.5	-48.7	4.191	4.143	29	26	0.048	3	0	-1	0
2022-03-12 04:05:48	94	376.5	-48.7	4.194	4.145	29	26	0.049	3	1	0	0.1
2022-03-12 04:06:08	94	376.7	-48.8	4.196	4.148	29	26	0.048	3	0	0	0
2022-03-12 04:06:28	94	377	-48.8	4.2	4.151	29	26	0.049	3	0	-1	0.1
2022-03-12 04:06:48	95	377.2	-48.7	4.201	4.152	29	26	0.049	3	1	0	0.1
2022-03-12 04:07:08	95	377.2	-48.6	4.204	4.155	29	26	0.049	3	0	0	0.1
2022-03-12 04:07:28	95	377.7	-48.7	4.206	4.157	29	26	0.049	3	0	-1	0.2
2022-03-12 04:07:48	96	377.7	-48.5	4.209	4.159	29	26	0.05	3	1	0	0.1
2022-03-12 04:08:08	96	378	-48.6	4.211	4.162	29	26	0.049	3	0	0	0.1
2022-03-12 04:08:28	96	378.2	-48.7	4.213	4.164	29	26	0.049	3	0	0	0
2022-03-12 04:08:48	96	378.5	-48.7	4.216	4.167	29	26	0.049	3	0	-1	33.8
2022-03-12 04:09:08	97	377.2	-14.9	4.202	4.154	29	26	0.048	3	1	0	0
2022-03-12 04:09:28	97	376.7	-14.9	4.198	4.149	29	26	0.049	3	0	0	0.1
2022-03-12 04:09:48	97	376.5	-14.8	4.196	4.149	29	26	0.047	3	0	0	0
2022-03-12 04:10:08	97	376.5	-14.8	4.194	4.147	29	26	0.047	3	0	0	7.5
2022-03-12 04:10:28	97	376.2	-7.3	4.191	4.143	29	26	0.048	3	0	0	7.6
2022-03-12 04:10:48	97	376.5	-14.9	4.194	4.146	29	26	0.048	3	0	0	0.1
2022-03-12 04:11:08	97	376.5	-14.8	4.193	4.147	29	26	0.046	3	0	0	0.2
2022-03-12 04:11:28	97	376.5	-15	4.194	4.146	29	26	0.048	3	0	0	0.1
2022-03-12 04:11:48	97	376.5	-14.9	4.194	4.147	29	26	0.047	3	0	0	0
2022-03-12 04:12:08	97	376.5	-14.9	4.194	4.148	29	26	0.046	3	0	0	0.1
2022-03-12 04:12:28	97	376.5	-15	4.194	4.148	29	26	0.046	3	0	0	0
2022-03-12 04:12:48	97	376.5	-15	4.195	4.148	29	26	0.047	3	0	0	0.1
2022-03-12 04:13:08	97	376.5	-14.9	4.195	4.149	29	26	0.046	3	0	0	0
2022-03-12 04:13:28	97	376.7	-14.9	4.196	4.148	29	26	0.048	3	0	0	0.1
2022-03-12 04:13:48	97	376.7	-14.8	4.196	4.15	29	26	0.046	3	0	0	0.1
2022-03-12 04:14:08	97	376.7	-14.9	4.197	4.15	29	26	0.047	3	0	65	1.4
2022-03-12 14:55:28	32	326.5	-13.5	3.638	3.617	32	28	0.021	4	-65	0	1.1
2022-03-12 14:55:48	32	326.5	-12.4	3.638	3.618	32	28	0.02	4	0	0	0.7
2022-03-12 14:56:08	32	326.5	-11.7	3.639	3.619	32	28	0.02	4	0	0	0.1
2022-03-12 14:56:28	32	326.8	-11.8	3.64	3.62	32	28	0.02	4	0	0	0.1
2022-03-12 14:56:48	32	326.8	-11.9	3.64	3.62	32	28	0.02	4	0	0	0.1
2022-03-12 14:57:08	32	326.8	-12	3.641	3.621	32	28	0.02	4	0	0	104.8
2022-03-12 14:57:28	32	332	-116.8	3.696	3.673	32	28	0.023	4	0	-1	0.2
2022-03-12 14:57:48	33	332.8	-116.6	3.703	3.682	33	28	0.021	5	1	0	0.3
2022-03-12 14:58:08	33	333	-116.9	3.708	3.688	33	28	0.02	5	0	-1	0.5
2022-03-12 14:58:28	34	333.5	-117.4	3.711	3.693	33	28	0.018	5	1	0	0.4
2022-03-12 14:58:48	34	333.8	-117	3.715	3.697	33	28	0.018	5	0	-1	0.5
2022-03-12 14:59:08	35	334	-117.5	3.717	3.699	33	28	0.018	5	1	0	0.4
2022-03-12 14:59:28	35	334	-117.1	3.719	3.703	33	28	0.016	5	0	-1	0.4
2022-03-12 14:59:48	36	334.5	-117.5	3.722	3.704	33	28	0.018	5	1	0	0.2
2022-03-12 15:00:08	36	334.5	-117.3	3.725	3.707	33	28	0.018	5	0	-1	0.1
2022-03-12 15:00:28	37	334.8	-117.2	3.727	3.709	33	28	0.018	5	1	0	0.6
2022-03-12 15:00:48	37	335	-117.8	3.728	3.71	33	28	0.018	5	0	0	0.3
2022-03-12 15:01:08	37	335.3	-117.5	3.731	3.713	33	29	0.018	4	0	-1	0.3
2022-03-12 15:01:28	38	335.5	-117.8	3.734	3.716	33	29	0.018	4	1	0	0.2
2022-03-12 15:01:48	38	335.8	-117.6	3.736	3.717	33	29	0.019	4	0	-1	0
2022-03-12 15:02:08	39	336	-117.6	3.739	3.72	33	29	0.019	4	1	0	0.1
2022-03-12 15:02:28	39	336.3	-117.7	3.742	3.723	33	29	0.019	4	0	-1	0
2022-03-12 15:02:48	40	336.8	-117.7	3.745	3.725	33	29	0.02	4	1	0	0.1
2022-03-12 15:03:08	40	336.8	-117.6	3.747	3.727	33	29	0.02	4	0	-1	0.4
2022-03-12 15:03:28	41	337	-118	3.751	3.73	33	29	0.021	4	1	0	0.3
2022-03-12 15:03:48	41	337	-117.7	3.752	3.731	33	29	0.021	4	0	-1	0.1
2022-03-12 15:04:08	42	337.5	-117.8	3.756	3.734	33	29	0.022	4	1	0	0.1
2022-03-12 15:04:28	42	337.8	-117.7	3.76	3.737	33	29	0.023	4	0	-1	0.2
2022-03-12 15:04:48	43	338	-117.9	3.762	3.74	33	29	0.022	4	1	0	0.1
2022-03-12 15:05:08	43	338.3	-118	3.766	3.743	33	29	0.023	4	0	-1	0.2
2022-03-12 15:05:28	44	338.8	-117.8	3.769	3.745	33	29	0.024	4	1	0	0.2
2022-03-12 15:05:48	44	338.8	-117.6	3.773	3.748	33	29	0.025	4	0	0	0.1
2022-03-12 15:06:08	44	339.1	-117.7	3.776	3.75	33	29	0.026	4	0	-1	0.3
2022-03-12 15:06:28	45	339.6	-118	3.778	3.754	33	29	0.024	4	1	0	0.1
2022-03-12 15:06:48	45	339.8	-117.9	3.783	3.756	33	29	0.027	4	0	-1	0.7
2022-03-12 15:07:08	46	340.3	-117.2	3.786	3.758	33	29	0.028	4	1	0	0.6
2022-03-12 15:07:28	46	340.3	-116.6	3.79	3.762	33	29	0.028	4	0	-1	0.4
2022-03-12 15:07:48	47	340.6	-116.2	3.793	3.765	33	29	0.028	4	1	0	0.6
2022-03-12 15:08:08	47	341.1	-115.6	3.796	3.767	33	29	0.029	4	0	-1	0.7
2022-03-12 15:08:28	48	341.3	-114.9	3.8	3.77	33	29	0.03	4	1	0	0.4
2022-03-12 15:08:48	48	341.6	-114.5	3.803	3.773	33	29	0.03	4	0	-1	0.1
2022-03-12 15:09:08	49	341.8	-114.4	3.806	3.775	33	29	0.031	4	1	0	0.2
2022-03-12 15:09:28	49	342.3	-114.2	3.81	3.778	33	29	0.032	4	0	-1	0.8
2022-03-12 15:09:48	50	342.6	-113.4	3.814	3.781	33	29	0.033	4	1	0	0.3
2022-03-12 15:10:08	50	342.8	-113.1	3.817	3.784	33	29	0.033	4	0	-1	0.1
2022-03-12 15:10:28	51	343.1	-113	3.821	3.787	33	29	0.034	4	1	0	0.2
2022-03-12 15:10:48	51	343.6	-112.8	3.825	3.789	33	29	0.036	4	0	-1	0.7
2022-03-12 15:11:08	52	343.8	-112.1	3.827	3.793	33	29	0.034	4	1	0	0.5
2022-03-12 15:11:28	52	343.8	-111.6	3.831	3.797	33	29	0.034	4	0	0	0.4
2022-03-12 15:11:48	52	344.3	-111.2	3.835	3.799	33	29	0.036	4	0	-1	0.5
2022-03-12 15:12:08	53	344.6	-110.7	3.838	3.802	33	29	0.036	4	1	0	0
2022-03-12 15:12:28	53	345.1	-110.7	3.842	3.806	33	29	0.036	4	0	-1	0.1
2022-03-12 15:12:48	54	345.3	-110.6	3.845	3.809	33	29	0.036	4	1	0	0.8
2022-03-12 15:13:08	54	345.8	-109.8	3.849	3.812	33	29	0.037	4	0	-1	0.5
2022-03-12 15:13:28	55	346.1	-109.3	3.853	3.815	33	29	0.038	4	1	0	0.4
2022-03-12 15:13:48	55	346.3	-108.9	3.857	3.819	33	29	0.038	4	0	0	0.5
2022-03-12 15:14:08	55	346.6	-108.4	3.86	3.821	33	29	0.039	4	0	-1	0.6
2022-03-12 15:14:28	56	347.1	-107.8	3.864	3.824	33	29	0.04	4	1	0	0.4
2022-03-12 15:14:48	56	347.3	-107.4	3.868	3.828	33	29	0.04	4	0	-1	1.4
2022-03-12 15:15:08	57	347.6	-106	3.87	3.831	33	30	0.039	3	1	0	0.7
2022-03-12 15:15:28	57	347.8	-105.3	3.875	3.834	34	30	0.041	4	0	-1	0
2022-03-12 15:15:48	58	348.1	-105.3	3.879	3.837	34	30	0.042	4	1	0	0.4
2022-03-12 15:16:08	58	348.6	-104.9	3.881	3.841	34	30	0.04	4	0	0	0.6
2022-03-12 15:16:28	58	348.8	-104.3	3.886	3.844	34	30	0.042	4	0	-1	0.4
2022-03-12 15:16:48	59	349.3	-103.9	3.89	3.848	34	30	0.042	4	1	0	1.9
2022-03-12 15:17:08	59	349.6	-102	3.893	3.851	34	30	0.042	4	0	-1	1.1
2022-03-12 15:17:28	60	349.8	-100.9	3.897	3.854	34	30	0.043	4	1	0	0.5
2022-03-12 15:17:48	60	350.1	-100.4	3.9	3.857	34	30	0.043	4	0	0	0.6
2022-03-12 15:18:08	60	350.6	-99.8	3.904	3.861	33	30	0.043	3	0	-1	0.5
2022-03-12 15:18:28	61	350.8	-99.3	3.907	3.864	34	30	0.043	4	1	0	0.1
2022-03-12 15:18:48	61	351.4	-99.2	3.912	3.868	34	30	0.044	4	0	-1	0.1
2022-03-12 15:19:08	62	351.6	-99.1	3.915	3.871	33	30	0.044	3	1	0	0.1
2022-03-12 15:19:28	62	351.9	-99	3.919	3.875	33	30	0.044	3	0	0	3.9
2022-03-12 15:19:48	62	352.6	-102.9	3.925	3.88	33	30	0.045	3	0	-1	15.5
2022-03-12 15:20:08	63	353.6	-118.4	3.937	3.891	33	30	0.046	3	1	0	13.8
2022-03-12 15:20:28	63	352.9	-104.6	3.933	3.887	33	30	0.046	3	0	0	0.2
2022-03-12 15:20:48	63	353.6	-104.4	3.939	3.893	33	30	0.046	3	0	-1	0
2022-03-12 15:21:08	64	354.1	-104.4	3.945	3.898	33	30	0.047	3	1	0	0
2022-03-12 15:21:28	64	354.4	-104.4	3.949	3.902	33	30	0.047	3	0	-1	0.2
2022-03-12 15:21:48	65	354.9	-104.2	3.953	3.905	33	30	0.048	3	1	0	0.2
2022-03-12 15:22:08	65	355.4	-104	3.958	3.911	33	30	0.047	3	0	-1	0.7
2022-03-12 15:22:28	66	355.6	-103.3	3.962	3.914	33	30	0.048	3	1	0	0.4
2022-03-12 15:22:48	66	356.1	-102.9	3.966	3.918	33	30	0.048	3	0	0	3.4
2022-03-12 15:23:08	66	356.4	-99.5	3.969	3.921	33	30	0.048	3	0	-1	0.3
2022-03-12 15:23:28	67	356.6	-99.8	3.973	3.925	33	30	0.048	3	1	0	0.2
2022-03-12 15:23:48	67	356.9	-99.6	3.976	3.929	33	30	0.047	3	0	0	0.1
2022-03-12 15:24:08	67	357.6	-99.5	3.982	3.933	33	30	0.049	3	0	-1	0
2022-03-12 15:24:28	68	357.9	-99.5	3.985	3.938	33	30	0.047	3	1	0	0.2
2022-03-12 15:24:48	68	358.4	-99.7	3.989	3.942	33	30	0.047	3	0	-1	0.1
2022-03-12 15:25:08	69	358.6	-99.6	3.994	3.947	33	30	0.047	3	1	0	0.1
2022-03-12 15:25:28	69	358.9	-99.5	3.998	3.95	33	30	0.048	3	0	0	0.1
2022-03-12 15:25:48	69	359.4	-99.4	4.003	3.955	33	30	0.048	3	0	-1	0.2
2022-03-12 15:26:08	70	359.9	-99.6	4.007	3.959	33	30	0.048	3	1	0	0.1
2022-03-12 15:26:28	70	360.4	-99.7	4.011	3.964	33	30	0.047	3	0	-1	0.2
2022-03-12 15:26:48	71	360.6	-99.5	4.016	3.968	33	30	0.048	3	1	0	0.1
2022-03-12 15:27:08	71	360.9	-99.4	4.02	3.972	33	30	0.048	3	0	-1	0.1
2022-03-12 15:27:28	72	361.4	-99.5	4.025	3.976	33	30	0.049	3	1	0	0.1
2022-03-12 15:27:48	72	361.9	-99.4	4.029	3.981	33	30	0.048	3	0	0	0.1
2022-03-12 15:28:08	72	362.1	-99.5	4.033	3.985	33	29	0.048	4	0	-1	0.1
2022-03-12 15:28:28	73	362.6	-99.4	4.038	3.989	33	29	0.049	4	1	0	0.2
2022-03-12 15:28:48	73	362.9	-99.2	4.043	3.993	33	29	0.05	4	0	-1	0
2022-03-12 15:29:08	74	363.4	-99.2	4.048	3.999	33	29	0.049	4	1	0	0.3
2022-03-12 15:29:28	74	363.9	-98.9	4.052	4.003	33	29	0.049	4	0	0	0.3
2022-03-12 15:29:48	74	364.2	-99.2	4.056	4.006	33	29	0.05	4	0	-1	0.1
2022-03-12 15:30:08	75	364.7	-99.3	4.061	4.011	33	29	0.05	4	1	0	0.2
2022-03-12 15:30:28	75	365.2	-99.1	4.065	4.016	33	29	0.049	4	0	-1	0.2
2022-03-12 15:30:48	76	365.4	-98.9	4.07	4.02	33	29	0.05	4	1	0	0.2
2022-03-12 15:31:08	76	365.9	-98.7	4.074	4.024	33	29	0.05	4	0	0	0.1
2022-03-12 15:31:28	76	366.2	-98.8	4.079	4.029	33	29	0.05	4	0	-1	0.1
2022-03-12 15:31:48	77	366.7	-98.7	4.083	4.033	33	29	0.05	4	1	0	0.5
2022-03-12 15:32:08	77	367.2	-98.2	4.088	4.038	33	29	0.05	4	0	0	0.2
2022-03-12 15:32:28	77	367.4	-98	4.092	4.041	33	29	0.051	4	0	-1	0.1
2022-03-12 15:32:48	78	367.9	-98.1	4.097	4.046	33	29	0.051	4	1	0	50.6
2022-03-12 15:33:08	78	365.9	-47.5	4.076	4.027	33	29	0.049	4	0	-1	0.1
2022-03-12 15:33:28	79	365.7	-47.4	4.072	4.024	33	29	0.048	4	1	0	0
2022-03-12 15:33:48	79	365.7	-47.4	4.072	4.025	33	29	0.047	4	0	0	0.2
2022-03-12 15:34:08	79	365.4	-47.6	4.073	4.025	33	29	0.048	4	0	0	0.1
2022-03-12 15:34:28	79	365.7	-47.7	4.075	4.027	32	29	0.048	3	0	0	0.1
2022-03-12 15:34:48	79	365.9	-47.6	4.076	4.029	32	29	0.047	3	0	-1	0.2
2022-03-12 15:35:08	80	366.2	-47.4	4.078	4.031	32	29	0.047	3	1	0	0.1
2022-03-12 15:35:28	80	366.2	-47.5	4.08	4.032	32	29	0.048	3	0	0	0.1
2022-03-12 15:35:48	80	366.4	-47.6	4.082	4.035	32	28	0.047	4	0	-1	0
2022-03-12 15:36:08	81	366.7	-47.6	4.085	4.038	32	28	0.047	4	1	0	0.2
2022-03-12 15:36:28	81	366.9	-47.4	4.087	4.039	32	28	0.048	4	0	0	0.1
2022-03-12 15:36:48	81	367.2	-47.5	4.088	4.042	32	28	0.046	4	0	0	0
2022-03-12 15:37:08	81	367.2	-47.5	4.091	4.044	32	28	0.047	4	0	0	0.1
2022-03-12 15:37:28	81	367.4	-47.6	4.093	4.045	32	28	0.048	4	0	-1	0.1
2022-03-12 15:37:48	82	367.4	-47.7	4.094	4.048	32	28	0.046	4	1	0	0.2
2022-03-12 15:38:08	82	367.9	-47.5	4.097	4.05	32	28	0.047	4	0	0	0
2022-03-12 15:38:28	82	367.9	-47.5	4.1	4.053	32	28	0.047	4	0	-1	0.1
2022-03-12 15:38:48	83	368.2	-47.6	4.102	4.055	32	28	0.047	4	1	0	0.2
2022-03-12 15:39:08	83	368.4	-47.8	4.104	4.056	32	28	0.048	4	0	0	0.1
2022-03-12 15:39:28	83	368.7	-47.7	4.106	4.059	31	28	0.047	3	0	0	0.1
2022-03-12 15:39:48	83	368.7	-47.6	4.109	4.061	31	28	0.048	3	0	0	0.1
2022-03-12 15:40:08	83	368.9	-47.5	4.111	4.063	31	28	0.048	3	0	-1	0.1
2022-03-12 15:40:28	84	369.2	-47.4	4.113	4.066	31	28	0.047	3	1	0	0.3
2022-03-12 15:40:48	84	369.4	-47.7	4.115	4.067	31	27	0.048	4	0	0	0
2022-03-12 15:41:08	84	369.7	-47.7	4.118	4.07	31	27	0.048	4	0	0	0.2
2022-03-12 15:41:28	84	369.9	-47.5	4.121	4.072	31	27	0.049	4	0	-1	0.1
2022-03-12 15:41:48	85	370.2	-47.4	4.122	4.075	31	27	0.047	4	1	0	0.2
2022-03-12 15:42:08	85	370.2	-47.6	4.124	4.077	31	27	0.047	4	0	0	0.1
2022-03-12 15:42:28	85	370.7	-47.7	4.127	4.079	31	27	0.048	4	0	0	0.2
2022-03-12 15:42:48	85	370.7	-47.5	4.13	4.081	31	27	0.049	4	0	-1	0.1
2022-03-12 15:43:08	86	370.9	-47.4	4.132	4.084	31	27	0.048	4	1	0	0.1
2022-03-12 15:43:28	86	371.2	-47.5	4.134	4.085	31	27	0.049	4	0	0	0.3
2022-03-12 15:43:48	86	371.4	-47.8	4.136	4.089	31	27	0.047	4	0	0	0.2
2022-03-12 15:44:08	86	371.4	-47.6	4.138	4.09	31	27	0.048	4	0	-1	0.3
2022-03-12 15:44:28	87	371.9	-47.3	4.141	4.092	31	27	0.049	4	1	0	0.3
2022-03-12 15:44:48	87	372.2	-47.6	4.143	4.096	31	27	0.047	4	0	0	0.2
2022-03-12 15:45:08	87	372.2	-47.8	4.145	4.097	31	27	0.048	4	0	0	0.1
2022-03-12 15:45:28	87	372.4	-47.7	4.149	4.099	30	27	0.05	3	0	-1	0
2022-03-12 15:45:48	88	372.7	-47.7	4.15	4.102	30	27	0.048	3	1	0	0.3
2022-03-12 15:46:08	88	372.7	-47.4	4.152	4.104	30	26	0.048	4	0	0	0.1
2022-03-12 15:46:28	88	372.9	-47.5	4.155	4.108	30	26	0.047	4	0	-1	0.2
2022-03-12 15:46:48	89	373.2	-47.7	4.157	4.109	30	26	0.048	4	1	0	0.1
2022-03-12 15:47:08	89	373.4	-47.6	4.16	4.111	30	26	0.049	4	0	-1	0.1
2022-03-12 15:47:28	90	373.7	-47.5	4.162	4.114	30	26	0.048	4	1	0	0.1
2022-03-12 15:47:48	90	373.9	-47.4	4.164	4.116	30	26	0.048	4	0	0	0.2
2022-03-12 15:48:08	90	374.2	-47.6	4.166	4.118	30	26	0.048	4	0	0	0.1
2022-03-12 15:48:28	90	374.2	-47.7	4.169	4.12	30	26	0.049	4	0	-1	0.2
2022-03-12 15:48:48	91	374.4	-47.5	4.171	4.122	30	26	0.049	4	1	0	0.1
2022-03-12 15:49:08	91	374.7	-47.4	4.173	4.125	30	26	0.048	4	0	-1	0.1
2022-03-12 15:49:28	92	374.9	-47.5	4.176	4.127	30	26	0.049	4	1	0	0.2
2022-03-12 15:49:48	92	375.2	-47.7	4.179	4.129	30	26	0.05	4	0	0	0.1
2022-03-12 15:50:08	92	375.2	-47.6	4.181	4.132	30	26	0.049	4	0	-1	0.2
2022-03-12 15:50:28	93	375.7	-47.4	4.183	4.134	30	26	0.049	4	1	0	0
2022-03-12 15:50:48	93	375.7	-47.4	4.186	4.136	30	26	0.05	4	0	0	0.1
2022-03-12 15:51:08	93	375.9	-47.5	4.188	4.139	30	26	0.049	4	0	-1	0.1
2022-03-12 15:51:28	94	376.2	-47.6	4.19	4.141	29	26	0.049	3	1	0	0.1
2022-03-12 15:51:48	94	376.5	-47.7	4.192	4.144	29	25	0.048	4	0	0	0.1
2022-03-12 15:52:08	94	376.7	-47.8	4.195	4.146	29	25	0.049	4	0	-1	0.3
2022-03-12 15:52:28	95	377	-47.5	4.197	4.148	29	25	0.049	4	1	0	0.2
2022-03-12 15:52:48	95	377.2	-47.7	4.2	4.15	29	25	0.05	4	0	0	0.2
2022-03-12 15:53:08	95	377.2	-47.5	4.202	4.152	29	25	0.05	4	0	0	0.1
2022-03-12 15:53:28	95	377.5	-47.4	4.204	4.156	29	25	0.048	4	0	73	37.7
2022-03-13 03:59:28	22	322.2	-9.7	3.591	3.571	31	28	0.02	3	-73	0	1.5
2022-03-13 03:59:48	22	322.2	-8.2	3.592	3.571	31	28	0.021	3	0	0	1.5
2022-03-13 04:00:08	22	322.2	-6.7	3.593	3.572	31	28	0.021	3	0	0	0.1
2022-03-13 04:00:28	22	322.2	-6.8	3.594	3.572	31	28	0.022	3	0	0	0.2
2022-03-13 04:00:48	22	322.2	-6.6	3.593	3.573	31	28	0.02	3	0	0	1
2022-03-13 04:01:08	22	322.2	-7.6	3.594	3.574	31	28	0.02	3	0	0	70.1
2022-03-13 04:01:28	22	325.7	-77.7	3.628	3.606	31	28	0.022	3	0	-1	0.4
2022-03-13 04:01:48	23	326.5	-77.3	3.637	3.615	31	28	0.022	3	1	0	0.4
2022-03-13 04:02:08	23	327	-77.7	3.644	3.621	31	28	0.023	3	0	0	0.1
2022-03-13 04:02:28	23	327.3	-77.6	3.648	3.625	31	28	0.023	3	0	0	0.3
2022-03-13 04:02:48	23	327.8	-77.9	3.653	3.63	31	28	0.023	3	0	-1	0.2
2022-03-13 04:03:08	24	328	-77.7	3.657	3.633	31	28	0.024	3	1	0	0.3
2022-03-13 04:03:28	24	328.3	-78	3.66	3.637	31	28	0.023	3	0	0	0.2
2022-03-13 04:03:48	24	328.8	-77.8	3.663	3.64	31	28	0.023	3	0	-1	0.2
2022-03-13 04:04:08	25	329	-77.6	3.666	3.643	31	28	0.023	3	1	0	0.2
2022-03-13 04:04:28	25	329	-77.8	3.669	3.646	31	28	0.023	3	0	0	0.4
2022-03-13 04:04:48	25	329.5	-78.2	3.67	3.649	31	28	0.021	3	0	0	0.4
2022-03-13 04:05:08	25	329.8	-77.8	3.672	3.651	31	28	0.021	3	0	-1	0.2
2022-03-13 04:05:28	26	329.8	-77.6	3.676	3.655	31	27	0.021	4	1	0	0.5
2022-03-13 04:05:48	26	330	-78.1	3.676	3.657	31	27	0.019	4	0	0	0.5
2022-03-13 04:06:08	26	330.3	-77.6	3.677	3.659	31	27	0.018	4	0	-1	0.1
2022-03-13 04:06:28	27	330.5	-77.7	3.679	3.662	31	27	0.017	4	1	0	0.4
2022-03-13 04:06:48	27	330.5	-78.1	3.681	3.664	30	27	0.017	3	0	0	0.4
2022-03-13 04:07:08	27	330.8	-77.7	3.682	3.666	30	27	0.016	3	0	0	0.3
2022-03-13 04:07:28	27	330.8	-78	3.683	3.667	30	27	0.016	3	0	-1	0.5
2022-03-13 04:07:48	28	331	-77.5	3.685	3.669	30	27	0.016	3	1	0	0.5
2022-03-13 04:08:08	28	331.3	-78	3.686	3.67	30	27	0.016	3	0	0	0.1
2022-03-13 04:08:28	28	331.3	-78.1	3.689	3.673	30	27	0.016	3	0	-1	0.3
2022-03-13 04:08:48	29	331.3	-77.8	3.689	3.674	30	27	0.015	3	1	0	0.1
2022-03-13 04:09:08	29	331.5	-77.9	3.69	3.675	30	27	0.015	3	0	0	73.3
2022-03-13 04:11:38	29	327	-4.6	3.642	3.629	29	26	0.013	3	0	0	8.8
2022-03-13 04:11:58	29	327.5	-13.4	3.647	3.634	29	26	0.013	3	0	0	1
2022-03-13 04:12:18	29	327.5	-12.4	3.647	3.634	29	26	0.013	3	0	0	2.6
2022-03-13 04:12:38	29	327.8	-15	3.649	3.636	29	26	0.013	3	0	0	0.2
2022-03-13 04:12:58	29	327.8	-14.8	3.65	3.636	29	26	0.014	3	0	0	0.4
2022-03-13 04:13:18	29	327.8	-15.2	3.65	3.637	29	26	0.013	3	0	0	84.8
2022-03-13 04:13:38	29	330.8	-100	3.684	3.668	29	26	0.016	3	0	-1	18.9
2022-03-13 04:13:58	30	333.3	-118.9	3.709	3.693	29	26	0.016	3	1	0	0.7
2022-03-13 04:14:18	30	334	-119.6	3.716	3.699	29	26	0.017	3	0	-1	0.3
2022-03-13 04:14:38	31	334.3	-119.3	3.72	3.702	29	26	0.018	3	1	0	0.3
2022-03-13 04:14:58	31	334.5	-119.6	3.722	3.704	29	26	0.018	3	0	0	0.5
2022-03-13 04:15:18	31	334.8	-119.1	3.725	3.708	29	26	0.017	3	0	-1	0.7
2022-03-13 04:15:38	32	334.8	-119.8	3.728	3.71	29	26	0.018	3	1	0	0
2022-03-13 04:15:58	32	335.3	-119.8	3.731	3.712	29	26	0.019	3	0	-1	0.3
2022-03-13 04:16:18	33	335.3	-119.5	3.733	3.715	29	26	0.018	3	1	0	0.4
2022-03-13 04:16:38	33	335.5	-119.9	3.735	3.717	29	26	0.018	3	0	-1	0.1
2022-03-13 04:16:58	34	335.8	-119.8	3.736	3.718	29	26	0.018	3	1	0	0.7
2022-03-13 04:17:18	34	336	-119.1	3.74	3.72	29	26	0.02	3	0	-1	0.7
2022-03-13 04:17:38	35	336	-119.8	3.743	3.723	29	26	0.02	3	1	0	0.6
2022-03-13 04:17:58	35	336.3	-119.2	3.744	3.724	29	26	0.02	3	0	-1	10.3
2022-03-13 04:18:18	36	336.8	-108.9	3.747	3.727	29	27	0.02	2	1	0	10.3
2022-03-13 04:18:38	36	336.8	-119.2	3.75	3.728	30	27	0.022	3	0	-1	0
2022-03-13 04:18:58	37	337	-119.2	3.752	3.731	30	27	0.021	3	1	0	0
2022-03-13 04:19:18	37	337.3	-119.2	3.754	3.733	30	27	0.021	3	0	-1	0.2
2022-03-13 04:19:38	38	337.5	-119	3.757	3.735	30	27	0.022	3	1	0	0.1
2022-03-13 04:19:58	38	337.8	-118.9	3.76	3.737	30	27	0.023	3	0	-1	0.4
2022-03-13 04:20:18	39	338	-119.3	3.763	3.74	30	27	0.023	3	1	0	0.6
2022-03-13 04:20:38	39	338.3	-118.7	3.766	3.742	30	27	0.024	3	0	-1	0.1
2022-03-13 04:20:58	40	338.3	-118.8	3.768	3.743	30	27	0.025	3	1	0	0
2022-03-13 04:21:18	40	338.8	-118.8	3.77	3.746	30	27	0.024	3	0	-1	0.2
2022-03-13 04:21:38	41	338.8	-119	3.774	3.748	30	27	0.026	3	1	0	0
2022-03-13 04:21:58	41	339.3	-119	3.777	3.751	30	28	0.026	2	0	-1	0
2022-03-13 04:22:18	42	339.6	-119	3.779	3.754	30	28	0.025	2	1	0	0.5
2022-03-13 04:22:38	42	339.8	-118.5	3.783	3.756	30	28	0.027	2	0	-1	0.8
2022-03-13 04:22:58	43	339.8	-119.3	3.785	3.759	31	28	0.026	3	1	0	0.2
2022-03-13 04:23:18	43	340.3	-119.1	3.789	3.761	31	28	0.028	3	0	-1	0.2
2022-03-13 04:23:38	44	340.6	-119.3	3.792	3.763	31	28	0.029	3	1	0	0.3
2022-03-13 04:23:58	44	341.1	-119	3.796	3.767	31	28	0.029	3	0	-1	0.5
2022-03-13 04:24:18	45	341.1	-119.5	3.799	3.77	31	28	0.029	3	1	0	0.2
2022-03-13 04:24:38	45	341.6	-119.7	3.802	3.772	31	28	0.03	3	0	-1	0.4
2022-03-13 04:24:58	46	341.8	-119.3	3.805	3.776	31	28	0.029	3	1	0	0.7
2022-03-13 04:25:18	46	342.1	-120	3.809	3.779	31	29	0.03	2	0	0	0.1
2022-03-13 04:25:38	46	342.6	-120.1	3.812	3.782	31	29	0.03	2	0	-1	0
2022-03-13 04:25:58	47	342.8	-120.1	3.815	3.785	31	29	0.03	2	1	0	1.1
2022-03-13 04:26:18	47	343.1	-119	3.819	3.788	32	29	0.031	3	0	-1	1.2
2022-03-13 04:26:38	48	343.3	-117.8	3.822	3.79	32	29	0.032	3	1	0	0.2
2022-03-13 04:26:58	48	343.6	-117.6	3.826	3.793	32	29	0.033	3	0	-1	0.4
2022-03-13 04:27:18	49	343.8	-117.2	3.828	3.795	32	29	0.033	3	1	0	0.9
2022-03-13 04:27:38	49	344.3	-118.1	3.833	3.799	32	29	0.034	3	0	-1	0.5
2022-03-13 04:27:58	50	344.6	-117.6	3.836	3.803	32	30	0.033	2	1	0	0.4
2022-03-13 04:28:18	50	345.1	-118	3.839	3.806	32	30	0.033	2	0	-1	0.1
2022-03-13 04:28:38	51	345.3	-117.9	3.843	3.809	32	30	0.034	2	1	0	0.6
2022-03-13 04:28:58	51	345.6	-117.3	3.847	3.814	32	30	0.033	2	0	-1	0.7
2022-03-13 04:29:18	52	345.8	-118	3.852	3.817	32	30	0.035	2	1	0	0.7
2022-03-13 04:29:38	52	346.3	-117.3	3.856	3.82	32	30	0.036	2	0	-1	0.5
2022-03-13 04:29:58	53	346.6	-117.8	3.86	3.824	33	30	0.036	3	1	0	0.3
2022-03-13 04:30:18	53	347.1	-118.1	3.865	3.828	33	30	0.037	3	0	-1	0.2
2022-03-13 04:30:38	54	347.6	-118.3	3.868	3.831	33	30	0.037	3	1	0	0.3
2022-03-13 04:30:58	54	347.8	-118	3.873	3.835	33	30	0.038	3	0	-1	0.1
2022-03-13 04:31:18	55	348.1	-117.9	3.878	3.839	33	30	0.039	3	1	0	0.1
2022-03-13 04:31:38	55	348.6	-118	3.882	3.842	33	30	0.04	3	0	-1	0.3
2022-03-13 04:31:58	56	349.1	-118.3	3.888	3.847	33	30	0.041	3	1	0	0.4
2022-03-13 04:32:18	56	349.6	-117.9	3.892	3.851	33	30	0.041	3	0	-1	0.1
2022-03-13 04:32:38	57	350.1	-118	3.896	3.855	33	30	0.041	3	1	0	0.2
2022-03-13 04:32:58	57	350.3	-118.2	3.9	3.859	33	30	0.041	3	0	0	0.1
2022-03-13 04:33:18	57	350.6	-118.1	3.906	3.864	33	30	0.042	3	0	-1	0.2
2022-03-13 04:33:38	58	351.1	-117.9	3.911	3.868	33	30	0.043	3	1	0	0
2022-03-13 04:33:58	58	351.6	-117.9	3.915	3.872	33	30	0.043	3	0	-1	0.5
2022-03-13 04:34:18	59	352.1	-118.4	3.92	3.877	33	30	0.043	3	1	0	0.1
2022-03-13 04:34:38	59	352.6	-118.3	3.924	3.88	33	30	0.044	3	0	-1	0.2
2022-03-13 04:34:58	60	352.9	-118.1	3.929	3.885	33	30	0.044	3	1	0	0.4
2022-03-13 04:35:18	60	353.4	-117.7	3.934	3.89	33	30	0.044	3	0	-1	0.7
2022-03-13 04:35:38	61	353.6	-118.4	3.94	3.895	33	30	0.045	3	1	0	0.5
2022-03-13 04:35:58	61	354.1	-117.9	3.944	3.901	33	30	0.043	3	0	-1	0.3
2022-03-13 04:36:18	62	354.6	-118.2	3.949	3.903	33	30	0.046	3	1	0	0.3
2022-03-13 04:36:38	62	355.1	-117.9	3.955	3.909	33	30	0.046	3	0	-1	0
2022-03-13 04:36:58	63	355.6	-117.9	3.959	3.913	33	30	0.046	3	1	0	0.5
2022-03-13 04:37:18	63	356.1	-118.4	3.964	3.918	33	30	0.046	3	0	0	15.6
2022-03-13 04:37:38	63	355.9	-102.8	3.962	3.916	33	30	0.046	3	0	-1	0.1
2022-03-13 04:37:58	64	356.1	-102.9	3.966	3.92	33	30	0.046	3	1	0	0.3
2022-03-13 04:38:18	64	356.4	-103.2	3.97	3.923	33	30	0.047	3	0	-1	0.5
2022-03-13 04:38:38	65	356.9	-102.7	3.973	3.928	33	30	0.045	3	1	0	0.3
2022-03-13 04:38:58	65	357.1	-103	3.978	3.932	33	30	0.046	3	0	-1	0
2022-03-13 04:39:18	66	357.6	-103	3.982	3.935	33	30	0.047	3	1	0	0.2
2022-03-13 04:39:38	66	358.1	-103.2	3.987	3.939	33	30	0.048	3	0	0	0.2
2022-03-13 04:39:58	66	358.4	-103	3.991	3.944	33	30	0.047	3	0	-1	0.2
2022-03-13 04:40:18	67	358.9	-102.8	3.996	3.949	33	30	0.047	3	1	0	0.1
2022-03-13 04:40:38	67	359.4	-102.7	4.001	3.954	33	30	0.047	3	0	-1	0.1
2022-03-13 04:40:58	68	359.6	-102.8	4.005	3.957	33	30	0.048	3	1	0	0.3
2022-03-13 04:41:18	68	359.9	-102.5	4.009	3.962	33	30	0.047	3	0	0	0.4
2022-03-13 04:41:38	68	360.4	-102.9	4.014	3.967	33	30	0.047	3	0	-1	0
2022-03-13 04:41:58	69	360.9	-102.9	4.019	3.971	33	30	0.048	3	1	0	0.1
2022-03-13 04:42:18	69	361.4	-103	4.023	3.976	33	30	0.047	3	0	-1	0
2022-03-13 04:42:38	70	361.6	-103	4.028	3.981	33	30	0.047	3	1	0	0.2
2022-03-13 04:42:58	70	362.1	-102.8	4.033	3.985	33	30	0.048	3	0	0	0.2
2022-03-13 04:43:18	70	362.6	-103	4.038	3.989	32	30	0.049	2	0	-1	0.3
2022-03-13 04:43:38	71	362.9	-102.7	4.043	3.994	32	30	0.049	2	1	0	0.2
2022-03-13 04:43:58	71	363.4	-102.9	4.046	3.998	32	30	0.048	2	0	-1	0.3
2022-03-13 04:44:18	72	363.9	-102.6	4.051	4.003	32	30	0.048	2	1	0	0.3
2022-03-13 04:44:38	72	364.4	-102.3	4.056	4.008	32	30	0.048	2	0	-1	0.6
2022-03-13 04:44:58	73	364.7	-102.9	4.061	4.012	32	30	0.049	2	1	0	0.1
2022-03-13 04:45:18	73	365.2	-102.8	4.066	4.018	32	30	0.048	2	0	0	0.8
2022-03-13 04:45:38	73	365.4	-102	4.07	4.021	32	30	0.049	2	0	-1	0.5
2022-03-13 04:45:58	74	365.9	-102.5	4.074	4.025	32	30	0.049	2	1	0	0
2022-03-13 04:46:18	74	366.4	-102.5	4.08	4.03	32	29	0.05	3	0	-1	0.1
2022-03-13 04:46:38	75	366.9	-102.4	4.084	4.035	32	29	0.049	3	1	0	0
2022-03-13 04:46:58	75	367.4	-102.4	4.089	4.039	32	29	0.05	3	0	-1	0
2022-03-13 04:47:18	76	367.7	-102.4	4.095	4.044	32	29	0.051	3	1	0	51.9
2022-03-13 04:47:38	76	367.9	-50.5	4.099	4.049	32	29	0.05	3	0	0	3.5
2022-03-13 04:47:58	76	365.4	-47	4.072	4.024	32	29	0.048	3	0	-1	0.1
2022-03-13 04:48:18	77	365.4	-47.1	4.07	4.022	32	29	0.048	3	1	0	0
2022-03-13 04:48:38	77	365.4	-47.1	4.07	4.023	32	29	0.047	3	0	0	0.2
2022-03-13 04:48:58	77	365.4	-46.9	4.07	4.024	32	29	0.046	3	0	0	0.3
2022-03-13 04:49:18	77	365.7	-47.2	4.072	4.025	32	29	0.047	3	0	-1	0.3
2022-03-13 04:49:38	78	365.7	-46.9	4.074	4.028	31	29	0.046	2	1	0	0.3
2022-03-13 04:49:58	78	365.9	-47.2	4.076	4.029	31	29	0.047	2	0	0	0.4
2022-03-13 04:50:18	78	366.2	-46.8	4.078	4.031	31	29	0.047	2	0	-1	0.2
2022-03-13 04:50:38	79	366.2	-46.6	4.08	4.033	31	28	0.047	3	1	0	0.7
2022-03-13 04:50:58	79	366.4	-47.3	4.082	4.035	31	28	0.047	3	0	0	0.3
2022-03-13 04:51:18	79	366.7	-47	4.084	4.037	31	28	0.047	3	0	0	0.3
2022-03-13 04:51:38	79	366.9	-47.3	4.087	4.039	31	28	0.048	3	0	-1	0.1
2022-03-13 04:51:58	80	367.2	-47.2	4.088	4.041	31	28	0.047	3	1	0	0
2022-03-13 04:52:18	80	367.4	-47.2	4.091	4.044	31	28	0.047	3	0	0	0.2
2022-03-13 04:52:38	80	367.4	-47	4.093	4.045	31	28	0.048	3	0	-1	0.3
2022-03-13 04:52:58	81	367.7	-47.3	4.095	4.047	31	28	0.048	3	1	0	0.3
2022-03-13 04:53:18	81	367.9	-47	4.097	4.049	31	28	0.048	3	0	0	0.1
2022-03-13 04:53:38	81	367.9	-47.1	4.1	4.052	31	28	0.048	3	0	-1	0
2022-03-13 04:53:58	82	368.2	-47.1	4.102	4.055	31	28	0.047	3	1	0	0.4
2022-03-13 04:54:18	82	368.4	-46.7	4.104	4.056	30	28	0.048	2	0	0	0.1
2022-03-13 04:54:38	82	368.7	-46.8	4.106	4.058	30	27	0.048	3	0	0	0
2022-03-13 04:54:58	82	368.7	-46.8	4.109	4.061	30	27	0.048	3	0	-1	0.4
2022-03-13 04:55:18	83	368.9	-47.2	4.111	4.063	30	27	0.048	3	1	0	0
2022-03-13 04:55:38	83	369.4	-47.2	4.113	4.065	30	27	0.048	3	0	0	0.4
2022-03-13 04:55:58	83	369.4	-46.8	4.115	4.067	30	27	0.048	3	0	0	0.1
2022-03-13 04:56:18	83	369.7	-46.7	4.117	4.07	30	27	0.047	3	0	-1	0.4
2022-03-13 04:56:38	84	369.7	-47.1	4.12	4.072	30	27	0.048	3	1	0	0
2022-03-13 04:56:58	84	370.2	-47.1	4.122	4.074	30	27	0.048	3	0	0	0.2
2022-03-13 04:57:18	84	370.2	-47.3	4.125	4.076	30	27	0.049	3	0	0	0.1
2022-03-13 04:57:38	84	370.4	-47.2	4.127	4.078	30	27	0.049	3	0	-1	0.5
2022-03-13 04:57:58	85	370.7	-46.7	4.129	4.081	30	27	0.048	3	1	0	0
2022-03-13 04:58:18	85	370.9	-46.7	4.131	4.083	30	27	0.048	3	0	0	0.3
2022-03-13 04:58:38	85	371.2	-47	4.134	4.085	30	27	0.049	3	0	0	0.1
2022-03-13 04:58:58	85	371.4	-47.1	4.136	4.087	29	26	0.049	3	0	-1	0.2
2022-03-13 04:59:18	86	371.4	-47.3	4.138	4.09	29	26	0.048	3	1	0	0.3
2022-03-13 04:59:38	86	371.7	-47	4.141	4.092	29	26	0.049	3	0	0	0.6
2022-03-13 04:59:58	86	371.9	-46.4	4.142	4.094	29	26	0.048	3	0	0	0.5
2022-03-13 05:00:18	86	372.2	-46.9	4.146	4.097	29	26	0.049	3	0	-1	0.2
2022-03-13 05:00:38	87	372.4	-47.1	4.147	4.099	29	26	0.048	3	1	0	0
2022-03-13 05:00:58	87	372.4	-47.1	4.15	4.101	29	26	0.049	3	0	-1	1.6
2022-03-13 05:01:18	88	372.9	-48.7	4.153	4.104	29	26	0.049	3	1	0	0.4
2022-03-13 05:01:38	88	373.2	-49.1	4.156	4.107	29	26	0.049	3	0	0	0.4
2022-03-13 05:01:58	88	373.4	-48.7	4.159	4.109	29	26	0.05	3	0	-1	0.5
2022-03-13 05:02:18	89	373.7	-49.2	4.162	4.112	29	26	0.05	3	1	0	0.2
2022-03-13 05:02:38	89	373.7	-49	4.164	4.114	29	26	0.05	3	0	-1	0.3
2022-03-13 05:02:58	90	373.9	-49.3	4.166	4.117	29	26	0.049	3	1	0	0.5
2022-03-13 05:03:18	90	374.2	-48.8	4.168	4.12	29	26	0.048	3	0	0	0.1
2022-03-13 05:03:38	90	374.4	-48.9	4.171	4.121	29	26	0.05	3	0	-1	0.1
2022-03-13 05:03:58	91	374.7	-48.8	4.173	4.123	29	25	0.05	4	1	0	0.6
2022-03-13 05:04:18	91	374.9	-49.4	4.176	4.126	28	25	0.05	3	0	-1	0.2
2022-03-13 05:04:38	92	375.2	-49.2	4.178	4.128	28	25	0.05	3	1	0	0.4
2022-03-13 05:04:58	92	375.2	-48.8	4.181	4.131	28	25	0.05	3	0	0	2.5
2022-03-13 05:05:18	92	375.2	-46.3	4.179	4.13	28	25	0.049	3	0	0	2.3
2022-03-13 05:05:38	92	375.7	-48.6	4.184	4.134	28	25	0.05	3	0	-1	0.4
2022-03-13 05:05:58	93	375.7	-49	4.185	4.136	28	25	0.049	3	1	0	0.3
2022-03-13 05:06:18	93	376.2	-48.7	4.188	4.139	28	25	0.049	3	0	0	0.2
2022-03-13 05:06:38	93	376.2	-48.5	4.191	4.141	28	25	0.05	3	0	-1	0.1
2022-03-13 05:06:58	94	376.5	-48.4	4.193	4.145	28	25	0.048	3	1	0	0.2
2022-03-13 05:07:18	94	376.7	-48.6	4.195	4.147	28	25	0.048	3	0	0	0.1
2022-03-13 05:07:38	94	377	-48.7	4.198	4.149	28	25	0.049	3	0	-1	0.1
2022-03-13 05:07:58	95	377.2	-48.6	4.2	4.151	28	25	0.049	3	1	0	0.1
2022-03-13 05:08:18	95	377.2	-48.7	4.203	4.154	28	25	0.049	3	0	0	0.6
2022-03-13 05:08:38	95	377.5	-49.3	4.205	4.156	28	25	0.049	3	0	-1	0.5
2022-03-13 05:08:58	96	377.7	-48.8	4.208	4.158	28	25	0.05	3	1	0	0.2
2022-03-13 05:09:18	96	378	-49	4.21	4.161	28	25	0.049	3	0	0	0.5
2022-03-13 05:09:38	96	378	-48.5	4.212	4.163	28	25	0.049	3	0	0	0.3
2022-03-13 05:09:58	96	378.5	-48.8	4.214	4.165	28	25	0.049	3	0	-1	33.8
2022-03-13 05:10:18	97	377.2	-15	4.203	4.155	28	25	0.048	3	1	0	0.2
2022-03-13 05:10:38	97	376.7	-14.8	4.197	4.15	28	25	0.047	3	0	0	0.3
2022-03-13 05:10:58	97	376.5	-14.5	4.194	4.147	28	25	0.047	3	0	0	0.1
2022-03-13 05:11:18	97	376.5	-14.6	4.193	4.146	28	25	0.047	3	0	0	0.1
2022-03-13 05:11:38	97	376.5	-14.5	4.193	4.146	28	25	0.047	3	0	0	0.4
2022-03-13 05:11:58	97	376.5	-14.9	4.193	4.146	28	25	0.047	3	0	0	0.1
2022-03-13 05:12:18	97	376.2	-14.8	4.193	4.146	28	25	0.047	3	0	0	0
2022-03-13 05:12:38	97	376.5	-14.8	4.193	4.146	28	25	0.047	3	0	0	0
2022-03-13 05:12:58	97	376.2	-14.8	4.193	4.146	28	25	0.047	3	0	0	0
2022-03-13 05:13:18	97	376.2	-14.8	4.193	4.147	28	25	0.046	3	0	0	0
2022-03-13 05:13:38	97	376.5	-14.8	4.193	4.147	28	25	0.046	3	0	0	0.1
2022-03-13 05:13:58	97	376.5	-14.9	4.194	4.146	28	25	0.048	3	0	0	0
2022-03-13 05:14:18	97	376.5	-14.9	4.195	4.148	28	25	0.047	3	0	0	0.1
2022-03-13 05:14:38	97	376.5	-14.8	4.195	4.148	28	25	0.047	3	0	0	0
2022-03-13 05:14:58	97	376.5	-14.8	4.196	4.148	28	25	0.048	3	0	0	0
2022-03-13 05:15:18	97	376.7	-14.8	4.196	4.149	28	25	0.047	3	0	0	0
2022-03-13 05:15:38	97	376.5	-14.8	4.197	4.15	28	25	0.047	3	0	0	0
2022-03-13 05:15:58	97	376.7	-14.8	4.197	4.151	28	25	0.046	3	0	0	0
2022-03-13 05:16:18	97	376.7	-14.8	4.198	4.151	28	25	0.047	3	0	0	0.1
2022-03-13 05:16:38	97	376.7	-14.9	4.199	4.152	28	25	0.047	3	0	0	0.1
2022-03-13 05:16:58	97	377	-14.8	4.199	4.152	28	26	0.047	2	0	0	0.1
2022-03-13 05:17:18	97	377	-14.7	4.199	4.153	28	26	0.046	2	0	0	0.1
2022-03-13 05:17:38	97	377	-14.8	4.2	4.154	28	25	0.046	3	0	0	0.1
2022-03-13 05:17:58	97	377	-14.9	4.2	4.153	28	26	0.047	2	0	0	0.1
2022-03-13 05:18:18	97	377.2	-14.8	4.201	4.154	28	26	0.047	2	0	0	0.1
2022-03-13 05:18:38	97	377.2	-14.9	4.202	4.155	28	26	0.047	2	0	0	0.2
2022-03-13 05:18:58	97	377.2	-14.7	4.203	4.156	28	26	0.047	2	0	64	0.4
2022-03-13 15:19:18	33	326.8	-15.1	3.641	3.622	32	28	0.019	4	-64	0	2
2022-03-13 15:19:38	33	327	-13.1	3.642	3.624	32	28	0.018	4	0	0	0.9
2022-03-13 15:19:58	33	327	-12.2	3.643	3.625	32	28	0.018	4	0	0	0.4
2022-03-13 15:20:18	33	327	-11.8	3.644	3.626	32	28	0.018	4	0	0	0.2
2022-03-13 15:20:38	33	327	-12	3.644	3.626	32	28	0.018	4	0	0	0.2
2022-03-13 15:20:58	33	327	-11.8	3.644	3.626	32	28	0.018	4	0	0	105.3
2022-03-13 15:21:18	33	331.8	-117.1	3.693	3.672	32	28	0.021	4	0	0	0
2022-03-13 15:21:38	33	332.8	-117.1	3.703	3.685	32	28	0.018	4	0	-1	0.3
2022-03-13 15:21:58	34	333.3	-116.8	3.71	3.691	32	28	0.019	4	1	0	0.4
2022-03-13 15:22:18	34	333.5	-117.2	3.713	3.696	33	28	0.017	5	0	-1	0.3
2022-03-13 15:22:38	35	334	-117.5	3.716	3.699	33	28	0.017	5	1	0	60.5
2022-03-13 15:22:58	35	331.8	-57	3.696	3.68	33	28	0.016	5	0	-1	60.9
2022-03-13 15:23:18	36	334.5	-117.9	3.721	3.704	33	28	0.017	5	1	0	0.4
2022-03-13 15:23:38	36	334.8	-117.5	3.725	3.708	33	28	0.017	5	0	-1	0.4
2022-03-13 15:23:58	37	334.8	-117.9	3.728	3.71	33	28	0.018	5	1	0	0.4
2022-03-13 15:24:18	37	335.3	-117.5	3.73	3.712	33	28	0.018	5	0	-1	0.4
2022-03-13 15:24:38	38	335.3	-117.9	3.733	3.714	33	28	0.019	5	1	0	0.4
2022-03-13 15:24:58	38	335.8	-117.5	3.735	3.718	33	28	0.017	5	0	-1	0.3
2022-03-13 15:25:18	39	336	-117.8	3.739	3.719	33	28	0.02	5	1	0	0.3
2022-03-13 15:25:38	39	336	-117.5	3.741	3.722	33	28	0.019	5	0	-1	0.3
2022-03-13 15:25:58	40	336.3	-117.8	3.744	3.724	33	28	0.02	5	1	0	0.3
2022-03-13 15:26:18	40	336.8	-117.5	3.747	3.727	33	29	0.02	4	0	0	0.1
2022-03-13 15:26:38	40	336.8	-117.6	3.749	3.729	33	29	0.02	4	0	-1	0.6
2022-03-13 15:26:58	41	337	-118.2	3.752	3.732	33	29	0.02	4	1	0	0.3
2022-03-13 15:27:18	41	337.5	-117.9	3.755	3.734	33	29	0.021	4	0	-1	0
2022-03-13 15:27:38	42	337.8	-117.9	3.759	3.737	33	29	0.022	4	1	0	0.3
2022-03-13 15:27:58	42	338	-118.2	3.762	3.739	33	29	0.023	4	0	-1	0.1
2022-03-13 15:28:18	43	338.3	-118.1	3.764	3.742	33	29	0.022	4	1	0	0.2
2022-03-13 15:28:38	43	338.5	-118.3	3.768	3.745	33	29	0.023	4	0	-1	0.2
2022-03-13 15:28:58	44	338.8	-118.1	3.772	3.747	33	29	0.025	4	1	0	0.2
2022-03-13 15:29:18	44	339.1	-117.9	3.776	3.751	33	29	0.025	4	0	-1	0
2022-03-13 15:29:38	45	339.6	-117.9	3.779	3.753	33	29	0.026	4	1	0	0.2
2022-03-13 15:29:58	45	339.8	-118.1	3.782	3.756	33	29	0.026	4	0	-1	0.1
2022-03-13 15:30:18	46	340.1	-118.2	3.786	3.758	33	29	0.028	4	1	0	0.2
2022-03-13 15:30:38	46	340.3	-118	3.79	3.762	33	29	0.028	4	0	-1	0.1
2022-03-13 15:30:58	47	340.8	-117.9	3.794	3.765	33	29	0.029	4	1	0	0.3
2022-03-13 15:31:18	47	341.1	-118.2	3.798	3.768	33	29	0.03	4	0	-1	0.2
2022-03-13 15:31:38	48	341.6	-118.4	3.801	3.771	33	29	0.03	4	1	0	0.3
2022-03-13 15:31:58	48	341.8	-118.1	3.805	3.774	33	29	0.031	4	0	-1	0.2
2022-03-13 15:32:18	49	342.3	-117.9	3.81	3.778	33	29	0.032	4	1	0	0.2
2022-03-13 15:32:38	49	342.6	-118.1	3.814	3.781	33	29	0.033	4	0	-1	0.2
2022-03-13 15:32:58	50	342.8	-118.3	3.818	3.785	33	29	0.033	4	1	0	0.3
2022-03-13 15:33:18	50	343.1	-118	3.821	3.788	33	29	0.033	4	0	0	0.2
2022-03-13 15:33:38	50	343.6	-117.8	3.825	3.792	33	29	0.033	4	0	-1	0.3
2022-03-13 15:33:58	51	343.8	-118.1	3.829	3.795	33	29	0.034	4	1	0	0.2
2022-03-13 15:34:18	51	344.3	-118.3	3.834	3.798	33	29	0.036	4	0	-1	0
2022-03-13 15:34:38	52	344.6	-118.3	3.837	3.802	33	29	0.035	4	1	0	0.3
2022-03-13 15:34:58	52	345.1	-118	3.842	3.805	33	29	0.037	4	0	-1	0
2022-03-13 15:35:18	53	345.3	-118	3.845	3.809	33	29	0.036	4	1	0	0.1
2022-03-13 15:35:38	53	345.8	-118.1	3.85	3.812	33	29	0.038	4	0	-1	0.1
2022-03-13 15:35:58	54	346.1	-118	3.854	3.816	33	29	0.038	4	1	0	0.2
2022-03-13 15:36:18	54	346.6	-118.2	3.857	3.82	33	29	0.037	4	0	-1	0.1
2022-03-13 15:36:38	55	346.8	-118.3	3.862	3.823	33	29	0.039	4	1	0	0.2
2022-03-13 15:36:58	55	347.3	-118.1	3.867	3.827	33	29	0.04	4	0	-1	0
2022-03-13 15:37:18	56	347.6	-118.1	3.871	3.831	33	29	0.04	4	1	0	0.1
2022-03-13 15:37:38	56	347.8	-118.2	3.875	3.836	33	29	0.039	4	0	-1	0.1
2022-03-13 15:37:58	57	348.3	-118.3	3.88	3.84	33	29	0.04	4	1	0	0.1
2022-03-13 15:38:18	57	348.8	-118.2	3.884	3.842	33	29	0.042	4	0	-1	0.2
[truncated: 58,361 more rows]
