# Supplementary material for: PufCB-Auth: A lightweight continuous multi-factor authentication scheme integrated PUF with charging behavior features for EV charging
Source: PLoS One. 2026 May 15;21(5):e0344506. doi: 10.1371/journal.pone.0344506 (PMC13178865; doi:10.1371/journal.pone.0344506)
Supplement: S1 Dataset — This file contains the original data used to generate the synthetic user behavior dataset and the corresponding parameter settings for reproducing the statistical analyses and figures reported in this study. (ZIP) [file pone.0344506.s001.zip › BCL1_Oct_data.xlsx]

## Sheet: Sheet1
数据时间	SOC	总电压	总电流	电池单体电压最高值	电池单体电压最低值	最高温度值	最低温度值	电压差值	温度差值	SOC前差	SOC后差	电流差值
2022-10-01 02:20:38	25	330	-15.2	3.61	3.598	32	28	0.012	4	-1	0	1.5
2022-10-01 02:20:58	25	330	-13.7	3.61	3.599	32	28	0.011	4	0	0	0.1
2022-10-01 02:21:18	25	330	-13.6	3.611	3.6	32	28	0.011	4	0	0	0
2022-10-01 02:21:38	25	330	-13.6	3.613	3.601	32	28	0.012	4	0	0	0.1
2022-10-01 02:21:58	25	330	-13.7	3.612	3.602	32	28	0.01	4	0	0	96.3
2022-10-01 02:22:18	25	335	-110	3.658	3.643	32	28	0.015	4	0	0	18.3
2022-10-01 02:22:38	25	337	-128.3	3.68	3.665	32	29	0.015	3	0	-1	0.9
2022-10-01 02:22:58	26	338	-127.4	3.688	3.674	33	29	0.014	4	1	0	0.8
2022-10-01 02:23:18	26	338	-126.6	3.695	3.68	33	29	0.015	4	0	-1	0.2
2022-10-01 02:23:38	27	339	-126.8	3.7	3.686	33	29	0.014	4	1	0	0.4
2022-10-01 02:23:58	27	339	-127.2	3.706	3.692	33	29	0.014	4	0	0	0
2022-10-01 02:24:18	27	340	-127.2	3.707	3.696	33	29	0.011	4	0	-1	0.3
2022-10-01 02:24:38	28	340	-127.5	3.711	3.699	33	29	0.012	4	1	0	0.7
2022-10-01 02:24:58	28	340	-126.8	3.714	3.702	33	29	0.012	4	0	-1	2.5
2022-10-01 02:25:18	29	340	-124.3	3.714	3.703	33	29	0.011	4	1	0	0.3
2022-10-01 02:25:38	29	340	-124	3.716	3.706	33	29	0.01	4	0	-1	0.9
2022-10-01 02:25:58	30	341	-124.9	3.719	3.709	33	29	0.01	4	1	0	0.9
2022-10-01 02:26:18	30	341	-125.8	3.721	3.711	33	29	0.01	4	0	0	0.7
2022-10-01 02:26:38	30	341	-126.5	3.724	3.714	33	29	0.01	4	0	-1	0.2
2022-10-01 02:26:58	31	341	-126.7	3.727	3.717	33	29	0.01	4	1	0	0.1
2022-10-01 02:27:18	31	342	-126.8	3.729	3.718	33	29	0.011	4	0	-1	0.3
2022-10-01 02:27:38	32	342	-127.1	3.731	3.72	33	29	0.011	4	1	0	0.5
2022-10-01 02:27:58	32	342	-127.6	3.733	3.724	33	28	0.009	5	0	-1	0.1
2022-10-01 02:28:18	33	342	-127.7	3.736	3.725	33	28	0.011	5	1	0	0
2022-10-01 02:28:38	33	342	-127.7	3.738	3.727	33	28	0.011	5	0	-1	0.1
2022-10-01 02:28:58	34	343	-127.6	3.74	3.729	33	28	0.011	5	1	0	0
2022-10-01 02:29:18	34	343	-127.6	3.743	3.732	33	28	0.011	5	0	0	0.4
2022-10-01 02:29:38	34	343	-128	3.745	3.734	32	28	0.011	4	0	-1	0.4
2022-10-01 02:29:58	35	343	-127.6	3.747	3.737	32	28	0.01	4	1	0	0.1
2022-10-01 02:30:18	35	343	-127.7	3.748	3.738	32	28	0.01	4	0	-1	0.2
2022-10-01 02:30:38	36	344	-127.5	3.752	3.741	32	28	0.011	4	1	0	0
2022-10-01 02:30:58	36	344	-127.5	3.754	3.743	32	28	0.011	4	0	-1	0.4
2022-10-01 02:31:18	37	344	-127.9	3.756	3.745	32	28	0.011	4	1	0	0.3
2022-10-01 02:31:38	37	344	-127.6	3.759	3.747	32	28	0.012	4	0	-1	0
2022-10-01 02:31:58	38	345	-127.6	3.761	3.75	32	28	0.011	4	1	0	0
2022-10-01 02:32:18	38	345	-127.6	3.763	3.753	32	28	0.01	4	0	0	1.6
2022-10-01 02:32:38	38	345	-126	3.766	3.755	32	28	0.011	4	0	-1	0.3
2022-10-01 02:32:58	39	345	-125.7	3.767	3.756	32	28	0.011	4	1	0	2.8
2022-10-01 02:33:18	39	345	-122.9	3.769	3.757	32	28	0.012	4	0	-1	0.7
2022-10-01 02:33:38	40	345	-122.2	3.771	3.759	32	28	0.012	4	1	0	1.5
2022-10-01 02:33:58	40	345	-120.7	3.772	3.76	32	28	0.012	4	0	-1	0.3
2022-10-01 02:34:18	41	346	-121	3.774	3.763	32	28	0.011	4	1	0	1.1
2022-10-01 02:34:38	41	346	-122.1	3.778	3.765	32	28	0.013	4	0	-1	0.1
2022-10-01 02:34:58	42	346	-122	3.78	3.769	32	28	0.011	4	1	0	1.2
2022-10-01 02:35:18	42	346	-120.8	3.782	3.77	32	28	0.012	4	0	0	1.2
2022-10-01 02:35:38	42	346	-119.6	3.784	3.773	32	28	0.011	4	0	-1	0.7
2022-10-01 02:35:58	43	347	-118.9	3.787	3.775	32	28	0.012	4	1	0	1.2
2022-10-01 02:36:18	43	347	-120.1	3.789	3.778	32	28	0.011	4	0	-1	0.3
2022-10-01 02:36:38	44	347	-120.4	3.792	3.78	32	28	0.012	4	1	0	0.3
2022-10-01 02:36:58	44	347	-120.1	3.795	3.784	32	28	0.011	4	0	-1	0.8
2022-10-01 02:37:18	45	348	-119.3	3.797	3.786	32	28	0.011	4	1	0	1.2
2022-10-01 02:37:38	45	348	-118.1	3.8	3.788	32	28	0.012	4	0	0	1.2
2022-10-01 02:37:58	45	348	-119.3	3.803	3.792	32	28	0.011	4	0	-1	0.6
2022-10-01 02:38:18	46	348	-119.9	3.806	3.795	32	28	0.011	4	1	0	0.1
2022-10-01 02:38:38	46	349	-119.8	3.808	3.798	32	28	0.01	4	0	-1	0.9
2022-10-01 02:38:58	47	349	-118.9	3.811	3.799	32	28	0.012	4	1	0	0.8
2022-10-01 02:39:18	47	349	-118.1	3.814	3.802	32	28	0.012	4	0	-1	0.8
2022-10-01 02:39:38	48	349	-118.9	3.817	3.805	32	28	0.012	4	1	0	0.5
2022-10-01 02:39:58	48	350	-119.4	3.821	3.809	32	28	0.012	4	0	-1	0.9
2022-10-01 02:40:18	49	350	-118.5	3.823	3.812	32	28	0.011	4	1	0	1.1
2022-10-01 02:40:38	49	350	-117.4	3.826	3.814	32	28	0.012	4	0	0	0.7
2022-10-01 02:40:58	49	351	-116.7	3.829	3.817	32	28	0.012	4	0	-1	1.6
2022-10-01 02:41:18	50	351	-118.3	3.832	3.82	32	29	0.012	3	1	0	0.3
2022-10-01 02:41:38	50	351	-118	3.835	3.824	32	29	0.011	3	0	-1	0.9
2022-10-01 02:41:58	51	351	-117.1	3.839	3.827	32	29	0.012	3	1	0	1.5
2022-10-01 02:42:18	51	352	-115.6	3.842	3.829	32	29	0.013	3	0	-1	1.6
2022-10-01 02:42:38	52	352	-117.2	3.845	3.832	32	29	0.013	3	1	0	1.1
2022-10-01 02:42:58	52	353	-118.3	3.85	3.836	32	29	0.014	3	0	-1	0.4
2022-10-01 02:43:18	53	353	-117.9	3.853	3.841	32	29	0.012	3	1	0	64.1
2022-10-01 02:43:38	53	351	-53.8	3.832	3.82	32	29	0.012	3	0	0	0.1
2022-10-01 02:43:58	53	350	-53.9	3.823	3.811	32	29	0.012	3	0	0	0.2
2022-10-01 02:44:18	53	350	-54.1	3.823	3.808	32	29	0.015	3	0	-1	0.1
2022-10-01 02:44:38	54	350	-54	3.823	3.81	32	29	0.013	3	1	0	0.2
2022-10-01 02:44:58	54	350	-53.8	3.822	3.81	32	29	0.012	3	0	0	0.1
2022-10-01 02:45:18	54	350	-53.9	3.823	3.81	32	28	0.013	4	0	0	0
2022-10-01 02:45:38	54	350	-53.9	3.824	3.811	32	28	0.013	4	0	0	0.1
2022-10-01 02:45:58	54	350	-54	3.826	3.812	32	28	0.014	4	0	-1	0.2
2022-10-01 02:46:18	55	350	-53.8	3.828	3.815	32	28	0.013	4	1	0	0.2
2022-10-01 02:46:38	55	350	-54	3.829	3.815	32	28	0.014	4	0	0	0.2
2022-10-01 02:46:58	55	351	-53.8	3.831	3.818	32	28	0.013	4	0	0	56.3
2022-10-01 02:47:18	55	354	-110.1	3.861	3.848	32	28	0.013	4	0	-1	0.9
2022-10-01 02:47:38	56	354	-109.2	3.87	3.854	32	28	0.016	4	1	0	0.5
2022-10-01 02:47:58	56	355	-108.7	3.875	3.861	32	28	0.014	4	0	0	54.9
2022-10-01 02:48:18	56	353	-53.8	3.856	3.842	32	28	0.014	4	0	-1	83.9
2022-10-01 02:48:38	57	357	-137.7	3.898	3.883	32	28	0.015	4	1	0	1.8
2022-10-01 02:48:58	57	358	-139.5	3.906	3.892	32	28	0.014	4	0	-1	2.2
2022-10-01 02:49:18	58	358	-137.3	3.913	3.898	32	28	0.015	4	1	0	1.6
2022-10-01 02:49:38	58	359	-135.7	3.918	3.902	32	29	0.016	3	0	-1	0.1
2022-10-01 02:49:58	59	359	-135.8	3.923	3.907	32	29	0.016	3	1	0	0.9
2022-10-01 02:50:18	59	360	-136.7	3.929	3.912	32	29	0.017	3	0	-1	0.3
2022-10-01 02:50:38	60	360	-137	3.934	3.917	32	29	0.017	3	1	0	0
2022-10-01 02:50:58	60	361	-137	3.939	3.923	32	29	0.016	3	0	-1	0.2
2022-10-01 02:51:18	61	361	-137.2	3.945	3.928	32	29	0.017	3	1	0	8.8
2022-10-01 02:51:38	61	361	-128.4	3.947	3.931	32	29	0.016	3	0	-1	0
2022-10-01 02:51:58	62	362	-128.4	3.95	3.934	32	29	0.016	3	1	0	0
2022-10-01 02:52:18	62	362	-128.4	3.954	3.938	32	29	0.016	3	0	-1	0.1
2022-10-01 02:52:38	63	363	-128.3	3.958	3.942	32	29	0.016	3	1	0	0.2
2022-10-01 02:52:58	63	363	-128.1	3.964	3.948	32	29	0.016	3	0	-1	0.2
2022-10-01 02:53:18	64	363	-128.3	3.966	3.95	32	29	0.016	3	1	0	0.5
2022-10-01 02:53:38	64	364	-128.8	3.973	3.958	32	29	0.015	3	0	-1	0.2
2022-10-01 02:53:58	65	364	-128.6	3.978	3.962	32	29	0.016	3	1	0	0.4
2022-10-01 02:54:18	65	365	-129	3.984	3.968	32	29	0.016	3	0	-1	0.2
2022-10-01 02:54:38	66	365	-128.8	3.989	3.973	32	29	0.016	3	1	0	0.1
2022-10-01 02:54:58	66	366	-128.9	3.994	3.977	32	29	0.017	3	0	-1	0.1
2022-10-01 02:55:18	67	366	-128.8	3.999	3.981	32	29	0.018	3	1	0	0.3
2022-10-01 02:55:38	67	367	-128.5	4.003	3.988	32	29	0.015	3	0	-1	0.1
2022-10-01 02:55:58	68	367	-128.6	4.009	3.993	32	29	0.016	3	1	0	0
2022-10-01 02:56:18	68	368	-128.6	4.014	3.998	32	29	0.016	3	0	-1	0.2
2022-10-01 02:56:38	69	368	-128.4	4.019	4.003	32	29	0.016	3	1	0	0.2
2022-10-01 02:56:58	69	368	-128.6	4.024	4.008	32	29	0.016	3	0	-1	0
2022-10-01 02:57:18	70	369	-128.6	4.03	4.013	32	29	0.017	3	1	0	0.6
2022-10-01 02:57:38	70	369	-129.2	4.035	4.019	32	29	0.016	3	0	0	0.3
2022-10-01 02:57:58	70	370	-128.9	4.04	4.025	32	29	0.015	3	0	-1	0.1
2022-10-01 02:58:18	71	370	-129	4.046	4.029	32	29	0.017	3	1	0	0.2
2022-10-01 02:58:38	71	371	-129.2	4.051	4.035	32	29	0.016	3	0	-1	0.2
2022-10-01 02:58:58	72	371	-129	4.057	4.039	32	29	0.018	3	1	0	0.3
2022-10-01 02:59:18	72	372	-129.3	4.062	4.045	32	29	0.017	3	0	-1	0.1
2022-10-01 02:59:38	73	372	-129.2	4.067	4.051	32	29	0.016	3	1	0	0.2
2022-10-01 02:59:58	73	373	-129.4	4.073	4.055	32	29	0.018	3	0	-1	0.2
2022-10-01 03:00:18	74	373	-129.2	4.078	4.062	32	29	0.016	3	1	0	43.6
2022-10-01 03:00:38	74	371	-85.6	4.058	4.041	32	29	0.017	3	0	0	0
2022-10-01 03:00:58	74	371	-85.6	4.057	4.041	32	29	0.016	3	0	-1	0.2
2022-10-01 03:01:18	75	372	-85.8	4.06	4.044	32	28	0.016	4	1	0	0.1
2022-10-01 03:01:38	75	372	-85.9	4.063	4.047	32	28	0.016	4	0	0	0
2022-10-01 03:01:58	75	372	-85.9	4.066	4.05	32	28	0.016	4	0	-1	0
2022-10-01 03:02:18	76	372	-85.9	4.069	4.053	32	28	0.016	4	1	0	0
2022-10-01 03:02:38	76	373	-85.9	4.073	4.056	32	28	0.017	4	0	0	0
2022-10-01 03:02:58	76	373	-85.9	4.076	4.059	32	28	0.017	4	0	-1	0
2022-10-01 03:03:18	77	373	-85.9	4.079	4.064	32	28	0.015	4	1	0	0
2022-10-01 03:03:38	77	374	-85.9	4.084	4.067	32	28	0.017	4	0	0	58.6
2022-10-01 03:03:58	77	371	-27.3	4.061	4.045	32	28	0.016	4	0	-1	58.3
2022-10-01 03:04:18	78	374	-85.6	4.087	4.07	31	28	0.017	3	1	0	0.2
2022-10-01 03:04:38	78	374	-85.8	4.092	4.075	31	28	0.017	3	0	0	0.1
2022-10-01 03:04:58	78	375	-85.9	4.096	4.079	31	28	0.017	3	0	-1	0
2022-10-01 03:05:18	79	375	-85.9	4.1	4.084	31	28	0.016	3	1	0	0.1
2022-10-01 03:05:38	79	376	-85.8	4.104	4.087	31	28	0.017	3	0	0	0.1
2022-10-01 03:05:58	79	376	-85.9	4.107	4.091	31	28	0.016	3	0	0	0
2022-10-01 03:06:18	79	376	-85.9	4.112	4.095	31	28	0.017	3	0	-1	0
2022-10-01 03:06:38	80	377	-85.9	4.115	4.098	31	28	0.017	3	1	0	0
2022-10-01 03:06:58	80	377	-85.9	4.118	4.101	31	28	0.017	3	0	0	0
2022-10-01 03:07:18	80	377	-85.9	4.122	4.106	31	28	0.016	3	0	-1	0
2022-10-01 03:07:38	81	378	-85.9	4.127	4.11	31	27	0.017	4	1	0	0.1
2022-10-01 03:07:58	81	378	-86	4.13	4.114	31	27	0.016	4	0	0	0.1
2022-10-01 03:08:18	81	378	-85.9	4.134	4.117	31	27	0.017	4	0	-1	0
2022-10-01 03:08:38	82	379	-85.9	4.137	4.122	31	27	0.015	4	1	0	0.1
2022-10-01 03:08:58	82	379	-86	4.142	4.125	31	27	0.017	4	0	0	0
2022-10-01 03:09:18	82	379	-86	4.146	4.129	31	27	0.017	4	0	-1	0.1
2022-10-01 03:09:38	83	380	-86.1	4.148	4.132	31	27	0.016	4	1	0	0
2022-10-01 03:09:58	83	380	-86.1	4.153	4.136	31	27	0.017	4	0	0	0.1
2022-10-01 03:10:18	83	380	-86	4.158	4.139	31	27	0.019	4	0	-1	0.1
2022-10-01 03:10:38	84	381	-86.1	4.161	4.145	31	27	0.016	4	1	0	0.2
2022-10-01 03:10:58	84	381	-85.9	4.164	4.147	31	27	0.017	4	0	0	0.1
2022-10-01 03:11:18	84	381	-86	4.168	4.151	31	27	0.017	4	0	-1	0
2022-10-01 03:11:38	85	382	-86	4.171	4.154	30	27	0.017	3	1	0	0.1
2022-10-01 03:11:58	85	382	-86.1	4.176	4.159	30	27	0.017	3	0	0	0
2022-10-01 03:12:18	85	382	-86.1	4.179	4.163	30	27	0.016	3	0	-1	0.2
2022-10-01 03:12:38	86	383	-86.3	4.183	4.168	30	27	0.015	3	1	0	0.2
2022-10-01 03:12:58	86	383	-86.1	4.187	4.171	30	27	0.016	3	0	0	29.5
2022-10-01 03:13:18	86	382	-56.6	4.176	4.159	30	27	0.017	3	0	0	0.2
2022-10-01 03:13:38	86	382	-56.4	4.174	4.158	30	27	0.016	3	0	-1	0
2022-10-01 03:13:58	87	382	-56.4	4.174	4.158	30	27	0.016	3	1	0	0
2022-10-01 03:14:18	87	382	-56.4	4.175	4.16	30	27	0.015	3	0	0	0.2
2022-10-01 03:14:38	87	382	-56.6	4.176	4.162	30	27	0.014	3	0	0	0
2022-10-01 03:14:58	87	382	-56.6	4.178	4.164	30	26	0.014	4	0	-1	0
2022-10-01 03:15:18	88	382	-56.6	4.18	4.164	30	26	0.016	4	1	0	0.2
2022-10-01 03:15:38	88	383	-56.4	4.182	4.167	30	26	0.015	4	0	0	0.2
2022-10-01 03:15:58	88	383	-56.6	4.184	4.169	30	26	0.015	4	0	0	0.2
2022-10-01 03:16:18	88	383	-56.4	4.186	4.17	30	26	0.016	4	0	0	0
2022-10-01 03:16:38	88	383	-56.4	4.189	4.173	30	26	0.016	4	0	-1	0.1
2022-10-01 03:16:58	89	383	-56.3	4.19	4.174	30	26	0.016	4	1	0	0.1
2022-10-01 03:17:18	89	384	-56.4	4.193	4.178	30	26	0.015	4	0	0	1.2
2022-10-01 03:17:38	89	384	-57.6	4.196	4.181	29	26	0.015	3	0	0	0.1
2022-10-01 03:17:58	89	384	-57.5	4.198	4.184	29	26	0.014	3	0	-1	0.1
2022-10-01 03:18:18	90	384	-57.6	4.201	4.187	29	26	0.014	3	1	0	0
2022-10-01 03:18:38	90	384	-57.6	4.204	4.188	29	26	0.016	3	0	0	0.1
2022-10-01 03:18:58	90	385	-57.5	4.205	4.19	29	26	0.015	3	0	0	0.2
2022-10-01 03:19:18	90	385	-57.3	4.208	4.193	29	26	0.015	3	0	0	31.8
2022-10-01 03:19:38	90	383	-25.5	4.192	4.176	29	26	0.016	3	0	-1	0
2022-10-01 03:19:58	91	383	-25.5	4.189	4.173	29	26	0.016	3	1	0	0
2022-10-01 03:20:18	91	383	-25.5	4.189	4.173	29	26	0.016	3	0	0	0.2
2022-10-01 03:20:38	91	383	-25.3	4.188	4.173	29	26	0.015	3	0	0	0.2
2022-10-01 03:20:58	91	383	-25.5	4.187	4.173	29	26	0.014	3	0	0	0
2022-10-01 03:21:18	91	383	-25.5	4.187	4.174	29	26	0.013	3	0	0	0
2022-10-01 03:21:38	91	383	-25.5	4.188	4.174	29	26	0.014	3	0	0	0
2022-10-01 03:21:58	91	383	-25.5	4.188	4.174	29	26	0.014	3	0	0	0
2022-10-01 03:22:18	91	383	-25.5	4.189	4.174	29	26	0.015	3	0	-1	0
2022-10-01 03:22:38	92	383	-25.5	4.19	4.176	29	26	0.014	3	1	0	0
2022-10-01 03:22:58	92	383	-25.5	4.191	4.175	29	26	0.016	3	0	0	0
2022-10-01 03:23:18	92	383	-25.5	4.191	4.177	29	26	0.014	3	0	0	0
2022-10-01 03:23:38	92	383	-25.5	4.192	4.178	29	26	0.014	3	0	0	0
2022-10-01 03:23:58	92	384	-25.5	4.194	4.179	29	26	0.015	3	0	0	0
2022-10-01 03:24:18	92	384	-25.5	4.193	4.179	29	26	0.014	3	0	0	0
2022-10-01 03:24:38	92	384	-25.5	4.195	4.18	29	26	0.015	3	0	-1	0
2022-10-01 03:24:58	93	384	-25.5	4.196	4.182	29	26	0.014	3	1	0	0
2022-10-01 03:25:18	93	384	-25.5	4.196	4.182	29	26	0.014	3	0	0	0
2022-10-01 03:25:38	93	384	-25.5	4.197	4.182	29	26	0.015	3	0	0	0
2022-10-01 03:25:58	93	384	-25.5	4.198	4.183	29	26	0.015	3	0	0	0
2022-10-01 03:26:18	93	384	-25.5	4.198	4.186	29	26	0.012	3	0	0	0
2022-10-01 03:26:38	93	384	-25.5	4.2	4.186	29	26	0.014	3	0	0	0
2022-10-01 03:26:58	93	384	-25.5	4.201	4.185	29	26	0.016	3	0	0	0
2022-10-01 03:27:18	93	384	-25.5	4.201	4.188	29	26	0.013	3	0	-1	0
2022-10-01 03:27:38	94	384	-25.5	4.203	4.187	29	26	0.016	3	1	0	0
2022-10-01 03:27:58	94	384	-25.5	4.204	4.188	29	26	0.016	3	0	0	0
2022-10-01 03:28:18	94	385	-25.5	4.204	4.19	29	26	0.014	3	0	0	0
2022-10-01 03:28:38	94	385	-25.5	4.206	4.19	29	26	0.016	3	0	0	0
2022-10-01 03:28:58	94	385	-25.5	4.206	4.192	29	26	0.014	3	0	0	26
2022-10-01 03:29:18	94	385	0.5	4.207	4.193	29	26	0.014	3	0	43	16.2
2022-10-01 10:06:18	51	341	-15.7	3.719	3.71	33	28	0.009	5	-43	-1	2
2022-10-01 10:06:38	52	341	-13.7	3.725	3.716	33	28	0.009	5	1	0	0.4
2022-10-01 10:06:58	52	341	-14.1	3.726	3.717	33	28	0.009	5	0	0	0.4
2022-10-01 10:07:18	52	341	-13.7	3.727	3.717	33	28	0.01	5	0	0	0.3
2022-10-01 10:07:38	52	341	-13.4	3.728	3.717	33	28	0.011	5	0	0	46.5
2022-10-01 10:07:58	52	344	-59.9	3.757	3.746	33	28	0.011	5	0	0	17.3
2022-10-01 10:08:18	52	343	-42.6	3.748	3.737	33	28	0.011	5	0	0	93.6
2022-10-01 10:08:38	52	347	-136.2	3.79	3.777	33	28	0.013	5	0	-1	0.2
2022-10-01 10:08:58	53	348	-136.4	3.806	3.793	33	28	0.013	5	1	-1	0
2022-10-01 10:09:18	54	349	-136.4	3.815	3.801	33	28	0.014	5	1	-1	0
2022-10-01 10:09:38	55	350	-136.4	3.822	3.805	33	29	0.017	4	1	0	0
2022-10-01 10:09:58	55	351	-136.4	3.83	3.812	33	29	0.018	4	0	-1	0.2
2022-10-01 10:10:18	56	351	-136.6	3.836	3.819	33	29	0.017	4	1	0	0.2
2022-10-01 10:10:38	56	352	-136.4	3.843	3.825	34	29	0.018	5	0	-1	0
2022-10-01 10:10:58	57	352	-136.4	3.849	3.831	34	29	0.018	5	1	0	0.4
2022-10-01 10:11:18	57	353	-136.8	3.856	3.837	34	29	0.019	5	0	-1	0.4
2022-10-01 10:11:38	58	353	-136.4	3.861	3.844	34	29	0.017	5	1	0	1.3
2022-10-01 10:11:58	58	354	-137.7	3.868	3.85	34	29	0.018	5	0	0	0.1
2022-10-01 10:12:18	58	354	-137.6	3.874	3.856	34	29	0.018	5	0	-1	0.1
2022-10-01 10:12:38	59	355	-137.7	3.881	3.862	34	29	0.019	5	1	0	0.1
2022-10-01 10:12:58	59	356	-137.6	3.888	3.87	34	29	0.018	5	0	-1	0.1
2022-10-01 10:13:18	60	356	-137.5	3.893	3.875	34	29	0.018	5	1	0	0.4
2022-10-01 10:13:38	60	357	-137.9	3.9	3.881	34	29	0.019	5	0	-1	0.3
2022-10-01 10:13:58	61	358	-137.6	3.905	3.888	34	29	0.017	5	1	0	0
2022-10-01 10:14:18	61	358	-137.6	3.911	3.893	34	29	0.018	5	0	-1	0.3
2022-10-01 10:14:38	62	358	-137.9	3.917	3.899	34	29	0.018	5	1	0	0
2022-10-01 10:14:58	62	359	-137.9	3.923	3.904	34	29	0.019	5	0	-1	0.3
2022-10-01 10:15:18	63	359	-137.6	3.928	3.911	34	29	0.017	5	1	0	0.3
2022-10-01 10:15:38	63	360	-137.9	3.933	3.915	34	29	0.018	5	0	-1	0.1
2022-10-01 10:15:58	64	360	-138	3.939	3.921	34	29	0.018	5	1	0	0.3
2022-10-01 10:16:18	64	361	-137.7	3.944	3.927	34	29	0.017	5	0	-1	8.4
2022-10-01 10:16:38	65	361	-129.3	3.947	3.929	34	29	0.018	5	1	0	0.2
2022-10-01 10:16:58	65	362	-129.5	3.951	3.934	34	29	0.017	5	0	-1	0.5
2022-10-01 10:17:18	66	362	-129	3.955	3.938	34	29	0.017	5	1	0	0
2022-10-01 10:17:38	66	363	-129	3.96	3.943	34	29	0.017	5	0	-1	0.3
2022-10-01 10:17:58	67	363	-129.3	3.965	3.948	34	29	0.017	5	1	0	0.4
2022-10-01 10:18:18	67	364	-128.9	3.97	3.953	34	29	0.017	5	0	-1	0.4
2022-10-01 10:18:38	68	364	-129.3	3.975	3.96	34	29	0.015	5	1	0	0.1
2022-10-01 10:18:58	68	364	-129.2	3.981	3.963	34	29	0.018	5	0	-1	0
2022-10-01 10:19:18	69	365	-129.2	3.986	3.968	34	29	0.018	5	1	0	0
2022-10-01 10:19:38	69	365	-129.2	3.991	3.972	34	29	0.019	5	0	-1	0.3
2022-10-01 10:19:58	70	366	-128.9	3.996	3.98	34	29	0.016	5	1	0	0.6
2022-10-01 10:20:18	70	366	-129.5	4.002	3.985	34	29	0.017	5	0	0	0.1
2022-10-01 10:20:38	70	367	-129.4	4.007	3.99	34	29	0.017	5	0	-1	0.2
2022-10-01 10:20:58	71	367	-129.2	4.013	3.994	34	29	0.019	5	1	0	0.2
2022-10-01 10:21:18	71	368	-129	4.018	4	34	29	0.018	5	0	-1	0.3
2022-10-01 10:21:38	72	368	-129.3	4.022	4.005	34	29	0.017	5	1	0	0.1
2022-10-01 10:21:58	72	369	-129.4	4.028	4.01	34	29	0.018	5	0	-1	0.1
2022-10-01 10:22:18	73	369	-129.3	4.033	4.016	34	29	0.017	5	1	0	0.1
2022-10-01 10:22:38	73	370	-129.4	4.038	4.021	33	29	0.017	4	0	-1	0.1
2022-10-01 10:22:58	74	370	-129.5	4.043	4.026	33	29	0.017	4	1	0	0.2
2022-10-01 10:23:18	74	371	-129.3	4.049	4.032	33	29	0.017	4	0	-1	0
2022-10-01 10:23:38	75	371	-129.3	4.054	4.037	33	29	0.017	4	1	0	0.2
2022-10-01 10:23:58	75	372	-129.5	4.059	4.042	33	29	0.017	4	0	-1	0.2
2022-10-01 10:24:18	76	372	-129.3	4.064	4.048	33	29	0.016	4	1	0	0
2022-10-01 10:24:38	76	373	-129.3	4.07	4.053	33	29	0.017	4	0	-1	0
2022-10-01 10:24:58	77	373	-129.3	4.075	4.058	33	29	0.017	4	1	0	43.5
2022-10-01 10:25:18	77	371	-85.8	4.059	4.043	33	29	0.016	4	0	0	0.2
2022-10-01 10:25:38	77	371	-86	4.059	4.042	33	29	0.017	4	0	-1	0
2022-10-01 10:25:58	78	371	-86	4.06	4.044	33	29	0.016	4	1	0	0.2
2022-10-01 10:26:18	78	372	-85.8	4.062	4.046	33	28	0.016	5	0	0	0.3
2022-10-01 10:26:38	78	372	-86.1	4.066	4.049	33	28	0.017	5	0	-1	0.2
2022-10-01 10:26:58	79	372	-85.9	4.07	4.052	33	28	0.018	5	1	0	0.1
2022-10-01 10:27:18	79	373	-85.8	4.072	4.055	33	28	0.017	5	0	0	0.1
2022-10-01 10:27:38	79	373	-85.9	4.077	4.058	33	28	0.019	5	0	0	0.1
2022-10-01 10:27:58	79	373	-86	4.079	4.064	33	28	0.015	5	0	-1	0.1
2022-10-01 10:28:18	80	374	-85.9	4.083	4.066	32	28	0.017	4	1	0	0.2
2022-10-01 10:28:38	80	374	-86.1	4.087	4.07	32	28	0.017	4	0	0	0
2022-10-01 10:28:58	80	374	-86.1	4.09	4.074	32	28	0.016	4	0	-1	0.1
2022-10-01 10:29:18	81	375	-86	4.094	4.077	32	28	0.017	4	1	0	0.1
2022-10-01 10:29:38	81	375	-86.1	4.098	4.081	32	28	0.017	4	0	0	0
2022-10-01 10:29:58	81	375	-86.1	4.102	4.084	32	28	0.018	4	0	-1	0
2022-10-01 10:30:18	82	376	-86.1	4.104	4.089	32	28	0.015	4	1	0	0
2022-10-01 10:30:38	82	376	-86.1	4.109	4.092	32	28	0.017	4	0	0	0.2
2022-10-01 10:30:58	82	376	-85.9	4.113	4.096	32	28	0.017	4	0	-1	0.4
2022-10-01 10:31:18	83	377	-86.3	4.117	4.099	32	28	0.018	4	1	0	0
2022-10-01 10:31:38	83	377	-86.3	4.12	4.103	32	28	0.017	4	0	0	0
2022-10-01 10:31:58	83	377	-86.3	4.124	4.106	32	28	0.018	4	0	-1	0
2022-10-01 10:32:18	84	378	-86.3	4.128	4.111	32	27	0.017	5	1	0	0
2022-10-01 10:32:38	84	378	-86.3	4.132	4.115	32	27	0.017	5	0	0	0.3
2022-10-01 10:32:58	84	378	-86	4.135	4.118	32	27	0.017	5	0	-1	0.3
2022-10-01 10:33:18	85	379	-86.3	4.139	4.124	32	27	0.015	5	1	0	0
2022-10-01 10:33:38	85	379	-86.3	4.143	4.127	31	27	0.016	4	0	0	0
2022-10-01 10:33:58	85	380	-86.3	4.147	4.129	31	27	0.018	4	0	-1	0.2
2022-10-01 10:34:18	86	380	-86.1	4.15	4.135	31	27	0.015	4	1	0	0
2022-10-01 10:34:38	86	380	-86.1	4.154	4.139	31	27	0.015	4	0	0	0
2022-10-01 10:34:58	86	380	-86.1	4.159	4.142	31	27	0.017	4	0	-1	0
2022-10-01 10:35:18	87	381	-86.1	4.162	4.146	31	27	0.016	4	1	0	0.3
2022-10-01 10:35:38	87	381	-86.4	4.166	4.15	31	27	0.016	4	0	0	0.3
2022-10-01 10:35:58	87	381	-86.1	4.169	4.153	31	27	0.016	4	0	0	0.2
2022-10-01 10:36:18	87	382	-86.3	4.173	4.156	31	27	0.017	4	0	-1	0.2
2022-10-01 10:36:38	88	382	-86.1	4.176	4.161	31	27	0.015	4	1	0	0.2
2022-10-01 10:36:58	88	383	-86.3	4.18	4.165	31	27	0.015	4	0	0	0.1
2022-10-01 10:37:18	88	383	-86.4	4.185	4.168	31	27	0.017	4	0	-1	0.3
2022-10-01 10:37:38	89	383	-86.1	4.187	4.171	31	27	0.016	4	1	0	29.8
2022-10-01 10:37:58	89	382	-56.3	4.173	4.157	31	27	0.016	4	0	0	0.5
2022-10-01 10:38:18	89	382	-56.8	4.174	4.158	31	27	0.016	4	0	0	0.1
2022-10-01 10:38:38	89	382	-56.7	4.174	4.159	31	27	0.015	4	0	-1	0.5
2022-10-01 10:38:58	90	382	-56.2	4.176	4.16	31	27	0.016	4	1	0	0.2
2022-10-01 10:39:18	90	382	-56.4	4.177	4.161	31	26	0.016	5	0	0	0.2
2022-10-01 10:39:38	90	382	-56.2	4.179	4.163	30	26	0.016	4	0	0	0.2
2022-10-01 10:39:58	90	383	-56.4	4.181	4.165	30	26	0.016	4	0	-1	0.1
2022-10-01 10:40:18	91	383	-56.3	4.183	4.169	30	26	0.014	4	1	0	0.3
2022-10-01 10:40:38	91	383	-56.6	4.185	4.17	30	26	0.015	4	0	0	0.2
2022-10-01 10:40:58	91	383	-56.4	4.188	4.172	30	26	0.016	4	0	0	0.3
2022-10-01 10:41:18	91	383	-56.7	4.19	4.174	30	26	0.016	4	0	0	0.3
2022-10-01 10:41:38	91	383	-56.4	4.193	4.177	30	26	0.016	4	0	-1	0.2
2022-10-01 10:41:58	92	384	-56.2	4.194	4.18	30	26	0.014	4	1	0	0.4
2022-10-01 10:42:18	92	384	-56.6	4.197	4.181	30	26	0.016	4	0	0	0
2022-10-01 10:42:38	92	384	-56.6	4.199	4.183	30	26	0.016	4	0	0	0.2
2022-10-01 10:42:58	92	384	-56.8	4.2	4.186	30	26	0.014	4	0	-1	0.2
2022-10-01 10:43:18	93	385	-57	4.203	4.189	30	26	0.014	4	1	0	0.4
2022-10-01 10:43:38	93	385	-56.6	4.207	4.19	30	26	0.017	4	0	0	31.1
2022-10-01 10:43:58	93	384	-25.5	4.195	4.181	30	26	0.014	4	0	0	0.1
2022-10-01 10:44:18	93	383	-25.6	4.191	4.175	30	26	0.016	4	0	0	0.6
2022-10-01 10:44:38	93	383	-25	4.189	4.174	30	26	0.015	4	0	0	0.3
2022-10-01 10:44:58	93	383	-25.3	4.188	4.173	30	26	0.015	4	0	0	1.1
2022-10-01 10:45:18	93	383	-26.4	4.189	4.174	30	25	0.015	5	0	-1	0
2022-10-01 10:45:38	94	383	-26.4	4.188	4.173	29	25	0.015	4	1	0	0.2
2022-10-01 10:45:58	94	383	-26.6	4.19	4.174	29	25	0.016	4	0	0	0.5
2022-10-01 10:46:18	94	383	-26.1	4.19	4.175	29	25	0.015	4	0	0	0.1
2022-10-01 10:46:38	94	383	-26.2	4.191	4.176	29	25	0.015	4	0	0	0.4
2022-10-01 10:46:58	94	383	-26.6	4.19	4.178	29	25	0.012	4	0	80	12
2022-10-02 00:38:58	14	325	-14.6	3.559	3.546	37	33	0.013	4	-80	0	1.5
2022-10-02 00:39:18	14	325	-13.1	3.559	3.547	37	33	0.012	4	0	0	0.5
2022-10-02 00:39:38	14	325	-13.6	3.56	3.548	37	33	0.012	4	0	0	9.4
2022-10-02 00:39:58	14	325	-4.2	3.562	3.549	37	33	0.013	4	0	0	8.9
2022-10-02 00:40:18	14	326	-13.1	3.562	3.549	37	33	0.013	4	0	0	43.3
2022-10-02 00:40:38	14	329	-56.4	3.592	3.578	37	33	0.014	4	0	-1	61.2
2022-10-02 00:40:58	15	331	-117.6	3.619	3.603	37	33	0.016	4	1	0	0.5
2022-10-02 00:41:18	15	332	-118.1	3.63	3.614	38	33	0.016	5	0	-1	0.2
2022-10-02 00:41:38	16	333	-118.3	3.635	3.621	38	33	0.014	5	1	0	0.2
2022-10-02 00:41:58	16	333	-118.1	3.641	3.626	38	33	0.015	5	0	0	0.2
2022-10-02 00:42:18	16	334	-117.9	3.646	3.632	38	33	0.014	5	0	-1	0.1
2022-10-02 00:42:38	17	334	-118	3.652	3.638	38	33	0.014	5	1	0	0.1
2022-10-02 00:42:58	17	335	-118.1	3.655	3.642	38	33	0.013	5	0	-1	0.1
2022-10-02 00:43:18	18	335	-118	3.66	3.645	38	33	0.015	5	1	0	0.1
2022-10-02 00:43:38	18	335	-117.9	3.663	3.649	38	33	0.014	5	0	0	0.4
2022-10-02 00:43:58	18	336	-118.3	3.666	3.652	38	33	0.014	5	0	-1	0.2
2022-10-02 00:44:18	19	336	-118.1	3.671	3.656	38	33	0.015	5	1	0	0
2022-10-02 00:44:38	19	336	-118.1	3.673	3.66	38	33	0.013	5	0	-1	0.2
2022-10-02 00:44:58	20	336	-118.3	3.676	3.663	37	33	0.013	4	1	0	0.3
2022-10-02 00:45:18	20	337	-118	3.68	3.666	37	33	0.014	4	0	0	0.3
2022-10-02 00:45:38	20	337	-118.3	3.682	3.668	37	33	0.014	4	0	-1	0.1
2022-10-02 00:45:58	21	337	-118.4	3.684	3.671	37	33	0.013	4	1	0	1.2
2022-10-02 00:46:18	21	337	-119.6	3.687	3.676	37	33	0.011	4	0	-1	0.3
2022-10-02 00:46:38	22	338	-119.3	3.69	3.677	37	32	0.013	5	1	0	0.3
2022-10-02 00:46:58	22	338	-119.6	3.692	3.682	37	32	0.01	5	0	0	0.4
2022-10-02 00:47:18	22	338	-119.2	3.693	3.683	37	32	0.01	5	0	-1	0.1
2022-10-02 00:47:38	23	339	-119.3	3.696	3.686	37	32	0.01	5	1	0	0.3
2022-10-02 00:47:58	23	339	-119	3.699	3.688	37	32	0.011	5	0	-1	0
2022-10-02 00:48:18	24	339	-119	3.7	3.69	37	32	0.01	5	1	0	0.4
2022-10-02 00:48:38	24	339	-119.4	3.703	3.692	36	32	0.011	4	0	-1	0.2
2022-10-02 00:48:58	25	339	-119.2	3.704	3.693	36	32	0.011	4	1	0	0
2022-10-02 00:49:18	25	340	-119.2	3.705	3.695	36	32	0.01	4	0	0	0
2022-10-02 00:49:38	25	339	-119.2	3.707	3.696	36	32	0.011	4	0	-1	1
2022-10-02 00:49:58	26	340	-120.2	3.709	3.7	36	32	0.009	4	1	0	1.9
2022-10-02 00:50:18	26	340	-118.3	3.711	3.7	36	31	0.011	5	0	-1	0
2022-10-02 00:50:38	27	340	-118.3	3.712	3.702	36	31	0.01	5	1	0	0.3
2022-10-02 00:50:58	27	340	-118	3.712	3.703	36	31	0.009	5	0	0	0.3
2022-10-02 00:51:18	27	340	-118.3	3.715	3.705	36	31	0.01	5	0	-1	0.2
2022-10-02 00:51:38	28	340	-118.5	3.717	3.706	36	31	0.011	5	1	0	0.2
2022-10-02 00:51:58	28	341	-118.3	3.718	3.708	36	31	0.01	5	0	-1	0.1
2022-10-02 00:52:18	29	341	-118.4	3.721	3.71	36	31	0.011	5	1	0	0
2022-10-02 00:52:38	29	341	-118.4	3.723	3.712	35	31	0.011	4	0	-1	0.1
2022-10-02 00:52:58	30	341	-118.3	3.723	3.714	35	31	0.009	4	1	0	0.1
2022-10-02 00:53:18	30	341	-118.4	3.726	3.716	35	31	0.01	4	0	0	0.9
2022-10-02 00:53:38	30	341	-119.3	3.728	3.718	35	31	0.01	4	0	-1	0
2022-10-02 00:53:58	31	342	-119.3	3.73	3.721	35	31	0.009	4	1	0	0.1
2022-10-02 00:54:18	31	342	-119.4	3.732	3.721	35	31	0.011	4	0	-1	0.1
2022-10-02 00:54:38	32	342	-119.3	3.734	3.724	35	31	0.01	4	1	0	0.4
2022-10-02 00:54:58	32	342	-119.7	3.736	3.725	35	31	0.011	4	0	0	0.1
2022-10-02 00:55:18	32	342	-119.8	3.738	3.728	35	30	0.01	5	0	-1	0.4
2022-10-02 00:55:38	33	342	-119.4	3.74	3.73	35	30	0.01	5	1	0	0.3
2022-10-02 00:55:58	33	343	-119.7	3.741	3.731	35	30	0.01	5	0	-1	0.1
2022-10-02 00:56:18	34	343	-119.6	3.744	3.733	35	30	0.011	5	1	0	0.2
2022-10-02 00:56:38	34	343	-119.4	3.747	3.735	35	30	0.012	5	0	-1	0.2
2022-10-02 00:56:58	35	343	-119.6	3.748	3.737	35	30	0.011	5	1	0	0
2022-10-02 00:57:18	35	343	-119.6	3.75	3.739	35	30	0.011	5	0	0	0.2
2022-10-02 00:57:38	35	344	-119.4	3.752	3.741	35	30	0.011	5	0	-1	0.3
2022-10-02 00:57:58	36	344	-119.7	3.755	3.743	35	30	0.012	5	1	0	0.1
2022-10-02 00:58:18	36	344	-119.8	3.757	3.744	35	30	0.013	5	0	-1	0.4
2022-10-02 00:58:38	37	344	-119.4	3.759	3.748	35	30	0.011	5	1	0	0
2022-10-02 00:58:58	37	344	-119.4	3.762	3.75	35	30	0.012	5	0	-1	0
2022-10-02 00:59:18	38	345	-119.4	3.763	3.752	35	30	0.011	5	1	0	0.3
2022-10-02 00:59:38	38	345	-119.7	3.765	3.754	34	30	0.011	4	0	0	0.1
2022-10-02 00:59:58	38	345	-119.6	3.768	3.757	34	30	0.011	4	0	-1	0.3
2022-10-02 01:00:18	39	345	-119.3	3.77	3.758	34	30	0.012	4	1	0	0.3
2022-10-02 01:00:38	39	345	-119.6	3.773	3.761	34	30	0.012	4	0	-1	0
2022-10-02 01:00:58	40	346	-119.6	3.776	3.763	34	30	0.013	4	1	0	0.2
2022-10-02 01:01:18	40	346	-119.4	3.778	3.766	34	30	0.012	4	0	-1	0.2
2022-10-02 01:01:38	41	346	-119.6	3.78	3.769	34	30	0.011	4	1	0	0.3
2022-10-02 01:01:58	41	346	-119.9	3.782	3.771	34	30	0.011	4	0	-1	0.2
2022-10-02 01:02:18	42	347	-119.7	3.786	3.773	34	30	0.013	4	1	0	0
2022-10-02 01:02:38	42	347	-119.7	3.787	3.775	34	30	0.012	4	0	0	0.4
2022-10-02 01:02:58	42	347	-120.1	3.79	3.778	34	30	0.012	4	0	-1	0.4
2022-10-02 01:03:18	43	347	-119.7	3.793	3.781	34	30	0.012	4	1	0	0.2
2022-10-02 01:03:38	43	348	-119.9	3.795	3.784	34	30	0.011	4	0	-1	0
2022-10-02 01:03:58	44	348	-119.9	3.797	3.785	34	30	0.012	4	1	0	0.2
2022-10-02 01:04:18	44	348	-119.7	3.8	3.789	34	30	0.011	4	0	-1	0.2
2022-10-02 01:04:38	45	348	-119.9	3.803	3.791	34	30	0.012	4	1	0	0.1
2022-10-02 01:04:58	45	349	-119.8	3.805	3.794	34	30	0.011	4	0	-1	0.1
2022-10-02 01:05:18	46	349	-119.9	3.808	3.797	34	30	0.011	4	1	0	0.2
2022-10-02 01:05:38	46	349	-120.1	3.811	3.799	34	30	0.012	4	0	-1	0.3
2022-10-02 01:05:58	47	349	-119.8	3.814	3.803	34	30	0.011	4	1	0	0.1
2022-10-02 01:06:18	47	350	-119.9	3.819	3.806	34	30	0.013	4	0	0	0.1
2022-10-02 01:06:38	47	350	-119.8	3.821	3.809	34	30	0.012	4	0	-1	0
2022-10-02 01:06:58	48	350	-119.8	3.824	3.812	34	30	0.012	4	1	0	0.1
2022-10-02 01:07:18	48	350	-119.7	3.826	3.815	34	30	0.011	4	0	-1	0
2022-10-02 01:07:38	49	351	-119.7	3.83	3.818	34	30	0.012	4	1	0	0.1
2022-10-02 01:07:58	49	351	-119.8	3.833	3.822	34	30	0.011	4	0	-1	0.1
2022-10-02 01:08:18	50	351	-119.9	3.837	3.825	34	30	0.012	4	1	0	0
2022-10-02 01:08:38	50	352	-119.9	3.84	3.828	34	30	0.012	4	0	-1	0.1
2022-10-02 01:08:58	51	352	-119.8	3.843	3.83	34	30	0.013	4	1	0	0.3
2022-10-02 01:09:18	51	352	-120.1	3.847	3.835	34	30	0.012	4	0	-1	0.3
2022-10-02 01:09:38	52	353	-119.8	3.851	3.839	34	30	0.012	4	1	0	0.3
2022-10-02 01:09:58	52	353	-120.1	3.854	3.842	34	30	0.012	4	0	0	0.1
2022-10-02 01:10:18	52	353	-120.2	3.858	3.845	34	30	0.013	4	0	-1	0.4
2022-10-02 01:10:38	53	354	-119.8	3.862	3.848	34	30	0.014	4	1	0	0
2022-10-02 01:10:58	53	354	-119.8	3.865	3.853	34	30	0.012	4	0	-1	0.3
2022-10-02 01:11:18	54	354	-120.1	3.87	3.857	34	30	0.013	4	1	0	0
2022-10-02 01:11:38	54	355	-120.1	3.874	3.86	34	30	0.014	4	0	-1	0.2
2022-10-02 01:11:58	55	355	-119.9	3.878	3.863	34	30	0.015	4	1	0	0.2
2022-10-02 01:12:18	55	355	-120.1	3.882	3.868	34	30	0.014	4	0	-1	0.2
2022-10-02 01:12:38	56	356	-119.9	3.885	3.871	34	30	0.014	4	1	0	0.1
2022-10-02 01:12:58	56	356	-119.8	3.889	3.875	34	30	0.014	4	0	-1	0.4
2022-10-02 01:13:18	57	357	-120.2	3.894	3.879	34	30	0.015	4	1	0	0.4
2022-10-02 01:13:38	57	357	-119.8	3.898	3.884	34	30	0.014	4	0	-1	0.1
2022-10-02 01:13:58	58	357	-119.7	3.902	3.888	34	30	0.014	4	1	0	0.4
2022-10-02 01:14:18	58	358	-120.1	3.907	3.893	34	30	0.014	4	0	-1	0.1
2022-10-02 01:14:38	59	358	-120.2	3.91	3.896	34	30	0.014	4	1	0	0.4
2022-10-02 01:14:58	59	358	-119.8	3.916	3.901	34	30	0.015	4	0	0	0
2022-10-02 01:15:18	59	359	-119.8	3.92	3.905	34	30	0.015	4	0	-1	0.5
2022-10-02 01:15:38	60	359	-120.3	3.925	3.907	34	30	0.018	4	1	0	0.5
2022-10-02 01:15:58	60	360	-119.8	3.928	3.914	34	30	0.014	4	0	-1	0.3
2022-10-02 01:16:18	61	360	-120.1	3.934	3.918	34	30	0.016	4	1	0	0
2022-10-02 01:16:38	61	360	-120.1	3.938	3.924	34	30	0.014	4	0	-1	0.2
2022-10-02 01:16:58	62	361	-119.9	3.943	3.927	34	30	0.016	4	1	0	0.2
2022-10-02 01:17:18	62	361	-120.1	3.948	3.932	34	30	0.016	4	0	-1	0.2
2022-10-02 01:17:38	63	362	-119.9	3.952	3.937	34	30	0.015	4	1	0	0.1
2022-10-02 01:17:58	63	362	-119.8	3.955	3.94	34	30	0.015	4	0	-1	0.1
2022-10-02 01:18:18	64	363	-119.9	3.961	3.946	34	30	0.015	4	1	0	0.2
2022-10-02 01:18:38	64	363	-120.1	3.965	3.951	34	30	0.014	4	0	0	0
2022-10-02 01:18:58	64	364	-120.1	3.97	3.954	34	30	0.016	4	0	-1	0.2
2022-10-02 01:19:18	65	364	-119.9	3.975	3.96	34	30	0.015	4	1	0	0
2022-10-02 01:19:38	65	364	-119.9	3.979	3.964	34	30	0.015	4	0	-1	0
2022-10-02 01:19:58	66	365	-119.9	3.984	3.968	34	30	0.016	4	1	0	0
2022-10-02 01:20:18	66	365	-119.9	3.99	3.973	34	30	0.017	4	0	-1	0.2
2022-10-02 01:20:38	67	366	-120.1	3.994	3.979	34	30	0.015	4	1	0	0
2022-10-02 01:20:58	67	366	-120.1	4	3.983	34	30	0.017	4	0	-1	0.2
2022-10-02 01:21:18	68	366	-119.9	4.003	3.988	34	30	0.015	4	1	0	0.3
2022-10-02 01:21:38	68	367	-120.2	4.008	3.991	34	30	0.017	4	0	0	21.1
2022-10-02 01:21:58	68	365	-99.1	3.985	3.97	34	30	0.015	4	0	-1	5.7
2022-10-02 01:22:18	69	366	-104.8	4.001	3.985	34	30	0.016	4	1	0	0.2
2022-10-02 01:22:38	69	367	-105	4.007	3.991	34	30	0.016	4	0	-1	0.2
2022-10-02 01:22:58	70	367	-105.2	4.012	3.996	34	30	0.016	4	1	0	1.8
2022-10-02 01:23:18	70	368	-103.4	4.017	4	34	30	0.017	4	0	0	1.3
2022-10-02 01:23:38	70	368	-102.1	4.018	4.004	34	30	0.014	4	0	-1	0
2022-10-02 01:23:58	71	368	-102.1	4.023	4.006	34	30	0.017	4	1	0	0
2022-10-02 01:24:18	71	369	-102.1	4.027	4.011	34	30	0.016	4	0	-1	0.1
2022-10-02 01:24:38	72	369	-102	4.032	4.017	34	30	0.015	4	1	0	0.1
2022-10-02 01:24:58	72	369	-102.1	4.035	4.019	34	30	0.016	4	0	0	0.3
2022-10-02 01:25:18	72	370	-102.4	4.041	4.023	34	30	0.018	4	0	-1	0.4
2022-10-02 01:25:38	73	370	-102	4.043	4.028	34	30	0.015	4	1	0	0.1
2022-10-02 01:25:58	73	370	-102.1	4.048	4.032	34	30	0.016	4	0	-1	0.2
2022-10-02 01:26:18	74	371	-102.3	4.052	4.035	34	30	0.017	4	1	0	0.1
2022-10-02 01:26:38	74	371	-102.4	4.057	4.041	34	30	0.016	4	0	0	0
2022-10-02 01:26:58	74	372	-102.4	4.06	4.045	34	30	0.015	4	0	-1	0.8
2022-10-02 01:27:18	75	372	-103.2	4.065	4.049	34	30	0.016	4	1	0	0
2022-10-02 01:27:38	75	372	-103.2	4.071	4.054	34	30	0.017	4	0	-1	0.2
2022-10-02 01:27:58	76	373	-103	4.074	4.058	34	29	0.016	5	1	0	16.7
2022-10-02 01:28:18	76	373	-86.3	4.072	4.056	34	29	0.016	5	0	0	0.4
2022-10-02 01:28:38	76	373	-85.9	4.073	4.056	33	29	0.017	4	0	-1	0.5
2022-10-02 01:28:58	77	373	-85.4	4.074	4.059	33	29	0.015	4	1	0	0.2
2022-10-02 01:29:18	77	373	-85.2	4.077	4.061	33	29	0.016	4	0	0	0
2022-10-02 01:29:38	77	373	-85.2	4.081	4.065	33	29	0.016	4	0	-1	0.4
2022-10-02 01:29:58	78	374	-85.6	4.085	4.067	33	29	0.018	4	1	0	0.7
2022-10-02 01:30:18	78	374	-84.9	4.087	4.071	33	29	0.016	4	0	0	0.2
2022-10-02 01:30:38	78	374	-84.7	4.091	4.075	33	29	0.016	4	0	-1	0
2022-10-02 01:30:58	79	375	-84.7	4.095	4.078	33	29	0.017	4	1	0	0.2
2022-10-02 01:31:18	79	375	-84.9	4.098	4.082	33	29	0.016	4	0	0	0.2
2022-10-02 01:31:38	79	375	-84.7	4.102	4.085	33	29	0.017	4	0	-1	0.2
2022-10-02 01:31:58	80	376	-84.9	4.105	4.09	33	29	0.015	4	1	0	0.4
2022-10-02 01:32:18	80	376	-84.5	4.11	4.093	33	29	0.017	4	0	0	0.2
2022-10-02 01:32:38	80	376	-84.7	4.112	4.097	33	28	0.015	5	0	-1	0
2022-10-02 01:32:58	81	377	-84.7	4.117	4.101	33	28	0.016	5	1	0	0.4
2022-10-02 01:33:18	81	377	-85.1	4.121	4.104	32	28	0.017	4	0	0	0.2
2022-10-02 01:33:38	81	377	-84.9	4.124	4.108	32	28	0.016	4	0	-1	0.5
2022-10-02 01:33:58	82	378	-85.4	4.129	4.112	32	28	0.017	4	1	0	0.2
2022-10-02 01:34:18	82	378	-85.2	4.133	4.116	32	28	0.017	4	0	0	0
2022-10-02 01:34:38	82	378	-85.2	4.135	4.12	32	28	0.015	4	0	-1	0.1
2022-10-02 01:34:58	83	379	-85.1	4.139	4.123	32	28	0.016	4	1	0	0.4
2022-10-02 01:35:18	83	379	-85.5	4.143	4.127	32	28	0.016	4	0	0	0.1
2022-10-02 01:35:38	83	379	-85.6	4.148	4.13	32	28	0.018	4	0	-1	0.4
2022-10-02 01:35:58	84	380	-85.2	4.15	4.134	32	28	0.016	4	1	0	0
2022-10-02 01:36:18	84	380	-85.2	4.155	4.138	32	28	0.017	4	0	0	0.3
2022-10-02 01:36:38	84	380	-85.5	4.158	4.142	32	28	0.016	4	0	-1	0
2022-10-02 01:36:58	85	381	-85.5	4.161	4.146	32	28	0.015	4	1	0	0.3
2022-10-02 01:37:18	85	381	-85.2	4.166	4.149	32	28	0.017	4	0	0	0.2
2022-10-02 01:37:38	85	382	-85.4	4.169	4.154	32	27	0.015	5	0	-1	0.1
2022-10-02 01:37:58	86	382	-85.5	4.172	4.156	32	27	0.016	5	1	0	0.3
2022-10-02 01:38:18	86	382	-85.2	4.176	4.16	32	27	0.016	5	0	0	0.2
2022-10-02 01:38:38	86	382	-85.4	4.18	4.165	32	27	0.015	5	0	-1	0.1
2022-10-02 01:38:58	87	383	-85.5	4.185	4.169	32	27	0.016	5	1	0	0.1
2022-10-02 01:39:18	87	383	-85.4	4.188	4.172	32	27	0.016	5	0	0	58.6
2022-10-02 01:39:38	87	381	-26.8	4.162	4.146	31	27	0.016	4	0	0	24.3
2022-10-02 01:39:58	87	381	-51.1	4.169	4.153	31	27	0.016	4	0	-1	0.4
2022-10-02 01:40:18	88	381	-51.5	4.17	4.154	31	27	0.016	4	1	0	0.2
2022-10-02 01:40:38	88	382	-51.7	4.172	4.155	31	27	0.017	4	0	0	0
2022-10-02 01:40:58	88	382	-51.7	4.172	4.157	31	27	0.015	4	0	0	0.3
2022-10-02 01:41:18	88	382	-52	4.174	4.158	31	27	0.016	4	0	-1	0.2
2022-10-02 01:41:38	89	382	-51.8	4.176	4.161	31	27	0.015	4	1	0	0
2022-10-02 01:41:58	89	382	-51.8	4.178	4.163	31	27	0.015	4	0	0	0.2
2022-10-02 01:42:18	89	382	-52	4.179	4.165	31	27	0.014	4	0	0	0.3
2022-10-02 01:42:38	89	383	-51.7	4.182	4.167	31	26	0.015	5	0	0	0.1
2022-10-02 01:42:58	89	383	-51.8	4.184	4.169	31	26	0.015	5	0	-1	0.3
2022-10-02 01:43:18	90	383	-52.1	4.186	4.17	31	26	0.016	5	1	0	0.4
2022-10-02 01:43:38	90	383	-51.7	4.188	4.173	30	26	0.015	4	0	0	0.1
2022-10-02 01:43:58	90	383	-51.6	4.19	4.174	30	26	0.016	4	0	0	0.5
2022-10-02 01:44:18	90	384	-52.1	4.192	4.177	30	26	0.015	4	0	-1	0.3
2022-10-02 01:44:38	91	384	-51.8	4.194	4.179	30	26	0.015	4	1	0	0.2
2022-10-02 01:44:58	91	384	-52	4.196	4.182	30	26	0.014	4	0	0	0.2
2022-10-02 01:45:18	91	384	-51.8	4.198	4.184	30	26	0.014	4	0	0	0.3
2022-10-02 01:45:38	91	384	-52.1	4.2	4.186	30	26	0.014	4	0	0	0.3
2022-10-02 01:45:58	91	384	-51.8	4.203	4.188	30	26	0.015	4	0	-1	0.6
2022-10-02 01:46:18	92	385	-52.4	4.205	4.19	30	26	0.015	4	1	0	0.4
2022-10-02 01:46:38	92	385	-52	4.207	4.193	30	26	0.014	4	0	0	27.2
2022-10-02 01:46:58	92	384	-24.8	4.196	4.181	30	26	0.015	4	0	0	0.2
2022-10-02 01:47:18	92	383	-24.6	4.193	4.178	30	26	0.015	4	0	0	0.3
2022-10-02 01:47:38	92	383	-24.3	4.191	4.176	30	25	0.015	5	0	0	0.1
2022-10-02 01:47:58	92	383	-24.2	4.192	4.177	30	25	0.015	5	0	-1	0
2022-10-02 01:48:18	93	383	-24.2	4.192	4.177	30	25	0.015	5	1	0	1.5
2022-10-02 01:48:38	93	383	-25.7	4.192	4.177	30	25	0.015	5	0	0	0.1
2022-10-02 01:48:58	93	383	-25.6	4.192	4.178	29	25	0.014	4	0	0	0.1
2022-10-02 01:49:18	93	383	-25.5	4.193	4.178	29	25	0.015	4	0	0	0
2022-10-02 01:49:38	93	384	-25.5	4.193	4.179	29	25	0.014	4	0	0	0
2022-10-02 01:49:58	93	384	-25.5	4.195	4.179	29	25	0.016	4	0	-1	0
2022-10-02 01:50:18	94	384	-25.5	4.195	4.181	29	25	0.014	4	1	0	0
2022-10-02 01:50:38	94	384	-25.5	4.196	4.182	29	25	0.014	4	0	0	0
2022-10-02 01:50:58	94	384	-25.5	4.197	4.182	29	25	0.015	4	0	0	0.1
2022-10-02 01:51:18	94	384	-25.6	4.198	4.184	29	25	0.014	4	0	0	0.1
2022-10-02 01:51:38	94	384	-25.5	4.198	4.184	29	25	0.014	4	0	0	0
2022-10-02 01:51:58	94	384	-25.5	4.199	4.186	29	25	0.013	4	0	0	0.1
2022-10-02 01:52:18	94	384	-25.6	4.2	4.186	29	25	0.014	4	0	-1	0.1
2022-10-02 01:52:38	95	384	-25.5	4.201	4.187	29	25	0.014	4	1	0	0
2022-10-02 01:52:58	95	384	-25.5	4.201	4.188	29	25	0.013	4	0	0	0
2022-10-02 01:53:18	95	384	-25.5	4.203	4.189	29	25	0.014	4	0	0	0
2022-10-02 01:53:38	95	384	-25.5	4.204	4.191	29	25	0.013	4	0	0	0.1
2022-10-02 01:53:58	95	385	-25.6	4.205	4.19	29	25	0.015	4	0	0	0.1
2022-10-02 01:54:18	95	385	-25.5	4.205	4.191	29	25	0.014	4	0	0	0
2022-10-02 01:54:38	95	385	-25.5	4.207	4.192	29	25	0.015	4	0	-1	0.1
2022-10-02 01:54:58	96	385	-25.6	4.207	4.193	29	25	0.014	4	1	48	9.7
2022-10-02 10:41:08	48	338	-15.9	3.697	3.689	34	29	0.008	5	-48	0	2.5
2022-10-02 10:41:28	48	338	-13.4	3.698	3.69	34	29	0.008	5	0	-1	0.4
2022-10-02 10:41:48	49	338	-13.8	3.698	3.69	34	29	0.008	5	1	0	0.4
2022-10-02 10:42:08	49	338	-13.4	3.699	3.69	34	30	0.009	4	0	0	0.2
2022-10-02 10:42:28	49	339	-13.6	3.699	3.692	34	29	0.007	5	0	0	56.4
2022-10-02 10:42:48	49	341	-70	3.728	3.718	34	29	0.01	5	0	0	0.1
2022-10-02 10:43:08	49	342	-70.1	3.734	3.725	34	30	0.009	4	0	0	27.6
2022-10-02 10:43:28	49	341	-42.5	3.723	3.715	34	30	0.008	4	0	0	0.3
2022-10-02 10:43:48	49	341	-42.2	3.724	3.715	34	30	0.009	4	0	-1	94.5
2022-10-02 10:44:08	50	346	-136.7	3.772	3.759	34	30	0.013	4	1	0	0.1
2022-10-02 10:44:28	50	345	-136.6	3.782	3.768	35	30	0.014	5	0	-1	0.4
2022-10-02 10:44:48	51	347	-136.2	3.788	3.773	35	30	0.015	5	1	0	0.1
2022-10-02 10:45:08	51	347	-136.3	3.795	3.779	35	30	0.016	5	0	-1	0.5
2022-10-02 10:45:28	52	348	-136.8	3.798	3.783	35	30	0.015	5	1	0	17.8
2022-10-02 10:45:48	52	347	-119	3.795	3.78	35	30	0.015	5	0	0	0.2
2022-10-02 10:46:08	52	348	-119.2	3.798	3.784	35	30	0.014	5	0	-1	0
2022-10-02 10:46:28	53	348	-119.2	3.802	3.786	35	30	0.016	5	1	0	0.4
2022-10-02 10:46:48	53	348	-119.6	3.805	3.79	35	30	0.015	5	0	-1	0.3
2022-10-02 10:47:08	54	349	-119.3	3.811	3.795	35	30	0.016	5	1	0	0.8
2022-10-02 10:47:28	54	349	-120.1	3.815	3.799	35	30	0.016	5	0	0	0
2022-10-02 10:47:48	54	349	-120.1	3.82	3.805	35	30	0.015	5	0	-1	0.2
2022-10-02 10:48:08	55	350	-120.3	3.825	3.808	35	30	0.017	5	1	0	0.2
2022-10-02 10:48:28	55	350	-120.1	3.83	3.813	35	30	0.017	5	0	-1	0.2
2022-10-02 10:48:48	56	351	-120.3	3.835	3.819	35	30	0.016	5	1	0	0.1
2022-10-02 10:49:08	56	351	-120.2	3.84	3.823	35	30	0.017	5	0	-1	0
2022-10-02 10:49:28	57	352	-120.2	3.844	3.827	35	30	0.017	5	1	0	0
2022-10-02 10:49:48	57	352	-120.2	3.849	3.831	35	30	0.018	5	0	0	0.2
2022-10-02 10:50:08	57	353	-120.4	3.853	3.836	35	30	0.017	5	0	-1	0.1
2022-10-02 10:50:28	58	353	-120.3	3.858	3.842	35	30	0.016	5	1	0	0.4
2022-10-02 10:50:48	58	353	-120.7	3.863	3.846	35	30	0.017	5	0	-1	0.3
2022-10-02 10:51:08	59	354	-120.4	3.868	3.851	35	30	0.017	5	1	0	0.4
2022-10-02 10:51:28	59	354	-120.8	3.873	3.856	35	30	0.017	5	0	0	0.4
2022-10-02 10:51:48	59	355	-120.4	3.878	3.86	35	30	0.018	5	0	-1	0.2
2022-10-02 10:52:08	60	355	-120.2	3.881	3.866	35	30	0.015	5	1	0	0.2
2022-10-02 10:52:28	60	356	-120.4	3.886	3.87	35	30	0.016	5	0	-1	0.2
2022-10-02 10:52:48	61	356	-120.6	3.891	3.875	35	30	0.016	5	1	0	0.3
2022-10-02 10:53:08	61	357	-120.3	3.896	3.879	35	30	0.017	5	0	-1	0.3
2022-10-02 10:53:28	62	357	-120.6	3.9	3.884	35	30	0.016	5	1	0	0.3
2022-10-02 10:53:48	62	357	-120.3	3.905	3.889	35	30	0.016	5	0	0	0.1
2022-10-02 10:54:08	62	358	-120.2	3.909	3.894	35	30	0.015	5	0	-1	0.4
2022-10-02 10:54:28	63	358	-120.6	3.914	3.898	35	30	0.016	5	1	0	0.3
2022-10-02 10:54:48	63	359	-120.3	3.919	3.901	35	30	0.018	5	0	-1	0.1
2022-10-02 10:55:08	64	359	-120.2	3.925	3.908	35	30	0.017	5	1	0	0.2
2022-10-02 10:55:28	64	360	-120.4	3.929	3.912	35	30	0.017	5	0	-1	0.1
2022-10-02 10:55:48	65	360	-120.3	3.933	3.917	34	30	0.016	4	1	0	0.3
2022-10-02 10:56:08	65	360	-120.6	3.937	3.921	34	30	0.016	4	0	0	0.2
2022-10-02 10:56:28	65	361	-120.8	3.944	3.926	34	30	0.018	4	0	-1	0.5
2022-10-02 10:56:48	66	361	-120.3	3.947	3.931	34	29	0.016	5	1	0	0
2022-10-02 10:57:08	66	362	-120.3	3.952	3.935	34	30	0.017	4	0	-1	0.1
2022-10-02 10:57:28	67	362	-120.4	3.956	3.94	34	30	0.016	4	1	0	0
2022-10-02 10:57:48	67	363	-120.4	3.961	3.943	34	29	0.018	5	0	-1	0.3
2022-10-02 10:58:08	68	363	-120.7	3.966	3.949	34	29	0.017	5	1	0	0.4
2022-10-02 10:58:28	68	364	-120.3	3.971	3.953	34	29	0.018	5	0	0	0
2022-10-02 10:58:48	68	364	-120.3	3.976	3.959	34	29	0.017	5	0	-1	0.1
2022-10-02 10:59:08	69	364	-120.4	3.981	3.962	34	29	0.019	5	1	0	0
2022-10-02 10:59:28	69	365	-120.4	3.985	3.968	34	29	0.017	5	0	-1	0.2
2022-10-02 10:59:48	70	365	-120.6	3.989	3.973	34	29	0.016	5	1	0	0.4
2022-10-02 11:00:08	70	366	-121	3.995	3.979	34	29	0.016	5	0	-1	0.1
2022-10-02 11:00:28	71	366	-121.1	4	3.985	34	29	0.015	5	1	0	0.4
2022-10-02 11:00:48	71	366	-120.7	4.005	3.989	34	29	0.016	5	0	0	0
2022-10-02 11:01:08	71	367	-120.7	4.009	3.993	34	29	0.016	5	0	-1	0.3
2022-10-02 11:01:28	72	367	-120.4	4.015	3.998	34	29	0.017	5	1	0	0.4
2022-10-02 11:01:48	72	368	-120.8	4.02	4.002	34	29	0.018	5	0	-1	0
2022-10-02 11:02:08	73	368	-120.8	4.024	4.007	34	29	0.017	5	1	0	0.4
2022-10-02 11:02:28	73	369	-120.4	4.029	4.013	34	29	0.016	5	0	-1	0.6
2022-10-02 11:02:48	74	369	-121	4.035	4.018	34	29	0.017	5	1	0	0.2
2022-10-02 11:03:08	74	370	-120.8	4.039	4.023	34	29	0.016	5	0	0	0.2
2022-10-02 11:03:28	74	370	-120.6	4.043	4.027	34	29	0.016	5	0	-1	0
2022-10-02 11:03:48	75	370	-120.6	4.049	4.031	34	29	0.018	5	1	0	0.5
2022-10-02 11:04:08	75	371	-121.1	4.054	4.036	34	29	0.018	5	0	-1	0.5
2022-10-02 11:04:28	76	371	-120.6	4.059	4.042	34	29	0.017	5	1	0	0.4
2022-10-02 11:04:48	76	372	-121	4.064	4.047	34	29	0.017	5	0	-1	0.4
2022-10-02 11:05:08	77	372	-120.6	4.069	4.052	34	29	0.017	5	1	0	0.2
2022-10-02 11:05:28	77	373	-120.8	4.075	4.057	34	29	0.018	5	0	-1	34.7
2022-10-02 11:05:48	78	372	-86.1	4.065	4.048	34	29	0.017	5	1	0	0.2
2022-10-02 11:06:08	78	372	-85.9	4.064	4.046	34	29	0.018	5	0	0	0
2022-10-02 11:06:28	78	372	-85.9	4.065	4.048	34	29	0.017	5	0	-1	0.2
2022-10-02 11:06:48	79	372	-86.1	4.067	4.051	33	29	0.016	4	1	0	0.2
2022-10-02 11:07:08	79	372	-85.9	4.07	4.055	33	29	0.015	4	0	0	0
2022-10-02 11:07:28	79	373	-85.9	4.074	4.057	33	29	0.017	4	0	0	0
2022-10-02 11:07:48	79	373	-85.9	4.078	4.061	33	29	0.017	4	0	-1	0
2022-10-02 11:08:08	80	373	-85.9	4.081	4.064	33	29	0.017	4	1	0	0
2022-10-02 11:08:28	80	374	-85.9	4.084	4.067	33	29	0.017	4	0	0	0.2
2022-10-02 11:08:48	80	374	-86.1	4.089	4.071	33	28	0.018	5	0	-1	0.2
2022-10-02 11:09:08	81	374	-85.9	4.091	4.075	33	28	0.016	5	1	0	0.1
2022-10-02 11:09:28	81	375	-85.8	4.096	4.078	33	28	0.018	5	0	0	0.1
2022-10-02 11:09:48	81	375	-85.9	4.098	4.082	33	28	0.016	5	0	-1	0
2022-10-02 11:10:08	82	375	-85.9	4.102	4.086	33	28	0.016	5	1	0	0.3
2022-10-02 11:10:28	82	376	-85.6	4.106	4.089	33	28	0.017	5	0	0	0.3
2022-10-02 11:10:48	82	376	-85.9	4.109	4.093	33	28	0.016	5	0	-1	0.1
2022-10-02 11:11:08	83	376	-85.8	4.114	4.097	33	28	0.017	5	1	0	0.2
2022-10-02 11:11:28	83	377	-86	4.117	4.101	33	28	0.016	5	0	0	0.2
2022-10-02 11:11:48	83	377	-85.8	4.121	4.104	33	28	0.017	5	0	-1	1.9
2022-10-02 11:12:08	84	377	-87.7	4.125	4.109	32	28	0.016	4	1	0	0.1
2022-10-02 11:12:28	84	378	-87.8	4.129	4.112	32	28	0.017	4	0	0	3.1
2022-10-02 11:12:48	84	378	-84.7	4.132	4.115	32	28	0.017	4	0	0	0.2
2022-10-02 11:13:08	84	378	-84.5	4.135	4.118	32	28	0.017	4	0	-1	0.4
2022-10-02 11:13:28	85	379	-84.1	4.139	4.123	32	28	0.016	4	1	0	0.1
2022-10-02 11:13:48	85	379	-84	4.142	4.124	32	28	0.018	4	0	0	0.6
2022-10-02 11:14:08	85	379	-84.6	4.146	4.129	32	28	0.017	4	0	-1	0.1
2022-10-02 11:14:28	86	380	-84.5	4.15	4.133	32	28	0.017	4	1	0	0
2022-10-02 11:14:48	86	380	-84.5	4.153	4.137	32	28	0.016	4	0	0	0.3
2022-10-02 11:15:08	86	380	-84.2	4.157	4.14	32	28	0.017	4	0	-1	0.4
2022-10-02 11:15:28	87	381	-84.6	4.161	4.145	32	28	0.016	4	1	0	0.1
2022-10-02 11:15:48	87	381	-84.7	4.166	4.148	32	27	0.018	5	0	0	0.4
2022-10-02 11:16:08	87	381	-85.1	4.168	4.153	32	27	0.015	5	0	-1	0.3
2022-10-02 11:16:28	88	382	-85.4	4.172	4.157	32	27	0.015	5	1	0	0.2
2022-10-02 11:16:48	88	382	-85.2	4.177	4.16	32	27	0.017	5	0	0	0
2022-10-02 11:17:08	88	382	-85.2	4.18	4.164	32	27	0.016	5	0	-1	0.3
2022-10-02 11:17:28	89	383	-85.5	4.184	4.167	32	27	0.017	5	1	0	0.1
2022-10-02 11:17:48	89	383	-85.4	4.188	4.171	32	27	0.017	5	0	0	29.5
2022-10-02 11:18:08	89	382	-55.9	4.173	4.158	32	27	0.015	5	0	0	0.3
2022-10-02 11:18:28	89	382	-55.6	4.174	4.158	31	27	0.016	4	0	-1	0.2
2022-10-02 11:18:48	90	382	-55.8	4.173	4.158	31	27	0.015	4	1	0	0.2
2022-10-02 11:19:08	90	382	-55.6	4.175	4.158	31	27	0.017	4	0	0	0.3
2022-10-02 11:19:28	90	382	-55.9	4.176	4.161	31	27	0.015	4	0	0	0
2022-10-02 11:19:48	90	382	-55.9	4.179	4.163	31	27	0.016	4	0	0	0.2
2022-10-02 11:20:08	90	382	-56.1	4.18	4.165	31	26	0.015	5	0	-1	0.4
2022-10-02 11:20:28	91	383	-55.7	4.183	4.168	31	26	0.015	5	1	0	0.2
2022-10-02 11:20:48	91	383	-55.9	4.185	4.169	31	26	0.016	5	0	0	0.2
2022-10-02 11:21:08	91	383	-56.1	4.188	4.173	31	26	0.015	5	0	0	0.4
2022-10-02 11:21:28	91	383	-55.7	4.189	4.174	31	26	0.015	5	0	-1	0.4
2022-10-02 11:21:48	92	384	-56.1	4.192	4.176	31	26	0.016	5	1	0	0.3
2022-10-02 11:22:08	92	384	-55.8	4.194	4.179	31	26	0.015	5	0	0	0.1
2022-10-02 11:22:28	92	384	-55.9	4.197	4.181	30	26	0.016	4	0	0	0.2
2022-10-02 11:22:48	92	384	-56.1	4.199	4.184	30	26	0.015	4	0	0	0
2022-10-02 11:23:08	92	384	-56.1	4.201	4.186	30	26	0.015	4	0	-1	0.2
2022-10-02 11:23:28	93	384	-56.3	4.204	4.187	30	26	0.017	4	1	0	0.5
2022-10-02 11:23:48	93	385	-55.8	4.206	4.19	30	26	0.016	4	0	0	0.3
2022-10-02 11:24:08	93	385	-56.1	4.209	4.193	30	26	0.016	4	0	0	31.5
2022-10-02 11:24:28	93	383	-24.6	4.191	4.177	30	25	0.014	5	0	0	0.2
2022-10-02 11:24:48	93	383	-24.4	4.189	4.174	30	25	0.015	5	0	0	0
2022-10-02 11:25:08	93	383	-24.4	4.188	4.173	30	25	0.015	5	0	-1	0.5
2022-10-02 11:25:28	94	383	-23.9	4.188	4.173	30	25	0.015	5	1	84	8.2
2022-10-03 00:31:38	10	323	-15.7	3.531	3.515	34	30	0.016	4	-84	0	2.3
2022-10-03 00:31:58	10	323	-13.4	3.531	3.516	34	30	0.015	4	0	0	0.2
2022-10-03 00:32:18	10	323	-13.6	3.532	3.517	34	30	0.015	4	0	0	0
2022-10-03 00:32:38	10	323	-13.6	3.534	3.518	34	30	0.016	4	0	0	0.2
2022-10-03 00:32:58	10	323	-13.4	3.534	3.519	34	30	0.015	4	0	0	16
2022-10-03 00:33:18	10	323	-29.4	3.539	3.524	34	30	0.015	4	0	0	106.2
2022-10-03 00:33:38	10	330	-135.6	3.602	3.584	34	30	0.018	4	0	-1	0.6
2022-10-03 00:33:58	11	331	-136.2	3.614	3.597	34	31	0.017	3	1	0	0.4
2022-10-03 00:34:18	11	332	-135.8	3.626	3.607	34	31	0.019	3	0	-1	0.4
2022-10-03 00:34:38	12	333	-136.2	3.633	3.615	34	31	0.018	3	1	0	0.5
2022-10-03 00:34:58	12	333	-135.7	3.639	3.621	34	31	0.018	3	0	-1	0
2022-10-03 00:35:18	13	334	-135.7	3.645	3.627	34	31	0.018	3	1	0	0.2
2022-10-03 00:35:38	13	334	-135.9	3.65	3.633	34	31	0.017	3	0	0	0
2022-10-03 00:35:58	13	335	-135.9	3.654	3.639	34	31	0.015	3	0	-1	0.4
2022-10-03 00:36:18	14	335	-136.3	3.659	3.643	34	31	0.016	3	1	0	0.5
2022-10-03 00:36:38	14	335	-135.8	3.664	3.649	34	31	0.015	3	0	-1	0.5
2022-10-03 00:36:58	15	336	-136.3	3.668	3.653	34	31	0.015	3	1	0	0.9
2022-10-03 00:37:18	15	336	-137.2	3.674	3.657	34	31	0.017	3	0	-1	0
2022-10-03 00:37:38	16	337	-137.2	3.677	3.662	34	31	0.015	3	1	0	0.3
2022-10-03 00:37:58	16	337	-137.5	3.68	3.667	34	31	0.013	3	0	-1	0.3
2022-10-03 00:38:18	17	337	-137.2	3.684	3.669	34	31	0.015	3	1	0	0.1
2022-10-03 00:38:38	17	338	-137.3	3.687	3.674	34	30	0.013	4	0	-1	0.1
2022-10-03 00:38:58	18	338	-137.2	3.69	3.677	34	30	0.013	4	1	0	0.1
2022-10-03 00:39:18	18	338	-137.1	3.694	3.681	34	30	0.013	4	0	-1	0.1
2022-10-03 00:39:38	19	339	-137.2	3.695	3.683	34	30	0.012	4	1	0	0.1
2022-10-03 00:39:58	19	339	-137.3	3.699	3.687	34	30	0.012	4	0	-1	0.1
2022-10-03 00:40:18	20	339	-137.2	3.701	3.689	34	30	0.012	4	1	0	0.4
2022-10-03 00:40:38	20	339	-137.6	3.703	3.692	34	30	0.011	4	0	-1	0
2022-10-03 00:40:58	21	340	-137.6	3.706	3.694	34	30	0.012	4	1	0	0.1
2022-10-03 00:41:18	21	340	-137.7	3.708	3.697	34	30	0.011	4	0	-1	0.4
2022-10-03 00:41:38	22	340	-137.3	3.707	3.695	34	30	0.012	4	1	0	0.3
2022-10-03 00:41:58	22	340	-137.6	3.711	3.7	34	30	0.011	4	0	-1	0.4
2022-10-03 00:42:18	23	340	-137.2	3.713	3.702	34	30	0.011	4	1	0	0.5
2022-10-03 00:42:38	23	340	-137.7	3.716	3.704	34	30	0.012	4	0	-1	0.4
2022-10-03 00:42:58	24	341	-137.3	3.717	3.706	33	29	0.011	4	1	0	0.3
2022-10-03 00:43:18	24	341	-137.6	3.719	3.708	33	29	0.011	4	0	-1	0.3
2022-10-03 00:43:38	25	341	-137.9	3.721	3.711	33	29	0.01	4	1	0	0.7
2022-10-03 00:43:58	25	341	-137.2	3.724	3.712	33	29	0.012	4	0	-1	0.7
2022-10-03 00:44:18	26	341	-137.9	3.725	3.714	33	29	0.011	4	1	0	0.3
2022-10-03 00:44:38	26	341	-137.6	3.727	3.716	33	29	0.011	4	0	-1	0.1
2022-10-03 00:44:58	27	342	-137.7	3.729	3.719	33	29	0.01	4	1	0	0.2
2022-10-03 00:45:18	27	342	-137.9	3.731	3.718	33	29	0.013	4	0	-1	0.7
2022-10-03 00:45:38	28	342	-137.2	3.733	3.721	33	29	0.012	4	1	0	34.4
2022-10-03 00:45:58	28	340	-102.8	3.712	3.703	33	29	0.009	4	0	0	21.4
2022-10-03 00:46:18	28	339	-81.4	3.706	3.697	33	29	0.009	4	0	-1	0.2
2022-10-03 00:46:38	29	339	-81.2	3.705	3.696	33	29	0.009	4	1	0	21.2
2022-10-03 00:46:58	29	340	-102.4	3.716	3.707	33	29	0.009	4	0	0	0.1
2022-10-03 00:47:18	29	340	-102.5	3.716	3.706	33	29	0.01	4	0	-1	21.3
2022-10-03 00:47:38	30	340	-81.2	3.708	3.699	33	29	0.009	4	1	0	21.3
2022-10-03 00:47:58	30	340	-102.5	3.713	3.704	32	29	0.009	3	0	0	21.1
2022-10-03 00:48:18	30	340	-81.4	3.71	3.703	32	29	0.007	3	0	-1	0.1
2022-10-03 00:48:38	31	340	-81.5	3.711	3.701	32	28	0.01	4	1	0	0
2022-10-03 00:48:58	31	340	-81.5	3.711	3.702	32	28	0.009	4	0	0	0
2022-10-03 00:49:18	31	340	-81.5	3.71	3.702	32	28	0.008	4	0	0	0
2022-10-03 00:49:38	31	340	-81.5	3.714	3.704	32	28	0.01	4	0	-1	0.1
2022-10-03 00:49:58	32	340	-81.4	3.714	3.706	32	28	0.008	4	1	0	0.2
2022-10-03 00:50:18	32	340	-81.2	3.716	3.707	32	28	0.009	4	0	0	0.1
2022-10-03 00:50:38	32	340	-81.3	3.717	3.709	32	28	0.008	4	0	-1	0.1
2022-10-03 00:50:58	33	341	-81.4	3.718	3.71	32	28	0.008	4	1	0	0.3
2022-10-03 00:51:18	33	341	-81.7	3.719	3.711	32	28	0.008	4	0	0	0.1
2022-10-03 00:51:38	33	341	-81.8	3.72	3.71	32	28	0.01	4	0	0	0.1
2022-10-03 00:51:58	33	341	-81.7	3.722	3.713	32	28	0.009	4	0	-1	0.2
2022-10-03 00:52:18	34	341	-81.5	3.723	3.714	32	28	0.009	4	1	0	0.3
2022-10-03 00:52:38	34	341	-81.8	3.724	3.716	32	28	0.008	4	0	0	0.1
2022-10-03 00:52:58	34	341	-81.9	3.726	3.717	32	28	0.009	4	0	-1	0
2022-10-03 00:53:18	35	341	-81.9	3.726	3.718	32	28	0.008	4	1	0	0.2
2022-10-03 00:53:38	35	341	-81.7	3.728	3.719	31	28	0.009	3	0	0	0.3
2022-10-03 00:53:58	35	341	-82	3.729	3.72	31	28	0.009	3	0	0	0.1
2022-10-03 00:54:18	35	342	-81.9	3.731	3.723	31	28	0.008	3	0	-1	0.1
2022-10-03 00:54:38	36	342	-81.8	3.732	3.723	31	28	0.009	3	1	0	0.1
2022-10-03 00:54:58	36	342	-81.9	3.733	3.724	31	28	0.009	3	0	0	0.1
2022-10-03 00:55:18	36	342	-81.8	3.736	3.725	31	27	0.011	4	0	-1	0.1
2022-10-03 00:55:38	37	342	-81.7	3.736	3.727	31	27	0.009	4	1	0	0.1
2022-10-03 00:55:58	37	342	-81.8	3.738	3.729	31	27	0.009	4	0	0	0
2022-10-03 00:56:18	37	342	-81.8	3.738	3.73	31	27	0.008	4	0	-1	0.1
2022-10-03 00:56:38	38	342	-81.7	3.74	3.731	31	27	0.009	4	1	0	0.1
2022-10-03 00:56:58	38	343	-81.8	3.742	3.733	31	27	0.009	4	0	0	0
2022-10-03 00:57:18	38	343	-81.8	3.743	3.734	31	27	0.009	4	0	0	0.1
2022-10-03 00:57:38	38	343	-81.7	3.745	3.735	31	27	0.01	4	0	-1	0
2022-10-03 00:57:58	39	343	-81.7	3.746	3.736	31	27	0.01	4	1	0	0.1
2022-10-03 00:58:18	39	343	-81.8	3.748	3.739	31	27	0.009	4	0	0	0.1
2022-10-03 00:58:38	39	343	-81.7	3.749	3.74	31	27	0.009	4	0	-1	0.1
2022-10-03 00:58:58	40	343	-81.8	3.75	3.742	31	27	0.008	4	1	0	0
2022-10-03 00:59:18	40	344	-81.8	3.753	3.743	31	27	0.01	4	0	0	0.3
2022-10-03 00:59:38	40	344	-81.5	3.754	3.743	31	27	0.011	4	0	-1	0.4
2022-10-03 00:59:58	41	344	-81.9	3.755	3.746	31	27	0.009	4	1	0	0.1
2022-10-03 01:00:18	41	344	-81.8	3.758	3.748	31	27	0.01	4	0	0	0.1
2022-10-03 01:00:38	41	344	-81.9	3.76	3.749	31	27	0.011	4	0	0	0.1
2022-10-03 01:00:58	41	344	-81.8	3.761	3.751	31	27	0.01	4	0	-1	0
2022-10-03 01:01:18	42	344	-81.8	3.762	3.753	31	27	0.009	4	1	0	0.1
2022-10-03 01:01:38	42	345	-81.9	3.764	3.754	31	27	0.01	4	0	0	0.3
2022-10-03 01:01:58	42	345	-82.2	3.765	3.755	31	27	0.01	4	0	-1	0.5
2022-10-03 01:02:18	43	345	-81.7	3.767	3.757	31	27	0.01	4	1	0	1.6
2022-10-03 01:02:38	43	345	-83.3	3.769	3.759	31	27	0.01	4	0	0	0.1
2022-10-03 01:02:58	43	345	-83.2	3.772	3.761	31	27	0.011	4	0	-1	1.9
2022-10-03 01:03:18	44	345	-81.3	3.773	3.763	31	27	0.01	4	1	0	1.6
2022-10-03 01:03:38	44	345	-79.7	3.774	3.763	31	27	0.011	4	0	0	0.3
2022-10-03 01:03:58	44	346	-80	3.776	3.765	31	27	0.011	4	0	0	0.3
2022-10-03 01:04:18	44	346	-79.7	3.778	3.767	31	27	0.011	4	0	-1	1.6
2022-10-03 01:04:38	45	346	-81.3	3.78	3.77	31	27	0.01	4	1	0	0.2
2022-10-03 01:04:58	45	346	-81.5	3.782	3.771	31	27	0.011	4	0	0	28.5
2022-10-03 01:05:18	45	346	-53	3.784	3.774	31	27	0.01	4	0	-1	83.3
2022-10-03 01:05:38	46	349	-136.3	3.81	3.798	31	27	0.012	4	1	0	0.1
2022-10-03 01:05:58	46	350	-136.4	3.82	3.807	31	27	0.013	4	0	-1	0.7
2022-10-03 01:06:18	47	351	-137.1	3.826	3.814	31	27	0.012	4	1	0	1.2
2022-10-03 01:06:38	47	350	-135.9	3.825	3.812	31	27	0.013	4	0	-1	0.9
2022-10-03 01:06:58	48	351	-136.8	3.832	3.82	31	27	0.012	4	1	0	0
2022-10-03 01:07:18	48	352	-136.8	3.838	3.826	31	27	0.012	4	0	-1	0.2
2022-10-03 01:07:38	49	352	-136.6	3.843	3.829	31	27	0.014	4	1	0	0.2
2022-10-03 01:07:58	49	352	-136.8	3.846	3.833	31	27	0.013	4	0	-1	0.2
2022-10-03 01:08:18	50	353	-136.6	3.85	3.838	31	27	0.012	4	1	0	0.7
2022-10-03 01:08:38	50	353	-137.3	3.854	3.842	31	27	0.012	4	0	-1	0.2
2022-10-03 01:08:58	51	353	-137.1	3.859	3.845	31	27	0.014	4	1	0	0
2022-10-03 01:09:18	51	354	-137.1	3.863	3.849	31	27	0.014	4	0	-1	69.8
2022-10-03 01:09:38	52	351	-67.3	3.834	3.823	31	27	0.011	4	1	0	69.5
2022-10-03 01:09:58	52	354	-136.8	3.866	3.854	31	27	0.012	4	0	-1	0.4
2022-10-03 01:10:18	53	355	-137.2	3.872	3.859	31	27	0.013	4	1	0	0.1
2022-10-03 01:10:38	53	355	-137.3	3.877	3.863	31	27	0.014	4	0	-1	0.3
2022-10-03 01:10:58	54	355	-137	3.882	3.869	31	27	0.013	4	1	0	0.1
2022-10-03 01:11:18	54	356	-137.1	3.886	3.874	31	27	0.012	4	0	-1	0.2
2022-10-03 01:11:38	55	356	-137.3	3.891	3.877	31	27	0.014	4	1	-1	0.2
2022-10-03 01:11:58	56	357	-137.1	3.895	3.883	32	28	0.012	4	1	0	0.2
2022-10-03 01:12:18	56	357	-137.3	3.901	3.887	32	28	0.014	4	0	-1	0.4
2022-10-03 01:12:38	57	358	-137.7	3.905	3.891	32	28	0.014	4	1	0	0
2022-10-03 01:12:58	57	358	-137.7	3.91	3.895	32	28	0.015	4	0	-1	0.5
2022-10-03 01:13:18	58	359	-137.2	3.915	3.901	32	28	0.014	4	1	0	0.4
2022-10-03 01:13:38	58	359	-137.6	3.921	3.905	32	28	0.016	4	0	-1	0.3
2022-10-03 01:13:58	59	359	-137.3	3.925	3.91	32	28	0.015	4	1	0	0.3
2022-10-03 01:14:18	59	360	-137	3.931	3.915	32	28	0.016	4	0	-1	0.3
2022-10-03 01:14:38	60	360	-137.3	3.935	3.92	32	28	0.015	4	1	0	0.4
2022-10-03 01:14:58	60	361	-137.7	3.94	3.925	32	28	0.015	4	0	-1	0.5
2022-10-03 01:15:18	61	361	-137.2	3.945	3.93	32	28	0.015	4	1	0	7.9
2022-10-03 01:15:38	61	362	-129.3	3.946	3.931	32	28	0.015	4	0	-1	0.7
2022-10-03 01:15:58	62	362	-128.6	3.95	3.934	32	28	0.016	4	1	0	0.2
2022-10-03 01:16:18	62	362	-128.4	3.95	3.935	32	28	0.015	4	0	-1	0.2
2022-10-03 01:16:38	63	362	-128.6	3.956	3.941	32	28	0.015	4	1	0	0.4
2022-10-03 01:16:58	63	363	-129	3.962	3.947	32	28	0.015	4	0	-1	0
2022-10-03 01:17:18	64	363	-129	3.967	3.953	32	28	0.014	4	1	0	0.2
2022-10-03 01:17:38	64	364	-129.2	3.973	3.956	32	28	0.017	4	0	-1	0.4
2022-10-03 01:17:58	65	364	-128.8	3.978	3.963	32	28	0.015	4	1	0	0.1
2022-10-03 01:18:18	65	365	-128.9	3.984	3.968	32	28	0.016	4	0	-1	0.4
2022-10-03 01:18:38	66	365	-129.3	3.988	3.973	32	28	0.015	4	1	0	0.1
2022-10-03 01:18:58	66	365	-129.4	3.995	3.977	32	28	0.018	4	0	-1	0.6
2022-10-03 01:19:18	67	365	-128.8	3.987	3.971	32	28	0.016	4	1	0	0.6
2022-10-03 01:19:38	67	366	-129.4	4	3.984	32	28	0.016	4	0	-1	0.1
2022-10-03 01:19:58	68	367	-129.3	4.007	3.99	32	28	0.017	4	1	0	2.2
2022-10-03 01:20:18	68	367	-127.1	4.011	3.994	32	28	0.017	4	0	-1	0.4
2022-10-03 01:20:38	69	368	-126.7	4.016	4	32	28	0.016	4	1	0	0.1
2022-10-03 01:20:58	69	368	-126.6	4.02	4.005	32	28	0.015	4	0	-1	0.1
2022-10-03 01:21:18	70	369	-126.5	4.026	4.009	32	28	0.017	4	1	0	0.2
2022-10-03 01:21:38	70	369	-126.7	4.031	4.013	32	28	0.018	4	0	-1	0.1
2022-10-03 01:21:58	71	370	-126.6	4.036	4.02	32	28	0.016	4	1	0	0.1
2022-10-03 01:22:18	71	370	-126.7	4.041	4.025	32	28	0.016	4	0	0	0.2
2022-10-03 01:22:38	71	371	-126.5	4.046	4.03	32	28	0.016	4	0	-1	0.2
2022-10-03 01:22:58	72	371	-126.7	4.052	4.035	32	28	0.017	4	1	0	0.3
2022-10-03 01:23:18	72	371	-127	4.057	4.04	32	28	0.017	4	0	-1	0.2
2022-10-03 01:23:38	73	372	-126.8	4.062	4.045	32	28	0.017	4	1	0	0.3
2022-10-03 01:23:58	73	372	-126.5	4.067	4.05	32	28	0.017	4	0	-1	0.5
2022-10-03 01:24:18	74	373	-127	4.072	4.055	32	28	0.017	4	1	0	0
2022-10-03 01:24:38	74	373	-127	4.077	4.061	32	28	0.016	4	0	-1	43.5
2022-10-03 01:24:58	75	371	-83.5	4.058	4.043	32	28	0.015	4	1	0	0.4
2022-10-03 01:25:18	75	371	-83.1	4.059	4.042	32	28	0.017	4	0	0	0.2
2022-10-03 01:25:38	75	371	-83.3	4.06	4.044	32	28	0.016	4	0	-1	0.2
2022-10-03 01:25:58	76	372	-83.1	4.063	4.046	32	28	0.017	4	1	0	0.2
2022-10-03 01:26:18	76	372	-82.9	4.062	4.046	32	28	0.016	4	0	0	0.4
2022-10-03 01:26:38	76	372	-83.3	4.067	4.051	32	28	0.016	4	0	-1	0
2022-10-03 01:26:58	77	372	-83.3	4.07	4.054	32	28	0.016	4	1	0	0.1
2022-10-03 01:27:18	77	373	-83.2	4.075	4.058	32	28	0.017	4	0	0	0.3
2022-10-03 01:27:38	77	373	-83.5	4.077	4.061	32	28	0.016	4	0	-1	0
2022-10-03 01:27:58	78	374	-83.5	4.081	4.064	32	28	0.017	4	1	0	0.3
2022-10-03 01:28:18	78	374	-83.2	4.085	4.068	32	28	0.017	4	0	0	0.1
2022-10-03 01:28:38	78	374	-83.1	4.087	4.072	32	28	0.015	4	0	-1	0.2
2022-10-03 01:28:58	79	374	-83.3	4.092	4.076	32	28	0.016	4	1	0	0
2022-10-03 01:29:18	79	375	-83.3	4.095	4.078	32	28	0.017	4	0	0	0.1
2022-10-03 01:29:38	79	375	-83.2	4.098	4.082	32	28	0.016	4	0	-1	0
2022-10-03 01:29:58	80	375	-83.2	4.102	4.086	32	28	0.016	4	1	0	0
2022-10-03 01:30:18	80	376	-83.2	4.106	4.09	32	28	0.016	4	0	0	0.1
2022-10-03 01:30:38	80	376	-83.3	4.109	4.093	32	28	0.016	4	0	-1	0.1
2022-10-03 01:30:58	81	376	-83.2	4.113	4.097	32	28	0.016	4	1	0	0.1
2022-10-03 01:31:18	81	377	-83.3	4.116	4.101	32	28	0.015	4	0	0	0.1
2022-10-03 01:31:38	81	377	-83.2	4.12	4.103	32	28	0.017	4	0	-1	0.1
2022-10-03 01:31:58	82	377	-83.3	4.124	4.107	32	28	0.017	4	1	0	0.2
2022-10-03 01:32:18	82	378	-83.5	4.127	4.111	32	28	0.016	4	0	0	0.2
2022-10-03 01:32:38	82	378	-83.3	4.131	4.114	32	28	0.017	4	0	-1	0.2
2022-10-03 01:32:58	83	378	-83.1	4.134	4.117	32	28	0.017	4	1	0	0.2
2022-10-03 01:33:18	83	379	-83.3	4.139	4.122	32	28	0.017	4	0	0	0.2
2022-10-03 01:33:38	83	379	-83.5	4.141	4.126	32	28	0.015	4	0	-1	0.2
2022-10-03 01:33:58	84	379	-83.3	4.145	4.128	32	27	0.017	5	1	0	0.1
2022-10-03 01:34:18	84	380	-83.2	4.149	4.132	31	27	0.017	4	0	0	0
2022-10-03 01:34:38	84	380	-83.2	4.152	4.136	31	27	0.016	4	0	-1	0.4
2022-10-03 01:34:58	85	380	-83.6	4.156	4.14	31	27	0.016	4	1	0	0.3
2022-10-03 01:35:18	85	381	-83.3	4.16	4.144	31	27	0.016	4	0	0	0.1
2022-10-03 01:35:38	85	381	-83.2	4.164	4.147	31	27	0.017	4	0	-1	0.1
2022-10-03 01:35:58	86	381	-83.3	4.166	4.15	31	27	0.016	4	1	0	0.2
2022-10-03 01:36:18	86	382	-83.5	4.17	4.154	31	27	0.016	4	0	0	0.1
2022-10-03 01:36:38	86	382	-83.6	4.174	4.158	31	27	0.016	4	0	-1	0.3
2022-10-03 01:36:58	87	382	-83.3	4.177	4.162	31	27	0.015	4	1	0	0.2
2022-10-03 01:37:18	87	383	-83.5	4.181	4.166	31	27	0.015	4	0	0	0.2
2022-10-03 01:37:38	87	383	-83.3	4.186	4.169	31	27	0.017	4	0	-1	29.7
2022-10-03 01:37:58	88	383	-53.6	4.19	4.172	31	27	0.018	4	1	0	0.2
2022-10-03 01:38:18	88	382	-53.8	4.173	4.158	31	27	0.015	4	0	0	0.2
2022-10-03 01:38:38	88	382	-53.6	4.173	4.158	31	27	0.015	4	0	0	0
2022-10-03 01:38:58	88	382	-53.6	4.173	4.158	31	27	0.015	4	0	0	0.2
2022-10-03 01:39:18	88	382	-53.8	4.174	4.159	31	27	0.015	4	0	-1	0.3
2022-10-03 01:39:38	89	382	-53.5	4.177	4.161	31	27	0.016	4	1	0	0.3
2022-10-03 01:39:58	89	382	-53.8	4.178	4.163	31	27	0.015	4	0	0	0
2022-10-03 01:40:18	89	382	-53.8	4.181	4.165	31	27	0.016	4	0	0	0
2022-10-03 01:40:38	89	383	-53.8	4.182	4.167	31	27	0.015	4	0	-1	0.2
2022-10-03 01:40:58	90	383	-53.6	4.184	4.169	31	27	0.015	4	1	0	0.3
2022-10-03 01:41:18	90	383	-53.9	4.186	4.17	31	26	0.016	5	0	0	0.1
2022-10-03 01:41:38	90	383	-53.8	4.188	4.172	31	26	0.016	5	0	0	0.1
2022-10-03 01:41:58	90	383	-53.9	4.19	4.175	31	26	0.015	5	0	0	0.1
2022-10-03 01:42:18	90	383	-53.8	4.192	4.177	30	26	0.015	4	0	-1	0
2022-10-03 01:42:38	91	384	-53.8	4.194	4.18	30	26	0.014	4	1	0	0.1
2022-10-03 01:42:58	91	384	-53.9	4.197	4.182	30	26	0.015	4	0	0	0
2022-10-03 01:43:18	91	384	-53.9	4.199	4.183	30	26	0.016	4	0	0	0.1
2022-10-03 01:43:38	91	384	-53.8	4.201	4.187	30	26	0.014	4	0	-1	0.2
2022-10-03 01:43:58	92	384	-53.6	4.203	4.188	30	26	0.015	4	1	0	0.2
2022-10-03 01:44:18	92	385	-53.8	4.206	4.19	30	26	0.016	4	0	0	0.1
2022-10-03 01:44:38	92	385	-53.9	4.207	4.193	30	26	0.014	4	0	0	41.9
2022-10-03 01:44:58	92	383	-12	4.192	4.177	30	26	0.015	4	0	0	9.8
2022-10-03 01:45:18	92	383	-21.8	4.188	4.173	30	26	0.015	4	0	0	0
2022-10-03 01:45:38	92	383	-21.8	4.187	4.173	30	26	0.014	4	0	-1	0.2
2022-10-03 01:45:58	93	383	-22	4.188	4.172	30	26	0.016	4	1	0	0.1
2022-10-03 01:46:18	93	383	-21.9	4.187	4.172	30	26	0.015	4	0	0	0.1
2022-10-03 01:46:38	93	383	-21.8	4.186	4.173	30	26	0.013	4	0	0	0
2022-10-03 01:46:58	93	383	-21.8	4.187	4.173	30	25	0.014	5	0	0	0.1
2022-10-03 01:47:18	93	383	-21.9	4.187	4.173	30	25	0.014	5	0	0	0
2022-10-03 01:47:38	93	383	-21.9	4.188	4.174	30	25	0.014	5	0	0	0.3
2022-10-03 01:47:58	93	383	-21.6	4.188	4.174	30	25	0.014	5	0	-1	2.8
2022-10-03 01:48:18	94	383	-24.4	4.19	4.176	29	25	0.014	4	1	0	0.2
2022-10-03 01:48:38	94	383	-24.6	4.191	4.177	29	25	0.014	4	0	0	0.1
2022-10-03 01:48:58	94	383	-24.7	4.192	4.179	29	25	0.013	4	0	0	0
2022-10-03 01:49:18	94	384	-24.7	4.193	4.179	29	25	0.014	4	0	0	0.1
2022-10-03 01:49:38	94	384	-24.6	4.194	4.18	29	25	0.014	4	0	0	0
2022-10-03 01:49:58	94	384	-24.6	4.195	4.18	29	25	0.015	4	0	0	0.2
2022-10-03 01:50:18	94	384	-24.4	4.195	4.182	29	25	0.013	4	0	-1	0.2
2022-10-03 01:50:38	95	384	-24.6	4.196	4.182	29	25	0.014	4	1	0	0
2022-10-03 01:50:58	95	384	-24.6	4.197	4.183	29	25	0.014	4	0	0	0
2022-10-03 01:51:18	95	384	-24.6	4.198	4.184	29	25	0.014	4	0	0	0
2022-10-03 01:51:38	95	384	-24.6	4.2	4.186	29	25	0.014	4	0	0	0
2022-10-03 01:51:58	95	384	-24.6	4.2	4.186	29	25	0.014	4	0	0	0
2022-10-03 01:52:18	95	384	-24.6	4.201	4.187	29	25	0.014	4	0	0	0
2022-10-03 01:52:38	95	384	-24.6	4.202	4.188	29	25	0.014	4	0	0	0.2
2022-10-03 01:52:58	95	384	-24.4	4.203	4.189	29	25	0.014	4	0	-1	0
2022-10-03 01:53:18	96	384	-24.4	4.203	4.189	29	25	0.014	4	1	0	0
2022-10-03 01:53:38	96	384	-24.4	4.205	4.191	29	25	0.014	4	0	0	0
2022-10-03 01:53:58	96	385	-24.4	4.205	4.191	29	25	0.014	4	0	0	0.2
2022-10-03 01:54:18	96	385	-24.6	4.207	4.192	29	25	0.015	4	0	0	0
2022-10-03 01:54:38	96	385	-24.6	4.207	4.194	29	25	0.013	4	0	45	26.6
2022-10-03 10:34:48	51	339	2	3.707	3.698	34	29	0.009	5	-45	0	17.4
2022-10-03 10:35:08	51	340	-15.4	3.715	3.706	34	29	0.009	5	0	0	1.6
2022-10-03 10:35:28	51	340	-13.8	3.716	3.706	34	29	0.01	5	0	0	0.5
2022-10-03 10:35:48	51	340	-13.3	3.717	3.707	34	29	0.01	5	0	0	0.1
2022-10-03 10:36:08	51	340	-13.4	3.717	3.708	34	29	0.009	5	0	0	0.3
2022-10-03 10:36:28	51	340	-13.7	3.717	3.709	34	29	0.008	5	0	-1	57
2022-10-03 10:36:48	52	343	-70.7	3.748	3.737	34	29	0.011	5	1	0	0.2
2022-10-03 10:37:08	52	343	-70.5	3.753	3.743	34	29	0.01	5	0	0	28.1
2022-10-03 10:37:28	52	342	-42.4	3.744	3.733	34	29	0.011	5	0	0	0.1
2022-10-03 10:37:48	52	342	-42.5	3.744	3.734	34	29	0.01	5	0	0	93.9
2022-10-03 10:38:08	52	347	-136.4	3.796	3.782	35	29	0.014	6	0	-1	0.1
2022-10-03 10:38:28	53	348	-136.3	3.804	3.789	35	29	0.015	6	1	0	0.2
2022-10-03 10:38:48	53	349	-136.1	3.811	3.796	35	30	0.015	5	0	-1	0.2
2022-10-03 10:39:08	54	349	-136.3	3.818	3.801	35	30	0.017	5	1	0	17.1
2022-10-03 10:39:28	54	349	-119.2	3.815	3.799	35	30	0.016	5	0	-1	0.2
2022-10-03 10:39:48	55	349	-119	3.818	3.802	35	30	0.016	5	1	0	0.2
2022-10-03 10:40:08	55	350	-118.8	3.824	3.806	35	30	0.018	5	0	-1	0.4
2022-10-03 10:40:28	56	350	-119.2	3.829	3.811	35	30	0.018	5	1	0	0.2
2022-10-03 10:40:48	56	351	-119.4	3.834	3.816	35	30	0.018	5	0	0	0.5
2022-10-03 10:41:08	56	351	-118.9	3.838	3.82	35	30	0.018	5	0	-1	1.2
2022-10-03 10:41:28	57	352	-120.1	3.844	3.828	35	30	0.016	5	1	0	0.1
2022-10-03 10:41:48	57	352	-120.2	3.85	3.832	35	30	0.018	5	0	-1	0.1
2022-10-03 10:42:08	58	353	-120.1	3.855	3.836	35	30	0.019	5	1	0	0.4
2022-10-03 10:42:28	58	353	-119.7	3.86	3.842	35	30	0.018	5	0	0	0.2
2022-10-03 10:42:48	58	354	-119.9	3.867	3.847	35	30	0.02	5	0	-1	0
2022-10-03 10:43:08	59	354	-119.9	3.872	3.852	35	30	0.02	5	1	0	0.1
2022-10-03 10:43:28	59	355	-119.8	3.877	3.857	35	29	0.02	6	0	-1	0.1
2022-10-03 10:43:48	60	355	-119.7	3.882	3.864	35	29	0.018	6	1	0	0.4
2022-10-03 10:44:08	60	356	-120.1	3.888	3.869	35	29	0.019	6	0	-1	0.2
2022-10-03 10:44:28	61	356	-119.9	3.892	3.874	35	29	0.018	6	1	0	0
2022-10-03 10:44:48	61	357	-119.9	3.897	3.88	35	29	0.017	6	0	0	0
2022-10-03 10:45:08	61	357	-119.9	3.901	3.883	35	29	0.018	6	0	-1	0
2022-10-03 10:45:28	62	358	-119.9	3.907	3.89	35	29	0.017	6	1	0	0.2
2022-10-03 10:45:48	62	358	-120.1	3.911	3.895	35	29	0.016	6	0	-1	0.2
2022-10-03 10:46:08	63	358	-119.9	3.917	3.9	35	29	0.017	6	1	0	0.2
2022-10-03 10:46:28	63	359	-120.1	3.922	3.904	35	29	0.018	6	0	-1	0
2022-10-03 10:46:48	64	359	-120.1	3.926	3.909	35	29	0.017	6	1	0	0.3
2022-10-03 10:47:08	64	360	-119.8	3.931	3.913	35	29	0.018	6	0	0	0.3
2022-10-03 10:47:28	64	360	-120.1	3.935	3.918	35	29	0.017	6	0	-1	0.2
2022-10-03 10:47:48	65	361	-120.3	3.94	3.923	35	29	0.017	6	1	0	4.1
2022-10-03 10:48:08	65	361	-116.2	3.944	3.927	35	29	0.017	6	0	-1	0.4
2022-10-03 10:48:28	66	361	-115.8	3.949	3.931	35	29	0.018	6	1	0	0.3
2022-10-03 10:48:48	66	362	-116.1	3.952	3.936	35	29	0.016	6	0	-1	0.3
2022-10-03 10:49:08	67	362	-115.8	3.957	3.939	35	29	0.018	6	1	0	0.3
2022-10-03 10:49:28	67	363	-116.1	3.962	3.945	35	29	0.017	6	0	0	0.3
2022-10-03 10:49:48	67	363	-116.4	3.966	3.949	34	29	0.017	5	0	-1	0
2022-10-03 10:50:08	68	363	-116.4	3.972	3.953	35	29	0.019	6	1	0	0.3
2022-10-03 10:50:28	68	364	-116.1	3.976	3.959	34	29	0.017	5	0	-1	0
2022-10-03 10:50:48	69	364	-116.1	3.98	3.962	34	29	0.018	5	1	0	0.1
2022-10-03 10:51:08	69	365	-116.2	3.985	3.966	34	29	0.019	5	0	0	0.2
2022-10-03 10:51:28	69	365	-116.4	3.99	3.972	34	29	0.018	5	0	-1	0.2
2022-10-03 10:51:48	70	366	-116.6	3.993	3.978	34	29	0.015	5	1	0	0.5
2022-10-03 10:52:08	70	366	-116.1	3.998	3.981	34	29	0.017	5	0	-1	0.3
2022-10-03 10:52:28	71	366	-116.4	4.003	3.986	34	29	0.017	5	1	0	0.2
2022-10-03 10:52:48	71	367	-116.2	4.008	3.991	34	29	0.017	5	0	-1	0.3
2022-10-03 10:53:08	72	367	-116.5	4.012	3.995	34	29	0.017	5	1	0	0.1
2022-10-03 10:53:28	72	368	-116.4	4.017	4	34	29	0.017	5	0	0	0.2
2022-10-03 10:53:48	72	368	-116.2	4.021	4.004	34	29	0.017	5	0	-1	0
2022-10-03 10:54:08	73	368	-116.2	4.027	4.01	34	29	0.017	5	1	0	0
2022-10-03 10:54:28	73	369	-116.2	4.031	4.014	34	29	0.017	5	0	-1	0.1
2022-10-03 10:54:48	74	369	-116.1	4.035	4.019	34	29	0.016	5	1	0	0
2022-10-03 10:55:08	74	370	-116.1	4.039	4.023	34	29	0.016	5	0	-1	0.1
2022-10-03 10:55:28	75	370	-116.2	4.045	4.027	34	29	0.018	5	1	0	0
2022-10-03 10:55:48	75	371	-116.2	4.05	4.033	34	29	0.017	5	0	0	0.4
2022-10-03 10:56:08	75	371	-116.6	4.055	4.038	34	29	0.017	5	0	-1	0.1
2022-10-03 10:56:28	76	372	-116.5	4.059	4.043	34	29	0.016	5	1	0	0.3
2022-10-03 10:56:48	76	372	-116.2	4.064	4.048	34	29	0.016	5	0	-1	0.2
2022-10-03 10:57:08	77	372	-116.4	4.069	4.052	34	29	0.017	5	1	0	0.3
2022-10-03 10:57:28	77	373	-116.1	4.074	4.057	34	29	0.017	5	0	-1	0
2022-10-03 10:57:48	78	373	-116.1	4.079	4.062	34	29	0.017	5	1	0	34.4
2022-10-03 10:58:08	78	372	-81.7	4.063	4.047	34	29	0.016	5	0	0	0.3
2022-10-03 10:58:28	78	372	-81.4	4.065	4.047	34	29	0.018	5	0	0	0
2022-10-03 10:58:48	78	372	-81.4	4.067	4.05	34	29	0.017	5	0	-1	0.3
2022-10-03 10:59:08	79	372	-81.7	4.071	4.052	34	29	0.019	5	1	0	0.3
2022-10-03 10:59:28	79	373	-81.4	4.072	4.056	34	29	0.016	5	0	0	0.1
2022-10-03 10:59:48	79	373	-81.5	4.076	4.059	34	29	0.017	5	0	-1	0.2
2022-10-03 11:00:08	80	373	-81.7	4.078	4.063	34	28	0.015	6	1	0	0.3
2022-10-03 11:00:28	80	374	-81.4	4.082	4.066	33	28	0.016	5	0	0	0.3
2022-10-03 11:00:48	80	374	-81.7	4.086	4.07	33	28	0.016	5	0	-1	0
2022-10-03 11:01:08	81	374	-81.7	4.089	4.073	33	28	0.016	5	1	0	0
2022-10-03 11:01:28	81	375	-81.7	4.093	4.075	33	28	0.018	5	0	0	0.2
2022-10-03 11:01:48	81	375	-81.5	4.096	4.08	33	28	0.016	5	0	0	0
2022-10-03 11:02:08	81	375	-81.5	4.1	4.083	33	28	0.017	5	0	-1	0.1
2022-10-03 11:02:28	82	375	-81.4	4.102	4.087	33	28	0.015	5	1	0	0
2022-10-03 11:02:48	82	376	-81.4	4.107	4.091	33	28	0.016	5	0	0	0
2022-10-03 11:03:08	82	376	-81.4	4.11	4.093	33	28	0.017	5	0	-1	0.3
2022-10-03 11:03:28	83	376	-81.7	4.114	4.097	33	28	0.017	5	1	0	0.2
2022-10-03 11:03:48	83	377	-81.5	4.117	4.1	33	28	0.017	5	0	0	0.1
2022-10-03 11:04:08	83	377	-81.4	4.121	4.105	33	28	0.016	5	0	-1	0.1
2022-10-03 11:04:28	84	377	-81.5	4.124	4.108	33	28	0.016	5	1	0	0.3
2022-10-03 11:04:48	84	378	-81.8	4.128	4.112	33	28	0.016	5	0	0	0.3
2022-10-03 11:05:08	84	378	-81.5	4.132	4.115	33	28	0.017	5	0	0	0
2022-10-03 11:05:28	84	378	-81.5	4.135	4.119	33	28	0.016	5	0	-1	0
2022-10-03 11:05:48	85	379	-81.5	4.14	4.122	33	28	0.018	5	1	0	2
2022-10-03 11:06:08	85	379	-83.5	4.142	4.127	33	28	0.015	5	0	0	0.9
2022-10-03 11:06:28	85	379	-84.4	4.148	4.131	33	28	0.017	5	0	-1	3
2022-10-03 11:06:48	86	380	-81.4	4.149	4.133	33	27	0.016	6	1	0	0
2022-10-03 11:07:08	86	380	-81.4	4.153	4.136	32	27	0.017	5	0	0	0
2022-10-03 11:07:28	86	380	-81.4	4.157	4.14	32	27	0.017	5	0	-1	0
2022-10-03 11:07:48	87	381	-81.4	4.161	4.144	32	27	0.017	5	1	0	0.1
2022-10-03 11:08:08	87	381	-81.5	4.164	4.147	32	27	0.017	5	0	0	0.1
2022-10-03 11:08:28	87	381	-81.4	4.168	4.151	32	27	0.017	5	0	-1	0.4
2022-10-03 11:08:48	88	382	-81.8	4.172	4.155	32	27	0.017	5	1	0	0
2022-10-03 11:09:08	88	382	-81.8	4.175	4.158	32	27	0.017	5	0	0	0.1
2022-10-03 11:09:28	88	382	-81.7	4.178	4.162	32	27	0.016	5	0	0	0
2022-10-03 11:09:48	88	383	-81.7	4.181	4.165	32	27	0.016	5	0	-1	0
2022-10-03 11:10:08	89	383	-81.7	4.185	4.168	32	27	0.017	5	1	0	29.7
2022-10-03 11:10:28	89	382	-52	4.177	4.161	32	27	0.016	5	0	0	0.2
2022-10-03 11:10:48	89	382	-51.8	4.173	4.158	32	27	0.015	5	0	0	0.3
2022-10-03 11:11:08	89	382	-52.1	4.173	4.158	32	27	0.015	5	0	-1	0.1
2022-10-03 11:11:28	90	382	-52	4.173	4.157	32	27	0.016	5	1	0	0.1
2022-10-03 11:11:48	90	382	-52.1	4.175	4.159	32	27	0.016	5	0	0	0.1
2022-10-03 11:12:08	90	382	-52	4.177	4.161	32	27	0.016	5	0	0	0
2022-10-03 11:12:28	90	382	-52	4.178	4.163	32	27	0.015	5	0	-1	0
2022-10-03 11:12:48	91	382	-52	4.18	4.165	32	27	0.015	5	1	0	0.2
2022-10-03 11:13:08	91	382	-51.8	4.181	4.167	32	26	0.014	6	0	0	0.3
2022-10-03 11:13:28	91	383	-52.1	4.184	4.169	32	26	0.015	6	0	0	0.1
2022-10-03 11:13:48	91	383	-52	4.186	4.17	31	26	0.016	5	0	0	0
2022-10-03 11:14:08	91	383	-52	4.188	4.173	31	26	0.015	5	0	-1	0.1
2022-10-03 11:14:28	92	383	-52.1	4.19	4.174	31	26	0.016	5	1	0	0.1
2022-10-03 11:14:48	92	384	-52	4.191	4.177	31	26	0.014	5	0	0	0.2
2022-10-03 11:15:08	92	384	-51.8	4.193	4.179	31	26	0.014	5	0	0	0.2
2022-10-03 11:15:28	92	384	-52	4.197	4.18	31	26	0.017	5	0	0	0.1
2022-10-03 11:15:48	92	384	-52.1	4.198	4.183	31	26	0.015	5	0	-1	0
2022-10-03 11:16:08	93	384	-52.1	4.2	4.186	31	26	0.014	5	1	0	0
2022-10-03 11:16:28	93	384	-52.1	4.203	4.187	31	26	0.016	5	0	0	0.3
2022-10-03 11:16:48	93	385	-51.8	4.205	4.189	31	26	0.016	5	0	0	0.2
2022-10-03 11:17:08	93	385	-52	4.206	4.192	31	26	0.014	5	0	0	31.4
2022-10-03 11:17:28	93	383	-20.6	4.193	4.179	31	26	0.014	5	0	0	0
2022-10-03 11:17:48	93	383	-20.6	4.189	4.174	31	26	0.015	5	0	-1	0.1
2022-10-03 11:18:08	94	383	-20.5	4.188	4.172	31	26	0.016	5	1	0	0.1
2022-10-03 11:18:28	94	383	-20.6	4.188	4.172	31	25	0.016	6	0	0	0.1
2022-10-03 11:18:48	94	383	-20.5	4.187	4.172	31	25	0.015	6	0	0	0
2022-10-03 11:19:08	94	383	-20.5	4.188	4.172	30	25	0.016	5	0	0	0.1
2022-10-03 11:19:28	94	383	-20.6	4.187	4.173	30	25	0.014	5	0	0	0.1
2022-10-03 11:19:48	94	383	-20.7	4.188	4.174	30	25	0.014	5	0	72	4.6
2022-10-03 23:33:38	22	329	-16.1	3.599	3.587	36	31	0.012	5	-72	0	1.5
2022-10-03 23:33:58	22	329	-14.6	3.6	3.59	36	31	0.01	5	0	0	1
2022-10-03 23:34:18	22	329	-13.6	3.601	3.59	36	31	0.011	5	0	0	0
2022-10-03 23:34:38	22	329	-13.6	3.601	3.591	36	31	0.01	5	0	0	0.2
2022-10-03 23:34:58	22	329	-13.4	3.603	3.591	36	31	0.012	5	0	0	8.7
2022-10-03 23:35:18	22	329	-22.1	3.603	3.592	36	31	0.011	5	0	0	95.7
2022-10-03 23:35:38	22	334	-117.8	3.654	3.639	36	31	0.015	5	0	-1	0.3
2022-10-03 23:35:58	23	335	-118.1	3.665	3.65	36	31	0.015	5	1	0	0.3
2022-10-03 23:36:18	23	336	-118.4	3.673	3.658	37	31	0.015	6	0	-1	0
2022-10-03 23:36:38	24	337	-118.4	3.679	3.665	37	31	0.014	6	1	0	0.3
2022-10-03 23:36:58	24	337	-118.1	3.684	3.669	37	31	0.015	6	0	0	0.3
2022-10-03 23:37:18	24	337	-118.4	3.688	3.674	37	31	0.014	6	0	-1	3.3
2022-10-03 23:37:38	25	338	-121.7	3.692	3.677	37	31	0.015	6	1	0	0.3
2022-10-03 23:37:58	25	338	-122	3.696	3.682	37	31	0.014	6	0	-1	0
2022-10-03 23:38:18	26	339	-122	3.7	3.687	37	31	0.013	6	1	0	2.1
2022-10-03 23:38:38	26	339	-119.9	3.701	3.688	37	31	0.013	6	0	0	1.4
2022-10-03 23:38:58	26	339	-118.5	3.703	3.691	37	31	0.012	6	0	-1	0.1
2022-10-03 23:39:18	27	339	-118.4	3.706	3.693	37	31	0.013	6	1	0	0
2022-10-03 23:39:38	27	339	-118.4	3.707	3.695	37	31	0.012	6	0	-1	0
2022-10-03 23:39:58	28	340	-118.4	3.709	3.698	36	31	0.011	5	1	0	0.1
2022-10-03 23:40:18	28	340	-118.5	3.711	3.7	36	31	0.011	5	0	-1	0.1
2022-10-03 23:40:38	29	340	-118.4	3.713	3.701	36	31	0.012	5	1	0	0.3
2022-10-03 23:40:58	29	340	-118.7	3.715	3.704	36	31	0.011	5	0	0	0
2022-10-03 23:41:18	29	340	-118.7	3.717	3.705	36	31	0.012	5	0	-1	0.2
2022-10-03 23:41:38	30	341	-118.5	3.719	3.707	36	31	0.012	5	1	0	0.3
2022-10-03 23:41:58	30	341	-118.8	3.72	3.708	36	31	0.012	5	0	-1	0.1
2022-10-03 23:42:18	31	341	-118.7	3.723	3.711	36	31	0.012	5	1	0	0.2
2022-10-03 23:42:38	31	341	-118.5	3.725	3.713	36	31	0.012	5	0	0	1.1
2022-10-03 23:42:58	31	341	-119.6	3.727	3.716	36	30	0.011	6	0	-1	0
2022-10-03 23:43:18	32	342	-119.6	3.729	3.718	36	30	0.011	6	1	0	0.4
2022-10-03 23:43:38	32	342	-119.2	3.731	3.72	36	30	0.011	6	0	-1	0.5
2022-10-03 23:43:58	33	342	-119.7	3.733	3.722	36	30	0.011	6	1	0	0.1
2022-10-03 23:44:18	33	342	-119.6	3.735	3.724	36	30	0.011	6	0	-1	0
2022-10-03 23:44:38	34	342	-119.6	3.737	3.726	36	30	0.011	6	1	0	0.1
2022-10-03 23:44:58	34	343	-119.7	3.74	3.728	36	30	0.012	6	0	0	0
2022-10-03 23:45:18	34	343	-119.7	3.742	3.73	36	30	0.012	6	0	-1	0.1
2022-10-03 23:45:38	35	343	-119.6	3.743	3.732	35	30	0.011	5	1	0	0.1
2022-10-03 23:45:58	35	343	-119.7	3.746	3.733	35	30	0.013	5	0	-1	0.1
2022-10-03 23:46:18	36	343	-119.8	3.749	3.736	35	30	0.013	5	1	0	0
2022-10-03 23:46:38	36	343	-119.8	3.751	3.738	35	30	0.013	5	0	-1	0.2
2022-10-03 23:46:58	37	343	-119.6	3.752	3.74	35	30	0.012	5	1	0	0
2022-10-03 23:47:18	37	344	-119.6	3.754	3.742	35	30	0.012	5	0	0	0.1
2022-10-03 23:47:38	37	344	-119.7	3.756	3.745	35	30	0.011	5	0	-1	0.1
2022-10-03 23:47:58	38	344	-119.8	3.759	3.747	35	30	0.012	5	1	0	0.1
2022-10-03 23:48:18	38	345	-119.9	3.762	3.749	35	30	0.013	5	0	-1	0.1
2022-10-03 23:48:38	39	345	-119.8	3.764	3.751	35	30	0.013	5	1	0	0.2
2022-10-03 23:48:58	39	345	-119.6	3.767	3.753	35	30	0.014	5	0	-1	0.1
2022-10-03 23:49:18	40	345	-119.7	3.769	3.756	35	30	0.013	5	1	0	0.1
2022-10-03 23:49:38	40	345	-119.8	3.772	3.758	35	30	0.014	5	0	0	0.2
2022-10-03 23:49:58	40	346	-119.6	3.774	3.762	35	30	0.012	5	0	-1	0.2
2022-10-03 23:50:18	41	346	-119.4	3.776	3.764	35	30	0.012	5	1	0	0.3
2022-10-03 23:50:38	41	346	-119.7	3.779	3.766	35	30	0.013	5	0	-1	0.1
2022-10-03 23:50:58	42	346	-119.8	3.782	3.769	35	30	0.013	5	1	0	0.1
2022-10-03 23:51:18	42	347	-119.7	3.784	3.772	35	30	0.012	5	0	-1	0
2022-10-03 23:51:38	43	347	-119.7	3.786	3.774	35	30	0.012	5	1	0	0.2
2022-10-03 23:51:58	43	347	-119.9	3.79	3.776	35	30	0.014	5	0	-1	0.2
2022-10-03 23:52:18	44	347	-119.7	3.793	3.78	35	30	0.013	5	1	0	0.1
2022-10-03 23:52:38	44	347	-119.8	3.794	3.783	35	30	0.011	5	0	0	0.1
2022-10-03 23:52:58	44	348	-119.9	3.798	3.785	35	30	0.013	5	0	-1	0.1
2022-10-03 23:53:18	45	348	-119.8	3.8	3.787	35	30	0.013	5	1	0	0.1
2022-10-03 23:53:38	45	348	-119.7	3.804	3.791	35	30	0.013	5	0	-1	0
2022-10-03 23:53:58	46	348	-119.7	3.806	3.793	35	30	0.013	5	1	0	0.2
2022-10-03 23:54:18	46	349	-119.9	3.81	3.797	35	30	0.013	5	0	-1	0.2
2022-10-03 23:54:38	47	349	-119.7	3.813	3.8	35	30	0.013	5	1	0	0.1
2022-10-03 23:54:58	47	349	-119.8	3.816	3.803	35	30	0.013	5	0	-1	0.2
2022-10-03 23:55:18	48	350	-119.6	3.818	3.807	35	30	0.011	5	1	0	0.2
2022-10-03 23:55:38	48	350	-119.8	3.822	3.81	35	30	0.012	5	0	-1	0.3
2022-10-03 23:55:58	49	350	-120.1	3.826	3.813	35	30	0.013	5	1	0	0.4
2022-10-03 23:56:18	49	350	-119.7	3.828	3.814	35	30	0.014	5	0	0	0.1
2022-10-03 23:56:38	49	351	-119.8	3.832	3.819	35	30	0.013	5	0	-1	0
2022-10-03 23:56:58	50	351	-119.8	3.835	3.822	35	30	0.013	5	1	0	0
2022-10-03 23:57:18	50	351	-119.8	3.839	3.826	35	30	0.013	5	0	-1	0
2022-10-03 23:57:38	51	352	-119.8	3.842	3.829	35	30	0.013	5	1	0	0
2022-10-03 23:57:58	51	352	-119.8	3.846	3.832	35	30	0.014	5	0	-1	0
2022-10-03 23:58:18	52	353	-119.8	3.85	3.836	35	30	0.014	5	1	0	17.2
2022-10-03 23:58:38	52	354	-137	3.86	3.846	35	30	0.014	5	0	-1	0.5
2022-10-03 23:58:58	53	354	-137.5	3.866	3.852	35	30	0.014	5	1	0	0.3
2022-10-03 23:59:18	53	355	-137.2	3.871	3.858	35	30	0.013	5	0	-1	0.2
2022-10-03 23:59:38	54	355	-137	3.877	3.862	35	30	0.015	5	1	0	0
2022-10-03 23:59:58	54	355	-137	3.881	3.865	35	30	0.016	5	0	-1	0.2
2022-10-04 00:00:18	55	356	-137.2	3.885	3.871	35	30	0.014	5	1	0	0.2
2022-10-04 00:00:38	55	356	-137	3.89	3.874	35	30	0.016	5	0	-1	0.3
2022-10-04 00:00:58	56	357	-137.3	3.894	3.881	35	30	0.013	5	1	-1	0.1
2022-10-04 00:01:18	57	357	-137.2	3.9	3.885	35	30	0.015	5	1	0	0.3
2022-10-04 00:01:38	57	357	-137.5	3.904	3.889	35	30	0.015	5	0	-1	0
2022-10-04 00:01:58	58	358	-137.5	3.909	3.895	35	30	0.014	5	1	0	0.2
2022-10-04 00:02:18	58	358	-137.7	3.914	3.899	35	30	0.015	5	0	-1	0.3
2022-10-04 00:02:38	59	359	-138	3.92	3.904	35	30	0.016	5	1	0	0.1
2022-10-04 00:02:58	59	359	-137.9	3.924	3.909	35	30	0.015	5	0	-1	0
2022-10-04 00:03:18	60	360	-137.9	3.929	3.914	35	30	0.015	5	1	0	0.1
2022-10-04 00:03:38	60	360	-138	3.935	3.919	35	30	0.016	5	0	-1	0.5
2022-10-04 00:03:58	61	360	-137.5	3.94	3.924	35	30	0.016	5	1	0	0
2022-10-04 00:04:18	61	361	-137.5	3.945	3.929	35	30	0.016	5	0	-1	8.5
2022-10-04 00:04:38	62	361	-129	3.946	3.931	35	30	0.015	5	1	0	0
2022-10-04 00:04:58	62	362	-129	3.951	3.935	35	30	0.016	5	0	-1	0
2022-10-04 00:05:18	63	362	-129	3.955	3.938	35	30	0.017	5	1	0	0.2
2022-10-04 00:05:38	63	362	-129.2	3.959	3.944	35	30	0.015	5	0	-1	0
2022-10-04 00:05:58	64	363	-129.2	3.965	3.949	35	30	0.016	5	1	0	0.2
2022-10-04 00:06:18	64	363	-129	3.969	3.954	35	30	0.015	5	0	-1	0.2
2022-10-04 00:06:38	65	364	-128.8	3.974	3.959	35	30	0.015	5	1	0	0.2
2022-10-04 00:06:58	65	364	-129	3.98	3.964	35	30	0.016	5	0	-1	0.1
2022-10-04 00:07:18	66	365	-128.9	3.985	3.969	35	30	0.016	5	1	0	0.1
2022-10-04 00:07:38	66	365	-129	3.99	3.973	35	30	0.017	5	0	-1	0.2
2022-10-04 00:07:58	67	366	-129.2	3.995	3.979	35	30	0.016	5	1	0	0.4
2022-10-04 00:08:18	67	366	-128.8	4	3.983	35	31	0.017	4	0	-1	0
2022-10-04 00:08:38	68	367	-128.8	4.005	3.989	35	30	0.016	5	1	0	0.4
2022-10-04 00:08:58	68	367	-129.2	4.011	3.994	35	31	0.017	4	0	-1	0.3
2022-10-04 00:09:18	69	368	-128.9	4.015	3.999	35	31	0.016	4	1	0	0.3
2022-10-04 00:09:38	69	368	-128.6	4.02	4.005	35	31	0.015	4	0	-1	2.1
2022-10-04 00:09:58	70	369	-130.7	4.026	4.01	35	31	0.016	4	1	0	1.9
2022-10-04 00:10:18	70	369	-128.8	4.031	4.014	35	31	0.017	4	0	-1	1.6
2022-10-04 00:10:38	71	369	-127.2	4.036	4.019	35	31	0.017	4	1	0	0.2
2022-10-04 00:10:58	71	370	-127.4	4.041	4.024	35	31	0.017	4	0	-1	0.1
2022-10-04 00:11:18	72	370	-127.5	4.046	4.029	35	31	0.017	4	1	0	0
2022-10-04 00:11:38	72	371	-127.5	4.051	4.034	35	31	0.017	4	0	-1	0.1
2022-10-04 00:11:58	73	371	-127.6	4.055	4.039	35	31	0.016	4	1	0	0.1
2022-10-04 00:12:18	73	372	-127.7	4.062	4.045	35	31	0.017	4	0	-1	0
2022-10-04 00:12:38	74	372	-127.7	4.067	4.05	35	31	0.017	4	1	0	0.2
2022-10-04 00:12:58	74	373	-127.5	4.071	4.055	35	31	0.016	4	0	-1	0.1
2022-10-04 00:13:18	75	373	-127.6	4.077	4.06	35	31	0.017	4	1	0	43.2
2022-10-04 00:13:38	75	371	-84.4	4.059	4.044	35	31	0.015	4	0	0	0.2
2022-10-04 00:13:58	75	371	-84.2	4.059	4.045	35	30	0.014	5	0	-1	0.9
2022-10-04 00:14:18	76	372	-85.1	4.061	4.045	35	30	0.016	5	1	0	0
2022-10-04 00:14:38	76	372	-85.1	4.064	4.048	35	30	0.016	5	0	0	0
2022-10-04 00:14:58	76	372	-85.1	4.067	4.051	34	30	0.016	4	0	-1	0
2022-10-04 00:15:18	77	372	-85.1	4.071	4.056	34	30	0.015	4	1	0	0.3
2022-10-04 00:15:38	77	373	-85.4	4.074	4.058	34	30	0.016	4	0	0	0.2
2022-10-04 00:15:58	77	373	-85.2	4.077	4.061	34	30	0.016	4	0	-1	0.1
2022-10-04 00:16:18	78	373	-85.1	4.081	4.065	34	30	0.016	4	1	0	0
2022-10-04 00:16:38	78	374	-85.1	4.084	4.068	34	30	0.016	4	0	0	0
2022-10-04 00:16:58	78	374	-85.1	4.088	4.072	34	30	0.016	4	0	-1	0.1
2022-10-04 00:17:18	79	374	-85	4.091	4.076	34	30	0.015	4	1	0	0.1
2022-10-04 00:17:38	79	375	-84.9	4.096	4.079	34	30	0.017	4	0	0	0
2022-10-04 00:17:58	79	375	-84.9	4.1	4.082	34	30	0.018	4	0	-1	0
2022-10-04 00:18:18	80	375	-84.9	4.102	4.086	34	29	0.016	5	1	0	0.1
2022-10-04 00:18:38	80	376	-85	4.106	4.09	34	29	0.016	5	0	0	0
2022-10-04 00:18:58	80	376	-85	4.11	4.094	34	29	0.016	5	0	-1	0.1
2022-10-04 00:19:18	81	376	-84.9	4.113	4.098	34	29	0.015	5	1	0	0.1
2022-10-04 00:19:38	81	377	-85	4.119	4.102	33	29	0.017	4	0	0	0.1
2022-10-04 00:19:58	81	377	-85.1	4.122	4.104	33	29	0.018	4	0	-1	0.1
2022-10-04 00:20:18	82	377	-85	4.126	4.109	33	29	0.017	4	1	0	0.2
2022-10-04 00:20:38	82	378	-85.2	4.128	4.112	33	29	0.016	4	0	0	0.1
2022-10-04 00:20:58	82	378	-85.1	4.132	4.116	33	29	0.016	4	0	-1	0
2022-10-04 00:21:18	83	378	-85.1	4.136	4.12	33	29	0.016	4	1	0	0
2022-10-04 00:21:38	83	379	-85.1	4.14	4.123	33	29	0.017	4	0	0	0.3
2022-10-04 00:21:58	83	379	-85.4	4.144	4.127	33	29	0.017	4	0	-1	0.2
2022-10-04 00:22:18	84	380	-85.2	4.147	4.131	33	29	0.016	4	1	0	0
2022-10-04 00:22:38	84	380	-85.2	4.15	4.135	33	29	0.015	4	0	0	0.2
2022-10-04 00:22:58	84	380	-85.4	4.155	4.138	33	29	0.017	4	0	-1	0.1
2022-10-04 00:23:18	85	381	-85.5	4.158	4.142	33	28	0.016	5	1	0	0.4
2022-10-04 00:23:38	85	381	-85.1	4.161	4.146	33	28	0.015	5	0	0	0.1
2022-10-04 00:23:58	85	381	-85.2	4.166	4.15	33	28	0.016	5	0	-1	0.2
2022-10-04 00:24:18	86	381	-85.4	4.169	4.154	33	28	0.015	5	1	0	0.1
2022-10-04 00:24:38	86	382	-85.5	4.173	4.157	33	28	0.016	5	0	0	0.1
2022-10-04 00:24:58	86	382	-85.4	4.177	4.161	32	28	0.016	4	0	-1	0.1
2022-10-04 00:25:18	87	383	-85.5	4.181	4.165	32	28	0.016	4	1	0	0.1
2022-10-04 00:25:38	87	383	-85.4	4.184	4.169	32	28	0.015	4	0	0	0
2022-10-04 00:25:58	87	383	-85.4	4.188	4.173	32	28	0.015	4	0	-1	29.3
2022-10-04 00:26:18	88	382	-56.1	4.174	4.159	32	28	0.015	4	1	0	0.2
2022-10-04 00:26:38	88	382	-55.9	4.174	4.158	32	28	0.016	4	0	0	0.2
2022-10-04 00:26:58	88	382	-56.1	4.175	4.159	32	28	0.016	4	0	0	0.3
2022-10-04 00:27:18	88	382	-55.8	4.176	4.16	32	28	0.016	4	0	-1	0.1
2022-10-04 00:27:38	89	382	-55.9	4.178	4.162	32	28	0.016	4	1	0	0.3
2022-10-04 00:27:58	89	382	-56.2	4.179	4.164	32	27	0.015	5	0	0	0.1
2022-10-04 00:28:18	89	382	-56.1	4.182	4.165	32	27	0.017	5	0	0	0.2
2022-10-04 00:28:38	89	383	-55.9	4.184	4.168	32	27	0.016	5	0	-1	0.3
2022-10-04 00:28:58	90	383	-56.2	4.186	4.17	32	27	0.016	5	1	0	0.1
2022-10-04 00:29:18	90	383	-56.1	4.188	4.173	32	27	0.015	5	0	0	0.2
2022-10-04 00:29:38	90	383	-55.9	4.19	4.176	31	27	0.014	4	0	0	0.2
2022-10-04 00:29:58	90	383	-56.1	4.192	4.177	31	27	0.015	4	0	0	0.2
2022-10-04 00:30:18	90	384	-55.9	4.195	4.18	31	27	0.015	4	0	-1	0.2
2022-10-04 00:30:38	91	384	-56.1	4.197	4.182	31	27	0.015	4	1	0	0
2022-10-04 00:30:58	91	384	-56.1	4.199	4.183	31	27	0.016	4	0	0	0
2022-10-04 00:31:18	91	384	-56.1	4.201	4.187	31	27	0.014	4	0	0	0
2022-10-04 00:31:38	91	385	-56.1	4.204	4.189	31	27	0.015	4	0	-1	0
2022-10-04 00:31:58	92	385	-56.1	4.206	4.191	31	27	0.015	4	1	0	10.4
2022-10-04 00:32:18	92	385	-45.7	4.209	4.194	31	27	0.015	4	0	0	21.5
2022-10-04 00:32:38	92	383	-24.2	4.191	4.176	31	26	0.015	5	0	0	0.2
2022-10-04 00:32:58	92	383	-24.4	4.19	4.174	31	26	0.016	5	0	0	0.2
2022-10-04 00:33:18	92	383	-24.2	4.189	4.174	31	26	0.015	5	0	0	0.1
2022-10-04 00:33:38	92	383	-24.3	4.188	4.174	31	26	0.014	5	0	-1	0
2022-10-04 00:33:58	93	383	-24.3	4.188	4.174	30	26	0.014	4	1	0	0.1
2022-10-04 00:34:18	93	383	-24.2	4.188	4.174	30	26	0.014	4	0	0	0
2022-10-04 00:34:38	93	383	-24.2	4.188	4.175	30	26	0.013	4	0	0	0.1
2022-10-04 00:34:58	93	383	-24.3	4.19	4.175	30	26	0.015	4	0	0	0.1
2022-10-04 00:35:18	93	383	-24.2	4.19	4.175	30	26	0.015	4	0	0	0
2022-10-04 00:35:38	93	383	-24.2	4.191	4.176	30	26	0.015	4	0	0	0.1
2022-10-04 00:35:58	93	383	-24.3	4.192	4.177	30	26	0.015	4	0	-1	0.1
2022-10-04 00:36:18	94	383	-24.4	4.192	4.179	30	26	0.013	4	1	0	0
2022-10-04 00:36:38	94	383	-24.4	4.193	4.179	30	25	0.014	5	0	0	0
2022-10-04 00:36:58	94	384	-24.4	4.193	4.179	30	25	0.014	5	0	0	0
2022-10-04 00:37:18	94	384	-24.4	4.195	4.181	30	25	0.014	5	0	0	0
2022-10-04 00:37:38	94	384	-24.4	4.196	4.182	30	25	0.014	5	0	0	0
2022-10-04 00:37:58	94	384	-24.4	4.196	4.184	30	25	0.012	5	0	0	0
2022-10-04 00:38:18	94	384	-24.4	4.198	4.183	29	25	0.015	4	0	-1	1.1
2022-10-04 00:38:38	95	384	-25.5	4.198	4.185	29	25	0.013	4	1	0	0.1
2022-10-04 00:38:58	95	384	-25.6	4.2	4.186	29	25	0.014	4	0	0	0.1
2022-10-04 00:39:18	95	384	-25.5	4.201	4.187	29	25	0.014	4	0	0	0
2022-10-04 00:39:38	95	384	-25.5	4.203	4.188	29	25	0.015	4	0	0	0
2022-10-04 00:39:58	95	384	-25.5	4.202	4.188	29	25	0.014	4	0	0	0.1
2022-10-04 00:40:18	95	384	-25.6	4.205	4.19	29	25	0.015	4	0	0	0.1
2022-10-04 00:40:38	95	384	-25.5	4.204	4.191	29	25	0.013	4	0	-1	0
2022-10-04 00:40:58	96	385	-25.5	4.205	4.192	29	25	0.013	4	1	0	0.2
2022-10-04 00:41:18	96	385	-25.3	4.206	4.192	29	25	0.014	4	0	0	0.2
2022-10-04 00:41:38	96	385	-25.5	4.208	4.194	29	25	0.014	4	0	0	0
2022-10-04 00:41:58	96	385	-25.5	4.209	4.194	29	25	0.015	4	0	0	0.1
2022-10-04 00:42:18	96	385	-25.6	4.209	4.195	29	25	0.014	4	0	0	0
2022-10-04 00:42:38	96	385	-25.6	4.21	4.196	29	25	0.014	4	0	0	0
2022-10-04 00:42:58	96	385	-25.6	4.211	4.197	29	25	0.014	4	0	0	0
2022-10-04 00:43:18	96	385	-25.6	4.213	4.199	29	25	0.014	4	0	-1	0
2022-10-04 00:43:38	97	385	-25.6	4.214	4.2	29	25	0.014	4	1	0	0.1
2022-10-04 00:43:58	97	385	-25.7	4.214	4.199	29	25	0.015	4	0	0	0.1
2022-10-04 00:44:18	97	386	-25.6	4.215	4.199	29	25	0.016	4	0	0	0.1
2022-10-04 00:44:38	97	386	-25.7	4.216	4.202	29	25	0.014	4	0	0	0
2022-10-04 00:44:58	97	386	-25.7	4.217	4.203	29	25	0.014	4	0	0	0
2022-10-04 00:45:18	97	386	-25.7	4.217	4.205	29	25	0.012	4	0	0	0.1
2022-10-04 00:45:38	97	386	-25.6	4.219	4.205	29	25	0.014	4	0	0	0
2022-10-04 00:45:58	97	386	-25.6	4.22	4.206	29	25	0.014	4	0	-1	0
2022-10-04 00:46:18	98	386	-25.6	4.22	4.206	29	25	0.014	4	1	0	0
2022-10-04 00:46:38	98	386	-25.6	4.222	4.208	29	25	0.014	4	0	0	0
2022-10-04 00:46:58	98	386	-25.6	4.223	4.21	29	25	0.013	4	0	0	0
2022-10-04 00:47:18	98	386	-25.6	4.223	4.209	29	25	0.014	4	0	42	18.3
2022-10-04 09:59:58	56	344	-7.3	3.76	3.746	34	30	0.014	4	-42	0	7.5
2022-10-04 10:00:18	56	344	-14.8	3.765	3.752	34	30	0.013	4	0	0	1.2
2022-10-04 10:00:38	56	344	-13.6	3.765	3.752	34	30	0.013	4	0	-1	0.1
2022-10-04 10:00:58	57	345	-13.7	3.767	3.754	34	30	0.013	4	1	0	0.5
2022-10-04 10:01:18	57	345	-14.2	3.768	3.755	34	30	0.013	4	0	0	119.9
2022-10-04 10:01:38	57	346	-134.1	3.777	3.762	34	30	0.015	4	0	0	2.3
2022-10-04 10:01:58	57	351	-136.4	3.839	3.822	35	30	0.017	5	0	-1	0.5
2022-10-04 10:02:18	58	352	-135.9	3.852	3.833	35	30	0.019	5	1	0	0.3
2022-10-04 10:02:38	58	353	-136.2	3.861	3.842	35	30	0.019	5	0	-1	17.4
2022-10-04 10:02:58	59	353	-118.8	3.861	3.842	35	30	0.019	5	1	0	0
2022-10-04 10:03:18	59	354	-118.8	3.868	3.848	35	30	0.02	5	0	-1	0.1
2022-10-04 10:03:38	60	354	-118.9	3.875	3.854	35	30	0.021	5	1	0	0.1
2022-10-04 10:03:58	60	355	-119	3.882	3.86	35	31	0.022	4	0	0	0.1
2022-10-04 10:04:18	60	356	-118.9	3.887	3.865	35	31	0.022	4	0	-1	0.2
2022-10-04 10:04:38	61	356	-118.7	3.894	3.871	35	31	0.023	4	1	0	0.3
2022-10-04 10:04:58	61	357	-119	3.9	3.88	35	31	0.02	4	0	-1	0.1
2022-10-04 10:05:18	62	357	-118.9	3.905	3.886	35	31	0.019	4	1	0	3.1
2022-10-04 10:05:38	62	358	-122	3.913	3.893	35	31	0.02	4	0	0	0.3
2022-10-04 10:05:58	62	358	-121.7	3.917	3.899	35	31	0.018	4	0	-1	0.5
2022-10-04 10:06:18	63	359	-122.2	3.923	3.904	35	30	0.019	5	1	0	0.3
2022-10-04 10:06:38	63	359	-121.9	3.928	3.909	35	30	0.019	5	0	-1	2.1
2022-10-04 10:06:58	64	360	-119.8	3.933	3.914	35	30	0.019	5	1	0	1.4
2022-10-04 10:07:18	64	360	-118.4	3.936	3.919	35	30	0.017	5	0	-1	0.5
2022-10-04 10:07:38	65	361	-118.9	3.942	3.924	35	30	0.018	5	1	0	0.1
2022-10-04 10:07:58	65	361	-118.8	3.947	3.928	35	30	0.019	5	0	-1	0.1
2022-10-04 10:08:18	66	362	-118.9	3.952	3.934	35	30	0.018	5	1	0	0.1
2022-10-04 10:08:38	66	362	-119	3.956	3.939	35	30	0.017	5	0	0	0
2022-10-04 10:08:58	66	362	-119	3.961	3.944	35	30	0.017	5	0	-1	0.3
2022-10-04 10:09:18	67	363	-118.7	3.966	3.949	35	30	0.017	5	1	0	0.5
2022-10-04 10:09:38	67	363	-119.2	3.971	3.954	35	30	0.017	5	0	-1	0.3
2022-10-04 10:09:58	68	364	-118.9	3.977	3.958	35	30	0.019	5	1	0	0
2022-10-04 10:10:18	68	364	-118.9	3.981	3.964	35	30	0.017	5	0	-1	0.1
2022-10-04 10:10:38	69	365	-119	3.985	3.968	35	30	0.017	5	1	0	0
2022-10-04 10:10:58	69	365	-119	3.99	3.973	35	30	0.017	5	0	0	0.2
2022-10-04 10:11:18	69	366	-119.2	3.995	3.977	35	30	0.018	5	0	-1	0.9
2022-10-04 10:11:38	70	366	-120.1	4	3.983	35	30	0.017	5	1	0	0.3
2022-10-04 10:11:58	70	366	-119.8	4.005	3.988	35	30	0.017	5	0	-1	0
2022-10-04 10:12:18	71	367	-119.8	4.01	3.992	35	30	0.018	5	1	0	0.1
2022-10-04 10:12:38	71	367	-119.9	4.015	3.998	35	30	0.017	5	0	-1	0.2
2022-10-04 10:12:58	72	368	-119.7	4.019	4.003	35	30	0.016	5	1	0	0
2022-10-04 10:13:18	72	368	-119.7	4.025	4.007	35	30	0.018	5	0	-1	0
2022-10-04 10:13:38	73	369	-119.7	4.029	4.012	35	30	0.017	5	1	0	0.2
2022-10-04 10:13:58	73	369	-119.9	4.034	4.017	35	30	0.017	5	0	0	0.4
2022-10-04 10:14:18	73	370	-120.3	4.039	4.022	35	30	0.017	5	0	-1	0.4
2022-10-04 10:14:38	74	370	-119.9	4.044	4.027	35	30	0.017	5	1	0	0.2
2022-10-04 10:14:58	74	370	-119.7	4.049	4.032	35	30	0.017	5	0	-1	0.1
2022-10-04 10:15:18	75	371	-119.8	4.055	4.036	35	30	0.019	5	1	0	0
2022-10-04 10:15:38	75	372	-119.8	4.058	4.043	34	30	0.015	4	0	-1	0.4
2022-10-04 10:15:58	76	372	-120.2	4.064	4.047	34	30	0.017	4	1	0	0.1
2022-10-04 10:16:18	76	372	-120.1	4.07	4.052	34	29	0.018	5	0	-1	0.1
2022-10-04 10:16:38	77	373	-120.2	4.074	4.056	34	29	0.018	5	1	0	35
2022-10-04 10:16:58	77	372	-85.2	4.065	4.049	34	29	0.016	5	0	0	0
2022-10-04 10:17:18	77	372	-85.2	4.063	4.047	34	29	0.016	5	0	-1	0
2022-10-04 10:17:38	78	372	-85.2	4.065	4.049	34	29	0.016	5	1	0	0
2022-10-04 10:17:58	78	372	-85.2	4.068	4.052	34	29	0.016	5	0	0	0.2
2022-10-04 10:18:18	78	372	-85.4	4.07	4.055	34	29	0.015	5	0	-1	0.2
2022-10-04 10:18:38	79	373	-85.2	4.075	4.058	34	29	0.017	5	1	0	0.1
2022-10-04 10:18:58	79	373	-85.1	4.078	4.062	34	29	0.016	5	0	0	0.1
2022-10-04 10:19:18	79	373	-85	4.081	4.063	34	29	0.018	5	0	0	0
2022-10-04 10:19:38	79	374	-85	4.085	4.068	34	29	0.017	5	0	-1	0.1
2022-10-04 10:19:58	80	374	-85.1	4.088	4.072	33	29	0.016	4	1	0	0
2022-10-04 10:20:18	80	374	-85.1	4.092	4.076	33	29	0.016	4	0	0	0.1
2022-10-04 10:20:38	80	375	-85	4.096	4.079	33	29	0.017	4	0	-1	0
2022-10-04 10:20:58	81	375	-85	4.099	4.082	33	28	0.017	5	1	0	0
2022-10-04 10:21:18	81	375	-85	4.102	4.086	33	28	0.016	5	0	0	0.4
2022-10-04 10:21:38	81	376	-85.4	4.107	4.089	33	28	0.018	5	0	-1	0
2022-10-04 10:21:58	82	376	-85.4	4.11	4.094	33	28	0.016	5	1	0	0.4
2022-10-04 10:22:18	82	376	-85	4.115	4.097	33	28	0.018	5	0	0	0.2
2022-10-04 10:22:38	82	377	-85.2	4.118	4.102	33	28	0.016	5	0	-1	0.2
2022-10-04 10:22:58	83	377	-85.4	4.122	4.105	33	28	0.017	5	1	0	0.2
2022-10-04 10:23:18	83	377	-85.2	4.125	4.107	33	28	0.018	5	0	0	0
2022-10-04 10:23:38	83	378	-85.2	4.13	4.112	33	28	0.018	5	0	-1	0
2022-10-04 10:23:58	84	378	-85.2	4.133	4.117	33	28	0.016	5	1	0	0.2
2022-10-04 10:24:18	84	378	-85.4	4.137	4.12	33	28	0.017	5	0	0	0.2
2022-10-04 10:24:38	84	379	-85.2	4.141	4.123	33	28	0.018	5	0	-1	0
2022-10-04 10:24:58	85	379	-85.2	4.144	4.128	32	28	0.016	4	1	0	0.3
2022-10-04 10:25:18	85	380	-85.5	4.148	4.132	32	28	0.016	4	0	0	0.3
2022-10-04 10:25:38	85	380	-85.2	4.152	4.136	32	28	0.016	4	0	-1	0.3
2022-10-04 10:25:58	86	380	-85.5	4.155	4.14	32	28	0.015	4	1	0	0
2022-10-04 10:26:18	86	381	-85.5	4.16	4.143	32	27	0.017	5	0	0	0
2022-10-04 10:26:38	86	381	-85.5	4.163	4.147	32	27	0.016	5	0	-1	0
2022-10-04 10:26:58	87	381	-85.5	4.166	4.151	32	27	0.015	5	1	0	0
2022-10-04 10:27:18	87	382	-85.5	4.171	4.154	32	27	0.017	5	0	0	0.1
2022-10-04 10:27:38	87	382	-85.6	4.174	4.158	32	27	0.016	5	0	-1	0
2022-10-04 10:27:58	88	382	-85.6	4.178	4.163	32	27	0.015	5	1	0	0.2
2022-10-04 10:28:18	88	383	-85.4	4.182	4.165	32	27	0.017	5	0	0	0.1
2022-10-04 10:28:38	88	383	-85.5	4.186	4.169	32	27	0.017	5	0	0	29.6
2022-10-04 10:28:58	88	382	-55.9	4.176	4.16	32	27	0.016	5	0	-1	0
2022-10-04 10:29:18	89	382	-55.9	4.173	4.159	32	27	0.014	5	1	0	0
2022-10-04 10:29:38	89	382	-55.9	4.174	4.158	32	27	0.016	5	0	0	0.3
2022-10-04 10:29:58	89	382	-56.2	4.175	4.16	32	27	0.015	5	0	0	0.3
2022-10-04 10:30:18	89	382	-55.9	4.177	4.161	31	27	0.016	4	0	-1	0.2
2022-10-04 10:30:38	90	382	-56.1	4.179	4.163	31	27	0.016	4	1	0	0
2022-10-04 10:30:58	90	382	-56.1	4.18	4.165	31	27	0.015	4	0	0	0.1
2022-10-04 10:31:18	90	383	-56.2	4.181	4.166	31	27	0.015	4	0	0	0.5
2022-10-04 10:31:38	90	383	-55.7	4.184	4.168	31	26	0.016	5	0	-1	0.2
2022-10-04 10:31:58	91	383	-55.9	4.187	4.171	31	26	0.016	5	1	0	0.3
2022-10-04 10:32:18	91	383	-56.2	4.189	4.173	31	26	0.016	5	0	0	0.1
2022-10-04 10:32:38	91	383	-56.3	4.191	4.176	31	26	0.015	5	0	0	0.2
2022-10-04 10:32:58	91	383	-56.1	4.194	4.178	31	26	0.016	5	0	0	0
2022-10-04 10:33:18	91	384	-56.1	4.196	4.18	31	26	0.016	5	0	-1	0.2
2022-10-04 10:33:38	92	384	-55.9	4.198	4.183	31	26	0.015	5	1	0	0
2022-10-04 10:33:58	92	384	-55.9	4.2	4.184	31	26	0.016	5	0	0	0.2
2022-10-04 10:34:18	92	384	-56.1	4.202	4.187	31	26	0.015	5	0	0	0.3
2022-10-04 10:34:38	92	385	-55.8	4.205	4.19	31	26	0.015	5	0	0	0.4
2022-10-04 10:34:58	92	385	-56.2	4.206	4.192	31	26	0.014	5	0	-1	31.5
2022-10-04 10:35:18	93	383	-24.7	4.194	4.18	30	26	0.014	4	1	0	0.1
2022-10-04 10:35:38	93	383	-24.8	4.191	4.175	30	26	0.016	4	0	0	0.1
2022-10-04 10:35:58	93	383	-24.7	4.189	4.174	30	26	0.015	4	0	0	1
2022-10-04 10:36:18	93	383	-23.7	4.188	4.175	30	26	0.013	4	0	0	1.6
2022-10-04 10:36:38	93	383	-22.1	4.188	4.172	30	25	0.016	5	0	0	0.5
2022-10-04 10:36:58	93	383	-21.6	4.187	4.171	30	25	0.016	5	0	0	0.4
2022-10-04 10:37:18	93	383	-21.2	4.187	4.172	30	25	0.015	5	0	-1	0.1
2022-10-04 10:37:38	94	383	-21.1	4.187	4.172	30	25	0.015	5	1	0	0
2022-10-04 10:37:58	94	383	-21.1	4.188	4.172	30	25	0.016	5	0	0	0.2
2022-10-04 10:38:18	94	383	-20.9	4.187	4.173	30	25	0.014	5	0	0	0
2022-10-04 10:38:38	94	383	-20.9	4.188	4.172	30	25	0.016	5	0	0	0
2022-10-04 10:38:58	94	383	-20.9	4.188	4.175	30	25	0.013	5	0	59	4.9
2022-10-04 22:25:28	35	333	-16	3.644	3.637	37	32	0.007	5	-59	0	1.5
2022-10-04 22:25:48	35	334	-14.5	3.645	3.638	37	32	0.007	5	0	0	1.1
2022-10-04 22:26:08	35	334	-13.4	3.646	3.639	37	32	0.007	5	0	0	0
2022-10-04 22:26:28	35	334	-13.4	3.646	3.639	37	32	0.007	5	0	0	0.3
2022-10-04 22:26:48	35	334	-13.7	3.647	3.64	37	32	0.007	5	0	0	5.8
2022-10-04 22:27:08	35	334	-19.5	3.649	3.643	37	32	0.006	5	0	0	98
2022-10-04 22:27:28	35	338	-117.5	3.696	3.687	37	32	0.009	5	0	-1	0.8
2022-10-04 22:27:48	36	339	-118.3	3.706	3.694	37	32	0.012	5	1	0	0
2022-10-04 22:28:08	36	340	-118.3	3.71	3.7	37	32	0.01	5	0	0	0
2022-10-04 22:28:28	36	340	-118.3	3.714	3.704	37	32	0.01	5	0	-1	0.5
2022-10-04 22:28:48	37	340	-117.8	3.717	3.707	37	32	0.01	5	1	0	0.6
2022-10-04 22:29:08	37	341	-118.4	3.719	3.71	37	32	0.009	5	0	-1	0.1
2022-10-04 22:29:28	38	341	-118.5	3.722	3.711	37	32	0.011	5	1	0	0.2
2022-10-04 22:29:48	38	341	-118.3	3.723	3.713	37	32	0.01	5	0	0	0.2
2022-10-04 22:30:08	38	341	-118.5	3.726	3.716	37	32	0.01	5	0	-1	0.2
2022-10-04 22:30:28	39	342	-118.7	3.728	3.718	37	32	0.01	5	1	0	0.2
2022-10-04 22:30:48	39	342	-118.9	3.73	3.72	37	32	0.01	5	0	-1	0.2
2022-10-04 22:31:08	40	342	-118.7	3.733	3.722	37	32	0.011	5	1	0	0
2022-10-04 22:31:28	40	342	-118.7	3.737	3.725	37	32	0.012	5	0	0	0
2022-10-04 22:31:48	40	342	-118.7	3.737	3.727	37	32	0.01	5	0	-1	0.1
2022-10-04 22:32:08	41	342	-118.8	3.74	3.729	37	32	0.011	5	1	0	0.3
2022-10-04 22:32:28	41	343	-118.5	3.742	3.732	37	32	0.01	5	0	-1	0.2
2022-10-04 22:32:48	42	343	-118.7	3.745	3.734	37	32	0.011	5	1	0	0.9
2022-10-04 22:33:08	42	343	-119.6	3.748	3.737	37	32	0.011	5	0	0	0.3
2022-10-04 22:33:28	42	343	-119.3	3.749	3.739	37	32	0.01	5	0	-1	0.4
2022-10-04 22:33:48	43	344	-119.7	3.752	3.742	37	32	0.01	5	1	0	0.1
2022-10-04 22:34:08	43	344	-119.8	3.755	3.744	37	32	0.011	5	0	-1	0.1
2022-10-04 22:34:28	44	344	-119.7	3.757	3.747	37	32	0.01	5	1	0	0.1
2022-10-04 22:34:48	44	344	-119.8	3.76	3.75	37	32	0.01	5	0	0	0.1
2022-10-04 22:35:08	44	345	-119.7	3.763	3.753	37	32	0.01	5	0	-1	1.3
2022-10-04 22:35:28	45	344	-118.4	3.762	3.75	37	32	0.012	5	1	0	1.2
2022-10-04 22:35:48	45	345	-119.6	3.766	3.754	37	32	0.012	5	0	-1	0.2
2022-10-04 22:36:08	46	345	-119.8	3.77	3.757	37	32	0.013	5	1	0	0.1
2022-10-04 22:36:28	46	346	-119.7	3.774	3.762	37	32	0.012	5	0	0	0.1
2022-10-04 22:36:48	46	346	-119.6	3.777	3.765	37	32	0.012	5	0	-1	0.2
2022-10-04 22:37:08	47	346	-119.8	3.78	3.768	37	32	0.012	5	1	0	0.2
2022-10-04 22:37:28	47	346	-119.6	3.783	3.771	37	32	0.012	5	0	-1	0.1
2022-10-04 22:37:48	48	347	-119.7	3.786	3.773	37	31	0.013	6	1	0	0.1
2022-10-04 22:38:08	48	347	-119.6	3.789	3.778	37	31	0.011	6	0	-1	0.3
2022-10-04 22:38:28	49	347	-119.3	3.792	3.78	37	31	0.012	6	1	0	0.4
2022-10-04 22:38:48	49	347	-119.7	3.796	3.784	36	31	0.012	5	0	0	0
2022-10-04 22:39:08	49	348	-119.7	3.799	3.787	36	31	0.012	5	0	-1	0.1
2022-10-04 22:39:28	50	348	-119.6	3.802	3.789	36	31	0.013	5	1	0	0.2
2022-10-04 22:39:48	50	349	-119.4	3.806	3.793	36	31	0.013	5	0	-1	0
2022-10-04 22:40:08	51	349	-119.4	3.809	3.797	36	31	0.012	5	1	0	0.1
2022-10-04 22:40:28	51	349	-119.3	3.813	3.801	36	31	0.012	5	0	-1	0.1
2022-10-04 22:40:48	52	349	-119.4	3.817	3.804	36	31	0.013	5	1	0	0.2
2022-10-04 22:41:08	52	350	-119.6	3.82	3.807	36	31	0.013	5	0	0	0.2
2022-10-04 22:41:28	52	350	-119.4	3.823	3.81	36	31	0.013	5	0	-1	0
2022-10-04 22:41:48	53	350	-119.4	3.827	3.814	36	31	0.013	5	1	0	0.2
2022-10-04 22:42:08	53	351	-119.6	3.83	3.818	36	31	0.012	5	0	-1	0.2
2022-10-04 22:42:28	54	351	-119.8	3.833	3.821	36	31	0.012	5	1	0	0
2022-10-04 22:42:48	54	351	-119.8	3.838	3.824	36	31	0.014	5	0	-1	0.2
2022-10-04 22:43:08	55	352	-119.6	3.841	3.828	36	31	0.013	5	1	0	0.1
2022-10-04 22:43:28	55	352	-119.7	3.845	3.831	36	31	0.014	5	0	0	0.1
2022-10-04 22:43:48	55	352	-119.6	3.848	3.835	36	31	0.013	5	0	-1	0.2
2022-10-04 22:44:08	56	353	-119.4	3.852	3.839	36	31	0.013	5	1	0	0.3
2022-10-04 22:44:28	56	353	-119.7	3.856	3.842	36	31	0.014	5	0	-1	0
2022-10-04 22:44:48	57	353	-119.7	3.86	3.846	36	31	0.014	5	1	0	0.1
2022-10-04 22:45:08	57	354	-119.6	3.864	3.85	36	31	0.014	5	0	-1	0.3
2022-10-04 22:45:28	58	354	-119.9	3.869	3.855	36	31	0.014	5	1	0	0.2
2022-10-04 22:45:48	58	354	-119.7	3.872	3.857	36	31	0.015	5	0	0	0
2022-10-04 22:46:08	58	355	-119.7	3.876	3.862	36	31	0.014	5	0	-1	0
2022-10-04 22:46:28	59	355	-119.7	3.88	3.867	36	31	0.013	5	1	0	0.1
2022-10-04 22:46:48	59	355	-119.6	3.885	3.87	36	31	0.015	5	0	-1	0.1
2022-10-04 22:47:08	60	356	-119.7	3.889	3.873	36	31	0.016	5	1	0	0.1
2022-10-04 22:47:28	60	356	-119.8	3.893	3.878	36	31	0.015	5	0	-1	0.1
2022-10-04 22:47:48	61	357	-119.7	3.897	3.883	36	31	0.014	5	1	0	0.1
2022-10-04 22:48:08	61	357	-119.8	3.903	3.886	36	31	0.017	5	0	0	0.1
2022-10-04 22:48:28	61	358	-119.7	3.906	3.89	36	31	0.016	5	0	-1	0.5
2022-10-04 22:48:48	62	358	-120.2	3.91	3.895	36	31	0.015	5	1	0	0.5
2022-10-04 22:49:08	62	358	-119.7	3.915	3.9	36	31	0.015	5	0	-1	0.1
2022-10-04 22:49:28	63	359	-119.6	3.919	3.904	36	31	0.015	5	1	0	0.1
2022-10-04 22:49:48	63	359	-119.7	3.925	3.908	36	31	0.017	5	0	-1	0.1
2022-10-04 22:50:08	64	360	-119.6	3.928	3.912	36	31	0.016	5	1	0	0.1
2022-10-04 22:50:28	64	360	-119.7	3.933	3.917	36	31	0.016	5	0	0	0
2022-10-04 22:50:48	64	360	-119.7	3.938	3.922	36	31	0.016	5	0	-1	0.3
2022-10-04 22:51:08	65	361	-119.4	3.942	3.927	36	31	0.015	5	1	0	0
2022-10-04 22:51:28	65	361	-119.4	3.947	3.931	36	31	0.016	5	0	-1	0.4
2022-10-04 22:51:48	66	362	-119.8	3.952	3.936	36	31	0.016	5	1	0	0.1
2022-10-04 22:52:08	66	362	-119.7	3.956	3.94	36	31	0.016	5	0	-1	0.1
2022-10-04 22:52:28	67	363	-119.6	3.96	3.945	36	31	0.015	5	1	0	0
2022-10-04 22:52:48	67	363	-119.6	3.966	3.951	36	31	0.015	5	0	0	0.1
2022-10-04 22:53:08	67	363	-119.7	3.97	3.955	36	31	0.015	5	0	-1	0.1
2022-10-04 22:53:28	68	364	-119.8	3.975	3.959	36	31	0.016	5	1	0	0.1
2022-10-04 22:53:48	68	364	-119.9	3.98	3.963	36	31	0.017	5	0	-1	0.1
2022-10-04 22:54:08	69	365	-119.8	3.985	3.967	36	31	0.018	5	1	0	0.1
2022-10-04 22:54:28	69	365	-119.7	3.989	3.973	36	31	0.016	5	0	-1	0.1
2022-10-04 22:54:48	70	366	-119.8	3.994	3.978	36	31	0.016	5	1	0	0.5
2022-10-04 22:55:08	70	366	-119.3	3.999	3.983	36	31	0.016	5	0	-1	0.3
2022-10-04 22:55:28	71	366	-119.6	4.004	3.988	36	31	0.016	5	1	0	0.2
2022-10-04 22:55:48	71	367	-119.8	4.009	3.991	36	31	0.018	5	0	0	0.1
2022-10-04 22:56:08	71	367	-119.9	4.013	3.996	35	31	0.017	4	0	-1	0.1
2022-10-04 22:56:28	72	368	-119.8	4.018	4	35	31	0.018	4	1	0	0.2
2022-10-04 22:56:48	72	368	-119.6	4.023	4.006	35	31	0.017	4	0	-1	0.3
2022-10-04 22:57:08	73	369	-119.9	4.028	4.012	35	31	0.016	4	1	0	0.1
2022-10-04 22:57:28	73	369	-119.8	4.033	4.015	35	31	0.018	4	0	-1	0.4
2022-10-04 22:57:48	74	370	-120.2	4.037	4.022	35	31	0.015	4	1	0	0.4
2022-10-04 22:58:08	74	370	-119.8	4.042	4.025	35	31	0.017	4	0	0	0
2022-10-04 22:58:28	74	370	-119.8	4.048	4.03	35	31	0.018	4	0	-1	0.2
2022-10-04 22:58:48	75	371	-119.6	4.052	4.036	35	31	0.016	4	1	0	0.2
2022-10-04 22:59:08	75	371	-119.8	4.058	4.041	35	31	0.017	4	0	-1	0.1
2022-10-04 22:59:28	76	372	-119.9	4.062	4.047	35	31	0.015	4	1	0	0.2
2022-10-04 22:59:48	76	372	-120.1	4.067	4.05	35	31	0.017	4	0	-1	0
2022-10-04 23:00:08	77	373	-120.1	4.073	4.056	35	31	0.017	4	1	0	0.2
2022-10-04 23:00:28	77	373	-119.9	4.076	4.06	35	31	0.016	4	0	0	34.9
2022-10-04 23:00:48	77	372	-85	4.064	4.048	35	31	0.016	4	0	-1	0.3
2022-10-04 23:01:08	78	372	-84.7	4.065	4.049	35	31	0.016	4	1	0	0.3
2022-10-04 23:01:28	78	372	-85	4.067	4.049	35	30	0.018	5	0	0	0
2022-10-04 23:01:48	78	372	-85	4.069	4.054	35	30	0.015	5	0	-1	0
2022-10-04 23:02:08	79	373	-85	4.074	4.056	35	30	0.018	5	1	0	0.1
2022-10-04 23:02:28	79	373	-84.9	4.076	4.06	35	30	0.016	5	0	0	0.1
2022-10-04 23:02:48	79	373	-85	4.08	4.064	34	30	0.016	4	0	-1	0.1
2022-10-04 23:03:08	80	374	-84.9	4.084	4.067	34	30	0.017	4	1	0	0.1
2022-10-04 23:03:28	80	374	-85	4.087	4.071	34	30	0.016	4	0	0	0.1
2022-10-04 23:03:48	80	374	-84.9	4.09	4.074	34	30	0.016	4	0	-1	0
2022-10-04 23:04:08	81	375	-84.9	4.094	4.078	34	30	0.016	4	1	0	0
2022-10-04 23:04:28	81	375	-84.9	4.097	4.081	34	30	0.016	4	0	0	0.1
2022-10-04 23:04:48	81	375	-85	4.101	4.085	34	30	0.016	4	0	-1	0
2022-10-04 23:05:08	82	376	-85	4.105	4.088	34	30	0.017	4	1	0	0
2022-10-04 23:05:28	82	376	-85	4.109	4.093	34	30	0.016	4	0	0	0.1
2022-10-04 23:05:48	82	376	-85.1	4.112	4.095	34	30	0.017	4	0	-1	0
2022-10-04 23:06:08	83	377	-85.1	4.117	4.099	34	29	0.018	5	1	0	0.1
2022-10-04 23:06:28	83	377	-85.2	4.119	4.103	34	29	0.016	5	0	0	0.1
2022-10-04 23:06:48	83	377	-85.1	4.123	4.107	34	29	0.016	5	0	0	0.1
2022-10-04 23:07:08	83	378	-85	4.127	4.111	34	29	0.016	5	0	-1	0.1
2022-10-04 23:07:28	84	378	-85.1	4.131	4.115	34	29	0.016	5	1	0	0.1
2022-10-04 23:07:48	84	378	-85	4.136	4.118	33	29	0.018	4	0	0	0
2022-10-04 23:08:08	84	379	-85	4.138	4.122	33	29	0.016	4	0	-1	0
2022-10-04 23:08:28	85	379	-85	4.142	4.125	33	29	0.017	4	1	0	0.1
2022-10-04 23:08:48	85	379	-85.1	4.145	4.129	33	29	0.016	4	0	0	0
2022-10-04 23:09:08	85	380	-85.1	4.149	4.134	33	29	0.015	4	0	-1	0
2022-10-04 23:09:28	86	380	-85.1	4.153	4.137	33	29	0.016	4	1	0	0.3
2022-10-04 23:09:48	86	380	-85.4	4.157	4.141	33	29	0.016	4	0	0	0.3
2022-10-04 23:10:08	86	381	-85.1	4.16	4.144	33	29	0.016	4	0	-1	0.1
2022-10-04 23:10:28	87	381	-85.2	4.163	4.148	33	29	0.015	4	1	0	2
2022-10-04 23:10:48	87	381	-87.2	4.169	4.153	33	29	0.016	4	0	0	0
2022-10-04 23:11:08	87	382	-87.2	4.172	4.158	33	29	0.014	4	0	-1	0.1
2022-10-04 23:11:28	88	382	-87.3	4.177	4.162	33	28	0.015	5	1	0	2.8
2022-10-04 23:11:48	88	382	-84.5	4.179	4.163	33	28	0.016	5	0	0	0.5
2022-10-04 23:12:08	88	383	-84	4.183	4.166	33	28	0.017	5	0	-1	0.1
2022-10-04 23:12:28	89	383	-84.1	4.186	4.171	33	28	0.015	5	1	0	30
2022-10-04 23:12:48	89	382	-54.1	4.177	4.162	33	28	0.015	5	0	0	0.4
2022-10-04 23:13:08	89	382	-54.5	4.175	4.159	32	28	0.016	4	0	0	0.2
2022-10-04 23:13:28	89	382	-54.7	4.175	4.159	32	28	0.016	4	0	-1	0.2
2022-10-04 23:13:48	90	382	-54.5	4.175	4.16	32	28	0.015	4	1	0	0.1
2022-10-04 23:14:08	90	382	-54.4	4.176	4.16	32	28	0.016	4	0	0	0.1
2022-10-04 23:14:28	90	382	-54.5	4.178	4.163	32	28	0.015	4	0	0	0
2022-10-04 23:14:48	90	382	-54.5	4.18	4.164	32	28	0.016	4	0	0	0.2
2022-10-04 23:15:08	90	383	-54.7	4.182	4.167	32	28	0.015	4	0	-1	0.9
2022-10-04 23:15:28	91	383	-55.6	4.185	4.169	32	28	0.016	4	1	0	0.2
2022-10-04 23:15:48	91	383	-55.4	4.186	4.172	32	28	0.014	4	0	0	0.3
2022-10-04 23:16:08	91	383	-55.7	4.189	4.173	32	27	0.016	5	0	0	0.1
2022-10-04 23:16:28	91	383	-55.6	4.192	4.175	32	27	0.017	5	0	-1	0.3
2022-10-04 23:16:48	92	384	-55.3	4.194	4.179	32	27	0.015	5	1	0	0.1
2022-10-04 23:17:08	92	384	-55.4	4.196	4.181	32	27	0.015	5	0	0	0.1
2022-10-04 23:17:28	92	384	-55.3	4.198	4.182	32	27	0.016	5	0	0	0.3
2022-10-04 23:17:48	92	384	-55.6	4.2	4.186	31	27	0.014	4	0	0	0.2
2022-10-04 23:18:08	92	384	-55.4	4.203	4.187	31	27	0.016	4	0	-1	0
2022-10-04 23:18:28	93	385	-55.4	4.204	4.191	31	27	0.013	4	1	0	0.2
2022-10-04 23:18:48	93	385	-55.2	4.207	4.192	31	27	0.015	4	0	0	31.9
2022-10-04 23:19:08	93	383	-23.3	4.193	4.178	31	27	0.015	4	0	0	0.4
2022-10-04 23:19:28	93	383	-23.7	4.191	4.175	31	27	0.016	4	0	0	0.1
2022-10-04 23:19:48	93	383	-23.8	4.188	4.174	31	27	0.014	4	0	0	0.2
2022-10-04 23:20:08	93	383	-23.6	4.188	4.174	31	26	0.014	5	0	0	0.2
2022-10-04 23:20:28	93	383	-23.8	4.189	4.175	31	26	0.014	5	0	-1	0.2
2022-10-04 23:20:48	94	383	-23.6	4.188	4.175	31	26	0.013	5	1	0	0.1
2022-10-04 23:21:08	94	383	-23.7	4.189	4.175	31	26	0.014	5	0	0	0.1
2022-10-04 23:21:28	94	383	-23.8	4.189	4.174	31	26	0.015	5	0	0	0.1
2022-10-04 23:21:48	94	383	-23.9	4.19	4.176	30	26	0.014	4	0	0	0.2
2022-10-04 23:22:08	94	383	-24.1	4.192	4.177	30	26	0.015	4	0	0	0.3
2022-10-04 23:22:28	94	383	-23.8	4.192	4.178	30	26	0.014	4	0	0	0
2022-10-04 23:22:48	94	383	-23.8	4.193	4.178	30	26	0.015	4	0	0	0.3
2022-10-04 23:23:08	94	383	-24.1	4.193	4.18	30	26	0.013	4	0	-1	0.2
2022-10-04 23:23:28	95	384	-24.3	4.194	4.179	30	25	0.015	5	1	0	0.1
2022-10-04 23:23:48	95	384	-24.2	4.194	4.18	30	25	0.014	5	0	0	0
2022-10-04 23:24:08	95	384	-24.2	4.196	4.18	30	25	0.016	5	0	0	0.1
2022-10-04 23:24:28	95	384	-24.3	4.197	4.182	30	25	0.015	5	0	0	0.1
2022-10-04 23:24:48	95	384	-24.2	4.198	4.184	30	25	0.014	5	0	0	0
2022-10-04 23:25:08	95	384	-24.2	4.199	4.185	30	25	0.014	5	0	0	0
2022-10-04 23:25:28	95	384	-24.2	4.198	4.184	30	25	0.014	5	0	0	1.3
2022-10-04 23:25:48	95	384	-25.5	4.201	4.186	30	25	0.015	5	0	-1	0.1
2022-10-04 23:26:08	96	384	-25.6	4.203	4.188	29	25	0.015	4	1	0	0.1
2022-10-04 23:26:28	96	384	-25.5	4.203	4.188	29	25	0.015	4	0	0	0.1
2022-10-04 23:26:48	96	384	-25.6	4.205	4.19	29	25	0.015	4	0	0	0
2022-10-04 23:27:08	96	384	-25.6	4.205	4.191	29	25	0.014	4	0	0	0
2022-10-04 23:27:28	96	385	-25.6	4.206	4.193	29	25	0.013	4	0	0	0
2022-10-04 23:27:48	96	385	-25.6	4.207	4.193	29	25	0.014	4	0	0	0
2022-10-04 23:28:08	96	385	-25.6	4.207	4.194	29	24	0.013	5	0	0	0
2022-10-04 23:28:28	96	385	-25.6	4.209	4.195	29	24	0.014	5	0	-1	0
2022-10-04 23:28:48	97	385	-25.6	4.21	4.195	29	24	0.015	5	1	0	0
2022-10-04 23:29:08	97	385	-25.6	4.211	4.196	29	24	0.015	5	0	0	0
2022-10-04 23:29:28	97	385	-25.6	4.212	4.197	29	24	0.015	5	0	0	0
2022-10-04 23:29:48	97	385	-25.6	4.212	4.198	29	24	0.014	5	0	0	0
2022-10-04 23:30:08	97	385	-25.6	4.213	4.199	29	24	0.014	5	0	0	0
2022-10-04 23:30:28	97	386	-25.6	4.215	4.2	29	24	0.015	5	0	0	0
2022-10-04 23:30:48	97	386	-25.6	4.215	4.202	29	24	0.013	5	0	0	0.1
2022-10-04 23:31:08	97	386	-25.5	4.216	4.203	29	24	0.013	5	0	-1	0.1
2022-10-04 23:31:28	98	386	-25.6	4.217	4.204	29	24	0.013	5	1	0	0
2022-10-04 23:31:48	98	386	-25.6	4.219	4.204	29	24	0.015	5	0	0	0
2022-10-04 23:32:08	98	386	-25.6	4.218	4.205	29	24	0.013	5	0	0	0
2022-10-04 23:32:28	98	386	-25.6	4.22	4.207	29	24	0.013	5	0	0	0
2022-10-04 23:32:48	98	386	-25.6	4.221	4.206	29	24	0.015	5	0	51	9.2
2022-10-05 10:30:08	47	337	-16.4	3.689	3.681	34	30	0.008	4	-51	0	2.4
2022-10-05 10:30:28	47	338	-14	3.691	3.683	34	30	0.008	4	0	0	0.7
2022-10-05 10:30:48	47	338	-13.3	3.69	3.683	34	30	0.007	4	0	0	0
2022-10-05 10:31:08	47	338	-13.3	3.691	3.684	34	30	0.007	4	0	0	0.5
2022-10-05 10:31:28	47	338	-13.8	3.692	3.685	34	30	0.007	4	0	0	56.5
2022-10-05 10:31:48	47	340	-70.3	3.718	3.71	34	30	0.008	4	0	0	0.1
2022-10-05 10:32:08	47	341	-70.4	3.725	3.716	34	30	0.009	4	0	-1	27.9
2022-10-05 10:32:28	48	340	-42.5	3.714	3.706	34	30	0.008	4	1	0	90.5
2022-10-05 10:32:48	48	344	-133	3.752	3.741	34	30	0.011	4	0	0	0.1
2022-10-05 10:33:08	48	345	-133.1	3.765	3.752	34	30	0.013	4	0	-1	0
2022-10-05 10:33:28	49	345	-133.1	3.772	3.759	34	30	0.013	4	1	0	0.1
2022-10-05 10:33:48	49	346	-133.2	3.777	3.765	34	30	0.012	4	0	-1	0
2022-10-05 10:34:08	50	346	-133.2	3.782	3.77	34	30	0.012	4	1	0	0.2
2022-10-05 10:34:28	50	347	-133.4	3.786	3.774	34	30	0.012	4	0	0	0
2022-10-05 10:34:48	50	347	-133.4	3.79	3.778	34	30	0.012	4	0	-1	0
2022-10-05 10:35:08	51	347	-133.4	3.795	3.782	35	30	0.013	5	1	0	0.1
2022-10-05 10:35:28	51	348	-133.5	3.799	3.785	35	30	0.014	5	0	-1	0
2022-10-05 10:35:48	52	348	-133.5	3.803	3.79	35	30	0.013	5	1	0	0.4
2022-10-05 10:36:08	52	349	-133.1	3.807	3.793	35	30	0.014	5	0	-1	0.5
2022-10-05 10:36:28	53	349	-133.6	3.813	3.799	35	30	0.014	5	1	0	0.4
2022-10-05 10:36:48	53	349	-133.2	3.817	3.803	35	30	0.014	5	0	-1	0.3
2022-10-05 10:37:08	54	350	-133.5	3.823	3.808	35	30	0.015	5	1	0	0.1
2022-10-05 10:37:28	54	350	-133.4	3.827	3.812	35	30	0.015	5	0	-1	0
2022-10-05 10:37:48	55	351	-133.4	3.832	3.817	35	30	0.015	5	1	0	3.2
2022-10-05 10:38:08	55	351	-136.6	3.839	3.824	35	30	0.015	5	0	-1	0.5
2022-10-05 10:38:28	56	352	-136.1	3.844	3.829	35	30	0.015	5	1	0	0
2022-10-05 10:38:48	56	352	-136.1	3.85	3.834	35	30	0.016	5	0	-1	3
2022-10-05 10:39:08	57	353	-133.1	3.854	3.837	35	30	0.017	5	1	0	0.5
2022-10-05 10:39:28	57	353	-133.6	3.859	3.843	35	30	0.016	5	0	-1	0.1
2022-10-05 10:39:48	58	354	-133.5	3.864	3.849	35	30	0.015	5	1	0	0.3
2022-10-05 10:40:08	58	354	-133.8	3.87	3.853	35	30	0.017	5	0	0	17.7
2022-10-05 10:40:28	58	355	-116.1	3.874	3.858	35	30	0.016	5	0	-1	0.3
2022-10-05 10:40:48	59	354	-115.8	3.87	3.854	35	30	0.016	5	1	0	0.2
2022-10-05 10:41:08	59	354	-116	3.874	3.858	35	30	0.016	5	0	-1	0.1
2022-10-05 10:41:28	60	355	-116.1	3.878	3.862	35	30	0.016	5	1	0	0.3
2022-10-05 10:41:48	60	355	-115.8	3.882	3.867	35	30	0.015	5	0	0	0.4
2022-10-05 10:42:08	60	356	-116.2	3.886	3.871	35	30	0.015	5	0	-1	0.2
2022-10-05 10:42:28	61	356	-116	3.891	3.875	35	30	0.016	5	1	0	0.2
2022-10-05 10:42:48	61	357	-116.2	3.895	3.879	35	30	0.016	5	0	-1	0.4
2022-10-05 10:43:08	62	357	-115.8	3.901	3.885	35	30	0.016	5	1	0	1.1
2022-10-05 10:43:28	62	357	-116.9	3.904	3.888	35	30	0.016	5	0	-1	1.8
2022-10-05 10:43:48	63	358	-118.7	3.91	3.894	35	30	0.016	5	1	0	0.1
2022-10-05 10:44:08	63	358	-118.8	3.916	3.899	35	30	0.017	5	0	0	0
2022-10-05 10:44:28	63	359	-118.8	3.921	3.904	35	30	0.017	5	0	-1	3.2
2022-10-05 10:44:48	64	359	-115.6	3.922	3.906	35	30	0.016	5	1	0	0.2
2022-10-05 10:45:08	64	359	-115.8	3.927	3.91	35	30	0.017	5	0	-1	0.3
2022-10-05 10:45:28	65	360	-116.1	3.931	3.913	35	30	0.018	5	1	0	0
2022-10-05 10:45:48	65	360	-116.1	3.937	3.92	35	30	0.017	5	0	0	0.1
2022-10-05 10:46:08	65	361	-116	3.942	3.924	35	30	0.018	5	0	-1	0.1
2022-10-05 10:46:28	66	361	-116.1	3.945	3.928	35	30	0.017	5	1	0	0.1
2022-10-05 10:46:48	66	362	-116	3.951	3.933	35	30	0.018	5	0	-1	0.4
2022-10-05 10:47:08	67	362	-116.4	3.955	3.938	35	30	0.017	5	1	0	0.3
2022-10-05 10:47:28	67	362	-116.1	3.959	3.942	35	30	0.017	5	0	0	0.1
2022-10-05 10:47:48	67	363	-116.2	3.964	3.947	35	30	0.017	5	0	-1	0.7
2022-10-05 10:48:08	68	363	-116.9	3.969	3.953	35	30	0.016	5	1	0	1.9
2022-10-05 10:48:28	68	364	-118.8	3.975	3.957	35	30	0.018	5	0	-1	0.1
2022-10-05 10:48:48	69	364	-118.9	3.979	3.963	35	30	0.016	5	1	0	0
2022-10-05 10:49:08	69	365	-118.9	3.984	3.967	35	30	0.017	5	0	-1	3.1
2022-10-05 10:49:28	70	365	-115.8	3.987	3.97	35	30	0.017	5	1	0	0.3
2022-10-05 10:49:48	70	365	-116.1	3.992	3.974	35	30	0.018	5	0	0	0
2022-10-05 10:50:08	70	366	-116.1	3.997	3.981	35	30	0.016	5	0	-1	0.1
2022-10-05 10:50:28	71	366	-116	4.001	3.984	35	30	0.017	5	1	0	0.1
2022-10-05 10:50:48	71	367	-116.1	4.005	3.99	35	30	0.015	5	0	-1	0
2022-10-05 10:51:08	72	367	-116.1	4.01	3.994	35	30	0.016	5	1	0	0.5
2022-10-05 10:51:28	72	368	-116.6	4.015	3.998	35	30	0.017	5	0	-1	0.4
2022-10-05 10:51:48	73	368	-116.2	4.02	4.004	35	30	0.016	5	1	0	0.4
2022-10-05 10:52:08	73	368	-116.6	4.025	4.008	35	30	0.017	5	0	0	2.6
2022-10-05 10:52:28	73	369	-119.2	4.031	4.013	35	30	0.018	5	0	-1	0.4
2022-10-05 10:52:48	74	369	-118.8	4.035	4.019	35	30	0.016	5	1	0	0.1
2022-10-05 10:53:08	74	370	-118.9	4.04	4.023	34	30	0.017	4	0	-1	3.1
2022-10-05 10:53:28	75	370	-115.8	4.044	4.028	34	30	0.016	4	1	0	0.6
2022-10-05 10:53:48	75	371	-116.4	4.049	4.031	34	30	0.018	4	0	0	0.3
2022-10-05 10:54:08	75	371	-116.1	4.054	4.037	34	30	0.017	4	0	-1	0.1
2022-10-05 10:54:28	76	371	-116.2	4.058	4.04	34	30	0.018	4	1	0	0.3
2022-10-05 10:54:48	76	372	-116.5	4.063	4.046	34	30	0.017	4	0	-1	0.1
2022-10-05 10:55:08	77	372	-116.4	4.067	4.05	34	30	0.017	4	1	0	0.3
2022-10-05 10:55:28	77	373	-116.1	4.073	4.055	34	30	0.018	4	0	-1	0.3
2022-10-05 10:55:48	78	373	-116.4	4.077	4.06	34	30	0.017	4	1	0	34.9
2022-10-05 10:56:08	78	372	-81.5	4.064	4.048	34	30	0.016	4	0	0	0.2
2022-10-05 10:56:28	78	372	-81.3	4.065	4.048	34	30	0.017	4	0	-1	0.1
2022-10-05 10:56:48	79	372	-81.4	4.066	4.051	34	29	0.015	5	1	0	0.1
2022-10-05 10:57:08	79	372	-81.3	4.069	4.053	34	29	0.016	5	0	0	0.1
2022-10-05 10:57:28	79	373	-81.4	4.072	4.056	34	29	0.016	5	0	0	0.1
2022-10-05 10:57:48	79	373	-81.5	4.076	4.06	34	29	0.016	5	0	-1	0.2
2022-10-05 10:58:08	80	373	-81.3	4.078	4.063	34	29	0.015	5	1	0	2.7
2022-10-05 10:58:28	80	374	-84	4.083	4.067	34	29	0.016	5	0	0	0.1
2022-10-05 10:58:48	80	374	-84.1	4.087	4.07	34	29	0.017	5	0	-1	0.3
2022-10-05 10:59:08	81	374	-83.8	4.091	4.074	34	29	0.017	5	1	0	2.8
2022-10-05 10:59:28	81	374	-81	4.093	4.076	33	29	0.017	4	0	0	0.4
2022-10-05 10:59:48	81	375	-81.4	4.096	4.079	33	29	0.017	4	0	-1	0.2
2022-10-05 11:00:08	82	375	-81.2	4.099	4.083	33	29	0.016	4	1	0	0.1
2022-10-05 11:00:28	82	375	-81.3	4.103	4.087	33	29	0.016	4	0	0	0.2
2022-10-05 11:00:48	82	376	-81.5	4.106	4.09	33	29	0.016	4	0	0	0
2022-10-05 11:01:08	82	376	-81.5	4.11	4.093	33	29	0.017	4	0	-1	0
2022-10-05 11:01:28	83	376	-81.5	4.113	4.097	33	29	0.016	4	1	0	0.1
2022-10-05 11:01:48	83	377	-81.4	4.117	4.1	33	29	0.017	4	0	0	0.3
2022-10-05 11:02:08	83	377	-81.7	4.12	4.104	33	29	0.016	4	0	-1	0.2
2022-10-05 11:02:28	84	377	-81.5	4.124	4.107	33	28	0.017	5	1	0	0
2022-10-05 11:02:48	84	378	-81.5	4.127	4.111	33	28	0.016	5	0	0	2.6
2022-10-05 11:03:08	84	378	-84.1	4.132	4.116	33	28	0.016	5	0	-1	0.1
2022-10-05 11:03:28	85	378	-84	4.137	4.119	33	28	0.018	5	1	0	0.2
2022-10-05 11:03:48	85	379	-84.2	4.14	4.124	33	28	0.016	5	0	0	3
2022-10-05 11:04:08	85	379	-81.2	4.143	4.126	33	28	0.017	5	0	-1	0
2022-10-05 11:04:28	86	379	-81.2	4.147	4.13	33	28	0.017	5	1	0	0.2
2022-10-05 11:04:48	86	380	-81.4	4.15	4.133	33	28	0.017	5	0	0	0.1
2022-10-05 11:05:08	86	380	-81.5	4.153	4.137	33	28	0.016	5	0	0	0
2022-10-05 11:05:28	86	380	-81.5	4.156	4.141	33	28	0.015	5	0	-1	0.2
2022-10-05 11:05:48	87	381	-81.7	4.16	4.144	33	28	0.016	5	1	0	0.2
2022-10-05 11:06:08	87	381	-81.5	4.164	4.148	32	28	0.016	4	0	0	0.1
2022-10-05 11:06:28	87	381	-81.4	4.167	4.151	32	28	0.016	4	0	-1	1.7
2022-10-05 11:06:48	88	382	-83.1	4.171	4.155	32	28	0.016	4	1	0	1.1
2022-10-05 11:07:08	88	382	-84.2	4.176	4.159	32	28	0.017	4	0	0	0.1
2022-10-05 11:07:28	88	382	-84.1	4.179	4.164	32	28	0.015	4	0	-1	2.1
2022-10-05 11:07:48	89	383	-82	4.183	4.167	32	28	0.016	4	1	0	0.6
2022-10-05 11:08:08	89	383	-81.4	4.186	4.169	32	28	0.017	4	0	0	26.9
2022-10-05 11:08:28	89	382	-54.5	4.177	4.162	32	28	0.015	4	0	0	0.3
2022-10-05 11:08:48	89	382	-54.8	4.175	4.16	32	27	0.015	5	0	-1	0.3
2022-10-05 11:09:08	90	382	-54.5	4.175	4.16	32	27	0.015	5	1	0	3
2022-10-05 11:09:28	90	382	-51.5	4.175	4.158	32	27	0.017	5	0	0	0.6
2022-10-05 11:09:48	90	382	-52.1	4.176	4.16	32	27	0.016	5	0	0	2.3
2022-10-05 11:10:08	90	382	-54.4	4.179	4.163	32	27	0.016	5	0	0	0.1
2022-10-05 11:10:28	90	382	-54.5	4.181	4.165	32	27	0.016	5	0	-1	2.7
2022-10-05 11:10:48	91	382	-51.8	4.181	4.167	32	27	0.014	5	1	0	0.2
2022-10-05 11:11:08	91	383	-52	4.183	4.169	32	27	0.014	5	0	0	2.7
2022-10-05 11:11:28	91	383	-54.7	4.186	4.171	32	27	0.015	5	0	44	38.8
2022-10-05 21:18:38	47	337	-15.9	3.688	3.681	35	32	0.007	3	-44	0	2.1
2022-10-05 21:18:58	47	337	-13.8	3.689	3.682	35	32	0.007	3	0	0	0.1
2022-10-05 21:19:18	47	337	-13.7	3.69	3.683	35	32	0.007	3	0	0	0.1
2022-10-05 21:19:38	47	338	-13.6	3.692	3.683	35	32	0.009	3	0	0	0.1
2022-10-05 21:19:58	47	338	-13.7	3.691	3.684	35	32	0.007	3	0	0	12.9
2022-10-05 21:20:18	47	338	-26.6	3.695	3.687	35	32	0.008	3	0	0	91.2
2022-10-05 21:20:38	47	343	-117.8	3.741	3.732	35	32	0.009	3	0	-1	0.5
2022-10-05 21:20:58	48	343	-118.3	3.75	3.74	35	32	0.01	3	1	0	0.2
2022-10-05 21:21:18	48	344	-118.1	3.755	3.745	35	32	0.01	3	0	0	0.4
2022-10-05 21:21:38	48	344	-118.5	3.759	3.749	36	32	0.01	4	0	-1	0.1
2022-10-05 21:21:58	49	345	-118.4	3.763	3.752	36	32	0.011	4	1	0	0.4
2022-10-05 21:22:18	49	345	-118	3.767	3.755	36	32	0.012	4	0	-1	0.7
2022-10-05 21:22:38	50	345	-118.7	3.771	3.759	36	33	0.012	3	1	0	0
2022-10-05 21:22:58	50	346	-118.7	3.774	3.763	36	33	0.011	3	0	0	0
2022-10-05 21:23:18	50	346	-118.7	3.778	3.766	36	33	0.012	3	0	-1	0.3
2022-10-05 21:23:38	51	346	-118.4	3.781	3.77	36	33	0.011	3	1	0	0.4
2022-10-05 21:23:58	51	346	-118.8	3.784	3.773	36	33	0.011	3	0	-1	0
2022-10-05 21:24:18	52	347	-118.8	3.788	3.775	36	33	0.013	3	1	0	0.1
2022-10-05 21:24:38	52	347	-118.7	3.792	3.78	36	32	0.012	4	0	0	0.3
2022-10-05 21:24:58	52	347	-119	3.796	3.784	36	32	0.012	4	0	-1	0.5
2022-10-05 21:25:18	53	348	-118.5	3.801	3.788	36	32	0.013	4	1	0	1.3
2022-10-05 21:25:38	53	348	-119.8	3.806	3.79	36	32	0.016	4	0	-1	0.1
2022-10-05 21:25:58	54	348	-119.9	3.81	3.797	36	32	0.013	4	1	0	0.2
2022-10-05 21:26:18	54	349	-119.7	3.813	3.801	36	32	0.012	4	0	0	0.1
2022-10-05 21:26:38	54	350	-119.6	3.818	3.804	36	32	0.014	4	0	-1	0.2
2022-10-05 21:26:58	55	350	-119.4	3.823	3.808	36	32	0.015	4	1	0	0
2022-10-05 21:27:18	55	350	-119.4	3.827	3.812	36	32	0.015	4	0	-1	0.2
2022-10-05 21:27:38	56	351	-119.6	3.832	3.817	36	32	0.015	4	1	0	0
2022-10-05 21:27:58	56	351	-119.6	3.837	3.822	36	32	0.015	4	0	0	0.2
2022-10-05 21:28:18	56	352	-119.4	3.842	3.827	36	32	0.015	4	0	-1	0
2022-10-05 21:28:38	57	352	-119.4	3.847	3.831	35	32	0.016	3	1	0	0.4
2022-10-05 21:28:58	57	352	-119.8	3.851	3.836	35	32	0.015	3	0	-1	0.1
2022-10-05 21:29:18	58	353	-119.7	3.856	3.842	35	32	0.014	3	1	0	0.1
2022-10-05 21:29:38	58	353	-119.6	3.861	3.845	35	32	0.016	3	0	-1	0
2022-10-05 21:29:58	59	354	-119.6	3.865	3.85	35	32	0.015	3	1	0	0.2
2022-10-05 21:30:18	59	354	-119.4	3.871	3.854	35	32	0.017	3	0	0	0.2
2022-10-05 21:30:38	59	354	-119.6	3.875	3.86	35	32	0.015	3	0	-1	0.2
2022-10-05 21:30:58	60	355	-119.4	3.879	3.864	35	32	0.015	3	1	0	0.2
2022-10-05 21:31:18	60	355	-119.6	3.885	3.868	35	32	0.017	3	0	-1	0.6
2022-10-05 21:31:38	61	356	-119	3.889	3.873	35	32	0.016	3	1	0	0.7
2022-10-05 21:31:58	61	356	-119.7	3.894	3.878	35	32	0.016	3	0	0	0
2022-10-05 21:32:18	61	357	-119.7	3.9	3.882	35	32	0.018	3	0	-1	0.3
2022-10-05 21:32:38	62	357	-119.4	3.902	3.888	35	32	0.014	3	1	0	0.8
2022-10-05 21:32:58	62	358	-120.2	3.907	3.891	35	32	0.016	3	0	-1	0.3
2022-10-05 21:33:18	63	358	-119.9	3.912	3.897	35	32	0.015	3	1	0	0.1
2022-10-05 21:33:38	63	358	-119.8	3.918	3.901	35	32	0.017	3	0	-1	0
2022-10-05 21:33:58	64	359	-119.8	3.922	3.906	35	32	0.016	3	1	0	0.2
2022-10-05 21:34:18	64	359	-119.6	3.926	3.911	35	32	0.015	3	0	0	0.2
2022-10-05 21:34:38	64	360	-119.8	3.932	3.914	35	32	0.018	3	0	-1	0.2
2022-10-05 21:34:58	65	360	-119.6	3.937	3.92	35	32	0.017	3	1	0	0.1
2022-10-05 21:35:18	65	361	-119.7	3.942	3.924	35	31	0.018	4	0	-1	0.2
2022-10-05 21:35:38	66	361	-119.9	3.945	3.93	35	32	0.015	3	1	0	0.2
2022-10-05 21:35:58	66	362	-120.1	3.951	3.934	35	31	0.017	4	0	-1	0.2
2022-10-05 21:36:18	67	362	-119.9	3.956	3.939	35	31	0.017	4	1	0	0.1
2022-10-05 21:36:38	67	362	-119.8	3.961	3.944	35	31	0.017	4	0	0	0.4
2022-10-05 21:36:58	67	363	-120.2	3.964	3.947	35	31	0.017	4	0	-1	0.3
2022-10-05 21:37:18	68	363	-119.9	3.969	3.952	35	31	0.017	4	1	0	0.2
2022-10-05 21:37:38	68	364	-119.7	3.975	3.957	35	31	0.018	4	0	-1	1.9
2022-10-05 21:37:58	69	364	-121.6	3.98	3.963	35	31	0.017	4	1	0	0
2022-10-05 21:38:18	69	365	-121.6	3.985	3.968	35	31	0.017	4	0	-1	0.1
2022-10-05 21:38:38	70	365	-121.7	3.99	3.973	35	31	0.017	4	1	0	1.3
2022-10-05 21:38:58	70	366	-120.4	3.994	3.977	35	31	0.017	4	0	0	2.1
2022-10-05 21:39:18	70	366	-118.3	3.997	3.98	35	31	0.017	4	0	-1	0.4
2022-10-05 21:39:38	71	366	-118.7	4.002	3.986	35	31	0.016	4	1	0	0.2
2022-10-05 21:39:58	71	367	-118.5	4.007	3.99	35	31	0.017	4	0	-1	0.2
2022-10-05 21:40:18	72	367	-118.7	4.012	3.995	35	31	0.017	4	1	0	0.2
2022-10-05 21:40:38	72	368	-118.9	4.016	4.001	35	31	0.015	4	0	-1	0.2
2022-10-05 21:40:58	73	368	-118.7	4.021	4.004	35	31	0.017	4	1	0	0.1
2022-10-05 21:41:18	73	368	-118.8	4.026	4.01	35	31	0.016	4	0	0	0.3
2022-10-05 21:41:38	73	369	-118.5	4.03	4.014	35	31	0.016	4	0	-1	0.4
2022-10-05 21:41:58	74	369	-118.9	4.036	4.019	35	31	0.017	4	1	0	0.4
2022-10-05 21:42:18	74	370	-119.3	4.04	4.024	35	31	0.016	4	0	-1	0.3
2022-10-05 21:42:38	75	370	-119	4.046	4.029	35	31	0.017	4	1	0	0.2
2022-10-05 21:42:58	75	371	-118.8	4.051	4.034	35	31	0.017	4	0	-1	1.1
2022-10-05 21:43:18	76	371	-119.9	4.056	4.039	35	31	0.017	4	1	0	0.3
2022-10-05 21:43:38	76	372	-120.2	4.06	4.044	35	31	0.016	4	0	0	0.3
2022-10-05 21:43:58	76	372	-119.9	4.066	4.047	34	31	0.019	3	0	-1	0.2
2022-10-05 21:44:18	77	372	-120.1	4.07	4.053	34	31	0.017	3	1	0	0.2
2022-10-05 21:44:38	77	373	-119.9	4.076	4.059	34	31	0.017	3	0	-1	34.7
2022-10-05 21:44:58	78	372	-85.2	4.064	4.048	34	31	0.016	3	1	0	0.5
2022-10-05 21:45:18	78	372	-84.7	4.066	4.047	34	31	0.019	3	0	0	0.3
2022-10-05 21:45:38	78	372	-85	4.066	4.051	34	30	0.015	4	0	-1	0.3
2022-10-05 21:45:58	79	372	-84.7	4.069	4.053	34	30	0.016	4	1	0	0.3
2022-10-05 21:46:18	79	373	-85	4.072	4.056	34	30	0.016	4	0	0	0.1
2022-10-05 21:46:38	79	373	-84.9	4.076	4.058	34	30	0.018	4	0	-1	0
2022-10-05 21:46:58	80	373	-84.9	4.08	4.063	34	30	0.017	4	1	0	0
2022-10-05 21:47:18	80	374	-84.9	4.083	4.066	34	30	0.017	4	0	0	0
2022-10-05 21:47:38	80	374	-84.9	4.086	4.07	34	30	0.016	4	0	0	0.2
2022-10-05 21:47:58	80	374	-84.7	4.089	4.073	34	30	0.016	4	0	-1	0.2
2022-10-05 21:48:18	81	375	-84.9	4.094	4.078	33	30	0.016	3	1	0	0
2022-10-05 21:48:38	81	375	-84.9	4.098	4.08	33	30	0.018	3	0	0	0.2
2022-10-05 21:48:58	81	375	-84.7	4.102	4.084	33	30	0.018	3	0	-1	0.2
2022-10-05 21:49:18	82	376	-84.9	4.105	4.088	33	29	0.017	4	1	0	0.1
2022-10-05 21:49:38	82	376	-85	4.109	4.091	33	29	0.018	4	0	0	0
2022-10-05 21:49:58	82	376	-85	4.112	4.096	33	29	0.016	4	0	-1	0
2022-10-05 21:50:18	83	377	-85	4.116	4.1	33	29	0.016	4	1	0	0.1
2022-10-05 21:50:38	83	377	-84.9	4.12	4.102	33	29	0.018	4	0	0	0.1
2022-10-05 21:50:58	83	377	-85	4.124	4.107	33	29	0.017	4	0	-1	0.1
2022-10-05 21:51:18	84	378	-84.9	4.127	4.11	33	29	0.017	4	1	0	0.3
2022-10-05 21:51:38	84	378	-85.2	4.131	4.114	33	29	0.017	4	0	0	0
2022-10-05 21:51:58	84	378	-85.2	4.135	4.119	33	29	0.016	4	0	-1	0.2
2022-10-05 21:52:18	85	379	-85.4	4.138	4.122	33	29	0.016	4	1	0	0
2022-10-05 21:52:38	85	379	-85.4	4.144	4.125	33	29	0.019	4	0	0	0.2
2022-10-05 21:52:58	85	379	-85.2	4.146	4.13	33	29	0.016	4	0	-1	0.2
2022-10-05 21:53:18	86	380	-85.4	4.149	4.134	33	29	0.015	4	1	0	0
2022-10-05 21:53:38	86	380	-85.4	4.154	4.137	32	29	0.017	3	0	0	0.4
2022-10-05 21:53:58	86	380	-85.8	4.158	4.14	32	28	0.018	4	0	0	0.4
2022-10-05 21:54:18	86	381	-85.4	4.162	4.145	32	28	0.017	4	0	-1	0
2022-10-05 21:54:38	87	381	-85.4	4.165	4.148	32	28	0.017	4	1	0	0.3
2022-10-05 21:54:58	87	382	-85.1	4.169	4.152	32	28	0.017	4	0	0	0.3
2022-10-05 21:55:18	87	382	-85.4	4.173	4.156	32	28	0.017	4	0	-1	0
2022-10-05 21:55:38	88	382	-85.4	4.176	4.16	32	28	0.016	4	1	0	0.2
2022-10-05 21:55:58	88	383	-85.6	4.18	4.164	32	28	0.016	4	0	0	0.1
2022-10-05 21:56:18	88	383	-85.5	4.184	4.167	32	28	0.017	4	0	-1	0.1
2022-10-05 21:56:38	89	383	-85.6	4.188	4.171	32	28	0.017	4	1	0	29.4
2022-10-05 21:56:58	89	382	-56.2	4.176	4.16	32	28	0.016	4	0	0	0.1
2022-10-05 21:57:18	89	382	-56.1	4.175	4.158	32	28	0.017	4	0	0	0.2
2022-10-05 21:57:38	89	382	-55.9	4.175	4.16	32	28	0.015	4	0	-1	0.2
2022-10-05 21:57:58	90	382	-56.1	4.176	4.16	32	28	0.016	4	1	0	0
2022-10-05 21:58:18	90	382	-56.1	4.177	4.162	31	28	0.015	3	0	0	0
2022-10-05 21:58:38	90	382	-56.1	4.18	4.164	31	27	0.016	4	0	0	0.2
2022-10-05 21:58:58	90	382	-55.9	4.181	4.166	31	27	0.015	4	0	-1	0.3
2022-10-05 21:59:18	91	383	-56.2	4.184	4.167	31	27	0.017	4	1	0	0.1
2022-10-05 21:59:38	91	383	-56.1	4.185	4.17	31	27	0.015	4	0	0	0.1
2022-10-05 21:59:58	91	383	-56.2	4.188	4.172	31	27	0.016	4	0	0	0.1
2022-10-05 22:00:18	91	383	-56.3	4.19	4.175	31	27	0.015	4	0	0	0.4
2022-10-05 22:00:38	91	383	-55.9	4.193	4.177	31	27	0.016	4	0	-1	0
2022-10-05 22:00:58	92	384	-55.9	4.196	4.181	31	27	0.015	4	1	0	0.3
2022-10-05 22:01:18	92	384	-56.2	4.197	4.182	31	27	0.015	4	0	0	0.1
2022-10-05 22:01:38	92	384	-56.1	4.2	4.185	31	27	0.015	4	0	0	0.2
2022-10-05 22:01:58	92	384	-56.3	4.202	4.186	31	27	0.016	4	0	-1	0
2022-10-05 22:02:18	93	385	-56.3	4.204	4.189	31	27	0.015	4	1	0	0.2
2022-10-05 22:02:38	93	385	-56.1	4.206	4.191	31	27	0.015	4	0	0	31.8
2022-10-05 22:02:58	93	384	-24.3	4.195	4.18	30	27	0.015	3	0	0	0
2022-10-05 22:03:18	93	383	-24.3	4.19	4.176	30	26	0.014	4	0	0	0.1
2022-10-05 22:03:38	93	383	-24.4	4.189	4.175	30	26	0.014	4	0	0	0.2
2022-10-05 22:03:58	93	383	-24.2	4.188	4.173	30	26	0.015	4	0	0	0
2022-10-05 22:04:18	93	383	-24.2	4.188	4.173	30	26	0.015	4	0	-1	0
2022-10-05 22:04:38	94	383	-24.2	4.188	4.173	30	26	0.015	4	1	0	0.1
2022-10-05 22:04:58	94	383	-24.3	4.19	4.175	30	26	0.015	4	0	0	0
2022-10-05 22:05:18	94	383	-24.3	4.189	4.175	30	26	0.014	4	0	0	0
2022-10-05 22:05:38	94	383	-24.3	4.19	4.175	30	26	0.015	4	0	0	0
2022-10-05 22:05:58	94	383	-24.3	4.19	4.175	30	26	0.015	4	0	0	0.1
2022-10-05 22:06:18	94	383	-24.4	4.191	4.177	30	26	0.014	4	0	0	0.2
2022-10-05 22:06:38	94	383	-24.6	4.192	4.177	30	26	0.015	4	0	0	1
2022-10-05 22:06:58	94	384	-25.6	4.194	4.178	29	26	0.016	3	0	-1	0
2022-10-05 22:07:18	95	384	-25.6	4.195	4.179	29	26	0.016	3	1	0	0
2022-10-05 22:07:38	95	384	-25.6	4.196	4.18	29	25	0.016	4	0	0	0
2022-10-05 22:07:58	95	384	-25.6	4.196	4.181	29	25	0.015	4	0	0	0
2022-10-05 22:08:18	95	384	-25.6	4.197	4.183	29	25	0.014	4	0	0	0
2022-10-05 22:08:38	95	384	-25.6	4.197	4.184	29	25	0.013	4	0	0	0
2022-10-05 22:08:58	95	384	-25.6	4.199	4.185	29	25	0.014	4	0	0	0
2022-10-05 22:09:18	95	384	-25.6	4.198	4.185	29	25	0.013	4	0	0	0
2022-10-05 22:09:38	95	384	-25.6	4.201	4.186	29	25	0.015	4	0	-1	0
2022-10-05 22:09:58	96	384	-25.6	4.201	4.187	29	25	0.014	4	1	0	0.1
2022-10-05 22:10:18	96	384	-25.5	4.203	4.188	29	25	0.015	4	0	0	0.1
2022-10-05 22:10:38	96	384	-25.6	4.205	4.19	29	25	0.015	4	0	0	0
2022-10-05 22:10:58	96	384	-25.6	4.205	4.19	29	25	0.015	4	0	0	0.1
2022-10-05 22:11:18	96	385	-25.5	4.206	4.19	29	25	0.016	4	0	0	0.2
2022-10-05 22:11:38	96	385	-25.7	4.207	4.192	29	25	0.015	4	0	0	0.1
2022-10-05 22:11:58	96	385	-25.6	4.208	4.194	29	25	0.014	4	0	0	0
2022-10-05 22:12:18	96	385	-25.6	4.208	4.193	29	25	0.015	4	0	-1	0
2022-10-05 22:12:38	97	385	-25.6	4.209	4.195	29	25	0.014	4	1	0	0
2022-10-05 22:12:58	97	385	-25.6	4.211	4.194	29	25	0.017	4	0	0	0
2022-10-05 22:13:18	97	385	-25.6	4.211	4.196	29	25	0.015	4	0	0	0
2022-10-05 22:13:38	97	385	-25.6	4.212	4.198	29	25	0.014	4	0	0	0.1
2022-10-05 22:13:58	97	385	-25.5	4.213	4.199	29	25	0.014	4	0	0	0.1
2022-10-05 22:14:18	97	385	-25.6	4.214	4.201	29	25	0.013	4	0	0	0.1
2022-10-05 22:14:38	97	386	-25.5	4.214	4.2	29	25	0.014	4	0	0	0.1
2022-10-05 22:14:58	97	386	-25.6	4.215	4.202	29	25	0.013	4	0	0	0
2022-10-05 22:15:18	97	386	-25.6	4.216	4.202	29	25	0.014	4	0	-1	0
2022-10-05 22:15:38	98	386	-25.6	4.217	4.204	29	25	0.013	4	1	0	0
2022-10-05 22:15:58	98	386	-25.6	4.218	4.204	29	25	0.014	4	0	0	0
2022-10-05 22:16:18	98	386	-25.6	4.22	4.206	29	25	0.014	4	0	0	0
2022-10-05 22:16:38	98	386	-25.6	4.219	4.207	29	25	0.012	4	0	0	0
2022-10-05 22:16:58	98	386	-25.6	4.221	4.207	29	25	0.014	4	0	32	9.9
2022-10-06 10:55:48	66	354	-15.7	3.873	3.852	34	30	0.021	4	-32	0	2
2022-10-06 10:56:08	66	354	-13.7	3.874	3.854	34	30	0.02	4	0	0	0
2022-10-06 10:56:28	66	354	-13.7	3.875	3.856	34	30	0.019	4	0	0	0
2022-10-06 10:56:48	66	354	-13.7	3.876	3.857	34	30	0.019	4	0	0	0.1
2022-10-06 10:57:08	66	354	-13.8	3.878	3.859	34	30	0.019	4	0	0	48.2
2022-10-06 10:57:28	66	355	-62	3.888	3.868	34	30	0.02	4	0	-1	73.6
2022-10-06 10:57:48	67	361	-135.6	3.948	3.929	34	30	0.019	4	1	0	8.4
2022-10-06 10:58:08	67	362	-127.2	3.956	3.937	34	30	0.019	4	0	-1	0.2
2022-10-06 10:58:28	68	363	-127.4	3.963	3.944	35	30	0.019	5	1	-1	0
2022-10-06 10:58:48	69	363	-127.4	3.971	3.954	35	31	0.017	4	1	-1	0.5
2022-10-06 10:59:08	70	364	-127.9	3.977	3.961	35	31	0.016	4	1	-1	0.5
2022-10-06 10:59:28	71	364	-127.4	3.984	3.966	35	31	0.018	4	1	0	0.2
2022-10-06 10:59:48	71	365	-127.2	3.989	3.971	35	31	0.018	4	0	0	0.5
2022-10-06 11:00:08	71	366	-127.7	3.994	3.976	35	31	0.018	4	0	-1	0.1
2022-10-06 11:00:28	72	366	-127.6	4	3.982	35	31	0.018	4	1	0	0.1
2022-10-06 11:00:48	72	367	-127.5	4.005	3.988	35	31	0.017	4	0	-1	0.4
2022-10-06 11:01:08	73	367	-127.1	4.01	3.993	35	31	0.017	4	1	0	0.1
2022-10-06 11:01:28	73	368	-127.2	4.017	3.999	35	31	0.018	4	0	-1	1.1
2022-10-06 11:01:48	74	366	-126.1	3.999	3.983	35	31	0.016	4	1	0	2
2022-10-06 11:02:08	74	368	-128.1	4.023	4.006	35	30	0.017	5	0	-1	0.4
2022-10-06 11:02:28	75	369	-128.5	4.03	4.012	35	30	0.018	5	1	0	0
2022-10-06 11:02:48	75	369	-128.5	4.035	4.019	35	30	0.016	5	0	0	0.5
2022-10-06 11:03:08	75	370	-128	4.041	4.025	35	30	0.016	5	0	-1	0.4
2022-10-06 11:03:28	76	370	-128.4	4.046	4.031	35	30	0.015	5	1	0	0.1
2022-10-06 11:03:48	76	371	-128.3	4.053	4.036	35	30	0.017	5	0	-1	0
2022-10-06 11:04:08	77	371	-128.3	4.058	4.041	35	30	0.017	5	1	0	0
2022-10-06 11:04:28	77	372	-128.3	4.064	4.046	35	30	0.018	5	0	-1	0.2
2022-10-06 11:04:48	78	372	-128.1	4.068	4.052	35	30	0.016	5	1	0	0
2022-10-06 11:05:08	78	373	-128.1	4.074	4.057	34	30	0.017	4	0	-1	43.5
2022-10-06 11:05:28	79	372	-84.6	4.062	4.047	34	30	0.015	4	1	0	0.4
2022-10-06 11:05:48	79	371	-85	4.06	4.044	34	30	0.016	4	0	0	0.1
2022-10-06 11:06:08	79	371	-84.9	4.061	4.045	34	30	0.016	4	0	-1	0.1
2022-10-06 11:06:28	80	372	-85	4.063	4.047	34	30	0.016	4	1	0	0.1
2022-10-06 11:06:48	80	372	-84.9	4.067	4.05	34	29	0.017	5	0	0	0.2
2022-10-06 11:07:08	80	372	-84.7	4.071	4.054	34	29	0.017	5	0	0	0.3
2022-10-06 11:07:28	80	373	-85	4.073	4.057	34	29	0.016	5	0	-1	0
2022-10-06 11:07:48	81	373	-85	4.076	4.06	34	29	0.016	5	1	0	0.2
2022-10-06 11:08:08	81	373	-85.2	4.08	4.065	34	29	0.015	5	0	0	0
2022-10-06 11:08:28	81	374	-85.2	4.084	4.067	33	29	0.017	4	0	-1	0.1
2022-10-06 11:08:48	82	374	-85.1	4.087	4.071	33	29	0.016	4	1	0	0
2022-10-06 11:09:08	82	374	-85.1	4.092	4.075	33	29	0.017	4	0	0	0.1
2022-10-06 11:09:28	82	375	-85	4.095	4.079	33	29	0.016	4	0	-1	0.4
2022-10-06 11:09:48	83	375	-85.4	4.098	4.084	33	29	0.014	4	1	0	0.1
2022-10-06 11:10:08	83	375	-85.5	4.103	4.087	33	29	0.016	4	0	0	0
2022-10-06 11:10:28	83	376	-85.5	4.107	4.092	33	29	0.015	4	0	0	0.1
2022-10-06 11:10:48	83	376	-85.4	4.11	4.094	33	28	0.016	5	0	-1	0.1
2022-10-06 11:11:08	84	376	-85.5	4.114	4.098	33	28	0.016	5	1	0	0
2022-10-06 11:11:28	84	377	-85.5	4.118	4.101	33	28	0.017	5	0	0	1.5
2022-10-06 11:11:48	84	377	-87	4.123	4.106	33	28	0.017	5	0	-1	0.2
2022-10-06 11:12:08	85	378	-87.2	4.126	4.111	33	28	0.015	5	1	0	0.2
2022-10-06 11:12:28	85	378	-87	4.132	4.115	33	28	0.017	5	0	0	2.6
2022-10-06 11:12:48	85	378	-84.4	4.133	4.117	32	28	0.016	4	0	-1	0.4
2022-10-06 11:13:08	86	378	-84	4.137	4.121	32	28	0.016	4	1	0	0.5
2022-10-06 11:13:28	86	379	-83.5	4.14	4.124	32	28	0.016	4	0	0	0
2022-10-06 11:13:48	86	379	-83.5	4.139	4.122	32	28	0.017	4	0	0	0.5
2022-10-06 11:14:08	86	379	-84	4.144	4.128	32	28	0.016	4	0	-1	0
2022-10-06 11:14:28	87	380	-84	4.149	4.133	32	28	0.016	4	1	0	0.2
2022-10-06 11:14:48	87	380	-83.8	4.153	4.138	32	28	0.015	4	0	0	0.4
2022-10-06 11:15:08	87	380	-84.2	4.157	4.141	32	28	0.016	4	0	-1	0.2
2022-10-06 11:15:28	88	381	-84	4.161	4.146	32	28	0.015	4	1	0	0.1
2022-10-06 11:15:48	88	381	-84.1	4.165	4.149	32	27	0.016	5	0	0	1
2022-10-06 11:16:08	88	381	-85.1	4.168	4.153	32	27	0.015	5	0	-1	0.3
2022-10-06 11:16:28	89	382	-85.4	4.172	4.157	32	27	0.015	5	1	0	0.4
2022-10-06 11:16:48	89	382	-85	4.177	4.161	32	27	0.016	5	0	0	0.1
2022-10-06 11:17:08	89	382	-85.1	4.181	4.165	32	27	0.016	5	0	-1	0.1
2022-10-06 11:17:28	90	383	-85	4.185	4.168	32	27	0.017	5	1	0	0.1
2022-10-06 11:17:48	90	383	-84.9	4.188	4.173	32	27	0.015	5	0	0	29.5
2022-10-06 11:18:08	90	382	-55.4	4.174	4.159	32	27	0.015	5	0	0	0.2
2022-10-06 11:18:28	90	382	-55.2	4.175	4.16	31	27	0.015	4	0	0	0.1
2022-10-06 11:18:48	90	382	-55.3	4.174	4.16	31	27	0.014	4	0	-1	0.1
2022-10-06 11:19:08	91	382	-55.2	4.176	4.16	31	27	0.016	4	1	0	0.3
2022-10-06 11:19:28	91	382	-54.9	4.178	4.163	31	27	0.015	4	0	0	0.3
2022-10-06 11:19:48	91	382	-55.2	4.18	4.165	31	27	0.015	4	0	0	0.4
2022-10-06 11:20:08	91	383	-55.6	4.182	4.167	31	26	0.015	5	0	-1	0.1
2022-10-06 11:20:28	92	383	-55.7	4.183	4.17	31	26	0.013	5	1	0	0.1
2022-10-06 11:20:48	92	383	-55.6	4.188	4.171	31	26	0.017	5	0	0	0.1
[truncated: 8,290 more rows]
