# Supplementary material for: PufCB-Auth: A lightweight continuous multi-factor authentication scheme integrated PUF with charging behavior features for EV charging
Source: PLoS One. 2026 May 15;21(5):e0344506. doi: 10.1371/journal.pone.0344506 (PMC13178865; doi:10.1371/journal.pone.0344506)
Supplement: S1 Dataset — This file contains the original data used to generate the synthetic user behavior dataset and the corresponding parameter settings for reproducing the statistical analyses and figures reported in this study. (ZIP) [file pone.0344506.s001.zip › BCL1_train.xlsx]

## Sheet: Sheet1
数据时间	SOC	总电压	总电流	电池单体电压最高值	电池单体电压最低值	最高温度值	最低温度值	电压差值	温度差值	SOC前差	SOC后差	电流差值
2022-04-01 05:32:48	6	320	-17.2	3.5	3.492	28	23	0.008	5	-1	0	0.1
2022-04-01 05:33:08	6	320	-17.3	3.502	3.493	28	23	0.009	5	0	-1	0.1
2022-04-01 05:33:28	7	321	-17.2	3.505	3.495	28	23	0.01	5	1	0	0.1
2022-04-01 05:33:48	7	321	-17.3	3.505	3.497	28	23	0.008	5	0	0	0.3
2022-04-01 05:34:08	7	321	-17	3.507	3.498	28	23	0.009	5	0	0	123.7
2022-04-01 05:34:28	7	326	-140.7	3.564	3.549	28	23	0.015	5	0	0	123.9
2022-04-01 05:38:38	7	323	-16.8	3.526	3.489	28	23	0.037	5	0	0	0.2
2022-04-01 05:38:58	7	321	-17	3.508	3.499	28	23	0.009	5	0	0	0
2022-04-01 05:39:18	7	321	-17	3.51	3.5	28	23	0.01	5	0	0	0.2
2022-04-01 05:39:38	7	321	-17.2	3.511	3.502	28	23	0.009	5	0	0	0.2
2022-04-01 05:39:58	7	321	-17	3.513	3.503	28	23	0.01	5	0	0	0.2
2022-04-01 05:40:18	7	321	-17.2	3.514	3.503	28	23	0.011	5	0	0	122.8
2022-04-01 05:40:38	7	328	-140	3.583	3.565	28	23	0.018	5	0	-1	0.4
2022-04-01 05:40:58	8	329	-139.6	3.601	3.581	28	23	0.02	5	1	0	122.4
2022-04-01 05:44:58	8	322	-17.2	3.52	3.511	28	23	0.009	5	0	0	0.2
2022-04-01 05:45:18	8	322	-17	3.523	3.513	28	23	0.01	5	0	0	0.2
2022-04-01 05:45:38	8	322	-17.2	3.525	3.514	28	23	0.011	5	0	0	0.2
2022-04-01 05:45:58	8	323	-17	3.525	3.516	28	23	0.009	5	0	0	0.1
2022-04-01 05:46:18	8	323	-16.9	3.527	3.516	28	23	0.011	5	0	0	0.3
2022-04-01 05:46:38	8	323	-17.2	3.528	3.518	28	23	0.01	5	0	-1	122.7
2022-04-01 05:46:58	9	330	-139.9	3.604	3.584	28	23	0.02	5	1	0	0.3
2022-04-01 05:47:18	9	331	-139.6	3.617	3.597	28	23	0.02	5	0	0	0.2
2022-04-01 05:47:38	9	332	-139.4	3.627	3.606	28	24	0.021	4	0	-1	0.3
2022-04-01 05:47:58	10	333	-139.1	3.633	3.612	28	24	0.021	4	1	0	0.2
2022-04-01 05:48:18	10	333	-139.3	3.64	3.618	28	24	0.022	4	0	-1	0.4
2022-04-01 05:48:38	11	334	-138.9	3.645	3.624	28	24	0.021	4	1	0	0
2022-04-01 05:48:58	11	334	-138.9	3.65	3.63	28	24	0.02	4	0	-1	0.1
2022-04-01 05:49:18	12	335	-138.8	3.656	3.634	29	24	0.022	5	1	0	0.1
2022-04-01 05:49:38	12	335	-138.9	3.66	3.638	29	24	0.022	5	0	-1	0.1
2022-04-01 05:49:58	13	335	-139	3.666	3.642	29	24	0.024	5	1	0	0
2022-04-01 05:50:18	13	336	-139	3.669	3.648	29	24	0.021	5	0	-1	0.4
2022-04-01 05:50:38	14	336	-138.6	3.672	3.652	29	24	0.02	5	1	0	0.2
2022-04-01 05:50:58	14	336	-138.8	3.677	3.656	29	25	0.021	4	0	-1	0
2022-04-01 05:51:18	15	337	-138.8	3.682	3.661	29	25	0.021	4	1	0	0
2022-04-01 05:51:38	15	337	-138.8	3.685	3.663	29	25	0.022	4	0	-1	0.1
2022-04-01 05:51:58	16	337	-138.9	3.688	3.668	29	25	0.02	4	1	0	0.4
2022-04-01 05:52:18	16	338	-138.5	3.69	3.67	29	25	0.02	4	0	-1	0.4
2022-04-01 05:52:38	17	338	-138.9	3.694	3.675	29	25	0.019	4	1	0	0.1
2022-04-01 05:52:58	17	338	-138.8	3.698	3.676	29	25	0.022	4	0	-1	0
2022-04-01 05:53:18	18	339	-138.8	3.7	3.68	29	25	0.02	4	1	0	0.3
2022-04-01 05:53:38	18	339	-138.5	3.702	3.683	29	25	0.019	4	0	-1	0.4
2022-04-01 05:53:58	19	339	-138.9	3.704	3.686	29	25	0.018	4	1	0	0.3
2022-04-01 05:54:18	19	339	-138.6	3.708	3.688	29	25	0.02	4	0	-1	0.3
2022-04-01 05:54:38	20	339	-138.9	3.708	3.691	29	25	0.017	4	1	0	0.1
2022-04-01 05:54:58	20	340	-138.8	3.712	3.694	30	25	0.018	5	0	-1	0.2
2022-04-01 05:55:18	21	340	-138.6	3.712	3.696	30	25	0.016	5	1	0	0
2022-04-01 05:55:38	21	340	-138.6	3.715	3.697	30	25	0.018	5	0	-1	0.3
2022-04-01 05:55:58	22	340	-138.9	3.717	3.7	30	26	0.017	4	1	0	0.1
2022-04-01 05:56:18	22	340	-139	3.72	3.701	30	26	0.019	4	0	-1	0.2
2022-04-01 05:56:38	23	341	-138.8	3.72	3.703	30	26	0.017	4	1	0	0.3
2022-04-01 05:56:58	23	341	-138.5	3.722	3.705	30	26	0.017	4	0	-1	0.4
2022-04-01 05:57:18	24	341	-138.9	3.724	3.708	30	26	0.016	4	1	0	0.3
2022-04-01 05:57:38	24	341	-138.6	3.725	3.708	30	26	0.017	4	0	0	0.2
2022-04-01 05:57:58	24	341	-138.8	3.727	3.711	30	26	0.016	4	0	-1	0.2
2022-04-01 05:58:18	25	341	-138.6	3.728	3.712	30	26	0.016	4	1	0	0.3
2022-04-01 05:58:38	25	341	-138.9	3.73	3.714	30	26	0.016	4	0	-1	0.3
2022-04-01 05:58:58	26	342	-138.6	3.731	3.715	30	26	0.016	4	1	0	0
2022-04-01 05:59:18	26	342	-138.6	3.732	3.717	30	26	0.015	4	0	-1	0.4
2022-04-01 05:59:38	27	342	-139	3.735	3.72	30	26	0.015	4	1	0	0.1
2022-04-01 05:59:58	27	342	-138.9	3.737	3.721	31	26	0.016	5	0	-1	0
2022-04-01 06:00:18	28	342	-138.9	3.739	3.722	31	27	0.017	4	1	0	0.1
2022-04-01 06:00:38	28	342	-138.8	3.741	3.724	31	27	0.017	4	0	-1	0.1
2022-04-01 06:00:58	29	342	-138.9	3.743	3.724	31	27	0.019	4	1	0	0
2022-04-01 06:01:18	29	343	-138.9	3.744	3.728	31	27	0.016	4	0	-1	0.3
2022-04-01 06:01:38	30	343	-138.6	3.745	3.73	31	27	0.015	4	1	0	0.3
2022-04-01 06:01:58	30	343	-138.9	3.746	3.73	31	27	0.016	4	0	-1	0.1
2022-04-01 06:02:18	31	343	-138.8	3.749	3.733	31	27	0.016	4	1	0	0.2
2022-04-01 06:02:38	31	343	-138.6	3.75	3.735	31	27	0.015	4	0	-1	0.4
2022-04-01 06:02:58	32	344	-139	3.753	3.737	31	27	0.016	4	1	0	0.4
2022-04-01 06:03:18	32	344	-138.6	3.753	3.738	31	27	0.015	4	0	-1	0.4
2022-04-01 06:03:38	33	344	-139	3.756	3.739	31	27	0.017	4	1	0	0.4
2022-04-01 06:03:58	33	344	-138.6	3.757	3.743	32	28	0.014	4	0	-1	0.1
2022-04-01 06:04:18	34	344	-138.5	3.759	3.745	32	28	0.014	4	1	0	0
2022-04-01 06:04:38	34	344	-138.5	3.761	3.746	32	28	0.015	4	0	-1	0
2022-04-01 06:04:58	35	345	-138.5	3.763	3.748	32	28	0.015	4	1	0	0.1
2022-04-01 06:05:18	35	345	-138.6	3.765	3.75	32	28	0.015	4	0	-1	0.6
2022-04-01 06:05:38	36	345	-138	3.766	3.752	32	28	0.014	4	1	0	1.9
2022-04-01 06:05:58	36	345	-136.1	3.767	3.753	32	28	0.014	4	0	-1	0.2
2022-04-01 06:06:18	37	345	-135.9	3.769	3.756	32	28	0.013	4	1	0	0
2022-04-01 06:06:38	37	345	-135.9	3.772	3.757	32	28	0.015	4	0	-1	1.4
2022-04-01 06:06:58	38	346	-137.3	3.774	3.759	32	28	0.015	4	1	0	0
2022-04-01 06:07:18	38	346	-137.3	3.776	3.762	32	29	0.014	3	0	0	0.1
2022-04-01 06:07:38	38	346	-137.2	3.777	3.764	33	29	0.013	4	0	-1	0.1
2022-04-01 06:07:58	39	346	-137.1	3.78	3.767	33	29	0.013	4	1	0	0
2022-04-01 06:08:18	39	346	-137.1	3.784	3.768	33	29	0.016	4	0	-1	0.4
2022-04-01 06:08:38	40	347	-136.7	3.784	3.771	33	29	0.013	4	1	0	0.5
2022-04-01 06:08:58	40	347	-137.2	3.786	3.773	33	29	0.013	4	0	-1	0
2022-04-01 06:09:18	41	347	-137.2	3.788	3.776	33	29	0.012	4	1	0	0
2022-04-01 06:09:38	41	347	-137.2	3.791	3.778	33	29	0.013	4	0	-1	0
2022-04-01 06:09:58	42	348	-137.2	3.794	3.78	33	29	0.014	4	1	0	0.3
2022-04-01 06:10:18	42	348	-137.5	3.796	3.782	33	29	0.014	4	0	-1	0.5
2022-04-01 06:10:38	43	348	-137	3.798	3.786	33	29	0.012	4	1	0	0.6
2022-04-01 06:10:58	43	348	-137.6	3.801	3.788	33	29	0.013	4	0	-1	0.3
2022-04-01 06:11:18	44	348	-137.3	3.804	3.791	33	29	0.013	4	1	0	0.2
2022-04-01 06:11:38	44	349	-137.5	3.807	3.793	33	29	0.014	4	0	-1	0.2
2022-04-01 06:11:58	45	349	-137.3	3.809	3.796	33	29	0.013	4	1	0	0
2022-04-01 06:12:18	45	349	-137.3	3.813	3.799	33	29	0.014	4	0	-1	0.4
2022-04-01 06:12:38	46	349	-137.7	3.816	3.802	33	29	0.014	4	1	0	0.5
2022-04-01 06:12:58	46	350	-137.2	3.817	3.805	33	29	0.012	4	0	-1	0.1
2022-04-01 06:13:18	47	350	-137.3	3.821	3.809	33	29	0.012	4	1	0	0.3
2022-04-01 06:13:38	47	350	-137.6	3.824	3.811	33	29	0.013	4	0	-1	0.4
2022-04-01 06:13:58	48	351	-137.2	3.827	3.814	33	29	0.013	4	1	0	0
2022-04-01 06:14:18	48	351	-137.2	3.831	3.817	33	29	0.014	4	0	-1	0.1
2022-04-01 06:14:38	49	351	-137.3	3.834	3.821	33	30	0.013	3	1	0	0.4
2022-04-01 06:14:58	49	352	-137.7	3.837	3.824	33	30	0.013	3	0	-1	0.1
2022-04-01 06:15:18	50	352	-137.6	3.842	3.827	33	30	0.015	3	1	0	0.3
2022-04-01 06:15:38	50	352	-137.9	3.844	3.83	33	30	0.014	3	0	-1	0
2022-04-01 06:15:58	51	353	-137.9	3.848	3.834	33	30	0.014	3	1	0	0.3
2022-04-01 06:16:18	51	353	-137.6	3.852	3.838	33	30	0.014	3	0	-1	0
2022-04-01 06:16:38	52	353	-137.6	3.856	3.842	33	30	0.014	3	1	0	0
2022-04-01 06:16:58	52	354	-137.6	3.859	3.845	33	30	0.014	3	0	-1	0.1
2022-04-01 06:17:18	53	354	-137.7	3.863	3.849	33	30	0.014	3	1	0	0.1
2022-04-01 06:17:38	53	354	-137.6	3.866	3.853	33	30	0.013	3	0	-1	0.1
2022-04-01 06:17:58	54	355	-137.5	3.871	3.858	33	30	0.013	3	1	0	0.4
2022-04-01 06:18:18	54	355	-137.9	3.875	3.861	33	30	0.014	3	0	-1	0.2
2022-04-01 06:18:38	55	355	-137.7	3.88	3.866	33	30	0.014	3	1	0	0.1
2022-04-01 06:18:58	55	356	-137.6	3.884	3.87	33	30	0.014	3	0	-1	0.1
2022-04-01 06:19:18	56	356	-137.5	3.887	3.874	33	30	0.013	3	1	0	0.2
2022-04-01 06:19:38	56	357	-137.7	3.892	3.879	33	30	0.013	3	0	-1	0.2
2022-04-01 06:19:58	57	357	-137.5	3.897	3.883	33	30	0.014	3	1	0	0.2
2022-04-01 06:20:18	57	357	-137.7	3.902	3.887	33	30	0.015	3	0	-1	0.1
2022-04-01 06:20:38	58	358	-137.6	3.905	3.893	33	30	0.012	3	1	0	1
2022-04-01 06:20:58	58	358	-138.6	3.913	3.898	33	30	0.015	3	0	-1	0
2022-04-01 06:21:18	59	359	-138.6	3.916	3.902	33	30	0.014	3	1	0	1.6
2022-04-01 06:21:38	59	359	-137	3.92	3.906	33	30	0.014	3	0	-1	0.1
2022-04-01 06:21:58	60	360	-137.1	3.925	3.91	33	30	0.015	3	1	0	0
2022-04-01 06:22:18	60	360	-137.1	3.93	3.917	33	30	0.013	3	0	-1	0.1
2022-04-01 06:22:38	61	360	-137.2	3.934	3.921	33	30	0.013	3	1	0	0.5
2022-04-01 06:22:58	61	361	-136.7	3.939	3.925	33	30	0.014	3	0	-1	0.1
2022-04-01 06:23:18	62	361	-136.8	3.945	3.93	33	30	0.015	3	1	0	8.8
2022-04-01 06:23:38	62	361	-128	3.945	3.932	33	30	0.013	3	0	-1	0.5
2022-04-01 06:23:58	63	362	-128.5	3.949	3.936	33	30	0.013	3	1	0	0.2
2022-04-01 06:24:18	63	362	-128.3	3.955	3.941	33	30	0.014	3	0	-1	0.3
2022-04-01 06:24:38	64	363	-128.6	3.959	3.946	33	30	0.013	3	1	0	0.2
2022-04-01 06:24:58	64	363	-128.8	3.964	3.95	33	30	0.014	3	0	-1	0.3
2022-04-01 06:25:18	65	364	-128.5	3.969	3.955	33	30	0.014	3	1	0	0.4
2022-04-01 06:25:38	65	364	-128.9	3.974	3.96	33	30	0.014	3	0	-1	0.5
2022-04-01 06:25:58	66	365	-128.4	3.979	3.965	33	30	0.014	3	1	0	0.2
2022-04-01 06:26:18	66	365	-128.6	3.983	3.97	33	30	0.013	3	0	0	0.2
2022-04-01 06:26:38	66	365	-128.4	3.989	3.975	33	30	0.014	3	0	-1	0.2
2022-04-01 06:26:58	67	366	-128.6	3.993	3.979	33	30	0.014	3	1	0	0
2022-04-01 06:27:18	67	366	-128.6	3.999	3.985	33	30	0.014	3	0	-1	0.2
2022-04-01 06:27:38	68	367	-128.8	4.005	3.99	33	30	0.015	3	1	0	0
2022-04-01 06:27:58	68	367	-128.8	4.009	3.995	33	30	0.014	3	0	-1	0
2022-04-01 06:28:18	69	368	-128.8	4.015	4.001	33	30	0.014	3	1	0	0
2022-04-01 06:28:38	69	368	-128.8	4.02	4.006	33	30	0.014	3	0	-1	0.3
2022-04-01 06:28:58	70	369	-128.5	4.025	4.011	33	30	0.014	3	1	0	0.4
2022-04-01 06:29:18	70	369	-128.9	4.03	4.016	33	30	0.014	3	0	-1	0.5
2022-04-01 06:29:38	71	370	-128.4	4.035	4.021	33	30	0.014	3	1	0	0.5
2022-04-01 06:29:58	71	370	-128.9	4.04	4.027	33	30	0.013	3	0	-1	0.4
2022-04-01 06:30:18	72	371	-128.5	4.046	4.031	33	30	0.015	3	1	0	0.4
2022-04-01 06:30:38	72	371	-128.9	4.05	4.036	33	30	0.014	3	0	-1	0.3
2022-04-01 06:30:58	73	371	-128.6	4.056	4.042	33	30	0.014	3	1	0	0.6
2022-04-01 06:31:18	73	372	-129.2	4.061	4.047	33	30	0.014	3	0	0	0.4
2022-04-01 06:31:38	73	373	-128.8	4.067	4.052	33	30	0.015	3	0	-1	0.2
2022-04-01 06:31:58	74	373	-129	4.073	4.058	33	30	0.015	3	1	0	0.2
2022-04-01 06:32:18	74	374	-128.8	4.078	4.063	33	29	0.015	4	0	-1	43.8
2022-04-01 06:32:38	75	372	-85	4.058	4.045	32	29	0.013	3	1	0	0.1
2022-04-01 06:32:58	75	372	-85.1	4.059	4.046	32	29	0.013	3	0	0	0.4
2022-04-01 06:33:18	75	372	-85.5	4.06	4.047	32	29	0.013	3	0	-1	0.3
2022-04-01 06:33:38	76	372	-85.2	4.063	4.05	32	29	0.013	3	1	0	0.3
2022-04-01 06:33:58	76	372	-85.5	4.065	4.052	32	29	0.013	3	0	0	0
2022-04-01 06:34:18	76	372	-85.5	4.068	4.056	32	29	0.012	3	0	-1	0.1
2022-04-01 06:34:38	77	373	-85.4	4.072	4.059	32	29	0.013	3	1	0	0.2
2022-04-01 06:34:58	77	373	-85.6	4.075	4.062	32	29	0.013	3	0	0	0
2022-04-01 06:35:18	77	373	-85.6	4.078	4.066	32	29	0.012	3	0	-1	0.1
2022-04-01 06:35:38	78	374	-85.5	4.082	4.069	32	29	0.013	3	1	0	0.1
2022-04-01 06:35:58	78	374	-85.4	4.086	4.072	31	29	0.014	2	0	0	0.2
2022-04-01 06:36:18	78	375	-85.6	4.088	4.077	31	29	0.011	2	0	0	0.1
2022-04-01 06:36:38	78	375	-85.5	4.092	4.08	31	29	0.012	2	0	-1	0.1
2022-04-01 06:36:58	79	375	-85.6	4.097	4.084	31	29	0.013	2	1	0	0.1
2022-04-01 06:37:18	79	375	-85.5	4.1	4.087	31	28	0.013	3	0	0	0
2022-04-01 06:37:38	79	376	-85.5	4.104	4.092	31	28	0.012	3	0	-1	0.1
2022-04-01 06:37:58	80	376	-85.6	4.107	4.095	31	28	0.012	3	1	0	0
2022-04-01 06:38:18	80	376	-85.6	4.111	4.098	31	28	0.013	3	0	0	0.2
2022-04-01 06:38:38	80	377	-85.4	4.114	4.102	31	28	0.012	3	0	-1	0.2
2022-04-01 06:38:58	81	377	-85.6	4.119	4.105	31	28	0.014	3	1	0	0
2022-04-01 06:39:18	81	377	-85.6	4.123	4.11	31	28	0.013	3	0	0	0.1
2022-04-01 06:39:38	81	378	-85.5	4.127	4.113	31	28	0.014	3	0	-1	0.1
2022-04-01 06:39:58	82	378	-85.4	4.13	4.117	31	28	0.013	3	1	0	0.2
2022-04-01 06:40:18	82	378	-85.6	4.133	4.12	31	28	0.013	3	0	0	0
2022-04-01 06:40:38	82	379	-85.6	4.138	4.124	31	28	0.014	3	0	-1	0.2
2022-04-01 06:40:58	83	379	-85.8	4.142	4.128	30	28	0.014	2	1	0	0.3
2022-04-01 06:41:18	83	380	-85.5	4.145	4.131	30	28	0.014	2	0	0	0
2022-04-01 06:41:38	83	380	-85.5	4.148	4.136	30	28	0.012	2	0	0	0.1
2022-04-01 06:41:58	83	380	-85.6	4.153	4.139	30	28	0.014	2	0	-1	0
2022-04-01 06:42:18	84	381	-85.6	4.157	4.143	30	28	0.014	2	1	0	0.1
2022-04-01 06:42:38	84	381	-85.5	4.16	4.147	30	27	0.013	3	0	0	0
2022-04-01 06:42:58	84	381	-85.5	4.166	4.151	30	27	0.015	3	0	-1	0.1
2022-04-01 06:43:18	85	382	-85.6	4.169	4.155	30	27	0.014	3	1	0	0.1
2022-04-01 06:43:38	85	382	-85.5	4.173	4.159	30	27	0.014	3	0	0	0.3
2022-04-01 06:43:58	85	382	-85.8	4.176	4.162	30	27	0.014	3	0	-1	0.3
2022-04-01 06:44:18	86	383	-85.5	4.179	4.166	30	27	0.013	3	1	0	0.1
2022-04-01 06:44:38	86	383	-85.4	4.182	4.168	30	27	0.014	3	0	0	0.2
2022-04-01 06:44:58	86	383	-85.6	4.186	4.172	30	27	0.014	3	0	-1	30
2022-04-01 06:45:18	87	382	-55.6	4.174	4.161	30	27	0.013	3	1	0	0.2
2022-04-01 06:45:38	87	382	-55.8	4.173	4.16	30	27	0.013	3	0	0	1
2022-04-01 06:45:58	87	382	-56.8	4.173	4.161	30	27	0.012	3	0	0	0.2
2022-04-01 06:46:18	87	382	-56.6	4.174	4.162	29	27	0.012	2	0	0	0.2
2022-04-01 06:46:38	87	382	-56.8	4.176	4.164	29	27	0.012	2	0	-1	0
2022-04-01 06:46:58	88	382	-56.8	4.178	4.166	29	27	0.012	2	1	0	0.1
2022-04-01 06:47:18	88	383	-56.7	4.179	4.168	29	27	0.011	2	0	0	0.1
2022-04-01 06:47:38	88	383	-56.8	4.182	4.169	29	26	0.013	3	0	0	0.1
2022-04-01 06:47:58	88	383	-56.7	4.183	4.172	29	26	0.011	3	0	-1	0.1
2022-04-01 06:48:18	89	383	-56.8	4.186	4.173	29	26	0.013	3	1	0	0
2022-04-01 06:48:38	89	383	-56.8	4.189	4.176	29	26	0.013	3	0	0	0
2022-04-01 06:48:58	89	384	-56.8	4.191	4.178	29	26	0.013	3	0	0	0.1
2022-04-01 06:49:18	89	384	-56.7	4.193	4.181	29	26	0.012	3	0	0	0.1
2022-04-01 06:49:38	89	384	-56.8	4.195	4.182	29	26	0.013	3	0	-1	0.2
2022-04-01 06:49:58	90	384	-57	4.197	4.185	29	26	0.012	3	1	0	0.3
2022-04-01 06:50:18	90	384	-56.7	4.199	4.187	29	26	0.012	3	0	0	0
2022-04-01 06:50:38	90	385	-56.7	4.202	4.189	29	26	0.013	3	0	0	0
2022-04-01 06:50:58	90	385	-56.7	4.204	4.191	29	26	0.013	3	0	0	0.3
2022-04-01 06:51:18	90	385	-57	4.207	4.195	29	26	0.012	3	0	-1	0.2
2022-04-01 06:51:38	91	385	-56.8	4.208	4.196	29	26	0.012	3	1	0	31.5
2022-04-01 06:51:58	91	384	-25.3	4.19	4.18	29	26	0.01	3	0	0	0
2022-04-01 06:52:18	91	383	-25.3	4.189	4.177	29	26	0.012	3	0	0	0.3
2022-04-01 06:52:38	91	383	-25.6	4.188	4.176	28	26	0.012	2	0	0	0.3
2022-04-01 06:52:58	91	383	-25.3	4.188	4.176	28	26	0.012	2	0	0	0.2
2022-04-01 06:53:18	91	383	-25.5	4.187	4.176	28	26	0.011	2	0	0	0.2
2022-04-01 06:53:38	91	383	-25.3	4.187	4.176	28	26	0.011	2	0	-1	0.2
2022-04-01 06:53:58	92	383	-25.5	4.188	4.177	28	26	0.011	2	1	0	0
2022-04-01 06:54:18	92	383	-25.5	4.189	4.177	28	26	0.012	2	0	0	0
2022-04-01 06:54:38	92	383	-25.5	4.19	4.178	28	26	0.012	2	0	0	0
2022-04-01 06:54:58	92	384	-25.5	4.19	4.179	28	26	0.011	2	0	0	0
2022-04-01 06:55:18	92	384	-25.5	4.191	4.179	28	26	0.012	2	0	0	0
2022-04-01 06:55:38	92	384	-25.5	4.191	4.18	28	26	0.011	2	0	0	0.1
2022-04-01 06:55:58	92	384	-25.6	4.192	4.18	28	26	0.012	2	0	0	0.1
2022-04-01 06:56:18	92	384	-25.5	4.193	4.183	28	26	0.01	2	0	-1	0
2022-04-01 06:56:38	93	384	-25.5	4.194	4.183	28	26	0.011	2	1	0	0.1
2022-04-01 06:56:58	93	384	-25.6	4.194	4.183	28	26	0.011	2	0	0	0
2022-04-01 06:57:18	93	384	-25.6	4.196	4.185	28	26	0.011	2	0	0	0.1
2022-04-01 06:57:38	93	384	-25.5	4.197	4.185	28	26	0.012	2	0	0	0
2022-04-01 06:57:58	93	384	-25.5	4.198	4.186	28	26	0.012	2	0	0	0
2022-04-01 06:58:18	93	384	-25.5	4.198	4.186	28	26	0.012	2	0	0	0.1
2022-04-01 06:58:38	93	384	-25.6	4.199	4.187	28	26	0.012	2	0	0	0.1
2022-04-01 06:58:58	93	384	-25.5	4.2	4.19	28	26	0.01	2	0	-1	0
2022-04-01 06:59:18	94	384	-25.5	4.201	4.191	28	26	0.01	2	1	0	0
2022-04-01 06:59:38	94	384	-25.5	4.201	4.191	28	26	0.01	2	0	0	0.1
2022-04-01 06:59:58	94	385	-25.6	4.203	4.192	28	26	0.011	2	0	0	0.1
2022-04-01 07:00:18	94	385	-25.5	4.204	4.193	28	26	0.011	2	0	0	0
2022-04-01 07:00:38	94	385	-25.5	4.204	4.193	28	26	0.011	2	0	0	0
2022-04-01 07:00:58	94	385	-25.5	4.205	4.195	28	26	0.01	2	0	0	0.1
2022-04-01 07:01:18	94	385	-25.6	4.207	4.196	28	26	0.011	2	0	0	0.1
2022-04-01 07:01:38	94	385	-25.5	4.208	4.196	28	26	0.012	2	0	0	0
2022-04-01 07:01:58	94	385	-25.5	4.209	4.198	28	26	0.011	2	0	-1	0
2022-04-01 07:02:18	95	385	-25.5	4.21	4.198	28	26	0.012	2	1	0	0.1
2022-04-01 07:02:38	95	385	-25.6	4.211	4.199	28	26	0.012	2	0	0	0.3
2022-04-01 07:02:58	95	386	-25.3	4.211	4.201	28	26	0.01	2	0	0	0.2
2022-04-01 07:03:18	95	386	-25.5	4.213	4.201	28	26	0.012	2	0	0	0
2022-04-01 07:03:38	95	386	-25.5	4.213	4.202	28	26	0.011	2	0	0	0.1
2022-04-01 07:03:58	95	386	-25.6	4.215	4.202	28	26	0.013	2	0	0	0.1
2022-04-01 07:04:18	95	386	-25.5	4.216	4.204	28	26	0.012	2	0	0	0.2
2022-04-01 07:04:38	95	386	-25.3	4.216	4.205	28	26	0.011	2	0	0	0.2
2022-04-01 07:04:58	95	386	-25.5	4.217	4.206	28	26	0.011	2	0	-1	0.2
2022-04-01 07:05:18	96	386	-25.3	4.217	4.206	28	26	0.011	2	1	0	0.2
2022-04-01 07:05:38	96	386	-25.5	4.219	4.207	28	26	0.012	2	0	0	0.1
2022-04-01 07:05:58	96	386	-25.6	4.219	4.209	28	26	0.01	2	0	0	0.1
2022-04-01 07:06:18	96	386	-25.5	4.221	4.209	28	26	0.012	2	0	0	0
2022-04-01 07:06:38	96	386	-25.5	4.222	4.209	28	26	0.013	2	0	0	0.1
2022-04-01 07:06:58	96	387	-25.6	4.224	4.211	28	26	0.013	2	0	0	0.1
2022-04-01 07:07:18	96	387	-25.5	4.224	4.212	28	26	0.012	2	0	0	0
2022-04-01 07:07:38	96	387	-25.5	4.224	4.213	28	26	0.011	2	0	0	0.2
2022-04-01 07:07:58	96	387	-25.3	4.226	4.214	28	26	0.012	2	0	-1	0.3
2022-04-01 07:08:18	97	387	-25.6	4.227	4.215	28	26	0.012	2	1	0	0
2022-04-01 07:08:38	97	387	-25.6	4.227	4.217	28	26	0.01	2	0	0	0.3
2022-04-01 07:08:58	97	387	-25.3	4.228	4.218	28	26	0.01	2	0	0	0.2
2022-04-01 07:09:18	97	387	-25.5	4.23	4.218	28	26	0.012	2	0	0	0
2022-04-01 07:09:38	97	387	-25.5	4.231	4.219	28	26	0.012	2	0	0	0
2022-04-01 07:09:58	97	387	-25.5	4.231	4.22	28	26	0.011	2	0	88	8.5
2022-04-01 22:15:18	9	322	-17	3.52	3.51	26	22	0.01	4	-88	0	0
2022-04-01 22:15:38	9	322	-17	3.522	3.513	26	22	0.009	4	0	0	0.2
2022-04-01 22:15:58	9	322	-17.2	3.524	3.513	26	22	0.011	4	0	0	0.2
2022-04-01 22:16:18	9	323	-17.4	3.526	3.514	26	22	0.012	4	0	-1	0
2022-04-01 22:16:38	10	323	-17.4	3.527	3.516	26	22	0.011	4	1	0	42.5
2022-04-01 22:16:58	10	325	-59.9	3.552	3.538	26	22	0.014	4	0	0	59.3
2022-04-01 22:17:18	10	329	-119.2	3.594	3.578	26	22	0.016	4	0	0	19.4
2022-04-01 22:17:38	10	331	-138.6	3.619	3.6	26	22	0.019	4	0	-1	0.2
2022-04-01 22:17:58	11	332	-138.4	3.629	3.609	26	23	0.02	3	1	0	0.5
2022-04-01 22:18:18	11	333	-138.9	3.637	3.615	26	23	0.022	3	0	-1	0.3
2022-04-01 22:18:38	12	333	-138.6	3.644	3.623	26	23	0.021	3	1	0	0.3
2022-04-01 22:18:58	12	334	-138.9	3.65	3.63	26	23	0.02	3	0	-1	0.1
2022-04-01 22:19:18	13	335	-138.8	3.657	3.636	27	23	0.021	4	1	0	0.1
2022-04-01 22:19:38	13	335	-138.9	3.661	3.639	27	23	0.022	4	0	-1	0
2022-04-01 22:19:58	14	335	-138.9	3.666	3.646	27	23	0.02	4	1	0	0.2
2022-04-01 22:20:18	14	336	-139.1	3.67	3.65	27	23	0.02	4	0	-1	0.2
2022-04-01 22:20:38	15	336	-139.3	3.675	3.655	27	23	0.02	4	1	0	0.9
2022-04-01 22:20:58	15	337	-138.4	3.679	3.659	27	23	0.02	4	0	-1	1.4
2022-04-01 22:21:18	16	337	-139.8	3.683	3.664	27	23	0.019	4	1	0	1.3
2022-04-01 22:21:38	16	337	-138.5	3.687	3.666	27	24	0.021	3	0	-1	0
2022-04-01 22:21:58	17	338	-138.5	3.69	3.671	27	24	0.019	3	1	0	0.5
2022-04-01 22:22:18	17	338	-139	3.693	3.675	27	24	0.018	3	0	-1	0.2
2022-04-01 22:22:38	18	339	-138.8	3.698	3.678	27	24	0.02	3	1	0	0.3
2022-04-01 22:22:58	18	339	-139.1	3.7	3.683	27	24	0.017	3	0	-1	0.5
2022-04-01 22:23:18	19	339	-138.6	3.703	3.685	27	24	0.018	3	1	0	0.2
2022-04-01 22:23:38	19	339	-138.8	3.705	3.687	28	24	0.018	4	0	-1	0.4
2022-04-01 22:23:58	20	340	-138.4	3.708	3.69	28	24	0.018	4	1	0	0
2022-04-01 22:24:18	20	340	-138.4	3.71	3.693	28	24	0.017	4	0	-1	0.5
2022-04-01 22:24:38	21	340	-138.9	3.712	3.695	28	24	0.017	4	1	0	0.3
2022-04-01 22:24:58	21	340	-138.6	3.714	3.698	28	24	0.016	4	0	-1	0.1
2022-04-01 22:25:18	22	340	-138.5	3.716	3.7	28	24	0.016	4	1	0	0.1
2022-04-01 22:25:38	22	340	-138.6	3.717	3.702	28	24	0.015	4	0	0	0.4
2022-04-01 22:25:58	22	341	-139	3.719	3.704	28	24	0.015	4	0	-1	0.2
2022-04-01 22:26:18	23	341	-138.8	3.721	3.706	28	24	0.015	4	1	0	0.4
2022-04-01 22:26:38	23	341	-138.4	3.723	3.707	28	25	0.016	3	0	-1	0
2022-04-01 22:26:58	24	341	-138.4	3.725	3.709	28	25	0.016	3	1	0	1
2022-04-01 22:27:18	24	341	-139.4	3.726	3.712	28	25	0.014	3	0	-1	0.1
2022-04-01 22:27:38	25	341	-139.3	3.728	3.713	28	25	0.015	3	1	0	0.5
2022-04-01 22:27:58	25	342	-138.8	3.73	3.715	28	25	0.015	3	0	-1	0.7
2022-04-01 22:28:18	26	342	-139.5	3.731	3.716	29	25	0.015	4	1	0	0.5
2022-04-01 22:28:38	26	342	-139	3.733	3.719	29	25	0.014	4	0	-1	0.4
2022-04-01 22:28:58	27	342	-138.6	3.734	3.72	29	25	0.014	4	1	0	0.8
2022-04-01 22:29:18	27	342	-139.4	3.737	3.723	29	25	0.014	4	0	-1	0
2022-04-01 22:29:38	28	342	-139.4	3.738	3.724	29	25	0.014	4	1	0	0.4
2022-04-01 22:29:58	28	343	-139	3.74	3.726	29	25	0.014	4	0	-1	0.4
2022-04-01 22:30:18	29	343	-139.4	3.741	3.727	29	25	0.014	4	1	0	0.8
2022-04-01 22:30:38	29	343	-138.6	3.744	3.73	29	26	0.014	3	0	-1	1
2022-04-01 22:30:58	30	343	-139.6	3.746	3.731	29	26	0.015	3	1	0	1
2022-04-01 22:31:18	30	343	-138.6	3.747	3.732	29	26	0.015	3	0	-1	0.7
2022-04-01 22:31:38	31	343	-139.3	3.748	3.735	29	26	0.013	3	1	0	0.9
2022-04-01 22:31:58	31	343	-138.4	3.751	3.735	29	26	0.016	3	0	-1	0.2
2022-04-01 22:32:18	32	344	-138.6	3.753	3.739	30	26	0.014	4	1	0	0.2
2022-04-01 22:32:38	32	344	-138.4	3.754	3.741	30	26	0.013	4	0	-1	0.2
2022-04-01 22:32:58	33	344	-138.6	3.756	3.741	30	26	0.015	4	1	0	0.2
2022-04-01 22:33:18	33	344	-138.8	3.759	3.743	30	26	0.016	4	0	-1	0.3
2022-04-01 22:33:38	34	344	-139.1	3.759	3.745	30	26	0.014	4	1	0	0.3
2022-04-01 22:33:58	34	345	-139.4	3.762	3.747	30	26	0.015	4	0	-1	0.3
2022-04-01 22:34:18	35	345	-139.1	3.764	3.75	30	27	0.014	3	1	0	0.7
2022-04-01 22:34:38	35	345	-138.4	3.766	3.751	30	27	0.015	3	0	-1	0.5
2022-04-01 22:34:58	36	345	-138.9	3.767	3.753	30	27	0.014	3	1	0	0.9
2022-04-01 22:35:18	36	345	-139.8	3.769	3.754	30	27	0.015	3	0	-1	0.8
2022-04-01 22:35:38	37	345	-139	3.772	3.757	31	27	0.015	4	1	0	0.6
2022-04-01 22:35:58	37	346	-138.4	3.773	3.759	31	27	0.014	4	0	-1	0.9
2022-04-01 22:36:18	38	346	-139.3	3.776	3.761	31	27	0.015	4	1	0	0.9
2022-04-01 22:36:38	38	346	-138.4	3.777	3.764	31	27	0.013	4	0	-1	0.6
2022-04-01 22:36:58	39	346	-139	3.779	3.766	31	27	0.013	4	1	0	0.5
2022-04-01 22:37:18	39	346	-139.5	3.781	3.767	31	28	0.014	3	0	-1	0.4
2022-04-01 22:37:38	40	347	-139.1	3.784	3.769	31	28	0.015	3	1	0	0.3
2022-04-01 22:37:58	40	347	-139.4	3.785	3.772	31	28	0.013	3	0	-1	0.5
2022-04-01 22:38:18	41	347	-138.9	3.787	3.773	31	28	0.014	3	1	0	0.5
2022-04-01 22:38:38	41	347	-139.4	3.79	3.777	32	28	0.013	4	0	-1	0.3
2022-04-01 22:38:58	42	347	-139.1	3.792	3.779	32	28	0.013	4	1	0	0.3
2022-04-01 22:39:18	42	347	-138.8	3.794	3.781	32	28	0.013	4	0	-1	0.1
2022-04-01 22:39:38	43	348	-138.9	3.797	3.782	32	28	0.015	4	1	0	0
2022-04-01 22:39:58	43	348	-138.9	3.798	3.785	32	28	0.013	4	0	-1	1.6
2022-04-01 22:40:18	44	348	-137.3	3.8	3.787	32	29	0.013	3	1	0	0.3
2022-04-01 22:40:38	44	348	-137.6	3.803	3.789	32	29	0.014	3	0	-1	0.4
2022-04-01 22:40:58	45	349	-138	3.805	3.791	32	29	0.014	3	1	0	1
2022-04-01 22:41:18	45	349	-137	3.808	3.793	32	29	0.015	3	0	-1	0.3
2022-04-01 22:41:38	46	349	-137.3	3.81	3.797	33	29	0.013	4	1	0	0
2022-04-01 22:41:58	46	349	-137.3	3.813	3.799	33	29	0.014	4	0	-1	0.3
2022-04-01 22:42:18	47	349	-137.6	3.816	3.802	33	29	0.014	4	1	0	0
2022-04-01 22:42:38	47	350	-137.6	3.818	3.806	33	29	0.012	4	0	-1	0.3
2022-04-01 22:42:58	48	350	-137.9	3.822	3.809	33	29	0.013	4	1	0	0.4
2022-04-01 22:43:18	48	350	-137.5	3.826	3.812	33	29	0.014	4	0	-1	0.4
2022-04-01 22:43:38	49	351	-137.9	3.828	3.815	33	29	0.013	4	1	0	0.6
2022-04-01 22:43:58	49	351	-137.3	3.833	3.818	33	30	0.015	3	0	-1	0.6
2022-04-01 22:44:18	50	351	-137.9	3.835	3.822	33	30	0.013	3	1	0	0.6
2022-04-01 22:44:38	50	352	-137.3	3.839	3.825	33	30	0.014	3	0	-1	0
2022-04-01 22:44:58	51	352	-137.3	3.843	3.829	33	30	0.014	3	1	0	0.9
2022-04-01 22:45:18	51	352	-138.2	3.847	3.832	33	30	0.015	3	0	-1	0.7
2022-04-01 22:45:38	52	353	-138.9	3.849	3.836	33	30	0.013	3	1	0	0.4
2022-04-01 22:45:58	52	353	-138.5	3.854	3.839	33	30	0.015	3	0	-1	0
2022-04-01 22:46:18	53	353	-138.5	3.857	3.844	33	30	0.013	3	1	0	0.8
2022-04-01 22:46:38	53	354	-137.7	3.861	3.847	33	30	0.014	3	0	-1	0.2
2022-04-01 22:46:58	54	354	-137.9	3.866	3.851	33	30	0.015	3	1	0	0.2
2022-04-01 22:47:18	54	354	-138.1	3.869	3.854	33	30	0.015	3	0	-1	0
2022-04-01 22:47:38	55	355	-138.1	3.873	3.859	33	30	0.014	3	1	0	0.6
2022-04-01 22:47:58	55	355	-137.5	3.878	3.864	33	30	0.014	3	0	-1	0.7
2022-04-01 22:48:18	56	356	-138.2	3.882	3.868	33	30	0.014	3	1	0	0.3
2022-04-01 22:48:38	56	356	-137.9	3.885	3.872	33	30	0.013	3	0	0	0.6
2022-04-01 22:48:58	56	356	-137.3	3.89	3.876	33	30	0.014	3	0	-1	1.2
2022-04-01 22:49:18	57	357	-138.5	3.896	3.88	33	30	0.016	3	1	0	0.1
2022-04-01 22:49:38	57	357	-138.4	3.9	3.886	33	30	0.014	3	0	-1	0.7
2022-04-01 22:49:58	58	358	-137.7	3.904	3.889	33	30	0.015	3	1	0	0.5
2022-04-01 22:50:18	58	358	-138.2	3.909	3.895	33	30	0.014	3	0	-1	0.5
2022-04-01 22:50:38	59	359	-137.7	3.913	3.899	33	30	0.014	3	1	0	1.1
2022-04-01 22:50:58	59	359	-138.8	3.919	3.904	33	30	0.015	3	0	-1	0.6
2022-04-01 22:51:18	60	359	-138.2	3.924	3.91	33	30	0.014	3	1	0	0.6
2022-04-01 22:51:38	60	360	-137.6	3.929	3.915	33	30	0.014	3	0	-1	1
2022-04-01 22:51:58	61	360	-138.6	3.934	3.919	33	30	0.015	3	1	0	0.6
2022-04-01 22:52:18	61	361	-138	3.939	3.924	33	30	0.015	3	0	-1	0.5
2022-04-01 22:52:38	62	361	-137.5	3.945	3.93	33	30	0.015	3	1	0	8
2022-04-01 22:52:58	62	362	-129.5	3.946	3.931	33	30	0.015	3	0	-1	0.3
2022-04-01 22:53:18	63	362	-129.8	3.95	3.936	33	30	0.014	3	1	0	0.5
2022-04-01 22:53:38	63	362	-129.3	3.954	3.939	33	30	0.015	3	0	-1	0.6
2022-04-01 22:53:58	64	363	-129.9	3.96	3.945	33	30	0.015	3	1	0	0.5
2022-04-01 22:54:18	64	363	-129.4	3.965	3.95	33	30	0.015	3	0	-1	0.4
2022-04-01 22:54:38	65	364	-129	3.968	3.953	33	30	0.015	3	1	0	0
2022-04-01 22:54:58	65	364	-129	3.974	3.959	33	30	0.015	3	0	-1	0.8
2022-04-01 22:55:18	66	364	-129.8	3.978	3.964	33	30	0.014	3	1	0	0.9
2022-04-01 22:55:38	66	365	-128.9	3.983	3.968	33	30	0.015	3	0	-1	0.1
2022-04-01 22:55:58	67	365	-129	3.988	3.973	33	30	0.015	3	1	0	0.9
2022-04-01 22:56:18	67	366	-129.9	3.993	3.977	33	30	0.016	3	0	-1	0.9
2022-04-01 22:56:38	68	366	-129	3.999	3.983	33	30	0.016	3	1	0	0.7
2022-04-01 22:56:58	68	367	-129.7	4.003	3.989	33	30	0.014	3	0	0	0.3
2022-04-01 22:57:18	68	367	-129.4	4.009	3.994	33	30	0.015	3	0	-1	0.5
2022-04-01 22:57:38	69	368	-128.9	4.014	3.999	33	30	0.015	3	1	0	0.1
2022-04-01 22:57:58	69	368	-129	4.02	4.005	33	30	0.015	3	0	-1	0.2
2022-04-01 22:58:18	70	369	-129.2	4.024	4.01	32	30	0.014	2	1	0	0.7
2022-04-01 22:58:38	70	369	-129.9	4.03	4.015	32	30	0.015	2	0	-1	0.9
2022-04-01 22:58:58	71	369	-129	4.035	4.019	32	30	0.016	2	1	0	0
2022-04-01 22:59:18	71	370	-129	4.04	4.025	32	30	0.015	2	0	-1	1
2022-04-01 22:59:38	72	370	-130	4.045	4.03	32	30	0.015	2	1	0	0
2022-04-01 22:59:58	72	371	-130	4.051	4.036	32	30	0.015	2	0	-1	1
2022-04-01 23:00:18	73	371	-129	4.056	4.04	32	30	0.016	2	1	0	0.5
2022-04-01 23:00:38	73	372	-129.5	4.061	4.046	32	30	0.015	2	0	-1	0.8
2022-04-01 23:00:58	74	372	-130.3	4.066	4.051	32	30	0.015	2	1	0	1.1
2022-04-01 23:01:18	74	373	-129.2	4.071	4.057	32	30	0.014	2	0	-1	0.4
2022-04-01 23:01:38	75	373	-128.8	4.077	4.062	32	30	0.015	2	1	0	42.8
2022-04-01 23:01:58	75	372	-86	4.058	4.045	32	30	0.013	2	0	0	0.2
2022-04-01 23:02:18	75	371	-85.8	4.058	4.044	32	30	0.014	2	0	0	0.3
2022-04-01 23:02:38	75	372	-86.1	4.059	4.047	32	30	0.012	2	0	-1	0
2022-04-01 23:02:58	76	372	-86.1	4.061	4.048	32	30	0.013	2	1	0	0.3
2022-04-01 23:03:18	76	372	-86.4	4.065	4.051	32	29	0.014	3	0	0	0.4
2022-04-01 23:03:38	76	373	-86	4.068	4.053	32	29	0.015	3	0	-1	0.2
2022-04-01 23:03:58	77	373	-85.8	4.071	4.057	32	29	0.014	3	1	0	0.5
2022-04-01 23:04:18	77	373	-86.3	4.075	4.061	32	29	0.014	3	0	0	0.3
2022-04-01 23:04:38	77	373	-86	4.078	4.064	32	29	0.014	3	0	-1	0.4
2022-04-01 23:04:58	78	374	-86.4	4.081	4.068	31	29	0.013	2	1	0	0.6
2022-04-01 23:05:18	78	374	-85.8	4.086	4.073	31	29	0.013	2	0	0	0.3
2022-04-01 23:05:38	78	375	-86.1	4.09	4.076	31	29	0.014	2	0	-1	0.3
2022-04-01 23:05:58	79	375	-85.8	4.093	4.078	31	29	0.015	2	1	0	0.9
2022-04-01 23:06:18	79	375	-86.7	4.097	4.083	31	29	0.014	2	0	0	0.6
2022-04-01 23:06:38	79	376	-86.1	4.099	4.086	31	29	0.013	2	0	-1	0.2
2022-04-01 23:06:58	80	376	-86.3	4.103	4.091	31	29	0.012	2	1	0	0.3
2022-04-01 23:07:18	80	376	-86	4.108	4.094	31	29	0.014	2	0	0	0.2
2022-04-01 23:07:38	80	376	-85.8	4.112	4.098	31	29	0.014	2	0	0	0.6
2022-04-01 23:07:58	80	377	-86.4	4.114	4.102	31	29	0.012	2	0	-1	0.3
2022-04-01 23:08:18	81	377	-86.1	4.118	4.106	31	28	0.012	3	1	0	0.3
2022-04-01 23:08:38	81	377	-85.8	4.122	4.108	31	28	0.014	3	0	0	0.5
2022-04-01 23:08:58	81	378	-86.3	4.127	4.113	31	28	0.014	3	0	-1	0.2
2022-04-01 23:09:18	82	378	-86.1	4.13	4.116	31	28	0.014	3	1	0	0.2
2022-04-01 23:09:38	82	378	-85.9	4.134	4.119	31	28	0.015	3	0	0	0.4
2022-04-01 23:09:58	82	379	-86.3	4.137	4.124	31	28	0.013	3	0	-1	0.3
2022-04-01 23:10:18	83	379	-86	4.141	4.128	30	28	0.013	2	1	0	0.4
2022-04-01 23:10:38	83	380	-85.6	4.145	4.132	30	28	0.013	2	0	0	0.7
2022-04-01 23:10:58	83	380	-86.3	4.148	4.135	30	28	0.013	2	0	-1	0
2022-04-01 23:11:18	84	380	-86.3	4.153	4.139	30	28	0.014	2	1	0	0.4
2022-04-01 23:11:38	84	381	-85.9	4.156	4.143	30	28	0.013	2	0	0	0.1
2022-04-01 23:11:58	84	381	-85.8	4.16	4.147	30	28	0.013	2	0	-1	1.4
2022-04-01 23:12:18	85	381	-87.2	4.165	4.15	30	28	0.015	2	1	0	1.1
2022-04-01 23:12:38	85	382	-86.1	4.168	4.153	30	28	0.015	2	0	0	0.2
2022-04-01 23:12:58	85	382	-86.3	4.171	4.158	30	28	0.013	2	0	-1	0.4
2022-04-01 23:13:18	86	382	-85.9	4.175	4.162	30	28	0.013	2	1	0	0.2
2022-04-01 23:13:38	86	383	-86.1	4.179	4.165	30	27	0.014	3	0	0	0.2
2022-04-01 23:13:58	86	383	-86.3	4.182	4.169	30	27	0.013	3	0	0	0
2022-04-01 23:14:18	86	383	-86.3	4.187	4.173	30	27	0.014	3	0	-1	29.5
2022-04-01 23:14:38	87	382	-56.8	4.173	4.161	30	27	0.012	3	1	0	0.9
2022-04-01 23:14:58	87	382	-55.9	4.173	4.16	30	27	0.013	3	0	0	1.1
2022-04-01 23:15:18	87	382	-57	4.174	4.16	29	27	0.014	2	0	0	0.6
2022-04-01 23:15:38	87	382	-57.6	4.175	4.163	29	27	0.012	2	0	-1	0.1
2022-04-01 23:15:58	88	382	-57.5	4.176	4.164	29	27	0.012	2	1	0	0.5
2022-04-01 23:16:18	88	383	-57	4.178	4.165	29	27	0.013	2	0	0	0.6
2022-04-01 23:16:38	88	383	-57.6	4.18	4.167	29	27	0.013	2	0	0	0.8
2022-04-01 23:16:58	88	383	-56.8	4.182	4.17	29	27	0.012	2	0	0	0.8
2022-04-01 23:17:18	88	383	-57.6	4.185	4.171	29	27	0.014	2	0	-1	0.3
2022-04-01 23:17:38	89	383	-57.3	4.187	4.175	29	27	0.012	2	1	0	0.3
2022-04-01 23:17:58	89	383	-57	4.189	4.177	29	27	0.012	2	0	0	0.1
2022-04-01 23:18:18	89	384	-57.1	4.192	4.178	29	26	0.014	3	0	0	0.5
2022-04-01 23:18:38	89	384	-57.6	4.193	4.181	29	26	0.012	3	0	-1	0.6
2022-04-01 23:18:58	90	384	-57	4.196	4.183	29	26	0.013	3	1	0	0.2
2022-04-01 23:19:18	90	384	-56.8	4.198	4.185	29	26	0.013	3	0	0	0.8
2022-04-01 23:19:38	90	384	-57.6	4.2	4.187	29	26	0.013	3	0	0	0.5
2022-04-01 23:19:58	90	385	-57.1	4.203	4.19	29	26	0.013	3	0	0	0.2
2022-04-01 23:20:18	90	385	-57.3	4.205	4.193	29	26	0.012	3	0	-1	0.5
2022-04-01 23:20:38	91	385	-56.8	4.208	4.195	29	26	0.013	3	1	0	30.6
2022-04-01 23:20:58	91	384	-26.2	4.191	4.178	29	26	0.013	3	0	0	0.1
2022-04-01 23:21:18	91	383	-26.1	4.189	4.176	29	26	0.013	3	0	0	0.2
2022-04-01 23:21:38	91	383	-25.9	4.188	4.176	28	26	0.012	2	0	0	0.2
2022-04-01 23:21:58	91	383	-25.7	4.188	4.176	28	26	0.012	2	0	0	0.2
2022-04-01 23:22:18	91	383	-25.9	4.187	4.175	28	26	0.012	2	0	0	0.2
2022-04-01 23:22:38	91	383	-26.1	4.187	4.176	28	26	0.011	2	0	-1	0
2022-04-01 23:22:58	92	383	-26.1	4.188	4.177	28	26	0.011	2	1	0	0.1
2022-04-01 23:23:18	92	383	-26.2	4.188	4.176	28	26	0.012	2	0	0	0.3
2022-04-01 23:23:38	92	383	-25.9	4.189	4.178	28	26	0.011	2	0	0	0
2022-04-01 23:23:58	92	383	-25.9	4.19	4.179	28	26	0.011	2	0	0	0.2
2022-04-01 23:24:18	92	383	-26.1	4.19	4.179	28	26	0.011	2	0	0	0.4
2022-04-01 23:24:38	92	384	-25.7	4.191	4.179	28	26	0.012	2	0	0	0.4
2022-04-01 23:24:58	92	384	-26.1	4.191	4.181	28	26	0.01	2	0	0	0.1
2022-04-01 23:25:18	92	384	-26	4.193	4.181	28	26	0.012	2	0	-1	0.1
2022-04-01 23:25:38	93	384	-25.9	4.193	4.182	28	26	0.011	2	1	0	0
2022-04-01 23:25:58	93	384	-25.9	4.195	4.182	28	26	0.013	2	0	0	0.1
2022-04-01 23:26:18	93	384	-26	4.195	4.184	28	26	0.011	2	0	0	0.3
2022-04-01 23:26:38	93	384	-25.7	4.196	4.185	28	26	0.011	2	0	0	0.2
2022-04-01 23:26:58	93	384	-25.9	4.197	4.185	28	26	0.012	2	0	0	0.2
2022-04-01 23:27:18	93	384	-25.7	4.199	4.187	28	26	0.012	2	0	0	0.6
2022-04-01 23:27:38	93	384	-25.1	4.198	4.187	28	26	0.011	2	0	0	0.4
2022-04-01 23:27:58	93	384	-25.5	4.199	4.186	28	26	0.013	2	0	-1	0.5
2022-04-01 23:28:18	94	384	-25	4.2	4.188	28	26	0.012	2	1	80	7.1
2022-04-02 02:33:08	14	324	-17.9	3.543	3.532	29	25	0.011	4	-80	0	0.6
2022-04-02 02:33:28	14	324	-17.3	3.545	3.534	29	25	0.011	4	0	0	0.6
2022-04-02 02:33:48	14	325	-17.9	3.547	3.536	29	25	0.011	4	0	0	0.9
2022-04-02 02:34:08	14	325	-17	3.548	3.537	29	25	0.011	4	0	0	0.9
2022-04-02 02:34:28	14	325	-17.9	3.55	3.538	29	25	0.012	4	0	0	0.7
2022-04-02 02:34:48	14	325	-17.2	3.551	3.539	29	25	0.012	4	0	0	122.4
2022-04-02 02:35:08	14	332	-139.6	3.621	3.605	29	25	0.016	4	0	-1	0.2
2022-04-02 02:35:28	15	333	-139.4	3.635	3.617	30	25	0.018	5	1	0	0
2022-04-02 02:35:48	15	334	-139.4	3.645	3.626	30	25	0.019	5	0	-1	0.4
2022-04-02 02:36:08	16	334	-139	3.651	3.634	30	25	0.017	5	1	0	0.4
2022-04-02 02:36:28	16	335	-139.4	3.658	3.64	30	26	0.018	4	0	-1	0.3
2022-04-02 02:36:48	17	335	-139.1	3.664	3.646	30	26	0.018	4	1	0	0.6
2022-04-02 02:37:08	17	336	-138.5	3.669	3.651	30	26	0.018	4	0	0	0.6
2022-04-02 02:37:28	17	336	-139.1	3.674	3.656	30	26	0.018	4	0	-1	0.5
2022-04-02 02:37:48	18	337	-138.6	3.678	3.66	30	26	0.018	4	1	0	0.2
2022-04-02 02:38:08	18	337	-138.4	3.682	3.665	30	26	0.017	4	0	-1	0.5
2022-04-02 02:38:28	19	337	-138.9	3.686	3.668	31	26	0.018	5	1	0	0.1
2022-04-02 02:38:48	19	338	-138.8	3.69	3.672	31	26	0.018	5	0	-1	0.4
2022-04-02 02:39:08	20	338	-138.4	3.693	3.677	31	26	0.016	5	1	0	0.4
2022-04-02 02:39:28	20	338	-138.8	3.696	3.68	31	26	0.016	5	0	-1	0.3
2022-04-02 02:39:48	21	339	-138.5	3.699	3.682	31	26	0.017	5	1	0	0.5
2022-04-02 02:40:08	21	339	-139	3.701	3.685	31	26	0.016	5	0	-1	0.4
2022-04-02 02:40:28	22	339	-138.6	3.703	3.688	31	26	0.015	5	1	0	0.4
2022-04-02 02:40:48	22	339	-138.2	3.706	3.689	31	26	0.017	5	0	-1	0.8
2022-04-02 02:41:08	23	340	-139	3.707	3.693	31	26	0.014	5	1	0	0
2022-04-02 02:41:28	23	340	-139	3.709	3.695	31	27	0.014	4	0	-1	0.2
2022-04-02 02:41:48	24	340	-138.8	3.713	3.698	31	27	0.015	4	1	0	0.4
2022-04-02 02:42:08	24	340	-138.4	3.714	3.699	31	27	0.015	4	0	-1	0.5
2022-04-02 02:42:28	25	340	-138.9	3.716	3.701	31	27	0.015	4	1	0	0.8
2022-04-02 02:42:48	25	340	-138.1	3.717	3.702	31	27	0.015	4	0	-1	0.8
2022-04-02 02:43:08	26	341	-138.9	3.72	3.705	31	27	0.015	4	1	0	0
2022-04-02 02:43:28	26	341	-138.9	3.722	3.706	31	27	0.016	4	0	-1	0.1
2022-04-02 02:43:48	27	341	-138.8	3.722	3.708	31	27	0.014	4	1	0	0
2022-04-02 02:44:08	27	341	-138.8	3.725	3.71	31	27	0.015	4	0	0	0.2
2022-04-02 02:44:28	27	341	-139	3.726	3.711	32	27	0.015	5	0	-1	0.1
2022-04-02 02:44:48	28	341	-138.9	3.728	3.714	32	27	0.014	5	1	0	0.4
2022-04-02 02:45:08	28	342	-138.5	3.73	3.715	32	27	0.015	5	0	-1	0.6
2022-04-02 02:45:28	29	342	-139.1	3.731	3.717	32	27	0.014	5	1	0	0.2
2022-04-02 02:45:48	29	342	-138.9	3.734	3.719	32	27	0.015	5	0	-1	0
2022-04-02 02:46:08	30	342	-138.9	3.736	3.721	32	27	0.015	5	1	0	0.7
2022-04-02 02:46:28	30	342	-138.2	3.737	3.722	32	28	0.015	4	0	-1	1.2
2022-04-02 02:46:48	31	342	-137	3.739	3.723	32	28	0.016	4	1	0	0.3
2022-04-02 02:47:08	31	342	-137.3	3.74	3.726	32	28	0.014	4	0	-1	0.1
2022-04-02 02:47:28	32	343	-137.2	3.741	3.727	32	28	0.014	4	1	0	0.3
2022-04-02 02:47:48	32	343	-137.5	3.744	3.73	32	28	0.014	4	0	-1	0.2
2022-04-02 02:48:08	33	343	-137.3	3.746	3.731	32	28	0.015	4	1	0	0.7
2022-04-02 02:48:28	33	343	-136.6	3.747	3.732	32	28	0.015	4	0	-1	0.7
2022-04-02 02:48:48	34	343	-137.3	3.749	3.736	32	28	0.013	4	1	0	0
2022-04-02 02:49:08	34	344	-137.3	3.752	3.738	33	28	0.014	5	0	-1	0.6
2022-04-02 02:49:28	35	344	-136.7	3.755	3.74	33	28	0.015	5	1	0	0.5
2022-04-02 02:49:48	35	344	-137.2	3.757	3.741	33	28	0.016	5	0	-1	0.4
2022-04-02 02:50:08	36	344	-137.6	3.759	3.745	33	28	0.014	5	1	0	0.6
2022-04-02 02:50:28	36	345	-137	3.76	3.747	33	28	0.013	5	0	0	0.5
2022-04-02 02:50:48	36	345	-137.5	3.762	3.749	33	28	0.013	5	0	-1	0.7
2022-04-02 02:51:08	37	345	-136.8	3.765	3.751	33	28	0.014	5	1	0	0.5
2022-04-02 02:51:28	37	345	-137.3	3.767	3.753	33	28	0.014	5	0	-1	0.4
2022-04-02 02:51:48	38	345	-137.7	3.769	3.756	33	29	0.013	4	1	0	0.4
2022-04-02 02:52:08	38	346	-137.3	3.771	3.758	33	29	0.013	4	0	-1	0.4
2022-04-02 02:52:28	39	346	-137.7	3.774	3.761	33	29	0.013	4	1	0	0.6
2022-04-02 02:52:48	39	346	-137.1	3.776	3.763	33	29	0.013	4	0	-1	0.5
2022-04-02 02:53:08	40	346	-137.6	3.778	3.766	33	29	0.012	4	1	0	0.3
2022-04-02 02:53:28	40	346	-137.3	3.781	3.768	33	29	0.013	4	0	-1	0.3
2022-04-02 02:53:48	41	346	-137.6	3.784	3.77	33	29	0.014	4	1	0	0.3
2022-04-02 02:54:08	41	347	-137.9	3.786	3.773	33	29	0.013	4	0	-1	0.4
2022-04-02 02:54:28	42	347	-137.5	3.788	3.775	33	29	0.013	4	1	0	0.1
2022-04-02 02:54:48	42	347	-137.6	3.79	3.778	33	29	0.012	4	0	-1	0.1
2022-04-02 02:55:08	43	348	-137.5	3.793	3.78	33	29	0.013	4	1	0	0.2
2022-04-02 02:55:28	43	348	-137.3	3.795	3.782	33	29	0.013	4	0	-1	0.4
2022-04-02 02:55:48	44	348	-137.7	3.799	3.786	33	29	0.013	4	1	0	0.2
2022-04-02 02:56:08	44	348	-137.9	3.8	3.788	33	29	0.012	4	0	-1	0.3
2022-04-02 02:56:28	45	349	-137.6	3.803	3.79	33	29	0.013	4	1	0	0.3
2022-04-02 02:56:48	45	349	-137.3	3.806	3.793	33	29	0.013	4	0	-1	0.2
2022-04-02 02:57:08	46	349	-137.5	3.81	3.795	33	29	0.015	4	1	0	0.5
2022-04-02 02:57:28	46	349	-138	3.811	3.799	33	29	0.012	4	0	-1	0.3
2022-04-02 02:57:48	47	349	-137.7	3.815	3.801	33	29	0.014	4	1	0	0.4
2022-04-02 02:58:08	47	350	-137.3	3.817	3.805	33	29	0.012	4	0	-1	0.4
2022-04-02 02:58:28	48	350	-137.7	3.822	3.807	33	29	0.015	4	1	0	0.4
2022-04-02 02:58:48	48	350	-138.1	3.823	3.811	33	29	0.012	4	0	-1	0.2
2022-04-02 02:59:08	49	351	-137.9	3.827	3.814	33	29	0.013	4	1	0	0
2022-04-02 02:59:28	49	351	-137.9	3.831	3.818	33	29	0.013	4	0	-1	0.7
2022-04-02 02:59:48	50	351	-137.2	3.833	3.82	33	29	0.013	4	1	0	0.9
2022-04-02 03:00:08	50	352	-138.1	3.836	3.824	33	29	0.012	4	0	-1	0.2
2022-04-02 03:00:28	51	352	-137.9	3.839	3.828	33	29	0.011	4	1	0	0.6
2022-04-02 03:00:48	51	352	-137.3	3.844	3.83	33	29	0.014	4	0	-1	0.6
2022-04-02 03:01:08	52	353	-137.9	3.847	3.834	33	29	0.013	4	1	0	0.2
2022-04-02 03:01:28	52	353	-137.7	3.85	3.836	33	29	0.014	4	0	-1	0.2
2022-04-02 03:01:48	53	353	-137.5	3.855	3.841	33	29	0.014	4	1	0	0.5
2022-04-02 03:02:08	53	353	-138	3.859	3.846	33	29	0.013	4	0	-1	0.2
2022-04-02 03:02:28	54	354	-138.2	3.863	3.85	33	29	0.013	4	1	0	0.1
2022-04-02 03:02:48	54	354	-138.1	3.866	3.854	33	29	0.012	4	0	-1	0.1
2022-04-02 03:03:08	55	354	-138	3.87	3.857	33	29	0.013	4	1	0	0.1
2022-04-02 03:03:28	55	355	-137.9	3.875	3.861	33	29	0.014	4	0	-1	0
2022-04-02 03:03:48	56	355	-137.9	3.879	3.866	33	29	0.013	4	1	0	0
2022-04-02 03:04:08	56	356	-137.9	3.883	3.87	33	29	0.013	4	0	-1	0.3
2022-04-02 03:04:28	57	356	-137.6	3.888	3.874	33	29	0.014	4	1	0	0.1
2022-04-02 03:04:48	57	357	-137.7	3.892	3.879	33	29	0.013	4	0	-1	0.4
2022-04-02 03:05:08	58	357	-138.1	3.896	3.882	33	29	0.014	4	1	0	0.1
2022-04-02 03:05:28	58	357	-138.2	3.901	3.887	33	29	0.014	4	0	-1	0.3
2022-04-02 03:05:48	59	358	-137.9	3.906	3.892	33	29	0.014	4	1	0	0.3
2022-04-02 03:06:08	59	358	-137.6	3.911	3.897	33	29	0.014	4	0	-1	0.1
2022-04-02 03:06:28	60	359	-137.7	3.915	3.901	33	29	0.014	4	1	0	0.4
2022-04-02 03:06:48	60	359	-138.1	3.919	3.907	33	29	0.012	4	0	-1	0.1
2022-04-02 03:07:08	61	360	-138	3.925	3.912	33	29	0.013	4	1	0	0.1
2022-04-02 03:07:28	61	360	-138.1	3.93	3.916	33	30	0.014	3	0	-1	0.1
2022-04-02 03:07:48	62	360	-138	3.935	3.921	33	30	0.014	3	1	0	0.4
2022-04-02 03:08:08	62	361	-137.6	3.94	3.926	33	30	0.014	3	0	-1	0.3
2022-04-02 03:08:28	63	361	-137.9	3.944	3.93	33	30	0.014	3	1	0	8.6
2022-04-02 03:08:48	63	362	-129.3	3.946	3.933	33	30	0.013	3	0	0	0
2022-04-02 03:09:08	63	362	-129.3	3.95	3.937	33	30	0.013	3	0	-1	0.5
2022-04-02 03:09:28	64	362	-128.8	3.955	3.941	33	30	0.014	3	1	0	0.7
2022-04-02 03:09:48	64	363	-129.5	3.959	3.945	33	30	0.014	3	0	-1	0.3
2022-04-02 03:10:08	65	363	-129.8	3.964	3.951	33	30	0.013	3	1	0	0.9
2022-04-02 03:10:28	65	364	-128.9	3.969	3.956	33	30	0.013	3	0	-1	1.3
2022-04-02 03:10:48	66	364	-127.6	3.973	3.959	33	30	0.014	3	1	0	0.1
2022-04-02 03:11:08	66	364	-127.7	3.979	3.965	33	30	0.014	3	0	-1	0
2022-04-02 03:11:28	67	365	-127.7	3.983	3.969	33	30	0.014	3	1	0	1.1
2022-04-02 03:11:48	67	365	-128.8	3.99	3.974	33	30	0.016	3	0	-1	0.4
2022-04-02 03:12:08	68	366	-128.4	3.993	3.98	33	30	0.013	3	1	0	0.4
2022-04-02 03:12:28	68	366	-128.8	3.999	3.984	33	30	0.015	3	0	0	0.9
2022-04-02 03:12:48	68	367	-127.9	4.004	3.99	33	30	0.014	3	0	-1	0.5
2022-04-02 03:13:08	69	367	-128.4	4.009	3.995	33	30	0.014	3	1	0	0.5
2022-04-02 03:13:28	69	368	-128.9	4.014	3.999	33	30	0.015	3	0	-1	0.5
2022-04-02 03:13:48	70	368	-128.4	4.019	4.004	33	30	0.015	3	1	0	0.4
2022-04-02 03:14:08	70	369	-128.8	4.025	4.011	33	30	0.014	3	0	-1	0.4
2022-04-02 03:14:28	71	369	-128.4	4.029	4.015	32	30	0.014	2	1	0	0.1
2022-04-02 03:14:48	71	370	-128.3	4.035	4.021	32	30	0.014	2	0	-1	0.3
2022-04-02 03:15:08	72	370	-128.6	4.041	4.026	32	30	0.015	2	1	0	0.2
2022-04-02 03:15:28	72	371	-128.8	4.045	4.031	32	30	0.014	2	0	-1	0.2
2022-04-02 03:15:48	73	371	-128.6	4.05	4.036	32	29	0.014	3	1	0	0.3
2022-04-02 03:16:08	73	371	-128.9	4.056	4.041	32	29	0.015	3	0	-1	0.4
2022-04-02 03:16:28	74	372	-128.5	4.061	4.047	32	29	0.014	3	1	0	0.4
2022-04-02 03:16:48	74	372	-128.9	4.067	4.053	32	29	0.014	3	0	0	0.4
2022-04-02 03:17:08	74	373	-128.5	4.072	4.058	32	29	0.014	3	0	-1	0.4
2022-04-02 03:17:28	75	374	-128.9	4.077	4.063	32	29	0.014	3	1	0	43.1
2022-04-02 03:17:48	75	372	-85.8	4.058	4.045	32	29	0.013	3	0	-1	0.4
2022-04-02 03:18:08	76	372	-85.4	4.058	4.043	32	29	0.015	3	1	0	0.2
2022-04-02 03:18:28	76	372	-85.6	4.06	4.046	32	29	0.014	3	0	0	0.3
2022-04-02 03:18:48	76	372	-85.9	4.062	4.05	32	29	0.012	3	0	0	0.5
2022-04-02 03:19:08	76	372	-85.4	4.066	4.053	32	29	0.013	3	0	-1	0
2022-04-02 03:19:28	77	372	-85.4	4.069	4.055	32	29	0.014	3	1	0	0.2
2022-04-02 03:19:48	77	373	-85.6	4.072	4.059	31	29	0.013	2	0	0	0.7
2022-04-02 03:20:08	77	373	-86.3	4.076	4.063	31	29	0.013	2	0	-1	0.2
2022-04-02 03:20:28	78	374	-86.1	4.079	4.066	31	29	0.013	2	1	0	0.3
2022-04-02 03:20:48	78	374	-85.8	4.083	4.069	31	29	0.014	2	0	0	0.5
2022-04-02 03:21:08	78	374	-86.3	4.086	4.072	31	28	0.014	3	0	-1	0.1
2022-04-02 03:21:28	79	375	-86.4	4.09	4.076	31	28	0.014	3	1	0	0.3
2022-04-02 03:21:48	79	375	-86.1	4.093	4.08	31	28	0.013	3	0	0	0.5
2022-04-02 03:22:08	79	375	-85.6	4.097	4.084	31	28	0.013	3	0	-1	0.3
2022-04-02 03:22:28	80	376	-85.9	4.101	4.088	31	28	0.013	3	1	0	0.4
2022-04-02 03:22:48	80	376	-86.3	4.105	4.091	31	28	0.014	3	0	0	0.4
2022-04-02 03:23:08	80	376	-85.9	4.109	4.095	31	28	0.014	3	0	0	0.1
2022-04-02 03:23:28	80	377	-86	4.112	4.098	31	28	0.014	3	0	-1	0.3
2022-04-02 03:23:48	81	377	-86.3	4.117	4.102	31	28	0.015	3	1	0	0.1
2022-04-02 03:24:08	81	377	-86.4	4.12	4.107	30	28	0.013	2	0	0	0.3
2022-04-02 03:24:28	81	378	-86.1	4.124	4.111	30	28	0.013	2	0	-1	0.2
2022-04-02 03:24:48	82	378	-85.9	4.127	4.114	30	28	0.013	2	1	0	0.2
2022-04-02 03:25:08	82	378	-86.1	4.132	4.118	30	28	0.014	2	0	0	0.2
2022-04-02 03:25:28	82	379	-86.3	4.135	4.121	30	28	0.014	2	0	-1	0
2022-04-02 03:25:48	83	379	-86.3	4.14	4.125	30	27	0.015	3	1	0	0.5
2022-04-02 03:26:08	83	379	-85.8	4.143	4.13	30	27	0.013	3	0	0	0.2
2022-04-02 03:26:28	83	380	-86	4.146	4.134	30	27	0.012	3	0	-1	0.4
2022-04-02 03:26:48	84	380	-86.4	4.151	4.138	30	27	0.013	3	1	0	0.8
2022-04-02 03:27:08	84	380	-85.6	4.155	4.141	30	27	0.014	3	0	0	0.5
2022-04-02 03:27:28	84	381	-86.1	4.158	4.144	30	27	0.014	3	0	-1	0.2
2022-04-02 03:27:48	85	381	-86.3	4.163	4.149	30	27	0.014	3	1	0	0
2022-04-02 03:28:08	85	381	-86.3	4.166	4.153	30	27	0.013	3	0	0	0
2022-04-02 03:28:28	85	382	-86.3	4.169	4.157	30	27	0.012	3	0	0	0.2
2022-04-02 03:28:48	85	382	-86.5	4.175	4.16	30	27	0.015	3	0	-1	0.5
2022-04-02 03:29:08	86	383	-87	4.177	4.165	29	27	0.012	2	1	0	0.2
2022-04-02 03:29:28	86	383	-87.2	4.183	4.168	29	27	0.015	2	0	0	0.3
2022-04-02 03:29:48	86	383	-86.9	4.185	4.172	29	27	0.013	2	0	-1	29
2022-04-02 03:30:08	87	382	-57.9	4.176	4.163	29	27	0.013	2	1	0	0.7
2022-04-02 03:30:28	87	382	-57.2	4.173	4.161	29	27	0.012	2	0	0	0.1
2022-04-02 03:30:48	87	382	-57.3	4.173	4.16	29	27	0.013	2	0	0	0.1
2022-04-02 03:31:08	87	382	-57.2	4.173	4.161	29	26	0.012	3	0	-1	0.1
2022-04-02 03:31:28	88	382	-57.3	4.176	4.163	29	26	0.013	3	1	0	0.6
2022-04-02 03:31:48	88	382	-57.9	4.177	4.164	29	26	0.013	3	0	0	0.7
2022-04-02 03:32:08	88	382	-57.2	4.178	4.166	29	26	0.012	3	0	0	0.7
2022-04-02 03:32:28	88	383	-57.9	4.181	4.168	29	26	0.013	3	0	0	0.7
2022-04-02 03:32:48	88	383	-57.2	4.182	4.171	29	26	0.011	3	0	-1	0.5
2022-04-02 03:33:08	89	383	-57.7	4.186	4.173	29	26	0.013	3	1	0	0.2
2022-04-02 03:33:28	89	383	-57.9	4.187	4.173	29	26	0.014	3	0	67	40.6
2022-04-03 15:38:58	22	330	-17.3	3.606	3.598	28	23	0.008	5	-67	0	0.1
2022-04-03 15:39:18	22	330	-17.4	3.608	3.6	28	23	0.008	5	0	0	0
2022-04-03 15:39:38	22	330	-17.4	3.61	3.601	28	23	0.009	5	0	0	0
2022-04-03 15:39:58	22	330	-17.4	3.61	3.603	28	23	0.007	5	0	0	0
2022-04-03 15:40:18	22	330	-17.4	3.611	3.603	28	23	0.008	5	0	0	0
2022-04-03 15:40:38	22	330	-17.4	3.612	3.605	28	23	0.007	5	0	-1	121.6
2022-04-03 15:40:58	23	337	-139	3.684	3.669	28	23	0.015	5	1	0	0
2022-04-03 15:41:18	23	339	-139	3.697	3.682	28	23	0.015	5	0	-1	0
2022-04-03 15:41:38	24	339	-139	3.705	3.689	29	23	0.016	6	1	0	0
2022-04-03 15:41:58	24	340	-139	3.713	3.695	29	23	0.018	6	0	-1	0
2022-04-03 15:42:18	25	340	-139	3.718	3.701	29	24	0.017	5	1	0	0.1
2022-04-03 15:42:38	25	341	-138.9	3.721	3.705	29	24	0.016	5	0	-1	0.1
2022-04-03 15:42:58	26	341	-139	3.723	3.709	29	24	0.014	5	1	0	0
2022-04-03 15:43:18	26	341	-139	3.727	3.711	29	24	0.016	5	0	-1	0
2022-04-03 15:43:38	27	341	-139	3.729	3.713	29	24	0.016	5	1	0	0
2022-04-03 15:43:58	27	342	-139	3.731	3.716	29	24	0.015	5	0	-1	0
2022-04-03 15:44:18	28	342	-139	3.734	3.718	29	24	0.016	5	1	0	0
2022-04-03 15:44:38	28	342	-139	3.736	3.721	29	24	0.015	5	0	-1	0
2022-04-03 15:44:58	29	342	-139	3.738	3.722	30	24	0.016	6	1	0	0
2022-04-03 15:45:18	29	342	-139	3.739	3.725	30	24	0.014	6	0	0	0
2022-04-03 15:45:38	29	343	-139	3.741	3.727	30	25	0.014	5	0	-1	0.1
2022-04-03 15:45:58	30	343	-138.9	3.743	3.728	30	25	0.015	5	1	0	0
2022-04-03 15:46:18	30	343	-138.9	3.745	3.73	30	25	0.015	5	0	-1	0
2022-04-03 15:46:38	31	343	-138.9	3.747	3.732	30	25	0.015	5	1	0	0
2022-04-03 15:46:58	31	343	-138.9	3.75	3.734	30	25	0.016	5	0	-1	0.1
2022-04-03 15:47:18	32	343	-138.8	3.751	3.737	30	25	0.014	5	1	0	0.1
2022-04-03 15:47:38	32	344	-138.9	3.753	3.738	30	25	0.015	5	0	-1	0
2022-04-03 15:47:58	33	344	-138.9	3.755	3.741	30	25	0.014	5	1	0	0
2022-04-03 15:48:18	33	344	-138.9	3.757	3.743	30	25	0.014	5	0	-1	0
2022-04-03 15:48:38	34	344	-138.9	3.759	3.745	31	25	0.014	6	1	0	0
2022-04-03 15:48:58	34	344	-138.9	3.761	3.747	31	26	0.014	5	0	-1	0
2022-04-03 15:49:18	35	345	-138.9	3.763	3.749	31	26	0.014	5	1	0	0
2022-04-03 15:49:38	35	345	-138.9	3.765	3.75	31	26	0.015	5	0	-1	0.1
2022-04-03 15:49:58	36	345	-139	3.768	3.754	31	26	0.014	5	1	0	0
2022-04-03 15:50:18	36	345	-139	3.769	3.756	31	26	0.013	5	0	-1	0
2022-04-03 15:50:38	37	346	-139	3.772	3.758	31	26	0.014	5	1	0	0
2022-04-03 15:50:58	37	346	-139	3.774	3.76	31	26	0.014	5	0	-1	0
2022-04-03 15:51:18	38	346	-139	3.776	3.761	31	26	0.015	5	1	0	0
2022-04-03 15:51:38	38	346	-139	3.779	3.765	32	27	0.014	5	0	-1	0
2022-04-03 15:51:58	39	346	-139	3.781	3.766	32	27	0.015	5	1	0	0
2022-04-03 15:52:18	39	346	-139	3.784	3.77	32	27	0.014	5	0	-1	0.8
2022-04-03 15:52:38	40	347	-138.2	3.785	3.772	32	27	0.013	5	1	0	1.1
2022-04-03 15:52:58	40	347	-137.1	3.786	3.774	32	27	0.012	5	0	-1	1.5
2022-04-03 15:53:18	41	347	-135.6	3.787	3.776	32	27	0.011	5	1	0	0.1
2022-04-03 15:53:38	41	347	-135.7	3.79	3.777	32	27	0.013	5	0	-1	0.1
2022-04-03 15:53:58	42	347	-135.8	3.792	3.78	32	28	0.012	4	1	0	0.1
2022-04-03 15:54:18	42	348	-135.9	3.795	3.782	33	28	0.013	5	0	-1	0.1
2022-04-03 15:54:38	43	348	-135.8	3.797	3.785	33	28	0.012	5	1	0	0.1
2022-04-03 15:54:58	43	348	-135.9	3.8	3.788	33	28	0.012	5	0	-1	0
2022-04-03 15:55:18	44	348	-135.9	3.804	3.79	33	28	0.014	5	1	0	1.1
2022-04-03 15:55:38	44	349	-137	3.806	3.794	33	28	0.012	5	0	-1	0
2022-04-03 15:55:58	45	349	-137	3.809	3.796	33	28	0.013	5	1	0	0
2022-04-03 15:56:18	45	349	-137	3.812	3.8	33	28	0.012	5	0	-1	0.1
2022-04-03 15:56:38	46	349	-137.1	3.815	3.803	33	28	0.012	5	1	0	0
2022-04-03 15:56:58	46	350	-137.1	3.818	3.805	33	29	0.013	4	0	-1	0.1
2022-04-03 15:57:18	47	350	-137	3.821	3.809	33	29	0.012	4	1	0	0.1
2022-04-03 15:57:38	47	350	-137.1	3.825	3.812	33	29	0.013	4	0	-1	0
2022-04-03 15:57:58	48	351	-137.1	3.828	3.816	33	29	0.012	4	1	0	0
2022-04-03 15:58:18	48	351	-137.1	3.831	3.819	34	29	0.012	5	0	-1	0
2022-04-03 15:58:38	49	351	-137.1	3.834	3.823	34	29	0.011	5	1	0	0
2022-04-03 15:58:58	49	352	-137.1	3.838	3.826	34	29	0.012	5	0	-1	0
2022-04-03 15:59:18	50	352	-137.1	3.842	3.829	34	29	0.013	5	1	0	0.2
2022-04-03 15:59:38	50	352	-137.3	3.846	3.833	34	29	0.013	5	0	-1	0
2022-04-03 15:59:58	51	353	-137.3	3.85	3.836	34	29	0.014	5	1	0	0
2022-04-03 16:00:18	51	353	-137.3	3.853	3.84	34	29	0.013	5	0	-1	0.3
2022-04-03 16:00:38	52	353	-137.6	3.856	3.844	34	29	0.012	5	1	0	0.1
2022-04-03 16:00:58	52	354	-137.5	3.86	3.847	34	29	0.013	5	0	-1	0
2022-04-03 16:01:18	53	354	-137.5	3.865	3.853	34	29	0.012	5	1	0	0.1
2022-04-03 16:01:38	53	354	-137.6	3.87	3.855	34	29	0.015	5	0	-1	0
2022-04-03 16:01:58	54	355	-137.6	3.873	3.859	34	29	0.014	5	1	0	0
2022-04-03 16:02:18	54	355	-137.6	3.878	3.864	34	29	0.014	5	0	-1	0
2022-04-03 16:02:38	55	355	-137.6	3.882	3.869	34	29	0.013	5	1	0	0.1
2022-04-03 16:02:58	55	356	-137.7	3.886	3.873	34	29	0.013	5	0	-1	0.1
2022-04-03 16:03:18	56	356	-137.6	3.891	3.878	34	29	0.013	5	1	0	0
2022-04-03 16:03:38	56	357	-137.6	3.897	3.883	34	29	0.014	5	0	-1	0
2022-04-03 16:03:58	57	357	-137.6	3.9	3.887	34	29	0.013	5	1	0	0.1
2022-04-03 16:04:18	57	358	-137.7	3.904	3.892	34	29	0.012	5	0	-1	0
2022-04-03 16:04:38	58	358	-137.7	3.909	3.895	34	29	0.014	5	1	0	0
2022-04-03 16:04:58	58	358	-137.7	3.915	3.901	34	29	0.014	5	0	-1	0
2022-04-03 16:05:18	59	359	-137.7	3.92	3.905	34	29	0.015	5	1	0	0.2
2022-04-03 16:05:38	59	359	-137.9	3.925	3.912	34	29	0.013	5	0	-1	1.1
2022-04-03 16:05:58	60	360	-139	3.929	3.916	34	29	0.013	5	1	0	0.9
2022-04-03 16:06:18	60	360	-138.1	3.935	3.92	34	29	0.015	5	0	-1	1.5
2022-04-03 16:06:38	61	361	-136.6	3.939	3.926	34	29	0.013	5	1	0	0.4
2022-04-03 16:06:58	61	361	-136.2	3.943	3.93	34	29	0.013	5	0	-1	8.6
2022-04-03 16:07:18	62	361	-127.6	3.946	3.932	34	29	0.014	5	1	0	1
2022-04-03 16:07:38	62	362	-128.6	3.949	3.937	34	30	0.012	4	0	-1	0
2022-04-03 16:07:58	63	362	-128.6	3.954	3.94	34	30	0.014	4	1	0	0.2
2022-04-03 16:08:18	63	363	-128.8	3.958	3.945	34	30	0.013	4	0	-1	0.2
2022-04-03 16:08:38	64	363	-128.6	3.964	3.95	34	29	0.014	5	1	0	0
2022-04-03 16:08:58	64	363	-128.6	3.97	3.955	34	30	0.015	4	0	-1	0
2022-04-03 16:09:18	65	364	-128.6	3.974	3.96	34	30	0.014	4	1	0	0.2
2022-04-03 16:09:38	65	364	-128.8	3.979	3.964	34	29	0.015	5	0	-1	0.1
2022-04-03 16:09:58	66	365	-128.9	3.984	3.969	34	30	0.015	4	1	0	0.1
2022-04-03 16:10:18	66	365	-129	3.988	3.976	34	30	0.012	4	0	-1	0.2
2022-04-03 16:10:38	67	366	-128.8	3.993	3.981	34	30	0.012	4	1	0	0
2022-04-03 16:10:58	67	366	-128.8	3.999	3.985	34	30	0.014	4	0	0	0.1
2022-04-03 16:11:18	67	367	-128.9	4.002	3.991	34	30	0.011	4	0	-1	0.3
2022-04-03 16:11:38	68	367	-129.2	4.009	3.995	34	29	0.014	5	1	0	0.2
2022-04-03 16:11:58	68	368	-129	4.014	4	34	29	0.014	5	0	-1	0
2022-04-03 16:12:18	69	368	-129	4.02	4.005	33	29	0.015	4	1	0	0
2022-04-03 16:12:38	69	369	-129	4.025	4.01	33	29	0.015	4	0	-1	0.3
2022-04-03 16:12:58	70	369	-129.3	4.03	4.016	33	29	0.014	4	1	0	0.3
2022-04-03 16:13:18	70	369	-129	4.035	4.022	33	29	0.013	4	0	-1	0
2022-04-03 16:13:38	71	370	-129	4.04	4.026	33	29	0.014	4	1	0	0.2
2022-04-03 16:13:58	71	370	-129.2	4.046	4.032	33	29	0.014	4	0	-1	0.2
2022-04-03 16:14:18	72	371	-129	4.051	4.037	33	29	0.014	4	1	0	0
2022-04-03 16:14:38	72	371	-129	4.057	4.042	33	29	0.015	4	0	-1	0.2
2022-04-03 16:14:58	73	372	-129.2	4.061	4.047	33	29	0.014	4	1	0	0.2
2022-04-03 16:15:18	73	372	-129	4.066	4.051	33	29	0.015	4	0	-1	0.4
2022-04-03 16:15:38	74	373	-129.4	4.072	4.058	33	29	0.014	4	1	0	0
2022-04-03 16:15:58	74	373	-129.4	4.077	4.064	33	29	0.013	4	0	0	43.6
2022-04-03 16:16:18	74	371	-85.8	4.059	4.046	33	29	0.013	4	0	-1	0
2022-04-03 16:16:38	75	372	-85.8	4.059	4.047	33	29	0.012	4	1	0	0.1
2022-04-03 16:16:58	75	372	-85.9	4.06	4.048	33	29	0.012	4	0	0	0
2022-04-03 16:17:18	75	372	-85.9	4.063	4.05	33	29	0.013	4	0	-1	0.3
2022-04-03 16:17:38	76	372	-85.6	4.066	4.053	33	29	0.013	4	1	0	0
2022-04-03 16:17:58	76	372	-85.6	4.068	4.057	33	29	0.011	4	0	0	0.3
2022-04-03 16:18:18	76	373	-85.9	4.072	4.059	33	29	0.013	4	0	-1	0.1
2022-04-03 16:18:38	77	373	-85.8	4.075	4.063	33	29	0.012	4	1	0	0
2022-04-03 16:18:58	77	374	-85.8	4.078	4.067	32	29	0.011	3	0	0	0.1
2022-04-03 16:19:18	77	374	-85.9	4.082	4.071	32	29	0.011	3	0	-1	0
2022-04-03 16:19:38	78	374	-85.9	4.086	4.073	32	29	0.013	3	1	0	0.1
2022-04-03 16:19:58	78	374	-86	4.089	4.078	32	29	0.011	3	0	0	0.1
2022-04-03 16:20:18	78	375	-85.9	4.093	4.081	32	29	0.012	3	0	-1	0
2022-04-03 16:20:38	79	375	-85.9	4.096	4.084	32	28	0.012	4	1	0	0
2022-04-03 16:20:58	79	375	-85.9	4.1	4.087	32	28	0.013	4	0	0	0
2022-04-03 16:21:18	79	376	-85.9	4.104	4.091	32	28	0.013	4	0	-1	0.1
2022-04-03 16:21:38	80	376	-85.8	4.108	4.095	32	28	0.013	4	1	0	0
2022-04-03 16:21:58	80	376	-85.8	4.112	4.099	32	28	0.013	4	0	0	0
2022-04-03 16:22:18	80	377	-85.8	4.114	4.103	32	28	0.011	4	0	0	0.1
2022-04-03 16:22:38	80	377	-85.9	4.119	4.106	32	28	0.013	4	0	-1	0.1
2022-04-03 16:22:58	81	377	-85.8	4.123	4.11	32	28	0.013	4	1	0	0
2022-04-03 16:23:18	81	378	-85.8	4.126	4.114	32	28	0.012	4	0	0	0
2022-04-03 16:23:38	81	378	-85.8	4.13	4.117	32	28	0.013	4	0	-1	0
2022-04-03 16:23:58	82	378	-85.8	4.133	4.121	32	28	0.012	4	1	0	0
2022-04-03 16:24:18	82	379	-85.8	4.137	4.125	31	28	0.012	3	0	0	0
2022-04-03 16:24:38	82	379	-85.8	4.142	4.128	31	28	0.014	3	0	-1	0
2022-04-03 16:24:58	83	380	-85.8	4.146	4.132	31	28	0.014	3	1	0	0.1
2022-04-03 16:25:18	83	380	-85.9	4.149	4.137	31	28	0.012	3	0	0	0
2022-04-03 16:25:38	83	380	-85.9	4.153	4.14	31	28	0.013	3	0	-1	0
2022-04-03 16:25:58	84	380	-85.9	4.156	4.143	31	28	0.013	3	1	0	0
2022-04-03 16:26:18	84	381	-85.9	4.16	4.147	31	28	0.013	3	0	0	0.1
2022-04-03 16:26:38	84	381	-85.8	4.164	4.151	31	28	0.013	3	0	-1	0
2022-04-03 16:26:58	85	381	-85.8	4.167	4.154	31	28	0.013	3	1	0	0
2022-04-03 16:27:18	85	382	-85.8	4.171	4.159	31	27	0.012	4	0	0	0
2022-04-03 16:27:38	85	382	-85.8	4.175	4.162	31	27	0.013	4	0	-1	0
2022-04-03 16:27:58	86	382	-85.8	4.178	4.166	31	27	0.012	4	1	0	0
2022-04-03 16:28:18	86	383	-85.8	4.183	4.169	31	27	0.014	4	0	0	0.1
2022-04-03 16:28:38	86	383	-85.9	4.186	4.174	31	27	0.012	4	0	0	29.6
2022-04-03 16:28:58	86	382	-56.3	4.176	4.164	31	27	0.012	4	0	-1	0
2022-04-03 16:29:18	87	382	-56.3	4.173	4.162	31	27	0.011	4	1	0	0
2022-04-03 16:29:38	87	382	-56.3	4.173	4.162	31	27	0.011	4	0	0	0.1
2022-04-03 16:29:58	87	382	-56.4	4.174	4.163	31	27	0.011	4	0	0	0
2022-04-03 16:30:18	87	382	-56.4	4.176	4.164	30	27	0.012	3	0	-1	0
2022-04-03 16:30:38	88	382	-56.4	4.178	4.167	30	27	0.011	3	1	0	0
2022-04-03 16:30:58	88	383	-56.4	4.179	4.168	30	27	0.011	3	0	0	0.2
2022-04-03 16:31:18	88	383	-56.6	4.181	4.17	30	27	0.011	3	0	0	0.2
2022-04-03 16:31:38	88	383	-56.4	4.184	4.173	30	27	0.011	3	0	0	0
2022-04-03 16:31:58	88	383	-56.4	4.186	4.176	30	27	0.01	3	0	-1	0.2
2022-04-03 16:32:18	89	383	-56.6	4.188	4.177	30	27	0.011	3	1	0	0
2022-04-03 16:32:38	89	384	-56.6	4.191	4.179	30	27	0.012	3	0	0	0.2
2022-04-03 16:32:58	89	384	-56.4	4.193	4.182	30	26	0.011	4	0	0	0
2022-04-03 16:33:18	89	384	-56.4	4.195	4.184	30	26	0.011	4	0	-1	0.1
2022-04-03 16:33:38	90	384	-56.3	4.197	4.186	30	26	0.011	4	1	0	0.1
2022-04-03 16:33:58	90	384	-56.4	4.2	4.188	30	26	0.012	4	0	0	0
2022-04-03 16:34:18	90	384	-56.4	4.203	4.19	30	26	0.013	4	0	0	0.1
2022-04-03 16:34:38	90	385	-56.3	4.205	4.193	30	26	0.012	4	0	0	0
2022-04-03 16:34:58	90	385	-56.3	4.207	4.195	30	26	0.012	4	0	-1	30.3
2022-04-03 16:35:18	91	384	-26	4.193	4.181	30	26	0.012	4	1	0	0
2022-04-03 16:35:38	91	383	-26	4.19	4.178	29	26	0.012	3	0	0	0.1
2022-04-03 16:35:58	91	383	-26.1	4.189	4.177	29	26	0.012	3	0	0	0
2022-04-03 16:36:18	91	383	-26.1	4.188	4.177	29	26	0.011	3	0	0	0
2022-04-03 16:36:38	91	383	-26.1	4.189	4.177	29	26	0.012	3	0	0	0
2022-04-03 16:36:58	91	383	-26.1	4.188	4.177	29	26	0.011	3	0	0	0
2022-04-03 16:37:18	91	383	-26.1	4.189	4.177	29	25	0.012	4	0	0	0
2022-04-03 16:37:38	91	383	-26.1	4.189	4.179	29	25	0.01	4	0	-1	0
2022-04-03 16:37:58	92	383	-26.1	4.19	4.179	29	25	0.011	4	1	0	0
2022-04-03 16:38:18	92	383	-26.1	4.19	4.179	29	25	0.011	4	0	0	0
2022-04-03 16:38:38	92	383	-26.1	4.191	4.18	29	25	0.011	4	0	0	0
2022-04-03 16:38:58	92	384	-26.1	4.193	4.18	29	25	0.013	4	0	0	0
2022-04-03 16:39:18	92	384	-26.1	4.193	4.183	29	25	0.01	4	0	0	0
2022-04-03 16:39:38	92	384	-26.1	4.193	4.182	29	25	0.011	4	0	0	0
2022-04-03 16:39:58	92	384	-26.1	4.194	4.184	29	25	0.01	4	0	-1	0
2022-04-03 16:40:18	93	384	-26.1	4.195	4.186	29	25	0.009	4	1	0	0
2022-04-03 16:40:38	93	384	-26.1	4.196	4.186	29	25	0.01	4	0	0	0
2022-04-03 16:40:58	93	384	-26.1	4.196	4.186	29	25	0.01	4	0	0	0
2022-04-03 16:41:18	93	384	-26.1	4.198	4.187	29	25	0.011	4	0	0	0
2022-04-03 16:41:38	93	384	-26.1	4.2	4.188	29	25	0.012	4	0	0	0
2022-04-03 16:41:58	93	384	-26.1	4.2	4.188	29	25	0.012	4	0	0	0
2022-04-03 16:42:18	93	384	-26.1	4.201	4.19	29	25	0.011	4	0	0	0
2022-04-03 16:42:38	93	384	-26.1	4.202	4.191	29	25	0.011	4	0	-1	0
2022-04-03 16:42:58	94	384	-26.1	4.203	4.191	29	25	0.012	4	1	0	0
2022-04-03 16:43:18	94	385	-26.1	4.203	4.191	29	25	0.012	4	0	0	0
2022-04-03 16:43:38	94	385	-26.1	4.205	4.194	29	25	0.011	4	0	0	0
2022-04-03 16:43:58	94	385	-26.1	4.206	4.195	29	25	0.011	4	0	0	0
2022-04-03 16:44:18	94	385	-26.1	4.207	4.195	29	25	0.012	4	0	0	0
2022-04-03 16:44:38	94	385	-26.1	4.208	4.197	29	26	0.011	3	0	0	0
2022-04-03 16:44:58	94	385	-26.1	4.209	4.197	29	25	0.012	4	0	0	0
2022-04-03 16:45:18	94	385	-26.1	4.21	4.198	29	26	0.012	3	0	0	0
2022-04-03 16:45:38	94	385	-26.1	4.211	4.2	29	26	0.011	3	0	-1	0
2022-04-03 16:45:58	95	385	-26.1	4.212	4.201	29	26	0.011	3	1	0	0
2022-04-03 16:46:18	95	385	-26.1	4.213	4.201	29	26	0.012	3	0	0	0
2022-04-03 16:46:38	95	386	-26.1	4.213	4.203	29	26	0.01	3	0	0	0
2022-04-03 16:46:58	95	386	-26.1	4.215	4.204	29	26	0.011	3	0	0	0
2022-04-03 16:47:18	95	386	-26.1	4.216	4.204	29	26	0.012	3	0	0	0
2022-04-03 16:47:38	95	386	-26.1	4.217	4.205	29	26	0.012	3	0	0	0
2022-04-03 16:47:58	95	386	-26.1	4.217	4.207	29	26	0.01	3	0	0	0
2022-04-03 16:48:18	95	386	-26.1	4.218	4.207	29	26	0.011	3	0	-1	0
2022-04-03 16:48:38	96	386	-26.1	4.219	4.208	29	26	0.011	3	1	0	0
2022-04-03 16:48:58	96	386	-26.1	4.22	4.21	29	26	0.01	3	0	0	0
2022-04-03 16:49:18	96	386	-26.1	4.221	4.211	29	26	0.01	3	0	0	0
2022-04-03 16:49:38	96	386	-26.1	4.223	4.211	29	26	0.012	3	0	0	0
2022-04-03 16:49:58	96	386	-26.1	4.223	4.212	29	26	0.011	3	0	0	0
2022-04-03 16:50:18	96	387	-26.1	4.223	4.213	29	26	0.01	3	0	0	0
2022-04-03 16:50:38	96	387	-26.1	4.224	4.214	29	26	0.01	3	0	0	26.1
2022-04-03 16:50:58	96	387	0	4.226	4.215	29	26	0.011	3	0	41	16.9
2022-04-03 21:49:08	55	344	-16.9	3.759	3.75	30	28	0.009	2	-41	0	0.1
2022-04-03 21:49:28	55	344	-17	3.762	3.753	31	28	0.009	3	0	0	0.3
2022-04-03 21:49:48	55	344	-17.3	3.764	3.754	31	28	0.01	3	0	-1	0.1
2022-04-03 21:50:08	56	345	-17.4	3.765	3.754	31	28	0.011	3	1	0	0.2
2022-04-03 21:50:28	56	345	-17.2	3.766	3.755	31	28	0.011	3	0	0	3.4
2022-04-03 21:50:48	56	345	-20.6	3.767	3.757	31	28	0.01	3	0	0	106.2
2022-04-03 21:51:08	56	350	-126.8	3.826	3.811	31	28	0.015	3	0	0	0.3
2022-04-03 21:51:28	56	351	-126.5	3.84	3.824	31	28	0.016	3	0	-1	0.3
2022-04-03 21:51:48	57	352	-126.2	3.851	3.834	31	28	0.017	3	1	0	0.4
2022-04-03 21:52:08	57	353	-125.8	3.859	3.842	31	28	0.017	3	0	-1	0.2
2022-04-03 21:52:28	58	354	-125.6	3.868	3.849	31	28	0.019	3	1	0	0.2
2022-04-03 21:52:48	58	354	-125.8	3.875	3.855	31	29	0.02	2	0	0	0.5
2022-04-03 21:53:08	58	355	-125.3	3.881	3.862	31	29	0.019	2	0	-1	0.2
2022-04-03 21:53:28	59	356	-125.1	3.886	3.868	32	29	0.018	3	1	0	0.6
2022-04-03 21:53:48	59	356	-125.7	3.892	3.874	32	29	0.018	3	0	-1	1.2
2022-04-03 21:54:08	60	357	-124.5	3.896	3.879	32	29	0.017	3	1	0	0.4
2022-04-03 21:54:28	60	357	-124.9	3.902	3.884	32	29	0.018	3	0	-1	0.6
2022-04-03 21:54:48	61	358	-124.3	3.908	3.89	32	29	0.018	3	1	0	1.2
2022-04-03 21:55:08	61	358	-123.1	3.911	3.895	32	29	0.016	3	0	0	1.5
2022-04-03 21:55:28	61	358	-121.6	3.916	3.898	32	29	0.018	3	0	-1	0.6
2022-04-03 21:55:48	62	359	-121	3.921	3.904	32	29	0.017	3	1	0	0.3
2022-04-03 21:56:08	62	359	-120.7	3.925	3.909	32	29	0.016	3	0	-1	0
2022-04-03 21:56:28	63	360	-120.7	3.929	3.914	32	29	0.015	3	1	0	0.1
2022-04-03 21:56:48	63	360	-120.6	3.934	3.919	32	30	0.015	2	0	-1	0.9
2022-04-03 21:57:08	64	361	-121.5	3.939	3.924	32	30	0.015	2	1	0	0.2
2022-04-03 21:57:28	64	361	-121.3	3.944	3.929	33	30	0.015	3	0	0	0.3
2022-04-03 21:57:48	64	362	-121.6	3.95	3.934	33	30	0.016	3	0	-1	0.5
2022-04-03 21:58:08	65	362	-121.1	3.954	3.939	33	30	0.015	3	1	0	7.2
2022-04-03 21:58:28	65	362	-128.3	3.958	3.942	33	30	0.016	3	0	-1	0.3
2022-04-03 21:58:48	66	363	-128.6	3.966	3.951	33	30	0.015	3	1	0	25.8
2022-04-03 21:59:08	66	361	-102.8	3.946	3.932	33	30	0.014	3	0	0	25.5
2022-04-03 21:59:28	66	364	-128.3	3.971	3.957	33	30	0.014	3	0	-1	1
2022-04-03 21:59:48	67	364	-129.3	3.98	3.965	33	29	0.015	4	1	0	0.4
2022-04-03 22:00:08	67	365	-128.9	3.986	3.972	33	29	0.014	4	0	-1	0
2022-04-03 22:00:28	68	366	-128.9	3.991	3.977	33	29	0.014	4	1	0	0.1
2022-04-03 22:00:48	68	366	-128.8	3.998	3.983	33	29	0.015	4	0	-1	0.2
2022-04-03 22:01:08	69	366	-129	4.002	3.988	33	29	0.014	4	1	0	0.3
2022-04-03 22:01:28	69	367	-129.3	4.008	3.993	33	29	0.015	4	0	-1	0
2022-04-03 22:01:48	70	367	-129.3	4.013	3.999	33	29	0.014	4	1	0	0.1
2022-04-03 22:02:08	70	368	-129.2	4.018	4.005	32	29	0.013	3	0	0	0
2022-04-03 22:02:28	70	368	-129.2	4.024	4.01	32	29	0.014	3	0	-1	0
2022-04-03 22:02:48	71	369	-129.2	4.029	4.015	32	29	0.014	3	1	0	0.2
2022-04-03 22:03:08	71	369	-129.4	4.035	4.021	32	29	0.014	3	0	-1	0.2
2022-04-03 22:03:28	72	370	-129.2	4.04	4.025	32	29	0.015	3	1	0	0.3
2022-04-03 22:03:48	72	370	-129.5	4.046	4.031	32	29	0.015	3	0	-1	0.6
2022-04-03 22:04:08	73	371	-128.9	4.05	4.037	32	29	0.013	3	1	0	1.1
2022-04-03 22:04:28	73	371	-130	4.056	4.042	32	29	0.014	3	0	-1	0.5
2022-04-03 22:04:48	74	372	-129.5	4.061	4.047	32	29	0.014	3	1	0	0
2022-04-03 22:05:08	74	372	-129.5	4.066	4.053	32	29	0.013	3	0	0	1.1
2022-04-03 22:05:28	74	372	-128.4	4.061	4.047	32	29	0.014	3	0	-1	1.3
2022-04-03 22:05:48	75	373	-129.7	4.071	4.058	32	29	0.013	3	1	0	0.2
2022-04-03 22:06:08	75	373	-129.5	4.079	4.065	32	29	0.014	3	0	-1	43.5
2022-04-03 22:06:28	76	372	-86	4.06	4.047	32	29	0.013	3	1	0	0.1
2022-04-03 22:06:48	76	372	-86.1	4.06	4.047	32	28	0.013	4	0	0	0.2
2022-04-03 22:07:08	76	372	-86.3	4.064	4.051	31	28	0.013	3	0	-1	0.1
2022-04-03 22:07:28	77	372	-86.4	4.065	4.053	31	28	0.012	3	1	0	0
2022-04-03 22:07:48	77	372	-86.4	4.069	4.056	31	28	0.013	3	0	0	0
2022-04-03 22:08:08	77	373	-86.4	4.072	4.06	31	28	0.012	3	0	0	0
2022-04-03 22:08:28	77	373	-86.4	4.077	4.064	31	28	0.013	3	0	-1	0
2022-04-03 22:08:48	78	374	-86.4	4.08	4.067	31	28	0.013	3	1	0	0
2022-04-03 22:09:08	78	374	-86.4	4.084	4.069	31	28	0.015	3	0	0	0
2022-04-03 22:09:28	78	374	-86.4	4.088	4.074	31	28	0.014	3	0	-1	0
2022-04-03 22:09:48	79	375	-86.4	4.091	4.078	31	28	0.013	3	1	0	72.2
2022-04-03 22:10:08	79	370	-14.2	4.05	4.038	31	28	0.012	3	0	0	71.8
2022-04-03 22:10:28	79	375	-86	4.092	4.08	30	27	0.012	3	0	-1	0
2022-04-03 22:10:48	80	375	-86	4.099	4.085	30	27	0.014	3	1	0	0.3
2022-04-03 22:11:08	80	376	-86.3	4.103	4.09	30	27	0.013	3	0	0	0
2022-04-03 22:11:28	80	376	-86.3	4.106	4.094	30	27	0.012	3	0	0	0.2
2022-04-03 22:11:48	80	376	-86.1	4.111	4.099	30	27	0.012	3	0	-1	0.2
2022-04-03 22:12:08	81	377	-85.9	4.115	4.102	30	27	0.013	3	1	0	0.4
2022-04-03 22:12:28	81	377	-86.3	4.119	4.105	30	27	0.014	3	0	0	0.5
2022-04-03 22:12:48	81	377	-85.8	4.122	4.11	30	27	0.012	3	0	-1	0.6
2022-04-03 22:13:08	82	378	-86.4	4.126	4.115	30	27	0.011	3	1	0	0.3
2022-04-03 22:13:28	82	378	-86.1	4.131	4.118	30	27	0.013	3	0	0	0.2
2022-04-03 22:13:48	82	378	-85.9	4.135	4.12	30	27	0.015	3	0	-1	0
2022-04-03 22:14:08	83	379	-85.9	4.138	4.124	30	27	0.014	3	1	0	0.4
2022-04-03 22:14:28	83	379	-86.3	4.141	4.13	30	27	0.011	3	0	0	0.4
2022-04-03 22:14:48	83	380	-85.9	4.146	4.133	30	27	0.013	3	0	-1	0.9
2022-04-03 22:15:08	84	380	-86.8	4.15	4.137	29	27	0.013	2	1	0	0.1
2022-04-03 22:15:28	84	380	-86.9	4.153	4.141	29	27	0.012	2	0	0	0.2
2022-04-03 22:15:48	84	381	-86.7	4.158	4.145	29	27	0.013	2	0	-1	0.5
2022-04-03 22:16:08	85	381	-87.2	4.162	4.149	29	26	0.013	3	1	0	0.2
2022-04-03 22:16:28	85	381	-87	4.165	4.153	29	26	0.012	3	0	0	0
2022-04-03 22:16:48	85	382	-87	4.169	4.157	29	26	0.012	3	0	0	0.1
2022-04-03 22:17:08	85	382	-86.9	4.173	4.16	29	26	0.013	3	0	-1	0.1
2022-04-03 22:17:28	86	382	-87	4.177	4.164	29	26	0.013	3	1	0	0
2022-04-03 22:17:48	86	383	-87	4.18	4.167	29	26	0.013	3	0	0	0
2022-04-03 22:18:08	86	383	-87	4.184	4.171	29	26	0.013	3	0	-1	0
2022-04-03 22:18:28	87	383	-87	4.188	4.174	29	26	0.014	3	1	0	29.4
2022-04-03 22:18:48	87	382	-57.6	4.173	4.161	29	26	0.012	3	0	0	0
2022-04-03 22:19:08	87	382	-57.6	4.173	4.161	29	26	0.012	3	0	0	0.1
2022-04-03 22:19:28	87	382	-57.5	4.174	4.161	29	26	0.013	3	0	-1	0
2022-04-03 22:19:48	88	382	-57.5	4.175	4.163	29	26	0.012	3	1	0	0.1
2022-04-03 22:20:08	88	382	-57.6	4.176	4.164	29	26	0.012	3	0	0	0
2022-04-03 22:20:28	88	382	-57.6	4.178	4.166	29	26	0.012	3	0	0	0.1
2022-04-03 22:20:48	88	383	-57.7	4.18	4.169	29	26	0.011	3	0	-1	0.1
2022-04-03 22:21:08	89	383	-57.6	4.183	4.17	29	26	0.013	3	1	0	0.1
2022-04-03 22:21:28	89	383	-57.5	4.185	4.173	29	26	0.012	3	0	0	0.1
2022-04-03 22:21:48	89	383	-57.6	4.186	4.174	29	26	0.012	3	0	0	0
2022-04-03 22:22:08	89	383	-57.6	4.189	4.177	29	26	0.012	3	0	0	0
2022-04-03 22:22:28	89	384	-57.6	4.191	4.18	29	26	0.011	3	0	-1	0.1
2022-04-03 22:22:48	90	384	-57.5	4.194	4.18	29	26	0.014	3	1	0	0.1
2022-04-03 22:23:08	90	384	-57.6	4.195	4.183	29	27	0.012	2	0	0	0
2022-04-03 22:23:28	90	384	-57.6	4.197	4.186	29	27	0.011	2	0	0	0
2022-04-03 22:23:48	90	384	-57.6	4.2	4.188	29	27	0.012	2	0	0	0.1
2022-04-03 22:24:08	90	385	-57.5	4.202	4.19	29	27	0.012	2	0	-1	0.1
2022-04-03 22:24:28	91	385	-57.6	4.204	4.192	29	27	0.012	2	1	0	0.1
2022-04-03 22:24:48	91	385	-57.5	4.207	4.195	29	27	0.012	2	0	0	31.4
2022-04-03 22:25:08	91	384	-26.1	4.194	4.182	29	27	0.012	2	0	0	0
2022-04-03 22:25:28	91	383	-26.1	4.191	4.179	29	27	0.012	2	0	0	0
2022-04-03 22:25:48	91	383	-26.1	4.19	4.177	29	27	0.013	2	0	0	0
2022-04-03 22:26:08	91	383	-26.1	4.189	4.178	29	27	0.011	2	0	-1	0
2022-04-03 22:26:28	92	383	-26.1	4.188	4.177	29	27	0.011	2	1	0	0
2022-04-03 22:26:48	92	383	-26.1	4.188	4.177	29	27	0.011	2	0	0	0
2022-04-03 22:27:08	92	383	-26.1	4.19	4.177	29	27	0.013	2	0	0	0.1
2022-04-03 22:27:28	92	383	-26	4.19	4.178	29	27	0.012	2	0	0	0.1
2022-04-03 22:27:48	92	383	-26.1	4.19	4.179	29	27	0.011	2	0	0	0
2022-04-03 22:28:08	92	384	-26.1	4.191	4.18	29	27	0.011	2	0	0	0
2022-04-03 22:28:28	92	384	-26.1	4.191	4.181	29	27	0.01	2	0	0	0
2022-04-03 22:28:48	92	384	-26.1	4.193	4.182	29	27	0.011	2	0	-1	0
2022-04-03 22:29:08	93	384	-26.1	4.193	4.182	29	27	0.011	2	1	0	0
2022-04-03 22:29:28	93	384	-26.1	4.193	4.183	29	27	0.01	2	0	0	0
2022-04-03 22:29:48	93	384	-26.1	4.195	4.184	29	27	0.011	2	0	0	0
2022-04-03 22:30:08	93	384	-26.1	4.195	4.185	29	27	0.01	2	0	0	0.1
2022-04-03 22:30:28	93	384	-26	4.197	4.185	29	27	0.012	2	0	0	0.1
2022-04-03 22:30:48	93	384	-26.1	4.198	4.187	29	27	0.011	2	0	0	0
2022-04-03 22:31:08	93	384	-26.1	4.198	4.187	29	27	0.011	2	0	0	0.1
2022-04-03 22:31:28	93	384	-26	4.199	4.188	29	27	0.011	2	0	-1	0.1
2022-04-03 22:31:48	94	384	-26.1	4.201	4.19	29	27	0.011	2	1	0	0
2022-04-03 22:32:08	94	384	-26.1	4.201	4.19	29	27	0.011	2	0	0	0
2022-04-03 22:32:28	94	384	-26.1	4.202	4.19	29	27	0.012	2	0	0	0.1
2022-04-03 22:32:48	94	384	-26.2	4.204	4.192	29	27	0.012	2	0	0	0.1
2022-04-03 22:33:08	94	385	-26.1	4.204	4.192	29	27	0.012	2	0	0	0
2022-04-03 22:33:28	94	385	-26.1	4.204	4.193	29	27	0.011	2	0	0	0
2022-04-03 22:33:48	94	385	-26.1	4.206	4.194	29	27	0.012	2	0	0	0
2022-04-03 22:34:08	94	385	-26.1	4.207	4.195	29	27	0.012	2	0	0	0.1
2022-04-03 22:34:28	94	385	-26	4.209	4.197	29	27	0.012	2	0	-1	0.1
2022-04-03 22:34:48	95	385	-26.1	4.209	4.197	29	27	0.012	2	1	0	0
2022-04-03 22:35:08	95	385	-26.1	4.21	4.198	29	27	0.012	2	0	0	0
2022-04-03 22:35:28	95	385	-26.1	4.212	4.199	29	27	0.013	2	0	0	0.1
2022-04-03 22:35:48	95	386	-26.2	4.212	4.201	29	27	0.011	2	0	0	0.1
2022-04-03 22:36:08	95	386	-26.1	4.214	4.201	29	27	0.013	2	0	0	0
2022-04-03 22:36:28	95	386	-26.1	4.214	4.203	29	27	0.011	2	0	0	0
2022-04-03 22:36:48	95	386	-26.1	4.215	4.204	29	27	0.011	2	0	0	0
2022-04-03 22:37:08	95	386	-26.1	4.216	4.205	29	27	0.011	2	0	0	0
2022-04-03 22:37:28	95	386	-26.1	4.217	4.206	29	27	0.011	2	0	-1	0
2022-04-03 22:37:48	96	386	-26.1	4.217	4.206	29	27	0.011	2	1	0	0
2022-04-03 22:38:08	96	386	-26.1	4.219	4.207	29	27	0.012	2	0	0	0
2022-04-03 22:38:28	96	386	-26.1	4.22	4.208	29	27	0.012	2	0	0	0
2022-04-03 22:38:48	96	386	-26.1	4.221	4.209	29	27	0.012	2	0	0	0
2022-04-03 22:39:08	96	386	-26.1	4.221	4.211	29	27	0.01	2	0	81	20.9
2022-04-05 00:20:48	15	325	-5.2	3.556	3.546	31	28	0.01	3	-81	0	12
2022-04-05 00:21:08	15	326	-17.2	3.566	3.557	31	28	0.009	3	0	0	0.2
2022-04-05 00:21:28	15	326	-17.4	3.568	3.559	31	28	0.009	3	0	0	0.1
2022-04-05 00:21:48	15	327	-17.3	3.57	3.56	31	28	0.01	3	0	0	0.1
2022-04-05 00:22:08	15	327	-17.2	3.571	3.562	31	28	0.009	3	0	0	0.1
2022-04-05 00:22:28	15	327	-17.3	3.572	3.563	31	28	0.009	3	0	0	121.5
2022-04-05 00:22:48	15	332	-138.8	3.621	3.608	31	28	0.013	3	0	-1	0.3
2022-04-05 00:23:08	16	334	-139.1	3.646	3.63	31	28	0.016	3	1	0	0.2
2022-04-05 00:23:28	16	335	-139.3	3.657	3.641	32	28	0.016	4	0	-1	0.1
2022-04-05 00:23:48	17	336	-139.4	3.665	3.649	32	28	0.016	4	1	0	0.5
2022-04-05 00:24:08	17	336	-139.9	3.671	3.656	32	28	0.015	4	0	-1	0.9
2022-04-05 00:24:28	18	337	-139	3.676	3.661	32	28	0.015	4	1	0	0.5
2022-04-05 00:24:48	18	337	-138.5	3.681	3.667	32	29	0.014	3	0	-1	1.4
2022-04-05 00:25:08	19	337	-137.1	3.684	3.67	32	29	0.014	3	1	0	0.9
2022-04-05 00:25:28	19	338	-136.2	3.688	3.673	32	29	0.015	3	0	-1	0.1
2022-04-05 00:25:48	20	338	-136.1	3.692	3.677	32	29	0.015	3	1	0	0.2
2022-04-05 00:26:08	20	339	-136.3	3.695	3.68	32	29	0.015	3	0	-1	0.2
2022-04-05 00:26:28	21	339	-136.1	3.698	3.685	32	29	0.013	3	1	0	0.9
2022-04-05 00:26:48	21	339	-137	3.701	3.688	32	29	0.013	3	0	-1	0.1
2022-04-05 00:27:08	22	339	-137.1	3.704	3.691	32	29	0.013	3	1	0	0
2022-04-05 00:27:28	22	340	-137.1	3.707	3.694	32	29	0.013	3	0	-1	0.4
2022-04-05 00:27:48	23	340	-137.5	3.709	3.696	32	29	0.013	3	1	0	0.3
2022-04-05 00:28:08	23	340	-137.2	3.712	3.699	32	29	0.013	3	0	0	0.1
2022-04-05 00:28:28	23	340	-137.1	3.714	3.702	32	29	0.012	3	0	-1	21.6
2022-04-05 00:28:48	24	338	-115.5	3.692	3.683	32	29	0.009	3	1	0	6.2
2022-04-05 00:29:08	24	341	-109.3	3.716	3.705	32	29	0.011	3	0	-1	28.2
2022-04-05 00:29:28	25	341	-137.5	3.718	3.707	32	29	0.011	3	1	0	56.2
2022-04-05 00:29:48	25	338	-81.3	3.698	3.688	32	29	0.01	3	0	-1	55.7
2022-04-05 00:30:08	26	341	-137	3.719	3.708	32	29	0.011	3	1	0	0.6
2022-04-05 00:30:28	26	341	-137.6	3.724	3.712	32	29	0.012	3	0	0	56.1
2022-04-05 00:30:48	26	341	-81.5	3.727	3.715	32	29	0.012	3	0	-1	56.4
2022-04-05 00:31:08	27	341	-137.9	3.727	3.715	32	29	0.012	3	1	0	0
2022-04-05 00:31:28	27	342	-137.9	3.731	3.719	32	29	0.012	3	0	-1	0.3
2022-04-05 00:31:48	28	342	-137.6	3.733	3.722	32	29	0.011	3	1	0	0.5
2022-04-05 00:32:08	28	342	-137.1	3.731	3.721	32	28	0.01	4	0	-1	0.6
2022-04-05 00:32:28	29	342	-137.7	3.736	3.724	32	28	0.012	4	1	0	0
2022-04-05 00:32:48	29	342	-137.7	3.738	3.727	32	28	0.011	4	0	0	1.5
2022-04-05 00:33:08	29	342	-136.2	3.732	3.721	32	28	0.011	4	0	-1	1.7
2022-04-05 00:33:28	30	343	-137.9	3.739	3.729	32	28	0.01	4	1	0	0.3
2022-04-05 00:33:48	30	343	-137.6	3.743	3.732	32	28	0.011	4	0	-1	0.1
2022-04-05 00:34:08	31	343	-137.5	3.746	3.735	32	28	0.011	4	1	0	0.4
2022-04-05 00:34:28	31	343	-137.9	3.748	3.737	32	28	0.011	4	0	-1	0.2
2022-04-05 00:34:48	32	344	-137.7	3.75	3.74	32	28	0.01	4	1	0	0
2022-04-05 00:35:08	32	344	-137.7	3.752	3.741	32	28	0.011	4	0	-1	37.3
2022-04-05 00:35:28	33	340	-100.4	3.713	3.706	32	28	0.007	4	1	0	37.3
2022-04-05 00:35:48	33	344	-137.7	3.751	3.741	31	28	0.01	3	0	-1	0.5
2022-04-05 00:36:08	34	344	-138.2	3.756	3.746	31	28	0.01	3	1	0	0.6
2022-04-05 00:36:28	34	345	-137.6	3.759	3.749	31	28	0.01	3	0	-1	0
2022-04-05 00:36:48	35	345	-137.6	3.761	3.751	31	28	0.01	3	1	0	0.5
2022-04-05 00:37:08	35	345	-138.1	3.764	3.754	31	28	0.01	3	0	0	0.3
2022-04-05 00:37:28	35	345	-138.4	3.767	3.756	31	28	0.011	3	0	-1	0.4
2022-04-05 00:37:48	36	345	-138	3.771	3.759	31	28	0.012	3	1	0	0.2
2022-04-05 00:38:08	36	346	-138.2	3.773	3.761	31	28	0.012	3	0	-1	0.3
2022-04-05 00:38:28	37	346	-137.9	3.773	3.764	31	28	0.009	3	1	0	0.5
2022-04-05 00:38:48	37	346	-138.4	3.776	3.766	31	28	0.01	3	0	-1	0.2
2022-04-05 00:39:08	38	346	-138.2	3.779	3.768	31	28	0.011	3	1	0	0.2
2022-04-05 00:39:28	38	346	-138	3.782	3.771	31	28	0.011	3	0	-1	0.1
2022-04-05 00:39:48	39	347	-138.1	3.783	3.773	31	28	0.01	3	1	0	0.5
2022-04-05 00:40:08	39	347	-138.6	3.786	3.776	31	28	0.01	3	0	-1	0.7
2022-04-05 00:40:28	40	347	-137.9	3.788	3.778	31	28	0.01	3	1	0	0.2
2022-04-05 00:40:48	40	347	-138.1	3.791	3.781	31	28	0.01	3	0	-1	0.1
2022-04-05 00:41:08	41	348	-138.2	3.794	3.783	31	28	0.011	3	1	0	0.2
2022-04-05 00:41:28	41	348	-138.4	3.796	3.786	31	28	0.01	3	0	-1	0.2
2022-04-05 00:41:48	42	348	-138.2	3.798	3.788	32	28	0.01	4	1	0	0.6
2022-04-05 00:42:08	42	348	-137.6	3.801	3.791	32	28	0.01	4	0	-1	0.8
2022-04-05 00:42:28	43	349	-138.4	3.804	3.794	32	28	0.01	4	1	0	0
2022-04-05 00:42:48	43	349	-138.4	3.806	3.796	32	28	0.01	4	0	-1	70
2022-04-05 00:43:08	44	346	-68.4	3.777	3.769	32	28	0.008	4	1	0	69.8
2022-04-05 00:43:28	44	349	-138.2	3.808	3.797	31	28	0.011	3	0	-1	0.2
2022-04-05 00:43:48	45	349	-138.4	3.813	3.802	31	28	0.011	3	1	0	0.5
2022-04-05 00:44:08	45	350	-137.9	3.816	3.806	32	28	0.01	4	0	-1	0.2
2022-04-05 00:44:28	46	350	-138.1	3.819	3.809	32	28	0.01	4	1	0	0
2022-04-05 00:44:48	46	350	-138.1	3.823	3.812	32	28	0.011	4	0	-1	0.1
2022-04-05 00:45:08	47	351	-138	3.827	3.816	32	28	0.011	4	1	0	0.1
2022-04-05 00:45:28	47	351	-137.9	3.829	3.818	32	28	0.011	4	0	-1	0.2
2022-04-05 00:45:48	48	351	-138.1	3.832	3.822	32	29	0.01	3	1	0	0.1
2022-04-05 00:46:08	48	351	-138.2	3.837	3.825	32	29	0.012	3	0	-1	0.1
2022-04-05 00:46:28	49	352	-138.1	3.839	3.827	32	29	0.012	3	1	0	0
2022-04-05 00:46:48	49	352	-138.1	3.843	3.831	32	29	0.012	3	0	-1	0.1
2022-04-05 00:47:08	50	352	-138.2	3.846	3.835	32	29	0.011	3	1	0	0.1
2022-04-05 00:47:28	50	353	-138.1	3.85	3.839	32	29	0.011	3	0	-1	1.2
2022-04-05 00:47:48	51	353	-139.3	3.854	3.843	32	29	0.011	3	1	0	0.3
2022-04-05 00:48:08	51	353	-139	3.857	3.847	32	29	0.01	3	0	-1	0
2022-04-05 00:48:28	52	354	-139	3.861	3.85	32	29	0.011	3	1	0	0.1
2022-04-05 00:48:48	52	354	-138.9	3.864	3.854	32	29	0.01	3	0	-1	0.7
2022-04-05 00:49:08	53	354	-138.2	3.869	3.859	32	29	0.01	3	1	-1	1
2022-04-05 00:49:28	54	355	-137.2	3.872	3.862	32	29	0.01	3	1	0	1
2022-04-05 00:49:48	54	355	-136.2	3.876	3.865	32	29	0.011	3	0	-1	0.1
2022-04-05 00:50:08	55	355	-136.3	3.88	3.869	32	29	0.011	3	1	0	0.9
2022-04-05 00:50:28	55	356	-137.2	3.885	3.874	32	29	0.011	3	0	-1	0.4
2022-04-05 00:50:48	56	356	-137.6	3.889	3.877	32	29	0.012	3	1	0	0.4
2022-04-05 00:51:08	56	357	-137.2	3.893	3.882	32	29	0.011	3	0	-1	0.1
2022-04-05 00:51:28	57	357	-137.3	3.897	3.885	32	29	0.012	3	1	0	0.1
2022-04-05 00:51:48	57	358	-137.2	3.903	3.89	32	29	0.013	3	0	-1	0
2022-04-05 00:52:08	58	358	-137.2	3.908	3.896	32	29	0.012	3	1	0	0.4
2022-04-05 00:52:28	58	358	-137.6	3.913	3.901	32	29	0.012	3	0	-1	0
2022-04-05 00:52:48	59	359	-137.6	3.918	3.905	32	29	0.013	3	1	0	0.5
2022-04-05 00:53:08	59	359	-137.1	3.923	3.91	32	29	0.013	3	0	0	0.6
2022-04-05 00:53:28	59	360	-137.7	3.928	3.914	32	29	0.014	3	0	-1	0.2
2022-04-05 00:53:48	60	360	-137.5	3.932	3.919	32	30	0.013	2	1	0	0.4
2022-04-05 00:54:08	60	361	-137.9	3.938	3.926	32	30	0.012	2	0	-1	0.3
2022-04-05 00:54:28	61	361	-137.6	3.943	3.93	32	30	0.013	2	1	0	0.3
2022-04-05 00:54:48	61	362	-137.9	3.949	3.935	32	30	0.014	2	0	-1	9.5
2022-04-05 00:55:08	62	362	-128.4	3.949	3.936	32	30	0.013	2	1	0	0.6
2022-04-05 00:55:28	62	362	-129	3.953	3.939	32	30	0.014	2	0	-1	0
2022-04-05 00:55:48	63	362	-129	3.957	3.944	32	30	0.013	2	1	0	0.2
2022-04-05 00:56:08	63	363	-128.8	3.963	3.949	32	30	0.014	2	0	-1	0.4
2022-04-05 00:56:28	64	363	-129.2	3.968	3.954	32	30	0.014	2	1	0	0
2022-04-05 00:56:48	64	364	-129.2	3.971	3.959	32	30	0.012	2	0	-1	0.1
2022-04-05 00:57:08	65	364	-129.3	3.976	3.963	32	30	0.013	2	1	0	0.3
2022-04-05 00:57:28	65	365	-129	3.982	3.969	32	30	0.013	2	0	-1	0.2
2022-04-05 00:57:48	66	365	-129.2	3.987	3.974	32	29	0.013	3	1	0	0.4
2022-04-05 00:58:08	66	366	-128.8	3.992	3.979	32	29	0.013	3	0	-1	0.7
2022-04-05 00:58:28	67	366	-129.5	3.997	3.985	32	29	0.012	3	1	0	0.2
2022-04-05 00:58:48	67	367	-129.3	4.002	3.99	32	29	0.012	3	0	-1	0.1
2022-04-05 00:59:08	68	367	-129.4	4.008	3.995	32	29	0.013	3	1	0	0.2
2022-04-05 00:59:28	68	368	-129.2	4.012	4	32	29	0.012	3	0	-1	0
2022-04-05 00:59:48	69	368	-129.2	4.018	4.004	32	29	0.014	3	1	0	0
2022-04-05 01:00:08	69	369	-129.2	4.023	4.01	32	29	0.013	3	0	0	0.1
2022-04-05 01:00:28	69	369	-129.3	4.029	4.015	32	29	0.014	3	0	-1	0
2022-04-05 01:00:48	70	369	-129.3	4.033	4.02	32	29	0.013	3	1	0	0.1
2022-04-05 01:01:08	70	370	-129.2	4.038	4.025	32	29	0.013	3	0	-1	0.2
2022-04-05 01:01:28	71	370	-129.4	4.044	4.029	32	29	0.015	3	1	0	0.4
2022-04-05 01:01:48	71	371	-129	4.049	4.035	32	29	0.014	3	0	-1	0.3
2022-04-05 01:02:08	72	371	-129.3	4.054	4.041	32	29	0.013	3	1	0	0.4
2022-04-05 01:02:28	72	372	-129.7	4.059	4.046	32	29	0.013	3	0	-1	0
2022-04-05 01:02:48	73	372	-129.7	4.065	4.052	32	29	0.013	3	1	0	0
2022-04-05 01:03:08	73	373	-129.7	4.07	4.056	32	29	0.014	3	0	-1	0.1
2022-04-05 01:03:28	74	373	-129.8	4.075	4.062	32	29	0.013	3	1	0	43.7
2022-04-05 01:03:48	74	372	-86.1	4.059	4.047	32	29	0.012	3	0	0	0.3
2022-04-05 01:04:08	74	371	-86.4	4.058	4.046	32	29	0.012	3	0	-1	0
2022-04-05 01:04:28	75	372	-86.4	4.059	4.047	32	29	0.012	3	1	0	0.3
2022-04-05 01:04:48	75	372	-86.1	4.061	4.049	32	29	0.012	3	0	0	0.2
2022-04-05 01:05:08	75	372	-85.9	4.064	4.052	32	29	0.012	3	0	-1	0.4
2022-04-05 01:05:28	76	372	-86.3	4.067	4.054	32	29	0.013	3	1	0	0.3
2022-04-05 01:05:48	76	373	-86	4.07	4.058	32	29	0.012	3	0	0	0.1
2022-04-05 01:06:08	76	373	-85.9	4.073	4.06	32	29	0.013	3	0	-1	0.4
2022-04-05 01:06:28	77	373	-86.3	4.078	4.065	32	29	0.013	3	1	0	0.1
2022-04-05 01:06:48	77	374	-86.4	4.081	4.068	31	29	0.013	2	0	0	0.4
2022-04-05 01:07:08	77	374	-86	4.084	4.071	31	29	0.013	2	0	-1	0.1
2022-04-05 01:07:28	78	374	-86.1	4.088	4.075	31	28	0.013	3	1	0	0.2
2022-04-05 01:07:48	78	375	-86.3	4.091	4.079	31	28	0.012	3	0	0	0
2022-04-05 01:08:08	78	375	-86.3	4.095	4.083	31	28	0.012	3	0	-1	0
2022-04-05 01:08:28	79	375	-86.3	4.099	4.088	31	28	0.011	3	1	0	0
2022-04-05 01:08:48	79	376	-86.3	4.103	4.09	31	28	0.013	3	0	0	0.3
2022-04-05 01:09:08	79	376	-86	4.106	4.094	31	28	0.012	3	0	-1	0.4
2022-04-05 01:09:28	80	376	-86.4	4.11	4.097	31	28	0.013	3	1	0	0.8
2022-04-05 01:09:48	80	377	-85.6	4.114	4.101	31	28	0.013	3	0	0	0.4
2022-04-05 01:10:08	80	377	-86	4.117	4.105	31	28	0.012	3	0	0	0
2022-04-05 01:10:28	80	377	-86	4.121	4.108	31	28	0.013	3	0	-1	0
2022-04-05 01:10:48	81	378	-86	4.125	4.112	31	28	0.013	3	1	0	0.1
2022-04-05 01:11:08	81	378	-85.9	4.128	4.115	31	28	0.013	3	0	0	0.1
2022-04-05 01:11:28	81	378	-86	4.132	4.118	31	28	0.014	3	0	-1	0.1
2022-04-05 01:11:48	82	379	-85.9	4.136	4.123	31	28	0.013	3	1	0	0
2022-04-05 01:12:08	82	379	-85.9	4.139	4.126	31	28	0.013	3	0	0	0.1
2022-04-05 01:12:28	82	379	-86	4.144	4.131	31	28	0.013	3	0	-1	0.3
2022-04-05 01:12:48	83	380	-86.3	4.147	4.134	31	28	0.013	3	1	0	0
2022-04-05 01:13:08	83	380	-86.3	4.151	4.138	30	28	0.013	2	0	0	0.4
2022-04-05 01:13:28	83	380	-85.9	4.155	4.141	30	28	0.014	2	0	-1	0.1
2022-04-05 01:13:48	84	381	-86	4.159	4.145	30	28	0.014	2	1	0	0.1
2022-04-05 01:14:08	84	381	-85.9	4.162	4.15	30	28	0.012	2	0	0	0
2022-04-05 01:14:28	84	381	-85.9	4.166	4.154	30	27	0.012	3	0	-1	0.1
2022-04-05 01:14:48	85	382	-86	4.17	4.156	30	27	0.014	3	1	0	0
2022-04-05 01:15:08	85	382	-86	4.173	4.162	30	27	0.011	3	0	0	0
2022-04-05 01:15:28	85	382	-86	4.176	4.165	30	27	0.011	3	0	-1	0.1
2022-04-05 01:15:48	86	383	-86.1	4.181	4.168	30	27	0.013	3	1	0	0
2022-04-05 01:16:08	86	383	-86.1	4.184	4.172	30	27	0.012	3	0	0	29.8
2022-04-05 01:16:28	86	382	-56.3	4.184	4.17	30	27	0.014	3	0	0	0.3
2022-04-05 01:16:48	86	382	-56.6	4.173	4.161	30	27	0.012	3	0	-1	0.3
2022-04-05 01:17:08	87	382	-56.3	4.173	4.161	30	27	0.012	3	1	0	0.1
2022-04-05 01:17:28	87	382	-56.4	4.173	4.161	30	27	0.012	3	0	0	0
2022-04-05 01:17:48	87	382	-56.4	4.175	4.163	30	27	0.012	3	0	0	0.1
2022-04-05 01:18:08	87	382	-56.3	4.176	4.164	30	27	0.012	3	0	-1	1.2
2022-04-05 01:18:28	88	382	-57.5	4.179	4.168	29	27	0.011	2	1	0	0
2022-04-05 01:18:48	88	383	-57.5	4.182	4.168	29	27	0.014	2	0	0	0.2
2022-04-05 01:19:08	88	383	-57.7	4.184	4.171	29	27	0.013	2	0	0	0
2022-04-05 01:19:28	88	383	-57.7	4.185	4.174	29	26	0.011	3	0	0	0.1
2022-04-05 01:19:48	88	383	-57.6	4.188	4.176	29	26	0.012	3	0	-1	0
2022-04-05 01:20:08	89	384	-57.6	4.191	4.179	29	26	0.012	3	1	0	0
2022-04-05 01:20:28	89	384	-57.6	4.193	4.181	29	26	0.012	3	0	0	0
2022-04-05 01:20:48	89	384	-57.6	4.195	4.183	29	26	0.012	3	0	0	0.1
2022-04-05 01:21:08	89	384	-57.7	4.197	4.185	29	26	0.012	3	0	-1	0.2
2022-04-05 01:21:28	90	384	-57.5	4.199	4.188	29	26	0.011	3	1	0	0
2022-04-05 01:21:48	90	384	-57.5	4.202	4.19	29	26	0.012	3	0	53	41.5
2022-04-05 16:59:38	37	335	-16	3.657	3.652	33	29	0.005	4	-53	-1	0.6
2022-04-05 16:59:58	38	335	-15.4	3.659	3.655	33	29	0.004	4	1	0	2.3
2022-04-05 17:00:18	38	335	-13.1	3.66	3.655	33	29	0.005	4	0	0	1.6
2022-04-05 17:00:38	38	335	-14.7	3.66	3.655	33	29	0.005	4	0	0	0
2022-04-05 17:00:58	38	335	-14.7	3.661	3.656	33	29	0.005	4	0	0	0.1
2022-04-05 17:01:18	38	335	-14.6	3.662	3.657	33	29	0.005	4	0	-1	121.7
2022-04-05 17:01:38	39	341	-136.3	3.72	3.712	33	29	0.008	4	1	0	1.3
2022-04-05 17:01:58	39	342	-135	3.731	3.722	34	29	0.009	5	0	-1	0.4
2022-04-05 17:02:18	40	342	-135.4	3.737	3.727	34	29	0.01	5	1	-1	3.5
2022-04-05 17:02:38	41	343	-138.9	3.742	3.732	34	29	0.01	5	1	0	0.5
2022-04-05 17:02:58	41	343	-138.4	3.746	3.735	34	29	0.011	5	0	-1	0.5
2022-04-05 17:03:18	42	344	-138.9	3.75	3.739	34	29	0.011	5	1	0	0.8
2022-04-05 17:03:38	42	344	-138.1	3.753	3.742	34	29	0.011	5	0	-1	1.1
2022-04-05 17:03:58	43	344	-137	3.755	3.745	34	30	0.01	4	1	0	1.6
2022-04-05 17:04:18	43	344	-135.4	3.758	3.747	34	30	0.011	4	0	-1	0.6
2022-04-05 17:04:38	44	345	-134.8	3.761	3.75	34	30	0.011	4	1	0	0.6
2022-04-05 17:04:58	44	345	-135.4	3.763	3.753	34	30	0.01	4	0	-1	0
2022-04-05 17:05:18	45	345	-135.4	3.766	3.756	34	30	0.01	4	1	0	0.5
2022-04-05 17:05:38	45	345	-134.9	3.769	3.758	34	30	0.011	4	0	-1	1.7
2022-04-05 17:05:58	46	346	-136.6	3.773	3.762	34	30	0.011	4	1	0	0.4
2022-04-05 17:06:18	46	346	-137	3.777	3.766	34	30	0.011	4	0	-1	1.1
2022-04-05 17:06:38	47	346	-135.9	3.78	3.769	34	30	0.011	4	1	0	0.8
2022-04-05 17:06:58	47	346	-136.7	3.783	3.773	35	30	0.01	5	0	-1	0.3
2022-04-05 17:07:18	48	347	-137	3.787	3.775	35	30	0.012	5	1	0	1.1
2022-04-05 17:07:38	48	347	-135.9	3.791	3.78	35	30	0.011	5	0	-1	0.4
2022-04-05 17:07:58	49	347	-136.3	3.794	3.782	35	30	0.012	5	1	0	0.4
2022-04-05 17:08:18	49	348	-136.7	3.798	3.787	35	30	0.011	5	0	-1	0
2022-04-05 17:08:38	50	348	-136.7	3.802	3.791	35	30	0.011	5	1	0	0.8
2022-04-05 17:08:58	50	348	-135.9	3.805	3.794	35	30	0.011	5	0	-1	1.3
2022-04-05 17:09:18	51	349	-137.2	3.808	3.797	35	30	0.011	5	1	0	0.6
2022-04-05 17:09:38	51	349	-136.6	3.814	3.801	35	30	0.013	5	0	0	0.2
2022-04-05 17:09:58	51	350	-136.8	3.817	3.806	35	30	0.011	5	0	-1	0.2
2022-04-05 17:10:18	52	350	-137	3.822	3.809	35	30	0.013	5	1	0	0.7
2022-04-05 17:10:38	52	350	-136.3	3.826	3.813	35	30	0.013	5	0	-1	0.8
2022-04-05 17:10:58	53	351	-137.1	3.828	3.817	35	30	0.011	5	1	0	0
2022-04-05 17:11:18	53	351	-137.1	3.833	3.821	35	30	0.012	5	0	-1	0.1
2022-04-05 17:11:38	54	351	-137.2	3.837	3.825	35	30	0.012	5	1	0	0.6
2022-04-05 17:11:58	54	352	-136.6	3.841	3.829	35	30	0.012	5	0	-1	0.7
2022-04-05 17:12:18	55	352	-137.3	3.846	3.834	35	30	0.012	5	1	0	1.1
2022-04-05 17:12:38	55	353	-136.2	3.85	3.839	35	30	0.011	5	0	-1	1.3
2022-04-05 17:12:58	56	353	-137.5	3.854	3.841	35	30	0.013	5	1	0	0.3
2022-04-05 17:13:18	56	353	-137.2	3.858	3.846	35	30	0.012	5	0	-1	1
2022-04-05 17:13:38	57	354	-136.2	3.863	3.849	35	30	0.014	5	1	0	1.4
2022-04-05 17:13:58	57	354	-137.6	3.867	3.855	35	30	0.012	5	0	-1	0.8
2022-04-05 17:14:18	58	355	-136.8	3.872	3.858	35	30	0.014	5	1	0	0
2022-04-05 17:14:38	58	355	-136.8	3.875	3.862	35	30	0.013	5	0	-1	0.7
2022-04-05 17:14:58	59	355	-137.5	3.881	3.867	35	30	0.014	5	1	0	1.2
2022-04-05 17:15:18	59	356	-136.3	3.885	3.874	35	30	0.011	5	0	-1	1.2
2022-04-05 17:15:38	60	356	-137.5	3.89	3.878	35	30	0.012	5	1	0	1.1
2022-04-05 17:15:58	60	357	-136.4	3.893	3.882	35	30	0.011	5	0	-1	0.3
2022-04-05 17:16:18	61	357	-136.7	3.899	3.886	35	30	0.013	5	1	0	1.2
2022-04-05 17:16:38	61	358	-137.9	3.904	3.891	35	30	0.013	5	0	-1	1.6
2022-04-05 17:16:58	62	358	-136.3	3.908	3.895	35	30	0.013	5	1	0	0.4
2022-04-05 17:17:18	62	358	-136.7	3.914	3.901	35	30	0.013	5	0	-1	0.3
2022-04-05 17:17:38	63	359	-136.4	3.918	3.905	35	30	0.013	5	1	0	1.1
2022-04-05 17:17:58	63	359	-137.5	3.924	3.911	35	30	0.013	5	0	-1	0.9
2022-04-05 17:18:18	64	360	-136.6	3.929	3.915	35	30	0.014	5	1	0	0.1
2022-04-05 17:18:38	64	360	-136.7	3.933	3.92	35	30	0.013	5	0	-1	0.5
2022-04-05 17:18:58	65	361	-137.2	3.94	3.926	35	30	0.014	5	1	0	0.4
2022-04-05 17:19:18	65	361	-137.6	3.945	3.932	35	30	0.013	5	0	-1	8.8
2022-04-05 17:19:38	66	361	-128.8	3.945	3.933	35	30	0.012	5	1	0	0.5
2022-04-05 17:19:58	66	362	-128.3	3.95	3.937	35	30	0.013	5	0	-1	0.5
2022-04-05 17:20:18	67	362	-128.8	3.955	3.941	35	30	0.014	5	1	0	0.9
2022-04-05 17:20:38	67	363	-127.9	3.959	3.946	35	30	0.013	5	0	0	1.4
2022-04-05 17:20:58	67	363	-129.3	3.964	3.951	35	30	0.013	5	0	-1	0.9
2022-04-05 17:21:18	68	364	-128.4	3.969	3.957	35	30	0.012	5	1	0	0.4
2022-04-05 17:21:38	68	364	-128.8	3.973	3.961	35	30	0.012	5	0	-1	0.2
2022-04-05 17:21:58	69	364	-128.6	3.978	3.967	34	30	0.011	4	1	0	0.7
2022-04-05 17:22:18	69	365	-127.9	3.984	3.972	34	30	0.012	4	0	-1	0.6
2022-04-05 17:22:38	70	365	-128.5	3.989	3.977	34	30	0.012	4	1	0	0.7
2022-04-05 17:22:58	70	366	-129.2	3.995	3.982	34	30	0.013	4	0	-1	0.9
2022-04-05 17:23:18	71	366	-128.3	3.999	3.986	34	30	0.013	4	1	0	0.2
2022-04-05 17:23:38	71	367	-128.1	4.005	3.992	34	30	0.013	4	0	-1	0.7
2022-04-05 17:23:58	72	367	-128.8	4.009	3.995	34	30	0.014	4	1	0	0.3
2022-04-05 17:24:18	72	368	-128.5	4.013	4.001	34	30	0.012	4	0	0	0.6
2022-04-05 17:24:38	72	368	-127.9	4.019	4.006	34	30	0.013	4	0	-1	1.3
2022-04-05 17:24:58	73	369	-129.2	4.025	4.012	34	30	0.013	4	1	0	0.6
2022-04-05 17:25:18	73	369	-128.6	4.03	4.017	34	30	0.013	4	0	-1	0.6
2022-04-05 17:25:38	74	370	-128	4.035	4.021	34	30	0.014	4	1	0	0.9
2022-04-05 17:25:58	74	370	-128.9	4.04	4.027	34	30	0.013	4	0	-1	1
2022-04-05 17:26:18	75	370	-127.9	4.045	4.031	34	30	0.014	4	1	0	1.1
2022-04-05 17:26:38	75	371	-129	4.051	4.036	34	30	0.015	4	0	-1	1
2022-04-05 17:26:58	76	371	-128	4.056	4.043	34	30	0.013	4	1	0	0.3
2022-04-05 17:27:18	76	372	-128.3	4.061	4.049	34	30	0.012	4	0	-1	0.7
2022-04-05 17:27:38	77	372	-129	4.066	4.053	34	30	0.013	4	1	0	0.7
2022-04-05 17:27:58	77	373	-128.3	4.072	4.058	34	30	0.014	4	0	-1	0.6
2022-04-05 17:28:18	78	373	-128.9	4.077	4.063	34	30	0.014	4	1	0	43.3
2022-04-05 17:28:38	78	372	-85.6	4.06	4.047	34	30	0.013	4	0	0	0.4
2022-04-05 17:28:58	78	372	-86	4.059	4.046	34	30	0.013	4	0	-1	0.4
2022-04-05 17:29:18	79	372	-85.6	4.061	4.049	34	30	0.012	4	1	0	0.9
2022-04-05 17:29:38	79	372	-84.7	4.064	4.052	34	30	0.012	4	0	0	1.2
2022-04-05 17:29:58	79	372	-85.9	4.066	4.053	34	30	0.013	4	0	0	0.8
2022-04-05 17:30:18	79	372	-85.1	4.069	4.057	34	30	0.012	4	0	-1	0
2022-04-05 17:30:38	80	373	-85.1	4.073	4.061	34	30	0.012	4	1	0	0.5
2022-04-05 17:30:58	80	373	-85.6	4.077	4.065	34	30	0.012	4	0	0	0.3
2022-04-05 17:31:18	80	374	-85.9	4.079	4.068	33	30	0.011	3	0	-1	0.1
2022-04-05 17:31:38	81	374	-86	4.084	4.071	33	30	0.013	3	1	0	0.8
2022-04-05 17:31:58	81	374	-85.2	4.087	4.075	33	30	0.012	3	0	0	0.3
2022-04-05 17:32:18	81	374	-85.5	4.09	4.078	33	29	0.012	4	0	-1	0.3
2022-04-05 17:32:38	82	375	-85.2	4.094	4.082	33	29	0.012	4	1	0	0.9
2022-04-05 17:32:58	82	375	-86.1	4.098	4.086	33	29	0.012	4	0	0	0.9
2022-04-05 17:33:18	82	375	-85.2	4.101	4.09	33	29	0.011	4	0	0	0.5
2022-04-05 17:33:38	82	376	-84.7	4.105	4.093	33	29	0.012	4	0	-1	1.2
2022-04-05 17:33:58	83	376	-85.9	4.11	4.097	33	29	0.013	4	1	0	0.7
2022-04-05 17:34:18	83	376	-85.2	4.113	4.1	33	29	0.013	4	0	0	0.8
2022-04-05 17:34:38	83	377	-86	4.116	4.104	33	29	0.012	4	0	-1	1
2022-04-05 17:34:58	84	377	-85	4.12	4.108	33	29	0.012	4	1	0	0.8
2022-04-05 17:35:18	84	377	-85.8	4.123	4.112	33	29	0.011	4	0	0	0.2
2022-04-05 17:35:38	84	378	-85.6	4.127	4.115	33	29	0.012	4	0	-1	0.2
2022-04-05 17:35:58	85	378	-85.4	4.131	4.12	33	29	0.011	4	1	0	0.7
2022-04-05 17:36:18	85	378	-86.1	4.135	4.123	33	29	0.012	4	0	0	0.3
2022-04-05 17:36:38	85	379	-85.8	4.139	4.127	33	29	0.012	4	0	-1	0.1
2022-04-05 17:36:58	86	379	-85.9	4.144	4.131	32	29	0.013	3	1	0	0.2
2022-04-05 17:37:18	86	379	-86.1	4.146	4.134	32	29	0.012	3	0	0	1
2022-04-05 17:37:38	86	380	-85.1	4.15	4.139	32	29	0.011	3	0	-1	0.9
2022-04-05 17:37:58	87	380	-86	4.154	4.141	32	29	0.013	3	1	0	0.8
2022-04-05 17:38:18	87	381	-85.2	4.158	4.146	32	29	0.012	3	0	0	0.4
2022-04-05 17:38:38	87	381	-85.6	4.161	4.148	32	29	0.013	3	0	0	0.5
2022-04-05 17:38:58	87	381	-86.1	4.165	4.153	32	28	0.012	4	0	-1	0.2
2022-04-05 17:39:18	88	382	-85.9	4.169	4.157	32	28	0.012	4	1	0	0.4
2022-04-05 17:39:38	88	382	-86.3	4.173	4.16	32	28	0.013	4	0	0	0.5
2022-04-05 17:39:58	88	382	-85.8	4.176	4.164	32	28	0.012	4	0	-1	0
2022-04-05 17:40:18	89	383	-85.8	4.18	4.168	32	28	0.012	4	1	0	0.3
2022-04-05 17:40:38	89	383	-85.5	4.183	4.171	32	28	0.012	4	0	0	0.3
2022-04-05 17:40:58	89	383	-85.2	4.188	4.175	32	28	0.013	4	0	-1	28.6
2022-04-05 17:41:18	90	382	-56.6	4.175	4.163	32	28	0.012	4	1	0	0.4
2022-04-05 17:41:38	90	382	-56.2	4.174	4.163	32	28	0.011	4	0	0	0.5
2022-04-05 17:41:58	90	382	-56.7	4.174	4.163	32	28	0.011	4	0	0	0.3
2022-04-05 17:42:18	90	382	-57	4.176	4.165	32	28	0.011	4	0	0	0
2022-04-05 17:42:38	90	382	-57	4.178	4.166	32	28	0.012	4	0	-1	0.2
2022-04-05 17:42:58	91	382	-56.8	4.18	4.168	31	28	0.012	3	1	0	0.2
2022-04-05 17:43:18	91	383	-56.6	4.181	4.169	31	28	0.012	3	0	0	0.3
2022-04-05 17:43:38	91	383	-56.3	4.183	4.172	31	28	0.011	3	0	0	0.5
2022-04-05 17:43:58	91	383	-56.8	4.186	4.174	31	28	0.012	3	0	-1	0.9
2022-04-05 17:44:18	92	383	-55.9	4.188	4.176	31	27	0.012	4	1	0	0.7
2022-04-05 17:44:38	92	383	-56.6	4.19	4.178	31	27	0.012	4	0	0	0.4
2022-04-05 17:44:58	92	384	-57	4.191	4.181	31	27	0.01	4	0	0	0.3
2022-04-05 17:45:18	92	384	-56.7	4.194	4.183	31	27	0.011	4	0	0	0.4
2022-04-05 17:45:38	92	384	-56.3	4.196	4.185	31	27	0.011	4	0	-1	0.8
2022-04-05 17:45:58	93	384	-57.1	4.199	4.188	31	27	0.011	4	1	0	1.3
2022-04-05 17:46:18	93	384	-55.8	4.201	4.19	31	27	0.011	4	0	0	0.6
2022-04-05 17:46:38	93	385	-56.4	4.204	4.192	31	27	0.012	4	0	0	0.5
2022-04-05 17:46:58	93	385	-55.9	4.207	4.196	31	27	0.011	4	0	0	0.9
2022-04-05 17:47:18	93	385	-56.8	4.208	4.198	31	27	0.01	4	0	-1	31.7
2022-04-05 17:47:38	94	383	-25.1	4.192	4.182	31	27	0.01	4	1	0	0.3
2022-04-05 17:47:58	94	383	-24.8	4.19	4.18	30	27	0.01	3	0	0	0.3
2022-04-05 17:48:18	94	383	-25.1	4.189	4.177	30	27	0.012	3	0	0	0.2
2022-04-05 17:48:38	94	383	-25.3	4.189	4.179	30	27	0.01	3	0	0	0.2
2022-04-05 17:48:58	94	383	-25.1	4.189	4.178	30	27	0.011	3	0	0	0.5
2022-04-05 17:49:18	94	383	-24.6	4.189	4.179	30	26	0.01	4	0	0	1
2022-04-05 17:49:38	94	383	-25.6	4.19	4.179	30	26	0.011	4	0	0	0.9
2022-04-05 17:49:58	94	383	-24.7	4.19	4.18	30	26	0.01	4	0	-1	0.8
2022-04-05 17:50:18	95	383	-25.5	4.191	4.179	30	26	0.012	4	1	0	0.7
2022-04-05 17:50:38	95	383	-24.8	4.192	4.181	30	26	0.011	4	0	0	0.5
2022-04-05 17:50:58	95	383	-25.3	4.192	4.182	30	26	0.01	4	0	0	0
2022-04-05 17:51:18	95	384	-25.3	4.193	4.182	30	26	0.011	4	0	0	0.2
2022-04-05 17:51:38	95	384	-25.5	4.194	4.184	30	26	0.01	4	0	0	0.1
2022-04-05 17:51:58	95	384	-25.6	4.195	4.185	30	26	0.01	4	0	0	0.9
2022-04-05 17:52:18	95	384	-26.5	4.196	4.186	30	26	0.01	4	0	0	0.8
2022-04-05 17:52:38	95	384	-25.7	4.197	4.187	29	26	0.01	3	0	0	0.4
2022-04-05 17:52:58	95	384	-26.1	4.198	4.188	29	26	0.01	3	0	-1	0.4
2022-04-05 17:53:18	96	384	-26.5	4.199	4.189	29	25	0.01	4	1	0	0.8
2022-04-05 17:53:38	96	384	-25.7	4.2	4.19	29	25	0.01	4	0	0	0.7
2022-04-05 17:53:58	96	384	-26.4	4.202	4.19	29	25	0.012	4	0	0	0.5
2022-04-05 17:54:18	96	384	-25.9	4.203	4.192	29	25	0.011	4	0	0	0.5
2022-04-05 17:54:38	96	385	-26.4	4.202	4.192	29	25	0.01	4	0	0	0.5
2022-04-05 17:54:58	96	385	-25.9	4.204	4.193	29	25	0.011	4	0	0	0.3
2022-04-05 17:55:18	96	385	-26.2	4.206	4.194	29	25	0.012	4	0	0	0
2022-04-05 17:55:38	96	385	-26.2	4.206	4.195	29	25	0.011	4	0	-1	0.5
2022-04-05 17:55:58	97	385	-25.7	4.207	4.196	29	25	0.011	4	1	0	0
2022-04-05 17:56:18	97	385	-25.7	4.208	4.198	29	25	0.01	4	0	0	0.5
2022-04-05 17:56:38	97	385	-26.2	4.209	4.198	29	25	0.011	4	0	0	0.1
2022-04-05 17:56:58	97	385	-26.1	4.21	4.199	29	25	0.011	4	0	0	0.5
2022-04-05 17:57:18	97	385	-25.6	4.211	4.201	29	25	0.01	4	0	0	0.3
2022-04-05 17:57:38	97	385	-25.9	4.213	4.201	29	25	0.012	4	0	0	0.6
2022-04-05 17:57:58	97	386	-26.5	4.214	4.203	29	25	0.011	4	0	0	0.6
2022-04-05 17:58:18	97	386	-25.9	4.214	4.203	29	25	0.011	4	0	0	0.2
2022-04-05 17:58:38	97	386	-25.7	4.215	4.204	29	25	0.011	4	0	-1	0.7
2022-04-05 17:58:58	98	386	-26.4	4.215	4.205	29	25	0.01	4	1	0	0.5
2022-04-05 17:59:18	98	386	-25.9	4.217	4.206	29	25	0.011	4	0	0	0.3
2022-04-05 17:59:38	98	386	-26.2	4.219	4.208	29	25	0.011	4	0	75	10.8
2022-04-06 16:21:08	23	330	-15.4	3.604	3.596	34	29	0.008	5	-75	0	2.5
2022-04-06 16:21:28	23	330	-12.9	3.605	3.596	34	29	0.009	5	0	0	0.1
2022-04-06 16:21:48	23	330	-12.8	3.606	3.597	34	29	0.009	5	0	0	0
2022-04-06 16:22:08	23	330	-12.8	3.607	3.598	34	29	0.009	5	0	0	0
2022-04-06 16:22:28	23	330	-12.8	3.607	3.599	34	29	0.008	5	0	0	123.1
2022-04-06 16:22:48	23	335	-135.9	3.657	3.645	34	29	0.012	5	0	-1	0.2
2022-04-06 16:23:08	24	336	-135.7	3.676	3.664	34	29	0.012	5	1	0	0.9
2022-04-06 16:23:28	24	338	-134.8	3.686	3.673	34	29	0.013	5	0	-1	0.9
2022-04-06 16:23:48	25	338	-135.7	3.694	3.681	34	29	0.013	5	1	0	0.3
2022-04-06 16:24:08	25	339	-135.4	3.698	3.685	35	29	0.013	6	0	-1	0.7
2022-04-06 16:24:28	26	339	-136.1	3.704	3.691	35	29	0.013	6	1	0	0
2022-04-06 16:24:48	26	340	-136.1	3.706	3.694	35	30	0.012	5	0	-1	0.1
2022-04-06 16:25:08	27	340	-136.2	3.711	3.698	35	30	0.013	5	1	0	1.3
2022-04-06 16:25:28	27	340	-134.9	3.713	3.701	35	30	0.012	5	0	-1	0.3
2022-04-06 16:25:48	28	340	-135.2	3.716	3.704	35	30	0.012	5	1	0	0.1
2022-04-06 16:26:08	28	341	-135.3	3.719	3.706	35	30	0.013	5	0	-1	0.8
2022-04-06 16:26:28	29	341	-136.1	3.721	3.709	35	30	0.012	5	1	0	0.2
2022-04-06 16:26:48	29	341	-136.3	3.724	3.711	35	30	0.013	5	0	-1	0.1
2022-04-06 16:27:08	30	341	-136.4	3.725	3.714	35	30	0.011	5	1	0	1.1
2022-04-06 16:27:28	30	341	-137.5	3.728	3.716	35	30	0.012	5	0	0	0.7
2022-04-06 16:27:48	30	342	-136.8	3.731	3.719	35	29	0.012	6	0	-1	0.4
2022-04-06 16:28:08	31	342	-137.2	3.733	3.722	35	29	0.011	6	1	0	0.6
2022-04-06 16:28:28	31	342	-136.6	3.734	3.723	35	29	0.011	6	0	-1	0.5
2022-04-06 16:28:48	32	342	-136.1	3.737	3.725	35	29	0.012	6	1	0	0.5
2022-04-06 16:29:08	32	342	-136.6	3.739	3.728	35	29	0.011	6	0	-1	0.8
2022-04-06 16:29:28	33	343	-135.8	3.742	3.729	35	29	0.013	6	1	0	0.6
2022-04-06 16:29:48	33	343	-136.4	3.744	3.732	35	29	0.012	6	0	-1	0.3
2022-04-06 16:30:08	34	343	-136.1	3.747	3.734	35	29	0.013	6	1	0	0.6
2022-04-06 16:30:28	34	343	-136.7	3.748	3.737	34	29	0.011	5	0	-1	0.5
2022-04-06 16:30:48	35	343	-137.2	3.751	3.74	34	29	0.011	5	1	0	0.1
2022-04-06 16:31:08	35	344	-137.1	3.753	3.741	34	29	0.012	5	0	-1	0.7
2022-04-06 16:31:28	36	344	-136.4	3.756	3.742	34	29	0.014	5	1	0	0.3
2022-04-06 16:31:48	36	344	-136.1	3.758	3.744	34	29	0.014	5	0	-1	0.4
2022-04-06 16:32:08	37	345	-135.7	3.761	3.748	34	29	0.013	5	1	0	1.1
2022-04-06 16:32:28	37	345	-136.8	3.763	3.752	34	29	0.011	5	0	-1	0.5
2022-04-06 16:32:48	38	345	-137.3	3.765	3.754	34	29	0.011	5	1	0	0.2
2022-04-06 16:33:08	38	345	-137.1	3.768	3.755	34	29	0.013	5	0	-1	0.2
2022-04-06 16:33:28	39	345	-137.3	3.77	3.758	34	29	0.012	5	1	0	1.1
2022-04-06 16:33:48	39	346	-136.2	3.773	3.761	34	29	0.012	5	0	-1	0.1
2022-04-06 16:34:08	40	346	-136.3	3.775	3.763	34	29	0.012	5	1	0	0.7
2022-04-06 16:34:28	40	346	-137	3.778	3.766	34	29	0.012	5	0	-1	0.6
2022-04-06 16:34:48	41	346	-136.4	3.78	3.769	34	29	0.011	5	1	0	0.1
2022-04-06 16:35:08	41	346	-136.3	3.782	3.771	34	29	0.011	5	0	-1	0.2
2022-04-06 16:35:28	42	347	-136.1	3.785	3.773	34	29	0.012	5	1	0	0.1
2022-04-06 16:35:48	42	347	-136.2	3.788	3.776	34	29	0.012	5	0	-1	0
2022-04-06 16:36:08	43	347	-136.2	3.79	3.779	34	29	0.011	5	1	0	0.4
2022-04-06 16:36:28	43	347	-136.6	3.793	3.781	34	29	0.012	5	0	-1	0.7
2022-04-06 16:36:48	44	348	-137.3	3.795	3.784	34	29	0.011	5	1	0	0.7
2022-04-06 16:37:08	44	348	-136.6	3.799	3.786	34	29	0.013	5	0	-1	0.9
2022-04-06 16:37:28	45	348	-137.5	3.8	3.79	34	29	0.01	5	1	0	0.3
2022-04-06 16:37:48	45	348	-137.2	3.804	3.792	34	29	0.012	5	0	-1	0.4
2022-04-06 16:38:08	46	349	-136.8	3.807	3.795	34	29	0.012	5	1	0	0.4
2022-04-06 16:38:28	46	349	-137.2	3.81	3.797	34	30	0.013	4	0	-1	0.8
2022-04-06 16:38:48	47	349	-136.4	3.813	3.8	34	30	0.013	4	1	0	0
2022-04-06 16:39:08	47	350	-136.4	3.816	3.805	34	30	0.011	4	0	-1	0.2
2022-04-06 16:39:28	48	350	-136.6	3.819	3.807	35	30	0.012	5	1	0	0.7
2022-04-06 16:39:48	48	350	-137.3	3.822	3.81	35	30	0.012	5	0	-1	0.1
2022-04-06 16:40:08	49	350	-137.2	3.825	3.815	35	30	0.01	5	1	0	0.2
2022-04-06 16:40:28	49	351	-137	3.828	3.817	35	30	0.011	5	0	-1	0.7
2022-04-06 16:40:48	50	351	-136.3	3.833	3.821	35	30	0.012	5	1	0	0.1
2022-04-06 16:41:08	50	351	-136.2	3.835	3.824	35	30	0.011	5	0	-1	0.4
2022-04-06 16:41:28	51	352	-136.6	3.839	3.826	35	30	0.013	5	1	0	0.1
2022-04-06 16:41:48	51	352	-136.7	3.842	3.832	35	30	0.01	5	0	-1	1.2
2022-04-06 16:42:08	52	352	-137.9	3.847	3.835	35	30	0.012	5	1	-1	0.7
2022-04-06 16:42:28	53	353	-137.2	3.851	3.838	35	30	0.013	5	1	0	0.7
2022-04-06 16:42:48	53	353	-137.9	3.854	3.842	35	30	0.012	5	0	-1	0.6
2022-04-06 16:43:08	54	353	-137.3	3.857	3.845	35	30	0.012	5	1	0	0.7
2022-04-06 16:43:28	54	354	-136.6	3.862	3.851	35	30	0.011	5	0	-1	1
2022-04-06 16:43:48	55	354	-137.6	3.866	3.853	35	30	0.013	5	1	0	0.3
2022-04-06 16:44:08	55	354	-137.3	3.87	3.858	35	30	0.012	5	0	-1	0.2
2022-04-06 16:44:28	56	355	-137.5	3.873	3.862	35	30	0.011	5	1	0	0.1
2022-04-06 16:44:48	56	355	-137.6	3.878	3.867	35	30	0.011	5	0	-1	0.1
2022-04-06 16:45:08	57	355	-137.5	3.883	3.871	35	30	0.012	5	1	0	1.2
2022-04-06 16:45:28	57	356	-136.3	3.888	3.873	35	30	0.015	5	0	-1	1
2022-04-06 16:45:48	58	356	-137.3	3.891	3.879	35	30	0.012	5	1	0	1.1
2022-04-06 16:46:08	58	357	-136.2	3.897	3.883	35	30	0.014	5	0	-1	1.3
2022-04-06 16:46:28	59	357	-137.5	3.901	3.887	35	30	0.014	5	1	0	0.4
2022-04-06 16:46:48	59	358	-137.9	3.906	3.891	35	30	0.015	5	0	-1	0.8
2022-04-06 16:47:08	60	358	-137.1	3.911	3.897	35	30	0.014	5	1	0	17.2
2022-04-06 16:47:28	60	358	-119.9	3.909	3.896	35	30	0.013	5	0	-1	0.6
2022-04-06 16:47:48	61	358	-119.3	3.91	3.898	35	30	0.012	5	1	0	0.3
2022-04-06 16:48:08	61	358	-119	3.914	3.902	35	30	0.012	5	0	0	1.1
2022-04-06 16:48:28	61	359	-120.1	3.918	3.905	35	30	0.013	5	0	-1	0.4
2022-04-06 16:48:48	62	359	-119.7	3.922	3.909	35	30	0.013	5	1	0	0.3
2022-04-06 16:49:08	62	360	-119.4	3.926	3.915	35	30	0.011	5	0	-1	0.4
2022-04-06 16:49:28	63	360	-119.8	3.931	3.918	35	30	0.013	5	1	0	0
2022-04-06 16:49:48	63	360	-119.8	3.935	3.923	35	30	0.012	5	0	-1	0
2022-04-06 16:50:08	64	361	-119.8	3.94	3.928	35	30	0.012	5	1	0	0.1
2022-04-06 16:50:28	64	361	-119.7	3.944	3.932	35	30	0.012	5	0	-1	0.2
2022-04-06 16:50:48	65	362	-119.9	3.949	3.936	35	30	0.013	5	1	0	0.3
2022-04-06 16:51:08	65	362	-120.2	3.954	3.94	35	30	0.014	5	0	0	0
2022-04-06 16:51:28	65	362	-120.2	3.957	3.946	35	30	0.011	5	0	-1	0.1
2022-04-06 16:51:48	66	363	-120.1	3.963	3.95	35	30	0.013	5	1	0	0.4
2022-04-06 16:52:08	66	363	-119.7	3.967	3.956	35	30	0.011	5	0	-1	0.5
2022-04-06 16:52:28	67	364	-120.2	3.971	3.959	35	31	0.012	4	1	0	1.3
2022-04-06 16:52:48	67	364	-121.5	3.977	3.964	35	30	0.013	5	0	-1	0.7
2022-04-06 16:53:08	68	365	-120.8	3.982	3.968	35	30	0.014	5	1	0	2.5
2022-04-06 16:53:28	68	365	-118.3	3.986	3.973	35	30	0.013	5	0	0	0.8
2022-04-06 16:53:48	68	365	-117.5	3.989	3.976	35	30	0.013	5	0	-1	0.9
2022-04-06 16:54:08	69	366	-118.4	3.994	3.982	35	31	0.012	4	1	0	0.5
2022-04-06 16:54:28	69	366	-117.9	3.998	3.986	35	31	0.012	4	0	-1	0.5
2022-04-06 16:54:48	70	367	-118.4	4.003	3.991	35	30	0.012	5	1	0	0
2022-04-06 16:55:08	70	367	-118.4	4.009	3.992	35	30	0.017	5	0	-1	0.6
2022-04-06 16:55:28	71	368	-119	4.014	3.999	35	30	0.015	5	1	0	0.5
2022-04-06 16:55:48	71	368	-118.5	4.018	4.005	35	30	0.013	5	0	-1	0.5
2022-04-06 16:56:08	72	368	-118	4.022	4.009	35	30	0.013	5	1	0	0
2022-04-06 16:56:28	72	369	-118	4.028	4.013	35	30	0.015	5	0	0	0.7
2022-04-06 16:56:48	72	369	-118.7	4.032	4.019	35	30	0.013	5	0	-1	0.6
2022-04-06 16:57:08	73	370	-119.3	4.037	4.024	35	30	0.013	5	1	0	0
2022-04-06 16:57:28	73	370	-119.3	4.043	4.03	35	30	0.013	5	0	-1	4.9
2022-04-06 16:57:48	74	370	-114.4	4.044	4.032	35	30	0.012	5	1	0	0.7
2022-04-06 16:58:08	74	371	-115.1	4.05	4.035	35	30	0.015	5	0	-1	0.2
2022-04-06 16:58:28	75	371	-115.3	4.054	4.041	35	30	0.013	5	1	0	0.5
2022-04-06 16:58:48	75	372	-114.8	4.058	4.045	34	30	0.013	4	0	0	0.5
2022-04-06 16:59:08	75	372	-115.3	4.064	4.05	34	30	0.014	4	0	-1	0.3
2022-04-06 16:59:28	76	372	-115.6	4.068	4.055	34	30	0.013	4	1	0	0.4
2022-04-06 16:59:48	76	373	-116	4.073	4.059	34	30	0.014	4	0	-1	0.2
2022-04-06 17:00:08	77	373	-116.2	4.077	4.064	34	30	0.013	4	1	0	35.4
2022-04-06 17:00:28	77	372	-80.8	4.064	4.051	34	30	0.013	4	0	0	0
2022-04-06 17:00:48	77	372	-80.8	4.064	4.051	34	30	0.013	4	0	-1	0.2
2022-04-06 17:01:08	78	372	-80.6	4.066	4.053	34	30	0.013	4	1	0	0.2
2022-04-06 17:01:28	78	372	-80.8	4.068	4.057	34	30	0.011	4	0	0	0.4
2022-04-06 17:01:48	78	373	-81.2	4.071	4.058	34	30	0.013	4	0	-1	0.4
2022-04-06 17:02:08	79	373	-80.8	4.075	4.062	34	30	0.013	4	1	0	0.3
2022-04-06 17:02:28	79	373	-80.5	4.077	4.065	34	30	0.012	4	0	0	0.3
2022-04-06 17:02:48	79	373	-80.8	4.079	4.067	34	30	0.012	4	0	-1	0
2022-04-06 17:03:08	80	374	-80.8	4.084	4.071	34	30	0.013	4	1	0	0.3
2022-04-06 17:03:28	80	374	-80.5	4.087	4.075	34	30	0.012	4	0	0	3.9
2022-04-06 17:03:48	80	375	-84.4	4.092	4.08	34	30	0.012	4	0	0	3.2
2022-04-06 17:04:08	80	375	-81.2	4.094	4.082	34	29	0.012	5	0	-1	0.4
2022-04-06 17:04:28	81	375	-80.8	4.098	4.085	34	29	0.013	5	1	0	0.2
2022-04-06 17:04:48	81	375	-80.6	4.101	4.088	34	29	0.013	5	0	0	0.6
2022-04-06 17:05:08	81	376	-81.2	4.104	4.092	34	29	0.012	5	0	-1	0.3
2022-04-06 17:05:28	82	376	-80.9	4.108	4.096	34	29	0.012	5	1	0	0.1
2022-04-06 17:05:48	82	376	-81	4.111	4.098	33	29	0.013	4	0	0	0.2
2022-04-06 17:06:08	82	376	-81.2	4.115	4.103	33	29	0.012	4	0	-1	0.2
2022-04-06 17:06:28	83	377	-81	4.118	4.105	33	29	0.013	4	1	0	0.2
2022-04-06 17:06:48	83	377	-81.2	4.122	4.109	33	29	0.013	4	0	0	0.2
2022-04-06 17:07:08	83	377	-81	4.126	4.113	33	29	0.013	4	0	-1	0.2
2022-04-06 17:07:28	84	378	-80.8	4.129	4.117	33	29	0.012	4	1	0	0.4
2022-04-06 17:07:48	84	378	-81.2	4.132	4.119	33	29	0.013	4	0	0	0.4
2022-04-06 17:08:08	84	378	-80.8	4.135	4.123	33	29	0.012	4	0	0	0
2022-04-06 17:08:28	84	379	-80.8	4.139	4.127	33	29	0.012	4	0	-1	0.1
2022-04-06 17:08:48	85	379	-80.9	4.143	4.13	33	29	0.013	4	1	0	0.3
2022-04-06 17:09:08	85	379	-80.6	4.146	4.133	33	29	0.013	4	0	0	0.4
2022-04-06 17:09:28	85	380	-81	4.15	4.137	33	29	0.013	4	0	-1	0.5
2022-04-06 17:09:48	86	380	-80.5	4.153	4.14	33	29	0.013	4	1	0	0.9
2022-04-06 17:10:08	86	380	-81.4	4.157	4.143	33	29	0.014	4	0	0	0.4
2022-04-06 17:10:28	86	381	-81	4.161	4.148	33	29	0.013	4	0	-1	0.2
2022-04-06 17:10:48	87	381	-80.8	4.163	4.151	33	29	0.012	4	1	0	0.5
2022-04-06 17:11:08	87	381	-81.3	4.167	4.154	33	28	0.013	5	0	0	0.5
2022-04-06 17:11:28	87	382	-80.8	4.172	4.159	33	28	0.013	5	0	-1	0.4
2022-04-06 17:11:48	88	382	-81.2	4.173	4.162	33	28	0.011	5	1	0	0.1
2022-04-06 17:12:08	88	382	-81.3	4.178	4.165	33	28	0.013	5	0	0	0.4
2022-04-06 17:12:28	88	383	-80.9	4.181	4.169	33	28	0.012	5	0	0	0
2022-04-06 17:12:48	88	383	-80.9	4.185	4.171	33	28	0.014	5	0	-1	0.1
2022-04-06 17:13:08	89	383	-80.8	4.187	4.175	33	28	0.012	5	1	0	29.2
2022-04-06 17:13:28	89	382	-51.6	4.174	4.164	33	28	0.01	5	0	0	3.6
2022-04-06 17:13:48	89	382	-55.2	4.176	4.163	33	28	0.013	5	0	0	3.9
2022-04-06 17:14:08	89	382	-51.3	4.174	4.163	32	28	0.011	4	0	-1	0.4
2022-04-06 17:14:28	90	382	-50.9	4.175	4.164	32	28	0.011	4	1	0	0.4
2022-04-06 17:14:48	90	382	-51.3	4.177	4.166	32	28	0.011	4	0	0	0.4
2022-04-06 17:15:08	90	382	-51.7	4.178	4.167	32	28	0.011	4	0	0	0
2022-04-06 17:15:28	90	382	-51.7	4.181	4.168	32	28	0.013	4	0	0	0.1
2022-04-06 17:15:48	90	383	-51.6	4.182	4.17	32	28	0.012	4	0	-1	0.4
2022-04-06 17:16:08	91	383	-51.2	4.183	4.171	32	28	0.012	4	1	0	0.1
2022-04-06 17:16:28	91	383	-51.3	4.186	4.174	32	27	0.012	5	0	0	3.4
2022-04-06 17:16:48	91	383	-54.7	4.189	4.178	32	27	0.011	5	0	0	3.2
2022-04-06 17:17:08	91	383	-51.5	4.191	4.178	32	27	0.013	5	0	0	0.3
2022-04-06 17:17:28	91	384	-51.2	4.192	4.181	32	27	0.011	5	0	-1	0.1
2022-04-06 17:17:48	92	384	-51.1	4.193	4.184	32	27	0.009	5	1	0	0.4
2022-04-06 17:18:08	92	384	-51.5	4.196	4.184	32	27	0.012	5	0	0	0
2022-04-06 17:18:28	92	384	-51.5	4.198	4.187	32	27	0.011	5	0	0	3.2
2022-04-06 17:18:48	92	384	-54.7	4.203	4.191	32	27	0.012	5	0	-1	3.5
2022-04-06 17:19:08	93	384	-51.2	4.203	4.192	32	27	0.011	5	1	0	0
2022-04-06 17:19:28	93	385	-51.2	4.205	4.193	31	27	0.012	4	0	0	0.1
2022-04-06 17:19:48	93	385	-51.1	4.208	4.196	31	27	0.012	4	0	0	31.3
2022-04-06 17:20:08	93	383	-19.8	4.193	4.183	31	27	0.01	4	0	0	3.4
2022-04-06 17:20:28	93	383	-23.2	4.192	4.18	31	27	0.012	4	0	0	3.2
2022-04-06 17:20:48	93	383	-20	4.189	4.178	31	27	0.011	4	0	0	0.3
2022-04-06 17:21:08	93	383	-19.7	4.188	4.177	31	27	0.011	4	0	-1	0.1
2022-04-06 17:21:28	94	383	-19.6	4.187	4.176	31	26	0.011	5	1	0	0
2022-04-06 17:21:48	94	383	-19.6	4.187	4.176	31	26	0.011	5	0	0	3.7
2022-04-06 17:22:08	94	383	-23.3	4.189	4.178	31	26	0.011	5	0	0	3.2
2022-04-06 17:22:28	94	383	-20.1	4.188	4.178	31	26	0.01	5	0	57	4.2
2022-04-07 14:27:48	37	334	-15.9	3.652	3.646	33	28	0.006	5	-57	0	2.2
2022-04-07 14:28:08	37	334	-13.7	3.652	3.646	33	28	0.006	5	0	0	0
2022-04-07 14:28:28	37	334	-13.7	3.654	3.647	33	28	0.007	5	0	0	0.3
2022-04-07 14:28:48	37	334	-13.4	3.654	3.648	33	28	0.006	5	0	0	0.4
2022-04-07 14:29:08	37	334	-13.8	3.654	3.649	33	28	0.005	5	0	0	15
2022-04-07 14:29:28	37	334	-28.8	3.657	3.651	33	28	0.006	5	0	-1	106.6
2022-04-07 14:29:48	38	340	-135.4	3.716	3.707	33	28	0.009	5	1	0	0.7
2022-04-07 14:30:08	38	341	-136.1	3.727	3.716	33	28	0.011	5	0	-1	0.2
2022-04-07 14:30:28	39	342	-136.3	3.732	3.723	33	28	0.009	5	1	0	0.4
2022-04-07 14:30:48	39	342	-135.9	3.736	3.726	33	28	0.01	5	0	0	0.7
2022-04-07 14:31:08	39	343	-136.6	3.741	3.73	34	29	0.011	5	0	-1	0.3
2022-04-07 14:31:28	40	343	-136.3	3.744	3.733	34	29	0.011	5	1	0	0.1
2022-04-07 14:31:48	40	343	-136.2	3.746	3.736	34	29	0.01	5	0	-1	0
2022-04-07 14:32:08	41	343	-136.2	3.75	3.738	34	29	0.012	5	1	0	0.1
2022-04-07 14:32:28	41	344	-136.3	3.753	3.741	34	29	0.012	5	0	-1	0.6
2022-04-07 14:32:48	42	344	-135.7	3.755	3.744	34	29	0.011	5	1	0	0.6
2022-04-07 14:33:08	42	344	-136.3	3.758	3.747	34	29	0.011	5	0	-1	0.9
2022-04-07 14:33:28	43	344	-137.2	3.761	3.75	34	29	0.011	5	1	0	0.3
2022-04-07 14:33:48	43	345	-137.5	3.763	3.752	34	29	0.011	5	0	-1	0.1
2022-04-07 14:34:08	44	345	-137.6	3.767	3.755	34	29	0.012	5	1	0	0.4
2022-04-07 14:34:28	44	345	-137.2	3.77	3.759	34	29	0.011	5	0	-1	0.5
2022-04-07 14:34:48	45	346	-137.7	3.773	3.761	34	29	0.012	5	1	0	0
2022-04-07 14:35:08	45	346	-137.7	3.776	3.764	34	29	0.012	5	0	0	140.8
2022-04-07 14:35:28	45	340	3.1	3.717	3.711	34	29	0.006	5	0	-1	140.1
2022-04-07 14:35:48	46	346	-137	3.776	3.764	34	29	0.012	5	1	0	0.6
2022-04-07 14:36:08	46	346	-137.6	3.781	3.771	34	29	0.01	5	0	-1	0
2022-04-07 14:36:28	47	347	-137.6	3.786	3.774	34	29	0.012	5	1	0	0.1
2022-04-07 14:36:48	47	347	-137.5	3.79	3.778	34	29	0.012	5	0	-1	0.2
2022-04-07 14:37:08	48	348	-137.3	3.794	3.782	34	29	0.012	5	1	0	0.2
2022-04-07 14:37:28	48	348	-137.5	3.798	3.786	34	29	0.012	5	0	-1	0.2
2022-04-07 14:37:48	49	348	-137.3	3.802	3.79	34	29	0.012	5	1	0	0.4
2022-04-07 14:38:08	49	348	-137.7	3.805	3.793	34	29	0.012	5	0	-1	0.2
2022-04-07 14:38:28	50	349	-137.5	3.808	3.796	34	29	0.012	5	1	0	0
2022-04-07 14:38:48	50	349	-137.5	3.812	3.8	34	29	0.012	5	0	-1	0.1
2022-04-07 14:39:08	51	349	-137.6	3.817	3.804	34	29	0.013	5	1	0	33.3
2022-04-07 14:39:28	51	346	-104.3	3.775	3.765	34	29	0.01	5	0	-1	32.8
2022-04-07 14:39:48	52	349	-137.1	3.815	3.803	34	29	0.012	5	1	0	0
2022-04-07 14:40:08	52	350	-137.1	3.823	3.811	34	29	0.012	5	0	-1	0.3
2022-04-07 14:40:28	53	351	-136.8	3.828	3.816	34	29	0.012	5	1	0	0.3
2022-04-07 14:40:48	53	351	-137.1	3.832	3.819	34	29	0.013	5	0	0	0
2022-04-07 14:41:08	53	351	-137.1	3.835	3.823	34	29	0.012	5	0	-1	0.1
2022-04-07 14:41:28	54	352	-137.2	3.84	3.828	34	29	0.012	5	1	0	0.1
2022-04-07 14:41:48	54	352	-137.1	3.845	3.833	34	29	0.012	5	0	-1	0.2
2022-04-07 14:42:08	55	352	-137.3	3.849	3.837	34	29	0.012	5	1	0	0.2
2022-04-07 14:42:28	55	353	-137.5	3.852	3.84	34	29	0.012	5	0	-1	0.4
2022-04-07 14:42:48	56	353	-137.1	3.857	3.844	34	29	0.013	5	1	0	0.3
2022-04-07 14:43:08	56	354	-136.8	3.86	3.848	34	29	0.012	5	0	-1	0.7
2022-04-07 14:43:28	57	354	-137.5	3.866	3.853	34	29	0.013	5	1	0	0.1
2022-04-07 14:43:48	57	354	-137.6	3.87	3.857	34	29	0.013	5	0	-1	0.1
2022-04-07 14:44:08	58	355	-137.7	3.875	3.861	34	29	0.014	5	1	0	0.4
2022-04-07 14:44:28	58	355	-137.3	3.878	3.865	34	29	0.013	5	0	-1	0.1
2022-04-07 14:44:48	59	355	-137.2	3.883	3.869	34	29	0.014	5	1	0	0.2
2022-04-07 14:45:08	59	356	-137	3.887	3.875	34	29	0.012	5	0	-1	0.3
2022-04-07 14:45:28	60	356	-137.3	3.893	3.88	34	29	0.013	5	1	0	0
2022-04-07 14:45:48	60	357	-137.3	3.897	3.884	34	29	0.013	5	0	-1	0.2
2022-04-07 14:46:08	61	357	-137.5	3.902	3.889	34	29	0.013	5	1	0	0.3
2022-04-07 14:46:28	61	358	-137.2	3.907	3.893	34	29	0.014	5	0	-1	0.3
2022-04-07 14:46:48	62	358	-137.5	3.912	3.898	34	29	0.014	5	1	0	0.4
2022-04-07 14:47:08	62	359	-137.9	3.917	3.903	34	30	0.014	4	0	-1	0.2
2022-04-07 14:47:28	63	359	-138.1	3.921	3.908	34	30	0.013	4	1	0	0.2
2022-04-07 14:47:48	63	360	-137.9	3.927	3.914	34	30	0.013	4	0	-1	0.1
2022-04-07 14:48:08	64	360	-138	3.931	3.918	34	30	0.013	4	1	0	0.1
2022-04-07 14:48:28	64	360	-137.9	3.936	3.924	34	30	0.012	4	0	-1	0.4
2022-04-07 14:48:48	65	361	-137.5	3.942	3.928	34	30	0.014	4	1	0	0.2
2022-04-07 14:49:08	65	361	-137.7	3.947	3.934	34	30	0.013	4	0	-1	8.5
2022-04-07 14:49:28	66	362	-129.2	3.948	3.934	34	30	0.014	4	1	0	0.4
2022-04-07 14:49:48	66	362	-128.8	3.951	3.939	34	30	0.012	4	0	-1	0.4
2022-04-07 14:50:08	67	362	-129.2	3.957	3.943	34	30	0.014	4	1	0	0.2
2022-04-07 14:50:28	67	363	-129	3.962	3.948	34	30	0.014	4	0	-1	0.1
2022-04-07 14:50:48	68	363	-128.9	3.965	3.951	34	30	0.014	4	1	0	0
2022-04-07 14:51:08	68	364	-128.9	3.971	3.957	34	30	0.014	4	0	0	0
2022-04-07 14:51:28	68	364	-128.9	3.975	3.963	34	30	0.012	4	0	-1	0.1
2022-04-07 14:51:48	69	365	-129	3.981	3.968	34	30	0.013	4	1	0	0
2022-04-07 14:52:08	69	365	-129	3.986	3.974	34	30	0.012	4	0	-1	0.2
2022-04-07 14:52:28	70	365	-129.2	3.991	3.978	34	30	0.013	4	1	0	0.3
2022-04-07 14:52:48	70	366	-129.5	3.997	3.983	34	30	0.014	4	0	-1	0.3
2022-04-07 14:53:08	71	366	-129.2	4.001	3.987	34	30	0.014	4	1	0	0.2
2022-04-07 14:53:28	71	367	-129	4.006	3.994	34	30	0.012	4	0	-1	0
2022-04-07 14:53:48	72	368	-129	4.01	3.997	34	30	0.013	4	1	0	0.5
2022-04-07 14:54:08	72	368	-128.5	4.017	4.004	34	30	0.013	4	0	-1	0.4
2022-04-07 14:54:28	73	368	-128.9	4.022	4.009	34	30	0.013	4	1	0	0.1
2022-04-07 14:54:48	73	369	-129	4.027	4.014	34	30	0.013	4	0	-1	0.1
2022-04-07 14:55:08	74	369	-128.9	4.032	4.018	34	30	0.014	4	1	0	0
2022-04-07 14:55:28	74	370	-128.9	4.037	4.024	34	30	0.013	4	0	0	0.3
2022-04-07 14:55:48	74	370	-129.2	4.042	4.029	34	30	0.013	4	0	-1	0
2022-04-07 14:56:08	75	371	-129.2	4.048	4.035	34	30	0.013	4	1	0	0
2022-04-07 14:56:28	75	371	-129.2	4.053	4.04	34	30	0.013	4	0	-1	0.1
2022-04-07 14:56:48	76	372	-129.3	4.058	4.046	34	30	0.012	4	1	0	0.1
2022-04-07 14:57:08	76	372	-129.2	4.063	4.049	34	30	0.014	4	0	-1	0.1
2022-04-07 14:57:28	77	373	-129.3	4.069	4.055	34	30	0.014	4	1	0	0.1
2022-04-07 14:57:48	77	373	-129.4	4.074	4.06	34	30	0.014	4	0	-1	43.6
2022-04-07 14:58:08	78	372	-85.8	4.065	4.051	34	30	0.014	4	1	0	0
2022-04-07 14:58:28	78	372	-85.8	4.059	4.047	34	30	0.012	4	0	0	0
2022-04-07 14:58:48	78	372	-85.8	4.059	4.048	34	30	0.011	4	0	-1	0.3
2022-04-07 14:59:08	79	372	-85.5	4.062	4.049	34	30	0.013	4	1	0	0.3
2022-04-07 14:59:28	79	372	-85.8	4.065	4.052	34	30	0.013	4	0	0	0.1
2022-04-07 14:59:48	79	372	-85.9	4.067	4.054	34	29	0.013	5	0	-1	0.3
2022-04-07 15:00:08	80	373	-85.6	4.07	4.058	34	29	0.012	5	1	0	0.2
2022-04-07 15:00:28	80	373	-85.8	4.074	4.063	34	29	0.011	5	0	0	0.2
2022-04-07 15:00:48	80	373	-86	4.077	4.066	34	29	0.011	5	0	0	0.2
2022-04-07 15:01:08	80	374	-85.8	4.081	4.069	34	29	0.012	5	0	-1	0.3
2022-04-07 15:01:28	81	374	-85.5	4.085	4.073	34	29	0.012	5	1	0	0.5
2022-04-07 15:01:48	81	374	-86	4.088	4.076	33	29	0.012	4	0	0	0.2
2022-04-07 15:02:08	81	375	-85.8	4.091	4.079	33	29	0.012	4	0	-1	0
2022-04-07 15:02:28	82	375	-85.8	4.096	4.082	33	29	0.014	4	1	0	0.3
2022-04-07 15:02:48	82	375	-85.5	4.098	4.087	33	29	0.011	4	0	0	0.3
2022-04-07 15:03:08	82	376	-85.8	4.103	4.09	33	29	0.013	4	0	-1	0.2
2022-04-07 15:03:28	83	376	-86	4.107	4.094	33	29	0.013	4	1	0	0.2
2022-04-07 15:03:48	83	376	-85.8	4.11	4.098	33	29	0.012	4	0	0	0.3
2022-04-07 15:04:08	83	376	-85.5	4.115	4.101	33	29	0.014	4	0	-1	0.5
2022-04-07 15:04:28	84	377	-86	4.118	4.105	33	29	0.013	4	1	0	0
2022-04-07 15:04:48	84	377	-86	4.122	4.11	33	29	0.012	4	0	0	0.2
2022-04-07 15:05:08	84	378	-85.8	4.125	4.114	33	29	0.011	4	0	0	0.1
2022-04-07 15:05:28	84	378	-85.9	4.129	4.117	33	29	0.012	4	0	-1	0.1
2022-04-07 15:05:48	85	378	-86	4.132	4.12	33	29	0.012	4	1	0	0.2
2022-04-07 15:06:08	85	379	-85.8	4.137	4.123	33	28	0.014	5	0	0	0.1
2022-04-07 15:06:28	85	379	-85.9	4.141	4.128	33	28	0.013	5	0	-1	0.1
2022-04-07 15:06:48	86	379	-86	4.144	4.131	33	28	0.013	5	1	0	0
2022-04-07 15:07:08	86	380	-86	4.147	4.135	33	28	0.012	5	0	0	0.1
2022-04-07 15:07:28	86	380	-85.9	4.152	4.139	33	28	0.013	5	0	-1	0.1
2022-04-07 15:07:48	87	380	-85.8	4.155	4.142	33	28	0.013	5	1	0	0.2
2022-04-07 15:08:08	87	381	-86	4.159	4.146	32	28	0.013	4	0	0	0.1
2022-04-07 15:08:28	87	381	-85.9	4.163	4.15	32	28	0.013	4	0	-1	0.1
2022-04-07 15:08:48	88	381	-85.8	4.167	4.155	32	28	0.012	4	1	0	0.3
2022-04-07 15:09:08	88	382	-86.1	4.17	4.158	32	28	0.012	4	0	0	0.1
2022-04-07 15:09:28	88	382	-86	4.174	4.162	32	28	0.012	4	0	-1	0.1
2022-04-07 15:09:48	89	382	-86.1	4.178	4.165	32	28	0.013	4	1	0	0.2
2022-04-07 15:10:08	89	383	-85.9	4.182	4.168	32	28	0.014	4	0	0	0.1
2022-04-07 15:10:28	89	383	-86	4.185	4.173	32	28	0.012	4	0	0	0
2022-04-07 15:10:48	89	383	-86	4.189	4.177	32	28	0.012	4	0	-1	29.4
2022-04-07 15:11:08	90	382	-56.6	4.174	4.163	32	28	0.011	4	1	0	0
2022-04-07 15:11:28	90	382	-56.6	4.174	4.162	32	28	0.012	4	0	0	0.1
2022-04-07 15:11:48	90	382	-56.7	4.175	4.162	32	28	0.013	4	0	0	0.1
2022-04-07 15:12:08	90	382	-56.6	4.176	4.165	32	28	0.011	4	0	-1	0
2022-04-07 15:12:28	91	382	-56.6	4.177	4.166	32	27	0.011	5	1	0	0.2
2022-04-07 15:12:48	91	382	-56.4	4.18	4.168	32	27	0.012	5	0	0	0.3
2022-04-07 15:13:08	91	383	-56.7	4.182	4.17	32	27	0.012	5	0	0	0.3
2022-04-07 15:13:28	91	383	-56.4	4.184	4.172	32	27	0.012	5	0	0	0.3
2022-04-07 15:13:48	91	383	-56.7	4.186	4.174	31	27	0.012	4	0	-1	0
2022-04-07 15:14:08	92	383	-56.7	4.188	4.177	31	27	0.011	4	1	0	0.1
2022-04-07 15:14:28	92	383	-56.6	4.191	4.179	31	27	0.012	4	0	0	0.3
2022-04-07 15:14:48	92	384	-56.3	4.193	4.181	31	27	0.012	4	0	0	0.1
2022-04-07 15:15:08	92	384	-56.4	4.195	4.182	31	27	0.013	4	0	0	0.1
2022-04-07 15:15:28	92	384	-56.3	4.197	4.185	31	27	0.012	4	0	-1	0
2022-04-07 15:15:48	93	384	-56.3	4.2	4.187	31	27	0.013	4	1	55	39.3
2022-04-08 19:13:58	38	334	-17	3.654	3.649	34	29	0.005	5	-55	0	1.5
2022-04-08 19:14:18	38	335	-15.5	3.655	3.65	34	29	0.005	5	0	0	1.2
2022-04-08 19:14:38	38	334	-14.3	3.657	3.652	34	30	0.005	4	0	0	0.3
2022-04-08 19:14:58	38	335	-14.6	3.657	3.651	34	30	0.006	4	0	0	0.1
2022-04-08 19:15:18	38	335	-14.5	3.657	3.651	34	30	0.006	4	0	0	0.1
2022-04-08 19:15:38	38	335	-14.6	3.658	3.653	34	30	0.005	4	0	0	119.5
2022-04-08 19:15:58	38	340	-134.1	3.713	3.704	34	30	0.009	4	0	-1	0
2022-04-08 19:16:18	39	341	-134.1	3.724	3.714	34	30	0.01	4	1	0	0.1
2022-04-08 19:16:38	39	342	-134	3.73	3.721	35	30	0.009	5	0	-1	0.1
2022-04-08 19:16:58	40	342	-134.1	3.734	3.725	35	30	0.009	5	1	0	0.3
2022-04-08 19:17:18	40	342	-134.4	3.738	3.728	35	30	0.01	5	0	-1	0.4
2022-04-08 19:17:38	41	343	-134	3.741	3.73	35	30	0.011	5	1	0	0.4
2022-04-08 19:17:58	41	343	-134.4	3.744	3.733	35	30	0.011	5	0	-1	17
2022-04-08 19:18:18	42	342	-117.4	3.739	3.729	35	30	0.01	5	1	0	0.2
2022-04-08 19:18:38	42	343	-117.2	3.74	3.73	35	30	0.01	5	0	0	0.2
2022-04-08 19:18:58	42	343	-117	3.742	3.733	35	30	0.009	5	0	-1	0.1
2022-04-08 19:19:18	43	343	-117.1	3.745	3.735	35	30	0.01	5	1	0	1
2022-04-08 19:19:38	43	343	-118.1	3.748	3.738	35	30	0.01	5	0	-1	0.1
2022-04-08 19:19:58	44	343	-118	3.751	3.74	35	30	0.011	5	1	0	0.1
2022-04-08 19:20:18	44	344	-118.1	3.752	3.743	35	30	0.009	5	0	0	0.1
2022-04-08 19:20:38	44	344	-118	3.755	3.745	35	30	0.01	5	0	-1	0
2022-04-08 19:20:58	45	344	-118	3.757	3.749	35	30	0.008	5	1	0	0.1
2022-04-08 19:21:18	45	344	-118.1	3.761	3.75	35	30	0.011	5	0	-1	0.1
2022-04-08 19:21:38	46	345	-118	3.762	3.753	35	30	0.009	5	1	0	0.1
2022-04-08 19:21:58	46	345	-118.1	3.767	3.756	35	30	0.011	5	0	0	0.1
2022-04-08 19:22:18	46	345	-118	3.769	3.759	35	30	0.01	5	0	-1	0.1
2022-04-08 19:22:38	47	345	-118.1	3.772	3.761	35	30	0.011	5	1	0	0
2022-04-08 19:22:58	47	346	-118.1	3.774	3.763	35	30	0.011	5	0	-1	0.2
2022-04-08 19:23:18	48	346	-118.3	3.778	3.766	35	30	0.012	5	1	0	0.1
2022-04-08 19:23:38	48	346	-118.4	3.781	3.769	35	30	0.012	5	0	-1	0.3
2022-04-08 19:23:58	49	346	-118.1	3.783	3.773	35	30	0.01	5	1	0	0.1
2022-04-08 19:24:18	49	347	-118	3.787	3.776	35	30	0.011	5	0	0	0.3
2022-04-08 19:24:38	49	347	-118.3	3.789	3.778	35	30	0.011	5	0	-1	0.1
2022-04-08 19:24:58	50	347	-118.4	3.792	3.782	35	30	0.01	5	1	0	0.3
2022-04-08 19:25:18	50	348	-118.1	3.796	3.786	34	30	0.01	4	0	-1	0
2022-04-08 19:25:38	51	348	-118.1	3.799	3.788	34	30	0.011	4	1	0	0.3
2022-04-08 19:25:58	51	348	-118.4	3.804	3.792	34	30	0.012	4	0	0	0.3
2022-04-08 19:26:18	51	349	-118.1	3.806	3.796	34	30	0.01	4	0	-1	0
2022-04-08 19:26:38	52	349	-118.1	3.809	3.798	34	30	0.011	4	1	0	0.3
2022-04-08 19:26:58	52	349	-118.4	3.812	3.801	34	30	0.011	4	0	-1	0.1
2022-04-08 19:27:18	53	349	-118.3	3.817	3.805	34	30	0.012	4	1	0	0.1
2022-04-08 19:27:38	53	350	-118.4	3.821	3.808	34	30	0.013	4	0	-1	0.1
2022-04-08 19:27:58	54	350	-118.3	3.824	3.812	34	30	0.012	4	1	0	0.1
2022-04-08 19:28:18	54	351	-118.4	3.827	3.816	34	30	0.011	4	0	0	0.1
2022-04-08 19:28:38	54	351	-118.3	3.831	3.818	34	30	0.013	4	0	-1	0.2
2022-04-08 19:28:58	55	351	-118.5	3.834	3.822	34	30	0.012	4	1	0	0
2022-04-08 19:29:18	55	351	-118.5	3.838	3.825	34	30	0.013	4	0	-1	0.1
2022-04-08 19:29:38	56	352	-118.4	3.841	3.829	34	30	0.012	4	1	0	0.1
2022-04-08 19:29:58	56	352	-118.5	3.844	3.833	34	30	0.011	4	0	-1	0
2022-04-08 19:30:18	57	352	-118.5	3.848	3.837	34	30	0.011	4	1	0	0.1
2022-04-08 19:30:38	57	353	-118.4	3.852	3.84	34	30	0.012	4	0	0	0.1
2022-04-08 19:30:58	57	353	-118.5	3.856	3.844	34	30	0.012	4	0	-1	0.1
2022-04-08 19:31:18	58	353	-118.4	3.86	3.847	34	30	0.013	4	1	0	90.9
2022-04-08 19:31:38	58	349	-27.5	3.816	3.806	34	30	0.01	4	0	0	24.6
2022-04-08 19:31:58	58	349	-52.1	3.816	3.804	34	30	0.012	4	0	0	66.4
2022-04-08 19:32:18	58	353	-118.5	3.856	3.845	34	30	0.011	4	0	-1	0.3
2022-04-08 19:32:38	59	354	-118.8	3.866	3.853	34	30	0.013	4	1	0	0.1
2022-04-08 19:32:58	59	354	-118.7	3.871	3.86	34	30	0.011	4	0	-1	0.1
2022-04-08 19:33:18	60	355	-118.8	3.876	3.864	34	30	0.012	4	1	0	0.3
2022-04-08 19:33:38	60	355	-118.5	3.88	3.869	34	30	0.011	4	0	0	0.3
2022-04-08 19:33:58	60	356	-118.8	3.885	3.873	34	30	0.012	4	0	-1	0.1
2022-04-08 19:34:18	61	356	-118.7	3.889	3.878	34	30	0.011	4	1	0	0
2022-04-08 19:34:38	61	357	-118.7	3.894	3.881	34	30	0.013	4	0	-1	0
2022-04-08 19:34:58	62	357	-118.7	3.899	3.887	34	30	0.012	4	1	0	0.1
2022-04-08 19:35:18	62	357	-118.8	3.903	3.891	34	30	0.012	4	0	-1	0
2022-04-08 19:35:38	63	358	-118.8	3.906	3.895	34	30	0.011	4	1	0	0.1
2022-04-08 19:35:58	63	358	-118.7	3.91	3.899	34	30	0.011	4	0	0	0.2
2022-04-08 19:36:18	63	358	-118.9	3.917	3.903	34	30	0.014	4	0	-1	0
2022-04-08 19:36:38	64	359	-118.9	3.92	3.908	34	30	0.012	4	1	0	0.1
2022-04-08 19:36:58	64	359	-118.8	3.924	3.912	34	30	0.012	4	0	-1	0
2022-04-08 19:37:18	65	360	-118.8	3.929	3.917	34	30	0.012	4	1	0	0.1
2022-04-08 19:37:38	65	360	-118.9	3.934	3.92	34	30	0.014	4	0	0	0
2022-04-08 19:37:58	65	360	-118.9	3.938	3.926	34	30	0.012	4	0	-1	0.1
2022-04-08 19:38:18	66	361	-118.8	3.943	3.93	34	30	0.013	4	1	0	0.1
2022-04-08 19:38:38	66	361	-118.9	3.948	3.935	34	30	0.013	4	0	-1	0
2022-04-08 19:38:58	67	362	-118.9	3.952	3.939	34	30	0.013	4	1	0	0.1
2022-04-08 19:39:18	67	362	-118.8	3.956	3.944	34	30	0.012	4	0	-1	0
2022-04-08 19:39:38	68	363	-118.8	3.96	3.948	34	30	0.012	4	1	0	0.1
2022-04-08 19:39:58	68	363	-118.9	3.965	3.953	34	30	0.012	4	0	0	0
2022-04-08 19:40:18	68	364	-118.9	3.97	3.956	34	30	0.014	4	0	-1	0
2022-04-08 19:40:38	69	364	-118.9	3.975	3.962	34	29	0.013	5	1	0	0
2022-04-08 19:40:58	69	364	-118.9	3.979	3.967	33	29	0.012	4	0	-1	0.1
2022-04-08 19:41:18	70	365	-119	3.983	3.97	33	30	0.013	3	1	0	0
2022-04-08 19:41:38	70	365	-119	3.988	3.976	33	29	0.012	4	0	-1	0
2022-04-08 19:41:58	71	366	-119	3.993	3.981	33	29	0.012	4	1	0	0
2022-04-08 19:42:18	71	366	-119	3.998	3.985	33	29	0.013	4	0	0	0
2022-04-08 19:42:38	71	366	-119	4.002	3.989	33	29	0.013	4	0	-1	0
2022-04-08 19:42:58	72	367	-119	4.007	3.994	33	29	0.013	4	1	0	0
2022-04-08 19:43:18	72	367	-119	4.011	3.998	33	29	0.013	4	0	-1	0
2022-04-08 19:43:38	73	368	-119	4.017	4.004	33	29	0.013	4	1	0	0.1
2022-04-08 19:43:58	73	368	-118.9	4.022	4.009	33	29	0.013	4	0	0	0.3
2022-04-08 19:44:18	73	369	-119.2	4.026	4.013	33	29	0.013	4	0	-1	0.2
2022-04-08 19:44:38	74	369	-119	4.03	4.017	33	29	0.013	4	1	0	0
2022-04-08 19:44:58	74	370	-119	4.035	4.022	33	29	0.013	4	0	-1	0.1
2022-04-08 19:45:18	75	370	-118.9	4.04	4.026	33	29	0.014	4	1	0	0
2022-04-08 19:45:38	75	370	-118.9	4.045	4.031	33	29	0.014	4	0	-1	0.1
2022-04-08 19:45:58	76	371	-119	4.05	4.036	33	29	0.014	4	1	0	0
2022-04-08 19:46:18	76	371	-119	4.055	4.041	33	29	0.014	4	0	0	0
2022-04-08 19:46:38	76	372	-119	4.06	4.046	33	29	0.014	4	0	-1	0
2022-04-08 19:46:58	77	372	-119	4.065	4.05	33	29	0.015	4	1	0	0.2
2022-04-08 19:47:18	77	373	-119.2	4.069	4.056	33	29	0.013	4	0	-1	0.2
2022-04-08 19:47:38	78	373	-119	4.074	4.062	33	29	0.012	4	1	0	34.1
2022-04-08 19:47:58	78	372	-84.9	4.068	4.054	33	29	0.014	4	0	-1	0.2
2022-04-08 19:48:18	79	372	-84.7	4.064	4.051	33	29	0.013	4	1	0	0.2
2022-04-08 19:48:38	79	372	-84.9	4.065	4.052	33	29	0.013	4	0	0	0.2
2022-04-08 19:48:58	79	372	-84.7	4.068	4.055	33	29	0.013	4	0	0	0
2022-04-08 19:49:18	79	372	-84.7	4.07	4.058	33	29	0.012	4	0	-1	0
2022-04-08 19:49:38	80	373	-84.7	4.073	4.062	33	29	0.011	4	1	0	0.2
2022-04-08 19:49:58	80	373	-84.9	4.076	4.064	33	29	0.012	4	0	0	0.2
2022-04-08 19:50:18	80	374	-84.7	4.08	4.067	33	29	0.013	4	0	-1	0.1
2022-04-08 19:50:38	81	374	-84.6	4.084	4.07	33	29	0.014	4	1	0	0.1
2022-04-08 19:50:58	81	374	-84.7	4.086	4.074	33	29	0.012	4	0	0	0.1
2022-04-08 19:51:18	81	374	-84.6	4.09	4.079	32	29	0.011	3	0	-1	0.1
2022-04-08 19:51:38	82	375	-84.7	4.094	4.082	32	29	0.012	3	1	0	0
2022-04-08 19:51:58	82	375	-84.7	4.098	4.085	32	29	0.013	3	0	0	0
2022-04-08 19:52:18	82	375	-84.7	4.101	4.089	32	29	0.012	3	0	0	0.1
2022-04-08 19:52:38	82	376	-84.6	4.105	4.093	32	29	0.012	3	0	-1	0
2022-04-08 19:52:58	83	376	-84.6	4.109	4.095	32	29	0.014	3	1	0	0
2022-04-08 19:53:18	83	376	-84.6	4.112	4.099	32	28	0.013	4	0	0	0.1
2022-04-08 19:53:38	83	377	-84.7	4.116	4.104	32	28	0.012	4	0	-1	0
2022-04-08 19:53:58	84	377	-84.7	4.119	4.107	32	28	0.012	4	1	0	0
2022-04-08 19:54:18	84	377	-84.7	4.123	4.111	32	28	0.012	4	0	0	0
2022-04-08 19:54:38	84	378	-84.7	4.127	4.115	32	28	0.012	4	0	-1	0.2
2022-04-08 19:54:58	85	378	-84.9	4.131	4.118	32	28	0.013	4	1	0	0.2
2022-04-08 19:55:18	85	378	-84.7	4.134	4.121	32	28	0.013	4	0	0	0.2
2022-04-08 19:55:38	85	379	-84.9	4.139	4.126	32	28	0.013	4	0	-1	0
2022-04-08 19:55:58	86	379	-84.9	4.141	4.13	32	28	0.011	4	1	0	0.2
2022-04-08 19:56:18	86	379	-84.7	4.145	4.133	32	28	0.012	4	0	0	0.2
2022-04-08 19:56:38	86	380	-84.9	4.15	4.136	32	28	0.014	4	0	0	0
2022-04-08 19:56:58	86	380	-84.9	4.153	4.14	32	28	0.013	4	0	-1	0
2022-04-08 19:57:18	87	380	-84.9	4.157	4.144	32	28	0.013	4	1	0	0.2
2022-04-08 19:57:38	87	381	-84.7	4.161	4.148	32	28	0.013	4	0	0	0.2
2022-04-08 19:57:58	87	381	-84.9	4.164	4.151	32	28	0.013	4	0	-1	0.2
2022-04-08 19:58:18	88	382	-84.7	4.168	4.155	31	28	0.013	3	1	0	0
2022-04-08 19:58:38	88	382	-84.7	4.171	4.159	31	28	0.012	3	0	0	0
2022-04-08 19:58:58	88	382	-84.7	4.175	4.162	31	28	0.013	3	0	-1	0
2022-04-08 19:59:18	89	382	-84.7	4.179	4.165	31	28	0.014	3	1	0	0
2022-04-08 19:59:38	89	383	-84.7	4.182	4.17	31	28	0.012	3	0	0	0.2
2022-04-08 19:59:58	89	383	-84.9	4.186	4.173	31	28	0.013	3	0	-1	29.3
2022-04-08 20:00:18	90	382	-55.6	4.176	4.163	31	28	0.013	3	1	0	0.1
2022-04-08 20:00:38	90	382	-55.7	4.174	4.162	31	27	0.012	4	0	0	57.5
2022-04-08 20:00:58	90	379	1.8	4.145	4.133	31	27	0.012	4	0	0	57.4
2022-04-08 20:01:18	90	381	-55.6	4.165	4.153	31	27	0.012	4	0	0	0.1
2022-04-08 20:01:38	90	382	-55.7	4.169	4.158	31	27	0.011	4	0	0	0
2022-04-08 20:01:58	90	382	-55.7	4.173	4.161	31	27	0.012	4	0	-1	0.1
2022-04-08 20:02:18	91	382	-55.6	4.175	4.165	31	27	0.01	4	1	0	0.2
2022-04-08 20:02:38	91	383	-55.8	4.179	4.167	31	27	0.012	4	0	0	1.5
2022-04-08 20:02:58	91	382	-54.3	4.18	4.169	31	27	0.011	4	0	0	0.8
2022-04-08 20:03:18	91	383	-53.5	4.181	4.169	31	27	0.012	4	0	0	1.3
2022-04-08 20:03:38	91	383	-54.8	4.185	4.172	30	27	0.013	3	0	-1	0.1
2022-04-08 20:03:58	92	383	-54.9	4.187	4.174	30	27	0.013	3	1	0	0
2022-04-08 20:04:18	92	383	-54.9	4.189	4.178	30	27	0.011	3	0	0	0
2022-04-08 20:04:38	92	384	-54.9	4.192	4.18	30	27	0.012	3	0	0	0
2022-04-08 20:04:58	92	384	-54.9	4.193	4.183	30	27	0.01	3	0	0	0
2022-04-08 20:05:18	92	384	-54.9	4.196	4.184	30	26	0.012	4	0	-1	0.1
2022-04-08 20:05:38	93	384	-55	4.199	4.187	30	26	0.012	4	1	0	0.1
2022-04-08 20:05:58	93	384	-54.9	4.201	4.19	30	26	0.011	4	0	0	0
2022-04-08 20:06:18	93	385	-54.9	4.203	4.191	30	26	0.012	4	0	0	0.1
2022-04-08 20:06:38	93	385	-54.8	4.206	4.195	30	26	0.011	4	0	0	0.1
2022-04-08 20:06:58	93	385	-54.9	4.208	4.197	30	26	0.011	4	0	-1	30.7
2022-04-08 20:07:18	94	383	-24.2	4.191	4.18	30	26	0.011	4	1	0	0.2
2022-04-08 20:07:38	94	383	-24.4	4.189	4.178	30	26	0.011	4	0	0	0.1
2022-04-08 20:07:58	94	383	-24.3	4.188	4.178	30	26	0.01	4	0	0	1.6
2022-04-08 20:08:18	94	383	-25.9	4.188	4.178	30	26	0.01	4	0	0	0.1
2022-04-08 20:08:38	94	383	-26	4.189	4.179	29	26	0.01	3	0	0	0.1
2022-04-08 20:08:58	94	383	-25.9	4.19	4.179	29	26	0.011	3	0	0	0
2022-04-08 20:09:18	94	383	-25.9	4.19	4.18	29	25	0.01	4	0	0	0
2022-04-08 20:09:38	94	383	-25.9	4.192	4.18	29	25	0.012	4	0	-1	0
2022-04-08 20:09:58	95	383	-25.9	4.192	4.18	29	25	0.012	4	1	0	0
2022-04-08 20:10:18	95	384	-25.9	4.192	4.182	29	25	0.01	4	0	0	0
2022-04-08 20:10:38	95	384	-25.9	4.194	4.182	29	25	0.012	4	0	0	0
2022-04-08 20:10:58	95	384	-25.9	4.194	4.184	29	25	0.01	4	0	0	0
2022-04-08 20:11:18	95	384	-25.9	4.195	4.185	29	25	0.01	4	0	0	0
2022-04-08 20:11:38	95	384	-25.9	4.195	4.185	29	25	0.01	4	0	0	0
2022-04-08 20:11:58	95	384	-25.9	4.197	4.186	29	25	0.011	4	0	0	0
2022-04-08 20:12:18	95	384	-25.9	4.197	4.186	29	25	0.011	4	0	-1	26.4
2022-04-08 20:12:38	96	383	0.5	4.199	4.187	29	25	0.012	4	1	51	16.4
2022-04-09 16:50:38	45	336	-15.9	3.678	3.673	35	30	0.005	5	-51	0	1.9
2022-04-09 16:50:58	45	337	-14	3.678	3.672	35	30	0.006	5	0	0	0.4
2022-04-09 16:51:18	45	337	-13.6	3.68	3.673	35	30	0.007	5	0	0	0.2
2022-04-09 16:51:38	45	337	-13.8	3.68	3.675	35	30	0.005	5	0	0	0
2022-04-09 16:51:58	45	337	-13.8	3.68	3.676	35	30	0.004	5	0	0	2.2
2022-04-09 16:56:28	45	337	-16	3.679	3.674	35	30	0.005	5	0	0	2
2022-04-09 16:56:48	45	337	-14	3.681	3.675	35	30	0.006	5	0	0	0.4
2022-04-09 16:57:08	45	337	-13.6	3.682	3.676	34	30	0.006	4	0	0	0.1
2022-04-09 16:57:28	45	337	-13.7	3.682	3.677	34	30	0.005	4	0	0	0.3
2022-04-09 16:57:48	45	337	-14	3.682	3.676	34	30	0.006	4	0	0	33.2
2022-04-09 16:58:08	45	337	-47.2	3.686	3.68	34	30	0.006	4	0	0	88
2022-04-09 16:58:28	45	343	-135.2	3.741	3.732	34	30	0.009	4	0	-1	0.2
2022-04-09 16:58:48	46	344	-135	3.751	3.741	35	30	0.01	5	1	0	0.1
2022-04-09 16:59:08	46	344	-134.9	3.759	3.748	35	30	0.011	5	0	0	0.1
2022-04-09 16:59:28	46	345	-135	3.764	3.752	35	30	0.012	5	0	0	0
2022-04-09 16:59:48	46	345	-135	3.768	3.757	35	30	0.011	5	0	-1	0.1
2022-04-09 17:00:08	47	346	-134.9	3.772	3.759	35	30	0.013	5	1	0	16.5
2022-04-09 17:00:28	47	345	-118.4	3.766	3.757	35	30	0.009	5	0	0	0
2022-04-09 17:00:48	47	345	-118.4	3.769	3.759	35	30	0.01	5	0	-1	0.1
2022-04-09 17:01:08	48	346	-118.5	3.772	3.762	35	30	0.01	5	1	0	0.7
2022-04-09 17:01:28	48	346	-119.2	3.776	3.765	35	30	0.011	5	0	-1	0.2
2022-04-09 17:01:48	49	346	-119	3.78	3.769	35	30	0.011	5	1	0	0.2
2022-04-09 17:02:08	49	346	-119.2	3.783	3.772	35	30	0.011	5	0	0	0
2022-04-09 17:02:28	49	347	-119.2	3.787	3.776	35	30	0.011	5	0	-1	0
2022-04-09 17:02:48	50	347	-119.2	3.789	3.779	35	30	0.01	5	1	0	14.4
2022-04-09 17:03:08	50	346	-104.8	3.782	3.771	35	30	0.011	5	0	0	14.2
2022-04-09 17:03:28	50	347	-119	3.794	3.782	35	30	0.012	5	0	-1	14.2
2022-04-09 17:03:48	51	347	-104.8	3.787	3.777	35	30	0.01	5	1	0	14.4
2022-04-09 17:04:08	51	348	-119.2	3.802	3.792	35	30	0.01	5	0	-1	0.1
2022-04-09 17:04:28	52	349	-119.3	3.808	3.796	35	30	0.012	5	1	0	0.1
2022-04-09 17:04:48	52	349	-119.2	3.812	3.799	35	30	0.013	5	0	0	0
2022-04-09 17:05:08	52	349	-119.2	3.816	3.804	35	30	0.012	5	0	-1	0.1
2022-04-09 17:05:28	53	350	-119.3	3.821	3.808	35	30	0.013	5	1	0	0.3
2022-04-09 17:05:48	53	350	-119.6	3.825	3.812	35	30	0.013	5	0	-1	0.3
2022-04-09 17:06:08	54	351	-119.3	3.829	3.817	35	30	0.012	5	1	0	0
2022-04-09 17:06:28	54	351	-119.3	3.832	3.821	35	30	0.011	5	0	-1	0.3
2022-04-09 17:06:48	55	351	-119.6	3.837	3.825	35	30	0.012	5	1	0	0.2
2022-04-09 17:07:08	55	352	-119.4	3.841	3.829	34	30	0.012	4	0	0	0
2022-04-09 17:07:28	55	352	-119.4	3.847	3.832	34	30	0.015	4	0	-1	0.2
2022-04-09 17:07:48	56	352	-119.6	3.849	3.837	34	30	0.012	4	1	0	0.3
2022-04-09 17:08:08	56	353	-119.3	3.854	3.842	34	30	0.012	4	0	-1	0.1
2022-04-09 17:08:28	57	353	-119.4	3.858	3.845	34	30	0.013	4	1	0	0.2
2022-04-09 17:08:48	57	354	-119.6	3.862	3.849	34	30	0.013	4	0	0	0.2
2022-04-09 17:09:08	57	354	-119.4	3.866	3.855	34	30	0.011	4	0	-1	0.3
2022-04-09 17:09:28	58	354	-119.7	3.871	3.858	34	30	0.013	4	1	0	0
2022-04-09 17:09:48	58	355	-119.7	3.875	3.862	34	30	0.013	4	0	-1	19.5
2022-04-09 17:10:08	59	354	-100.2	3.87	3.858	34	30	0.012	4	1	0	0.2
2022-04-09 17:10:28	59	354	-100	3.871	3.861	34	29	0.01	5	0	0	5.5
2022-04-09 17:10:48	59	355	-105.5	3.876	3.865	34	29	0.011	5	0	-1	0
2022-04-09 17:11:08	60	355	-105.5	3.881	3.87	34	29	0.011	5	1	0	0.2
2022-04-09 17:11:28	60	356	-105.3	3.885	3.872	34	29	0.013	5	0	0	0.2
2022-04-09 17:11:48	60	356	-105.5	3.888	3.877	34	29	0.011	5	0	-1	0
2022-04-09 17:12:08	61	356	-105.5	3.893	3.881	34	29	0.012	5	1	0	0.2
2022-04-09 17:12:28	61	357	-105.3	3.896	3.884	34	29	0.012	5	0	0	0.2
2022-04-09 17:12:48	61	357	-105.5	3.9	3.888	34	29	0.012	5	0	-1	1.5
2022-04-09 17:13:08	62	357	-107	3.905	3.892	34	29	0.013	5	1	0	1.5
2022-04-09 17:13:28	62	358	-105.5	3.909	3.896	34	29	0.013	5	0	0	1.5
2022-04-09 17:13:48	62	358	-107	3.913	3.901	34	29	0.012	5	0	-1	1.1
2022-04-09 17:14:08	63	359	-105.9	3.918	3.903	34	29	0.015	5	1	0	2
2022-04-09 17:14:28	63	359	-103.9	3.92	3.908	34	29	0.012	5	0	-1	0.3
2022-04-09 17:14:48	64	359	-104.2	3.924	3.911	33	29	0.013	4	1	0	0.8
2022-04-09 17:15:08	64	360	-105	3.928	3.916	33	29	0.012	4	0	0	0
2022-04-09 17:15:28	64	360	-105	3.932	3.921	33	29	0.011	4	0	-1	0.2
2022-04-09 17:15:48	65	360	-104.8	3.936	3.924	33	29	0.012	4	1	0	0.2
2022-04-09 17:16:08	65	361	-105	3.94	3.928	33	29	0.012	4	0	0	0.1
2022-04-09 17:16:28	65	361	-105.1	3.944	3.932	33	29	0.012	4	0	-1	0
2022-04-09 17:16:48	66	362	-105.1	3.948	3.937	33	29	0.011	4	1	0	0
2022-04-09 17:17:08	66	362	-105.1	3.953	3.94	33	29	0.013	4	0	0	0.1
2022-04-09 17:17:28	66	362	-105.2	3.956	3.945	33	29	0.011	4	0	-1	0.1
2022-04-09 17:17:48	67	363	-105.1	3.961	3.949	33	29	0.012	4	1	0	0.1
2022-04-09 17:18:08	67	363	-105	3.965	3.953	33	29	0.012	4	0	0	0
2022-04-09 17:18:28	67	363	-105	3.97	3.956	33	29	0.014	4	0	-1	0
2022-04-09 17:18:48	68	364	-105	3.973	3.959	33	29	0.014	4	1	0	0.3
2022-04-09 17:19:08	68	364	-105.3	3.978	3.964	33	29	0.014	4	0	-1	0
2022-04-09 17:19:28	69	364	-105.3	3.981	3.97	33	29	0.011	4	1	0	0
2022-04-09 17:19:48	69	365	-105.3	3.986	3.974	33	29	0.012	4	0	0	0
2022-04-09 17:20:08	69	365	-105.3	3.991	3.977	33	28	0.014	5	0	-1	0
2022-04-09 17:20:28	70	366	-105.3	3.995	3.982	33	28	0.013	5	1	0	0.2
2022-04-09 17:20:48	70	366	-105.5	3.998	3.986	33	28	0.012	5	0	0	0.1
2022-04-09 17:21:08	70	366	-105.6	4.003	3.99	33	28	0.013	5	0	-1	0.1
2022-04-09 17:21:28	71	367	-105.7	4.008	3.994	33	28	0.014	5	1	0	0
2022-04-09 17:21:48	71	367	-105.7	4.012	3.999	32	28	0.013	4	0	0	0
2022-04-09 17:22:08	71	368	-105.7	4.017	4.003	32	28	0.014	4	0	-1	0.2
2022-04-09 17:22:28	72	368	-105.9	4.02	4.007	32	28	0.013	4	1	0	0.2
2022-04-09 17:22:48	72	368	-105.7	4.024	4.012	32	28	0.012	4	0	-1	0
2022-04-09 17:23:08	73	369	-105.7	4.028	4.016	32	28	0.012	4	1	0	0.2
2022-04-09 17:23:28	73	369	-105.9	4.033	4.02	32	28	0.013	4	0	0	0
[truncated: 31,550 more rows]
