# Supplementary material for: PufCB-Auth: A lightweight continuous multi-factor authentication scheme integrated PUF with charging behavior features for EV charging
Source: PLoS One. 2026 May 15;21(5):e0344506. doi: 10.1371/journal.pone.0344506 (PMC13178865; doi:10.1371/journal.pone.0344506)
Supplement: S1 Dataset — This file contains the original data used to generate the synthetic user behavior dataset and the corresponding parameter settings for reproducing the statistical analyses and figures reported in this study. (ZIP) [file pone.0344506.s001.zip › BCL2_Oct_data.xlsx]

## Sheet: Sheet1
数据时间	SOC	总电压	总电流	电池单体电压最高值	电池单体电压最低值	最高温度值	最低温度值	电压差值	温度差值	SOC前差	SOC后差	电流差值
2022-10-01 12:58:08	68	354.4	-15.4	3.865	3.848	35	31	0.017	4	-1	0	1.2
2022-10-01 12:58:28	68	354.6	-14.2	3.867	3.849	35	31	0.018	4	0	0	0.3
2022-10-01 12:58:48	68	354.9	-13.9	3.868	3.85	35	31	0.018	4	0	0	0.1
2022-10-01 12:59:08	68	354.9	-14	3.87	3.852	35	31	0.018	4	0	0	0.2
2022-10-01 12:59:28	68	355.1	-14.2	3.871	3.853	35	31	0.018	4	0	0	97.6
2022-10-01 12:59:48	68	355.1	-111.8	3.873	3.854	35	31	0.019	4	0	-1	0.6
2022-10-01 13:00:08	69	361.1	-111.2	3.93	3.911	35	31	0.019	4	1	0	0.5
2022-10-01 13:00:28	69	361.9	-110.7	3.941	3.921	35	31	0.02	4	0	-1	0.2
2022-10-01 13:00:48	70	362.6	-110.9	3.95	3.929	35	31	0.021	4	1	0	0.3
2022-10-01 13:01:08	70	363.1	-111.2	3.957	3.936	35	32	0.021	3	0	-1	0.3
2022-10-01 13:01:28	71	363.9	-110.9	3.963	3.943	35	32	0.02	3	1	0	0.5
2022-10-01 13:01:48	71	364.4	-111.4	3.967	3.948	36	32	0.019	4	0	0	0.2
2022-10-01 13:02:08	71	364.9	-111.6	3.972	3.954	36	32	0.018	4	0	-1	0.5
2022-10-01 13:02:28	72	365.4	-111.1	3.978	3.958	36	32	0.02	4	1	0	0.2
2022-10-01 13:02:48	72	365.9	-110.9	3.984	3.964	35	32	0.02	3	0	-1	0.2
2022-10-01 13:03:08	73	366.4	-111.1	3.988	3.969	35	32	0.019	3	1	0	0.2
2022-10-01 13:03:28	73	366.7	-111.3	3.992	3.973	35	32	0.019	3	0	-1	0.4
2022-10-01 13:03:48	74	367.2	-110.9	3.998	3.979	35	32	0.019	3	1	0	0.5
2022-10-01 13:04:08	74	367.4	-111.4	4.002	3.984	35	31	0.018	4	0	-1	0
2022-10-01 13:04:28	75	368.2	-111.4	4.007	3.988	35	31	0.019	4	1	0	0.8
2022-10-01 13:04:48	75	368.7	-112.2	4.012	3.993	35	31	0.019	4	0	0	0.5
2022-10-01 13:05:08	75	368.9	-111.7	4.016	3.998	35	31	0.018	4	0	-1	0.2
2022-10-01 13:05:28	76	369.4	-111.9	4.021	4.002	35	31	0.019	4	1	0	0.4
2022-10-01 13:05:48	76	369.7	-112.3	4.026	4.008	35	31	0.018	4	0	-1	0.5
2022-10-01 13:06:08	77	370.4	-111.8	4.031	4.012	35	31	0.019	4	1	0	0.4
2022-10-01 13:06:28	77	370.7	-112.2	4.036	4.017	35	31	0.019	4	0	-1	0.1
2022-10-01 13:06:48	78	371.2	-112.3	4.04	4.021	35	31	0.019	4	1	0	0
2022-10-01 13:07:08	78	371.7	-112.3	4.045	4.026	35	31	0.019	4	0	0	0.7
2022-10-01 13:07:28	78	372.2	-111.6	4.05	4.031	35	31	0.019	4	0	-1	0.8
2022-10-01 13:07:48	79	372.4	-112.4	4.054	4.035	35	31	0.019	4	1	0	0.3
2022-10-01 13:08:08	79	372.7	-112.1	4.06	4.04	35	31	0.02	4	0	-1	0.2
2022-10-01 13:08:28	80	373.4	-112.3	4.064	4.045	34	31	0.019	3	1	0	0.3
2022-10-01 13:08:48	80	373.7	-112	4.07	4.05	34	30	0.02	4	0	-1	0.4
2022-10-01 13:09:08	81	374.2	-112.4	4.075	4.055	34	30	0.02	4	1	0	0.6
2022-10-01 13:09:28	81	374.7	-111.8	4.079	4.059	34	30	0.02	4	0	0	31.9
2022-10-01 13:09:48	81	373.2	-79.9	4.065	4.046	34	30	0.019	4	0	-1	0
2022-10-01 13:10:08	82	373.4	-79.9	4.066	4.047	34	30	0.019	4	1	0	0.3
2022-10-01 13:10:28	82	373.7	-79.6	4.069	4.05	34	30	0.019	4	0	0	0.5
2022-10-01 13:10:48	82	373.9	-80.1	4.072	4.053	34	30	0.019	4	0	-1	0.3
2022-10-01 13:11:08	83	374.2	-79.8	4.076	4.056	34	30	0.02	4	1	0	0.1
2022-10-01 13:11:28	83	374.4	-79.9	4.08	4.059	34	30	0.021	4	0	0	0.3
2022-10-01 13:11:48	83	374.9	-80.2	4.083	4.063	33	30	0.02	3	0	0	0.3
2022-10-01 13:12:08	83	375.2	-79.9	4.085	4.065	33	29	0.02	4	0	-1	0.2
2022-10-01 13:12:28	84	375.4	-79.7	4.088	4.069	33	29	0.019	4	1	0	0.4
2022-10-01 13:12:48	84	375.7	-80.1	4.092	4.073	33	29	0.019	4	0	0	0.2
2022-10-01 13:13:08	84	376.2	-80.3	4.096	4.076	33	29	0.02	4	0	-1	0.4
2022-10-01 13:13:28	85	376.5	-79.9	4.101	4.079	33	29	0.022	4	1	0	0
2022-10-01 13:13:48	85	376.7	-79.9	4.103	4.083	33	29	0.02	4	0	0	0.4
2022-10-01 13:14:08	85	377	-80.3	4.106	4.087	33	29	0.019	4	0	-1	0.1
2022-10-01 13:14:28	86	377.2	-80.2	4.11	4.09	33	29	0.02	4	1	0	0.2
2022-10-01 13:14:48	86	377.7	-80	4.115	4.094	33	29	0.021	4	0	0	0.4
2022-10-01 13:15:08	86	378	-80.4	4.118	4.098	33	29	0.02	4	0	-1	0.4
2022-10-01 13:15:28	87	378.5	-80	4.122	4.101	32	29	0.021	3	1	0	0.1
2022-10-01 13:15:48	87	378.7	-79.9	4.126	4.105	32	29	0.021	3	0	0	0.1
2022-10-01 13:16:08	87	379	-80	4.129	4.108	32	28	0.021	4	0	-1	0.3
2022-10-01 13:16:28	88	379.2	-80.3	4.132	4.113	32	28	0.019	4	1	0	0.1
2022-10-01 13:16:48	88	379.7	-80.4	4.136	4.116	32	28	0.02	4	0	-1	0.3
2022-10-01 13:17:08	89	380	-80.1	4.14	4.119	32	28	0.021	4	1	-1	0.1
2022-10-01 13:17:28	90	380.5	-80	4.144	4.123	32	28	0.021	4	1	0	0.4
2022-10-01 13:17:48	90	380.7	-80.4	4.147	4.126	32	28	0.021	4	0	-1	1.7
2022-10-01 13:18:08	91	381	-78.7	4.15	4.129	32	28	0.021	4	1	0	1.8
2022-10-01 13:18:28	91	381.2	-76.9	4.153	4.132	32	28	0.021	4	0	-1	1.6
2022-10-01 13:18:48	92	381.5	-75.3	4.155	4.136	32	28	0.019	4	1	0	0.8
2022-10-01 13:19:08	92	381.5	-74.5	4.157	4.137	32	28	0.02	4	0	0	2.2
2022-10-01 13:19:28	92	381.7	-72.3	4.159	4.138	32	28	0.021	4	0	-1	1.1
2022-10-01 13:19:48	93	382	-71.2	4.161	4.141	31	28	0.02	3	1	0	2
2022-10-01 13:20:08	93	382	-69.2	4.163	4.143	31	28	0.02	3	0	0	0.9
2022-10-01 13:20:28	93	382.5	-68.3	4.166	4.145	31	28	0.021	3	0	0	1.4
2022-10-01 13:20:48	93	382.5	-66.9	4.166	4.146	31	27	0.02	4	0	-1	1.6
2022-10-01 13:21:08	94	382.7	-65.3	4.168	4.148	31	27	0.02	4	1	0	1.7
2022-10-01 13:21:28	94	382.7	-63.6	4.17	4.15	31	27	0.02	4	0	0	1
2022-10-01 13:21:48	94	383	-62.6	4.171	4.151	31	27	0.02	4	0	0	1.4
2022-10-01 13:22:08	94	383.2	-61.2	4.174	4.154	31	27	0.02	4	0	-1	0.9
2022-10-01 13:22:28	95	383.2	-60.3	4.175	4.155	31	27	0.02	4	1	0	1.2
2022-10-01 13:22:48	95	383.5	-59.1	4.176	4.157	31	27	0.019	4	0	0	1.5
2022-10-01 13:23:08	95	383.5	-57.6	4.179	4.158	31	27	0.021	4	0	0	1.3
2022-10-01 13:23:28	95	383.5	-56.3	4.178	4.159	31	27	0.019	4	0	-1	0.5
2022-10-01 13:23:48	96	383.7	-55.8	4.181	4.161	31	27	0.02	4	1	0	0.9
2022-10-01 13:24:08	96	384	-54.9	4.183	4.163	31	27	0.02	4	0	0	0.5
2022-10-01 13:24:28	96	384	-54.4	4.185	4.165	30	27	0.02	3	0	0	0
2022-10-01 13:24:48	96	384.2	-54.4	4.187	4.168	30	27	0.019	3	0	0	0.5
2022-10-01 13:25:08	96	384.2	-53.9	4.189	4.169	30	27	0.02	3	0	-1	1
2022-10-01 13:25:28	97	384.7	-52.9	4.19	4.171	30	26	0.019	4	1	0	0
2022-10-01 13:25:48	97	384.7	-52.9	4.192	4.172	30	26	0.02	4	0	0	0.1
2022-10-01 13:26:08	97	385	-53	4.195	4.175	30	26	0.02	4	0	0	0.1
2022-10-01 13:26:28	97	385.2	-52.9	4.196	4.177	30	26	0.019	4	0	0	29.9
2022-10-01 13:26:48	97	385.5	-23	4.198	4.179	30	26	0.019	4	0	0	0.4
2022-10-01 13:27:08	97	383.5	-23.4	4.181	4.162	30	26	0.019	4	0	0	0.1
2022-10-01 13:27:28	97	383.5	-23.5	4.18	4.162	30	26	0.018	4	0	0	0.1
2022-10-01 13:27:48	97	383.5	-23.4	4.179	4.162	30	26	0.017	4	0	0	0.2
2022-10-01 13:28:08	97	383.5	-23.2	4.18	4.161	30	26	0.019	4	0	0	0.3
2022-10-01 13:28:28	97	383.5	-23.5	4.179	4.161	30	26	0.018	4	0	0	0.2
2022-10-01 13:28:48	97	383.5	-23.3	4.181	4.161	30	26	0.02	4	0	0	0
2022-10-01 13:29:08	97	383.5	-23.3	4.181	4.162	29	26	0.019	3	0	69	5.7
2022-10-02 23:00:48	28	332.5	-17.6	3.621	3.608	33	30	0.013	3	-69	0	0.1
2022-10-02 23:01:08	28	332.5	-17.7	3.623	3.61	33	30	0.013	3	0	0	0.1
2022-10-02 23:01:28	28	332.8	-17.8	3.625	3.613	33	30	0.012	3	0	0	0.2
2022-10-02 23:01:48	28	332.8	-17.6	3.626	3.613	33	30	0.013	3	0	0	0.1
2022-10-02 23:02:08	28	332.8	-17.5	3.627	3.614	33	30	0.013	3	0	0	0
2022-10-02 23:02:28	28	332.8	-17.5	3.627	3.614	33	30	0.013	3	0	0	0.2
2022-10-02 23:02:48	28	333	-17.3	3.629	3.615	33	30	0.014	3	0	0	0.1
2022-10-02 23:03:08	28	333	-17.4	3.629	3.616	33	30	0.013	3	0	0	0.1
2022-10-02 23:03:28	28	333	-17.3	3.629	3.616	33	30	0.013	3	0	0	0
2022-10-02 23:03:48	28	333.3	-17.3	3.63	3.617	33	30	0.013	3	0	0	0.1
2022-10-02 23:04:08	28	333.3	-17.2	3.63	3.617	33	30	0.013	3	0	0	0.1
2022-10-02 23:04:28	28	333.3	-17.3	3.631	3.618	33	30	0.013	3	0	0	0.1
2022-10-02 23:04:48	28	333.3	-17.2	3.632	3.618	33	30	0.014	3	0	0	0
2022-10-02 23:05:08	28	333.5	-17.2	3.633	3.619	33	30	0.014	3	0	0	0
2022-10-02 23:05:28	28	333.3	-17.2	3.633	3.62	33	30	0.013	3	0	0	0.2
2022-10-02 23:05:48	28	333.5	-17.4	3.634	3.621	33	30	0.013	3	0	0	0.1
2022-10-02 23:06:08	28	333.5	-17.5	3.634	3.621	33	30	0.013	3	0	0	0.1
2022-10-02 23:06:28	28	333.5	-17.4	3.634	3.621	33	30	0.013	3	0	0	0.1
2022-10-02 23:06:48	28	333.5	-17.5	3.635	3.623	33	30	0.012	3	0	0	0
2022-10-02 23:07:08	28	333.5	-17.5	3.636	3.623	33	30	0.013	3	0	0	0
2022-10-02 23:07:28	28	333.8	-17.5	3.637	3.623	33	30	0.014	3	0	0	0.1
2022-10-02 23:07:48	28	333.8	-17.4	3.637	3.624	33	30	0.013	3	0	0	0.1
2022-10-02 23:08:08	28	333.8	-17.3	3.637	3.623	33	30	0.014	3	0	0	0.1
2022-10-02 23:08:28	28	334	-17.4	3.638	3.624	33	30	0.014	3	0	0	0.1
2022-10-02 23:08:48	28	334	-17.3	3.639	3.625	33	30	0.014	3	0	0	0.1
2022-10-02 23:09:08	28	334	-17.4	3.639	3.626	33	30	0.013	3	0	-1	0
2022-10-02 23:09:28	29	334	-17.4	3.639	3.626	33	30	0.013	3	1	0	0
2022-10-02 23:09:48	29	334	-17.4	3.64	3.627	33	30	0.013	3	0	0	0
2022-10-02 23:10:08	29	334.3	-17.4	3.64	3.628	33	30	0.012	3	0	0	0.1
2022-10-02 23:10:28	29	334.3	-17.5	3.64	3.629	33	30	0.011	3	0	0	0.1
2022-10-02 23:10:48	29	334.3	-17.4	3.641	3.629	33	30	0.012	3	0	0	0.1
2022-10-02 23:11:08	29	334.3	-17.5	3.642	3.629	33	30	0.013	3	0	0	0.1
2022-10-02 23:11:28	29	334.3	-17.4	3.642	3.63	33	30	0.012	3	0	0	0
2022-10-02 23:11:48	29	334.5	-17.4	3.642	3.631	33	30	0.011	3	0	0	0.2
2022-10-02 23:12:08	29	334.5	-17.2	3.643	3.631	33	30	0.012	3	0	0	0.3
2022-10-02 23:12:28	29	334.5	-17.5	3.643	3.63	33	30	0.013	3	0	0	0
2022-10-02 23:12:48	29	334.5	-17.5	3.644	3.631	33	30	0.013	3	0	0	0.1
2022-10-02 23:13:08	29	334.5	-17.6	3.644	3.633	33	30	0.011	3	0	0	0
2022-10-02 23:13:28	29	334.5	-17.6	3.645	3.633	33	30	0.012	3	0	0	0.2
2022-10-02 23:13:48	29	334.5	-17.8	3.645	3.634	33	30	0.011	3	0	0	0
2022-10-02 23:14:08	29	334.8	-17.8	3.645	3.634	33	30	0.011	3	0	0	0.1
2022-10-02 23:14:28	29	334.8	-17.7	3.646	3.634	33	30	0.012	3	0	0	0
2022-10-02 23:14:48	29	334.8	-17.7	3.646	3.635	33	30	0.011	3	0	0	0
2022-10-02 23:15:08	29	334.8	-17.7	3.646	3.635	33	30	0.011	3	0	0	0.1
2022-10-02 23:15:28	29	334.8	-17.6	3.647	3.636	33	30	0.011	3	0	0	0.1
2022-10-02 23:15:48	29	334.8	-17.7	3.647	3.636	33	30	0.011	3	0	0	0
2022-10-02 23:16:08	29	335	-17.7	3.648	3.636	33	30	0.012	3	0	0	0.1
2022-10-02 23:16:28	29	335	-17.6	3.648	3.637	33	30	0.011	3	0	0	0
2022-10-02 23:16:48	29	335	-17.6	3.648	3.637	33	30	0.011	3	0	0	0
2022-10-02 23:17:08	29	335	-17.6	3.649	3.638	33	30	0.011	3	0	0	0.1
2022-10-02 23:17:28	29	335	-17.7	3.65	3.638	33	30	0.012	3	0	0	0
2022-10-02 23:17:48	29	335.3	-17.7	3.649	3.639	33	30	0.01	3	0	0	0.1
2022-10-02 23:18:08	29	335.3	-17.6	3.649	3.639	33	30	0.01	3	0	0	0.2
2022-10-02 23:18:28	29	335.3	-17.8	3.65	3.64	33	30	0.01	3	0	0	0.1
2022-10-02 23:18:48	29	335.3	-17.7	3.65	3.64	33	30	0.01	3	0	0	0
2022-10-02 23:19:08	29	335.3	-17.7	3.65	3.641	33	30	0.009	3	0	0	0.1
2022-10-02 23:19:28	29	335.3	-17.8	3.651	3.641	33	30	0.01	3	0	0	0.1
2022-10-02 23:19:48	29	335.3	-17.7	3.651	3.642	33	30	0.009	3	0	0	0
2022-10-02 23:20:08	29	335.3	-17.7	3.651	3.642	33	30	0.009	3	0	0	0.1
2022-10-02 23:20:28	29	335.3	-17.6	3.652	3.643	33	30	0.009	3	0	0	0
2022-10-02 23:20:48	29	335.3	-17.6	3.652	3.642	33	30	0.01	3	0	0	0.2
2022-10-02 23:21:08	29	335.5	-17.4	3.653	3.643	33	30	0.01	3	0	0	0
2022-10-02 23:21:28	29	335.5	-17.4	3.653	3.644	33	30	0.009	3	0	0	0
2022-10-02 23:21:48	29	335.5	-17.4	3.653	3.644	33	30	0.009	3	0	0	0.1
2022-10-02 23:22:08	29	335.5	-17.3	3.653	3.644	33	30	0.009	3	0	-1	0
2022-10-02 23:22:28	30	335.5	-17.3	3.653	3.644	33	30	0.009	3	1	0	0
2022-10-02 23:22:48	30	335.5	-17.3	3.653	3.644	33	30	0.009	3	0	0	0.2
2022-10-02 23:23:08	30	335.5	-17.5	3.653	3.644	33	30	0.009	3	0	0	0.1
2022-10-02 23:23:28	30	335.5	-17.4	3.654	3.644	33	30	0.01	3	0	0	0
2022-10-02 23:23:48	30	335.5	-17.4	3.655	3.646	33	30	0.009	3	0	0	0.2
2022-10-02 23:24:08	30	335.5	-17.2	3.655	3.646	33	30	0.009	3	0	0	0.2
2022-10-02 23:24:28	30	335.5	-17.4	3.655	3.646	33	30	0.009	3	0	0	0.1
2022-10-02 23:24:48	30	335.5	-17.5	3.655	3.646	32	30	0.009	2	0	0	0
2022-10-02 23:25:08	30	335.8	-17.5	3.655	3.647	32	30	0.008	2	0	0	0.1
2022-10-02 23:25:28	30	336	-17.6	3.656	3.647	32	30	0.009	2	0	0	0
2022-10-02 23:25:48	30	335.8	-17.6	3.656	3.647	33	30	0.009	3	0	0	0
2022-10-02 23:26:08	30	335.8	-17.6	3.657	3.647	32	30	0.01	2	0	0	0
2022-10-02 23:26:28	30	336	-17.6	3.657	3.648	32	30	0.009	2	0	0	0.1
2022-10-02 23:26:48	30	336	-17.7	3.657	3.648	33	30	0.009	3	0	0	0
2022-10-02 23:27:08	30	336	-17.7	3.657	3.648	33	30	0.009	3	0	0	0.1
2022-10-02 23:27:28	30	336	-17.6	3.658	3.648	32	30	0.01	2	0	0	0.1
2022-10-02 23:27:48	30	336	-17.7	3.658	3.649	32	30	0.009	2	0	0	0
2022-10-02 23:28:08	30	336	-17.7	3.657	3.649	32	30	0.008	2	0	0	0
2022-10-02 23:28:28	30	336	-17.7	3.658	3.65	32	30	0.008	2	0	0	0.2
2022-10-02 23:28:48	30	336	-17.5	3.658	3.649	32	30	0.009	2	0	0	0.1
2022-10-02 23:29:08	30	336	-17.4	3.659	3.65	32	30	0.009	2	0	0	0
2022-10-02 23:29:28	30	336	-17.4	3.658	3.65	33	30	0.008	3	0	0	0
2022-10-02 23:29:48	30	336	-17.4	3.659	3.651	32	30	0.008	2	0	0	0
2022-10-02 23:30:08	30	336	-17.4	3.659	3.65	33	30	0.009	3	0	-1	0
2022-10-02 23:30:28	31	336.3	-17.4	3.66	3.651	32	30	0.009	2	1	0	0.1
2022-10-02 23:30:48	31	336.3	-17.5	3.66	3.651	32	30	0.009	2	0	0	0
2022-10-02 23:31:08	31	336.3	-17.5	3.66	3.651	33	30	0.009	3	0	0	0
2022-10-02 23:31:28	31	336.3	-17.5	3.661	3.652	33	30	0.009	3	0	0	0
2022-10-02 23:31:48	31	336.3	-17.5	3.66	3.651	32	30	0.009	2	0	0	0.1
2022-10-02 23:32:08	31	336.3	-17.6	3.661	3.652	33	30	0.009	3	0	0	0
2022-10-02 23:32:28	31	336.3	-17.6	3.661	3.652	33	30	0.009	3	0	0	0.1
2022-10-02 23:32:48	31	336.3	-17.5	3.661	3.652	32	30	0.009	2	0	0	0.1
2022-10-02 23:33:08	31	336.3	-17.4	3.662	3.653	33	30	0.009	3	0	0	0
2022-10-02 23:33:28	31	336.3	-17.4	3.662	3.653	33	30	0.009	3	0	0	0.1
2022-10-02 23:33:48	31	336.3	-17.5	3.663	3.654	33	30	0.009	3	0	0	0.1
2022-10-02 23:34:08	31	336.3	-17.4	3.662	3.653	33	30	0.009	3	0	0	0.1
2022-10-02 23:34:28	31	336.3	-17.5	3.662	3.654	32	30	0.008	2	0	-1	0
2022-10-02 23:34:48	32	336.5	-17.5	3.663	3.654	33	30	0.009	3	1	0	0.1
2022-10-02 23:35:08	32	336.5	-17.4	3.663	3.654	33	30	0.009	3	0	0	0.1
2022-10-02 23:35:28	32	336.5	-17.5	3.663	3.655	33	30	0.008	3	0	0	0.1
2022-10-02 23:35:48	32	336.5	-17.6	3.664	3.655	33	30	0.009	3	0	0	0.1
2022-10-02 23:36:08	32	336.5	-17.5	3.664	3.655	33	30	0.009	3	0	0	0.2
2022-10-02 23:36:28	32	336.5	-17.3	3.664	3.656	33	30	0.008	3	0	0	0.2
2022-10-02 23:36:48	32	336.5	-17.5	3.665	3.655	33	30	0.01	3	0	0	0
2022-10-02 23:37:08	32	336.5	-17.5	3.665	3.656	33	30	0.009	3	0	0	0
2022-10-02 23:37:28	32	336.5	-17.5	3.665	3.656	33	30	0.009	3	0	0	0.1
2022-10-02 23:37:48	32	336.5	-17.4	3.665	3.656	33	30	0.009	3	0	0	0
2022-10-02 23:38:08	32	336.8	-17.4	3.665	3.657	33	30	0.008	3	0	0	0
2022-10-02 23:38:28	32	336.8	-17.4	3.665	3.657	33	30	0.008	3	0	0	0
2022-10-02 23:38:48	32	336.8	-17.4	3.666	3.657	33	30	0.009	3	0	0	0
2022-10-02 23:39:08	32	336.8	-17.4	3.665	3.657	33	30	0.008	3	0	-1	0.1
2022-10-02 23:39:28	33	336.8	-17.5	3.666	3.658	33	30	0.008	3	1	0	0.1
2022-10-02 23:39:48	33	336.8	-17.6	3.667	3.658	33	30	0.009	3	0	0	0.3
2022-10-02 23:40:08	33	336.8	-17.3	3.666	3.659	33	30	0.007	3	0	0	0.2
2022-10-02 23:40:28	33	336.8	-17.1	3.666	3.658	33	30	0.008	3	0	0	0
2022-10-02 23:40:48	33	336.8	-17.1	3.667	3.658	33	30	0.009	3	0	0	0.3
2022-10-02 23:41:08	33	336.8	-17.4	3.667	3.659	33	30	0.008	3	0	0	0
2022-10-02 23:41:28	33	336.8	-17.4	3.667	3.659	33	30	0.008	3	0	0	0.1
2022-10-02 23:41:48	33	336.8	-17.5	3.668	3.659	33	30	0.009	3	0	0	0
2022-10-02 23:42:08	33	337	-17.5	3.668	3.659	33	30	0.009	3	0	0	0
2022-10-02 23:42:28	33	336.8	-17.5	3.668	3.66	33	30	0.008	3	0	0	0
2022-10-02 23:42:48	33	337	-17.5	3.668	3.659	33	30	0.009	3	0	0	0.1
2022-10-02 23:43:08	33	337	-17.6	3.669	3.66	33	30	0.009	3	0	-1	0
2022-10-02 23:43:28	34	337	-17.6	3.669	3.66	33	30	0.009	3	1	0	0
2022-10-02 23:43:48	34	337	-17.6	3.669	3.661	33	30	0.008	3	0	0	0.1
2022-10-02 23:44:08	34	337	-17.5	3.67	3.661	33	30	0.009	3	0	0	0
2022-10-02 23:44:28	34	337	-17.5	3.669	3.661	33	30	0.008	3	0	0	0.1
2022-10-02 23:44:48	34	337	-17.6	3.67	3.661	33	30	0.009	3	0	0	0.1
2022-10-02 23:45:08	34	337	-17.5	3.669	3.661	33	30	0.008	3	0	0	0
2022-10-02 23:45:28	34	337	-17.5	3.67	3.662	33	30	0.008	3	0	0	0
2022-10-02 23:45:48	34	337	-17.5	3.671	3.662	33	30	0.009	3	0	0	0
2022-10-02 23:46:08	34	337.3	-17.5	3.671	3.662	33	30	0.009	3	0	0	0.1
2022-10-02 23:46:28	34	337.3	-17.6	3.671	3.662	33	30	0.009	3	0	0	0
2022-10-02 23:46:48	34	337	-17.6	3.671	3.664	33	30	0.007	3	0	0	0
2022-10-02 23:47:08	34	337.3	-17.6	3.671	3.663	33	30	0.008	3	0	0	0.1
2022-10-02 23:47:28	34	337.3	-17.5	3.672	3.663	33	30	0.009	3	0	-1	0.3
2022-10-02 23:47:48	35	337.3	-17.2	3.672	3.664	33	30	0.008	3	1	0	0
2022-10-02 23:48:08	35	337.3	-17.2	3.673	3.664	33	30	0.009	3	0	0	0
2022-10-02 23:48:28	35	337.5	-17.2	3.672	3.664	33	30	0.008	3	0	0	0.1
2022-10-02 23:48:48	35	337.5	-17.3	3.673	3.664	33	30	0.009	3	0	0	0
2022-10-02 23:49:08	35	337.3	-17.3	3.673	3.665	33	30	0.008	3	0	0	0.1
2022-10-02 23:49:28	35	337.3	-17.2	3.673	3.665	33	30	0.008	3	0	0	0.1
2022-10-02 23:49:48	35	337.5	-17.3	3.673	3.665	33	30	0.008	3	0	0	0.1
2022-10-02 23:50:08	35	337.5	-17.2	3.673	3.665	33	30	0.008	3	0	0	0.1
2022-10-02 23:50:28	35	337.5	-17.1	3.673	3.665	33	30	0.008	3	0	0	0.3
2022-10-02 23:50:48	35	337.5	-17.4	3.674	3.666	33	30	0.008	3	0	0	0.2
2022-10-02 23:51:08	35	337.5	-17.2	3.674	3.666	33	30	0.008	3	0	0	0.1
2022-10-02 23:51:28	35	337.5	-17.3	3.674	3.666	33	30	0.008	3	0	0	0
2022-10-02 23:51:48	35	337.5	-17.3	3.675	3.666	33	30	0.009	3	0	-1	0.1
2022-10-02 23:52:08	36	337.5	-17.2	3.674	3.666	33	30	0.008	3	1	0	0
2022-10-02 23:52:28	36	337.5	-17.2	3.675	3.666	33	30	0.009	3	0	0	0
2022-10-02 23:52:48	36	337.8	-17.2	3.675	3.667	33	30	0.008	3	0	0	0
2022-10-02 23:53:08	36	337.5	-17.2	3.676	3.667	33	30	0.009	3	0	0	0
2022-10-02 23:53:28	36	337.5	-17.2	3.675	3.667	33	30	0.008	3	0	0	0
2022-10-02 23:53:48	36	337.5	-17.2	3.676	3.668	33	30	0.008	3	0	0	0
2022-10-02 23:54:08	36	337.5	-17.2	3.677	3.667	33	30	0.01	3	0	0	0
2022-10-02 23:54:28	36	337.8	-17.2	3.677	3.668	33	30	0.009	3	0	0	0.1
2022-10-02 23:54:48	36	337.8	-17.3	3.677	3.668	33	30	0.009	3	0	0	0
2022-10-02 23:55:08	36	337.8	-17.3	3.677	3.668	33	30	0.009	3	0	0	0.1
2022-10-02 23:55:28	36	337.8	-17.2	3.677	3.669	33	30	0.008	3	0	0	0
2022-10-02 23:55:48	36	337.8	-17.2	3.677	3.669	33	30	0.008	3	0	-1	0
2022-10-02 23:56:08	37	337.8	-17.2	3.678	3.67	33	30	0.008	3	1	0	0
2022-10-02 23:56:28	37	338	-17.2	3.678	3.669	33	30	0.009	3	0	0	0
2022-10-02 23:56:48	37	338	-17.2	3.678	3.669	33	30	0.009	3	0	0	0
2022-10-02 23:57:08	37	338	-17.2	3.678	3.67	33	30	0.008	3	0	0	0.2
2022-10-02 23:57:28	37	338	-17.4	3.679	3.669	33	30	0.01	3	0	0	0.1
2022-10-02 23:57:48	37	338	-17.3	3.679	3.67	33	30	0.009	3	0	0	0.2
2022-10-02 23:58:08	37	338	-17.5	3.679	3.671	33	30	0.008	3	0	0	0.1
2022-10-02 23:58:28	37	338	-17.4	3.679	3.67	33	30	0.009	3	0	0	0.3
2022-10-02 23:58:48	37	338	-17.1	3.679	3.671	33	30	0.008	3	0	0	0.1
2022-10-02 23:59:08	37	338	-17.2	3.679	3.671	33	30	0.008	3	0	0	0.1
2022-10-02 23:59:28	37	338	-17.1	3.68	3.671	33	30	0.009	3	0	-1	0.1
2022-10-02 23:59:48	38	338	-17.2	3.68	3.672	33	30	0.008	3	1	0	0
2022-10-03 00:00:08	38	338	-17.2	3.681	3.672	33	30	0.009	3	0	0	0.1
2022-10-03 00:00:28	38	338	-17.1	3.681	3.672	33	30	0.009	3	0	0	0.1
2022-10-03 00:00:48	38	338	-17	3.681	3.672	33	30	0.009	3	0	0	0.1
2022-10-03 00:01:08	38	338	-17.1	3.681	3.672	33	30	0.009	3	0	0	0.1
2022-10-03 00:01:28	38	338	-17.2	3.681	3.673	33	30	0.008	3	0	0	0.2
2022-10-03 00:01:48	38	338	-17.4	3.682	3.673	33	30	0.009	3	0	0	0.2
2022-10-03 00:02:08	38	338.3	-17.2	3.682	3.673	33	30	0.009	3	0	0	0.2
2022-10-03 00:02:28	38	338	-17.4	3.683	3.674	33	30	0.009	3	0	0	0.1
2022-10-03 00:02:48	38	338.3	-17.3	3.683	3.674	33	30	0.009	3	0	0	0.1
2022-10-03 00:03:08	38	338.3	-17.4	3.682	3.673	33	30	0.009	3	0	0	0
2022-10-03 00:03:28	38	338.3	-17.4	3.683	3.674	33	30	0.009	3	0	0	0.1
2022-10-03 00:03:48	38	338.3	-17.3	3.683	3.674	33	30	0.009	3	0	-1	0
2022-10-03 00:04:08	39	338.3	-17.3	3.683	3.675	33	30	0.008	3	1	0	0
2022-10-03 00:04:28	39	338.3	-17.3	3.684	3.675	33	30	0.009	3	0	0	0
2022-10-03 00:04:48	39	338.3	-17.3	3.684	3.675	33	31	0.009	2	0	0	0
2022-10-03 00:05:08	39	338.3	-17.3	3.684	3.675	33	31	0.009	2	0	0	0.1
2022-10-03 00:05:28	39	338.3	-17.4	3.685	3.676	33	31	0.009	2	0	0	0.3
2022-10-03 00:05:48	39	338.3	-17.1	3.684	3.675	33	31	0.009	2	0	0	0
2022-10-03 00:06:08	39	338.5	-17.1	3.685	3.676	33	31	0.009	2	0	0	0.1
2022-10-03 00:06:28	39	338.5	-17.2	3.685	3.677	33	31	0.008	2	0	0	0.1
2022-10-03 00:06:48	39	338.5	-17.1	3.685	3.677	33	31	0.008	2	0	0	0.3
2022-10-03 00:07:08	39	338.5	-16.8	3.685	3.677	33	31	0.008	2	0	0	0
2022-10-03 00:07:28	39	338.5	-16.8	3.686	3.677	33	31	0.009	2	0	0	0
2022-10-03 00:07:48	39	338.5	-16.8	3.686	3.677	33	31	0.009	2	0	0	0.1
2022-10-03 00:08:08	39	338.5	-16.7	3.686	3.677	33	31	0.009	2	0	-1	0
2022-10-03 00:08:28	40	338.5	-16.7	3.686	3.678	33	31	0.008	2	1	0	0.1
2022-10-03 00:08:48	40	338.5	-16.8	3.686	3.678	33	31	0.008	2	0	0	0.2
2022-10-03 00:09:08	40	338.5	-16.6	3.687	3.677	33	31	0.01	2	0	0	0
2022-10-03 00:09:28	40	338.8	-16.6	3.687	3.678	33	31	0.009	2	0	0	0
2022-10-03 00:09:48	40	338.8	-16.6	3.687	3.678	33	31	0.009	2	0	0	0.1
2022-10-03 00:10:08	40	338.8	-16.7	3.688	3.678	33	31	0.01	2	0	0	0.1
2022-10-03 00:10:28	40	338.8	-16.8	3.688	3.679	33	31	0.009	2	0	0	0
2022-10-03 00:10:48	40	338.8	-16.8	3.688	3.679	33	31	0.009	2	0	0	0.1
2022-10-03 00:11:08	40	338.8	-16.7	3.687	3.679	33	31	0.008	2	0	0	0.1
2022-10-03 00:11:28	40	338.8	-16.6	3.688	3.68	33	31	0.008	2	0	0	0.1
2022-10-03 00:11:48	40	338.8	-16.5	3.689	3.68	33	31	0.009	2	0	-1	0
2022-10-03 00:12:08	41	338.8	-16.5	3.689	3.68	33	31	0.009	2	1	0	0
2022-10-03 00:12:28	41	338.8	-16.5	3.689	3.68	33	31	0.009	2	0	0	0.2
2022-10-03 00:12:48	41	338.8	-16.7	3.689	3.681	33	31	0.008	2	0	0	0
2022-10-03 00:13:08	41	338.8	-16.7	3.69	3.681	33	31	0.009	2	0	0	0
2022-10-03 00:13:28	41	339.1	-16.7	3.69	3.681	33	31	0.009	2	0	0	0.1
2022-10-03 00:13:48	41	338.8	-16.6	3.691	3.681	33	31	0.01	2	0	0	0
2022-10-03 00:14:08	41	338.8	-16.6	3.691	3.682	33	31	0.009	2	0	0	0
2022-10-03 00:14:28	41	339.1	-16.6	3.691	3.682	33	31	0.009	2	0	0	0.1
2022-10-03 00:14:48	41	339.1	-16.5	3.691	3.682	33	31	0.009	2	0	0	0.1
2022-10-03 00:15:08	41	339.1	-16.4	3.691	3.681	33	31	0.01	2	0	0	0.1
2022-10-03 00:15:28	41	339.1	-16.5	3.691	3.682	33	31	0.009	2	0	0	0
2022-10-03 00:15:48	41	339.1	-16.5	3.692	3.683	33	31	0.009	2	0	-1	0.2
2022-10-03 00:16:08	42	339.1	-16.7	3.692	3.683	33	31	0.009	2	1	0	0.1
2022-10-03 00:16:28	42	339.1	-16.8	3.693	3.683	33	31	0.01	2	0	0	0.1
2022-10-03 00:16:48	42	339.1	-16.9	3.693	3.683	33	31	0.01	2	0	0	0
2022-10-03 00:17:08	42	339.3	-16.9	3.693	3.684	33	31	0.009	2	0	0	0.1
2022-10-03 00:17:28	42	339.3	-16.8	3.693	3.684	33	31	0.009	2	0	0	0
2022-10-03 00:17:48	42	339.3	-16.8	3.694	3.685	33	31	0.009	2	0	0	0
2022-10-03 00:18:08	42	339.3	-16.8	3.694	3.685	33	31	0.009	2	0	0	0
2022-10-03 00:18:28	42	339.3	-16.8	3.694	3.685	33	31	0.009	2	0	0	0
2022-10-03 00:18:48	42	339.6	-16.8	3.694	3.685	33	31	0.009	2	0	0	0.1
2022-10-03 00:19:08	42	339.6	-16.7	3.695	3.685	33	31	0.01	2	0	0	0
2022-10-03 00:19:28	42	339.3	-16.7	3.695	3.686	33	31	0.009	2	0	0	0.2
2022-10-03 00:19:48	42	339.6	-16.9	3.695	3.686	33	31	0.009	2	0	-1	0
2022-10-03 00:20:08	43	339.6	-16.9	3.696	3.686	33	31	0.01	2	1	0	0
2022-10-03 00:20:28	43	339.6	-16.9	3.696	3.687	33	31	0.009	2	0	0	0
2022-10-03 00:20:48	43	339.6	-16.9	3.696	3.687	33	31	0.009	2	0	0	0.1
2022-10-03 00:21:08	43	339.6	-17	3.696	3.688	33	31	0.008	2	0	0	0
2022-10-03 00:21:28	43	339.6	-17	3.697	3.687	33	31	0.01	2	0	0	0.1
2022-10-03 00:21:48	43	339.6	-17.1	3.697	3.687	33	31	0.01	2	0	0	0.1
2022-10-03 00:22:08	43	339.6	-17	3.697	3.688	33	31	0.009	2	0	0	0.1
2022-10-03 00:22:28	43	339.6	-17.1	3.698	3.687	33	31	0.011	2	0	0	0.1
2022-10-03 00:22:48	43	339.6	-17	3.698	3.689	33	31	0.009	2	0	0	0.1
2022-10-03 00:23:08	43	339.6	-16.9	3.698	3.689	33	31	0.009	2	0	0	0
2022-10-03 00:23:28	43	339.6	-16.9	3.698	3.689	33	31	0.009	2	0	0	0.1
2022-10-03 00:23:48	43	339.6	-16.8	3.699	3.689	33	31	0.01	2	0	-1	0.2
2022-10-03 00:24:08	44	339.8	-17	3.699	3.689	33	31	0.01	2	1	0	0.1
2022-10-03 00:24:28	44	339.8	-17.1	3.7	3.69	33	31	0.01	2	0	0	0.1
2022-10-03 00:24:48	44	339.8	-17	3.699	3.691	33	31	0.008	2	0	0	0
2022-10-03 00:25:08	44	339.8	-17	3.7	3.69	33	31	0.01	2	0	0	0.1
2022-10-03 00:25:28	44	339.8	-17.1	3.7	3.691	33	31	0.009	2	0	0	0
2022-10-03 00:25:48	44	339.8	-17.1	3.7	3.691	33	31	0.009	2	0	0	0
2022-10-03 00:26:08	44	339.8	-17.1	3.7	3.692	33	31	0.008	2	0	0	0
2022-10-03 00:26:28	44	339.8	-17.1	3.701	3.692	33	31	0.009	2	0	0	0
2022-10-03 00:26:48	44	339.8	-17.1	3.702	3.692	33	31	0.01	2	0	0	0
2022-10-03 00:27:08	44	340.1	-17.1	3.702	3.692	33	31	0.01	2	0	0	0.1
2022-10-03 00:27:28	44	340.1	-17	3.702	3.693	33	31	0.009	2	0	-1	0
2022-10-03 00:27:48	45	340.1	-17	3.703	3.693	33	31	0.01	2	1	0	0.1
2022-10-03 00:28:08	45	340.1	-16.9	3.702	3.693	33	31	0.009	2	0	0	0.2
2022-10-03 00:28:28	45	340.1	-16.7	3.703	3.693	33	31	0.01	2	0	0	0.1
2022-10-03 00:28:48	45	340.3	-16.8	3.703	3.693	33	31	0.01	2	0	0	0
2022-10-03 00:29:08	45	340.1	-16.8	3.704	3.694	33	31	0.01	2	0	0	0.1
2022-10-03 00:29:28	45	340.3	-16.9	3.704	3.694	33	31	0.01	2	0	0	0
2022-10-03 00:29:48	45	340.3	-16.9	3.705	3.695	33	31	0.01	2	0	0	0
2022-10-03 00:30:08	45	340.3	-16.9	3.705	3.694	33	31	0.011	2	0	0	0.1
2022-10-03 00:30:28	45	340.3	-17	3.704	3.695	33	31	0.009	2	0	0	0
2022-10-03 00:30:48	45	340.3	-17	3.705	3.695	33	31	0.01	2	0	0	0
2022-10-03 00:31:08	45	340.3	-17	3.705	3.695	33	31	0.01	2	0	0	0
2022-10-03 00:31:28	45	340.3	-17	3.706	3.696	33	31	0.01	2	0	-1	0
2022-10-03 00:31:48	46	340.3	-17	3.706	3.697	33	31	0.009	2	1	0	0.1
2022-10-03 00:32:08	46	340.3	-16.9	3.706	3.697	33	31	0.009	2	0	0	0.1
2022-10-03 00:32:28	46	340.3	-16.8	3.706	3.697	33	31	0.009	2	0	0	0.2
2022-10-03 00:32:48	46	340.3	-17	3.706	3.697	33	31	0.009	2	0	0	0.1
2022-10-03 00:33:08	46	340.6	-16.9	3.707	3.698	33	31	0.009	2	0	0	0.1
2022-10-03 00:33:28	46	340.6	-16.8	3.707	3.697	33	31	0.01	2	0	0	0.1
2022-10-03 00:33:48	46	340.6	-16.9	3.707	3.698	33	31	0.009	2	0	0	0.1
2022-10-03 00:34:08	46	340.8	-17	3.708	3.699	33	31	0.009	2	0	0	0
2022-10-03 00:34:28	46	340.6	-17	3.708	3.699	33	31	0.009	2	0	0	0
2022-10-03 00:34:48	46	340.8	-17	3.709	3.699	33	31	0.01	2	0	0	0
2022-10-03 00:35:08	46	340.8	-17	3.71	3.699	33	31	0.011	2	0	0	0
2022-10-03 00:35:28	46	340.8	-17	3.709	3.699	33	31	0.01	2	0	-1	0
2022-10-03 00:35:48	47	340.8	-17	3.71	3.699	33	31	0.011	2	1	0	0.2
2022-10-03 00:36:08	47	340.8	-17.2	3.71	3.701	33	31	0.009	2	0	0	0.1
2022-10-03 00:36:28	47	340.8	-17.1	3.71	3.7	34	31	0.01	3	0	0	0.1
2022-10-03 00:36:48	47	340.8	-17	3.711	3.701	34	31	0.01	3	0	0	0
2022-10-03 00:37:08	47	340.8	-17	3.711	3.701	33	31	0.01	2	0	0	0
2022-10-03 00:37:28	47	340.8	-17	3.711	3.701	34	31	0.01	3	0	0	0
2022-10-03 00:37:48	47	340.8	-17	3.712	3.701	34	31	0.011	3	0	0	0.2
2022-10-03 00:38:08	47	340.8	-16.8	3.712	3.702	34	31	0.01	3	0	0	0
2022-10-03 00:38:28	47	340.8	-16.8	3.712	3.703	34	31	0.009	3	0	0	0.1
2022-10-03 00:38:48	47	340.8	-16.9	3.713	3.703	34	31	0.01	3	0	0	0
2022-10-03 00:39:08	47	341.1	-16.9	3.713	3.703	34	31	0.01	3	0	-1	0.1
2022-10-03 00:39:28	48	341.1	-17	3.713	3.703	34	31	0.01	3	1	0	0.1
2022-10-03 00:39:48	48	341.1	-16.9	3.714	3.704	34	31	0.01	3	0	0	0
2022-10-03 00:40:08	48	341.1	-16.9	3.714	3.703	34	31	0.011	3	0	0	0
2022-10-03 00:40:28	48	341.1	-16.9	3.714	3.704	34	31	0.01	3	0	0	0.1
2022-10-03 00:40:48	48	341.1	-16.8	3.714	3.705	34	31	0.009	3	0	0	0.2
2022-10-03 00:41:08	48	341.1	-17	3.715	3.704	34	31	0.011	3	0	0	0
2022-10-03 00:41:28	48	341.1	-17	3.716	3.706	34	31	0.01	3	0	0	0
2022-10-03 00:41:48	48	341.3	-17	3.716	3.706	34	31	0.01	3	0	0	0.1
2022-10-03 00:42:08	48	341.3	-17.1	3.716	3.706	34	31	0.01	3	0	0	0
2022-10-03 00:42:28	48	341.3	-17.1	3.717	3.706	34	31	0.011	3	0	0	0.1
2022-10-03 00:42:48	48	341.3	-17.2	3.717	3.707	34	31	0.01	3	0	0	0.1
2022-10-03 00:43:08	48	341.3	-17.1	3.717	3.707	34	31	0.01	3	0	-1	0
2022-10-03 00:43:28	49	341.6	-17.1	3.718	3.707	34	31	0.011	3	1	0	0.1
2022-10-03 00:43:48	49	341.3	-17	3.717	3.708	34	31	0.009	3	0	0	0
2022-10-03 00:44:08	49	341.6	-17	3.718	3.708	34	31	0.01	3	0	0	0.1
2022-10-03 00:44:28	49	341.6	-17.1	3.718	3.708	34	31	0.01	3	0	0	0
2022-10-03 00:44:48	49	341.6	-17.1	3.719	3.709	34	31	0.01	3	0	0	0.1
2022-10-03 00:45:08	49	341.6	-17	3.719	3.709	34	31	0.01	3	0	0	0
2022-10-03 00:45:28	49	341.6	-17	3.72	3.709	34	31	0.011	3	0	0	0
2022-10-03 00:45:48	49	341.6	-17	3.72	3.71	34	31	0.01	3	0	0	0
2022-10-03 00:46:08	49	341.6	-17	3.72	3.71	34	31	0.01	3	0	0	0
2022-10-03 00:46:28	49	341.6	-17	3.721	3.711	34	31	0.01	3	0	0	0.2
2022-10-03 00:46:48	49	341.8	-16.8	3.722	3.711	34	31	0.011	3	0	0	0.1
2022-10-03 00:47:08	49	341.8	-16.9	3.721	3.711	34	31	0.01	3	0	-1	0.1
2022-10-03 00:47:28	50	341.8	-17	3.722	3.712	34	31	0.01	3	1	0	0
2022-10-03 00:47:48	50	341.8	-17	3.722	3.712	34	31	0.01	3	0	0	0
2022-10-03 00:48:08	50	341.8	-17	3.722	3.712	34	31	0.01	3	0	0	0.2
2022-10-03 00:48:28	50	341.8	-16.8	3.723	3.712	34	31	0.011	3	0	0	0.1
2022-10-03 00:48:48	50	341.8	-16.9	3.723	3.713	34	31	0.01	3	0	0	0.1
2022-10-03 00:49:08	50	341.8	-17	3.724	3.713	34	31	0.011	3	0	0	0.1
2022-10-03 00:49:28	50	341.8	-16.9	3.724	3.713	34	31	0.011	3	0	0	0
2022-10-03 00:49:48	50	342.1	-16.9	3.725	3.714	34	31	0.011	3	0	0	0.1
2022-10-03 00:50:08	50	342.1	-17	3.725	3.714	34	31	0.011	3	0	0	0.2
2022-10-03 00:50:28	50	342.1	-16.8	3.725	3.715	34	31	0.01	3	0	0	0
2022-10-03 00:50:48	50	342.1	-16.8	3.725	3.715	34	31	0.01	3	0	-1	0.1
2022-10-03 00:51:08	51	342.3	-16.9	3.726	3.716	34	31	0.01	3	1	0	0
2022-10-03 00:51:28	51	342.3	-16.9	3.726	3.716	34	31	0.01	3	0	0	0.1
2022-10-03 00:51:48	51	342.3	-17	3.727	3.715	34	31	0.012	3	0	0	0.1
2022-10-03 00:52:08	51	342.3	-17.1	3.727	3.716	34	31	0.011	3	0	0	0
2022-10-03 00:52:28	51	342.3	-17.1	3.728	3.716	34	31	0.012	3	0	0	0.1
2022-10-03 00:52:48	51	342.3	-17.2	3.728	3.717	34	31	0.011	3	0	0	0.1
2022-10-03 00:53:08	51	342.3	-17.3	3.729	3.718	34	31	0.011	3	0	0	0.1
2022-10-03 00:53:28	51	342.3	-17.2	3.729	3.718	34	31	0.011	3	0	0	0.1
2022-10-03 00:53:48	51	342.3	-17.3	3.73	3.719	34	31	0.011	3	0	0	0
2022-10-03 00:54:08	51	342.6	-17.3	3.729	3.718	34	31	0.011	3	0	0	0.1
2022-10-03 00:54:28	51	342.6	-17.4	3.73	3.719	34	31	0.011	3	0	0	0.1
2022-10-03 00:54:48	51	342.6	-17.3	3.731	3.719	34	31	0.012	3	0	-1	0.1
2022-10-03 00:55:08	52	342.6	-17.4	3.731	3.72	34	31	0.011	3	1	0	0.1
2022-10-03 00:55:28	52	342.6	-17.3	3.731	3.72	34	31	0.011	3	0	0	0
2022-10-03 00:55:48	52	342.6	-17.3	3.732	3.72	34	31	0.012	3	0	0	0.1
2022-10-03 00:56:08	52	342.6	-17.4	3.733	3.721	34	31	0.012	3	0	0	0
2022-10-03 00:56:28	52	342.6	-17.4	3.733	3.722	34	31	0.011	3	0	0	0
2022-10-03 00:56:48	52	342.6	-17.4	3.733	3.722	34	31	0.011	3	0	0	0.2
2022-10-03 00:57:08	52	342.8	-17.2	3.734	3.723	34	31	0.011	3	0	0	0.2
2022-10-03 00:57:28	52	342.8	-17.4	3.734	3.722	34	31	0.012	3	0	0	0
2022-10-03 00:57:48	52	342.8	-17.4	3.734	3.723	34	31	0.011	3	0	0	0.1
2022-10-03 00:58:08	52	342.8	-17.3	3.735	3.723	34	31	0.012	3	0	0	0.1
2022-10-03 00:58:28	52	343.1	-17.4	3.735	3.724	34	31	0.011	3	0	0	0.1
2022-10-03 00:58:48	52	342.8	-17.3	3.735	3.724	34	31	0.011	3	0	0	0.1
2022-10-03 00:59:08	52	343.1	-17.4	3.736	3.725	34	31	0.011	3	0	-1	0.1
2022-10-03 00:59:28	53	343.1	-17.3	3.736	3.725	34	31	0.011	3	1	0	0
2022-10-03 00:59:48	53	343.1	-17.3	3.737	3.725	34	31	0.012	3	0	0	0
2022-10-03 01:00:08	53	343.1	-17.3	3.737	3.726	34	31	0.011	3	0	0	0.1
2022-10-03 01:00:28	53	343.1	-17.2	3.737	3.726	34	31	0.011	3	0	0	0.1
2022-10-03 01:00:48	53	343.3	-17.3	3.738	3.727	34	31	0.011	3	0	0	0.2
2022-10-03 01:01:08	53	343.3	-17.1	3.739	3.727	34	32	0.012	2	0	0	0.1
2022-10-03 01:01:28	53	343.3	-17	3.739	3.727	34	32	0.012	2	0	0	0.2
2022-10-03 01:01:48	53	343.3	-16.8	3.739	3.727	34	32	0.012	2	0	0	0
2022-10-03 01:02:08	53	343.3	-16.8	3.74	3.728	34	32	0.012	2	0	0	0.2
2022-10-03 01:02:28	53	343.6	-17	3.74	3.729	34	32	0.011	2	0	0	0.1
2022-10-03 01:02:48	53	343.6	-17.1	3.741	3.728	34	32	0.013	2	0	0	0.2
2022-10-03 01:03:08	53	343.6	-17.3	3.741	3.729	34	32	0.012	2	0	-1	0.3
2022-10-03 01:03:28	54	343.6	-17	3.741	3.729	34	32	0.012	2	1	0	0
2022-10-03 01:03:48	54	343.6	-17	3.742	3.73	34	32	0.012	2	0	0	0
2022-10-03 01:04:08	54	343.6	-17	3.742	3.731	34	32	0.011	2	0	0	0.1
2022-10-03 01:04:28	54	343.6	-16.9	3.743	3.731	34	32	0.012	2	0	0	0
2022-10-03 01:04:48	54	343.6	-16.9	3.743	3.731	34	32	0.012	2	0	0	0.1
2022-10-03 01:05:08	54	343.6	-17	3.743	3.732	34	32	0.011	2	0	0	0.1
2022-10-03 01:05:28	54	343.8	-16.9	3.745	3.732	34	32	0.013	2	0	0	0.1
2022-10-03 01:05:48	54	343.8	-17	3.744	3.733	34	32	0.011	2	0	0	0
2022-10-03 01:06:08	54	343.8	-17	3.745	3.733	34	32	0.012	2	0	0	0.1
2022-10-03 01:06:28	54	343.8	-16.9	3.746	3.734	34	32	0.012	2	0	0	0.1
2022-10-03 01:06:48	54	343.8	-17	3.746	3.734	34	32	0.012	2	0	0	0
2022-10-03 01:07:08	54	343.8	-17	3.746	3.735	34	32	0.011	2	0	0	0.2
2022-10-03 01:07:28	54	344.1	-17.2	3.748	3.735	34	32	0.013	2	0	0	0
2022-10-03 01:07:48	54	344.1	-17.2	3.748	3.735	34	32	0.013	2	0	-1	0.1
2022-10-03 01:08:08	55	344.1	-17.1	3.747	3.736	34	32	0.011	2	1	0	0
2022-10-03 01:08:28	55	344.1	-17.1	3.748	3.735	34	32	0.013	2	0	0	0.1
2022-10-03 01:08:48	55	344.1	-17	3.749	3.736	34	32	0.013	2	0	0	0.1
2022-10-03 01:09:08	55	344.3	-17.1	3.749	3.736	34	32	0.013	2	0	0	0
2022-10-03 01:09:28	55	344.3	-17.1	3.75	3.737	34	32	0.013	2	0	0	0
2022-10-03 01:09:48	55	344.3	-17.1	3.75	3.738	34	32	0.012	2	0	0	0.1
2022-10-03 01:10:08	55	344.3	-17.2	3.75	3.738	34	32	0.012	2	0	0	0
2022-10-03 01:10:28	55	344.3	-17.2	3.751	3.738	34	32	0.013	2	0	0	0.1
2022-10-03 01:10:48	55	344.3	-17.1	3.751	3.739	34	32	0.012	2	0	0	0.1
2022-10-03 01:11:08	55	344.3	-17	3.752	3.74	34	32	0.012	2	0	0	0.2
2022-10-03 01:11:28	55	344.3	-17.2	3.752	3.74	34	32	0.012	2	0	0	0
2022-10-03 01:11:48	55	344.6	-17.2	3.752	3.741	34	32	0.011	2	0	0	0.1
2022-10-03 01:12:08	55	344.6	-17.1	3.753	3.74	34	32	0.013	2	0	0	0
2022-10-03 01:12:28	55	344.6	-17.1	3.754	3.741	34	32	0.013	2	0	0	0.1
2022-10-03 01:12:48	55	344.6	-17.2	3.754	3.742	34	32	0.012	2	0	-1	0.1
2022-10-03 01:13:08	56	344.6	-17.1	3.755	3.743	34	32	0.012	2	1	0	0.1
2022-10-03 01:13:28	56	344.8	-17	3.755	3.743	34	32	0.012	2	0	0	0.1
2022-10-03 01:13:48	56	344.8	-17.1	3.755	3.743	34	32	0.012	2	0	0	0.1
2022-10-03 01:14:08	56	344.8	-17.2	3.756	3.744	34	32	0.012	2	0	0	0
2022-10-03 01:14:28	56	344.8	-17.2	3.757	3.744	34	32	0.013	2	0	0	0.2
2022-10-03 01:14:48	56	344.8	-17	3.757	3.744	34	32	0.013	2	0	0	0.2
2022-10-03 01:15:08	56	344.8	-16.8	3.757	3.744	34	32	0.013	2	0	0	0.1
2022-10-03 01:15:28	56	345.1	-16.9	3.758	3.745	34	32	0.013	2	0	0	0.1
2022-10-03 01:15:48	56	345.1	-16.8	3.758	3.746	34	32	0.012	2	0	0	0
2022-10-03 01:16:08	56	345.1	-16.8	3.759	3.746	34	32	0.013	2	0	0	0
2022-10-03 01:16:28	56	345.1	-16.8	3.759	3.747	34	32	0.012	2	0	0	0
2022-10-03 01:16:48	56	345.1	-16.8	3.759	3.747	34	32	0.012	2	0	0	0
2022-10-03 01:17:08	56	345.1	-16.8	3.76	3.747	34	32	0.013	2	0	0	0.1
2022-10-03 01:17:28	56	345.3	-16.9	3.761	3.748	34	32	0.013	2	0	-1	0
2022-10-03 01:17:48	57	345.3	-16.9	3.761	3.748	34	32	0.013	2	1	0	0
2022-10-03 01:18:08	57	345.3	-16.9	3.761	3.748	34	32	0.013	2	0	0	0.1
2022-10-03 01:18:28	57	345.3	-16.8	3.762	3.749	34	32	0.013	2	0	0	0
2022-10-03 01:18:48	57	345.3	-16.8	3.763	3.749	34	32	0.014	2	0	0	0.1
2022-10-03 01:19:08	57	345.3	-16.9	3.763	3.75	34	32	0.013	2	0	0	0
2022-10-03 01:19:28	57	345.3	-16.9	3.764	3.751	34	32	0.013	2	0	0	0
2022-10-03 01:19:48	57	345.3	-16.9	3.764	3.751	34	32	0.013	2	0	0	0.1
2022-10-03 01:20:08	57	345.6	-16.8	3.765	3.752	34	32	0.013	2	0	0	0.1
2022-10-03 01:20:28	57	345.6	-16.9	3.765	3.753	34	32	0.012	2	0	0	0.1
2022-10-03 01:20:48	57	345.8	-17	3.766	3.753	34	32	0.013	2	0	0	0.2
2022-10-03 01:21:08	57	345.8	-17.2	3.766	3.753	34	32	0.013	2	0	0	0.2
2022-10-03 01:21:28	57	345.8	-17	3.767	3.753	34	32	0.014	2	0	0	0.1
2022-10-03 01:21:48	57	345.8	-17.1	3.768	3.755	34	32	0.013	2	0	0	0.1
2022-10-03 01:22:08	57	345.8	-17	3.767	3.754	34	32	0.013	2	0	0	0.1
2022-10-03 01:22:28	57	345.8	-17.1	3.768	3.756	34	32	0.012	2	0	0	0
2022-10-03 01:22:48	57	345.8	-17.1	3.769	3.755	34	32	0.014	2	0	0	0
2022-10-03 01:23:08	57	345.8	-17.1	3.77	3.757	34	32	0.013	2	0	-1	0
2022-10-03 01:23:28	58	346.1	-17.1	3.77	3.756	34	32	0.014	2	1	0	0.1
2022-10-03 01:23:48	58	346.1	-17	3.77	3.758	34	32	0.012	2	0	0	0.1
2022-10-03 01:24:08	58	346.1	-16.9	3.771	3.758	34	32	0.013	2	0	0	0.1
2022-10-03 01:24:28	58	346.3	-17	3.771	3.759	34	32	0.012	2	0	0	0.3
2022-10-03 01:24:48	58	346.3	-17.3	3.772	3.759	34	32	0.013	2	0	0	0
2022-10-03 01:25:08	58	346.3	-17.3	3.773	3.76	34	32	0.013	2	0	0	0
2022-10-03 01:25:28	58	346.3	-17.3	3.773	3.76	34	32	0.013	2	0	0	0
2022-10-03 01:25:48	58	346.3	-17.3	3.773	3.761	34	32	0.012	2	0	0	0.1
2022-10-03 01:26:08	58	346.6	-17.4	3.773	3.76	34	32	0.013	2	0	0	0
2022-10-03 01:26:28	58	346.3	-17.4	3.775	3.762	34	32	0.013	2	0	0	0
2022-10-03 01:26:48	58	346.6	-17.4	3.775	3.762	34	32	0.013	2	0	0	0.1
2022-10-03 01:27:08	58	346.6	-17.5	3.776	3.763	34	32	0.013	2	0	0	0.1
2022-10-03 01:27:28	58	346.6	-17.4	3.777	3.763	35	32	0.014	3	0	0	0
2022-10-03 01:27:48	58	346.6	-17.4	3.777	3.763	35	32	0.014	3	0	0	0.1
2022-10-03 01:28:08	58	346.8	-17.3	3.778	3.764	35	32	0.014	3	0	0	0.1
2022-10-03 01:28:28	58	346.8	-17.2	3.778	3.765	35	32	0.013	3	0	0	0.2
2022-10-03 01:28:48	58	346.8	-17.4	3.778	3.765	35	32	0.013	3	0	0	0.1
2022-10-03 01:29:08	58	346.8	-17.3	3.779	3.766	35	32	0.013	3	0	-1	0.1
2022-10-03 01:29:28	59	347.1	-17.4	3.779	3.766	35	32	0.013	3	1	0	0.1
2022-10-03 01:29:48	59	347.1	-17.3	3.781	3.767	35	32	0.014	3	0	0	0
2022-10-03 01:30:08	59	347.1	-17.3	3.781	3.767	35	32	0.014	3	0	0	0.1
2022-10-03 01:30:28	59	347.1	-17.2	3.781	3.767	35	32	0.014	3	0	0	0.1
2022-10-03 01:30:48	59	347.1	-17.3	3.782	3.769	35	32	0.013	3	0	0	0.1
2022-10-03 01:31:08	59	347.3	-17.4	3.782	3.768	35	32	0.014	3	0	0	0.1
2022-10-03 01:31:28	59	347.3	-17.3	3.783	3.769	35	32	0.014	3	0	0	0.1
2022-10-03 01:31:48	59	347.3	-17.4	3.784	3.77	35	32	0.014	3	0	0	0.1
2022-10-03 01:32:08	59	347.3	-17.3	3.784	3.77	35	32	0.014	3	0	0	0
2022-10-03 01:32:28	59	347.3	-17.3	3.785	3.77	35	32	0.015	3	0	0	0.1
2022-10-03 01:32:48	59	347.3	-17.2	3.785	3.772	35	32	0.013	3	0	0	0
2022-10-03 01:33:08	59	347.3	-17.2	3.786	3.772	35	32	0.014	3	0	0	0
2022-10-03 01:33:28	59	347.6	-17.2	3.787	3.772	35	32	0.015	3	0	0	0.1
2022-10-03 01:33:48	59	347.6	-17.1	3.788	3.773	35	32	0.015	3	0	0	0.1
2022-10-03 01:34:08	59	347.8	-17.2	3.788	3.773	35	32	0.015	3	0	0	0
2022-10-03 01:34:28	59	347.8	-17.2	3.788	3.774	35	32	0.014	3	0	0	0
2022-10-03 01:34:48	59	347.8	-17.2	3.789	3.774	35	32	0.015	3	0	0	0
2022-10-03 01:35:08	59	347.8	-17.2	3.789	3.775	35	32	0.014	3	0	0	0.1
2022-10-03 01:35:28	59	347.8	-17.1	3.79	3.776	35	32	0.014	3	0	-1	0
2022-10-03 01:35:48	60	347.8	-17.1	3.79	3.777	35	32	0.013	3	1	0	0.1
2022-10-03 01:36:08	60	347.8	-17	3.79	3.776	35	32	0.014	3	0	0	0
2022-10-03 01:36:28	60	347.8	-17	3.792	3.777	35	32	0.015	3	0	0	0
2022-10-03 01:36:48	60	348.1	-17	3.792	3.778	35	32	0.014	3	0	0	0.1
2022-10-03 01:37:08	60	348.1	-16.9	3.792	3.779	35	32	0.013	3	0	0	0.1
2022-10-03 01:37:28	60	348.1	-17	3.793	3.779	35	32	0.014	3	0	0	0
2022-10-03 01:37:48	60	348.1	-17	3.794	3.779	35	32	0.015	3	0	0	0
2022-10-03 01:38:08	60	348.1	-17	3.794	3.78	35	32	0.014	3	0	0	0.2
2022-10-03 01:38:28	60	348.1	-16.8	3.795	3.78	35	32	0.015	3	0	0	0.2
2022-10-03 01:38:48	60	348.3	-17	3.795	3.781	35	32	0.014	3	0	0	0.1
2022-10-03 01:39:08	60	348.3	-17.1	3.796	3.781	35	32	0.015	3	0	0	0
2022-10-03 01:39:28	60	348.3	-17.1	3.797	3.783	35	32	0.014	3	0	0	0
2022-10-03 01:39:48	60	348.6	-17.1	3.797	3.783	35	32	0.014	3	0	0	0
2022-10-03 01:40:08	60	348.6	-17.1	3.799	3.783	35	32	0.016	3	0	0	0
2022-10-03 01:40:28	60	348.6	-17.1	3.799	3.784	35	32	0.015	3	0	0	0.1
2022-10-03 01:40:48	60	348.6	-17.2	3.8	3.785	35	32	0.015	3	0	0	0
2022-10-03 01:41:08	60	348.6	-17.2	3.8	3.785	35	32	0.015	3	0	0	0
2022-10-03 01:41:28	60	348.8	-17.2	3.8	3.786	35	32	0.014	3	0	-1	0
2022-10-03 01:41:48	61	348.8	-17.2	3.801	3.786	35	32	0.015	3	1	0	0.1
2022-10-03 01:42:08	61	348.8	-17.1	3.802	3.787	35	32	0.015	3	0	0	0
2022-10-03 01:42:28	61	348.8	-17.1	3.802	3.787	35	32	0.015	3	0	0	0
2022-10-03 01:42:48	61	348.8	-17.1	3.803	3.788	35	32	0.015	3	0	0	0
2022-10-03 01:43:08	61	348.8	-17.1	3.803	3.789	35	32	0.014	3	0	0	0
2022-10-03 01:43:28	61	349.1	-17.1	3.804	3.789	35	32	0.015	3	0	0	0.2
2022-10-03 01:43:48	61	349.1	-17.3	3.804	3.79	35	32	0.014	3	0	0	0.1
2022-10-03 01:44:08	61	349.3	-17.2	3.806	3.791	35	32	0.015	3	0	0	0.1
2022-10-03 01:44:28	61	349.3	-17.3	3.807	3.791	35	32	0.016	3	0	0	0.1
2022-10-03 01:44:48	61	349.3	-17.2	3.807	3.792	35	32	0.015	3	0	0	0
2022-10-03 01:45:08	61	349.3	-17.2	3.808	3.792	35	32	0.016	3	0	0	0
2022-10-03 01:45:28	61	349.3	-17.2	3.808	3.793	35	32	0.015	3	0	0	0.1
2022-10-03 01:45:48	61	349.3	-17.1	3.809	3.794	35	32	0.015	3	0	0	0
2022-10-03 01:46:08	61	349.3	-17.1	3.81	3.794	35	32	0.016	3	0	0	0.1
2022-10-03 01:46:28	61	349.6	-17.2	3.81	3.795	35	32	0.015	3	0	0	0
2022-10-03 01:46:48	61	349.6	-17.2	3.811	3.795	35	32	0.016	3	0	0	0
2022-10-03 01:47:08	61	349.8	-17.2	3.812	3.796	35	32	0.016	3	0	0	0
2022-10-03 01:47:28	61	349.8	-17.2	3.812	3.797	35	32	0.015	3	0	0	0.1
2022-10-03 01:47:48	61	349.8	-17.1	3.812	3.797	35	32	0.015	3	0	0	0.2
2022-10-03 01:48:08	61	349.8	-16.9	3.814	3.798	35	32	0.016	3	0	-1	0.1
2022-10-03 01:48:28	62	350.1	-17	3.814	3.798	35	32	0.016	3	1	0	0
2022-10-03 01:48:48	62	350.1	-17	3.814	3.799	35	32	0.015	3	0	0	0
2022-10-03 01:49:08	62	350.1	-17	3.815	3.8	35	32	0.015	3	0	0	0.1
2022-10-03 01:49:28	62	350.1	-17.1	3.816	3.8	35	32	0.016	3	0	0	0.1
2022-10-03 01:49:48	62	350.1	-17	3.817	3.801	35	32	0.016	3	0	0	0.1
2022-10-03 01:50:08	62	350.1	-17.1	3.817	3.801	35	32	0.016	3	0	0	0
2022-10-03 01:50:28	62	350.3	-17.1	3.818	3.802	35	32	0.016	3	0	0	0.1
2022-10-03 01:50:48	62	350.3	-17.2	3.819	3.803	35	32	0.016	3	0	0	0
2022-10-03 01:51:08	62	350.3	-17.2	3.819	3.803	35	32	0.016	3	0	0	0.1
2022-10-03 01:51:28	62	350.6	-17.1	3.819	3.804	35	32	0.015	3	0	0	0
2022-10-03 01:51:48	62	350.6	-17.1	3.821	3.805	35	32	0.016	3	0	0	0.1
2022-10-03 01:52:08	62	350.6	-17.2	3.822	3.806	35	32	0.016	3	0	0	0.1
2022-10-03 01:52:28	62	350.6	-17.1	3.822	3.806	35	32	0.016	3	0	0	0
2022-10-03 01:52:48	62	350.8	-17.1	3.823	3.806	35	32	0.017	3	0	0	0.1
2022-10-03 01:53:08	62	350.8	-17.2	3.824	3.807	35	32	0.017	3	0	0	0
2022-10-03 01:53:28	62	350.8	-17.2	3.824	3.808	35	32	0.016	3	0	0	0.1
2022-10-03 01:53:48	62	350.8	-17.1	3.825	3.808	35	32	0.017	3	0	-1	0.1
2022-10-03 01:54:08	63	350.8	-17	3.825	3.809	35	32	0.016	3	1	0	0.1
2022-10-03 01:54:28	63	351.1	-17.1	3.826	3.81	35	32	0.016	3	0	0	0
2022-10-03 01:54:48	63	350.8	-17.1	3.827	3.811	35	32	0.016	3	0	0	0
2022-10-03 01:55:08	63	351.1	-17.1	3.828	3.811	35	32	0.017	3	0	0	0.2
2022-10-03 01:55:28	63	351.4	-16.9	3.829	3.812	35	32	0.017	3	0	0	0
2022-10-03 01:55:48	63	351.4	-16.9	3.829	3.813	35	32	0.016	3	0	0	0
2022-10-03 01:56:08	63	351.4	-16.9	3.83	3.814	35	32	0.016	3	0	0	0.1
2022-10-03 01:56:28	63	351.4	-17	3.831	3.814	35	32	0.017	3	0	0	0
2022-10-03 01:56:48	63	351.4	-17	3.831	3.815	35	32	0.016	3	0	0	0.1
2022-10-03 01:57:08	63	351.4	-17.1	3.832	3.815	35	32	0.017	3	0	0	0
2022-10-03 01:57:28	63	351.6	-17.1	3.832	3.816	35	32	0.016	3	0	0	0.1
2022-10-03 01:57:48	63	351.6	-17	3.834	3.817	35	32	0.017	3	0	0	0
2022-10-03 01:58:08	63	351.6	-17	3.834	3.817	35	32	0.017	3	0	-1	0.1
2022-10-03 01:58:28	64	351.6	-17.1	3.835	3.817	35	32	0.018	3	1	0	0
2022-10-03 01:58:48	64	351.9	-17.1	3.836	3.819	35	32	0.017	3	0	0	0
2022-10-03 01:59:08	64	352.1	-17.1	3.837	3.819	35	32	0.018	3	0	0	0.1
2022-10-03 01:59:28	64	352.1	-17	3.838	3.82	35	32	0.018	3	0	0	0.1
2022-10-03 01:59:48	64	352.1	-17.1	3.838	3.821	35	32	0.017	3	0	0	0.1
2022-10-03 02:00:08	64	352.1	-17	3.84	3.822	35	32	0.018	3	0	0	0
2022-10-03 02:00:28	64	352.1	-17	3.839	3.822	35	32	0.017	3	0	0	0.1
2022-10-03 02:00:48	64	352.1	-17.1	3.84	3.823	35	32	0.017	3	0	0	0
2022-10-03 02:01:08	64	352.4	-17.1	3.84	3.823	35	33	0.017	2	0	0	0.1
2022-10-03 02:01:28	64	352.4	-17	3.841	3.825	35	33	0.016	2	0	0	0.2
2022-10-03 02:01:48	64	352.6	-17.2	3.842	3.825	35	33	0.017	2	0	0	0
2022-10-03 02:02:08	64	352.6	-17.2	3.844	3.825	35	33	0.019	2	0	0	0.1
2022-10-03 02:02:28	64	352.6	-17.1	3.845	3.826	35	33	0.019	2	0	0	0.1
2022-10-03 02:02:48	64	352.6	-17.2	3.845	3.827	35	33	0.018	2	0	0	0.1
2022-10-03 02:03:08	64	352.9	-17.1	3.846	3.828	35	33	0.018	2	0	-1	0
2022-10-03 02:03:28	65	352.9	-17.1	3.846	3.829	35	33	0.017	2	1	0	0
2022-10-03 02:03:48	65	352.9	-17.1	3.848	3.829	35	33	0.019	2	0	0	0.2
2022-10-03 02:04:08	65	352.9	-16.9	3.848	3.83	35	33	0.018	2	0	0	0
2022-10-03 02:04:28	65	352.9	-16.9	3.849	3.831	35	33	0.018	2	0	0	0.1
2022-10-03 02:04:48	65	352.9	-17	3.849	3.831	35	33	0.018	2	0	0	0.1
2022-10-03 02:05:08	65	353.1	-16.9	3.85	3.832	35	33	0.018	2	0	0	0.1
2022-10-03 02:05:28	65	353.4	-17	3.851	3.832	35	33	0.019	2	0	0	0.1
2022-10-03 02:05:48	65	353.4	-16.9	3.852	3.834	35	33	0.018	2	0	0	0.1
2022-10-03 02:06:08	65	353.4	-17	3.852	3.835	35	33	0.017	2	0	0	0.1
2022-10-03 02:06:28	65	353.4	-16.9	3.853	3.835	35	33	0.018	2	0	0	0.1
2022-10-03 02:06:48	65	353.4	-17	3.853	3.835	35	33	0.018	2	0	0	0.2
2022-10-03 02:07:08	65	353.4	-16.8	3.854	3.837	35	33	0.017	2	0	0	0.1
2022-10-03 02:07:28	65	353.6	-16.9	3.855	3.837	35	33	0.018	2	0	0	0
2022-10-03 02:07:48	65	353.6	-16.9	3.855	3.838	35	33	0.017	2	0	0	0
2022-10-03 02:08:08	65	353.6	-16.9	3.857	3.839	35	33	0.018	2	0	0	0
2022-10-03 02:08:28	65	353.9	-16.9	3.857	3.839	35	33	0.018	2	0	0	0
2022-10-03 02:08:48	65	353.9	-16.9	3.857	3.841	35	33	0.016	2	0	-1	0
2022-10-03 02:09:08	66	353.9	-16.9	3.859	3.841	35	33	0.018	2	1	0	0
2022-10-03 02:09:28	66	354.1	-16.9	3.859	3.842	35	33	0.017	2	0	0	0.1
2022-10-03 02:09:48	66	354.1	-16.8	3.86	3.843	35	33	0.017	2	0	0	0.1
2022-10-03 02:10:08	66	354.1	-16.9	3.861	3.844	35	33	0.017	2	0	0	0.1
2022-10-03 02:10:28	66	354.1	-17	3.861	3.845	35	33	0.016	2	0	0	0.1
2022-10-03 02:10:48	66	354.1	-16.9	3.862	3.845	35	33	0.017	2	0	0	0
2022-10-03 02:11:08	66	354.4	-16.9	3.863	3.846	35	33	0.017	2	0	0	0.1
2022-10-03 02:11:28	66	354.4	-16.8	3.864	3.846	35	33	0.018	2	0	0	0
2022-10-03 02:11:48	66	354.4	-16.8	3.865	3.847	35	33	0.018	2	0	0	0.1
2022-10-03 02:12:08	66	354.4	-16.7	3.865	3.848	35	33	0.017	2	0	0	0.1
2022-10-03 02:12:28	66	354.6	-16.6	3.866	3.848	35	33	0.018	2	0	0	0
2022-10-03 02:12:48	66	354.6	-16.6	3.866	3.849	35	33	0.017	2	0	0	0
2022-10-03 02:13:08	66	354.6	-16.6	3.867	3.849	35	33	0.018	2	0	0	0.1
2022-10-03 02:13:28	66	354.9	-16.5	3.868	3.851	35	33	0.017	2	0	0	0
2022-10-03 02:13:48	66	354.9	-16.5	3.868	3.851	35	33	0.017	2	0	-1	0.1
2022-10-03 02:14:08	67	354.9	-16.6	3.87	3.852	35	33	0.018	2	1	0	0
2022-10-03 02:14:28	67	354.9	-16.6	3.87	3.853	35	33	0.017	2	0	0	0
2022-10-03 02:14:48	67	355.1	-16.6	3.872	3.853	35	33	0.019	2	0	0	0.1
2022-10-03 02:15:08	67	355.1	-16.7	3.872	3.853	35	33	0.019	2	0	0	0
2022-10-03 02:15:28	67	355.4	-16.7	3.872	3.855	35	33	0.017	2	0	0	0
2022-10-03 02:15:48	67	355.4	-16.7	3.874	3.856	35	33	0.018	2	0	0	0.1
2022-10-03 02:16:08	67	355.4	-16.6	3.873	3.856	35	33	0.017	2	0	0	0
2022-10-03 02:16:28	67	355.4	-16.6	3.874	3.857	35	33	0.017	2	0	0	0
2022-10-03 02:16:48	67	355.6	-16.6	3.876	3.858	35	33	0.018	2	0	0	0.1
2022-10-03 02:17:08	67	355.6	-16.7	3.876	3.858	35	33	0.018	2	0	0	0.1
2022-10-03 02:17:28	67	355.6	-16.6	3.877	3.859	35	33	0.018	2	0	0	0
2022-10-03 02:17:48	67	355.6	-16.6	3.877	3.86	35	33	0.017	2	0	0	0
2022-10-03 02:18:08	67	355.6	-16.6	3.878	3.861	35	33	0.017	2	0	0	0.1
2022-10-03 02:18:28	67	355.6	-16.5	3.879	3.861	35	33	0.018	2	0	0	0
2022-10-03 02:18:48	67	355.9	-16.5	3.879	3.862	35	33	0.017	2	0	-1	0.2
2022-10-03 02:19:08	68	355.9	-16.7	3.88	3.863	35	33	0.017	2	1	0	0
2022-10-03 02:19:28	68	356.1	-16.7	3.881	3.864	35	33	0.017	2	0	0	0
2022-10-03 02:19:48	68	356.1	-16.7	3.881	3.864	35	33	0.017	2	0	0	0.1
2022-10-03 02:20:08	68	356.1	-16.8	3.882	3.865	35	33	0.017	2	0	0	0.2
2022-10-03 02:20:28	68	356.1	-16.6	3.882	3.865	35	33	0.017	2	0	0	0.1
2022-10-03 02:20:48	68	356.1	-16.7	3.884	3.866	35	33	0.018	2	0	0	0.1
2022-10-03 02:21:08	68	356.4	-16.6	3.884	3.868	35	33	0.016	2	0	0	0.1
2022-10-03 02:21:28	68	356.4	-16.7	3.885	3.868	35	33	0.017	2	0	0	0
2022-10-03 02:21:48	68	356.4	-16.7	3.886	3.869	35	33	0.017	2	0	0	0.1
2022-10-03 02:22:08	68	356.4	-16.6	3.886	3.869	35	33	0.017	2	0	0	0.1
2022-10-03 02:22:28	68	356.4	-16.5	3.887	3.87	35	33	0.017	2	0	0	0
2022-10-03 02:22:48	68	356.6	-16.5	3.888	3.87	35	33	0.018	2	0	0	0
2022-10-03 02:23:08	68	356.9	-16.5	3.889	3.871	35	33	0.018	2	0	0	0.1
2022-10-03 02:23:28	68	356.9	-16.4	3.889	3.872	35	33	0.017	2	0	0	0
2022-10-03 02:23:48	68	356.9	-16.4	3.889	3.873	35	33	0.016	2	0	0	0
2022-10-03 02:24:08	68	356.9	-16.4	3.891	3.873	35	33	0.018	2	0	-1	0
2022-10-03 02:24:28	69	356.9	-16.4	3.891	3.874	35	33	0.017	2	1	0	0
2022-10-03 02:24:48	69	356.9	-16.4	3.892	3.874	35	33	0.018	2	0	0	0.1
2022-10-03 02:25:08	69	357.1	-16.3	3.892	3.875	35	33	0.017	2	0	0	0
2022-10-03 02:25:28	69	357.1	-16.3	3.893	3.876	35	33	0.017	2	0	0	0.1
2022-10-03 02:25:48	69	357.1	-16.4	3.894	3.876	35	33	0.018	2	0	0	0
2022-10-03 02:26:08	69	357.1	-16.4	3.894	3.877	35	33	0.017	2	0	0	0.1
2022-10-03 02:26:28	69	357.4	-16.5	3.895	3.878	35	33	0.017	2	0	0	0.1
2022-10-03 02:26:48	69	357.4	-16.4	3.895	3.879	35	33	0.016	2	0	0	0
2022-10-03 02:27:08	69	357.4	-16.4	3.897	3.88	35	33	0.017	2	0	0	0
2022-10-03 02:27:28	69	357.6	-16.4	3.897	3.88	35	33	0.017	2	0	0	0
2022-10-03 02:27:48	69	357.6	-16.4	3.898	3.881	35	33	0.017	2	0	0	0.1
2022-10-03 02:28:08	69	357.6	-16.5	3.898	3.881	35	33	0.017	2	0	0	0.1
2022-10-03 02:28:28	69	357.6	-16.4	3.9	3.882	35	33	0.018	2	0	0	0.1
2022-10-03 02:28:48	69	357.6	-16.3	3.9	3.883	35	33	0.017	2	0	-1	0.1
2022-10-03 02:29:08	70	357.9	-16.4	3.901	3.883	35	33	0.018	2	1	0	0.1
2022-10-03 02:29:28	70	357.9	-16.3	3.901	3.884	35	33	0.017	2	0	0	0
2022-10-03 02:29:48	70	358.1	-16.3	3.902	3.885	35	33	0.017	2	0	0	0
2022-10-03 02:30:08	70	358.1	-16.3	3.902	3.886	35	33	0.016	2	0	0	0
2022-10-03 02:30:28	70	358.1	-16.3	3.903	3.887	35	33	0.016	2	0	0	0.1
2022-10-03 02:30:48	70	358.1	-16.4	3.904	3.887	35	33	0.017	2	0	0	0.1
2022-10-03 02:31:08	70	358.1	-16.3	3.904	3.888	35	33	0.016	2	0	0	0.1
2022-10-03 02:31:28	70	358.1	-16.4	3.905	3.889	35	33	0.016	2	0	0	0
2022-10-03 02:31:48	70	358.1	-16.4	3.906	3.889	35	33	0.017	2	0	0	0.1
2022-10-03 02:32:08	70	358.4	-16.3	3.906	3.89	35	33	0.016	2	0	0	0.1
2022-10-03 02:32:28	70	358.4	-16.4	3.908	3.891	35	33	0.017	2	0	0	0.1
2022-10-03 02:32:48	70	358.6	-16.3	3.908	3.89	35	33	0.018	2	0	0	0.1
2022-10-03 02:33:08	70	358.4	-16.4	3.908	3.892	35	33	0.016	2	0	0	0
2022-10-03 02:33:28	70	358.6	-16.4	3.909	3.891	35	33	0.018	2	0	-1	0.1
2022-10-03 02:33:48	71	358.9	-16.5	3.91	3.893	35	33	0.017	2	1	0	0
2022-10-03 02:34:08	71	358.9	-16.5	3.911	3.894	35	33	0.017	2	0	0	0
2022-10-03 02:34:28	71	358.6	-16.5	3.911	3.894	35	33	0.017	2	0	0	0.1
2022-10-03 02:34:48	71	358.9	-16.4	3.912	3.896	35	33	0.016	2	0	0	0.1
2022-10-03 02:35:08	71	358.9	-16.5	3.912	3.896	35	33	0.016	2	0	0	0
2022-10-03 02:35:28	71	359.1	-16.5	3.913	3.896	35	33	0.017	2	0	0	0.1
2022-10-03 02:35:48	71	359.1	-16.4	3.914	3.897	35	33	0.017	2	0	0	0.1
2022-10-03 02:36:08	71	359.1	-16.3	3.915	3.898	35	33	0.017	2	0	0	0
2022-10-03 02:36:28	71	359.1	-16.3	3.915	3.898	35	33	0.017	2	0	0	0.2
2022-10-03 02:36:48	71	359.1	-16.5	3.916	3.899	35	33	0.017	2	0	0	0
2022-10-03 02:37:08	71	359.4	-16.5	3.917	3.901	35	33	0.016	2	0	0	0.1
2022-10-03 02:37:28	71	359.4	-16.6	3.917	3.9	35	33	0.017	2	0	0	0.1
2022-10-03 02:37:48	71	359.4	-16.5	3.918	3.901	35	33	0.017	2	0	0	0.1
2022-10-03 02:38:08	71	359.6	-16.6	3.919	3.902	35	33	0.017	2	0	-1	0.2
2022-10-03 02:38:28	72	359.6	-16.4	3.92	3.904	35	33	0.016	2	1	0	0.2
2022-10-03 02:38:48	72	359.6	-16.6	3.92	3.904	35	33	0.016	2	0	0	0
2022-10-03 02:39:08	72	359.6	-16.6	3.92	3.904	35	33	0.016	2	0	0	0.1
2022-10-03 02:39:28	72	359.6	-16.5	3.921	3.905	35	33	0.016	2	0	0	0.1
2022-10-03 02:39:48	72	359.9	-16.4	3.922	3.905	35	33	0.017	2	0	0	0
2022-10-03 02:40:08	72	359.9	-16.4	3.923	3.906	35	33	0.017	2	0	0	0
2022-10-03 02:40:28	72	359.9	-16.4	3.923	3.907	35	33	0.016	2	0	0	0
2022-10-03 02:40:48	72	359.9	-16.4	3.924	3.908	35	33	0.016	2	0	0	0.1
2022-10-03 02:41:08	72	360.1	-16.3	3.925	3.908	35	33	0.017	2	0	0	0.1
2022-10-03 02:41:28	72	360.1	-16.2	3.926	3.909	35	33	0.017	2	0	0	0.1
2022-10-03 02:41:48	72	360.1	-16.3	3.926	3.909	35	33	0.017	2	0	0	0
2022-10-03 02:42:08	72	360.4	-16.3	3.926	3.91	35	33	0.016	2	0	0	0
2022-10-03 02:42:28	72	360.4	-16.3	3.927	3.91	35	33	0.017	2	0	0	0
2022-10-03 02:42:48	72	360.4	-16.3	3.927	3.912	35	33	0.015	2	0	0	0.2
2022-10-03 02:43:08	72	360.4	-16.5	3.929	3.912	35	33	0.017	2	0	-1	0.1
2022-10-03 02:43:28	73	360.4	-16.4	3.929	3.913	35	33	0.016	2	1	0	0.1
2022-10-03 02:43:48	73	360.6	-16.3	3.93	3.914	35	33	0.016	2	0	0	0.1
2022-10-03 02:44:08	73	360.6	-16.4	3.931	3.914	35	33	0.017	2	0	0	0.1
2022-10-03 02:44:28	73	360.6	-16.5	3.931	3.915	35	33	0.016	2	0	0	0
2022-10-03 02:44:48	73	360.6	-16.5	3.932	3.916	35	33	0.016	2	0	0	0
2022-10-03 02:45:08	73	360.9	-16.5	3.932	3.916	35	33	0.016	2	0	0	0
2022-10-03 02:45:28	73	360.9	-16.5	3.933	3.918	35	33	0.015	2	0	0	0
2022-10-03 02:45:48	73	360.9	-16.5	3.934	3.918	35	33	0.016	2	0	0	0
2022-10-03 02:46:08	73	361.1	-16.5	3.934	3.919	35	33	0.015	2	0	0	0
2022-10-03 02:46:28	73	361.1	-16.5	3.935	3.919	35	33	0.016	2	0	0	0
2022-10-03 02:46:48	73	361.1	-16.5	3.935	3.92	35	33	0.015	2	0	0	0.1
2022-10-03 02:47:08	73	361.1	-16.4	3.937	3.92	35	33	0.017	2	0	-1	0.1
2022-10-03 02:47:28	74	361.1	-16.5	3.937	3.921	35	33	0.016	2	1	0	0.1
2022-10-03 02:47:48	74	361.4	-16.4	3.938	3.921	35	33	0.017	2	0	0	0.1
2022-10-03 02:48:08	74	361.4	-16.5	3.939	3.922	35	33	0.017	2	0	0	0.1
2022-10-03 02:48:28	74	361.4	-16.4	3.94	3.922	35	33	0.018	2	0	0	0
2022-10-03 02:48:48	74	361.4	-16.4	3.94	3.924	35	33	0.016	2	0	0	0
2022-10-03 02:49:08	74	361.6	-16.4	3.94	3.924	35	33	0.016	2	0	0	0.1
2022-10-03 02:49:28	74	361.6	-16.3	3.941	3.925	35	33	0.016	2	0	0	0
2022-10-03 02:49:48	74	361.6	-16.3	3.942	3.925	35	33	0.017	2	0	0	0.2
2022-10-03 02:50:08	74	361.6	-16.5	3.942	3.926	35	33	0.016	2	0	0	0
2022-10-03 02:50:28	74	361.9	-16.5	3.944	3.927	35	33	0.017	2	0	0	0.2
2022-10-03 02:50:48	74	361.9	-16.3	3.944	3.928	35	33	0.016	2	0	0	0
2022-10-03 02:51:08	74	361.9	-16.3	3.945	3.929	35	33	0.016	2	0	0	0
2022-10-03 02:51:28	74	361.9	-16.3	3.944	3.929	35	33	0.015	2	0	0	0
2022-10-03 02:51:48	74	361.9	-16.3	3.946	3.929	35	32	0.017	3	0	0	0.1
2022-10-03 02:52:08	74	361.9	-16.2	3.946	3.93	35	33	0.016	2	0	-1	0
2022-10-03 02:52:28	75	362.1	-16.2	3.947	3.931	35	33	0.016	2	1	0	0.2
2022-10-03 02:52:48	75	362.1	-16.4	3.947	3.931	35	33	0.016	2	0	0	0.1
2022-10-03 02:53:08	75	362.4	-16.3	3.948	3.932	35	32	0.016	3	0	0	0.1
2022-10-03 02:53:28	75	362.4	-16.4	3.948	3.933	35	32	0.015	3	0	0	0
2022-10-03 02:53:48	75	362.4	-16.4	3.949	3.934	35	32	0.015	3	0	0	0.1
2022-10-03 02:54:08	75	362.4	-16.5	3.95	3.934	35	32	0.016	3	0	0	0.1
2022-10-03 02:54:28	75	362.4	-16.4	3.95	3.935	35	32	0.015	3	0	0	0.2
2022-10-03 02:54:48	75	362.6	-16.6	3.951	3.935	35	32	0.016	3	0	0	0
2022-10-03 02:55:08	75	362.6	-16.6	3.952	3.936	35	32	0.016	3	0	0	0
2022-10-03 02:55:28	75	362.6	-16.6	3.952	3.937	35	32	0.015	3	0	0	0.1
2022-10-03 02:55:48	75	362.6	-16.7	3.954	3.937	35	32	0.017	3	0	0	0.1
2022-10-03 02:56:08	75	362.6	-16.6	3.954	3.938	35	32	0.016	3	0	0	0
2022-10-03 02:56:28	75	362.9	-16.6	3.955	3.939	35	32	0.016	3	0	0	0.1
2022-10-03 02:56:48	75	362.9	-16.5	3.955	3.939	35	32	0.016	3	0	0	0.1
2022-10-03 02:57:08	75	362.9	-16.6	3.956	3.94	35	32	0.016	3	0	-1	0.1
2022-10-03 02:57:28	76	363.1	-16.5	3.956	3.941	35	32	0.015	3	1	0	0
2022-10-03 02:57:48	76	363.1	-16.5	3.957	3.941	35	32	0.016	3	0	0	0
2022-10-03 02:58:08	76	363.1	-16.5	3.957	3.942	35	32	0.015	3	0	0	0
2022-10-03 02:58:28	76	363.1	-16.5	3.958	3.942	35	32	0.016	3	0	0	0.1
2022-10-03 02:58:48	76	363.1	-16.6	3.96	3.943	35	32	0.017	3	0	0	0
2022-10-03 02:59:08	76	363.1	-16.6	3.96	3.944	35	32	0.016	3	0	0	0
2022-10-03 02:59:28	76	363.4	-16.6	3.96	3.945	35	32	0.015	3	0	0	0
2022-10-03 02:59:48	76	363.4	-16.6	3.961	3.945	35	32	0.016	3	0	0	0
2022-10-03 03:00:08	76	363.4	-16.6	3.962	3.945	35	32	0.017	3	0	0	0.1
2022-10-03 03:00:28	76	363.4	-16.5	3.962	3.947	35	32	0.015	3	0	0	0.1
2022-10-03 03:00:48	76	363.4	-16.4	3.962	3.947	35	32	0.015	3	0	0	0.1
2022-10-03 03:01:08	76	363.6	-16.5	3.963	3.948	35	32	0.015	3	0	0	0.1
2022-10-03 03:01:28	76	363.9	-16.4	3.964	3.948	35	32	0.016	3	0	0	0
2022-10-03 03:01:48	76	363.9	-16.4	3.964	3.949	35	32	0.015	3	0	0	0.1
2022-10-03 03:02:08	76	363.9	-16.3	3.965	3.95	35	32	0.015	3	0	-1	0.1
2022-10-03 03:02:28	77	363.9	-16.2	3.965	3.949	35	32	0.016	3	1	0	0.1
2022-10-03 03:02:48	77	363.9	-16.3	3.967	3.951	35	32	0.016	3	0	0	0.1
2022-10-03 03:03:08	77	363.9	-16.2	3.967	3.951	35	32	0.016	3	0	0	0
2022-10-03 03:03:28	77	364.2	-16.2	3.968	3.952	35	32	0.016	3	0	0	0
2022-10-03 03:03:48	77	364.2	-16.2	3.969	3.953	35	32	0.016	3	0	0	0
2022-10-03 03:04:08	77	364.2	-16.2	3.969	3.953	35	32	0.016	3	0	0	0.1
2022-10-03 03:04:28	77	364.4	-16.1	3.969	3.954	35	32	0.015	3	0	0	0.1
2022-10-03 03:04:48	77	364.2	-16.2	3.97	3.954	35	32	0.016	3	0	0	0.1
2022-10-03 03:05:08	77	364.4	-16.1	3.971	3.955	35	32	0.016	3	0	0	0
2022-10-03 03:05:28	77	364.4	-16.1	3.971	3.956	35	32	0.015	3	0	0	0.1
2022-10-03 03:05:48	77	364.4	-16	3.971	3.956	35	32	0.015	3	0	0	0.1
2022-10-03 03:06:08	77	364.4	-16.1	3.973	3.957	35	32	0.016	3	0	0	0
2022-10-03 03:06:28	77	364.7	-16.1	3.973	3.958	35	32	0.015	3	0	0	0
2022-10-03 03:06:48	77	364.7	-16.1	3.974	3.958	35	32	0.016	3	0	-1	0
2022-10-03 03:07:08	78	364.7	-16.1	3.974	3.958	35	32	0.016	3	1	0	0
2022-10-03 03:07:28	78	364.7	-16.1	3.975	3.959	35	32	0.016	3	0	0	0
2022-10-03 03:07:48	78	364.7	-16.1	3.975	3.96	35	32	0.015	3	0	0	0.1
2022-10-03 03:08:08	78	364.7	-16.2	3.976	3.96	35	32	0.016	3	0	0	0.1
2022-10-03 03:08:28	78	364.9	-16.1	3.976	3.961	35	32	0.015	3	0	0	0.1
2022-10-03 03:08:48	78	364.9	-16.2	3.977	3.962	35	32	0.015	3	0	0	0
2022-10-03 03:09:08	78	365.2	-16.2	3.978	3.962	35	32	0.016	3	0	0	0.1
2022-10-03 03:09:28	78	365.2	-16.1	3.978	3.963	35	32	0.015	3	0	0	0
2022-10-03 03:09:48	78	365.2	-16.1	3.98	3.964	35	32	0.016	3	0	0	0.1
2022-10-03 03:10:08	78	365.2	-16	3.98	3.965	35	32	0.015	3	0	0	0
2022-10-03 03:10:28	78	365.2	-16	3.98	3.965	35	32	0.015	3	0	0	0
2022-10-03 03:10:48	78	365.4	-16	3.981	3.965	35	32	0.016	3	0	0	0.1
2022-10-03 03:11:08	78	365.4	-16.1	3.981	3.966	35	32	0.015	3	0	0	0.1
2022-10-03 03:11:28	78	365.4	-16	3.982	3.967	35	32	0.015	3	0	0	0
2022-10-03 03:11:48	78	365.4	-16	3.983	3.967	35	32	0.016	3	0	0	0
2022-10-03 03:12:08	78	365.4	-16	3.984	3.968	35	32	0.016	3	0	-1	0
2022-10-03 03:12:28	79	365.4	-16	3.984	3.967	35	32	0.017	3	1	0	0
2022-10-03 03:12:48	79	365.7	-16	3.985	3.969	35	32	0.016	3	0	0	0
2022-10-03 03:13:08	79	365.7	-16	3.986	3.969	35	32	0.017	3	0	0	0
2022-10-03 03:13:28	79	365.9	-16	3.986	3.97	35	32	0.016	3	0	0	0.1
2022-10-03 03:13:48	79	365.9	-16.1	3.987	3.971	35	32	0.016	3	0	0	0.2
2022-10-03 03:14:08	79	365.9	-15.9	3.988	3.971	35	32	0.017	3	0	0	0
2022-10-03 03:14:28	79	365.9	-15.9	3.988	3.972	35	32	0.016	3	0	0	0
2022-10-03 03:14:48	79	365.9	-15.9	3.989	3.973	35	32	0.016	3	0	0	0.3
2022-10-03 03:15:08	79	365.9	-15.6	3.989	3.973	35	32	0.016	3	0	0	0.1
2022-10-03 03:15:28	79	365.9	-15.7	3.99	3.974	35	32	0.016	3	0	0	0.3
2022-10-03 03:15:48	79	366.2	-16	3.99	3.974	35	32	0.016	3	0	0	0.1
2022-10-03 03:16:08	79	366.2	-16.1	3.991	3.975	35	32	0.016	3	0	0	0
2022-10-03 03:16:28	79	366.2	-16.1	3.992	3.976	35	32	0.016	3	0	0	0
2022-10-03 03:16:48	79	366.2	-16.1	3.992	3.975	35	32	0.017	3	0	0	0.1
2022-10-03 03:17:08	79	366.2	-16.2	3.993	3.977	35	32	0.016	3	0	-1	0
2022-10-03 03:17:28	80	366.2	-16.2	3.995	3.978	35	32	0.017	3	1	0	0.1
2022-10-03 03:17:48	80	366.4	-16.3	3.994	3.978	35	32	0.016	3	0	0	0.1
2022-10-03 03:18:08	80	366.7	-16.2	3.995	3.979	35	32	0.016	3	0	0	0.1
2022-10-03 03:18:28	80	366.7	-16.3	3.996	3.98	35	32	0.016	3	0	0	0.1
2022-10-03 03:18:48	80	366.7	-16.2	3.996	3.98	35	32	0.016	3	0	0	0
2022-10-03 03:19:08	80	366.7	-16.2	3.997	3.981	35	32	0.016	3	0	0	0.1
2022-10-03 03:19:28	80	366.7	-16.1	3.997	3.981	35	32	0.016	3	0	0	0.1
2022-10-03 03:19:48	80	366.7	-16.2	3.998	3.982	35	32	0.016	3	0	0	0.1
2022-10-03 03:20:08	80	366.9	-16.1	3.999	3.982	35	32	0.017	3	0	0	0
2022-10-03 03:20:28	80	366.9	-16.1	3.999	3.983	35	32	0.016	3	0	0	0.1
2022-10-03 03:20:48	80	366.9	-16	4	3.984	35	32	0.016	3	0	0	0.1
2022-10-03 03:21:08	80	367.2	-16.1	4	3.984	35	32	0.016	3	0	0	0.1
2022-10-03 03:21:28	80	367.2	-16	4	3.985	35	32	0.015	3	0	0	0
2022-10-03 03:21:48	80	367.2	-16	4.002	3.985	35	32	0.017	3	0	0	0
2022-10-03 03:22:08	80	367.2	-16	4.002	3.986	35	32	0.016	3	0	0	0.1
2022-10-03 03:22:28	80	367.2	-15.9	4.003	3.987	35	32	0.016	3	0	-1	0.1
2022-10-03 03:22:48	81	367.4	-16	4.003	3.987	35	32	0.016	3	1	0	0.2
2022-10-03 03:23:08	81	367.4	-15.8	4.003	3.988	35	32	0.015	3	0	0	0.1
2022-10-03 03:23:28	81	367.4	-15.9	4.005	3.988	35	32	0.017	3	0	0	0
2022-10-03 03:23:48	81	367.4	-15.9	4.005	3.989	35	32	0.016	3	0	0	0
2022-10-03 03:24:08	81	367.4	-15.9	4.005	3.99	35	32	0.015	3	0	0	0.2
2022-10-03 03:24:28	81	367.4	-16.1	4.006	3.989	35	32	0.017	3	0	0	0.2
2022-10-03 03:24:48	81	367.7	-15.9	4.007	3.99	35	32	0.017	3	0	0	0
2022-10-03 03:25:08	81	367.4	-15.9	4.008	3.992	35	32	0.016	3	0	0	0.1
2022-10-03 03:25:28	81	367.7	-16	4.009	3.992	35	32	0.017	3	0	0	0
2022-10-03 03:25:48	81	367.9	-16	4.008	3.993	35	32	0.015	3	0	0	0
2022-10-03 03:26:08	81	367.9	-16	4.009	3.993	35	32	0.016	3	0	0	0
2022-10-03 03:26:28	81	367.9	-16	4.01	3.994	35	32	0.016	3	0	0	0.1
2022-10-03 03:26:48	81	367.9	-16.1	4.01	3.994	35	32	0.016	3	0	0	0
2022-10-03 03:27:08	81	368.2	-16.1	4.012	3.995	35	32	0.017	3	0	0	0
2022-10-03 03:27:28	81	368.2	-16.1	4.013	3.996	35	32	0.017	3	0	0	0
2022-10-03 03:27:48	81	368.2	-16.1	4.013	3.996	35	32	0.017	3	0	0	0.1
2022-10-03 03:28:08	81	368.2	-16	4.013	3.998	35	32	0.015	3	0	-1	0.1
2022-10-03 03:28:28	82	368.2	-15.9	4.013	3.997	35	32	0.016	3	1	0	0.1
2022-10-03 03:28:48	82	368.2	-16	4.014	3.998	35	32	0.016	3	0	0	0.3
2022-10-03 03:29:08	82	368.2	-15.7	4.014	3.998	35	32	0.016	3	0	0	0
2022-10-03 03:29:28	82	368.2	-15.7	4.015	3.999	35	32	0.016	3	0	0	0.1
2022-10-03 03:29:48	82	368.4	-15.8	4.016	4	35	32	0.016	3	0	0	0.1
2022-10-03 03:30:08	82	368.4	-15.9	4.016	4.001	35	32	0.015	3	0	0	0
2022-10-03 03:30:28	82	368.4	-15.9	4.017	4.001	35	32	0.016	3	0	0	0
2022-10-03 03:30:48	82	368.7	-15.9	4.018	4.002	35	32	0.016	3	0	0	0
2022-10-03 03:31:08	82	368.7	-15.9	4.019	4.002	35	32	0.017	3	0	0	0.1
2022-10-03 03:31:28	82	368.7	-15.8	4.019	4.003	35	32	0.016	3	0	0	0.1
2022-10-03 03:31:48	82	368.9	-15.9	4.019	4.003	35	32	0.016	3	0	0	0.1
2022-10-03 03:32:08	82	368.7	-15.8	4.02	4.004	35	32	0.016	3	0	0	0.1
2022-10-03 03:32:28	82	368.9	-15.7	4.021	4.005	35	32	0.016	3	0	0	0.1
2022-10-03 03:32:48	82	368.9	-15.8	4.021	4.005	35	32	0.016	3	0	0	0
2022-10-03 03:33:08	82	368.9	-15.8	4.022	4.006	35	32	0.016	3	0	0	0.1
2022-10-03 03:33:28	82	368.9	-15.9	4.023	4.007	35	32	0.016	3	0	0	0
2022-10-03 03:33:48	82	368.9	-15.9	4.023	4.008	35	32	0.015	3	0	-1	0
2022-10-03 03:34:08	83	369.2	-15.9	4.024	4.007	35	32	0.017	3	1	0	0.1
2022-10-03 03:34:28	83	369.2	-15.8	4.024	4.008	35	32	0.016	3	0	0	0.1
2022-10-03 03:34:48	83	369.4	-15.9	4.025	4.009	35	32	0.016	3	0	0	0.1
2022-10-03 03:35:08	83	369.4	-15.8	4.025	4.01	35	32	0.015	3	0	0	0.1
2022-10-03 03:35:28	83	369.4	-15.9	4.026	4.009	35	32	0.017	3	0	0	0.1
2022-10-03 03:35:48	83	369.4	-15.8	4.027	4.011	35	32	0.016	3	0	0	0.1
2022-10-03 03:36:08	83	369.4	-15.9	4.028	4.011	35	32	0.017	3	0	0	0
2022-10-03 03:36:28	83	369.4	-15.9	4.028	4.013	35	32	0.015	3	0	0	0.1
2022-10-03 03:36:48	83	369.7	-16	4.029	4.012	35	32	0.017	3	0	0	0
2022-10-03 03:37:08	83	369.7	-16	4.03	4.013	35	32	0.017	3	0	0	0.1
2022-10-03 03:37:28	83	369.7	-15.9	4.03	4.014	35	32	0.016	3	0	0	0.2
2022-10-03 03:37:48	83	369.7	-16.1	4.032	4.015	35	32	0.017	3	0	0	0
2022-10-03 03:38:08	83	369.7	-16.1	4.032	4.015	35	32	0.017	3	0	0	0.2
2022-10-03 03:38:28	83	369.9	-15.9	4.032	4.016	35	32	0.016	3	0	0	0.2
2022-10-03 03:38:48	83	369.9	-16.1	4.033	4.016	35	32	0.017	3	0	-1	0.1
2022-10-03 03:39:08	84	370.2	-16.2	4.034	4.017	35	32	0.017	3	1	0	0.1
2022-10-03 03:39:28	84	370.2	-16.3	4.034	4.018	35	32	0.016	3	0	0	0.1
2022-10-03 03:39:48	84	370.2	-16.2	4.034	4.018	35	32	0.016	3	0	0	0.1
2022-10-03 03:40:08	84	370.2	-16.3	4.036	4.019	35	32	0.017	3	0	0	0
2022-10-03 03:40:28	84	370.4	-16.3	4.036	4.02	35	32	0.016	3	0	0	0.1
2022-10-03 03:40:48	84	370.2	-16.2	4.037	4.02	35	32	0.017	3	0	0	0
2022-10-03 03:41:08	84	370.4	-16.2	4.037	4.021	35	32	0.016	3	0	0	0.1
2022-10-03 03:41:28	84	370.4	-16.1	4.038	4.022	35	32	0.016	3	0	0	0
2022-10-03 03:41:48	84	370.4	-16.1	4.039	4.023	35	32	0.016	3	0	0	0
2022-10-03 03:42:08	84	370.7	-16.1	4.039	4.023	35	32	0.016	3	0	0	0.1
2022-10-03 03:42:28	84	370.7	-16	4.04	4.023	35	32	0.017	3	0	0	0
2022-10-03 03:42:48	84	370.7	-16	4.04	4.024	35	32	0.016	3	0	0	0
2022-10-03 03:43:08	84	370.7	-16	4.041	4.024	35	32	0.017	3	0	0	0
2022-10-03 03:43:28	84	370.9	-16	4.041	4.025	35	32	0.016	3	0	0	0.1
2022-10-03 03:43:48	84	370.9	-15.9	4.042	4.026	35	32	0.016	3	0	-1	0
2022-10-03 03:44:08	85	370.9	-15.9	4.043	4.027	35	32	0.016	3	1	0	0.1
2022-10-03 03:44:28	85	370.9	-16	4.044	4.027	35	32	0.017	3	0	0	0.1
2022-10-03 03:44:48	85	370.9	-15.9	4.044	4.028	35	32	0.016	3	0	0	0
2022-10-03 03:45:08	85	371.2	-15.9	4.045	4.029	35	32	0.016	3	0	0	0.1
2022-10-03 03:45:28	85	370.9	-15.8	4.045	4.029	35	32	0.016	3	0	0	0
2022-10-03 03:45:48	85	371.2	-15.8	4.045	4.03	35	32	0.015	3	0	0	0.1
2022-10-03 03:46:08	85	371.2	-15.9	4.047	4.03	35	32	0.017	3	0	0	0
2022-10-03 03:46:28	85	371.4	-15.9	4.047	4.031	35	32	0.016	3	0	0	0.1
2022-10-03 03:46:48	85	371.4	-15.8	4.048	4.031	35	32	0.017	3	0	0	0.1
2022-10-03 03:47:08	85	371.4	-15.9	4.049	4.032	35	32	0.017	3	0	0	0
2022-10-03 03:47:28	85	371.4	-15.9	4.05	4.033	35	32	0.017	3	0	0	0.1
2022-10-03 03:47:48	85	371.7	-16	4.05	4.033	35	32	0.017	3	0	0	0
2022-10-03 03:48:08	85	371.4	-16	4.05	4.034	35	32	0.016	3	0	0	0
2022-10-03 03:48:28	85	371.7	-16	4.051	4.034	35	32	0.017	3	0	0	0.1
2022-10-03 03:48:48	85	371.7	-16.1	4.052	4.036	35	32	0.016	3	0	0	0.2
2022-10-03 03:49:08	85	371.7	-15.9	4.053	4.036	35	32	0.017	3	0	0	0.2
2022-10-03 03:49:28	85	371.7	-16.1	4.053	4.037	35	32	0.016	3	0	-1	0
2022-10-03 03:49:48	86	371.9	-16.1	4.055	4.038	35	32	0.017	3	1	0	0
2022-10-03 03:50:08	86	371.9	-16.1	4.054	4.038	35	32	0.016	3	0	0	0
2022-10-03 03:50:28	86	371.9	-16.1	4.055	4.039	35	32	0.016	3	0	0	0.1
2022-10-03 03:50:48	86	372.2	-16.2	4.056	4.039	35	32	0.017	3	0	0	0.1
2022-10-03 03:51:08	86	372.2	-16.1	4.057	4.04	35	32	0.017	3	0	0	0.1
2022-10-03 03:51:28	86	372.2	-16.2	4.057	4.04	35	32	0.017	3	0	0	0
2022-10-03 03:51:48	86	372.2	-16.2	4.058	4.041	35	32	0.017	3	0	0	0.1
2022-10-03 03:52:08	86	372.2	-16.3	4.059	4.042	35	32	0.017	3	0	0	0.1
2022-10-03 03:52:28	86	372.4	-16.2	4.059	4.042	35	32	0.017	3	0	0	0
2022-10-03 03:52:48	86	372.4	-16.2	4.06	4.043	35	32	0.017	3	0	0	0
2022-10-03 03:53:08	86	372.4	-16.2	4.06	4.044	35	32	0.016	3	0	0	0.1
2022-10-03 03:53:28	86	372.4	-16.1	4.062	4.043	35	32	0.019	3	0	0	0.1
2022-10-03 03:53:48	86	372.4	-16.2	4.061	4.045	35	32	0.016	3	0	0	0.1
2022-10-03 03:54:08	86	372.7	-16.3	4.062	4.045	35	32	0.017	3	0	0	0.1
2022-10-03 03:54:28	86	372.7	-16.2	4.063	4.046	35	32	0.017	3	0	0	0.1
2022-10-03 03:54:48	86	372.9	-16.3	4.063	4.047	35	32	0.016	3	0	-1	0.1
2022-10-03 03:55:08	87	372.9	-16.2	4.064	4.047	35	32	0.017	3	1	0	0.1
2022-10-03 03:55:28	87	372.9	-16.1	4.066	4.049	35	32	0.017	3	0	0	0.1
2022-10-03 03:55:48	87	372.9	-16	4.065	4.049	35	32	0.016	3	0	0	0
2022-10-03 03:56:08	87	372.9	-16	4.067	4.05	35	32	0.017	3	0	0	0.1
2022-10-03 03:56:28	87	372.9	-16.1	4.068	4.05	35	32	0.018	3	0	0	0.2
2022-10-03 03:56:48	87	373.2	-16.3	4.069	4.05	35	32	0.019	3	0	0	0.1
2022-10-03 03:57:08	87	373.2	-16.2	4.068	4.051	35	32	0.017	3	0	0	0.1
2022-10-03 03:57:28	87	373.4	-16.1	4.068	4.052	35	32	0.016	3	0	0	0
2022-10-03 03:57:48	87	373.4	-16.1	4.07	4.053	35	32	0.017	3	0	0	0.1
2022-10-03 03:58:08	87	373.4	-16.2	4.07	4.054	35	32	0.016	3	0	0	0.1
2022-10-03 03:58:28	87	373.4	-16.1	4.071	4.054	35	32	0.017	3	0	0	0.1
2022-10-03 03:58:48	87	373.4	-16.2	4.072	4.054	35	32	0.018	3	0	0	0
2022-10-03 03:59:08	87	373.7	-16.2	4.073	4.055	35	32	0.018	3	0	0	0.2
2022-10-03 03:59:28	87	373.7	-16	4.074	4.056	35	32	0.018	3	0	0	0
2022-10-03 03:59:48	87	373.7	-16	4.074	4.057	35	32	0.017	3	0	0	0.1
2022-10-03 04:00:08	87	373.7	-15.9	4.074	4.057	35	32	0.017	3	0	-1	0.1
2022-10-03 04:00:28	88	373.7	-16	4.075	4.058	35	32	0.017	3	1	0	0.1
2022-10-03 04:00:48	88	373.7	-15.9	4.075	4.058	35	32	0.017	3	0	0	0
2022-10-03 04:01:08	88	373.7	-15.9	4.075	4.06	35	32	0.015	3	0	0	0
2022-10-03 04:01:28	88	373.9	-15.9	4.076	4.059	35	32	0.017	3	0	0	0
2022-10-03 04:01:48	88	374.2	-15.9	4.078	4.061	35	32	0.017	3	0	0	0
2022-10-03 04:02:08	88	374.2	-15.9	4.079	4.061	35	32	0.018	3	0	0	0.1
2022-10-03 04:02:28	88	374.2	-15.8	4.078	4.061	35	32	0.017	3	0	0	0
2022-10-03 04:02:48	88	374.2	-15.8	4.079	4.062	35	32	0.017	3	0	0	0.1
2022-10-03 04:03:08	88	374.2	-15.7	4.08	4.062	35	32	0.018	3	0	0	0.1
2022-10-03 04:03:28	88	374.2	-15.8	4.081	4.064	35	32	0.017	3	0	0	0.1
2022-10-03 04:03:48	88	374.4	-15.7	4.081	4.064	35	32	0.017	3	0	0	0.1
2022-10-03 04:04:08	88	374.4	-15.8	4.083	4.065	35	32	0.018	3	0	0	0
2022-10-03 04:04:28	88	374.4	-15.8	4.082	4.066	35	32	0.016	3	0	0	0
2022-10-03 04:04:48	88	374.4	-15.8	4.083	4.065	35	32	0.018	3	0	0	0
2022-10-03 04:05:08	88	374.4	-15.8	4.084	4.067	35	32	0.017	3	0	0	0
2022-10-03 04:05:28	88	374.7	-15.8	4.084	4.067	35	32	0.017	3	0	0	0.1
2022-10-03 04:05:48	88	374.9	-15.9	4.085	4.067	35	32	0.018	3	0	-1	0.1
2022-10-03 04:06:08	89	374.9	-15.8	4.086	4.068	35	32	0.018	3	1	0	0
2022-10-03 04:06:28	89	374.7	-15.8	4.087	4.07	35	32	0.017	3	0	0	0
2022-10-03 04:06:48	89	374.9	-15.8	4.087	4.07	35	32	0.017	3	0	0	0
2022-10-03 04:07:08	89	374.9	-15.8	4.087	4.07	35	32	0.017	3	0	0	0
2022-10-03 04:07:28	89	374.9	-15.8	4.088	4.07	35	32	0.018	3	0	0	0
2022-10-03 04:07:48	89	374.9	-15.8	4.089	4.071	35	32	0.018	3	0	0	0.1
2022-10-03 04:08:08	89	374.9	-15.9	4.089	4.072	35	32	0.017	3	0	0	0.1
2022-10-03 04:08:28	89	375.2	-16	4.09	4.073	35	32	0.017	3	0	0	0
2022-10-03 04:08:48	89	375.2	-16	4.09	4.073	35	32	0.017	3	0	0	0
2022-10-03 04:09:08	89	375.2	-16	4.091	4.074	35	32	0.017	3	0	0	0
2022-10-03 04:09:28	89	375.4	-16	4.092	4.074	35	32	0.018	3	0	0	0
2022-10-03 04:09:48	89	375.4	-16	4.093	4.076	35	32	0.017	3	0	0	0
2022-10-03 04:10:08	89	375.4	-16	4.093	4.076	35	32	0.017	3	0	0	0
2022-10-03 04:10:28	89	375.7	-16	4.094	4.077	35	32	0.017	3	0	0	0
2022-10-03 04:10:48	89	375.7	-16	4.095	4.078	35	32	0.017	3	0	0	0.1
2022-10-03 04:11:08	89	375.7	-15.9	4.096	4.078	35	32	0.018	3	0	-1	0.1
2022-10-03 04:11:28	90	375.7	-15.8	4.096	4.079	35	32	0.017	3	1	0	0
2022-10-03 04:11:48	90	375.7	-15.8	4.096	4.079	35	32	0.017	3	0	0	0.1
2022-10-03 04:12:08	90	375.7	-15.7	4.097	4.08	35	32	0.017	3	0	0	0.1
2022-10-03 04:12:28	90	375.9	-15.8	4.097	4.081	35	32	0.016	3	0	0	0.1
2022-10-03 04:12:48	90	376.2	-15.7	4.099	4.081	35	32	0.018	3	0	0	0
2022-10-03 04:13:08	90	375.9	-15.7	4.099	4.081	35	32	0.018	3	0	0	0.1
2022-10-03 04:13:28	90	376.2	-15.6	4.1	4.082	35	32	0.018	3	0	0	0.1
2022-10-03 04:13:48	90	376.2	-15.7	4.1	4.082	35	32	0.018	3	0	0	0.1
2022-10-03 04:14:08	90	376.2	-15.8	4.101	4.084	35	32	0.017	3	0	0	0.1
2022-10-03 04:14:28	90	376.2	-15.7	4.101	4.084	35	32	0.017	3	0	0	0
2022-10-03 04:14:48	90	376.2	-15.7	4.102	4.085	35	32	0.017	3	0	0	0.1
2022-10-03 04:15:08	90	376.5	-15.8	4.103	4.085	35	32	0.018	3	0	0	0.1
2022-10-03 04:15:28	90	376.5	-15.7	4.103	4.086	35	32	0.017	3	0	0	0.1
2022-10-03 04:15:48	90	376.5	-15.8	4.103	4.087	35	32	0.016	3	0	0	0
2022-10-03 04:16:08	90	376.5	-15.8	4.104	4.087	35	32	0.017	3	0	0	0
2022-10-03 04:16:28	90	376.5	-15.8	4.105	4.088	35	32	0.017	3	0	-1	0.2
2022-10-03 04:16:48	91	376.7	-16	4.106	4.088	35	32	0.018	3	1	0	0.1
2022-10-03 04:17:08	91	376.7	-15.9	4.107	4.09	35	32	0.017	3	0	0	0.1
2022-10-03 04:17:28	91	376.7	-16	4.107	4.09	35	32	0.017	3	0	0	0
2022-10-03 04:17:48	91	377	-16	4.108	4.091	35	32	0.017	3	0	0	0.1
2022-10-03 04:18:08	91	377	-16.1	4.109	4.091	35	32	0.018	3	0	0	0.1
2022-10-03 04:18:28	91	377	-16	4.109	4.092	35	32	0.017	3	0	0	0.2
2022-10-03 04:18:48	91	377	-15.8	4.11	4.092	35	32	0.018	3	0	0	0.2
2022-10-03 04:19:08	91	377	-16	4.111	4.093	35	32	0.018	3	0	0	0.4
2022-10-03 04:19:28	91	377.2	-15.6	4.111	4.094	35	32	0.017	3	0	0	0.2
2022-10-03 04:19:48	91	377.2	-15.8	4.111	4.094	35	32	0.017	3	0	0	0
2022-10-03 04:20:08	91	377.2	-15.8	4.113	4.095	35	32	0.018	3	0	0	0
2022-10-03 04:20:28	91	377.2	-15.8	4.113	4.096	35	32	0.017	3	0	0	0
2022-10-03 04:20:48	91	377.2	-15.8	4.113	4.097	35	32	0.016	3	0	0	0
2022-10-03 04:21:08	91	377.2	-15.8	4.114	4.097	35	32	0.017	3	0	0	0.1
2022-10-03 04:21:28	91	377.5	-15.9	4.115	4.097	35	32	0.018	3	0	0	0.2
2022-10-03 04:21:48	91	377.5	-15.7	4.115	4.098	35	32	0.017	3	0	-1	0.1
2022-10-03 04:22:08	92	377.7	-15.8	4.116	4.099	35	32	0.017	3	1	0	0.1
2022-10-03 04:22:28	92	377.7	-15.7	4.116	4.099	35	32	0.017	3	0	0	0.1
2022-10-03 04:22:48	92	377.7	-15.8	4.117	4.1	35	32	0.017	3	0	0	0
2022-10-03 04:23:08	92	377.7	-15.8	4.117	4.101	35	32	0.016	3	0	0	0
2022-10-03 04:23:28	92	377.7	-15.8	4.118	4.101	35	32	0.017	3	0	0	0
2022-10-03 04:23:48	92	378	-15.8	4.119	4.102	35	32	0.017	3	0	0	0
2022-10-03 04:24:08	92	378	-15.8	4.119	4.103	35	32	0.016	3	0	0	0
2022-10-03 04:24:28	92	378	-15.8	4.121	4.103	35	32	0.018	3	0	0	0
2022-10-03 04:24:48	92	378	-15.8	4.121	4.104	35	32	0.017	3	0	0	0.1
2022-10-03 04:25:08	92	378	-15.7	4.122	4.104	35	32	0.018	3	0	0	0
2022-10-03 04:25:28	92	378.2	-15.7	4.123	4.105	35	32	0.018	3	0	0	0.1
2022-10-03 04:25:48	92	378.2	-15.8	4.122	4.106	35	32	0.016	3	0	0	0.1
2022-10-03 04:26:08	92	378.2	-15.7	4.123	4.106	35	32	0.017	3	0	0	0.1
2022-10-03 04:26:28	92	378.2	-15.8	4.124	4.107	35	32	0.017	3	0	0	0
2022-10-03 04:26:48	92	378.5	-15.8	4.124	4.108	35	32	0.016	3	0	0	0
2022-10-03 04:27:08	92	378.5	-15.8	4.126	4.108	35	32	0.018	3	0	-1	0.1
2022-10-03 04:27:28	93	378.5	-15.9	4.127	4.109	35	32	0.018	3	1	0	0
2022-10-03 04:27:48	93	378.5	-15.9	4.127	4.11	35	32	0.017	3	0	0	0
2022-10-03 04:28:08	93	378.5	-15.9	4.128	4.11	35	32	0.018	3	0	0	0
2022-10-03 04:28:28	93	378.7	-15.9	4.129	4.111	35	32	0.018	3	0	0	0
2022-10-03 04:28:48	93	378.7	-15.9	4.129	4.111	35	32	0.018	3	0	0	0.1
2022-10-03 04:29:08	93	379	-15.8	4.129	4.113	35	32	0.016	3	0	0	0
2022-10-03 04:29:28	93	379	-15.8	4.13	4.113	35	32	0.017	3	0	0	0
2022-10-03 04:29:48	93	379	-15.8	4.13	4.113	35	32	0.017	3	0	0	0.1
2022-10-03 04:30:08	93	379	-15.7	4.131	4.114	35	32	0.017	3	0	0	0
2022-10-03 04:30:28	93	379	-15.7	4.131	4.114	35	32	0.017	3	0	0	0.1
2022-10-03 04:30:48	93	379.2	-15.8	4.132	4.115	35	32	0.017	3	0	0	0
2022-10-03 04:31:08	93	379.2	-15.8	4.133	4.116	35	32	0.017	3	0	0	0.1
2022-10-03 04:31:28	93	379.2	-15.7	4.133	4.116	35	32	0.017	3	0	0	0.1
2022-10-03 04:31:48	93	379.2	-15.6	4.134	4.117	35	32	0.017	3	0	0	0.1
2022-10-03 04:32:08	93	379.2	-15.7	4.134	4.118	35	32	0.016	3	0	0	0
2022-10-03 04:32:28	93	379.2	-15.7	4.135	4.118	35	32	0.017	3	0	-1	0
2022-10-03 04:32:48	94	379.5	-15.7	4.136	4.119	35	32	0.017	3	1	0	0.1
2022-10-03 04:33:08	94	379.5	-15.6	4.136	4.12	35	32	0.016	3	0	0	0
2022-10-03 04:33:28	94	379.5	-15.6	4.138	4.12	35	32	0.018	3	0	0	0
2022-10-03 04:33:48	94	379.7	-15.6	4.138	4.121	35	32	0.017	3	0	0	0.2
2022-10-03 04:34:08	94	379.7	-15.8	4.139	4.122	35	32	0.017	3	0	0	0.1
2022-10-03 04:34:28	94	379.7	-15.7	4.139	4.122	35	32	0.017	3	0	0	0.1
2022-10-03 04:34:48	94	379.7	-15.8	4.14	4.123	35	32	0.017	3	0	0	0.2
2022-10-03 04:35:08	94	379.7	-15.6	4.141	4.124	35	32	0.017	3	0	0	0
2022-10-03 04:35:28	94	380	-15.6	4.14	4.124	35	32	0.016	3	0	0	0
2022-10-03 04:35:48	94	380	-15.6	4.141	4.125	35	32	0.016	3	0	0	0
2022-10-03 04:36:08	94	380	-15.6	4.142	4.125	35	32	0.017	3	0	0	0.1
2022-10-03 04:36:28	94	380	-15.7	4.143	4.125	35	32	0.018	3	0	0	0
2022-10-03 04:36:48	94	380	-15.7	4.144	4.126	35	32	0.018	3	0	0	0.2
2022-10-03 04:37:08	94	380.2	-15.9	4.144	4.127	35	32	0.017	3	0	0	0.2
2022-10-03 04:37:28	94	380.2	-15.7	4.145	4.127	35	32	0.018	3	0	0	0.1
2022-10-03 04:37:48	94	380.2	-15.6	4.145	4.128	35	32	0.017	3	0	0	0
2022-10-03 04:38:08	94	380.5	-15.6	4.147	4.128	35	32	0.019	3	0	0	0
2022-10-03 04:38:28	94	380.5	-15.6	4.147	4.13	35	32	0.017	3	0	-1	0
2022-10-03 04:38:48	95	380.5	-15.6	4.147	4.13	35	32	0.017	3	1	0	0
2022-10-03 04:39:08	95	380.5	-15.6	4.148	4.131	35	32	0.017	3	0	0	0.1
2022-10-03 04:39:28	95	380.5	-15.7	4.149	4.131	35	32	0.018	3	0	0	0.2
2022-10-03 04:39:48	95	380.5	-15.5	4.149	4.131	35	32	0.018	3	0	0	0.1
2022-10-03 04:40:08	95	380.7	-15.6	4.149	4.132	35	32	0.017	3	0	0	0
2022-10-03 04:40:28	95	380.7	-15.6	4.15	4.133	35	32	0.017	3	0	0	0
2022-10-03 04:40:48	95	380.7	-15.6	4.15	4.134	35	32	0.016	3	0	0	0.1
2022-10-03 04:41:08	95	380.7	-15.7	4.151	4.134	35	32	0.017	3	0	0	0
2022-10-03 04:41:28	95	380.7	-15.7	4.151	4.135	35	32	0.016	3	0	0	0.1
2022-10-03 04:41:48	95	381	-15.6	4.153	4.135	35	32	0.018	3	0	0	0.1
2022-10-03 04:42:08	95	381	-15.7	4.153	4.136	35	32	0.017	3	0	0	0
2022-10-03 04:42:28	95	381	-15.7	4.154	4.137	35	32	0.017	3	0	0	0
2022-10-03 04:42:48	95	381.2	-15.7	4.154	4.137	35	32	0.017	3	0	0	0.1
2022-10-03 04:43:08	95	381.2	-15.8	4.155	4.138	35	32	0.017	3	0	0	0.1
2022-10-03 04:43:28	95	381.2	-15.7	4.155	4.138	35	32	0.017	3	0	0	0.1
2022-10-03 04:43:48	95	381.2	-15.6	4.156	4.139	35	32	0.017	3	0	0	0.1
2022-10-03 04:44:08	95	381.5	-15.7	4.157	4.139	35	32	0.018	3	0	0	0
2022-10-03 04:44:28	95	381.2	-15.7	4.157	4.14	35	32	0.017	3	0	0	0.2
2022-10-03 04:44:48	95	381.5	-15.5	4.158	4.141	35	32	0.017	3	0	0	0
2022-10-03 04:45:08	95	381.5	-15.5	4.159	4.141	35	32	0.018	3	0	-1	0.2
2022-10-03 04:45:28	96	381.5	-15.7	4.159	4.142	35	32	0.017	3	1	0	0.1
2022-10-03 04:45:48	96	381.5	-15.6	4.16	4.143	35	32	0.017	3	0	0	0.1
2022-10-03 04:46:08	96	381.7	-15.7	4.16	4.143	35	32	0.017	3	0	0	0
2022-10-03 04:46:28	96	381.7	-15.7	4.161	4.144	35	32	0.017	3	0	0	0
2022-10-03 04:46:48	96	381.7	-15.7	4.162	4.145	35	32	0.017	3	0	0	0
2022-10-03 04:47:08	96	382	-15.7	4.163	4.145	35	32	0.018	3	0	0	0
2022-10-03 04:47:28	96	382	-15.7	4.162	4.146	35	32	0.016	3	0	0	0.3
2022-10-03 04:47:48	96	382	-15.4	4.163	4.146	35	32	0.017	3	0	0	0.2
2022-10-03 04:48:08	96	382	-15.6	4.163	4.147	35	32	0.016	3	0	0	0.1
2022-10-03 04:48:28	96	382	-15.5	4.164	4.147	35	32	0.017	3	0	0	0
2022-10-03 04:48:48	96	382	-15.5	4.166	4.148	35	32	0.018	3	0	0	0
2022-10-03 04:49:08	96	382.2	-15.5	4.166	4.149	35	32	0.017	3	0	0	0.1
2022-10-03 04:49:28	96	382.2	-15.6	4.166	4.149	35	32	0.017	3	0	0	0.1
2022-10-03 04:49:48	96	382.2	-15.5	4.167	4.15	35	32	0.017	3	0	0	0
2022-10-03 04:50:08	96	382.5	-15.5	4.168	4.15	35	32	0.018	3	0	0	0.1
2022-10-03 04:50:28	96	382.5	-15.6	4.169	4.152	35	32	0.017	3	0	0	0.1
2022-10-03 04:50:48	96	382.5	-15.5	4.168	4.152	35	32	0.016	3	0	0	0
2022-10-03 04:51:08	96	382.5	-15.5	4.169	4.152	35	32	0.017	3	0	0	0
2022-10-03 04:51:28	96	382.5	-15.5	4.17	4.153	35	32	0.017	3	0	0	0
2022-10-03 04:51:48	96	382.7	-15.5	4.17	4.154	35	32	0.016	3	0	0	0
2022-10-03 04:52:08	96	382.7	-15.5	4.17	4.153	35	32	0.017	3	0	0	0
2022-10-03 04:52:28	96	382.7	-15.5	4.171	4.155	35	32	0.016	3	0	-1	0
2022-10-03 04:52:48	97	382.7	-15.5	4.172	4.156	35	32	0.016	3	1	0	0
2022-10-03 04:53:08	97	382.7	-15.5	4.172	4.156	35	32	0.016	3	0	0	0.1
2022-10-03 04:53:28	97	382.7	-15.6	4.174	4.156	35	32	0.018	3	0	0	0.1
2022-10-03 04:53:48	97	383	-15.5	4.173	4.157	35	32	0.016	3	0	0	0.1
2022-10-03 04:54:08	97	383	-15.6	4.174	4.158	35	32	0.016	3	0	0	0.1
2022-10-03 04:54:28	97	383.2	-15.7	4.176	4.158	35	32	0.018	3	0	0	0
2022-10-03 04:54:48	97	383.2	-15.7	4.176	4.159	35	32	0.017	3	0	0	0.1
2022-10-03 04:55:08	97	383.2	-15.8	4.176	4.16	35	32	0.016	3	0	0	0.1
2022-10-03 04:55:28	97	383.2	-15.7	4.177	4.16	35	32	0.017	3	0	0	0
2022-10-03 04:55:48	97	383.2	-15.7	4.178	4.161	35	32	0.017	3	0	0	0
2022-10-03 04:56:08	97	383.2	-15.7	4.177	4.161	35	32	0.016	3	0	0	0.1
2022-10-03 04:56:28	97	383.2	-15.6	4.179	4.161	35	32	0.018	3	0	0	0.1
2022-10-03 04:56:48	97	383.5	-15.7	4.18	4.162	35	32	0.018	3	0	0	0
2022-10-03 04:57:08	97	383.5	-15.7	4.18	4.163	35	32	0.017	3	0	0	0
2022-10-03 04:57:28	97	383.5	-15.7	4.18	4.164	35	32	0.016	3	0	0	0.1
2022-10-03 04:57:48	97	383.5	-15.6	4.181	4.164	35	32	0.017	3	0	0	0.1
2022-10-03 04:58:08	97	383.7	-15.7	4.181	4.165	35	32	0.016	3	0	0	0.1
2022-10-03 04:58:28	97	383.5	-15.6	4.182	4.166	35	32	0.016	3	0	0	0
2022-10-03 04:58:48	97	383.7	-15.6	4.182	4.167	35	32	0.015	3	0	0	0.1
2022-10-03 04:59:08	97	383.7	-15.5	4.184	4.167	35	32	0.017	3	0	0	0
2022-10-03 04:59:28	97	383.7	-15.5	4.184	4.167	35	32	0.017	3	0	0	0
2022-10-03 04:59:48	97	384	-15.5	4.185	4.168	35	32	0.017	3	0	0	0
2022-10-03 05:00:08	97	384	-15.5	4.185	4.168	35	32	0.017	3	0	0	0.1
2022-10-03 05:00:28	97	384	-15.6	4.186	4.169	35	32	0.017	3	0	0	0
2022-10-03 05:00:48	97	384	-15.6	4.186	4.17	35	32	0.016	3	0	0	0
2022-10-03 05:01:08	97	384.2	-15.6	4.188	4.17	35	32	0.018	3	0	0	0
2022-10-03 05:01:28	97	384.2	-15.6	4.188	4.171	35	32	0.017	3	0	0	0
2022-10-03 05:01:48	97	384.2	-15.6	4.188	4.171	35	32	0.017	3	0	0	0.1
2022-10-03 05:02:08	97	384.2	-15.7	4.189	4.172	35	32	0.017	3	0	0	0
2022-10-03 05:02:28	97	384.2	-15.7	4.189	4.173	35	32	0.016	3	0	-1	0.1
2022-10-03 05:02:48	98	384.2	-15.8	4.191	4.173	35	32	0.018	3	1	0	0.1
2022-10-03 05:03:08	98	384.2	-15.7	4.19	4.174	35	32	0.016	3	0	0	0
2022-10-03 05:03:28	98	384.2	-15.7	4.191	4.175	35	32	0.016	3	0	0	0.1
2022-10-03 05:03:48	98	384.5	-15.8	4.191	4.175	35	32	0.016	3	0	0	0
2022-10-03 05:04:08	98	384.7	-15.8	4.193	4.175	35	32	0.018	3	0	0	0.1
2022-10-03 05:04:28	98	384.7	-15.7	4.193	4.176	35	32	0.017	3	0	0	0
2022-10-03 05:04:48	98	384.7	-15.7	4.194	4.177	35	32	0.017	3	0	0	0
2022-10-03 05:05:08	98	384.7	-15.7	4.194	4.178	35	32	0.016	3	0	0	0
2022-10-03 05:05:28	98	384.7	-15.7	4.196	4.177	35	32	0.019	3	0	0	0
2022-10-03 05:05:48	98	385	-15.7	4.196	4.179	35	32	0.017	3	0	0	0
2022-10-03 05:06:08	98	385	-15.7	4.196	4.18	35	32	0.016	3	0	0	0
2022-10-03 05:06:28	98	385.2	-15.7	4.197	4.18	35	32	0.017	3	0	0	0
2022-10-03 05:06:48	98	385.2	-15.7	4.197	4.18	35	32	0.017	3	0	0	0.1
2022-10-03 05:07:08	98	385.2	-15.6	4.198	4.181	35	32	0.017	3	0	0	0
2022-10-03 05:07:28	98	385.2	-15.6	4.199	4.182	35	32	0.017	3	0	0	0.2
2022-10-03 05:07:48	98	385.2	-15.4	4.2	4.182	35	32	0.018	3	0	0	0.1
2022-10-03 05:08:08	98	385.2	-15.3	4.2	4.183	35	32	0.017	3	0	0	0
2022-10-03 05:08:28	98	385.2	-15.3	4.2	4.182	35	32	0.018	3	0	0	0.1
2022-10-03 05:08:48	98	385.2	-15.4	4.2	4.184	35	32	0.016	3	0	0	0.1
2022-10-03 05:09:08	98	385.5	-15.3	4.2	4.184	35	32	0.016	3	0	0	0
2022-10-03 05:09:28	98	385.5	-15.3	4.202	4.185	35	32	0.017	3	0	0	0
2022-10-03 05:09:48	98	385.5	-15.3	4.202	4.186	35	32	0.016	3	0	0	0.1
2022-10-03 05:10:08	98	385.5	-15.4	4.202	4.186	35	32	0.016	3	0	-1	0
2022-10-03 05:10:28	99	385.7	-15.4	4.204	4.186	35	32	0.018	3	1	0	0
2022-10-03 05:10:48	99	385.5	-15.4	4.204	4.188	35	32	0.016	3	0	0	0
2022-10-03 05:11:08	99	385.7	-15.4	4.204	4.188	35	32	0.016	3	0	0	0.1
2022-10-03 05:11:28	99	385.7	-15.5	4.205	4.188	35	32	0.017	3	0	0	0
2022-10-03 05:11:48	99	386	-15.5	4.206	4.189	35	32	0.017	3	0	0	0.1
2022-10-03 05:12:08	99	386	-15.6	4.207	4.19	35	32	0.017	3	0	0	0
2022-10-03 05:12:28	99	386	-15.6	4.207	4.191	35	32	0.016	3	0	0	0
2022-10-03 05:12:48	99	386	-15.6	4.208	4.19	35	32	0.018	3	0	0	0.1
2022-10-03 05:13:08	99	386	-15.5	4.208	4.191	35	32	0.017	3	0	0	0
2022-10-03 05:13:28	99	386.2	-15.5	4.209	4.192	35	32	0.017	3	0	0	0
2022-10-03 05:13:48	99	386.2	-15.5	4.209	4.192	35	32	0.017	3	0	0	0
2022-10-03 05:14:08	99	386.2	-15.5	4.21	4.193	35	32	0.017	3	0	47	3.2
2022-10-03 23:03:38	52	340.8	-12.3	3.71	3.7	32	30	0.01	2	-47	0	4.6
2022-10-03 23:03:58	52	341.8	-16.9	3.721	3.709	32	30	0.012	2	0	0	0.1
2022-10-03 23:04:18	52	341.8	-17	3.722	3.711	32	30	0.011	2	0	0	0.1
2022-10-03 23:04:38	52	341.8	-16.9	3.723	3.712	32	30	0.011	2	0	0	0.2
2022-10-03 23:04:58	52	341.8	-16.7	3.724	3.713	32	30	0.011	2	0	0	0
2022-10-03 23:05:18	52	341.8	-16.7	3.725	3.714	32	30	0.011	2	0	-1	0.2
2022-10-03 23:05:38	53	342.1	-16.5	3.725	3.714	32	30	0.011	2	1	0	0
2022-10-03 23:05:58	53	342.1	-16.5	3.725	3.715	32	30	0.01	2	0	0	0.1
2022-10-03 23:06:18	53	342.1	-16.4	3.726	3.716	32	30	0.01	2	0	0	0.2
2022-10-03 23:06:38	53	342.3	-16.6	3.728	3.716	32	30	0.012	2	0	0	0.1
2022-10-03 23:06:58	53	342.3	-16.5	3.728	3.716	32	30	0.012	2	0	0	0.1
2022-10-03 23:07:18	53	342.3	-16.4	3.728	3.717	32	30	0.011	2	0	0	0.1
2022-10-03 23:07:38	53	342.3	-16.5	3.729	3.717	32	30	0.012	2	0	0	0
2022-10-03 23:07:58	53	342.6	-16.5	3.729	3.718	32	30	0.011	2	0	0	0
2022-10-03 23:08:18	53	342.3	-16.5	3.73	3.719	32	30	0.011	2	0	-1	0
2022-10-03 23:08:38	54	342.6	-16.5	3.73	3.719	32	30	0.011	2	1	0	0.1
2022-10-03 23:08:58	54	342.6	-16.4	3.731	3.72	32	30	0.011	2	0	0	0
2022-10-03 23:09:18	54	342.6	-16.4	3.732	3.72	32	30	0.012	2	0	0	0
2022-10-03 23:09:38	54	342.6	-16.4	3.733	3.721	32	30	0.012	2	0	0	0.2
2022-10-03 23:09:58	54	342.6	-16.2	3.732	3.722	32	30	0.01	2	0	0	0.2
2022-10-03 23:10:18	54	342.8	-16.4	3.733	3.722	32	30	0.011	2	0	0	0.1
2022-10-03 23:10:38	54	342.8	-16.3	3.733	3.722	32	30	0.011	2	0	0	0.1
2022-10-03 23:10:58	54	342.8	-16.4	3.734	3.723	32	30	0.011	2	0	0	0
2022-10-03 23:11:18	54	342.8	-16.4	3.735	3.723	32	30	0.012	2	0	0	0
2022-10-03 23:11:38	54	343.1	-16.4	3.735	3.724	32	30	0.011	2	0	0	0.1
2022-10-03 23:11:58	54	343.1	-16.5	3.735	3.725	32	30	0.01	2	0	0	0
2022-10-03 23:12:18	54	343.1	-16.5	3.736	3.725	32	30	0.011	2	0	0	0
2022-10-03 23:12:38	54	343.1	-16.5	3.737	3.724	32	30	0.013	2	0	0	0
2022-10-03 23:12:58	54	343.1	-16.5	3.737	3.726	32	30	0.011	2	0	0	0.1
2022-10-03 23:13:18	54	343.1	-16.6	3.738	3.726	32	30	0.012	2	0	0	0.1
2022-10-03 23:13:38	54	343.3	-16.5	3.738	3.726	32	30	0.012	2	0	-1	0
2022-10-03 23:13:58	55	343.3	-16.5	3.739	3.728	32	30	0.011	2	1	0	0.1
2022-10-03 23:14:18	55	343.3	-16.6	3.74	3.728	32	30	0.012	2	0	0	0
2022-10-03 23:14:38	55	343.6	-16.6	3.739	3.727	32	30	0.012	2	0	0	0.1
2022-10-03 23:14:58	55	343.6	-16.7	3.741	3.729	32	30	0.012	2	0	0	0.2
2022-10-03 23:15:18	55	343.6	-16.5	3.74	3.729	32	30	0.011	2	0	0	0.1
2022-10-03 23:15:38	55	343.6	-16.4	3.741	3.73	32	30	0.011	2	0	0	0.1
2022-10-03 23:15:58	55	343.6	-16.5	3.742	3.73	32	30	0.012	2	0	0	0.1
2022-10-03 23:16:18	55	343.6	-16.6	3.742	3.73	32	30	0.012	2	0	0	0.1
2022-10-03 23:16:38	55	343.6	-16.7	3.743	3.731	32	30	0.012	2	0	0	0.1
2022-10-03 23:16:58	55	343.6	-16.6	3.744	3.732	32	30	0.012	2	0	0	0
2022-10-03 23:17:18	55	343.6	-16.6	3.744	3.732	32	30	0.012	2	0	0	0.2
2022-10-03 23:17:38	55	343.8	-16.4	3.745	3.732	32	30	0.013	2	0	0	0
2022-10-03 23:17:58	55	343.8	-16.4	3.745	3.733	32	30	0.012	2	0	0	0
2022-10-03 23:18:18	55	343.8	-16.4	3.746	3.734	32	30	0.012	2	0	0	0.2
2022-10-03 23:18:38	55	343.8	-16.2	3.747	3.734	32	30	0.013	2	0	0	0
2022-10-03 23:18:58	55	343.8	-16.2	3.747	3.735	32	30	0.012	2	0	-1	0.1
2022-10-03 23:19:18	56	344.1	-16.3	3.747	3.734	32	30	0.013	2	1	0	0
2022-10-03 23:19:38	56	344.1	-16.3	3.747	3.736	32	30	0.011	2	0	0	0.3
2022-10-03 23:19:58	56	344.3	-16.6	3.748	3.737	32	30	0.011	2	0	0	0.1
2022-10-03 23:20:18	56	344.3	-16.7	3.749	3.736	32	30	0.013	2	0	0	0.2
2022-10-03 23:20:38	56	344.3	-16.9	3.751	3.738	32	30	0.013	2	0	0	0.1
2022-10-03 23:20:58	56	344.3	-16.8	3.751	3.738	32	30	0.013	2	0	0	0
2022-10-03 23:21:18	56	344.3	-16.8	3.751	3.738	32	30	0.013	2	0	0	0
2022-10-03 23:21:38	56	344.3	-16.8	3.752	3.739	32	30	0.013	2	0	0	0
2022-10-03 23:21:58	56	344.3	-16.8	3.752	3.739	32	30	0.013	2	0	0	0
2022-10-03 23:22:18	56	344.6	-16.8	3.752	3.739	32	30	0.013	2	0	0	0.1
2022-10-03 23:22:38	56	344.6	-16.7	3.754	3.741	32	30	0.013	2	0	0	0
2022-10-03 23:22:58	56	344.6	-16.7	3.753	3.741	32	30	0.012	2	0	0	0.1
2022-10-03 23:23:18	56	344.6	-16.6	3.754	3.742	32	30	0.012	2	0	0	0.1
2022-10-03 23:23:38	56	344.6	-16.5	3.754	3.742	32	30	0.012	2	0	-1	0
2022-10-03 23:23:58	57	344.6	-16.5	3.755	3.742	32	30	0.013	2	1	0	0.2
2022-10-03 23:24:18	57	344.6	-16.7	3.755	3.743	32	30	0.012	2	0	0	0
2022-10-03 23:24:38	57	344.8	-16.7	3.756	3.743	32	30	0.013	2	0	0	0
2022-10-03 23:24:58	57	344.8	-16.7	3.757	3.743	32	30	0.014	2	0	0	0.1
2022-10-03 23:25:18	57	344.8	-16.8	3.757	3.744	32	30	0.013	2	0	0	0
2022-10-03 23:25:38	57	345.1	-16.8	3.758	3.745	32	30	0.013	2	0	0	0.2
2022-10-03 23:25:58	57	345.1	-16.6	3.759	3.746	32	30	0.013	2	0	0	0.1
2022-10-03 23:26:18	57	345.1	-16.7	3.759	3.746	32	30	0.013	2	0	0	0
2022-10-03 23:26:38	57	345.1	-16.7	3.759	3.747	32	30	0.012	2	0	0	0.1
2022-10-03 23:26:58	57	345.1	-16.8	3.76	3.747	32	30	0.013	2	0	0	0
2022-10-03 23:27:18	57	345.1	-16.8	3.76	3.747	32	30	0.013	2	0	0	0.1
2022-10-03 23:27:38	57	345.3	-16.9	3.76	3.748	32	30	0.012	2	0	0	0.1
2022-10-03 23:27:58	57	345.3	-16.8	3.762	3.748	32	31	0.014	1	0	0	0.2
2022-10-03 23:28:18	57	345.3	-17	3.762	3.749	32	31	0.013	1	0	0	0.2
2022-10-03 23:28:38	57	345.3	-16.8	3.763	3.75	32	31	0.013	1	0	0	0.1
2022-10-03 23:28:58	57	345.3	-16.9	3.763	3.75	32	31	0.013	1	0	0	0
2022-10-03 23:29:18	57	345.6	-16.9	3.764	3.751	32	31	0.013	1	0	-1	0
2022-10-03 23:29:38	58	345.6	-16.9	3.765	3.752	32	31	0.013	1	1	0	0.1
2022-10-03 23:29:58	58	345.6	-17	3.766	3.752	32	31	0.014	1	0	0	0.2
2022-10-03 23:30:18	58	345.8	-16.8	3.766	3.752	32	31	0.014	1	0	0	0.1
2022-10-03 23:30:38	58	345.8	-16.9	3.766	3.754	32	31	0.012	1	0	0	0.1
2022-10-03 23:30:58	58	345.8	-16.8	3.767	3.754	32	31	0.013	1	0	0	0.2
2022-10-03 23:31:18	58	345.8	-16.6	3.767	3.754	32	31	0.013	1	0	0	0.1
2022-10-03 23:31:38	58	345.8	-16.7	3.768	3.753	32	31	0.015	1	0	0	0
2022-10-03 23:31:58	58	345.8	-16.7	3.767	3.755	32	31	0.012	1	0	0	0.3
2022-10-03 23:32:18	58	346.1	-17	3.769	3.756	32	31	0.013	1	0	0	0.1
2022-10-03 23:32:38	58	346.1	-16.9	3.77	3.756	32	31	0.014	1	0	0	0.2
2022-10-03 23:32:58	58	346.1	-17.1	3.77	3.757	32	31	0.013	1	0	0	0.2
2022-10-03 23:33:18	58	346.1	-16.9	3.771	3.758	32	31	0.013	1	0	0	0.1
2022-10-03 23:33:38	58	346.3	-17	3.772	3.758	32	31	0.014	1	0	0	0.1
2022-10-03 23:33:58	58	346.3	-16.9	3.772	3.758	32	31	0.014	1	0	0	0
2022-10-03 23:34:18	58	346.3	-16.9	3.772	3.759	32	31	0.013	1	0	0	0.1
2022-10-03 23:34:38	58	346.3	-16.8	3.773	3.76	32	31	0.013	1	0	0	0
2022-10-03 23:34:58	58	346.3	-16.8	3.774	3.76	32	31	0.014	1	0	0	0.1
2022-10-03 23:35:18	58	346.6	-16.7	3.774	3.76	32	31	0.014	1	0	0	0
2022-10-03 23:35:38	58	346.3	-16.7	3.775	3.761	32	31	0.014	1	0	-1	0.3
2022-10-03 23:35:58	59	346.6	-16.4	3.776	3.762	32	31	0.014	1	1	0	0.1
2022-10-03 23:36:18	59	346.6	-16.5	3.776	3.763	32	31	0.013	1	0	0	0.1
2022-10-03 23:36:38	59	346.6	-16.4	3.776	3.762	32	31	0.014	1	0	0	0
2022-10-03 23:36:58	59	346.6	-16.4	3.777	3.763	32	31	0.014	1	0	0	0
2022-10-03 23:37:18	59	346.6	-16.4	3.777	3.763	32	31	0.014	1	0	0	0
2022-10-03 23:37:38	59	346.8	-16.4	3.779	3.764	32	31	0.015	1	0	0	0.1
2022-10-03 23:37:58	59	346.8	-16.5	3.778	3.765	32	31	0.013	1	0	0	0.1
2022-10-03 23:38:18	59	346.8	-16.6	3.779	3.765	32	31	0.014	1	0	0	0
2022-10-03 23:38:38	59	347.1	-16.6	3.78	3.765	32	31	0.015	1	0	0	0.1
2022-10-03 23:38:58	59	347.1	-16.5	3.78	3.767	32	31	0.013	1	0	0	0.2
2022-10-03 23:39:18	59	347.1	-16.7	3.781	3.768	32	31	0.013	1	0	0	0
2022-10-03 23:39:38	59	347.1	-16.7	3.781	3.767	32	31	0.014	1	0	0	0
2022-10-03 23:39:58	59	347.1	-16.7	3.782	3.768	32	31	0.014	1	0	0	0
2022-10-03 23:40:18	59	347.1	-16.7	3.782	3.769	32	31	0.013	1	0	0	0
2022-10-03 23:40:38	59	347.3	-16.7	3.783	3.77	32	31	0.013	1	0	0	0.1
2022-10-03 23:40:58	59	347.3	-16.8	3.784	3.77	32	31	0.014	1	0	0	0
2022-10-03 23:41:18	59	347.3	-16.8	3.785	3.77	32	31	0.015	1	0	0	0
2022-10-03 23:41:38	59	347.3	-16.8	3.785	3.771	32	31	0.014	1	0	0	0.1
2022-10-03 23:41:58	59	347.3	-16.9	3.786	3.771	32	31	0.015	1	0	0	0
2022-10-03 23:42:18	59	347.3	-16.9	3.787	3.773	32	31	0.014	1	0	-1	0.1
2022-10-03 23:42:38	60	347.6	-17	3.787	3.773	32	31	0.014	1	1	0	0
2022-10-03 23:42:58	60	347.6	-17	3.788	3.773	32	31	0.015	1	0	0	0.1
2022-10-03 23:43:18	60	347.8	-17.1	3.789	3.774	32	31	0.015	1	0	0	0.1
2022-10-03 23:43:38	60	347.8	-17	3.789	3.775	32	31	0.014	1	0	0	0.1
2022-10-03 23:43:58	60	347.8	-16.9	3.79	3.775	32	31	0.015	1	0	0	0.1
2022-10-03 23:44:18	60	347.8	-17	3.79	3.776	32	31	0.014	1	0	0	0
2022-10-03 23:44:38	60	347.8	-17	3.791	3.777	32	31	0.014	1	0	0	0
2022-10-03 23:44:58	60	347.8	-17	3.791	3.777	32	31	0.014	1	0	0	0.2
2022-10-03 23:45:18	60	348.1	-16.8	3.792	3.778	32	31	0.014	1	0	0	0.1
2022-10-03 23:45:38	60	347.8	-16.9	3.793	3.778	32	31	0.015	1	0	0	0.1
2022-10-03 23:45:58	60	348.1	-16.8	3.794	3.779	32	31	0.015	1	0	0	0
2022-10-03 23:46:18	60	348.1	-16.8	3.794	3.78	32	31	0.014	1	0	0	0
2022-10-03 23:46:38	60	348.1	-16.8	3.795	3.78	32	31	0.015	1	0	0	0.2
2022-10-03 23:46:58	60	348.1	-16.6	3.795	3.78	32	31	0.015	1	0	0	0
2022-10-03 23:47:18	60	348.3	-16.6	3.796	3.781	32	31	0.015	1	0	0	0.2
2022-10-03 23:47:38	60	348.3	-16.8	3.797	3.782	32	31	0.015	1	0	0	0
2022-10-03 23:47:58	60	348.3	-16.8	3.797	3.783	32	31	0.014	1	0	0	0
2022-10-03 23:48:18	60	348.6	-16.8	3.798	3.783	32	31	0.015	1	0	0	0
2022-10-03 23:48:38	60	348.6	-16.8	3.799	3.784	32	31	0.015	1	0	-1	0
2022-10-03 23:48:58	61	348.6	-16.8	3.799	3.784	32	31	0.015	1	1	0	0.1
2022-10-03 23:49:18	61	348.6	-16.9	3.799	3.785	32	31	0.014	1	0	0	0.1
2022-10-03 23:49:38	61	348.6	-16.8	3.8	3.786	32	31	0.014	1	0	0	0.1
2022-10-03 23:49:58	61	348.8	-16.9	3.801	3.786	32	31	0.015	1	0	0	0.1
2022-10-03 23:50:18	61	348.8	-16.8	3.802	3.786	32	31	0.016	1	0	0	0.1
2022-10-03 23:50:38	61	348.8	-16.9	3.802	3.787	32	31	0.015	1	0	0	0.2
2022-10-03 23:50:58	61	348.8	-16.7	3.803	3.788	32	31	0.015	1	0	0	0.2
2022-10-03 23:51:18	61	349.1	-16.9	3.804	3.789	32	31	0.015	1	0	0	0
2022-10-03 23:51:38	61	349.1	-16.9	3.805	3.789	32	31	0.016	1	0	0	0.1
2022-10-03 23:51:58	61	349.1	-17	3.804	3.79	32	31	0.014	1	0	0	0.2
2022-10-03 23:52:18	61	349.3	-17.2	3.806	3.791	32	31	0.015	1	0	0	0.2
2022-10-03 23:52:38	61	349.1	-17	3.807	3.791	32	31	0.016	1	0	0	0
2022-10-03 23:52:58	61	349.3	-17	3.807	3.792	32	31	0.015	1	0	0	0
2022-10-03 23:53:18	61	349.3	-17	3.808	3.792	32	31	0.016	1	0	0	0.1
2022-10-03 23:53:38	61	349.3	-17.1	3.809	3.794	32	31	0.015	1	0	0	0
2022-10-03 23:53:58	61	349.3	-17.1	3.809	3.794	32	31	0.015	1	0	0	0.1
2022-10-03 23:54:18	61	349.6	-17	3.81	3.794	32	31	0.016	1	0	0	0.1
2022-10-03 23:54:38	61	349.8	-17.1	3.81	3.795	32	31	0.015	1	0	0	0.1
2022-10-03 23:54:58	61	349.8	-17	3.811	3.796	32	31	0.015	1	0	0	0.2
2022-10-03 23:55:18	61	349.8	-16.8	3.812	3.796	32	31	0.016	1	0	-1	0
2022-10-03 23:55:38	62	349.8	-16.8	3.813	3.796	32	31	0.017	1	1	0	0.1
2022-10-03 23:55:58	62	349.8	-16.9	3.813	3.797	32	31	0.016	1	0	0	0.1
2022-10-03 23:56:18	62	349.8	-16.8	3.814	3.798	32	31	0.016	1	0	0	0.1
2022-10-03 23:56:38	62	350.1	-16.9	3.815	3.799	32	31	0.016	1	0	0	0.1
2022-10-03 23:56:58	62	350.1	-16.8	3.816	3.8	33	31	0.016	2	0	0	0.1
2022-10-03 23:57:18	62	350.1	-16.9	3.816	3.8	32	31	0.016	1	0	0	0.1
2022-10-03 23:57:38	62	350.1	-16.8	3.817	3.801	33	31	0.016	2	0	0	0.3
2022-10-03 23:57:58	62	350.1	-17.1	3.818	3.802	33	31	0.016	2	0	0	0
2022-10-03 23:58:18	62	350.3	-17.1	3.818	3.802	33	31	0.016	2	0	0	0.1
2022-10-03 23:58:38	62	350.3	-17	3.819	3.803	33	31	0.016	2	0	0	0
2022-10-03 23:58:58	62	350.3	-17	3.819	3.803	33	31	0.016	2	0	0	0.2
2022-10-03 23:59:18	62	350.6	-17.2	3.82	3.804	33	31	0.016	2	0	0	0
2022-10-03 23:59:38	62	350.6	-17.2	3.821	3.805	33	31	0.016	2	0	0	0
2022-10-03 23:59:58	62	350.6	-17.2	3.822	3.805	33	31	0.017	2	0	0	0
2022-10-04 00:00:18	62	350.6	-17.2	3.823	3.806	33	31	0.017	2	0	0	0.1
2022-10-04 00:00:38	62	350.8	-17.1	3.824	3.807	33	31	0.017	2	0	0	0
2022-10-04 00:00:58	62	350.8	-17.1	3.825	3.807	33	31	0.018	2	0	0	0
2022-10-04 00:01:18	62	350.8	-17.1	3.825	3.808	33	31	0.017	2	0	-1	0
2022-10-04 00:01:38	63	350.8	-17.1	3.825	3.809	33	31	0.016	2	1	0	0
2022-10-04 00:01:58	63	350.8	-17.1	3.827	3.81	33	31	0.017	2	0	0	0
2022-10-04 00:02:18	63	351.1	-17.1	3.827	3.81	33	31	0.017	2	0	0	0.1
2022-10-04 00:02:38	63	351.1	-17.2	3.828	3.811	33	31	0.017	2	0	0	0.3
2022-10-04 00:02:58	63	351.4	-16.9	3.829	3.811	33	31	0.018	2	0	0	0.1
2022-10-04 00:03:18	63	351.4	-17	3.83	3.812	33	31	0.018	2	0	0	0.1
2022-10-04 00:03:38	63	351.4	-16.9	3.83	3.813	33	31	0.017	2	0	0	0.1
2022-10-04 00:03:58	63	351.4	-16.8	3.831	3.814	33	31	0.017	2	0	0	0
2022-10-04 00:04:18	63	351.4	-16.8	3.831	3.814	33	31	0.017	2	0	0	0
2022-10-04 00:04:38	63	351.6	-16.8	3.832	3.815	33	31	0.017	2	0	0	0
2022-10-04 00:04:58	63	351.6	-16.8	3.833	3.816	33	31	0.017	2	0	0	0.1
2022-10-04 00:05:18	63	351.6	-16.9	3.833	3.816	33	31	0.017	2	0	0	0.1
2022-10-04 00:05:38	63	351.6	-16.8	3.835	3.817	33	31	0.018	2	0	0	0.1
2022-10-04 00:05:58	63	351.6	-16.9	3.835	3.818	33	31	0.017	2	0	-1	0.1
2022-10-04 00:06:18	64	351.9	-16.8	3.836	3.819	33	31	0.017	2	1	0	0
2022-10-04 00:06:38	64	351.9	-16.8	3.837	3.819	33	31	0.018	2	0	0	0.1
2022-10-04 00:06:58	64	352.1	-16.9	3.838	3.819	33	31	0.019	2	0	0	0.1
2022-10-04 00:07:18	64	352.1	-16.8	3.838	3.82	33	31	0.018	2	0	0	0
2022-10-04 00:07:38	64	352.1	-16.8	3.839	3.821	33	31	0.018	2	0	0	0
2022-10-04 00:07:58	64	352.1	-16.8	3.84	3.822	33	31	0.018	2	0	0	0.1
2022-10-04 00:08:18	64	352.4	-16.7	3.841	3.823	33	31	0.018	2	0	0	0.2
2022-10-04 00:08:38	64	352.4	-16.9	3.841	3.823	33	31	0.018	2	0	0	0
2022-10-04 00:08:58	64	352.6	-16.9	3.842	3.825	33	31	0.017	2	0	0	0
2022-10-04 00:09:18	64	352.6	-16.9	3.843	3.825	33	31	0.018	2	0	0	0.1
2022-10-04 00:09:38	64	352.6	-17	3.844	3.826	33	31	0.018	2	0	0	0.2
2022-10-04 00:09:58	64	352.6	-16.8	3.845	3.826	33	31	0.019	2	0	0	0
2022-10-04 00:10:18	64	352.6	-16.8	3.845	3.827	33	31	0.018	2	0	0	0.1
2022-10-04 00:10:38	64	352.9	-16.9	3.846	3.828	33	31	0.018	2	0	0	0
2022-10-04 00:10:58	64	352.9	-16.9	3.847	3.828	33	31	0.019	2	0	-1	0
2022-10-04 00:11:18	65	352.9	-16.9	3.848	3.829	33	31	0.019	2	1	0	0
2022-10-04 00:11:38	65	352.9	-16.9	3.849	3.83	33	31	0.019	2	0	0	0
2022-10-04 00:11:58	65	353.1	-16.9	3.849	3.831	33	31	0.018	2	0	0	0.2
2022-10-04 00:12:18	65	353.1	-17.1	3.85	3.832	33	31	0.018	2	0	0	0
2022-10-04 00:12:38	65	353.1	-17.1	3.851	3.833	33	31	0.018	2	0	0	0.1
2022-10-04 00:12:58	65	353.4	-17	3.852	3.833	33	31	0.019	2	0	0	0.2
2022-10-04 00:13:18	65	353.4	-16.8	3.852	3.834	33	31	0.018	2	0	0	0.1
2022-10-04 00:13:38	65	353.4	-16.9	3.852	3.834	33	31	0.018	2	0	0	0
2022-10-04 00:13:58	65	353.4	-16.9	3.853	3.835	33	31	0.018	2	0	0	0.1
2022-10-04 00:14:18	65	353.6	-16.8	3.855	3.836	33	31	0.019	2	0	0	0
2022-10-04 00:14:38	65	353.6	-16.8	3.855	3.837	33	31	0.018	2	0	0	0
2022-10-04 00:14:58	65	353.6	-16.8	3.856	3.837	33	31	0.019	2	0	0	0.1
2022-10-04 00:15:18	65	353.6	-16.7	3.856	3.839	33	31	0.017	2	0	0	0
2022-10-04 00:15:38	65	353.6	-16.7	3.858	3.84	33	31	0.018	2	0	0	0.1
2022-10-04 00:15:58	65	353.6	-16.6	3.858	3.84	33	31	0.018	2	0	0	0
2022-10-04 00:16:18	65	353.9	-16.6	3.859	3.841	33	31	0.018	2	0	-1	0.1
2022-10-04 00:16:38	66	354.1	-16.7	3.86	3.841	33	31	0.019	2	1	0	0
2022-10-04 00:16:58	66	354.1	-16.7	3.86	3.842	33	31	0.018	2	0	0	0
2022-10-04 00:17:18	66	354.1	-16.7	3.861	3.842	33	31	0.019	2	0	0	0.2
2022-10-04 00:17:38	66	354.1	-16.5	3.861	3.844	33	31	0.017	2	0	0	0.1
2022-10-04 00:17:58	66	354.1	-16.6	3.863	3.844	33	31	0.019	2	0	0	0
2022-10-04 00:18:18	66	354.4	-16.6	3.863	3.845	33	31	0.018	2	0	0	0.1
2022-10-04 00:18:38	66	354.4	-16.7	3.864	3.846	33	31	0.018	2	0	0	0.1
2022-10-04 00:18:58	66	354.4	-16.8	3.864	3.847	33	31	0.017	2	0	0	0
2022-10-04 00:19:18	66	354.4	-16.8	3.865	3.848	33	31	0.017	2	0	0	0
2022-10-04 00:19:38	66	354.6	-16.8	3.866	3.848	33	31	0.018	2	0	0	0.2
2022-10-04 00:19:58	66	354.6	-16.6	3.867	3.849	33	31	0.018	2	0	0	0.1
2022-10-04 00:20:18	66	354.6	-16.7	3.868	3.85	33	31	0.018	2	0	0	0
2022-10-04 00:20:38	66	354.9	-16.7	3.868	3.851	33	31	0.017	2	0	0	0.1
2022-10-04 00:20:58	66	354.9	-16.8	3.869	3.852	33	31	0.017	2	0	0	0
2022-10-04 00:21:18	66	355.1	-16.8	3.87	3.852	33	31	0.018	2	0	-1	0.1
2022-10-04 00:21:38	67	354.9	-16.9	3.871	3.853	33	31	0.018	2	1	0	0
2022-10-04 00:21:58	67	355.1	-16.9	3.872	3.854	33	31	0.018	2	0	0	0
2022-10-04 00:22:18	67	355.4	-16.9	3.872	3.854	33	31	0.018	2	0	0	0.1
2022-10-04 00:22:38	67	355.4	-16.8	3.873	3.855	33	31	0.018	2	0	0	0
2022-10-04 00:22:58	67	355.4	-16.8	3.874	3.856	33	31	0.018	2	0	0	0.1
2022-10-04 00:23:18	67	355.4	-16.7	3.874	3.856	33	31	0.018	2	0	0	0
2022-10-04 00:23:38	67	355.4	-16.7	3.874	3.857	33	31	0.017	2	0	0	0
2022-10-04 00:23:58	67	355.6	-16.7	3.875	3.858	33	31	0.017	2	0	0	0
2022-10-04 00:24:18	67	355.6	-16.7	3.876	3.859	33	31	0.017	2	0	0	0
2022-10-04 00:24:38	67	355.6	-16.7	3.877	3.859	33	31	0.018	2	0	0	0
2022-10-04 00:24:58	67	355.6	-16.7	3.878	3.861	33	31	0.017	2	0	0	0.1
2022-10-04 00:25:18	67	355.9	-16.8	3.878	3.861	33	31	0.017	2	0	0	0.1
2022-10-04 00:25:38	67	355.9	-16.7	3.879	3.862	33	31	0.017	2	0	0	0.1
2022-10-04 00:25:58	67	355.9	-16.8	3.88	3.862	33	31	0.018	2	0	0	0
2022-10-04 00:26:18	67	355.9	-16.8	3.881	3.863	33	31	0.018	2	0	0	0
2022-10-04 00:26:38	67	356.1	-16.8	3.881	3.864	33	31	0.017	2	0	-1	0.1
2022-10-04 00:26:58	68	356.1	-16.7	3.882	3.865	33	31	0.017	2	1	0	0
2022-10-04 00:27:18	68	356.1	-16.7	3.883	3.866	33	31	0.017	2	0	0	0.1
2022-10-04 00:27:38	68	356.4	-16.8	3.884	3.866	33	31	0.018	2	0	0	0.1
2022-10-04 00:27:58	68	356.4	-16.7	3.885	3.867	33	31	0.018	2	0	0	0
2022-10-04 00:28:18	68	356.4	-16.7	3.885	3.867	33	31	0.018	2	0	0	0.1
2022-10-04 00:28:38	68	356.4	-16.8	3.886	3.868	33	31	0.018	2	0	0	0
2022-10-04 00:28:58	68	356.4	-16.8	3.886	3.869	33	31	0.017	2	0	0	0
2022-10-04 00:29:18	68	356.6	-16.8	3.887	3.87	33	31	0.017	2	0	0	0.1
2022-10-04 00:29:38	68	356.6	-16.7	3.888	3.871	33	31	0.017	2	0	0	0.1
2022-10-04 00:29:58	68	356.9	-16.6	3.889	3.871	33	31	0.018	2	0	0	0.1
2022-10-04 00:30:18	68	356.9	-16.7	3.889	3.872	33	31	0.017	2	0	0	0
2022-10-04 00:30:38	68	356.9	-16.7	3.89	3.873	33	31	0.017	2	0	0	0
2022-10-04 00:30:58	68	356.9	-16.7	3.89	3.873	33	31	0.017	2	0	0	0
2022-10-04 00:31:18	68	356.9	-16.7	3.892	3.874	33	31	0.018	2	0	0	0
2022-10-04 00:31:38	68	357.1	-16.7	3.892	3.875	33	31	0.017	2	0	-1	0.1
2022-10-04 00:31:58	69	357.1	-16.6	3.893	3.875	33	31	0.018	2	1	0	0
2022-10-04 00:32:18	69	357.1	-16.6	3.894	3.876	33	31	0.018	2	0	0	0.1
2022-10-04 00:32:38	69	357.1	-16.7	3.895	3.877	33	31	0.018	2	0	0	0
2022-10-04 00:32:58	69	357.4	-16.7	3.895	3.878	33	31	0.017	2	0	0	0.1
2022-10-04 00:33:18	69	357.4	-16.6	3.894	3.878	33	31	0.016	2	0	0	0.1
2022-10-04 00:33:38	69	357.4	-16.7	3.895	3.879	33	31	0.016	2	0	0	0.1
2022-10-04 00:33:58	69	357.4	-16.6	3.897	3.879	33	31	0.018	2	0	0	0.1
2022-10-04 00:34:18	69	357.6	-16.7	3.897	3.881	33	31	0.016	2	0	0	0
2022-10-04 00:34:38	69	357.6	-16.7	3.898	3.881	33	31	0.017	2	0	0	0
2022-10-04 00:34:58	69	357.6	-16.7	3.899	3.882	33	31	0.017	2	0	0	0.1
2022-10-04 00:35:18	69	357.6	-16.6	3.9	3.882	33	31	0.018	2	0	0	0
2022-10-04 00:35:38	69	357.6	-16.6	3.9	3.883	33	31	0.017	2	0	0	0
2022-10-04 00:35:58	69	357.9	-16.6	3.901	3.884	33	31	0.017	2	0	-1	0.1
2022-10-04 00:36:18	70	357.9	-16.7	3.901	3.885	33	31	0.016	2	1	0	0.1
2022-10-04 00:36:38	70	358.1	-16.8	3.902	3.886	33	31	0.016	2	0	0	0
2022-10-04 00:36:58	70	358.1	-16.8	3.903	3.886	33	31	0.017	2	0	0	0.1
2022-10-04 00:37:18	70	358.1	-16.7	3.904	3.887	33	31	0.017	2	0	0	0.1
2022-10-04 00:37:38	70	358.1	-16.8	3.904	3.887	33	31	0.017	2	0	0	0
2022-10-04 00:37:58	70	358.1	-16.8	3.906	3.888	33	31	0.018	2	0	0	0.1
2022-10-04 00:38:18	70	358.4	-16.7	3.907	3.889	33	31	0.018	2	0	0	0.1
2022-10-04 00:38:38	70	358.4	-16.8	3.907	3.89	33	31	0.017	2	0	0	0
2022-10-04 00:38:58	70	358.4	-16.8	3.907	3.891	33	32	0.016	1	0	0	0
2022-10-04 00:39:18	70	358.6	-16.8	3.908	3.891	33	31	0.017	2	0	0	0
2022-10-04 00:39:38	70	358.6	-16.8	3.908	3.892	33	31	0.016	2	0	0	0.1
2022-10-04 00:39:58	70	358.6	-16.7	3.909	3.893	33	31	0.016	2	0	0	0.1
2022-10-04 00:40:18	70	358.6	-16.6	3.911	3.893	33	32	0.018	1	0	-1	0
2022-10-04 00:40:38	71	358.9	-16.6	3.912	3.894	33	32	0.018	1	1	0	0
2022-10-04 00:40:58	71	358.9	-16.6	3.911	3.894	33	31	0.017	2	0	0	0
2022-10-04 00:41:18	71	358.9	-16.6	3.913	3.896	33	32	0.017	1	0	0	0
2022-10-04 00:41:38	71	358.9	-16.6	3.913	3.896	33	32	0.017	1	0	0	0.1
2022-10-04 00:41:58	71	359.1	-16.5	3.913	3.896	33	32	0.017	1	0	0	0.1
2022-10-04 00:42:18	71	359.1	-16.4	3.914	3.897	33	32	0.017	1	0	0	0.1
2022-10-04 00:42:38	71	359.1	-16.5	3.915	3.898	33	31	0.017	2	0	0	0.1
2022-10-04 00:42:58	71	359.1	-16.4	3.915	3.899	33	32	0.016	1	0	0	0
2022-10-04 00:43:18	71	359.1	-16.4	3.916	3.899	33	32	0.017	1	0	0	0.1
2022-10-04 00:43:38	71	359.4	-16.3	3.917	3.9	33	32	0.017	1	0	0	0.1
2022-10-04 00:43:58	71	359.4	-16.2	3.918	3.9	33	32	0.018	1	0	0	0
2022-10-04 00:44:18	71	359.4	-16.2	3.918	3.901	33	32	0.017	1	0	0	0
2022-10-04 00:44:38	71	359.6	-16.2	3.918	3.901	33	32	0.017	1	0	0	0
2022-10-04 00:44:58	71	359.6	-16.2	3.92	3.902	33	32	0.018	1	0	0	0.1
2022-10-04 00:45:18	71	359.6	-16.3	3.92	3.903	33	32	0.017	1	0	-1	0
2022-10-04 00:45:38	72	359.6	-16.3	3.92	3.904	33	32	0.016	1	1	0	0
2022-10-04 00:45:58	72	359.6	-16.3	3.922	3.904	33	32	0.018	1	0	0	0.1
2022-10-04 00:46:18	72	359.9	-16.4	3.923	3.905	33	32	0.018	1	0	0	0
2022-10-04 00:46:38	72	359.9	-16.4	3.923	3.906	33	32	0.017	1	0	0	0.1
2022-10-04 00:46:58	72	359.9	-16.3	3.923	3.907	33	32	0.016	1	0	0	0
2022-10-04 00:47:18	72	359.9	-16.3	3.924	3.907	33	32	0.017	1	0	0	0
2022-10-04 00:47:38	72	360.1	-16.3	3.924	3.908	33	32	0.016	1	0	0	0.1
2022-10-04 00:47:58	72	359.9	-16.2	3.925	3.908	33	32	0.017	1	0	0	0.1
2022-10-04 00:48:18	72	360.1	-16.3	3.926	3.909	33	32	0.017	1	0	0	0
2022-10-04 00:48:38	72	360.1	-16.3	3.927	3.91	33	32	0.017	1	0	0	0.1
2022-10-04 00:48:58	72	360.4	-16.4	3.927	3.91	33	32	0.017	1	0	0	0.1
2022-10-04 00:49:18	72	360.4	-16.3	3.928	3.912	33	32	0.016	1	0	0	0
2022-10-04 00:49:38	72	360.4	-16.3	3.928	3.912	33	32	0.016	1	0	0	0
2022-10-04 00:49:58	72	360.4	-16.3	3.929	3.912	33	32	0.017	1	0	-1	0.1
2022-10-04 00:50:18	73	360.4	-16.4	3.93	3.913	33	32	0.017	1	1	0	0.1
2022-10-04 00:50:38	73	360.6	-16.3	3.931	3.914	33	32	0.017	1	0	0	0.1
2022-10-04 00:50:58	73	360.6	-16.4	3.931	3.915	33	32	0.016	1	0	0	0
2022-10-04 00:51:18	73	360.6	-16.4	3.932	3.915	33	32	0.017	1	0	0	0
2022-10-04 00:51:38	73	360.6	-16.4	3.933	3.916	33	32	0.017	1	0	0	0
2022-10-04 00:51:58	73	360.9	-16.4	3.933	3.917	33	32	0.016	1	0	0	0.1
2022-10-04 00:52:18	73	360.9	-16.5	3.934	3.918	33	32	0.016	1	0	0	0.1
2022-10-04 00:52:38	73	361.1	-16.4	3.935	3.918	33	32	0.017	1	0	0	0.1
2022-10-04 00:52:58	73	361.1	-16.5	3.935	3.918	33	32	0.017	1	0	0	0
2022-10-04 00:53:18	73	361.1	-16.5	3.935	3.92	33	32	0.015	1	0	0	0
2022-10-04 00:53:38	73	361.1	-16.5	3.937	3.92	33	32	0.017	1	0	0	0
2022-10-04 00:53:58	73	361.1	-16.5	3.937	3.921	33	32	0.016	1	0	-1	0.1
2022-10-04 00:54:18	74	361.4	-16.6	3.937	3.921	33	32	0.016	1	1	0	0
2022-10-04 00:54:38	74	361.4	-16.6	3.939	3.922	33	32	0.017	1	0	0	0
2022-10-04 00:54:58	74	361.4	-16.6	3.939	3.923	33	32	0.016	1	0	0	0
2022-10-04 00:55:18	74	361.6	-16.6	3.94	3.923	33	32	0.017	1	0	0	0
2022-10-04 00:55:38	74	361.6	-16.6	3.941	3.925	33	32	0.016	1	0	0	0.1
2022-10-04 00:55:58	74	361.6	-16.7	3.941	3.925	33	32	0.016	1	0	0	0
2022-10-04 00:56:18	74	361.6	-16.7	3.942	3.925	33	32	0.017	1	0	0	0
2022-10-04 00:56:38	74	361.6	-16.7	3.942	3.926	33	32	0.016	1	0	0	0
2022-10-04 00:56:58	74	361.9	-16.7	3.943	3.927	33	32	0.016	1	0	0	0
2022-10-04 00:57:18	74	361.9	-16.7	3.944	3.928	33	32	0.016	1	0	0	0
2022-10-04 00:57:38	74	361.9	-16.7	3.945	3.929	33	32	0.016	1	0	0	0.1
2022-10-04 00:57:58	74	361.9	-16.6	3.945	3.929	33	32	0.016	1	0	0	0
2022-10-04 00:58:18	74	361.9	-16.6	3.946	3.93	33	32	0.016	1	0	0	0
2022-10-04 00:58:38	74	362.4	-16.6	3.946	3.93	33	32	0.016	1	0	0	0
2022-10-04 00:58:58	74	362.1	-16.6	3.947	3.932	33	32	0.015	1	0	-1	0.1
2022-10-04 00:59:18	75	362.4	-16.7	3.948	3.931	33	32	0.017	1	1	0	0.2
2022-10-04 00:59:38	75	362.4	-16.5	3.948	3.932	33	32	0.016	1	0	0	0
2022-10-04 00:59:58	75	362.4	-16.5	3.95	3.933	33	32	0.017	1	0	0	0
2022-10-04 01:00:18	75	362.4	-16.5	3.95	3.934	33	32	0.016	1	0	0	0.2
2022-10-04 01:00:38	75	362.4	-16.3	3.95	3.934	33	32	0.016	1	0	0	0
2022-10-04 01:00:58	75	362.6	-16.3	3.951	3.935	33	32	0.016	1	0	0	0
2022-10-04 01:01:18	75	362.6	-16.3	3.952	3.935	33	32	0.017	1	0	0	0
2022-10-04 01:01:38	75	362.6	-16.3	3.951	3.936	33	32	0.015	1	0	0	0
2022-10-04 01:01:58	75	362.6	-16.3	3.953	3.937	33	32	0.016	1	0	0	0.1
2022-10-04 01:02:18	75	362.6	-16.2	3.953	3.938	33	32	0.015	1	0	0	0
2022-10-04 01:02:38	75	362.6	-16.2	3.954	3.938	33	32	0.016	1	0	0	0.1
2022-10-04 01:02:58	75	362.6	-16.3	3.955	3.939	33	32	0.016	1	0	0	0.1
2022-10-04 01:03:18	75	362.9	-16.2	3.955	3.938	33	32	0.017	1	0	0	0
2022-10-04 01:03:38	75	362.9	-16.2	3.956	3.94	33	32	0.016	1	0	0	0
2022-10-04 01:03:58	75	363.1	-16.2	3.957	3.941	33	32	0.016	1	0	-1	0
2022-10-04 01:04:18	76	363.1	-16.2	3.957	3.941	33	32	0.016	1	1	0	0
2022-10-04 01:04:38	76	363.1	-16.2	3.958	3.942	33	32	0.016	1	0	0	0.1
2022-10-04 01:04:58	76	363.1	-16.3	3.958	3.942	33	32	0.016	1	0	0	0
2022-10-04 01:05:18	76	363.1	-16.3	3.96	3.943	33	32	0.017	1	0	0	0
2022-10-04 01:05:38	76	363.1	-16.3	3.961	3.943	33	32	0.018	1	0	0	0.1
2022-10-04 01:05:58	76	363.4	-16.4	3.96	3.944	33	32	0.016	1	0	0	0.1
2022-10-04 01:06:18	76	363.4	-16.3	3.961	3.945	33	32	0.016	1	0	0	0.2
2022-10-04 01:06:38	76	363.4	-16.5	3.962	3.945	33	32	0.017	1	0	0	0.1
2022-10-04 01:06:58	76	363.4	-16.4	3.962	3.946	33	32	0.016	1	0	0	0
2022-10-04 01:07:18	76	363.4	-16.4	3.963	3.947	33	32	0.016	1	0	0	0.1
2022-10-04 01:07:38	76	363.6	-16.3	3.964	3.948	33	32	0.016	1	0	0	0
2022-10-04 01:07:58	76	363.6	-16.3	3.964	3.948	33	32	0.016	1	0	0	0
2022-10-04 01:08:18	76	363.9	-16.3	3.964	3.949	33	32	0.015	1	0	0	0
2022-10-04 01:08:38	76	363.9	-16.3	3.966	3.949	33	32	0.017	1	0	-1	0
2022-10-04 01:08:58	77	363.9	-16.3	3.967	3.95	33	32	0.017	1	1	0	0
2022-10-04 01:09:18	77	363.9	-16.3	3.966	3.95	33	32	0.016	1	0	0	0
2022-10-04 01:09:38	77	363.9	-16.3	3.967	3.952	33	32	0.015	1	0	0	0.1
2022-10-04 01:09:58	77	363.9	-16.2	3.967	3.952	33	32	0.015	1	0	0	0
2022-10-04 01:10:18	77	364.2	-16.2	3.969	3.953	33	32	0.016	1	0	0	0.1
2022-10-04 01:10:38	77	364.2	-16.1	3.969	3.954	33	32	0.015	1	0	0	0.1
2022-10-04 01:10:58	77	364.2	-16.2	3.969	3.954	33	32	0.015	1	0	0	0
2022-10-04 01:11:18	77	364.4	-16.2	3.971	3.954	33	32	0.017	1	0	0	0.1
2022-10-04 01:11:38	77	364.4	-16.1	3.971	3.955	33	31	0.016	2	0	0	0
2022-10-04 01:11:58	77	364.4	-16.1	3.971	3.955	33	32	0.016	1	0	0	0.1
2022-10-04 01:12:18	77	364.4	-16	3.972	3.956	33	32	0.016	1	0	0	0
2022-10-04 01:12:38	77	364.4	-16	3.972	3.957	33	32	0.015	1	0	0	0
2022-10-04 01:12:58	77	364.7	-16	3.973	3.957	33	32	0.016	1	0	0	0
2022-10-04 01:13:18	77	364.7	-16	3.974	3.958	33	32	0.016	1	0	-1	0.1
2022-10-04 01:13:38	78	364.7	-16.1	3.975	3.958	33	32	0.017	1	1	0	0.1
2022-10-04 01:13:58	78	364.7	-16	3.976	3.959	33	32	0.017	1	0	0	0.1
2022-10-04 01:14:18	78	364.7	-16.1	3.975	3.959	33	32	0.016	1	0	0	0.1
2022-10-04 01:14:38	78	364.9	-16.2	3.976	3.961	33	32	0.015	1	0	0	0.1
2022-10-04 01:14:58	78	364.9	-16.1	3.977	3.961	33	31	0.016	2	0	0	0
2022-10-04 01:15:18	78	364.9	-16.1	3.978	3.961	33	31	0.017	2	0	0	0.1
2022-10-04 01:15:38	78	365.2	-16.2	3.978	3.962	33	31	0.016	2	0	0	0.1
2022-10-04 01:15:58	78	365.2	-16.1	3.979	3.963	33	32	0.016	1	0	0	0.1
2022-10-04 01:16:18	78	365.2	-16	3.98	3.963	33	32	0.017	1	0	0	0.1
2022-10-04 01:16:38	78	365.2	-16.1	3.98	3.964	33	31	0.016	2	0	0	0
2022-10-04 01:16:58	78	365.2	-16.1	3.98	3.964	33	31	0.016	2	0	0	0
2022-10-04 01:17:18	78	365.4	-16.1	3.981	3.966	33	31	0.015	2	0	0	0
2022-10-04 01:17:38	78	365.4	-16.1	3.982	3.966	33	32	0.016	1	0	0	0.1
2022-10-04 01:17:58	78	365.4	-16	3.983	3.967	33	31	0.016	2	0	0	0.1
2022-10-04 01:18:18	78	365.4	-16.1	3.983	3.967	33	31	0.016	2	0	0	0
2022-10-04 01:18:38	78	365.4	-16.1	3.983	3.968	33	31	0.015	2	0	-1	0.1
2022-10-04 01:18:58	79	365.4	-16	3.984	3.968	33	31	0.016	2	1	0	0.1
2022-10-04 01:19:18	79	365.4	-16.1	3.985	3.969	33	31	0.016	2	0	0	0
2022-10-04 01:19:38	79	365.9	-16.1	3.986	3.97	33	31	0.016	2	0	0	0
2022-10-04 01:19:58	79	365.9	-16.1	3.986	3.97	33	31	0.016	2	0	0	0
2022-10-04 01:20:18	79	365.7	-16.1	3.986	3.971	33	31	0.015	2	0	0	0.1
2022-10-04 01:20:38	79	365.9	-16	3.987	3.972	33	31	0.015	2	0	0	0.1
2022-10-04 01:20:58	79	365.9	-16.1	3.989	3.972	33	31	0.017	2	0	0	0
2022-10-04 01:21:18	79	365.9	-16.1	3.988	3.972	33	31	0.016	2	0	0	0.1
2022-10-04 01:21:38	79	365.9	-16	3.99	3.973	33	31	0.017	2	0	0	0
2022-10-04 01:21:58	79	366.2	-16	3.99	3.974	33	31	0.016	2	0	0	0
2022-10-04 01:22:18	79	366.2	-16	3.991	3.974	33	31	0.017	2	0	0	0
2022-10-04 01:22:38	79	366.2	-16	3.991	3.976	33	31	0.015	2	0	0	0
2022-10-04 01:22:58	79	366.2	-16	3.992	3.976	34	31	0.016	3	0	0	0
2022-10-04 01:23:18	79	366.2	-16	3.992	3.976	33	31	0.016	2	0	0	0
2022-10-04 01:23:38	79	366.2	-16	3.993	3.977	34	31	0.016	3	0	0	0
2022-10-04 01:23:58	79	366.4	-16	3.994	3.977	33	31	0.017	2	0	-1	0.1
2022-10-04 01:24:18	80	366.4	-15.9	3.995	3.979	33	31	0.016	2	1	0	0.1
2022-10-04 01:24:38	80	366.4	-16	3.995	3.979	34	31	0.016	3	0	0	0.1
2022-10-04 01:24:58	80	366.7	-16.1	3.996	3.979	33	31	0.017	2	0	0	0.1
2022-10-04 01:25:18	80	366.7	-16	3.996	3.98	34	31	0.016	3	0	0	0
2022-10-04 01:25:38	80	366.7	-16	3.998	3.98	34	31	0.018	3	0	0	0.1
2022-10-04 01:25:58	80	366.7	-15.9	3.997	3.981	34	31	0.016	3	0	0	0.1
2022-10-04 01:26:18	80	366.9	-16	3.998	3.982	33	31	0.016	2	0	0	0
2022-10-04 01:26:38	80	366.7	-16	3.999	3.982	34	31	0.017	3	0	0	0.1
2022-10-04 01:26:58	80	366.9	-15.9	3.999	3.983	34	31	0.016	3	0	0	0.1
2022-10-04 01:27:18	80	366.9	-16	4	3.983	34	31	0.017	3	0	0	0.1
2022-10-04 01:27:38	80	367.2	-16.1	4.001	3.984	34	31	0.017	3	0	0	0.1
2022-10-04 01:27:58	80	367.2	-16	4.001	3.984	34	31	0.017	3	0	0	0.1
2022-10-04 01:28:18	80	367.2	-16.1	4.002	3.986	34	31	0.016	3	0	0	0
2022-10-04 01:28:38	80	367.2	-16.1	4.003	3.985	34	31	0.018	3	0	0	0.1
2022-10-04 01:28:58	80	367.4	-16	4.003	3.987	34	31	0.016	3	0	0	0
2022-10-04 01:29:18	80	367.4	-16	4.003	3.988	34	31	0.015	3	0	-1	0
2022-10-04 01:29:38	81	367.4	-16	4.004	3.987	34	31	0.017	3	1	0	0
2022-10-04 01:29:58	81	367.4	-16	4.004	3.988	34	31	0.016	3	0	0	0.2
2022-10-04 01:30:18	81	367.4	-16.2	4.005	3.989	34	31	0.016	3	0	0	0.1
2022-10-04 01:30:38	81	367.4	-16.1	4.007	3.99	34	31	0.017	3	0	0	0
2022-10-04 01:30:58	81	367.4	-16.1	4.007	3.99	34	31	0.017	3	0	0	0.2
2022-10-04 01:31:18	81	367.7	-16.3	4.007	3.992	34	31	0.015	3	0	0	0.1
2022-10-04 01:31:38	81	367.7	-16.2	4.007	3.992	34	31	0.015	3	0	0	0
2022-10-04 01:31:58	81	367.7	-16.2	4.008	3.992	34	31	0.016	3	0	0	0
2022-10-04 01:32:18	81	367.9	-16.2	4.008	3.992	34	31	0.016	3	0	0	0
2022-10-04 01:32:38	81	367.9	-16.2	4.009	3.993	34	31	0.016	3	0	0	0
2022-10-04 01:32:58	81	367.9	-16.2	4.01	3.994	34	31	0.016	3	0	0	0
2022-10-04 01:33:18	81	367.9	-16.2	4.011	3.995	34	31	0.016	3	0	0	0
2022-10-04 01:33:38	81	367.9	-16.2	4.012	3.996	34	31	0.016	3	0	0	0
2022-10-04 01:33:58	81	368.2	-16.2	4.012	3.996	34	31	0.016	3	0	0	0
2022-10-04 01:34:18	81	368.2	-16.2	4.014	3.996	34	31	0.018	3	0	0	0.1
2022-10-04 01:34:38	81	368.2	-16.3	4.013	3.996	34	31	0.017	3	0	-1	0.1
2022-10-04 01:34:58	82	368.2	-16.4	4.013	3.997	34	31	0.016	3	1	0	0.1
2022-10-04 01:35:18	82	368.2	-16.3	4.015	3.998	34	31	0.017	3	0	0	0.1
2022-10-04 01:35:38	82	368.4	-16.4	4.015	3.999	34	31	0.016	3	0	0	0.1
2022-10-04 01:35:58	82	368.4	-16.3	4.015	4	34	31	0.015	3	0	0	0
2022-10-04 01:36:18	82	368.7	-16.3	4.016	4	34	31	0.016	3	0	0	0
2022-10-04 01:36:38	82	368.7	-16.3	4.018	4.001	34	31	0.017	3	0	0	0
2022-10-04 01:36:58	82	368.7	-16.3	4.018	4.002	34	31	0.016	3	0	0	0
2022-10-04 01:37:18	82	368.7	-16.3	4.019	4.002	34	31	0.017	3	0	0	0
2022-10-04 01:37:38	82	368.7	-16.3	4.019	4.003	34	31	0.016	3	0	0	0.1
2022-10-04 01:37:58	82	368.7	-16.2	4.019	4.004	34	31	0.015	3	0	0	0.1
2022-10-04 01:38:18	82	368.9	-16.3	4.02	4.004	34	31	0.016	3	0	0	0
2022-10-04 01:38:38	82	368.9	-16.3	4.021	4.004	34	31	0.017	3	0	0	0.1
2022-10-04 01:38:58	82	368.9	-16.4	4.022	4.006	34	31	0.016	3	0	0	0
2022-10-04 01:39:18	82	368.9	-16.4	4.022	4.006	34	31	0.016	3	0	0	0.2
2022-10-04 01:39:38	82	368.9	-16.2	4.024	4.007	34	31	0.017	3	0	0	0.1
2022-10-04 01:39:58	82	369.2	-16.3	4.024	4.007	34	31	0.017	3	0	0	0.2
2022-10-04 01:40:18	82	369.2	-16.1	4.024	4.008	34	31	0.016	3	0	-1	0
2022-10-04 01:40:38	83	369.4	-16.1	4.025	4.009	34	31	0.016	3	1	0	0
2022-10-04 01:40:58	83	369.4	-16.1	4.025	4.008	34	31	0.017	3	0	0	0
2022-10-04 01:41:18	83	369.4	-16.1	4.026	4.01	34	31	0.016	3	0	0	0.1
2022-10-04 01:41:38	83	369.4	-16.2	4.026	4.009	34	31	0.017	3	0	0	0.1
2022-10-04 01:41:58	83	369.4	-16.1	4.028	4.011	34	31	0.017	3	0	0	0.1
2022-10-04 01:42:18	83	369.4	-16	4.028	4.011	34	31	0.017	3	0	0	0
2022-10-04 01:42:38	83	369.7	-16	4.029	4.012	34	31	0.017	3	0	0	0.1
2022-10-04 01:42:58	83	369.7	-15.9	4.03	4.013	34	31	0.017	3	0	0	0.1
2022-10-04 01:43:18	83	369.7	-16	4.029	4.013	34	31	0.016	3	0	0	0.1
2022-10-04 01:43:38	83	369.7	-16.1	4.031	4.013	34	31	0.018	3	0	0	0.1
2022-10-04 01:43:58	83	369.7	-16	4.031	4.014	34	31	0.017	3	0	0	0.1
2022-10-04 01:44:18	83	369.7	-15.9	4.032	4.015	34	31	0.017	3	0	0	0
2022-10-04 01:44:38	83	369.9	-15.9	4.032	4.015	34	31	0.017	3	0	0	0.1
2022-10-04 01:44:58	83	369.9	-15.8	4.033	4.016	34	31	0.017	3	0	0	0.1
2022-10-04 01:45:18	83	369.9	-15.9	4.034	4.017	34	31	0.017	3	0	-1	0
2022-10-04 01:45:38	84	370.2	-15.9	4.034	4.017	34	31	0.017	3	1	0	0.2
2022-10-04 01:45:58	84	370.2	-15.7	4.035	4.018	34	31	0.017	3	0	0	0.1
2022-10-04 01:46:18	84	370.2	-15.8	4.034	4.019	34	31	0.015	3	0	0	0
2022-10-04 01:46:38	84	370.2	-15.8	4.036	4.02	34	31	0.016	3	0	0	0.1
2022-10-04 01:46:58	84	370.2	-15.7	4.037	4.02	34	31	0.017	3	0	0	0.2
2022-10-04 01:47:18	84	370.2	-15.9	4.036	4.02	34	31	0.016	3	0	0	0
2022-10-04 01:47:38	84	370.4	-15.9	4.037	4.022	34	31	0.015	3	0	0	0.1
2022-10-04 01:47:58	84	370.7	-15.8	4.039	4.022	34	31	0.017	3	0	0	0.1
2022-10-04 01:48:18	84	370.7	-15.9	4.04	4.022	34	31	0.018	3	0	0	0
2022-10-04 01:48:38	84	370.7	-15.9	4.039	4.022	34	31	0.017	3	0	0	0
2022-10-04 01:48:58	84	370.7	-15.9	4.04	4.024	34	31	0.016	3	0	0	0
2022-10-04 01:49:18	84	370.7	-15.9	4.04	4.024	34	31	0.016	3	0	0	0.1
2022-10-04 01:49:38	84	370.9	-15.8	4.042	4.025	34	31	0.017	3	0	0	0.2
2022-10-04 01:49:58	84	370.9	-16	4.042	4.025	34	31	0.017	3	0	0	0
2022-10-04 01:50:18	84	370.9	-16	4.043	4.026	34	31	0.017	3	0	0	0.2
2022-10-04 01:50:38	84	370.9	-16.2	4.044	4.027	34	31	0.017	3	0	-1	0.1
2022-10-04 01:50:58	85	370.9	-16.1	4.045	4.028	34	31	0.017	3	1	0	0
2022-10-04 01:51:18	85	370.9	-16.1	4.045	4.028	34	31	0.017	3	0	0	0.1
2022-10-04 01:51:38	85	371.2	-16.2	4.045	4.028	34	31	0.017	3	0	0	0
2022-10-04 01:51:58	85	370.9	-16.2	4.046	4.03	34	31	0.016	3	0	0	0
2022-10-04 01:52:18	85	371.4	-16.2	4.047	4.03	34	31	0.017	3	0	0	0
2022-10-04 01:52:38	85	371.4	-16.2	4.048	4.031	34	31	0.017	3	0	0	0.1
2022-10-04 01:52:58	85	371.4	-16.3	4.049	4.031	34	31	0.018	3	0	0	0.1
2022-10-04 01:53:18	85	371.4	-16.2	4.049	4.032	34	31	0.017	3	0	0	0.1
2022-10-04 01:53:38	85	371.4	-16.1	4.049	4.033	34	31	0.016	3	0	0	0.1
2022-10-04 01:53:58	85	371.7	-16.2	4.05	4.034	34	31	0.016	3	0	0	0
2022-10-04 01:54:18	85	371.7	-16.2	4.05	4.034	34	31	0.016	3	0	0	0.1
2022-10-04 01:54:38	85	371.7	-16.1	4.051	4.034	34	31	0.017	3	0	0	0
2022-10-04 01:54:58	85	371.7	-16.1	4.051	4.035	34	31	0.016	3	0	0	0.1
2022-10-04 01:55:18	85	371.7	-16.2	4.053	4.035	34	31	0.018	3	0	0	0
2022-10-04 01:55:38	85	371.7	-16.2	4.053	4.036	34	31	0.017	3	0	0	0
2022-10-04 01:55:58	85	371.9	-16.2	4.054	4.037	34	31	0.017	3	0	-1	0
2022-10-04 01:56:18	86	371.9	-16.2	4.055	4.038	34	31	0.017	3	1	0	0
2022-10-04 01:56:38	86	371.9	-16.2	4.055	4.038	34	31	0.017	3	0	0	0.1
2022-10-04 01:56:58	86	372.2	-16.3	4.056	4.039	34	31	0.017	3	0	0	0.1
2022-10-04 01:57:18	86	372.2	-16.2	4.057	4.039	34	31	0.018	3	0	0	0.1
2022-10-04 01:57:38	86	372.2	-16.1	4.058	4.04	34	31	0.018	3	0	0	0.1
2022-10-04 01:57:58	86	372.2	-16.2	4.058	4.041	34	31	0.017	3	0	0	0.1
2022-10-04 01:58:18	86	372.2	-16.1	4.058	4.041	34	31	0.017	3	0	0	0
2022-10-04 01:58:38	86	372.4	-16.1	4.059	4.042	34	31	0.017	3	0	0	0.1
2022-10-04 01:58:58	86	372.4	-16.2	4.06	4.043	34	31	0.017	3	0	0	0
2022-10-04 01:59:18	86	372.4	-16.2	4.06	4.044	34	31	0.016	3	0	0	0
2022-10-04 01:59:38	86	372.4	-16.2	4.061	4.043	34	31	0.018	3	0	0	0
2022-10-04 01:59:58	86	372.4	-16.2	4.061	4.045	34	31	0.016	3	0	0	0
2022-10-04 02:00:18	86	372.7	-16.2	4.063	4.045	34	31	0.018	3	0	0	0.1
2022-10-04 02:00:38	86	372.7	-16.1	4.062	4.046	34	31	0.016	3	0	0	0.1
2022-10-04 02:00:58	86	372.7	-16.2	4.064	4.046	34	31	0.018	3	0	0	0
2022-10-04 02:01:18	86	372.9	-16.2	4.064	4.047	34	31	0.017	3	0	-1	0.1
2022-10-04 02:01:38	87	372.9	-16.1	4.065	4.048	34	31	0.017	3	1	0	0
2022-10-04 02:01:58	87	372.9	-16.1	4.066	4.049	34	31	0.017	3	0	0	0.1
2022-10-04 02:02:18	87	372.9	-16	4.066	4.049	34	31	0.017	3	0	0	0
2022-10-04 02:02:38	87	372.9	-16	4.067	4.05	34	31	0.017	3	0	0	0
2022-10-04 02:02:58	87	373.2	-16	4.067	4.05	34	31	0.017	3	0	0	0
2022-10-04 02:03:18	87	373.2	-16	4.068	4.05	34	31	0.018	3	0	0	0
2022-10-04 02:03:38	87	373.2	-16	4.069	4.051	34	31	0.018	3	0	0	0
2022-10-04 02:03:58	87	373.4	-16	4.069	4.052	34	31	0.017	3	0	0	0.1
2022-10-04 02:04:18	87	373.4	-15.9	4.071	4.053	34	31	0.018	3	0	0	0.1
2022-10-04 02:04:38	87	373.4	-15.8	4.07	4.054	34	31	0.016	3	0	0	0.1
2022-10-04 02:04:58	87	373.4	-15.9	4.071	4.054	34	31	0.017	3	0	0	0.1
2022-10-04 02:05:18	87	373.7	-15.8	4.071	4.055	34	31	0.016	3	0	0	0.2
2022-10-04 02:05:38	87	373.7	-16	4.073	4.056	34	31	0.017	3	0	0	0
2022-10-04 02:05:58	87	373.7	-16	4.073	4.056	34	31	0.017	3	0	0	0
2022-10-04 02:06:18	87	373.7	-16	4.075	4.057	34	31	0.018	3	0	-1	0
2022-10-04 02:06:38	88	373.7	-16	4.075	4.058	34	31	0.017	3	1	0	0
2022-10-04 02:06:58	88	373.7	-16	4.075	4.059	34	31	0.016	3	0	0	0.1
2022-10-04 02:07:18	88	373.9	-15.9	4.076	4.059	34	31	0.017	3	0	0	0.1
2022-10-04 02:07:38	88	373.9	-16	4.077	4.059	34	31	0.018	3	0	0	0
2022-10-04 02:07:58	88	374.2	-16	4.076	4.06	34	31	0.016	3	0	0	0
2022-10-04 02:08:18	88	374.2	-16	4.078	4.06	34	31	0.018	3	0	0	0
2022-10-04 02:08:38	88	374.2	-16	4.078	4.061	34	31	0.017	3	0	0	0.1
2022-10-04 02:08:58	88	374.2	-15.9	4.08	4.062	34	31	0.018	3	0	0	0
2022-10-04 02:09:18	88	374.2	-15.9	4.08	4.063	34	31	0.017	3	0	0	0.1
2022-10-04 02:09:38	88	374.4	-16	4.08	4.063	34	31	0.017	3	0	0	0.1
2022-10-04 02:09:58	88	374.4	-16.1	4.081	4.064	34	31	0.017	3	0	0	0
2022-10-04 02:10:18	88	374.4	-16.1	4.082	4.064	34	31	0.018	3	0	0	0
2022-10-04 02:10:38	88	374.4	-16.1	4.081	4.065	34	31	0.016	3	0	0	0.1
2022-10-04 02:10:58	88	374.4	-16	4.083	4.066	34	31	0.017	3	0	0	0
2022-10-04 02:11:18	88	374.4	-16	4.084	4.067	34	31	0.017	3	0	0	0
2022-10-04 02:11:38	88	374.7	-16	4.085	4.067	34	31	0.018	3	0	0	0.1
2022-10-04 02:11:58	88	374.7	-15.9	4.085	4.068	34	31	0.017	3	0	-1	0
2022-10-04 02:12:18	89	374.7	-15.9	4.086	4.069	34	31	0.017	3	1	0	0.1
2022-10-04 02:12:38	89	374.9	-15.8	4.087	4.069	34	31	0.018	3	0	0	0
2022-10-04 02:12:58	89	374.9	-15.8	4.087	4.069	34	31	0.018	3	0	0	0
2022-10-04 02:13:18	89	374.9	-15.8	4.087	4.07	34	31	0.017	3	0	0	0
2022-10-04 02:13:38	89	374.9	-15.8	4.089	4.071	34	31	0.018	3	0	0	0
2022-10-04 02:13:58	89	374.9	-15.8	4.089	4.072	34	31	0.017	3	0	0	0
2022-10-04 02:14:18	89	375.2	-15.8	4.089	4.072	34	31	0.017	3	0	0	0.1
2022-10-04 02:14:38	89	375.2	-15.7	4.09	4.073	34	31	0.017	3	0	0	0.1
2022-10-04 02:14:58	89	375.2	-15.8	4.091	4.074	34	31	0.017	3	0	0	0.2
2022-10-04 02:15:18	89	375.2	-15.6	4.091	4.074	34	31	0.017	3	0	0	0
2022-10-04 02:15:38	89	375.2	-15.6	4.092	4.075	34	31	0.017	3	0	0	0.2
2022-10-04 02:15:58	89	375.4	-15.4	4.092	4.075	34	31	0.017	3	0	0	0.2
2022-10-04 02:16:18	89	375.4	-15.6	4.093	4.076	34	31	0.017	3	0	0	0.1
2022-10-04 02:16:38	89	375.4	-15.7	4.093	4.076	34	31	0.017	3	0	0	0.1
2022-10-04 02:16:58	89	375.7	-15.8	4.094	4.077	34	31	0.017	3	0	0	0
2022-10-04 02:17:18	89	375.7	-15.8	4.095	4.078	34	31	0.017	3	0	-1	0
2022-10-04 02:17:38	90	375.7	-15.8	4.096	4.079	34	31	0.017	3	1	0	0
2022-10-04 02:17:58	90	375.7	-15.8	4.095	4.079	34	31	0.016	3	0	0	0.1
2022-10-04 02:18:18	90	375.9	-15.9	4.098	4.08	34	31	0.018	3	0	0	0
2022-10-04 02:18:38	90	375.9	-15.9	4.097	4.08	34	31	0.017	3	0	0	0
2022-10-04 02:18:58	90	375.9	-15.9	4.097	4.08	34	31	0.017	3	0	0	0
2022-10-04 02:19:18	90	376.2	-15.9	4.099	4.081	34	31	0.018	3	0	0	0.1
2022-10-04 02:19:38	90	375.9	-16	4.099	4.082	34	31	0.017	3	0	0	0.1
2022-10-04 02:19:58	90	376.2	-16.1	4.1	4.083	34	31	0.017	3	0	0	0
2022-10-04 02:20:18	90	376.2	-16.1	4.101	4.083	34	31	0.018	3	0	0	0.1
2022-10-04 02:20:38	90	376.2	-16	4.101	4.084	34	31	0.017	3	0	0	0
2022-10-04 02:20:58	90	376.2	-16	4.102	4.085	34	31	0.017	3	0	0	0
2022-10-04 02:21:18	90	376.5	-16	4.103	4.086	34	31	0.017	3	0	0	0
2022-10-04 02:21:38	90	376.5	-16	4.103	4.087	34	31	0.016	3	0	0	0.1
2022-10-04 02:21:58	90	376.5	-15.9	4.104	4.087	34	31	0.017	3	0	0	0.1
2022-10-04 02:22:18	90	376.5	-16	4.105	4.088	34	31	0.017	3	0	0	0
2022-10-04 02:22:38	90	376.5	-16	4.106	4.088	34	31	0.018	3	0	-1	0.1
2022-10-04 02:22:58	91	376.7	-16.1	4.106	4.089	34	31	0.017	3	1	0	0.1
2022-10-04 02:23:18	91	376.7	-16	4.107	4.09	34	31	0.017	3	0	0	0
2022-10-04 02:23:38	91	377	-16	4.107	4.09	34	31	0.017	3	0	0	0.1
2022-10-04 02:23:58	91	377	-16.1	4.108	4.091	34	31	0.017	3	0	0	0.1
2022-10-04 02:24:18	91	377	-16	4.109	4.092	34	31	0.017	3	0	0	0.1
2022-10-04 02:24:38	91	377	-16.1	4.109	4.092	34	31	0.017	3	0	0	0.1
2022-10-04 02:24:58	91	377	-16	4.111	4.093	34	31	0.018	3	0	0	0
2022-10-04 02:25:18	91	377.2	-16	4.111	4.094	34	31	0.017	3	0	0	0.2
2022-10-04 02:25:38	91	377.2	-16.2	4.112	4.094	34	31	0.018	3	0	0	0.1
2022-10-04 02:25:58	91	377.2	-16.1	4.112	4.095	34	31	0.017	3	0	0	0
2022-10-04 02:26:18	91	377.2	-16.1	4.113	4.096	34	31	0.017	3	0	0	0.1
2022-10-04 02:26:38	91	377.2	-16.2	4.113	4.096	34	31	0.017	3	0	0	0.1
2022-10-04 02:26:58	91	377.5	-16.1	4.114	4.097	34	31	0.017	3	0	0	0
2022-10-04 02:27:18	91	377.5	-16.1	4.115	4.097	34	31	0.018	3	0	0	0.1
2022-10-04 02:27:38	91	377.5	-16.2	4.115	4.098	34	31	0.017	3	0	0	0
2022-10-04 02:27:58	91	377.5	-16.2	4.116	4.099	34	31	0.017	3	0	-1	0.1
2022-10-04 02:28:18	92	377.7	-16.1	4.117	4.1	34	31	0.017	3	1	0	0
2022-10-04 02:28:38	92	377.7	-16.1	4.116	4.1	34	31	0.016	3	0	0	0.1
2022-10-04 02:28:58	92	377.7	-16	4.118	4.1	34	31	0.018	3	0	0	0
2022-10-04 02:29:18	92	377.7	-16	4.119	4.101	34	31	0.018	3	0	0	0.1
2022-10-04 02:29:38	92	378	-15.9	4.119	4.102	34	31	0.017	3	0	0	0.1
2022-10-04 02:29:58	92	377.7	-15.8	4.12	4.102	34	31	0.018	3	0	0	0
2022-10-04 02:30:18	92	378	-15.8	4.12	4.103	34	31	0.017	3	0	0	0
2022-10-04 02:30:38	92	378	-15.8	4.121	4.103	34	31	0.018	3	0	0	0.2
2022-10-04 02:30:58	92	378	-15.6	4.122	4.104	34	31	0.018	3	0	0	0.1
2022-10-04 02:31:18	92	378	-15.7	4.123	4.105	34	31	0.018	3	0	0	0.1
2022-10-04 02:31:38	92	378	-15.6	4.123	4.106	34	31	0.017	3	0	0	0
2022-10-04 02:31:58	92	378.2	-15.6	4.123	4.106	34	31	0.017	3	0	0	0
2022-10-04 02:32:18	92	378.2	-15.6	4.123	4.107	34	31	0.016	3	0	0	0
2022-10-04 02:32:38	92	378.5	-15.6	4.124	4.108	34	31	0.016	3	0	0	0.1
2022-10-04 02:32:58	92	378.5	-15.5	4.125	4.108	34	31	0.017	3	0	0	0.2
2022-10-04 02:33:18	92	378.5	-15.7	4.126	4.108	34	31	0.018	3	0	-1	0.1
2022-10-04 02:33:38	93	378.5	-15.6	4.127	4.108	34	31	0.019	3	1	0	0
2022-10-04 02:33:58	93	378.5	-15.6	4.127	4.11	34	31	0.017	3	0	0	0
2022-10-04 02:34:18	93	378.5	-15.6	4.127	4.11	34	31	0.017	3	0	0	0
2022-10-04 02:34:38	93	378.5	-15.6	4.128	4.11	34	31	0.018	3	0	0	0
2022-10-04 02:34:58	93	378.7	-15.6	4.128	4.112	34	31	0.016	3	0	0	0
2022-10-04 02:35:18	93	378.7	-15.6	4.129	4.112	34	31	0.017	3	0	0	0.1
2022-10-04 02:35:38	93	379	-15.7	4.13	4.112	34	31	0.018	3	0	0	0
2022-10-04 02:35:58	93	379	-15.7	4.13	4.113	34	31	0.017	3	0	0	0.1
2022-10-04 02:36:18	93	379	-15.6	4.131	4.114	34	31	0.017	3	0	0	0
2022-10-04 02:36:38	93	379	-15.6	4.132	4.114	34	31	0.018	3	0	0	0
2022-10-04 02:36:58	93	379.2	-15.6	4.132	4.115	34	31	0.017	3	0	0	0
2022-10-04 02:37:18	93	379.2	-15.6	4.132	4.115	34	31	0.017	3	0	0	0
2022-10-04 02:37:38	93	379.2	-15.6	4.133	4.116	34	31	0.017	3	0	0	0
2022-10-04 02:37:58	93	379.2	-15.6	4.134	4.116	34	31	0.018	3	0	0	0.1
2022-10-04 02:38:18	93	379.2	-15.7	4.135	4.118	34	31	0.017	3	0	-1	0
2022-10-04 02:38:38	94	379.5	-15.7	4.135	4.118	34	31	0.017	3	1	0	0
2022-10-04 02:38:58	94	379.5	-15.7	4.136	4.119	34	31	0.017	3	0	0	0.1
2022-10-04 02:39:18	94	379.7	-15.8	4.137	4.12	34	31	0.017	3	0	0	0
2022-10-04 02:39:38	94	379.7	-15.8	4.137	4.12	34	31	0.017	3	0	0	0.1
2022-10-04 02:39:58	94	379.7	-15.7	4.138	4.12	34	31	0.018	3	0	0	0.1
2022-10-04 02:40:18	94	379.7	-15.8	4.138	4.122	34	31	0.016	3	0	0	0
2022-10-04 02:40:38	94	379.7	-15.8	4.139	4.122	34	31	0.017	3	0	0	0.1
2022-10-04 02:40:58	94	379.7	-15.7	4.139	4.123	34	31	0.016	3	0	0	0.1
2022-10-04 02:41:18	94	379.7	-15.8	4.14	4.123	34	31	0.017	3	0	0	0
2022-10-04 02:41:38	94	380	-15.8	4.141	4.124	34	31	0.017	3	0	0	0
2022-10-04 02:41:58	94	380	-15.8	4.141	4.125	34	31	0.016	3	0	0	0
2022-10-04 02:42:18	94	380	-15.8	4.142	4.125	34	31	0.017	3	0	0	0.1
2022-10-04 02:42:38	94	380	-15.7	4.143	4.126	34	31	0.017	3	0	0	0.1
2022-10-04 02:42:58	94	380	-15.8	4.144	4.126	34	31	0.018	3	0	0	0.1
2022-10-04 02:43:18	94	380	-15.7	4.144	4.126	34	31	0.018	3	0	0	0
2022-10-04 02:43:38	94	380.2	-15.7	4.145	4.128	34	31	0.017	3	0	0	0.1
2022-10-04 02:43:58	94	380.2	-15.6	4.146	4.128	34	31	0.018	3	0	0	0
2022-10-04 02:44:18	94	380.5	-15.6	4.146	4.129	34	31	0.017	3	0	0	0.1
2022-10-04 02:44:38	94	380.5	-15.7	4.146	4.129	34	31	0.017	3	0	-1	0.2
2022-10-04 02:44:58	95	380.5	-15.5	4.147	4.13	34	31	0.017	3	1	0	0.2
2022-10-04 02:45:18	95	380.5	-15.7	4.147	4.13	34	31	0.017	3	0	0	0
2022-10-04 02:45:38	95	380.7	-15.7	4.149	4.131	34	31	0.018	3	0	0	0
2022-10-04 02:45:58	95	380.5	-15.7	4.149	4.132	34	31	0.017	3	0	0	0.1
2022-10-04 02:46:18	95	380.7	-15.6	4.149	4.132	34	31	0.017	3	0	0	0
2022-10-04 02:46:38	95	380.7	-15.6	4.15	4.133	34	31	0.017	3	0	0	0
2022-10-04 02:46:58	95	380.7	-15.6	4.15	4.134	34	31	0.016	3	0	0	0.1
2022-10-04 02:47:18	95	380.7	-15.7	4.151	4.134	34	31	0.017	3	0	0	0.1
2022-10-04 02:47:38	95	381	-15.6	4.152	4.135	34	31	0.017	3	0	0	0.1
2022-10-04 02:47:58	95	381	-15.7	4.153	4.135	34	31	0.018	3	0	0	0
2022-10-04 02:48:18	95	381	-15.7	4.154	4.136	34	31	0.018	3	0	0	0.1
2022-10-04 02:48:38	95	381	-15.6	4.154	4.136	34	31	0.018	3	0	0	0
2022-10-04 02:48:58	95	381.2	-15.6	4.155	4.137	34	31	0.018	3	0	0	0.1
2022-10-04 02:49:18	95	381.2	-15.7	4.155	4.138	34	31	0.017	3	0	0	0.2
2022-10-04 02:49:38	95	381.2	-15.5	4.156	4.138	34	31	0.018	3	0	0	0.1
2022-10-04 02:49:58	95	381.2	-15.6	4.156	4.139	34	31	0.017	3	0	0	0
2022-10-04 02:50:18	95	381.5	-15.6	4.157	4.139	34	31	0.018	3	0	0	0.1
2022-10-04 02:50:38	95	381.5	-15.7	4.157	4.141	34	31	0.016	3	0	0	0.3
2022-10-04 02:50:58	95	381.5	-15.4	4.159	4.141	34	31	0.018	3	0	-1	0.2
2022-10-04 02:51:18	96	381.5	-15.6	4.159	4.141	34	31	0.018	3	1	0	0
2022-10-04 02:51:38	96	381.5	-15.6	4.16	4.142	34	31	0.018	3	0	0	0.2
2022-10-04 02:51:58	96	381.5	-15.4	4.16	4.143	34	31	0.017	3	0	0	0.1
2022-10-04 02:52:18	96	381.5	-15.5	4.16	4.143	34	31	0.017	3	0	0	0.1
2022-10-04 02:52:38	96	381.7	-15.6	4.161	4.144	34	31	0.017	3	0	0	0
2022-10-04 02:52:58	96	382	-15.6	4.161	4.145	34	31	0.016	3	0	0	0.1
2022-10-04 02:53:18	96	382	-15.5	4.162	4.145	34	31	0.017	3	0	0	0
2022-10-04 02:53:38	96	382	-15.5	4.163	4.145	34	31	0.018	3	0	0	0
2022-10-04 02:53:58	96	382	-15.5	4.163	4.146	34	31	0.017	3	0	0	0
2022-10-04 02:54:18	96	382	-15.5	4.164	4.147	34	31	0.017	3	0	0	0.1
2022-10-04 02:54:38	96	382	-15.6	4.165	4.148	34	31	0.017	3	0	0	0
2022-10-04 02:54:58	96	382	-15.6	4.165	4.149	34	31	0.016	3	0	0	0
2022-10-04 02:55:18	96	382.2	-15.6	4.166	4.149	34	31	0.017	3	0	0	0
2022-10-04 02:55:38	96	382.2	-15.6	4.167	4.149	34	31	0.018	3	0	0	0
2022-10-04 02:55:58	96	382.2	-15.6	4.168	4.15	34	31	0.018	3	0	0	0
2022-10-04 02:56:18	96	382.2	-15.6	4.167	4.15	34	31	0.017	3	0	0	0.1
2022-10-04 02:56:38	96	382.5	-15.7	4.168	4.151	34	31	0.017	3	0	0	0.1
2022-10-04 02:56:58	96	382.5	-15.6	4.169	4.152	34	31	0.017	3	0	0	0.1
2022-10-04 02:57:18	96	382.5	-15.7	4.17	4.152	34	31	0.018	3	0	0	0
2022-10-04 02:57:38	96	382.5	-15.7	4.169	4.153	34	31	0.016	3	0	0	0.1
2022-10-04 02:57:58	96	382.7	-15.8	4.171	4.153	34	31	0.018	3	0	0	0
2022-10-04 02:58:18	96	382.7	-15.8	4.17	4.155	34	31	0.015	3	0	-1	0
2022-10-04 02:58:38	97	382.7	-15.8	4.172	4.155	34	31	0.017	3	1	0	0.1
2022-10-04 02:58:58	97	382.7	-15.7	4.172	4.155	34	31	0.017	3	0	0	0
2022-10-04 02:59:18	97	382.7	-15.7	4.173	4.156	34	31	0.017	3	0	0	0.1
2022-10-04 02:59:38	97	383	-15.6	4.174	4.157	34	31	0.017	3	0	0	0
2022-10-04 02:59:58	97	383	-15.6	4.174	4.157	34	31	0.017	3	0	0	0
2022-10-04 03:00:18	97	383	-15.6	4.174	4.157	34	31	0.017	3	0	0	0
2022-10-04 03:00:38	97	383.2	-15.6	4.175	4.158	34	31	0.017	3	0	0	0
2022-10-04 03:00:58	97	383.2	-15.6	4.176	4.159	34	31	0.017	3	0	0	0
2022-10-04 03:01:18	97	383.2	-15.6	4.177	4.159	34	31	0.018	3	0	0	0
2022-10-04 03:01:38	97	383.2	-15.6	4.177	4.16	34	31	0.017	3	0	0	0
2022-10-04 03:01:58	97	383.2	-15.6	4.178	4.16	34	31	0.018	3	0	0	0
2022-10-04 03:02:18	97	383.5	-15.6	4.177	4.161	34	31	0.016	3	0	0	0
2022-10-04 03:02:38	97	383.5	-15.6	4.179	4.162	34	31	0.017	3	0	0	0
2022-10-04 03:02:58	97	383.5	-15.6	4.179	4.163	34	31	0.016	3	0	0	0.1
2022-10-04 03:03:18	97	383.5	-15.5	4.181	4.163	34	31	0.018	3	0	0	0
2022-10-04 03:03:38	97	383.5	-15.5	4.181	4.163	34	31	0.018	3	0	0	0.1
2022-10-04 03:03:58	97	383.5	-15.6	4.182	4.164	34	31	0.018	3	0	0	0.1
2022-10-04 03:04:18	97	383.5	-15.5	4.182	4.165	34	31	0.017	3	0	0	0.1
2022-10-04 03:04:38	97	383.7	-15.4	4.182	4.166	34	31	0.016	3	0	0	0
2022-10-04 03:04:58	97	383.7	-15.4	4.183	4.166	34	31	0.017	3	0	0	0
2022-10-04 03:05:18	97	383.7	-15.4	4.183	4.167	34	31	0.016	3	0	0	0
2022-10-04 03:05:38	97	384	-15.4	4.185	4.167	34	31	0.018	3	0	0	0
2022-10-04 03:05:58	97	384	-15.4	4.184	4.168	34	31	0.016	3	0	0	0
2022-10-04 03:06:18	97	384	-15.4	4.185	4.168	34	31	0.017	3	0	0	0.1
2022-10-04 03:06:38	97	384	-15.3	4.186	4.169	34	31	0.017	3	0	0	0.2
2022-10-04 03:06:58	97	384	-15.1	4.186	4.17	34	31	0.016	3	0	0	0.2
2022-10-04 03:07:18	97	384	-15.3	4.187	4.17	34	31	0.017	3	0	0	0.1
2022-10-04 03:07:38	97	384.2	-15.4	4.188	4.171	34	31	0.017	3	0	0	0
2022-10-04 03:07:58	97	384.2	-15.4	4.189	4.171	34	31	0.018	3	0	0	0.1
2022-10-04 03:08:18	97	384.2	-15.3	4.189	4.172	34	31	0.017	3	0	0	0.1
2022-10-04 03:08:38	97	384.2	-15.4	4.189	4.173	34	31	0.016	3	0	-1	0.1
2022-10-04 03:08:58	98	384.2	-15.3	4.189	4.173	34	31	0.016	3	1	0	0.1
2022-10-04 03:09:18	98	384.2	-15.4	4.19	4.174	34	31	0.016	3	0	0	0
2022-10-04 03:09:38	98	384.5	-15.4	4.191	4.174	34	31	0.017	3	0	0	0
2022-10-04 03:09:58	98	384.7	-15.4	4.191	4.175	34	31	0.016	3	0	0	0.1
2022-10-04 03:10:18	98	384.5	-15.3	4.192	4.175	34	31	0.017	3	0	0	0
2022-10-04 03:10:38	98	384.7	-15.3	4.193	4.176	34	31	0.017	3	0	0	0.1
2022-10-04 03:10:58	98	384.7	-15.2	4.194	4.177	34	31	0.017	3	0	0	0.1
2022-10-04 03:11:18	98	384.7	-15.3	4.194	4.177	34	31	0.017	3	0	0	0.1
2022-10-04 03:11:38	98	384.7	-15.2	4.195	4.177	34	31	0.018	3	0	0	0.1
2022-10-04 03:11:58	98	384.7	-15.1	4.195	4.179	34	31	0.016	3	0	0	0.1
2022-10-04 03:12:18	98	385	-15.2	4.195	4.179	34	31	0.016	3	0	0	0.1
2022-10-04 03:12:38	98	385	-15.3	4.197	4.179	34	31	0.018	3	0	0	0.1
2022-10-04 03:12:58	98	385.2	-15.2	4.197	4.18	34	31	0.017	3	0	0	0.1
2022-10-04 03:13:18	98	385.2	-15.3	4.197	4.181	34	31	0.016	3	0	0	0.1
2022-10-04 03:13:38	98	385.2	-15.4	4.198	4.181	34	31	0.017	3	0	0	0.1
2022-10-04 03:13:58	98	385.2	-15.3	4.198	4.182	34	31	0.016	3	0	0	0.1
2022-10-04 03:14:18	98	385.2	-15.4	4.2	4.182	34	31	0.018	3	0	0	0
2022-10-04 03:14:38	98	385.2	-15.4	4.2	4.183	34	31	0.017	3	0	0	0
2022-10-04 03:14:58	98	385.2	-15.4	4.199	4.184	34	31	0.015	3	0	0	0
2022-10-04 03:15:18	98	385.5	-15.4	4.2	4.184	34	31	0.016	3	0	0	0.1
2022-10-04 03:15:38	98	385.5	-15.5	4.201	4.185	34	31	0.016	3	0	0	0
2022-10-04 03:15:58	98	385.5	-15.5	4.202	4.185	34	31	0.017	3	0	0	0.1
2022-10-04 03:16:18	98	385.5	-15.4	4.202	4.186	34	31	0.016	3	0	-1	0.1
2022-10-04 03:16:38	99	385.7	-15.5	4.203	4.186	34	31	0.017	3	1	0	0
2022-10-04 03:16:58	99	385.7	-15.5	4.203	4.187	34	31	0.016	3	0	0	0
2022-10-04 03:17:18	99	385.7	-15.5	4.204	4.188	34	31	0.016	3	0	0	0.1
2022-10-04 03:17:38	99	385.7	-15.4	4.204	4.188	34	31	0.016	3	0	0	0
2022-10-04 03:17:58	99	386	-15.4	4.205	4.189	34	31	0.016	3	0	0	0
2022-10-04 03:18:18	99	386	-15.4	4.206	4.189	34	31	0.017	3	0	0	0
2022-10-04 03:18:38	99	386	-15.4	4.207	4.19	34	31	0.017	3	0	0	0.1
2022-10-04 03:18:58	99	386	-15.3	4.208	4.19	34	31	0.018	3	0	0	0
2022-10-04 03:19:18	99	386.2	-15.3	4.207	4.191	34	31	0.016	3	0	0	0
2022-10-04 03:19:38	99	386	-15.3	4.208	4.192	34	31	0.016	3	0	0	0
2022-10-04 03:19:58	99	386.2	-15.3	4.208	4.192	34	31	0.016	3	0	0	0
2022-10-04 03:20:18	99	386.2	-15.3	4.209	4.193	34	31	0.016	3	0	0	0.1
2022-10-04 03:20:38	99	386.2	-15.2	4.21	4.193	34	31	0.017	3	0	28	0
2022-10-06 08:06:38	71	356.9	-15.2	3.891	3.873	31	29	0.018	2	-28	0	2.1
2022-10-06 08:06:58	71	357.1	-17.3	3.895	3.877	31	29	0.018	2	0	0	0
2022-10-06 08:07:18	71	357.6	-17.3	3.897	3.879	31	29	0.018	2	0	0	0
2022-10-06 08:07:38	71	357.6	-17.3	3.898	3.881	31	29	0.017	2	0	0	0.1
2022-10-06 08:07:58	71	357.6	-17.2	3.901	3.883	31	29	0.018	2	0	0	0.1
2022-10-06 08:08:18	71	357.9	-17.3	3.901	3.882	31	29	0.019	2	0	0	3.9
2022-10-06 08:08:38	71	357.6	-13.4	3.9	3.883	31	29	0.017	2	0	0	95.6
2022-10-06 08:08:58	71	363.4	-109	3.958	3.939	31	29	0.019	2	0	-1	12.1
2022-10-06 08:09:18	72	365.2	-121.1	3.975	3.957	31	29	0.018	2	1	0	0
2022-10-06 08:09:38	72	365.9	-121.1	3.983	3.965	31	30	0.018	1	0	-1	0
2022-10-06 08:09:58	73	366.7	-121.1	3.989	3.973	31	30	0.016	1	1	0	1.3
2022-10-06 08:10:18	73	367.2	-119.8	3.996	3.979	32	30	0.017	2	0	-1	2.1
[truncated: 17,080 more rows]
