# Supplementary material for: PufCB-Auth: A lightweight continuous multi-factor authentication scheme integrated PUF with charging behavior features for EV charging
Source: PLoS One. 2026 May 15;21(5):e0344506. doi: 10.1371/journal.pone.0344506 (PMC13178865; doi:10.1371/journal.pone.0344506)
Supplement: S1 Dataset — This file contains the original data used to generate the synthetic user behavior dataset and the corresponding parameter settings for reproducing the statistical analyses and figures reported in this study. (ZIP) [file pone.0344506.s001.zip › BCL2_train.xlsx]

## Sheet: Sheet1
数据时间	SOC	总电压	总电流	电池单体电压最高值	电池单体电压最低值	最高温度值	最低温度值	电压差值	温度差值	SOC前差	SOC后差	电流差值
2022-04-01 17:13:58	58	345.1	-17.2	3.759	3.746	25	22	0.013	3	-1	0	0.1
2022-04-01 17:14:18	58	345.8	-17.1	3.766	3.753	25	22	0.013	3	0	0	0.5
2022-04-01 17:14:38	58	345.8	-17.6	3.768	3.755	25	22	0.013	3	0	0	0.4
2022-04-01 17:14:58	58	346.1	-17.2	3.769	3.757	25	22	0.012	3	0	0	0
2022-04-01 17:15:18	58	346.3	-17.2	3.772	3.758	25	22	0.014	3	0	0	0.4
2022-04-01 17:15:38	58	346.3	-17.6	3.772	3.76	25	22	0.012	3	0	0	119.6
2022-04-01 17:15:58	58	350.6	-137.2	3.813	3.801	25	22	0.012	3	0	0	0.2
2022-04-01 17:16:18	58	354.4	-137	3.857	3.842	25	22	0.015	3	0	-1	0.3
2022-04-01 17:16:38	59	355.6	-137.3	3.872	3.855	25	22	0.017	3	1	-1	0
2022-04-01 17:16:58	60	356.9	-137.3	3.883	3.866	25	22	0.017	3	1	0	8.4
2022-04-01 17:17:18	60	357.1	-128.9	3.888	3.871	25	23	0.017	2	0	-1	0.8
2022-04-01 17:17:38	61	357.6	-128.1	3.895	3.878	26	23	0.017	3	1	0	0.8
2022-04-01 17:17:58	61	358.4	-128.9	3.9	3.884	26	23	0.016	3	0	-1	0.2
2022-04-01 17:18:18	62	358.9	-128.7	3.907	3.89	26	23	0.017	3	1	0	0.1
2022-04-01 17:18:38	62	359.6	-128.6	3.913	3.897	26	23	0.016	3	0	-1	0.4
2022-04-01 17:18:58	63	359.9	-128.2	3.918	3.903	26	23	0.015	3	1	0	0.1
2022-04-01 17:19:18	63	360.4	-128.1	3.925	3.908	26	23	0.017	3	0	0	0.7
2022-04-01 17:19:38	63	361.1	-128.8	3.931	3.915	26	23	0.016	3	0	-1	0.7
2022-04-01 17:19:58	64	361.6	-128.1	3.935	3.919	26	24	0.016	2	1	0	0.1
2022-04-01 17:20:18	64	361.9	-128.2	3.94	3.924	27	24	0.016	3	0	-1	0.6
2022-04-01 17:20:38	65	362.6	-128.8	3.946	3.931	27	24	0.015	3	1	0	11.9
2022-04-01 17:20:58	65	362.4	-116.9	3.944	3.928	27	24	0.016	3	0	-1	0.7
2022-04-01 17:21:18	66	362.6	-116.2	3.948	3.932	27	24	0.016	3	1	0	0.7
2022-04-01 17:21:38	66	363.1	-116.9	3.952	3.937	27	24	0.015	3	0	-1	0
2022-04-01 17:21:58	67	363.4	-116.9	3.956	3.941	27	24	0.015	3	1	0	0
2022-04-01 17:22:18	67	363.9	-116.9	3.96	3.946	27	24	0.014	3	0	-1	0.6
2022-04-01 17:22:38	68	364.4	-116.3	3.964	3.95	27	24	0.014	3	1	0	0.1
2022-04-01 17:22:58	68	364.7	-116.2	3.97	3.956	27	24	0.014	3	0	0	0.7
2022-04-01 17:23:18	68	365.2	-116.9	3.973	3.96	27	24	0.013	3	0	-1	0.7
2022-04-01 17:23:38	69	365.4	-116.2	3.979	3.964	27	24	0.015	3	1	0	12
2022-04-01 17:23:58	69	366.7	-128.2	3.989	3.974	27	25	0.015	2	0	-1	0.7
2022-04-01 17:24:18	70	367.2	-128.9	3.996	3.981	28	25	0.015	3	1	0	0.8
2022-04-01 17:24:38	70	367.7	-128.1	4	3.987	28	25	0.013	3	0	-1	0
2022-04-01 17:24:58	71	368.2	-128.1	4.007	3.992	28	25	0.015	3	1	0	0.7
2022-04-01 17:25:18	71	368.7	-128.8	4.011	3.996	28	25	0.015	3	0	-1	0.7
2022-04-01 17:25:38	72	368.9	-128.1	4.016	4.001	28	25	0.015	3	1	0	0.3
2022-04-01 17:25:58	72	369.4	-128.4	4.021	4.007	28	25	0.014	3	0	0	0.2
2022-04-01 17:26:18	72	369.9	-128.6	4.027	4.011	28	25	0.016	3	0	-1	0.4
2022-04-01 17:26:38	73	370.4	-128.2	4.031	4.017	28	25	0.014	3	1	-1	0.1
2022-04-01 17:26:58	74	370.9	-128.1	4.036	4.023	28	25	0.013	3	1	0	0.7
2022-04-01 17:27:18	74	371.4	-128.8	4.043	4.027	28	25	0.016	3	0	0	0.7
2022-04-01 17:27:38	74	371.9	-128.1	4.047	4.032	28	26	0.015	2	0	-1	0.1
2022-04-01 17:27:58	75	372.4	-128.2	4.052	4.036	29	26	0.016	3	1	0	0.6
2022-04-01 17:28:18	75	372.7	-128.8	4.056	4.043	29	26	0.013	3	0	-1	0.3
2022-04-01 17:28:38	76	373.2	-128.5	4.062	4.047	29	26	0.015	3	1	0	0.1
2022-04-01 17:28:58	76	373.7	-128.4	4.067	4.052	29	26	0.015	3	0	-1	0.5
2022-04-01 17:29:18	77	374.2	-128.9	4.072	4.057	29	26	0.015	3	1	0	0.4
2022-04-01 17:29:38	77	374.7	-128.5	4.078	4.063	29	26	0.015	3	0	-1	42.9
2022-04-01 17:29:58	78	372.7	-85.6	4.057	4.043	29	26	0.014	3	1	0	0.1
2022-04-01 17:30:18	78	372.7	-85.5	4.058	4.042	29	26	0.016	3	0	0	0.7
2022-04-01 17:30:38	78	372.9	-86.2	4.059	4.045	29	26	0.014	3	0	-1	0
2022-04-01 17:30:58	79	372.9	-86.2	4.061	4.047	29	26	0.014	3	1	0	0.7
2022-04-01 17:31:18	79	373.4	-85.5	4.064	4.05	29	26	0.014	3	0	0	0.1
2022-04-01 17:31:38	79	373.7	-85.6	4.067	4.053	29	26	0.014	3	0	-1	0
2022-04-01 17:31:58	80	373.9	-85.6	4.071	4.056	29	26	0.015	3	1	0	0.3
2022-04-01 17:32:18	80	374.2	-85.9	4.074	4.059	29	26	0.015	3	0	0	0.2
2022-04-01 17:32:38	80	374.4	-86.1	4.077	4.063	29	26	0.014	3	0	-1	0.1
2022-04-01 17:32:58	81	374.9	-86.2	4.081	4.066	29	26	0.015	3	1	0	0.2
2022-04-01 17:33:18	81	375.2	-86	4.085	4.07	29	26	0.015	3	0	0	0.4
2022-04-01 17:33:38	81	375.4	-85.6	4.088	4.073	29	26	0.015	3	0	-1	0.1
2022-04-01 17:33:58	82	375.7	-85.7	4.091	4.076	29	26	0.015	3	1	20	69.2
2022-04-01 21:23:18	62	348.1	-16.5	3.794	3.778	26	23	0.016	3	-20	0	0.1
2022-04-01 21:23:38	62	348.8	-16.4	3.804	3.787	26	23	0.017	3	0	0	0
2022-04-01 21:23:58	62	349.3	-16.4	3.807	3.79	26	23	0.017	3	0	0	0.1
2022-04-01 21:24:18	62	349.3	-16.5	3.808	3.791	26	23	0.017	3	0	0	0.1
2022-04-01 21:24:38	62	349.3	-16.4	3.81	3.793	27	23	0.017	4	0	0	0.1
2022-04-01 21:24:58	62	349.6	-16.3	3.811	3.794	27	23	0.017	4	0	0	0
2022-04-01 21:25:18	62	349.8	-16.3	3.812	3.794	27	23	0.018	4	0	0	0
2022-04-01 21:25:38	62	349.8	-16.3	3.814	3.796	27	23	0.018	4	0	0	0.2
2022-04-01 21:25:58	62	349.8	-16.5	3.815	3.797	27	23	0.018	4	0	0	0
2022-04-01 21:26:18	62	350.1	-16.5	3.816	3.798	27	23	0.018	4	0	0	0.1
2022-04-01 21:26:38	62	350.1	-16.4	3.817	3.799	27	23	0.018	4	0	0	0
2022-04-01 21:26:58	62	350.1	-16.4	3.817	3.8	27	23	0.017	4	0	0	0.2
2022-04-01 21:27:18	62	350.3	-16.6	3.819	3.801	27	23	0.018	4	0	-1	0
2022-04-01 21:27:38	63	350.3	-16.6	3.82	3.802	27	23	0.018	4	1	0	0
2022-04-01 21:27:58	63	350.6	-16.6	3.821	3.803	27	23	0.018	4	0	0	0
2022-04-01 21:28:18	63	350.6	-16.6	3.822	3.804	27	23	0.018	4	0	0	0.2
2022-04-01 21:28:38	63	350.6	-16.4	3.822	3.806	27	23	0.016	4	0	0	0
2022-04-01 21:28:58	63	350.8	-16.4	3.824	3.806	27	23	0.018	4	0	0	0.2
2022-04-01 21:29:18	63	350.8	-16.2	3.825	3.807	27	23	0.018	4	0	0	0.1
2022-04-01 21:29:38	63	350.8	-16.3	3.826	3.808	27	23	0.018	4	0	0	0
2022-04-01 21:29:58	63	350.8	-16.3	3.826	3.809	27	23	0.017	4	0	0	0.1
2022-04-01 21:30:18	63	351.1	-16.2	3.827	3.81	27	23	0.017	4	0	0	0.1
2022-04-01 21:30:38	63	351.4	-16.3	3.828	3.812	27	23	0.016	4	0	0	0
2022-04-01 21:30:58	63	351.4	-16.3	3.829	3.811	27	23	0.018	4	0	0	0
2022-04-01 21:31:18	63	351.4	-16.3	3.83	3.813	27	23	0.017	4	0	0	0
2022-04-01 21:31:38	63	351.4	-16.3	3.83	3.814	27	23	0.016	4	0	0	0.2
2022-04-01 21:31:58	63	351.6	-16.1	3.832	3.814	27	23	0.018	4	0	0	0.2
2022-04-01 21:32:18	63	351.6	-16.3	3.832	3.816	27	23	0.016	4	0	-1	0
2022-04-01 21:32:38	64	351.6	-16.3	3.833	3.816	27	23	0.017	4	1	0	0
2022-04-01 21:32:58	64	351.6	-16.3	3.833	3.818	27	23	0.015	4	0	0	0.1
2022-04-01 21:33:18	64	351.9	-16.2	3.835	3.818	27	23	0.017	4	0	0	0.2
2022-04-01 21:33:38	64	351.9	-16.4	3.836	3.819	27	23	0.017	4	0	0	0.1
2022-04-01 21:33:58	64	352.1	-16.3	3.836	3.82	27	23	0.016	4	0	0	0.1
2022-04-01 21:34:18	64	352.1	-16.4	3.837	3.821	27	23	0.016	4	0	0	0
2022-04-01 21:34:38	64	352.1	-16.4	3.839	3.822	27	23	0.017	4	0	0	0
2022-04-01 21:34:58	64	352.1	-16.4	3.839	3.823	27	23	0.016	4	0	0	0.1
2022-04-01 21:35:18	64	352.4	-16.3	3.84	3.824	27	23	0.016	4	0	0	0
2022-04-01 21:35:38	64	352.4	-16.3	3.84	3.824	27	23	0.016	4	0	0	0
2022-04-01 21:35:58	64	352.6	-16.3	3.84	3.825	27	23	0.015	4	0	0	0
2022-04-01 21:36:18	64	352.6	-16.3	3.842	3.827	27	23	0.015	4	0	0	0.1
2022-04-01 21:36:38	64	352.6	-16.4	3.842	3.827	27	23	0.015	4	0	0	0
2022-04-01 21:36:58	64	352.6	-16.4	3.842	3.827	27	23	0.015	4	0	0	0
2022-04-01 21:37:18	64	352.6	-16.4	3.843	3.828	27	23	0.015	4	0	0	0
2022-04-01 21:37:38	64	352.9	-16.4	3.844	3.829	27	23	0.015	4	0	-1	0
2022-04-01 21:37:58	65	352.9	-16.4	3.845	3.831	27	23	0.014	4	1	0	0.2
2022-04-01 21:38:18	65	352.9	-16.2	3.845	3.831	27	23	0.014	4	0	0	0.1
2022-04-01 21:38:38	65	352.9	-16.3	3.847	3.831	27	23	0.016	4	0	0	0.1
2022-04-01 21:38:58	65	353.1	-16.4	3.848	3.833	27	23	0.015	4	0	0	0
2022-04-01 21:39:18	65	353.1	-16.4	3.848	3.833	27	23	0.015	4	0	0	0.1
2022-04-01 21:39:38	65	353.4	-16.3	3.849	3.834	27	23	0.015	4	0	0	0.1
2022-04-01 21:39:58	65	353.4	-16.4	3.85	3.835	27	23	0.015	4	0	0	0
2022-04-01 21:40:18	65	353.4	-16.4	3.85	3.835	27	23	0.015	4	0	0	0.1
2022-04-01 21:40:38	65	353.4	-16.5	3.851	3.836	27	23	0.015	4	0	0	0
2022-04-01 21:40:58	65	353.6	-16.5	3.852	3.836	27	23	0.016	4	0	0	0
2022-04-01 21:41:18	65	353.6	-16.5	3.852	3.838	27	23	0.014	4	0	0	0.1
2022-04-01 21:41:38	65	353.6	-16.6	3.854	3.839	27	23	0.015	4	0	0	0.2
2022-04-01 21:41:58	65	353.6	-16.4	3.853	3.839	27	23	0.014	4	0	0	0.2
2022-04-01 21:42:18	65	353.6	-16.6	3.855	3.84	27	23	0.015	4	0	0	0
2022-04-01 21:42:38	65	353.9	-16.6	3.855	3.841	27	23	0.014	4	0	0	0.1
2022-04-01 21:42:58	65	353.9	-16.5	3.856	3.842	27	23	0.014	4	0	0	0.1
2022-04-01 21:43:18	65	354.1	-16.6	3.857	3.843	27	23	0.014	4	0	-1	0
2022-04-01 21:43:38	66	354.1	-16.6	3.858	3.844	27	23	0.014	4	1	0	0
2022-04-01 21:43:58	66	354.1	-16.6	3.857	3.844	27	23	0.013	4	0	0	0.1
2022-04-01 21:44:18	66	354.1	-16.5	3.859	3.845	27	23	0.014	4	0	0	0.2
2022-04-01 21:44:38	66	354.1	-16.7	3.859	3.846	27	23	0.013	4	0	0	0.2
2022-04-01 21:44:58	66	354.4	-16.5	3.86	3.846	27	23	0.014	4	0	0	0.2
2022-04-01 21:45:18	66	354.4	-16.3	3.861	3.847	27	23	0.014	4	0	0	0.3
2022-04-01 21:45:38	66	354.4	-16.6	3.862	3.848	27	23	0.014	4	0	0	0.1
2022-04-01 21:45:58	66	354.4	-16.5	3.862	3.849	27	23	0.013	4	0	0	0.2
2022-04-01 21:46:18	66	354.4	-16.7	3.863	3.85	27	23	0.013	4	0	0	0
2022-04-01 21:46:38	66	354.6	-16.7	3.864	3.85	27	23	0.014	4	0	0	0.2
2022-04-01 21:46:58	66	354.6	-16.5	3.864	3.851	27	23	0.013	4	0	0	0.1
2022-04-01 21:47:18	66	354.9	-16.4	3.865	3.851	27	23	0.014	4	0	0	0.1
2022-04-01 21:47:38	66	354.9	-16.5	3.866	3.852	27	23	0.014	4	0	0	0.1
2022-04-01 21:47:58	66	354.9	-16.6	3.866	3.853	27	23	0.013	4	0	0	0.1
2022-04-01 21:48:18	66	354.9	-16.5	3.867	3.853	27	23	0.014	4	0	0	0.1
2022-04-01 21:48:38	66	354.9	-16.6	3.867	3.854	27	23	0.013	4	0	0	0
2022-04-01 21:48:58	66	355.1	-16.6	3.868	3.855	27	23	0.013	4	0	-1	0
2022-04-01 21:49:18	67	355.4	-16.6	3.869	3.856	27	23	0.013	4	1	0	0
2022-04-01 21:49:38	67	355.1	-16.6	3.87	3.856	27	23	0.014	4	0	0	0.1
2022-04-01 21:49:58	67	355.4	-16.7	3.87	3.857	27	23	0.013	4	0	0	0.2
2022-04-01 21:50:18	67	355.4	-16.5	3.871	3.858	27	23	0.013	4	0	0	0
2022-04-01 21:50:38	67	355.4	-16.5	3.873	3.859	27	23	0.014	4	0	0	0.1
2022-04-01 21:50:58	67	355.4	-16.4	3.873	3.86	27	23	0.013	4	0	0	0.1
2022-04-01 21:51:18	67	355.6	-16.5	3.873	3.86	27	23	0.013	4	0	0	0.1
2022-04-01 21:51:38	67	355.6	-16.4	3.874	3.861	27	23	0.013	4	0	0	0
2022-04-01 21:51:58	67	355.6	-16.4	3.874	3.861	27	23	0.013	4	0	0	0
2022-04-01 21:52:18	67	355.6	-16.4	3.875	3.862	27	23	0.013	4	0	0	0
2022-04-01 21:52:38	67	355.6	-16.4	3.876	3.862	27	23	0.014	4	0	0	0.2
2022-04-01 21:52:58	67	355.9	-16.2	3.876	3.863	27	23	0.013	4	0	0	0
2022-04-01 21:53:18	67	355.9	-16.2	3.877	3.863	27	23	0.014	4	0	0	0
2022-04-01 21:53:38	67	355.9	-16.2	3.878	3.864	27	23	0.014	4	0	0	0.1
2022-04-01 21:53:58	67	356.1	-16.1	3.878	3.865	27	23	0.013	4	0	0	0.1
2022-04-01 21:54:18	67	356.1	-16	3.879	3.865	27	23	0.014	4	0	-1	0.2
2022-04-01 21:54:38	68	356.1	-16.2	3.879	3.867	27	23	0.012	4	1	0	0
2022-04-01 21:54:58	68	356.1	-16.2	3.88	3.866	27	23	0.014	4	0	0	0.1
2022-04-01 21:55:18	68	356.4	-16.1	3.881	3.868	27	23	0.013	4	0	0	0.2
2022-04-01 21:55:38	68	356.4	-15.9	3.882	3.868	27	23	0.014	4	0	0	0
2022-04-01 21:55:58	68	356.4	-15.9	3.882	3.869	27	23	0.013	4	0	0	0.1
2022-04-01 21:56:18	68	356.4	-16	3.882	3.87	27	23	0.012	4	0	0	0.1
2022-04-01 21:56:38	68	356.4	-16.1	3.883	3.87	27	23	0.013	4	0	0	0
2022-04-01 21:56:58	68	356.4	-16.1	3.884	3.871	27	23	0.013	4	0	0	0.3
2022-04-01 21:57:18	68	356.6	-16.4	3.885	3.872	27	23	0.013	4	0	0	0.1
2022-04-01 21:57:38	68	356.9	-16.3	3.885	3.872	27	23	0.013	4	0	0	0.2
2022-04-01 21:57:58	68	356.9	-16.5	3.886	3.873	27	23	0.013	4	0	0	0.1
2022-04-01 21:58:18	68	356.9	-16.4	3.887	3.873	27	23	0.014	4	0	0	0
2022-04-01 21:58:38	68	356.9	-16.4	3.888	3.874	27	23	0.014	4	0	0	0
2022-04-01 21:58:58	68	356.9	-16.4	3.888	3.875	27	23	0.013	4	0	0	0.1
2022-04-01 21:59:18	68	356.9	-16.5	3.888	3.876	27	23	0.012	4	0	0	0.2
2022-04-01 21:59:38	68	357.1	-16.3	3.89	3.876	27	23	0.014	4	0	0	0.1
2022-04-01 21:59:58	68	357.1	-16.4	3.89	3.877	27	23	0.013	4	0	0	0
2022-04-01 22:00:18	68	357.1	-16.4	3.891	3.877	27	23	0.014	4	0	-1	0
2022-04-01 22:00:38	69	357.1	-16.4	3.891	3.878	27	23	0.013	4	1	0	0.1
2022-04-01 22:00:58	69	357.4	-16.3	3.892	3.879	27	23	0.013	4	0	0	0
2022-04-01 22:01:18	69	357.4	-16.3	3.893	3.88	27	23	0.013	4	0	0	0.1
2022-04-01 22:01:38	69	357.4	-16.4	3.893	3.88	27	23	0.013	4	0	0	0.2
2022-04-01 22:01:58	69	357.4	-16.2	3.894	3.881	27	23	0.013	4	0	0	0.1
2022-04-01 22:02:18	69	357.6	-16.3	3.895	3.882	27	23	0.013	4	0	0	0.1
2022-04-01 22:02:38	69	357.6	-16.4	3.896	3.883	27	23	0.013	4	0	0	0.2
2022-04-01 22:02:58	69	357.6	-16.6	3.896	3.883	27	23	0.013	4	0	0	0.2
2022-04-01 22:03:18	69	357.6	-16.4	3.897	3.883	27	23	0.014	4	0	0	0.1
2022-04-01 22:03:38	69	357.9	-16.3	3.897	3.885	27	23	0.012	4	0	0	0.1
2022-04-01 22:03:58	69	357.6	-16.4	3.898	3.885	27	23	0.013	4	0	0	0.1
2022-04-01 22:04:18	69	357.6	-16.3	3.899	3.886	27	23	0.013	4	0	0	0
2022-04-01 22:04:38	69	357.9	-16.3	3.899	3.886	27	23	0.013	4	0	0	0.1
2022-04-01 22:04:58	69	357.9	-16.2	3.9	3.887	27	23	0.013	4	0	0	0
2022-04-01 22:05:18	69	358.1	-16.2	3.9	3.888	27	23	0.012	4	0	0	0
2022-04-01 22:05:38	69	358.1	-16.2	3.901	3.888	27	23	0.013	4	0	0	0.1
2022-04-01 22:05:58	69	358.1	-16.1	3.902	3.888	27	23	0.014	4	0	-1	0
2022-04-01 22:06:18	70	358.1	-16.1	3.902	3.89	27	23	0.012	4	1	0	0
2022-04-01 22:06:38	70	358.1	-16.1	3.904	3.89	27	23	0.014	4	0	0	0
2022-04-01 22:06:58	70	358.4	-16.1	3.903	3.891	27	23	0.012	4	0	0	0.1
2022-04-01 22:07:18	70	358.4	-16	3.904	3.891	27	23	0.013	4	0	0	0
2022-04-01 22:07:38	70	358.4	-16	3.905	3.892	27	23	0.013	4	0	0	0.2
2022-04-01 22:07:58	70	358.4	-16.2	3.905	3.893	27	23	0.012	4	0	0	0.1
2022-04-01 22:08:18	70	358.4	-16.1	3.907	3.893	27	23	0.014	4	0	0	0.1
2022-04-01 22:08:38	70	358.6	-16	3.907	3.894	27	23	0.013	4	0	0	0.1
2022-04-01 22:08:58	70	358.6	-16.1	3.907	3.894	27	23	0.013	4	0	0	0
2022-04-01 22:09:18	70	358.9	-16.1	3.908	3.895	27	23	0.013	4	0	0	0.1
2022-04-01 22:09:38	70	358.9	-16.2	3.908	3.896	27	23	0.012	4	0	0	0.1
2022-04-01 22:09:58	70	358.9	-16.1	3.91	3.897	27	23	0.013	4	0	0	0
2022-04-01 22:10:18	70	358.9	-16.1	3.91	3.897	27	23	0.013	4	0	0	0
2022-04-01 22:10:38	70	359.1	-16.1	3.911	3.898	27	23	0.013	4	0	0	0.1
2022-04-01 22:10:58	70	359.1	-16	3.911	3.899	27	23	0.012	4	0	-1	0
2022-04-01 22:11:18	71	359.1	-16	3.912	3.899	27	23	0.013	4	1	0	0
2022-04-01 22:11:38	71	359.1	-16	3.912	3.899	27	23	0.013	4	0	0	0.1
2022-04-01 22:11:58	71	359.1	-16.1	3.913	3.9	27	23	0.013	4	0	0	0
2022-04-01 22:12:18	71	359.1	-16.1	3.914	3.901	27	23	0.013	4	0	0	0
2022-04-01 22:12:38	71	359.4	-16.1	3.915	3.902	27	23	0.013	4	0	0	0
2022-04-01 22:12:58	71	359.4	-16.1	3.915	3.903	27	23	0.012	4	0	0	0.1
2022-04-01 22:13:18	71	359.4	-16	3.916	3.903	27	23	0.013	4	0	0	0.1
2022-04-01 22:13:38	71	359.6	-16.1	3.917	3.904	27	23	0.013	4	0	0	0.1
2022-04-01 22:13:58	71	359.6	-16.2	3.917	3.904	27	23	0.013	4	0	0	0.1
2022-04-01 22:14:18	71	359.6	-16.3	3.918	3.904	27	23	0.014	4	0	0	0
2022-04-01 22:14:38	71	359.6	-16.3	3.919	3.906	27	23	0.013	4	0	0	0
2022-04-01 22:14:58	71	359.9	-16.3	3.919	3.907	27	23	0.012	4	0	0	0.1
2022-04-01 22:15:18	71	359.9	-16.2	3.92	3.907	27	23	0.013	4	0	0	0.1
2022-04-01 22:15:38	71	359.9	-16.1	3.921	3.907	27	23	0.014	4	0	0	0.1
2022-04-01 22:15:58	71	359.9	-16.2	3.921	3.909	27	23	0.012	4	0	-1	0.1
2022-04-01 22:16:18	72	359.9	-16.1	3.922	3.909	27	23	0.013	4	1	0	0
2022-04-01 22:16:38	72	359.9	-16.1	3.922	3.909	27	23	0.013	4	0	0	0
2022-04-01 22:16:58	72	359.9	-16.1	3.924	3.91	27	23	0.014	4	0	0	0
2022-04-01 22:17:18	72	360.1	-16.1	3.924	3.911	27	23	0.013	4	0	0	0
2022-04-01 22:17:38	72	360.4	-16.1	3.925	3.912	27	23	0.013	4	0	0	0
2022-04-01 22:17:58	72	360.4	-16.1	3.925	3.912	27	23	0.013	4	0	0	0.1
2022-04-01 22:18:18	72	360.4	-16.2	3.926	3.913	27	23	0.013	4	0	0	0.1
2022-04-01 22:18:38	72	360.4	-16.3	3.926	3.913	27	23	0.013	4	0	0	0.1
2022-04-01 22:18:58	72	360.4	-16.2	3.927	3.915	27	23	0.012	4	0	0	0
2022-04-01 22:19:18	72	360.4	-16.2	3.928	3.916	27	23	0.012	4	0	0	0
2022-04-01 22:19:38	72	360.6	-16.2	3.928	3.916	27	23	0.012	4	0	0	0.1
2022-04-01 22:19:58	72	360.6	-16.3	3.929	3.916	27	23	0.013	4	0	0	0
2022-04-01 22:20:18	72	360.6	-16.3	3.93	3.917	27	23	0.013	4	0	0	0.1
2022-04-01 22:20:38	72	360.6	-16.4	3.931	3.918	27	23	0.013	4	0	0	0.2
2022-04-01 22:20:58	72	360.9	-16.2	3.932	3.918	27	23	0.014	4	0	-1	0.1
2022-04-01 22:21:18	73	360.9	-16.1	3.931	3.919	27	23	0.012	4	1	0	0.1
2022-04-01 22:21:38	73	360.9	-16.2	3.932	3.92	27	23	0.012	4	0	0	0.1
2022-04-01 22:21:58	73	360.9	-16.1	3.933	3.92	27	23	0.013	4	0	0	0
2022-04-01 22:22:18	73	361.1	-16.1	3.933	3.92	27	23	0.013	4	0	0	0
2022-04-01 22:22:38	73	361.1	-16.1	3.935	3.922	27	23	0.013	4	0	0	0.1
2022-04-01 22:22:58	73	361.1	-16	3.935	3.922	27	23	0.013	4	0	0	0
2022-04-01 22:23:18	73	361.1	-16	3.935	3.923	27	23	0.012	4	0	0	0
2022-04-01 22:23:38	73	361.1	-16	3.936	3.923	27	23	0.013	4	0	0	0.1
2022-04-01 22:23:58	73	361.4	-15.9	3.936	3.924	27	23	0.012	4	0	0	0
2022-04-01 22:24:18	73	361.6	-15.9	3.938	3.924	27	23	0.014	4	0	0	0
2022-04-01 22:24:38	73	361.4	-15.9	3.937	3.925	27	23	0.012	4	0	0	0.1
2022-04-01 22:24:58	73	361.6	-16	3.939	3.926	27	23	0.013	4	0	0	0
2022-04-01 22:25:18	73	361.6	-16	3.939	3.926	27	23	0.013	4	0	-1	0
2022-04-01 22:25:38	74	361.6	-16	3.94	3.927	27	23	0.013	4	1	0	0
2022-04-01 22:25:58	74	361.6	-16	3.94	3.928	27	23	0.012	4	0	0	0.1
2022-04-01 22:26:18	74	361.9	-15.9	3.941	3.928	27	23	0.013	4	0	0	0
2022-04-01 22:26:38	74	361.9	-15.9	3.942	3.929	27	23	0.013	4	0	0	0
2022-04-01 22:26:58	74	361.9	-15.9	3.942	3.929	27	23	0.013	4	0	0	0
2022-04-01 22:27:18	74	361.9	-15.9	3.942	3.929	27	23	0.013	4	0	0	0
2022-04-01 22:27:38	74	361.9	-15.9	3.944	3.931	27	23	0.013	4	0	0	0.1
2022-04-01 22:27:58	74	362.1	-15.8	3.944	3.931	27	23	0.013	4	0	0	0.1
2022-04-01 22:28:18	74	362.1	-15.7	3.945	3.932	27	23	0.013	4	0	0	0.1
2022-04-01 22:28:38	74	362.1	-15.6	3.945	3.933	27	23	0.012	4	0	0	0.1
2022-04-01 22:28:58	74	362.1	-15.7	3.946	3.933	27	23	0.013	4	0	0	0
2022-04-01 22:29:18	74	362.4	-15.7	3.947	3.933	27	23	0.014	4	0	0	0.1
2022-04-01 22:29:38	74	362.4	-15.6	3.947	3.935	27	23	0.012	4	0	0	0.1
2022-04-01 22:29:58	74	362.4	-15.7	3.947	3.935	27	23	0.012	4	0	-1	0.1
2022-04-01 22:30:18	75	362.4	-15.8	3.948	3.935	27	23	0.013	4	1	0	0.2
2022-04-01 22:30:38	75	362.4	-15.6	3.949	3.936	27	23	0.013	4	0	0	0.1
2022-04-01 22:30:58	75	362.4	-15.7	3.949	3.937	27	23	0.012	4	0	0	0.2
2022-04-01 22:31:18	75	362.6	-15.5	3.951	3.938	27	23	0.013	4	0	0	0
2022-04-01 22:31:38	75	362.6	-15.5	3.951	3.938	27	23	0.013	4	0	0	0.2
2022-04-01 22:31:58	75	362.6	-15.7	3.952	3.939	27	23	0.013	4	0	0	0.1
2022-04-01 22:32:18	75	362.6	-15.8	3.952	3.939	27	23	0.013	4	0	0	0.1
2022-04-01 22:32:38	75	362.9	-15.7	3.953	3.94	27	23	0.013	4	0	0	0.1
2022-04-01 22:32:58	75	362.9	-15.8	3.953	3.941	27	23	0.012	4	0	0	0
2022-04-01 22:33:18	75	362.9	-15.8	3.953	3.941	27	23	0.012	4	0	0	0.1
2022-04-01 22:33:38	75	363.1	-15.7	3.954	3.942	27	23	0.012	4	0	0	0
2022-04-01 22:33:58	75	363.1	-15.7	3.955	3.943	27	23	0.012	4	0	0	0
2022-04-01 22:34:18	75	363.1	-15.7	3.957	3.943	27	23	0.014	4	0	0	0.1
2022-04-01 22:34:38	75	363.1	-15.8	3.957	3.943	27	23	0.014	4	0	-1	0
2022-04-01 22:34:58	76	363.1	-15.8	3.957	3.945	27	23	0.012	4	1	0	0.1
2022-04-01 22:35:18	76	363.4	-15.9	3.958	3.945	27	23	0.013	4	0	0	0.1
2022-04-01 22:35:38	76	363.4	-15.8	3.958	3.946	27	23	0.012	4	0	0	0.2
2022-04-01 22:35:58	76	363.4	-15.6	3.958	3.946	27	23	0.012	4	0	0	0.1
2022-04-01 22:36:18	76	363.4	-15.7	3.959	3.947	27	23	0.012	4	0	0	0
2022-04-01 22:36:38	76	363.4	-15.7	3.96	3.947	27	23	0.013	4	0	0	0.1
2022-04-01 22:36:58	76	363.6	-15.8	3.961	3.948	27	23	0.013	4	0	0	0
2022-04-01 22:37:18	76	363.6	-15.8	3.961	3.949	27	23	0.012	4	0	0	0
2022-04-01 22:37:38	76	363.6	-15.8	3.962	3.949	27	23	0.013	4	0	0	0.1
2022-04-01 22:37:58	76	363.6	-15.9	3.962	3.95	27	23	0.012	4	0	0	0
2022-04-01 22:38:18	76	363.9	-15.9	3.963	3.951	27	23	0.012	4	0	0	0.1
2022-04-01 22:38:38	76	363.9	-16	3.964	3.951	27	23	0.013	4	0	0	0.2
2022-04-01 22:38:58	76	363.9	-15.8	3.965	3.952	27	23	0.013	4	0	0	0
2022-04-01 22:39:18	76	363.9	-15.8	3.965	3.953	27	23	0.012	4	0	0	0.1
2022-04-01 22:39:38	76	363.9	-15.7	3.966	3.953	27	23	0.013	4	0	0	0.1
2022-04-01 22:39:58	76	364.2	-15.6	3.966	3.953	27	23	0.013	4	0	-1	0.1
2022-04-01 22:40:18	77	364.2	-15.5	3.966	3.953	27	23	0.013	4	1	0	0.2
2022-04-01 22:40:38	77	364.2	-15.7	3.967	3.955	27	23	0.012	4	0	0	0.1
2022-04-01 22:40:58	77	364.4	-15.6	3.968	3.955	27	23	0.013	4	0	0	0.1
2022-04-01 22:41:18	77	364.4	-15.5	3.97	3.956	27	23	0.014	4	0	0	0.1
2022-04-01 22:41:38	77	364.4	-15.6	3.97	3.956	27	23	0.014	4	0	0	0
2022-04-01 22:41:58	77	364.4	-15.6	3.97	3.957	27	23	0.013	4	0	0	0.2
2022-04-01 22:42:18	77	364.4	-15.4	3.97	3.958	27	23	0.012	4	0	0	0
2022-04-01 22:42:38	77	364.4	-15.4	3.97	3.958	27	23	0.012	4	0	0	0.1
2022-04-01 22:42:58	77	364.7	-15.3	3.971	3.958	27	23	0.013	4	0	0	0
2022-04-01 22:43:18	77	364.7	-15.3	3.972	3.96	27	23	0.012	4	0	0	0.2
2022-04-01 22:43:38	77	364.7	-15.5	3.973	3.96	27	23	0.013	4	0	0	0.1
2022-04-01 22:43:58	77	364.7	-15.6	3.974	3.96	27	23	0.014	4	0	0	0.1
2022-04-01 22:44:18	77	364.9	-15.5	3.973	3.961	27	23	0.012	4	0	0	0
2022-04-01 22:44:38	77	364.9	-15.5	3.974	3.962	27	23	0.012	4	0	0	0.1
2022-04-01 22:44:58	77	364.9	-15.4	3.974	3.962	27	23	0.012	4	0	-1	0.1
2022-04-01 22:45:18	78	364.9	-15.5	3.975	3.963	27	23	0.012	4	1	0	0
2022-04-01 22:45:38	78	365.2	-15.5	3.977	3.963	27	23	0.014	4	0	0	0.1
2022-04-01 22:45:58	78	365.2	-15.4	3.977	3.964	27	23	0.013	4	0	0	0
2022-04-01 22:46:18	78	365.2	-15.4	3.977	3.964	27	23	0.013	4	0	0	0.1
2022-04-01 22:46:38	78	365.2	-15.3	3.978	3.966	27	23	0.012	4	0	0	0
2022-04-01 22:46:58	78	365.2	-15.3	3.979	3.966	27	23	0.013	4	0	0	0.1
2022-04-01 22:47:18	78	365.2	-15.4	3.979	3.966	27	23	0.013	4	0	0	0
2022-04-01 22:47:38	78	365.2	-15.4	3.98	3.967	27	23	0.013	4	0	0	0.1
2022-04-01 22:47:58	78	365.4	-15.3	3.98	3.967	27	23	0.013	4	0	0	0.1
2022-04-01 22:48:18	78	365.4	-15.4	3.981	3.968	27	23	0.013	4	0	0	0
2022-04-01 22:48:38	78	365.4	-15.4	3.982	3.969	27	23	0.013	4	0	0	0
2022-04-01 22:48:58	78	365.4	-15.4	3.983	3.97	27	23	0.013	4	0	0	0
2022-04-01 22:49:18	78	365.7	-15.4	3.982	3.97	27	23	0.012	4	0	0	0.1
2022-04-01 22:49:38	78	365.7	-15.3	3.984	3.971	27	23	0.013	4	0	0	0
2022-04-01 22:49:58	78	365.7	-15.3	3.984	3.971	27	23	0.013	4	0	0	0.1
2022-04-01 22:50:18	78	365.9	-15.2	3.984	3.971	27	23	0.013	4	0	-1	0.1
2022-04-01 22:50:38	79	365.9	-15.3	3.986	3.973	27	23	0.013	4	1	0	0.1
2022-04-01 22:50:58	79	365.9	-15.4	3.986	3.973	27	23	0.013	4	0	0	0
2022-04-01 22:51:18	79	365.9	-15.4	3.986	3.973	27	23	0.013	4	0	0	0
2022-04-01 22:51:38	79	365.9	-15.4	3.986	3.975	27	23	0.011	4	0	0	0
2022-04-01 22:51:58	79	365.9	-15.4	3.987	3.975	26	23	0.012	3	0	0	0.1
2022-04-01 22:52:18	79	366.2	-15.3	3.988	3.975	27	23	0.013	4	0	0	0.1
2022-04-01 22:52:38	79	366.2	-15.4	3.988	3.976	27	23	0.012	4	0	0	0.2
2022-04-01 22:52:58	79	366.2	-15.2	3.989	3.976	26	23	0.013	3	0	0	0
2022-04-01 22:53:18	79	366.2	-15.2	3.99	3.977	26	23	0.013	3	0	0	0
2022-04-01 22:53:38	79	366.2	-15.2	3.991	3.978	27	23	0.013	4	0	0	0.1
2022-04-01 22:53:58	79	366.4	-15.1	3.991	3.978	26	23	0.013	3	0	0	0
2022-04-01 22:54:18	79	366.4	-15.1	3.992	3.978	26	23	0.014	3	0	0	0
2022-04-01 22:54:38	79	366.4	-15.1	3.991	3.979	26	23	0.012	3	0	0	0.1
2022-04-01 22:54:58	79	366.4	-15.2	3.993	3.98	26	23	0.013	3	0	0	0
2022-04-01 22:55:18	79	366.4	-15.2	3.993	3.981	26	23	0.012	3	0	0	0.1
2022-04-01 22:55:38	79	366.7	-15.1	3.994	3.981	26	23	0.013	3	0	-1	0
2022-04-01 22:55:58	80	366.7	-15.1	3.995	3.982	26	23	0.013	3	1	0	0.1
2022-04-01 22:56:18	80	366.7	-15.2	3.995	3.982	26	23	0.013	3	0	0	0
2022-04-01 22:56:38	80	366.7	-15.2	3.996	3.982	26	23	0.014	3	0	0	0
2022-04-01 22:56:58	80	366.9	-15.2	3.996	3.983	26	23	0.013	3	0	0	0
2022-04-01 22:57:18	80	366.9	-15.2	3.996	3.984	26	23	0.012	3	0	0	0
2022-04-01 22:57:38	80	366.9	-15.2	3.997	3.985	26	23	0.012	3	0	0	0
2022-04-01 22:57:58	80	367.2	-15.2	3.999	3.985	26	23	0.014	3	0	0	0.1
2022-04-01 22:58:18	80	367.2	-15.1	3.999	3.985	26	23	0.014	3	0	0	0.1
2022-04-01 22:58:38	80	367.2	-15.2	4	3.986	26	23	0.014	3	0	0	0
2022-04-01 22:58:58	80	367.2	-15.2	4	3.987	26	23	0.013	3	0	0	0.1
2022-04-01 22:59:18	80	367.2	-15.3	4	3.987	26	23	0.013	3	0	0	0
2022-04-01 22:59:38	80	367.4	-15.3	4.001	3.988	26	23	0.013	3	0	0	0.1
2022-04-01 22:59:58	80	367.4	-15.4	4.001	3.988	26	23	0.013	3	0	0	0
2022-04-01 23:00:18	80	367.4	-15.4	4.002	3.989	26	23	0.013	3	0	0	0.1
2022-04-01 23:00:38	80	367.4	-15.3	4.003	3.99	26	23	0.013	3	0	0	0
2022-04-01 23:00:58	80	367.4	-15.3	4.003	3.991	26	23	0.012	3	0	0	0.1
2022-04-01 23:01:18	80	367.4	-15.4	4.004	3.991	26	23	0.013	3	0	-1	0.1
2022-04-01 23:01:38	81	367.7	-15.3	4.004	3.991	26	23	0.013	3	1	0	0
2022-04-01 23:01:58	81	367.7	-15.3	4.005	3.992	26	23	0.013	3	0	0	0.1
2022-04-01 23:02:18	81	367.7	-15.4	4.005	3.993	26	23	0.012	3	0	0	0
2022-04-01 23:02:38	81	367.9	-15.4	4.007	3.993	26	23	0.014	3	0	0	0
2022-04-01 23:02:58	81	367.9	-15.4	4.007	3.993	26	23	0.014	3	0	0	0.1
2022-04-01 23:03:18	81	367.9	-15.5	4.008	3.995	26	23	0.013	3	0	0	0
2022-04-01 23:03:38	81	367.9	-15.5	4.009	3.995	26	23	0.014	3	0	0	0
2022-04-01 23:03:58	81	367.9	-15.5	4.009	3.996	26	23	0.013	3	0	0	0.1
2022-04-01 23:04:18	81	367.9	-15.4	4.009	3.996	26	23	0.013	3	0	0	0
2022-04-01 23:04:38	81	368.2	-15.4	4.01	3.997	26	23	0.013	3	0	0	0
2022-04-01 23:04:58	81	368.2	-15.4	4.011	3.997	26	23	0.014	3	0	0	0.1
2022-04-01 23:05:18	81	368.2	-15.3	4.012	3.998	26	23	0.014	3	0	0	0
2022-04-01 23:05:38	81	368.2	-15.3	4.012	3.999	26	23	0.013	3	0	0	0
2022-04-01 23:05:58	81	368.2	-15.3	4.012	3.999	26	23	0.013	3	0	0	0.1
2022-04-01 23:06:18	81	368.2	-15.4	4.013	4	26	23	0.013	3	0	0	0.1
2022-04-01 23:06:38	81	368.4	-15.3	4.013	4.001	26	23	0.012	3	0	-1	0.1
2022-04-01 23:06:58	82	368.7	-15.4	4.014	4.001	26	23	0.013	3	1	0	0.2
2022-04-01 23:07:18	82	368.7	-15.2	4.015	4.002	26	23	0.013	3	0	0	0.1
2022-04-01 23:07:38	82	368.7	-15.3	4.015	4.002	26	23	0.013	3	0	0	0
2022-04-01 23:07:58	82	368.7	-15.3	4.016	4.003	26	23	0.013	3	0	0	0
2022-04-01 23:08:18	82	368.7	-15.3	4.016	4.003	26	23	0.013	3	0	0	0
2022-04-01 23:08:38	82	368.7	-15.3	4.017	4.004	26	23	0.013	3	0	0	0.1
2022-04-01 23:08:58	82	368.7	-15.2	4.018	4.005	26	23	0.013	3	0	0	0
2022-04-01 23:09:18	82	368.9	-15.2	4.019	4.006	26	23	0.013	3	0	0	0.1
2022-04-01 23:09:38	82	368.9	-15.3	4.019	4.006	26	23	0.013	3	0	0	0.1
2022-04-01 23:09:58	82	368.9	-15.2	4.019	4.006	26	23	0.013	3	0	0	0
2022-04-01 23:10:18	82	368.9	-15.2	4.02	4.007	26	23	0.013	3	0	0	0
2022-04-01 23:10:38	82	368.9	-15.2	4.02	4.007	26	23	0.013	3	0	0	0.1
2022-04-01 23:10:58	82	368.9	-15.3	4.021	4.008	26	23	0.013	3	0	0	0
2022-04-01 23:11:18	82	369.2	-15.3	4.022	4.008	26	23	0.014	3	0	0	0
2022-04-01 23:11:38	82	369.2	-15.3	4.023	4.009	26	23	0.014	3	0	0	0.2
2022-04-01 23:11:58	82	369.2	-15.1	4.023	4.01	26	23	0.013	3	0	0	0.2
2022-04-01 23:12:18	82	369.2	-15.3	4.023	4.01	26	23	0.013	3	0	0	0.1
2022-04-01 23:12:38	82	369.4	-15.4	4.024	4.011	26	23	0.013	3	0	-1	0
2022-04-01 23:12:58	83	369.4	-15.4	4.025	4.011	26	23	0.014	3	1	0	0
2022-04-01 23:13:18	83	369.4	-15.4	4.025	4.013	26	23	0.012	3	0	0	0.1
2022-04-01 23:13:38	83	369.4	-15.5	4.027	4.013	26	23	0.014	3	0	0	0.1
2022-04-01 23:13:58	83	369.7	-15.6	4.026	4.014	26	23	0.012	3	0	0	0.1
2022-04-01 23:14:18	83	369.7	-15.5	4.027	4.014	26	23	0.013	3	0	0	0
2022-04-01 23:14:38	83	369.7	-15.5	4.028	4.015	26	23	0.013	3	0	0	0.2
2022-04-01 23:14:58	83	369.7	-15.7	4.028	4.016	26	23	0.012	3	0	0	0.1
2022-04-01 23:15:18	83	369.9	-15.6	4.029	4.017	26	23	0.012	3	0	0	0.1
2022-04-01 23:15:38	83	369.9	-15.7	4.03	4.016	26	23	0.014	3	0	0	0.1
2022-04-01 23:15:58	83	369.9	-15.6	4.031	4.018	26	23	0.013	3	0	0	0
2022-04-01 23:16:18	83	369.9	-15.6	4.031	4.018	26	23	0.013	3	0	0	0
2022-04-01 23:16:38	83	370.2	-15.6	4.032	4.018	26	23	0.014	3	0	0	0.1
2022-04-01 23:16:58	83	370.2	-15.5	4.033	4.019	26	23	0.014	3	0	0	0
2022-04-01 23:17:18	83	370.2	-15.5	4.032	4.02	26	23	0.012	3	0	0	0.1
2022-04-01 23:17:38	83	370.2	-15.4	4.033	4.021	26	23	0.012	3	0	0	0.1
2022-04-01 23:17:58	83	370.2	-15.3	4.034	4.021	26	23	0.013	3	0	-1	0.1
2022-04-01 23:18:18	84	370.4	-15.4	4.035	4.021	26	23	0.014	3	1	0	0.1
2022-04-01 23:18:38	84	370.4	-15.5	4.036	4.023	26	23	0.013	3	0	0	0.1
2022-04-01 23:18:58	84	370.4	-15.4	4.036	4.022	26	23	0.014	3	0	0	0
2022-04-01 23:19:18	84	370.7	-15.4	4.036	4.023	26	23	0.013	3	0	0	0
2022-04-01 23:19:38	84	370.7	-15.4	4.037	4.024	26	23	0.013	3	0	0	0.1
2022-04-01 23:19:58	84	370.7	-15.5	4.038	4.025	26	23	0.013	3	0	0	0
2022-04-01 23:20:18	84	370.7	-15.5	4.038	4.025	26	23	0.013	3	0	0	0.1
2022-04-01 23:20:38	84	370.7	-15.6	4.04	4.025	26	23	0.015	3	0	0	0
2022-04-01 23:20:58	84	370.9	-15.6	4.041	4.027	26	23	0.014	3	0	0	0
2022-04-01 23:21:18	84	370.9	-15.6	4.041	4.027	26	23	0.014	3	0	0	0
2022-04-01 23:21:38	84	370.9	-15.6	4.042	4.028	26	23	0.014	3	0	0	0
2022-04-01 23:21:58	84	370.9	-15.6	4.042	4.028	26	23	0.014	3	0	0	0.1
2022-04-01 23:22:18	84	370.9	-15.7	4.043	4.028	26	23	0.015	3	0	0	0
2022-04-01 23:22:38	84	370.9	-15.7	4.043	4.03	26	23	0.013	3	0	0	0.1
2022-04-01 23:22:58	84	371.2	-15.6	4.044	4.03	26	23	0.014	3	0	0	0
2022-04-01 23:23:18	84	371.4	-15.6	4.044	4.031	26	23	0.013	3	0	0	0
2022-04-01 23:23:38	84	371.2	-15.6	4.045	4.031	26	23	0.014	3	0	-1	0
2022-04-01 23:23:58	85	371.4	-15.6	4.047	4.032	26	23	0.015	3	1	0	0.1
2022-04-01 23:24:18	85	371.4	-15.7	4.047	4.033	26	23	0.014	3	0	0	0
2022-04-01 23:24:38	85	371.4	-15.7	4.048	4.033	26	23	0.015	3	0	0	0
2022-04-01 23:24:58	85	371.4	-15.7	4.048	4.034	26	23	0.014	3	0	0	0
2022-04-01 23:25:18	85	371.7	-15.7	4.048	4.034	26	23	0.014	3	0	0	0
2022-04-01 23:25:38	85	371.7	-15.7	4.048	4.036	26	23	0.012	3	0	0	0.1
2022-04-01 23:25:58	85	371.7	-15.6	4.049	4.036	26	23	0.013	3	0	0	0
2022-04-01 23:26:18	85	371.7	-15.6	4.05	4.036	26	23	0.014	3	0	0	0
2022-04-01 23:26:38	85	371.7	-15.6	4.051	4.037	26	23	0.014	3	0	0	0.1
2022-04-01 23:26:58	85	371.7	-15.7	4.051	4.038	26	23	0.013	3	0	0	0
2022-04-01 23:27:18	85	371.7	-15.7	4.052	4.038	26	23	0.014	3	0	0	0.1
2022-04-01 23:27:38	85	371.9	-15.6	4.053	4.039	26	23	0.014	3	0	0	0.2
2022-04-01 23:27:58	85	372.2	-15.4	4.053	4.04	26	23	0.013	3	0	0	0.2
2022-04-01 23:28:18	85	372.2	-15.6	4.054	4.04	26	23	0.014	3	0	0	0
2022-04-01 23:28:38	85	372.2	-15.6	4.054	4.041	26	23	0.013	3	0	0	0
2022-04-01 23:28:58	85	372.2	-15.6	4.056	4.041	26	23	0.015	3	0	0	0
2022-04-01 23:29:18	85	372.2	-15.6	4.056	4.041	26	23	0.015	3	0	-1	0.2
2022-04-01 23:29:38	86	372.2	-15.8	4.056	4.043	26	23	0.013	3	1	0	0
2022-04-01 23:29:58	86	372.4	-15.8	4.057	4.044	26	23	0.013	3	0	0	0.1
2022-04-01 23:30:18	86	372.4	-15.7	4.058	4.044	26	23	0.014	3	0	0	0
2022-04-01 23:30:38	86	372.4	-15.7	4.058	4.045	26	23	0.013	3	0	0	0.1
2022-04-01 23:30:58	86	372.4	-15.6	4.059	4.045	26	23	0.014	3	0	0	0.1
2022-04-01 23:31:18	86	372.4	-15.7	4.06	4.046	26	23	0.014	3	0	0	0.1
2022-04-01 23:31:38	86	372.7	-15.6	4.06	4.046	26	23	0.014	3	0	0	0
2022-04-01 23:31:58	86	372.7	-15.6	4.061	4.047	26	23	0.014	3	0	0	0.1
2022-04-01 23:32:18	86	372.7	-15.7	4.061	4.048	26	23	0.013	3	0	0	0
2022-04-01 23:32:38	86	372.9	-15.7	4.062	4.048	26	23	0.014	3	0	0	0
2022-04-01 23:32:58	86	372.9	-15.7	4.063	4.049	26	23	0.014	3	0	0	0
2022-04-01 23:33:18	86	372.9	-15.7	4.063	4.049	26	23	0.014	3	0	0	0.1
2022-04-01 23:33:38	86	372.9	-15.8	4.064	4.051	26	23	0.013	3	0	0	0.1
2022-04-01 23:33:58	86	373.2	-15.7	4.065	4.051	26	23	0.014	3	0	0	0.1
2022-04-01 23:34:18	86	373.2	-15.6	4.066	4.051	26	23	0.015	3	0	0	0
2022-04-01 23:34:38	86	373.2	-15.6	4.067	4.051	26	23	0.016	3	0	0	0.2
2022-04-01 23:34:58	86	373.4	-15.8	4.067	4.053	26	23	0.014	3	0	-1	0.1
2022-04-01 23:35:18	87	373.4	-15.7	4.067	4.054	26	23	0.013	3	1	0	0.1
2022-04-01 23:35:38	87	373.4	-15.8	4.068	4.054	26	23	0.014	3	0	0	0.1
2022-04-01 23:35:58	87	373.4	-15.7	4.069	4.055	26	23	0.014	3	0	0	0.1
2022-04-01 23:36:18	87	373.4	-15.8	4.07	4.055	26	23	0.015	3	0	0	0.1
2022-04-01 23:36:38	87	373.7	-15.7	4.069	4.056	26	23	0.013	3	0	0	0
2022-04-01 23:36:58	87	373.7	-15.7	4.07	4.056	26	23	0.014	3	0	0	0
2022-04-01 23:37:18	87	373.7	-15.7	4.071	4.058	26	23	0.013	3	0	0	0
2022-04-01 23:37:38	87	373.7	-15.7	4.072	4.058	26	23	0.014	3	0	0	0
2022-04-01 23:37:58	87	373.7	-15.7	4.072	4.058	26	23	0.014	3	0	0	0
2022-04-01 23:38:18	87	373.7	-15.7	4.073	4.06	26	23	0.013	3	0	0	0
2022-04-01 23:38:38	87	373.9	-15.7	4.074	4.06	26	23	0.014	3	0	0	0
2022-04-01 23:38:58	87	373.9	-15.7	4.074	4.06	26	23	0.014	3	0	0	0
2022-04-01 23:39:18	87	373.9	-15.7	4.075	4.061	26	23	0.014	3	0	0	0.2
2022-04-01 23:39:38	87	374.2	-15.5	4.075	4.061	26	23	0.014	3	0	-1	0
2022-04-01 23:39:58	88	374.2	-15.5	4.076	4.062	26	23	0.014	3	1	0	0.1
2022-04-01 23:40:18	88	374.2	-15.6	4.077	4.062	26	23	0.015	3	0	0	0.1
2022-04-01 23:40:38	88	374.2	-15.5	4.077	4.063	26	23	0.014	3	0	0	0
2022-04-01 23:40:58	88	374.2	-15.5	4.077	4.064	26	23	0.013	3	0	0	0.1
2022-04-01 23:41:18	88	374.2	-15.6	4.079	4.064	26	23	0.015	3	0	0	0.2
2022-04-01 23:41:38	88	374.4	-15.4	4.079	4.065	26	22	0.014	4	0	0	0
2022-04-01 23:41:58	88	374.4	-15.4	4.08	4.065	26	23	0.015	3	0	0	0
2022-04-01 23:42:18	88	374.4	-15.4	4.08	4.066	26	22	0.014	4	0	0	0.1
2022-04-01 23:42:38	88	374.4	-15.3	4.08	4.067	26	22	0.013	4	0	0	0
2022-04-01 23:42:58	88	374.4	-15.3	4.082	4.067	26	23	0.015	3	0	0	0.1
2022-04-01 23:43:18	88	374.7	-15.4	4.082	4.068	26	22	0.014	4	0	0	0.1
2022-04-01 23:43:38	88	374.7	-15.3	4.082	4.069	26	22	0.013	4	0	0	0
2022-04-01 23:43:58	88	374.7	-15.3	4.083	4.069	26	22	0.014	4	0	0	0.1
2022-04-01 23:44:18	88	374.9	-15.2	4.084	4.07	26	22	0.014	4	0	0	0.1
2022-04-01 23:44:38	88	374.9	-15.1	4.084	4.07	26	22	0.014	4	0	0	0.1
2022-04-01 23:44:58	88	374.9	-15.2	4.084	4.071	26	22	0.013	4	0	0	0.1
2022-04-01 23:45:18	88	374.9	-15.1	4.085	4.072	26	22	0.013	4	0	0	0
2022-04-01 23:45:38	88	374.9	-15.1	4.085	4.072	26	22	0.013	4	0	-1	0.1
2022-04-01 23:45:58	89	375.2	-15.2	4.087	4.073	26	22	0.014	4	1	0	0
2022-04-01 23:46:18	89	375.2	-15.2	4.088	4.074	26	22	0.014	4	0	0	0
2022-04-01 23:46:38	89	375.2	-15.2	4.088	4.074	26	22	0.014	4	0	0	0
2022-04-01 23:46:58	89	375.2	-15.2	4.089	4.075	26	22	0.014	4	0	0	0
2022-04-01 23:47:18	89	375.2	-15.2	4.089	4.075	26	22	0.014	4	0	0	0.1
2022-04-01 23:47:38	89	375.2	-15.1	4.09	4.076	26	22	0.014	4	0	0	0
2022-04-01 23:47:58	89	375.2	-15.1	4.091	4.077	26	22	0.014	4	0	0	0
2022-04-01 23:48:18	89	375.4	-15.1	4.092	4.077	26	22	0.015	4	0	0	0
2022-04-01 23:48:38	89	375.4	-15.1	4.092	4.078	26	22	0.014	4	0	0	0
2022-04-01 23:48:58	89	375.7	-15.1	4.092	4.078	26	22	0.014	4	0	0	0
2022-04-01 23:49:18	89	375.7	-15.1	4.093	4.079	26	22	0.014	4	0	0	0.1
2022-04-01 23:49:38	89	375.7	-15.2	4.094	4.08	26	22	0.014	4	0	0	0
2022-04-01 23:49:58	89	375.7	-15.2	4.094	4.08	26	22	0.014	4	0	0	0
2022-04-01 23:50:18	89	375.7	-15.2	4.095	4.08	26	22	0.015	4	0	0	0.1
2022-04-01 23:50:38	89	375.9	-15.3	4.096	4.081	26	22	0.015	4	0	0	0
2022-04-01 23:50:58	89	375.9	-15.3	4.096	4.082	26	22	0.014	4	0	-1	0.2
2022-04-01 23:51:18	90	375.9	-15.1	4.097	4.083	26	22	0.014	4	1	0	0.1
2022-04-01 23:51:38	90	376.2	-15.2	4.097	4.083	26	22	0.014	4	0	0	0.1
2022-04-01 23:51:58	90	376.2	-15.3	4.098	4.084	26	22	0.014	4	0	0	0.1
2022-04-01 23:52:18	90	376.2	-15.4	4.098	4.085	26	22	0.013	4	0	0	0.1
2022-04-01 23:52:38	90	376.2	-15.3	4.099	4.085	26	22	0.014	4	0	0	0.1
2022-04-01 23:52:58	90	376.5	-15.4	4.099	4.085	26	22	0.014	4	0	0	0
2022-04-01 23:53:18	90	376.5	-15.4	4.101	4.086	26	22	0.015	4	0	0	0
2022-04-01 23:53:38	90	376.5	-15.4	4.1	4.087	26	22	0.013	4	0	0	0.1
2022-04-01 23:53:58	90	376.5	-15.5	4.101	4.088	26	22	0.013	4	0	0	0
2022-04-01 23:54:18	90	376.7	-15.5	4.103	4.088	26	22	0.015	4	0	0	0.1
2022-04-01 23:54:38	90	376.5	-15.4	4.103	4.089	26	22	0.014	4	0	0	0
2022-04-01 23:54:58	90	376.7	-15.4	4.103	4.09	26	22	0.013	4	0	0	0
2022-04-01 23:55:18	90	376.7	-15.4	4.105	4.09	26	22	0.015	4	0	0	0.1
2022-04-01 23:55:38	90	377	-15.5	4.104	4.09	26	22	0.014	4	0	0	0
2022-04-01 23:55:58	90	377	-15.5	4.105	4.092	26	22	0.013	4	0	-1	0
2022-04-01 23:56:18	91	377	-15.5	4.106	4.092	26	22	0.014	4	1	0	0.1
2022-04-01 23:56:38	91	377	-15.4	4.107	4.093	26	22	0.014	4	0	0	0
2022-04-01 23:56:58	91	377	-15.4	4.108	4.094	26	22	0.014	4	0	0	0
2022-04-01 23:57:18	91	377.2	-15.4	4.108	4.094	26	22	0.014	4	0	0	0.1
2022-04-01 23:57:38	91	377.2	-15.3	4.109	4.095	26	22	0.014	4	0	0	0
2022-04-01 23:57:58	91	377.2	-15.3	4.108	4.095	26	22	0.013	4	0	0	0.1
2022-04-01 23:58:18	91	377.2	-15.4	4.11	4.096	26	22	0.014	4	0	0	0.1
2022-04-01 23:58:38	91	377.2	-15.3	4.111	4.097	26	22	0.014	4	0	0	0
2022-04-01 23:58:58	91	377.2	-15.3	4.111	4.097	26	22	0.014	4	0	0	0
2022-04-01 23:59:18	91	377.2	-15.3	4.111	4.097	26	22	0.014	4	0	0	0
2022-04-01 23:59:38	91	377.2	-15.3	4.112	4.098	26	22	0.014	4	0	0	0
2022-04-01 23:59:58	91	377.5	-15.3	4.112	4.099	26	22	0.013	4	0	0	0
2022-04-02 00:00:18	91	377.5	-15.3	4.114	4.099	26	22	0.015	4	0	0	0
2022-04-02 00:00:38	91	377.7	-15.3	4.114	4.101	26	22	0.013	4	0	0	0.1
2022-04-02 00:00:58	91	377.7	-15.4	4.114	4.101	26	22	0.013	4	0	0	0.1
2022-04-02 00:01:18	91	377.7	-15.3	4.116	4.101	26	22	0.015	4	0	0	0.1
2022-04-02 00:01:38	91	377.7	-15.4	4.116	4.102	26	22	0.014	4	0	-1	0.1
2022-04-02 00:01:58	92	377.7	-15.3	4.117	4.102	26	22	0.015	4	1	0	0
2022-04-02 00:02:18	92	377.7	-15.3	4.117	4.103	26	22	0.014	4	0	0	0
2022-04-02 00:02:38	92	378	-15.3	4.118	4.104	26	22	0.014	4	0	0	0.1
2022-04-02 00:02:58	92	378	-15.4	4.119	4.105	26	22	0.014	4	0	0	0
2022-04-02 00:03:18	92	378	-15.4	4.119	4.105	26	22	0.014	4	0	0	0
2022-04-02 00:03:38	92	378	-15.4	4.12	4.105	26	22	0.015	4	0	0	0
2022-04-02 00:03:58	92	378.2	-15.4	4.121	4.106	26	22	0.015	4	0	0	0
2022-04-02 00:04:18	92	378.2	-15.4	4.121	4.107	26	22	0.014	4	0	0	0
2022-04-02 00:04:38	92	378.2	-15.4	4.121	4.107	26	22	0.014	4	0	0	0
2022-04-02 00:04:58	92	378.2	-15.4	4.122	4.108	26	22	0.014	4	0	0	0.1
2022-04-02 00:05:18	92	378.5	-15.3	4.123	4.108	26	22	0.015	4	0	0	0
2022-04-02 00:05:38	92	378.5	-15.3	4.123	4.109	26	22	0.014	4	0	0	0
2022-04-02 00:05:58	92	378.5	-15.3	4.124	4.11	26	22	0.014	4	0	0	0.1
2022-04-02 00:06:18	92	378.5	-15.2	4.124	4.111	26	22	0.013	4	0	0	0.1
2022-04-02 00:06:38	92	378.5	-15.3	4.125	4.111	26	22	0.014	4	0	0	0.1
2022-04-02 00:06:58	92	378.7	-15.2	4.126	4.112	26	22	0.014	4	0	0	0.2
2022-04-02 00:07:18	92	378.7	-15.4	4.125	4.112	26	22	0.013	4	0	0	0.1
2022-04-02 00:07:38	92	378.7	-15.3	4.128	4.113	26	22	0.015	4	0	-1	0.1
2022-04-02 00:07:58	93	379	-15.2	4.127	4.112	26	22	0.015	4	1	0	0.1
2022-04-02 00:08:18	93	379	-15.1	4.128	4.114	26	22	0.014	4	0	0	0.1
2022-04-02 00:08:38	93	379	-15.2	4.129	4.114	26	22	0.015	4	0	0	0.1
2022-04-02 00:08:58	93	379	-15.3	4.13	4.115	26	22	0.015	4	0	0	0.1
2022-04-02 00:09:18	93	379	-15.2	4.13	4.116	26	22	0.014	4	0	0	0.1
2022-04-02 00:09:38	93	379.2	-15.1	4.13	4.116	26	22	0.014	4	0	0	0.2
2022-04-02 00:09:58	93	379.2	-14.9	4.131	4.117	26	22	0.014	4	0	0	0
2022-04-02 00:10:18	93	379.2	-14.9	4.132	4.117	26	22	0.015	4	0	0	0
2022-04-02 00:10:38	93	379.2	-14.9	4.133	4.117	26	22	0.016	4	0	0	0.1
2022-04-02 00:10:58	93	379.2	-15	4.133	4.119	26	22	0.014	4	0	0	0.1
2022-04-02 00:11:18	93	379.2	-15.1	4.134	4.119	26	22	0.015	4	0	0	0.1
2022-04-02 00:11:38	93	379.5	-15	4.134	4.12	26	22	0.014	4	0	0	0
2022-04-02 00:11:58	93	379.5	-15	4.135	4.121	26	22	0.014	4	0	0	0
2022-04-02 00:12:18	93	379.7	-15	4.135	4.121	26	22	0.014	4	0	0	0
2022-04-02 00:12:38	93	379.7	-15	4.137	4.122	26	22	0.015	4	0	0	0
2022-04-02 00:12:58	93	379.7	-15	4.136	4.122	26	22	0.014	4	0	0	0
2022-04-02 00:13:18	93	379.7	-15	4.138	4.123	26	22	0.015	4	0	0	0.1
2022-04-02 00:13:38	93	379.7	-15.1	4.138	4.123	26	22	0.015	4	0	-1	0
2022-04-02 00:13:58	94	379.7	-15.1	4.137	4.124	26	22	0.013	4	1	0	0
2022-04-02 00:14:18	94	379.7	-15.1	4.138	4.124	26	22	0.014	4	0	0	0
2022-04-02 00:14:38	94	380	-15.1	4.139	4.125	26	22	0.014	4	0	0	0
2022-04-02 00:14:58	94	380	-15.1	4.14	4.125	26	22	0.015	4	0	0	0.1
2022-04-02 00:15:18	94	380	-15.2	4.14	4.127	26	22	0.013	4	0	0	0.1
2022-04-02 00:15:38	94	380.2	-15.1	4.141	4.127	26	22	0.014	4	0	0	0
2022-04-02 00:15:58	94	380	-15.1	4.142	4.127	26	22	0.015	4	0	0	0
2022-04-02 00:16:18	94	380.2	-15.1	4.143	4.128	26	22	0.015	4	0	0	0.1
2022-04-02 00:16:38	94	380.2	-15	4.143	4.129	26	22	0.014	4	0	0	0
2022-04-02 00:16:58	94	380.2	-15	4.143	4.129	26	22	0.014	4	0	0	0
2022-04-02 00:17:18	94	380.5	-15	4.144	4.13	26	22	0.014	4	0	0	0
2022-04-02 00:17:38	94	380.5	-15	4.145	4.13	26	22	0.015	4	0	0	0
2022-04-02 00:17:58	94	380.5	-15	4.145	4.131	26	22	0.014	4	0	0	0
2022-04-02 00:18:18	94	380.5	-15	4.146	4.131	26	22	0.015	4	0	0	0.1
2022-04-02 00:18:38	94	380.7	-14.9	4.146	4.133	26	22	0.013	4	0	0	0
2022-04-02 00:18:58	94	380.7	-14.9	4.147	4.133	26	22	0.014	4	0	0	0
2022-04-02 00:19:18	94	380.7	-14.9	4.148	4.133	26	22	0.015	4	0	-1	0.1
2022-04-02 00:19:38	95	380.7	-15	4.148	4.134	26	22	0.014	4	1	0	0.1
2022-04-02 00:19:58	95	380.7	-14.9	4.149	4.134	26	22	0.015	4	0	0	0
2022-04-02 00:20:18	95	380.7	-14.9	4.149	4.134	26	22	0.015	4	0	0	0
2022-04-02 00:20:38	95	381	-14.9	4.151	4.136	26	22	0.015	4	0	0	0
2022-04-02 00:20:58	95	381	-14.9	4.15	4.136	26	22	0.014	4	0	0	0.1
2022-04-02 00:21:18	95	381	-15	4.151	4.137	26	22	0.014	4	0	0	0
2022-04-02 00:21:38	95	381	-15	4.151	4.137	26	22	0.014	4	0	0	0
2022-04-02 00:21:58	95	381.2	-15	4.151	4.137	26	22	0.014	4	0	0	0
2022-04-02 00:22:18	95	381.2	-15	4.153	4.139	26	22	0.014	4	0	0	0.1
2022-04-02 00:22:38	95	381.2	-14.9	4.154	4.139	26	22	0.015	4	0	0	0
2022-04-02 00:22:58	95	381.2	-14.9	4.155	4.14	26	22	0.015	4	0	0	0.1
2022-04-02 00:23:18	95	381.2	-15	4.154	4.14	26	22	0.014	4	0	0	0
2022-04-02 00:23:38	95	381.5	-15	4.156	4.14	26	22	0.016	4	0	0	0
2022-04-02 00:23:58	95	381.5	-15	4.156	4.141	26	22	0.015	4	0	0	0.1
2022-04-02 00:24:18	95	381.5	-15.1	4.157	4.142	26	22	0.015	4	0	0	0
2022-04-02 00:24:38	95	381.5	-15.1	4.157	4.143	26	22	0.014	4	0	0	0
2022-04-02 00:24:58	95	381.5	-15.1	4.157	4.144	26	22	0.013	4	0	0	0
2022-04-02 00:25:18	95	381.5	-15.1	4.159	4.144	26	22	0.015	4	0	0	0.1
2022-04-02 00:25:38	95	381.7	-15	4.158	4.144	26	22	0.014	4	0	0	0.1
2022-04-02 00:25:58	95	382	-15.1	4.16	4.145	26	22	0.015	4	0	-1	0
2022-04-02 00:26:18	96	381.7	-15.1	4.16	4.146	26	22	0.014	4	1	0	0.1
2022-04-02 00:26:38	96	382	-15	4.16	4.146	26	22	0.014	4	0	0	0
2022-04-02 00:26:58	96	382	-15	4.161	4.146	26	22	0.015	4	0	0	0
2022-04-02 00:27:18	96	382	-15	4.162	4.147	26	22	0.015	4	0	0	0
2022-04-02 00:27:38	96	382	-15	4.162	4.148	26	22	0.014	4	0	0	0.1
2022-04-02 00:27:58	96	382	-15.1	4.163	4.149	26	22	0.014	4	0	0	0
2022-04-02 00:28:18	96	382	-15.1	4.164	4.149	26	22	0.015	4	0	0	0.1
2022-04-02 00:28:38	96	382.2	-15.2	4.163	4.15	26	22	0.013	4	0	0	0
2022-04-02 00:28:58	96	382.2	-15.2	4.164	4.15	26	22	0.014	4	0	0	0.1
2022-04-02 00:29:18	96	382.2	-15.1	4.165	4.15	26	22	0.015	4	0	0	0.1
2022-04-02 00:29:38	96	382.5	-15.2	4.166	4.151	26	22	0.015	4	0	0	0
2022-04-02 00:29:58	96	382.5	-15.2	4.166	4.153	26	22	0.013	4	0	0	0
2022-04-02 00:30:18	96	382.5	-15.2	4.167	4.153	26	22	0.014	4	0	0	0
2022-04-02 00:30:38	96	382.5	-15.2	4.169	4.153	26	22	0.016	4	0	0	0
2022-04-02 00:30:58	96	382.5	-15.2	4.168	4.154	26	22	0.014	4	0	0	0
2022-04-02 00:31:18	96	382.5	-15.2	4.169	4.155	26	22	0.014	4	0	0	0
2022-04-02 00:31:38	96	382.7	-15.2	4.169	4.155	26	22	0.014	4	0	0	0.1
2022-04-02 00:31:58	96	382.7	-15.1	4.17	4.157	26	22	0.013	4	0	0	0.1
2022-04-02 00:32:18	96	382.7	-15.2	4.171	4.156	26	22	0.015	4	0	0	0
2022-04-02 00:32:38	96	382.7	-15.2	4.171	4.157	26	22	0.014	4	0	0	0.1
2022-04-02 00:32:58	96	383	-15.1	4.173	4.158	26	22	0.015	4	0	0	0.1
2022-04-02 00:33:18	96	383	-15.2	4.173	4.157	26	22	0.016	4	0	-1	0
2022-04-02 00:33:38	97	383	-15.2	4.173	4.159	26	22	0.014	4	1	0	0
2022-04-02 00:33:58	97	383.2	-15.2	4.174	4.159	26	22	0.015	4	0	0	0
2022-04-02 00:34:18	97	383.2	-15.2	4.174	4.16	26	22	0.014	4	0	0	0.1
2022-04-02 00:34:38	97	383.2	-15.3	4.174	4.16	26	22	0.014	4	0	0	0
2022-04-02 00:34:58	97	383.2	-15.3	4.176	4.161	26	22	0.015	4	0	0	0.1
2022-04-02 00:35:18	97	383.2	-15.4	4.176	4.162	26	22	0.014	4	0	0	0.1
2022-04-02 00:35:38	97	383.5	-15.3	4.177	4.162	26	22	0.015	4	0	0	0
2022-04-02 00:35:58	97	383.5	-15.3	4.177	4.164	26	22	0.013	4	0	0	0
2022-04-02 00:36:18	97	383.5	-15.3	4.178	4.164	26	22	0.014	4	0	0	0.1
2022-04-02 00:36:38	97	383.5	-15.2	4.178	4.164	26	22	0.014	4	0	0	0.1
2022-04-02 00:36:58	97	383.5	-15.1	4.18	4.164	26	22	0.016	4	0	0	0
2022-04-02 00:37:18	97	383.5	-15.1	4.179	4.165	26	22	0.014	4	0	0	0
2022-04-02 00:37:38	97	383.5	-15.1	4.18	4.166	26	22	0.014	4	0	0	0
2022-04-02 00:37:58	97	383.7	-15.1	4.181	4.167	26	22	0.014	4	0	0	0
2022-04-02 00:38:18	97	383.7	-15.1	4.181	4.167	26	22	0.014	4	0	0	0
2022-04-02 00:38:38	97	383.7	-15.1	4.182	4.167	26	22	0.015	4	0	0	0
2022-04-02 00:38:58	97	384	-15.1	4.182	4.168	26	22	0.014	4	0	0	0
2022-04-02 00:39:18	97	384	-15.1	4.183	4.168	26	22	0.015	4	0	0	0
2022-04-02 00:39:38	97	384	-15.1	4.184	4.169	26	22	0.015	4	0	0	0
2022-04-02 00:39:58	97	384	-15.1	4.184	4.17	26	22	0.014	4	0	0	0.1
2022-04-02 00:40:18	97	384	-15	4.184	4.171	26	22	0.013	4	0	0	0.1
2022-04-02 00:40:38	97	384.2	-15.1	4.185	4.171	26	22	0.014	4	0	0	0
2022-04-02 00:40:58	97	384.2	-15.1	4.186	4.172	26	22	0.014	4	0	0	0.1
2022-04-02 00:41:18	97	384.2	-15.2	4.186	4.171	26	22	0.015	4	0	0	0.1
2022-04-02 00:41:38	97	384.2	-15.1	4.187	4.173	26	22	0.014	4	0	0	0
2022-04-02 00:41:58	97	384.2	-15.1	4.188	4.173	26	22	0.015	4	0	0	0
2022-04-02 00:42:18	97	384.2	-15.1	4.188	4.174	26	22	0.014	4	0	0	0
2022-04-02 00:42:38	97	384.2	-15.1	4.189	4.175	26	22	0.014	4	0	0	0.1
2022-04-02 00:42:58	97	384.5	-15	4.189	4.175	26	22	0.014	4	0	0	0.1
2022-04-02 00:43:18	97	384.5	-15.1	4.19	4.176	26	22	0.014	4	0	0	0
2022-04-02 00:43:38	97	384.5	-15.1	4.19	4.176	26	22	0.014	4	0	-1	0.1
2022-04-02 00:43:58	98	384.7	-15.2	4.191	4.177	26	22	0.014	4	1	0	0
2022-04-02 00:44:18	98	384.7	-15.2	4.192	4.177	26	22	0.015	4	0	0	0.1
2022-04-02 00:44:38	98	384.7	-15.1	4.193	4.178	26	22	0.015	4	0	0	0.1
2022-04-02 00:44:58	98	384.7	-15	4.192	4.179	26	22	0.013	4	0	0	0.1
2022-04-02 00:45:18	98	385	-15.1	4.195	4.179	26	22	0.016	4	0	0	0.1
2022-04-02 00:45:38	98	385	-15.2	4.194	4.18	26	22	0.014	4	0	0	0
2022-04-02 00:45:58	98	385	-15.2	4.194	4.18	26	22	0.014	4	0	0	0
2022-04-02 00:46:18	98	385.2	-15.2	4.195	4.181	26	22	0.014	4	0	0	0.1
2022-04-02 00:46:38	98	385.2	-15.3	4.196	4.182	26	22	0.014	4	0	0	0.1
2022-04-02 00:46:58	98	385.2	-15.2	4.196	4.182	26	22	0.014	4	0	0	0.1
2022-04-02 00:47:18	98	385.2	-15.3	4.197	4.183	26	22	0.014	4	0	0	0.1
2022-04-02 00:47:38	98	385.2	-15.2	4.197	4.183	26	22	0.014	4	0	0	0
2022-04-02 00:47:58	98	385.2	-15.2	4.198	4.183	26	22	0.015	4	0	0	0.1
2022-04-02 00:48:18	98	385.2	-15.3	4.199	4.184	26	22	0.015	4	0	0	0.1
2022-04-02 00:48:38	98	385.5	-15.2	4.199	4.185	26	22	0.014	4	0	0	0
2022-04-02 00:48:58	98	385.5	-15.2	4.2	4.186	26	22	0.014	4	0	0	0
2022-04-02 00:49:18	98	385.5	-15.2	4.2	4.186	26	22	0.014	4	0	0	0.1
2022-04-02 00:49:38	98	385.5	-15.3	4.201	4.187	26	22	0.014	4	0	0	0.1
2022-04-02 00:49:58	98	385.5	-15.2	4.202	4.186	26	22	0.016	4	0	0	0
2022-04-02 00:50:18	98	385.7	-15.2	4.202	4.188	26	22	0.014	4	0	0	0
2022-04-02 00:50:38	98	385.7	-15.2	4.203	4.189	26	22	0.014	4	0	-1	0
2022-04-02 00:50:58	99	385.7	-15.2	4.203	4.189	26	22	0.014	4	1	0	0.1
2022-04-02 00:51:18	99	386	-15.3	4.204	4.19	26	22	0.014	4	0	0	0.1
2022-04-02 00:51:38	99	386	-15.2	4.204	4.19	26	22	0.014	4	0	0	0
2022-04-02 00:51:58	99	386	-15.2	4.205	4.191	26	22	0.014	4	0	0	0.1
2022-04-02 00:52:18	99	386	-15.1	4.206	4.192	26	22	0.014	4	0	0	0
2022-04-02 00:52:38	99	386	-15.1	4.206	4.192	26	22	0.014	4	0	0	0
2022-04-02 00:52:58	99	386.2	-15.1	4.207	4.191	26	22	0.016	4	0	0	0
2022-04-02 00:53:18	99	386.2	-15.1	4.208	4.193	26	22	0.015	4	0	0	0
2022-04-02 00:53:38	99	386.2	-15.1	4.207	4.193	26	22	0.014	4	0	0	0
2022-04-02 00:53:58	99	386.2	-15.1	4.209	4.194	26	22	0.015	4	0	0	0.1
2022-04-02 00:54:18	99	386.2	-15.2	4.209	4.194	26	22	0.015	4	0	0	0
2022-04-02 00:54:38	99	386.5	-15.2	4.21	4.196	26	22	0.014	4	0	13	1.8
2022-04-02 08:42:08	86	371.7	-17	4.047	4.034	21	18	0.013	3	-13	0	0.1
2022-04-02 08:42:28	86	371.7	-17.1	4.05	4.038	21	18	0.012	3	0	0	0
2022-04-02 08:42:48	86	371.9	-17.1	4.053	4.039	21	18	0.014	3	0	0	0
2022-04-02 08:43:08	86	372.2	-17.1	4.053	4.04	21	18	0.013	3	0	0	0.1
2022-04-02 08:43:28	86	372.2	-17	4.055	4.041	21	18	0.014	3	0	0	0.1
2022-04-02 08:43:48	86	372.2	-16.9	4.056	4.043	21	18	0.013	3	0	0	50.8
2022-04-02 08:44:08	86	375.4	-67.7	4.088	4.076	21	18	0.012	3	0	0	0
2022-04-02 08:44:28	86	376.2	-67.7	4.097	4.084	21	18	0.013	3	0	-1	0.1
2022-04-02 08:44:48	87	377	-67.8	4.103	4.09	21	18	0.013	3	1	0	0
2022-04-02 08:45:08	87	377.2	-67.8	4.108	4.094	22	18	0.014	4	0	0	0
2022-04-02 08:45:28	87	377.7	-67.8	4.112	4.098	22	18	0.014	4	0	0	0
2022-04-02 08:45:48	87	378	-67.8	4.116	4.102	22	18	0.014	4	0	-1	0
2022-04-02 08:46:08	88	378.2	-67.8	4.119	4.105	22	18	0.014	4	1	0	0
2022-04-02 08:46:28	88	378.5	-67.8	4.122	4.108	22	18	0.014	4	0	0	0
2022-04-02 08:46:48	88	379	-67.8	4.126	4.111	22	18	0.015	4	0	0	0
2022-04-02 08:47:08	88	379.2	-67.8	4.129	4.114	22	18	0.015	4	0	-1	0
2022-04-02 08:47:28	89	379.5	-67.8	4.132	4.118	22	18	0.014	4	1	0	0
2022-04-02 08:47:48	89	379.7	-67.8	4.135	4.121	22	18	0.014	4	0	-1	0
2022-04-02 08:48:08	90	380	-67.8	4.139	4.124	22	18	0.015	4	1	0	0
2022-04-02 08:48:28	90	380.5	-67.8	4.141	4.127	22	18	0.014	4	0	-1	0.1
2022-04-02 08:48:48	91	380.7	-67.9	4.145	4.13	22	18	0.015	4	1	0	0
2022-04-02 08:49:08	91	380.7	-67.9	4.148	4.133	22	18	0.015	4	0	0	0.1
2022-04-02 08:49:28	91	381.2	-67.8	4.15	4.136	22	18	0.014	4	0	-1	0
2022-04-02 08:49:48	92	381.5	-67.8	4.153	4.139	22	18	0.014	4	1	0	0
2022-04-02 08:50:08	92	381.7	-67.8	4.156	4.142	22	18	0.014	4	0	-1	0
2022-04-02 08:50:28	93	382	-67.8	4.159	4.144	22	18	0.015	4	1	0	0.1
2022-04-02 08:50:48	93	382.2	-67.9	4.163	4.147	22	19	0.016	3	0	0	0
2022-04-02 08:51:08	93	382.5	-67.9	4.165	4.15	22	19	0.015	3	0	-1	0
2022-04-02 08:51:28	94	382.7	-67.9	4.169	4.153	22	19	0.016	3	1	0	0.1
2022-04-02 08:51:48	94	383	-67.8	4.172	4.157	22	19	0.015	3	0	-1	0.1
2022-04-02 08:52:08	95	383.2	-67.9	4.175	4.159	22	19	0.016	3	1	0	0
2022-04-02 08:52:28	95	383.5	-67.9	4.177	4.162	22	19	0.015	3	0	0	0.1
2022-04-02 08:52:48	95	384	-67.8	4.18	4.165	22	19	0.015	3	0	-1	0
2022-04-02 08:53:08	96	384	-67.8	4.184	4.169	22	19	0.015	3	1	0	0.1
2022-04-02 08:53:28	96	384.2	-67.9	4.187	4.172	22	19	0.015	3	0	0	25.5
2022-04-02 08:53:48	96	383.2	-42.4	4.175	4.162	22	19	0.013	3	0	0	0.1
2022-04-02 08:54:08	96	383.2	-42.5	4.173	4.159	22	19	0.014	3	0	0	0
2022-04-02 08:54:28	96	383.2	-42.5	4.173	4.159	22	19	0.014	3	0	0	0.1
2022-04-02 08:54:48	96	383.2	-42.4	4.173	4.16	22	19	0.013	3	0	0	0.1
2022-04-02 08:55:08	96	383.2	-42.5	4.174	4.161	22	19	0.013	3	0	0	0
2022-04-02 08:55:28	96	383.5	-42.5	4.176	4.163	22	19	0.013	3	0	-1	0
2022-04-02 08:55:48	97	383.5	-42.5	4.178	4.164	22	19	0.014	3	1	0	0
2022-04-02 08:56:08	97	383.7	-42.5	4.179	4.166	22	19	0.013	3	0	0	0
2022-04-02 08:56:28	97	384	-42.5	4.18	4.167	22	19	0.013	3	0	0	0
2022-04-02 08:56:48	97	384	-42.5	4.182	4.169	22	19	0.013	3	0	0	0
2022-04-02 08:57:08	97	384.2	-42.5	4.184	4.171	22	19	0.013	3	0	0	0
2022-04-02 08:57:28	97	384.2	-42.5	4.186	4.173	22	19	0.013	3	0	0	0
2022-04-02 08:57:48	97	384.5	-42.5	4.188	4.175	22	19	0.013	3	0	0	0
2022-04-02 08:58:08	97	384.7	-42.5	4.19	4.177	22	19	0.013	3	0	0	0
2022-04-02 08:58:28	97	384.7	-42.5	4.191	4.179	22	19	0.012	3	0	0	0
2022-04-02 08:58:48	97	385.2	-42.5	4.194	4.18	22	19	0.014	3	0	0	0
2022-04-02 08:59:08	97	385.2	-42.5	4.195	4.182	22	19	0.013	3	0	0	0
2022-04-02 08:59:28	97	385.2	-42.5	4.196	4.183	22	19	0.013	3	0	0	0
2022-04-02 08:59:48	97	385.5	-42.5	4.199	4.185	22	19	0.014	3	0	0	17
2022-04-02 09:00:08	97	384.7	-25.5	4.189	4.175	22	19	0.014	3	0	-1	0
2022-04-02 09:00:28	98	384.5	-25.5	4.188	4.175	22	19	0.013	3	1	0	0
2022-04-02 09:00:48	98	384.5	-25.5	4.188	4.175	22	19	0.013	3	0	0	0
2022-04-02 09:01:08	98	384.5	-25.5	4.189	4.175	22	19	0.014	3	0	0	0
2022-04-02 09:01:28	98	384.5	-25.5	4.189	4.175	22	19	0.014	3	0	0	0
2022-04-02 09:01:48	98	384.7	-25.5	4.19	4.177	22	19	0.013	3	0	0	0.1
2022-04-02 09:02:08	98	384.7	-25.6	4.192	4.178	22	19	0.014	3	0	0	0
2022-04-02 09:02:28	98	384.7	-25.6	4.191	4.179	22	19	0.012	3	0	0	0
2022-04-02 09:02:48	98	385	-25.6	4.193	4.18	22	19	0.013	3	0	0	0
2022-04-02 09:03:08	98	385	-25.6	4.194	4.18	22	19	0.014	3	0	0	0
2022-04-02 09:03:28	98	385.2	-25.6	4.195	4.181	22	19	0.014	3	0	0	0
2022-04-02 09:03:48	98	385.2	-25.6	4.195	4.182	22	19	0.013	3	0	0	0
2022-04-02 09:04:08	98	385.2	-25.6	4.197	4.184	22	19	0.013	3	0	0	0
2022-04-02 09:04:28	98	385.5	-25.6	4.197	4.184	22	19	0.013	3	0	0	0.1
2022-04-02 09:04:48	98	385.5	-25.5	4.199	4.185	22	19	0.014	3	0	0	0
2022-04-02 09:05:08	98	385.5	-25.5	4.2	4.186	22	19	0.014	3	0	0	0
2022-04-02 09:05:28	98	385.7	-25.5	4.2	4.188	22	19	0.012	3	0	-1	0.1
2022-04-02 09:05:48	99	385.7	-25.6	4.202	4.187	22	19	0.015	3	1	0	0
2022-04-02 09:06:08	99	386	-25.6	4.202	4.189	22	19	0.013	3	0	0	0
2022-04-02 09:06:28	99	386	-25.6	4.204	4.19	22	19	0.014	3	0	0	0.1
2022-04-02 09:06:48	99	386	-25.5	4.205	4.191	22	19	0.014	3	0	0	0.1
2022-04-02 09:07:08	99	386.2	-25.6	4.206	4.192	22	19	0.014	3	0	0	0.1
2022-04-02 09:07:28	99	386.2	-25.5	4.207	4.194	22	19	0.013	3	0	0	0
2022-04-02 09:07:48	99	386.2	-25.5	4.208	4.195	22	19	0.013	3	0	0	0
2022-04-02 09:08:08	99	386.2	-25.5	4.209	4.195	22	19	0.014	3	0	0	0.1
2022-04-02 09:08:28	99	386.5	-25.6	4.21	4.197	22	19	0.013	3	0	44	8.7
2022-04-02 22:14:48	55	343.8	-16.9	3.745	3.735	23	20	0.01	3	-44	0	0.2
2022-04-02 22:15:08	55	343.8	-16.7	3.747	3.735	23	20	0.012	3	0	0	0
2022-04-02 22:15:28	55	344.3	-16.7	3.748	3.737	23	20	0.011	3	0	0	0.1
2022-04-02 22:15:48	55	344.3	-16.6	3.749	3.739	23	20	0.01	3	0	0	0
2022-04-02 22:16:08	55	344.3	-16.6	3.751	3.74	23	20	0.011	3	0	0	0.2
2022-04-02 22:16:28	55	344.6	-16.8	3.751	3.74	23	20	0.011	3	0	0	0
2022-04-02 22:16:48	55	344.6	-16.8	3.752	3.741	23	20	0.011	3	0	0	0.2
2022-04-02 22:17:08	55	344.6	-16.6	3.753	3.742	23	20	0.011	3	0	0	0.1
2022-04-02 22:17:28	55	344.6	-16.7	3.754	3.743	23	20	0.011	3	0	0	0
2022-04-02 22:17:48	55	344.6	-16.7	3.755	3.743	23	20	0.012	3	0	0	0.1
2022-04-02 22:18:08	55	344.8	-16.8	3.756	3.744	23	20	0.012	3	0	0	0
2022-04-02 22:18:28	55	344.8	-16.8	3.756	3.745	23	20	0.011	3	0	0	0
2022-04-02 22:18:48	55	345.1	-16.8	3.757	3.745	23	20	0.012	3	0	0	0
2022-04-02 22:19:08	55	345.1	-16.8	3.758	3.747	23	20	0.011	3	0	-1	0
2022-04-02 22:19:28	56	345.1	-16.8	3.76	3.748	23	20	0.012	3	1	0	0.1
2022-04-02 22:19:48	56	345.1	-16.9	3.76	3.748	23	20	0.012	3	0	0	0
2022-04-02 22:20:08	56	345.3	-16.9	3.761	3.748	23	20	0.013	3	0	0	0.1
2022-04-02 22:20:28	56	345.3	-16.8	3.761	3.749	23	20	0.012	3	0	0	0
2022-04-02 22:20:48	56	345.3	-16.8	3.762	3.75	23	20	0.012	3	0	0	0
2022-04-02 22:21:08	56	345.3	-16.8	3.763	3.751	23	20	0.012	3	0	0	0.1
2022-04-02 22:21:28	56	345.3	-16.9	3.763	3.751	23	20	0.012	3	0	0	0.1
2022-04-02 22:21:48	56	345.6	-16.8	3.764	3.752	23	20	0.012	3	0	0	0.1
2022-04-02 22:22:08	56	345.6	-16.7	3.764	3.753	23	20	0.011	3	0	0	0
2022-04-02 22:22:28	56	345.6	-16.7	3.765	3.754	23	20	0.011	3	0	0	0.1
2022-04-02 22:22:48	56	345.8	-16.8	3.765	3.754	23	20	0.011	3	0	0	0.1
2022-04-02 22:23:08	56	345.8	-16.7	3.767	3.756	23	20	0.011	3	0	0	0
2022-04-02 22:23:28	56	345.8	-16.7	3.767	3.755	23	20	0.012	3	0	-1	0
2022-04-02 22:23:48	57	345.8	-16.7	3.769	3.756	23	20	0.013	3	1	0	0.1
2022-04-02 22:24:08	57	346.1	-16.6	3.769	3.757	23	20	0.012	3	0	0	0
2022-04-02 22:24:28	57	346.1	-16.6	3.77	3.757	23	20	0.013	3	0	0	0
2022-04-02 22:24:48	57	346.1	-16.6	3.771	3.758	23	20	0.013	3	0	0	0.2
2022-04-02 22:25:08	57	346.3	-16.8	3.771	3.759	23	20	0.012	3	0	0	0
2022-04-02 22:25:28	57	346.3	-16.8	3.772	3.759	23	20	0.013	3	0	0	0.1
2022-04-02 22:25:48	57	346.3	-16.7	3.773	3.76	23	20	0.013	3	0	0	0
2022-04-02 22:26:08	57	346.3	-16.7	3.773	3.761	23	20	0.012	3	0	0	0
2022-04-02 22:26:28	57	346.3	-16.7	3.774	3.762	23	20	0.012	3	0	0	0.1
2022-04-02 22:26:48	57	346.6	-16.8	3.775	3.762	23	20	0.013	3	0	0	0
2022-04-02 22:27:08	57	346.6	-16.8	3.776	3.762	23	20	0.014	3	0	0	0.1
2022-04-02 22:27:28	57	346.6	-16.7	3.777	3.763	23	20	0.014	3	0	0	0.1
2022-04-02 22:27:48	57	346.6	-16.8	3.777	3.764	23	20	0.013	3	0	0	0
2022-04-02 22:28:08	57	346.8	-16.8	3.777	3.764	23	20	0.013	3	0	0	0.1
2022-04-02 22:28:28	57	346.8	-16.7	3.778	3.766	23	20	0.012	3	0	0	0.1
2022-04-02 22:28:48	57	347.1	-16.8	3.779	3.766	23	20	0.013	3	0	0	0
2022-04-02 22:29:08	57	347.1	-16.8	3.78	3.766	23	20	0.014	3	0	-1	0
2022-04-02 22:29:28	58	347.1	-16.8	3.781	3.767	23	20	0.014	3	1	0	0
2022-04-02 22:29:48	58	347.1	-16.8	3.781	3.767	23	20	0.014	3	0	0	0
2022-04-02 22:30:08	58	347.1	-16.8	3.782	3.769	23	20	0.013	3	0	0	0.1
2022-04-02 22:30:28	58	347.3	-16.7	3.783	3.77	23	20	0.013	3	0	0	0.1
2022-04-02 22:30:48	58	347.3	-16.6	3.783	3.769	23	20	0.014	3	0	0	0.1
2022-04-02 22:31:08	58	347.3	-16.7	3.784	3.77	23	20	0.014	3	0	0	0
2022-04-02 22:31:28	58	347.3	-16.7	3.785	3.771	23	20	0.014	3	0	0	0.1
2022-04-02 22:31:48	58	347.3	-16.6	3.786	3.772	23	20	0.014	3	0	0	0
2022-04-02 22:32:08	58	347.6	-16.6	3.787	3.773	23	20	0.014	3	0	0	0
2022-04-02 22:32:28	58	347.6	-16.6	3.787	3.773	23	20	0.014	3	0	0	0
2022-04-02 22:32:48	58	347.6	-16.6	3.788	3.774	23	20	0.014	3	0	0	0.2
2022-04-02 22:33:08	58	347.8	-16.8	3.788	3.774	23	20	0.014	3	0	0	0
2022-04-02 22:33:28	58	347.8	-16.8	3.789	3.774	23	20	0.015	3	0	0	0
2022-04-02 22:33:48	58	347.8	-16.8	3.79	3.776	23	20	0.014	3	0	0	0.1
2022-04-02 22:34:08	58	347.8	-16.7	3.791	3.777	23	20	0.014	3	0	-1	0
2022-04-02 22:34:28	59	348.1	-16.7	3.791	3.777	23	20	0.014	3	1	0	0.1
2022-04-02 22:34:48	59	348.1	-16.8	3.792	3.777	23	20	0.015	3	0	0	0.1
2022-04-02 22:35:08	59	348.1	-16.7	3.794	3.778	23	20	0.016	3	0	0	0.1
2022-04-02 22:35:28	59	348.1	-16.8	3.794	3.78	23	20	0.014	3	0	0	0.1
2022-04-02 22:35:48	59	348.1	-16.7	3.795	3.78	23	20	0.015	3	0	0	0
2022-04-02 22:36:08	59	348.1	-16.7	3.795	3.78	23	20	0.015	3	0	0	0
2022-04-02 22:36:28	59	348.3	-16.7	3.797	3.782	23	20	0.015	3	0	0	0
2022-04-02 22:36:48	59	348.3	-16.7	3.796	3.782	23	20	0.014	3	0	0	0.1
2022-04-02 22:37:08	59	348.6	-16.6	3.798	3.783	23	20	0.015	3	0	0	0
2022-04-02 22:37:28	59	348.6	-16.6	3.798	3.783	23	20	0.015	3	0	0	0
2022-04-02 22:37:48	59	348.6	-16.6	3.799	3.784	23	20	0.015	3	0	0	0
2022-04-02 22:38:08	59	348.6	-16.6	3.8	3.785	23	20	0.015	3	0	0	0.2
2022-04-02 22:38:28	59	348.8	-16.8	3.8	3.785	23	20	0.015	3	0	0	0.1
2022-04-02 22:38:48	59	348.8	-16.9	3.802	3.786	23	20	0.016	3	0	0	0
2022-04-02 22:39:08	59	348.8	-16.9	3.803	3.786	23	20	0.017	3	0	0	0.2
2022-04-02 22:39:28	59	348.8	-16.7	3.803	3.788	23	20	0.015	3	0	0	0.1
2022-04-02 22:39:48	59	349.1	-16.6	3.804	3.788	23	20	0.016	3	0	-1	0.2
2022-04-02 22:40:08	60	349.1	-16.8	3.804	3.789	23	20	0.015	3	1	0	0.3
2022-04-02 22:40:28	60	349.1	-16.5	3.806	3.79	23	20	0.016	3	0	0	0.1
2022-04-02 22:40:48	60	349.3	-16.6	3.806	3.79	23	20	0.016	3	0	0	0.1
2022-04-02 22:41:08	60	349.3	-16.7	3.807	3.792	23	20	0.015	3	0	0	0.3
2022-04-02 22:41:28	60	349.3	-16.4	3.808	3.792	23	20	0.016	3	0	0	0
2022-04-02 22:41:48	60	349.3	-16.4	3.808	3.792	23	20	0.016	3	0	0	0
2022-04-02 22:42:08	60	349.3	-16.4	3.809	3.794	23	20	0.015	3	0	0	0.1
2022-04-02 22:42:28	60	349.6	-16.5	3.81	3.794	23	20	0.016	3	0	0	0.1
2022-04-02 22:42:48	60	349.6	-16.6	3.81	3.795	23	20	0.015	3	0	0	0
2022-04-02 22:43:08	60	349.6	-16.6	3.812	3.795	23	20	0.017	3	0	0	0
2022-04-02 22:43:28	60	349.8	-16.6	3.813	3.796	23	20	0.017	3	0	0	0.1
2022-04-02 22:43:48	60	349.8	-16.5	3.814	3.798	23	20	0.016	3	0	0	0
2022-04-02 22:44:08	60	349.8	-16.5	3.815	3.798	23	20	0.017	3	0	0	0.2
2022-04-02 22:44:28	60	350.1	-16.7	3.815	3.799	23	20	0.016	3	0	0	0
2022-04-02 22:44:48	60	350.1	-16.7	3.816	3.799	23	20	0.017	3	0	0	0
2022-04-02 22:45:08	60	350.1	-16.7	3.817	3.8	23	20	0.017	3	0	-1	0
2022-04-02 22:45:28	61	350.3	-16.7	3.817	3.801	23	20	0.016	3	1	0	0.1
2022-04-02 22:45:48	61	350.1	-16.6	3.818	3.801	23	20	0.017	3	0	0	0.1
2022-04-02 22:46:08	61	350.3	-16.7	3.818	3.802	23	20	0.016	3	0	0	0
2022-04-02 22:46:28	61	350.6	-16.7	3.82	3.803	23	20	0.017	3	0	0	0
2022-04-02 22:46:48	61	350.6	-16.7	3.821	3.804	23	20	0.017	3	0	0	0.1
2022-04-02 22:47:08	61	350.6	-16.8	3.822	3.805	23	20	0.017	3	0	0	0
2022-04-02 22:47:28	61	350.6	-16.8	3.822	3.805	23	20	0.017	3	0	0	0.1
2022-04-02 22:47:48	61	350.6	-16.7	3.823	3.806	23	20	0.017	3	0	0	0
2022-04-02 22:48:08	61	350.8	-16.7	3.823	3.807	23	20	0.016	3	0	0	0
2022-04-02 22:48:28	61	350.8	-16.7	3.825	3.808	23	20	0.017	3	0	0	0
2022-04-02 22:48:48	61	350.8	-16.7	3.825	3.809	23	20	0.016	3	0	0	0.1
2022-04-02 22:49:08	61	350.8	-16.6	3.826	3.809	23	20	0.017	3	0	0	0
2022-04-02 22:49:28	61	351.1	-16.6	3.827	3.81	23	20	0.017	3	0	0	0
2022-04-02 22:49:48	61	351.4	-16.6	3.828	3.811	23	20	0.017	3	0	0	0.1
2022-04-02 22:50:08	61	351.4	-16.7	3.829	3.812	23	20	0.017	3	0	0	0
2022-04-02 22:50:28	61	351.4	-16.7	3.828	3.812	23	20	0.016	3	0	0	0
2022-04-02 22:50:48	61	351.4	-16.7	3.83	3.813	23	20	0.017	3	0	-1	0.1
2022-04-02 22:51:08	62	351.4	-16.8	3.83	3.814	23	20	0.016	3	1	0	0.1
2022-04-02 22:51:28	62	351.6	-16.7	3.831	3.815	24	20	0.016	4	0	0	0
2022-04-02 22:51:48	62	351.6	-16.7	3.832	3.815	24	20	0.017	4	0	0	0.1
2022-04-02 22:52:08	62	351.6	-16.8	3.833	3.817	24	20	0.016	4	0	0	0.2
2022-04-02 22:52:28	62	351.6	-17	3.834	3.818	24	20	0.016	4	0	0	0
2022-04-02 22:52:48	62	351.9	-17	3.834	3.817	24	20	0.017	4	0	0	0
2022-04-02 22:53:08	62	351.9	-17	3.835	3.82	24	20	0.015	4	0	0	0.1
2022-04-02 22:53:28	62	351.9	-16.9	3.836	3.819	24	20	0.017	4	0	0	0.1
2022-04-02 22:53:48	62	352.1	-16.8	3.836	3.82	24	20	0.016	4	0	0	0.1
2022-04-02 22:54:08	62	352.1	-16.9	3.837	3.821	24	20	0.016	4	0	0	0.1
2022-04-02 22:54:28	62	352.1	-16.8	3.837	3.821	24	20	0.016	4	0	0	0
2022-04-02 22:54:48	62	352.1	-16.8	3.839	3.822	24	20	0.017	4	0	0	0.1
2022-04-02 22:55:08	62	352.4	-16.7	3.839	3.823	24	20	0.016	4	0	0	0
2022-04-02 22:55:28	62	352.4	-16.7	3.839	3.823	24	20	0.016	4	0	0	0
2022-04-02 22:55:48	62	352.6	-16.7	3.841	3.825	24	20	0.016	4	0	0	0
2022-04-02 22:56:08	62	352.6	-16.7	3.842	3.826	24	20	0.016	4	0	0	0.1
2022-04-02 22:56:28	62	352.6	-16.6	3.843	3.826	24	20	0.017	4	0	-1	0.1
2022-04-02 22:56:48	63	352.6	-16.7	3.843	3.828	24	20	0.015	4	1	0	0
2022-04-02 22:57:08	63	352.6	-16.7	3.844	3.828	24	20	0.016	4	0	0	0.1
2022-04-02 22:57:28	63	352.9	-16.6	3.844	3.828	24	20	0.016	4	0	0	0
2022-04-02 22:57:48	63	352.9	-16.6	3.845	3.83	24	20	0.015	4	0	0	0
2022-04-02 22:58:08	63	352.9	-16.6	3.846	3.83	24	20	0.016	4	0	0	0.1
2022-04-02 22:58:28	63	352.9	-16.5	3.846	3.831	24	20	0.015	4	0	0	0.1
2022-04-02 22:58:48	63	352.9	-16.6	3.847	3.831	24	20	0.016	4	0	0	0
2022-04-02 22:59:08	63	352.9	-16.6	3.847	3.833	24	20	0.014	4	0	0	0
2022-04-02 22:59:28	63	353.1	-16.6	3.847	3.833	24	20	0.014	4	0	0	0
2022-04-02 22:59:48	63	353.1	-16.6	3.849	3.834	24	20	0.015	4	0	0	0.1
2022-04-02 23:00:08	63	353.4	-16.5	3.85	3.834	24	20	0.016	4	0	0	0.1
2022-04-02 23:00:28	63	353.4	-16.6	3.85	3.836	24	20	0.014	4	0	0	0
2022-04-02 23:00:48	63	353.4	-16.6	3.851	3.836	24	20	0.015	4	0	0	0.1
2022-04-02 23:01:08	63	353.4	-16.7	3.851	3.837	24	20	0.014	4	0	0	0
2022-04-02 23:01:28	63	353.6	-16.7	3.852	3.837	24	20	0.015	4	0	-1	0.1
2022-04-02 23:01:48	64	353.6	-16.6	3.853	3.837	24	20	0.016	4	1	0	0
2022-04-02 23:02:08	64	353.6	-16.6	3.854	3.839	24	20	0.015	4	0	0	0.1
2022-04-02 23:02:28	64	353.6	-16.7	3.854	3.839	24	20	0.015	4	0	0	0.1
2022-04-02 23:02:48	64	353.6	-16.8	3.855	3.841	24	20	0.014	4	0	0	0
2022-04-02 23:03:08	64	353.9	-16.8	3.855	3.842	24	20	0.013	4	0	0	0.1
2022-04-02 23:03:28	64	353.9	-16.7	3.856	3.843	24	20	0.013	4	0	0	0
2022-04-02 23:03:48	64	354.1	-16.7	3.856	3.843	24	20	0.013	4	0	0	0.2
2022-04-02 23:04:08	64	354.1	-16.5	3.857	3.843	24	20	0.014	4	0	0	0.1
2022-04-02 23:04:28	64	354.1	-16.6	3.859	3.844	24	20	0.015	4	0	0	0.1
2022-04-02 23:04:48	64	354.1	-16.5	3.859	3.845	24	20	0.014	4	0	0	0
2022-04-02 23:05:08	64	354.1	-16.5	3.859	3.846	24	20	0.013	4	0	0	0.1
2022-04-02 23:05:28	64	354.4	-16.6	3.86	3.846	24	20	0.014	4	0	0	0
2022-04-02 23:05:48	64	354.4	-16.6	3.861	3.847	24	20	0.014	4	0	0	0.1
2022-04-02 23:06:08	64	354.4	-16.5	3.861	3.848	24	20	0.013	4	0	0	0.1
2022-04-02 23:06:28	64	354.4	-16.4	3.862	3.847	24	20	0.015	4	0	-1	0.2
2022-04-02 23:06:48	65	354.4	-16.6	3.863	3.848	24	20	0.015	4	1	0	0.1
2022-04-02 23:07:08	65	354.4	-16.5	3.863	3.85	24	20	0.013	4	0	0	0.1
2022-04-02 23:07:28	65	354.6	-16.4	3.864	3.85	24	20	0.014	4	0	0	0.1
2022-04-02 23:07:48	65	354.6	-16.5	3.865	3.851	24	20	0.014	4	0	0	0.1
2022-04-02 23:08:08	65	354.9	-16.6	3.865	3.851	24	20	0.014	4	0	0	0.1
2022-04-02 23:08:28	65	354.9	-16.5	3.866	3.852	24	20	0.014	4	0	0	0.1
2022-04-02 23:08:48	65	354.9	-16.6	3.867	3.852	24	20	0.015	4	0	0	0.1
2022-04-02 23:09:08	65	354.9	-16.7	3.868	3.853	24	20	0.015	4	0	0	0.1
2022-04-02 23:09:28	65	355.1	-16.6	3.868	3.854	24	20	0.014	4	0	0	0
2022-04-02 23:09:48	65	354.9	-16.6	3.868	3.855	24	20	0.013	4	0	0	0
2022-04-02 23:10:08	65	355.1	-16.6	3.87	3.856	24	20	0.014	4	0	0	0.1
2022-04-02 23:10:28	65	355.1	-16.7	3.87	3.856	24	20	0.014	4	0	0	0
2022-04-02 23:10:48	65	355.4	-16.7	3.871	3.857	24	20	0.014	4	0	-1	0
2022-04-02 23:11:08	66	355.4	-16.7	3.871	3.858	24	20	0.013	4	1	0	0
2022-04-02 23:11:28	66	355.4	-16.7	3.872	3.858	24	20	0.014	4	0	0	0.2
2022-04-02 23:11:48	66	355.4	-16.5	3.872	3.858	24	20	0.014	4	0	0	0.1
2022-04-02 23:12:08	66	355.6	-16.6	3.873	3.86	24	20	0.013	4	0	0	0.1
2022-04-02 23:12:28	66	355.6	-16.5	3.874	3.86	24	20	0.014	4	0	0	0.1
2022-04-02 23:12:48	66	355.6	-16.6	3.874	3.861	24	20	0.013	4	0	0	0.1
2022-04-02 23:13:08	66	355.6	-16.5	3.875	3.862	24	20	0.013	4	0	0	0
2022-04-02 23:13:28	66	355.6	-16.5	3.876	3.862	24	20	0.014	4	0	0	0
2022-04-02 23:13:48	66	355.6	-16.5	3.877	3.863	24	20	0.014	4	0	0	0
2022-04-02 23:14:08	66	355.9	-16.5	3.878	3.864	24	20	0.014	4	0	0	0
2022-04-02 23:14:28	66	355.9	-16.5	3.878	3.864	24	20	0.014	4	0	0	0.1
2022-04-02 23:14:48	66	356.1	-16.4	3.879	3.865	24	20	0.014	4	0	0	0.1
2022-04-02 23:15:08	66	356.1	-16.5	3.879	3.865	24	21	0.014	3	0	0	0
2022-04-02 23:15:28	66	356.1	-16.5	3.879	3.866	24	20	0.013	4	0	-1	0
2022-04-02 23:15:48	67	356.1	-16.5	3.88	3.866	24	20	0.014	4	1	0	0
2022-04-02 23:16:08	67	356.1	-16.5	3.881	3.868	24	20	0.013	4	0	0	0.2
2022-04-02 23:16:28	67	356.4	-16.7	3.881	3.868	24	21	0.013	3	0	0	0
2022-04-02 23:16:48	67	356.4	-16.7	3.883	3.869	24	21	0.014	3	0	0	0.1
2022-04-02 23:17:08	67	356.4	-16.6	3.883	3.87	24	21	0.013	3	0	0	0
2022-04-02 23:17:28	67	356.4	-16.6	3.884	3.87	24	21	0.014	3	0	0	0.1
2022-04-02 23:17:48	67	356.4	-16.5	3.884	3.871	24	21	0.013	3	0	0	0.1
2022-04-02 23:18:08	67	356.6	-16.6	3.885	3.872	24	21	0.013	3	0	0	0.1
2022-04-02 23:18:28	67	356.6	-16.5	3.886	3.872	24	21	0.014	3	0	0	0.1
2022-04-02 23:18:48	67	356.6	-16.6	3.886	3.873	24	21	0.013	3	0	0	0.1
2022-04-02 23:19:08	67	356.6	-16.5	3.888	3.874	24	21	0.014	3	0	0	0.1
2022-04-02 23:19:28	67	356.9	-16.6	3.888	3.873	24	21	0.015	3	0	0	0
2022-04-02 23:19:48	67	356.9	-16.6	3.888	3.874	24	21	0.014	3	0	-1	0
2022-04-02 23:20:08	68	356.9	-16.6	3.889	3.876	24	21	0.013	3	1	0	0
2022-04-02 23:20:28	68	356.9	-16.6	3.89	3.876	24	21	0.014	3	0	0	0
2022-04-02 23:20:48	68	357.1	-16.6	3.891	3.877	24	21	0.014	3	0	0	0.1
2022-04-02 23:21:08	68	357.1	-16.5	3.891	3.878	24	21	0.013	3	0	0	0
2022-04-02 23:21:28	68	357.1	-16.5	3.892	3.878	24	21	0.014	3	0	0	0
2022-04-02 23:21:48	68	357.1	-16.5	3.892	3.879	24	21	0.013	3	0	0	0
2022-04-02 23:22:08	68	357.1	-16.5	3.893	3.88	24	21	0.013	3	0	0	0.1
2022-04-02 23:22:28	68	357.4	-16.4	3.894	3.88	24	21	0.014	3	0	0	0.1
2022-04-02 23:22:48	68	357.4	-16.5	3.894	3.881	24	21	0.013	3	0	0	0
2022-04-02 23:23:08	68	357.6	-16.5	3.895	3.881	24	21	0.014	3	0	0	0.2
2022-04-02 23:23:28	68	357.6	-16.3	3.896	3.882	24	21	0.014	3	0	0	0.1
2022-04-02 23:23:48	68	357.6	-16.4	3.896	3.882	24	21	0.014	3	0	0	0
2022-04-02 23:24:08	68	357.6	-16.4	3.897	3.883	24	21	0.014	3	0	0	0.1
2022-04-02 23:24:28	68	357.6	-16.5	3.897	3.884	24	21	0.013	3	0	-1	0.1
2022-04-02 23:24:48	69	357.6	-16.4	3.898	3.885	24	21	0.013	3	1	0	0.1
2022-04-02 23:25:08	69	357.9	-16.5	3.899	3.885	24	21	0.014	3	0	0	0
2022-04-02 23:25:28	69	357.9	-16.5	3.9	3.886	24	21	0.014	3	0	0	0.1
2022-04-02 23:25:48	69	358.1	-16.6	3.9	3.887	24	21	0.013	3	0	0	0.1
2022-04-02 23:26:08	69	358.1	-16.5	3.901	3.887	24	21	0.014	3	0	0	0
2022-04-02 23:26:28	69	358.1	-16.5	3.901	3.888	24	21	0.013	3	0	0	0.1
2022-04-02 23:26:48	69	358.1	-16.6	3.902	3.888	24	21	0.014	3	0	0	0
2022-04-02 23:27:08	69	358.1	-16.6	3.903	3.889	24	21	0.014	3	0	0	0.1
2022-04-02 23:27:28	69	358.4	-16.5	3.904	3.89	24	21	0.014	3	0	0	0
2022-04-02 23:27:48	69	358.4	-16.5	3.905	3.891	24	21	0.014	3	0	0	0.1
2022-04-02 23:28:08	69	358.4	-16.4	3.904	3.891	24	21	0.013	3	0	0	0
2022-04-02 23:28:28	69	358.4	-16.4	3.905	3.892	24	21	0.013	3	0	0	0
2022-04-02 23:28:48	69	358.4	-16.4	3.906	3.892	24	21	0.014	3	0	0	0.1
2022-04-02 23:29:08	69	358.4	-16.5	3.906	3.893	24	21	0.013	3	0	-1	0.1
2022-04-02 23:29:28	70	358.6	-16.4	3.907	3.895	24	21	0.012	3	1	0	0
2022-04-02 23:29:48	70	358.6	-16.4	3.908	3.895	24	21	0.013	3	0	0	0.1
2022-04-02 23:30:08	70	358.9	-16.5	3.909	3.895	24	21	0.014	3	0	0	0
2022-04-02 23:30:28	70	358.9	-16.5	3.91	3.896	24	21	0.014	3	0	0	0.1
2022-04-02 23:30:48	70	358.9	-16.4	3.909	3.896	24	21	0.013	3	0	0	0.1
2022-04-02 23:31:08	70	358.9	-16.5	3.91	3.897	24	21	0.013	3	0	0	0
2022-04-02 23:31:28	70	358.9	-16.5	3.912	3.898	24	21	0.014	3	0	0	0.3
2022-04-02 23:31:48	70	359.1	-16.8	3.912	3.899	24	21	0.013	3	0	0	0.1
2022-04-02 23:32:08	70	359.1	-16.7	3.912	3.899	24	21	0.013	3	0	0	0.1
2022-04-02 23:32:28	70	359.1	-16.8	3.913	3.9	24	21	0.013	3	0	0	0.2
2022-04-02 23:32:48	70	359.4	-16.6	3.914	3.901	24	21	0.013	3	0	0	0.2
2022-04-02 23:33:08	70	359.4	-16.8	3.914	3.902	24	21	0.012	3	0	0	0.2
2022-04-02 23:33:28	70	359.4	-16.6	3.915	3.902	24	21	0.013	3	0	0	0.1
2022-04-02 23:33:48	70	359.4	-16.5	3.916	3.902	24	21	0.014	3	0	-1	0.1
2022-04-02 23:34:08	71	359.6	-16.6	3.917	3.903	24	21	0.014	3	1	0	0
2022-04-02 23:34:28	71	359.6	-16.6	3.917	3.904	24	21	0.013	3	0	0	0.1
2022-04-02 23:34:48	71	359.6	-16.7	3.918	3.904	24	21	0.014	3	0	0	0.1
2022-04-02 23:35:08	71	359.6	-16.6	3.918	3.905	24	21	0.013	3	0	0	0
2022-04-02 23:35:28	71	359.6	-16.6	3.919	3.906	24	21	0.013	3	0	0	0
2022-04-02 23:35:48	71	359.6	-16.6	3.92	3.906	24	21	0.014	3	0	0	0
2022-04-02 23:36:08	71	359.9	-16.6	3.92	3.907	24	21	0.013	3	0	0	0.1
2022-04-02 23:36:28	71	359.9	-16.7	3.921	3.908	24	21	0.013	3	0	0	0
2022-04-02 23:36:48	71	359.9	-16.7	3.922	3.909	24	21	0.013	3	0	0	0.1
2022-04-02 23:37:08	71	359.9	-16.6	3.922	3.909	24	21	0.013	3	0	0	0
2022-04-02 23:37:28	71	360.1	-16.6	3.923	3.91	24	21	0.013	3	0	0	0
2022-04-02 23:37:48	71	360.1	-16.6	3.924	3.911	24	21	0.013	3	0	0	0.1
2022-04-02 23:38:08	71	360.1	-16.5	3.925	3.911	24	21	0.014	3	0	0	0.1
2022-04-02 23:38:28	71	360.4	-16.4	3.925	3.912	24	21	0.013	3	0	-1	0
2022-04-02 23:38:48	72	360.4	-16.4	3.926	3.912	24	21	0.014	3	1	0	0.1
2022-04-02 23:39:08	72	360.4	-16.5	3.927	3.914	24	21	0.013	3	0	0	0.2
2022-04-02 23:39:28	72	360.4	-16.3	3.927	3.913	24	21	0.014	3	0	0	0
2022-04-02 23:39:48	72	360.6	-16.3	3.927	3.914	24	21	0.013	3	0	0	0.1
2022-04-02 23:40:08	72	360.6	-16.4	3.928	3.915	24	21	0.013	3	0	0	0.1
2022-04-02 23:40:28	72	360.6	-16.3	3.928	3.916	24	21	0.012	3	0	0	0.1
2022-04-02 23:40:48	72	360.6	-16.4	3.929	3.916	24	21	0.013	3	0	0	0.1
2022-04-02 23:41:08	72	360.6	-16.3	3.929	3.917	24	21	0.012	3	0	0	0
2022-04-02 23:41:28	72	360.9	-16.3	3.931	3.917	24	21	0.014	3	0	0	0
2022-04-02 23:41:48	72	360.9	-16.3	3.931	3.918	24	21	0.013	3	0	0	0
2022-04-02 23:42:08	72	360.9	-16.3	3.932	3.919	24	21	0.013	3	0	0	0
2022-04-02 23:42:28	72	361.1	-16.3	3.933	3.92	24	21	0.013	3	0	0	0.1
2022-04-02 23:42:48	72	361.1	-16.2	3.933	3.92	24	21	0.013	3	0	-1	0.1
2022-04-02 23:43:08	73	361.1	-16.3	3.934	3.921	24	21	0.013	3	1	0	0.1
2022-04-02 23:43:28	73	361.1	-16.2	3.934	3.921	24	21	0.013	3	0	0	0
2022-04-02 23:43:48	73	361.1	-16.2	3.935	3.922	24	21	0.013	3	0	0	0.1
2022-04-02 23:44:08	73	361.1	-16.3	3.936	3.923	24	21	0.013	3	0	0	0.2
2022-04-02 23:44:28	73	361.4	-16.1	3.936	3.922	24	21	0.014	3	0	0	0
2022-04-02 23:44:48	73	361.4	-16.1	3.937	3.924	24	21	0.013	3	0	0	0
2022-04-02 23:45:08	73	361.4	-16.1	3.937	3.924	24	21	0.013	3	0	0	0.1
2022-04-02 23:45:28	73	361.6	-16.2	3.938	3.925	24	21	0.013	3	0	0	0.1
2022-04-02 23:45:48	73	361.6	-16.1	3.939	3.926	24	21	0.013	3	0	0	0
2022-04-02 23:46:08	73	361.6	-16.1	3.939	3.927	24	21	0.012	3	0	0	0.1
2022-04-02 23:46:28	73	361.6	-16.2	3.94	3.928	24	21	0.012	3	0	0	0
2022-04-02 23:46:48	73	361.6	-16.2	3.94	3.928	24	21	0.012	3	0	0	0
2022-04-02 23:47:08	73	361.9	-16.2	3.941	3.928	24	21	0.013	3	0	0	0.1
2022-04-02 23:47:28	73	361.9	-16.3	3.942	3.929	24	21	0.013	3	0	-1	0.1
2022-04-02 23:47:48	74	361.9	-16.2	3.942	3.93	24	21	0.012	3	1	0	0
2022-04-02 23:48:08	74	361.9	-16.2	3.944	3.93	24	21	0.014	3	0	0	0.1
2022-04-02 23:48:28	74	361.9	-16.3	3.945	3.931	24	21	0.014	3	0	0	0
2022-04-02 23:48:48	74	362.1	-16.3	3.944	3.932	24	21	0.012	3	0	0	0.1
2022-04-02 23:49:08	74	362.1	-16.2	3.945	3.932	24	21	0.013	3	0	0	0.1
2022-04-02 23:49:28	74	362.1	-16.3	3.947	3.933	24	21	0.014	3	0	0	0.1
2022-04-02 23:49:48	74	362.4	-16.2	3.947	3.933	24	21	0.014	3	0	0	0
2022-04-02 23:50:08	74	362.4	-16.2	3.947	3.934	24	21	0.013	3	0	0	0.1
2022-04-02 23:50:28	74	362.4	-16.1	3.948	3.935	24	21	0.013	3	0	0	0.1
2022-04-02 23:50:48	74	362.4	-16.2	3.948	3.935	24	21	0.013	3	0	0	0.1
2022-04-02 23:51:08	74	362.4	-16.1	3.949	3.935	24	21	0.014	3	0	0	0.1
2022-04-02 23:51:28	74	362.6	-16.2	3.95	3.937	24	21	0.013	3	0	0	0
2022-04-02 23:51:48	74	362.6	-16.2	3.95	3.937	24	21	0.013	3	0	0	0
2022-04-02 23:52:08	74	362.6	-16.2	3.951	3.937	24	21	0.014	3	0	0	0
2022-04-02 23:52:28	74	362.6	-16.2	3.952	3.939	24	21	0.013	3	0	-1	0.1
2022-04-02 23:52:48	75	362.6	-16.1	3.952	3.939	24	21	0.013	3	1	0	0.2
2022-04-02 23:53:08	75	362.9	-16.3	3.952	3.94	24	21	0.012	3	0	0	0.1
2022-04-02 23:53:28	75	362.9	-16.2	3.953	3.941	24	21	0.012	3	0	0	0
2022-04-02 23:53:48	75	362.9	-16.2	3.955	3.941	24	21	0.014	3	0	0	0
2022-04-02 23:54:08	75	362.9	-16.2	3.955	3.942	24	21	0.013	3	0	0	0
2022-04-02 23:54:28	75	363.1	-16.2	3.955	3.942	24	21	0.013	3	0	0	0.1
2022-04-02 23:54:48	75	363.1	-16.1	3.956	3.943	24	21	0.013	3	0	0	0.1
2022-04-02 23:55:08	75	363.1	-16.2	3.956	3.943	24	21	0.013	3	0	0	0.1
2022-04-02 23:55:28	75	363.1	-16.1	3.957	3.944	24	21	0.013	3	0	0	0.1
2022-04-02 23:55:48	75	363.1	-16	3.958	3.945	24	21	0.013	3	0	0	0.1
2022-04-02 23:56:08	75	363.4	-16.1	3.958	3.945	24	21	0.013	3	0	0	0
2022-04-02 23:56:28	75	363.4	-16.1	3.959	3.946	24	21	0.013	3	0	0	0
2022-04-02 23:56:48	75	363.4	-16.1	3.96	3.946	24	21	0.014	3	0	0	0
2022-04-02 23:57:08	75	363.4	-16.1	3.96	3.948	24	21	0.012	3	0	-1	0.1
2022-04-02 23:57:28	76	363.4	-16.2	3.961	3.948	24	21	0.013	3	1	0	0.1
2022-04-02 23:57:48	76	363.6	-16.3	3.961	3.948	24	21	0.013	3	0	0	0.1
2022-04-02 23:58:08	76	363.9	-16.2	3.962	3.949	24	21	0.013	3	0	0	0
2022-04-02 23:58:28	76	363.9	-16.2	3.962	3.95	24	21	0.012	3	0	0	0.1
2022-04-02 23:58:48	76	363.9	-16.1	3.963	3.951	24	21	0.012	3	0	0	0
2022-04-02 23:59:08	76	363.9	-16.1	3.964	3.951	24	21	0.013	3	0	0	0.1
2022-04-02 23:59:28	76	363.9	-16	3.965	3.952	24	21	0.013	3	0	0	0
2022-04-02 23:59:48	76	363.9	-16	3.965	3.952	24	21	0.013	3	0	0	0
2022-04-03 00:00:08	76	363.9	-16	3.965	3.953	24	21	0.012	3	0	0	0
2022-04-03 00:00:28	76	364.2	-16	3.967	3.953	24	21	0.014	3	0	0	0.1
2022-04-03 00:00:48	76	364.2	-15.9	3.967	3.954	24	21	0.013	3	0	0	0.1
2022-04-03 00:01:08	76	364.2	-16	3.967	3.955	24	21	0.012	3	0	0	0
2022-04-03 00:01:28	76	364.2	-16	3.968	3.956	24	21	0.012	3	0	0	0.1
2022-04-03 00:01:48	76	364.4	-15.9	3.968	3.956	24	21	0.012	3	0	-1	0.1
2022-04-03 00:02:08	77	364.4	-16	3.97	3.956	24	21	0.014	3	1	0	0
2022-04-03 00:02:28	77	364.4	-16	3.97	3.957	24	21	0.013	3	0	0	0.1
2022-04-03 00:02:48	77	364.4	-15.9	3.971	3.957	24	21	0.014	3	0	0	0.1
2022-04-03 00:03:08	77	364.7	-16	3.971	3.958	24	21	0.013	3	0	0	0
2022-04-03 00:03:28	77	364.7	-16	3.972	3.959	24	21	0.013	3	0	0	0
2022-04-03 00:03:48	77	364.7	-16	3.973	3.96	24	21	0.013	3	0	0	0
2022-04-03 00:04:08	77	364.7	-16	3.973	3.96	24	21	0.013	3	0	0	0.2
2022-04-03 00:04:28	77	364.7	-15.8	3.973	3.961	24	21	0.012	3	0	0	0.1
2022-04-03 00:04:48	77	364.9	-15.9	3.974	3.961	24	21	0.013	3	0	0	0
2022-04-03 00:05:08	77	364.9	-15.9	3.975	3.962	24	21	0.013	3	0	0	0
2022-04-03 00:05:28	77	364.9	-15.9	3.975	3.963	24	21	0.012	3	0	0	0
2022-04-03 00:05:48	77	364.9	-15.9	3.976	3.963	24	21	0.013	3	0	0	0.1
2022-04-03 00:06:08	77	365.2	-15.8	3.976	3.964	24	21	0.012	3	0	0	0.1
2022-04-03 00:06:28	77	365.2	-15.9	3.978	3.964	24	21	0.014	3	0	0	0
2022-04-03 00:06:48	77	365.2	-15.9	3.978	3.965	24	21	0.013	3	0	0	0.1
2022-04-03 00:07:08	77	365.2	-16	3.978	3.966	24	21	0.012	3	0	0	0.1
2022-04-03 00:07:28	77	365.2	-15.9	3.979	3.966	24	21	0.013	3	0	-1	0.1
2022-04-03 00:07:48	78	365.4	-16	3.98	3.967	24	21	0.013	3	1	0	0
2022-04-03 00:08:08	78	365.4	-16	3.98	3.967	24	21	0.013	3	0	0	0.1
2022-04-03 00:08:28	78	365.4	-15.9	3.981	3.968	24	21	0.013	3	0	0	0
2022-04-03 00:08:48	78	365.4	-15.9	3.982	3.969	24	21	0.013	3	0	0	0
2022-04-03 00:09:08	78	365.7	-15.9	3.982	3.969	24	21	0.013	3	0	0	0
2022-04-03 00:09:28	78	365.7	-15.9	3.983	3.969	24	21	0.014	3	0	0	0.1
2022-04-03 00:09:48	78	365.7	-15.8	3.983	3.97	24	21	0.013	3	0	0	0
2022-04-03 00:10:08	78	365.7	-15.8	3.984	3.971	24	21	0.013	3	0	0	0
2022-04-03 00:10:28	78	365.9	-15.8	3.985	3.971	24	21	0.014	3	0	0	0
2022-04-03 00:10:48	78	365.9	-15.8	3.985	3.972	24	21	0.013	3	0	0	0
2022-04-03 00:11:08	78	365.9	-15.8	3.986	3.973	24	21	0.013	3	0	0	0
2022-04-03 00:11:28	78	365.9	-15.8	3.987	3.973	24	21	0.014	3	0	0	0.1
2022-04-03 00:11:48	78	365.9	-15.9	3.987	3.974	24	21	0.013	3	0	0	0.1
2022-04-03 00:12:08	78	366.2	-15.8	3.988	3.975	24	21	0.013	3	0	0	0.1
2022-04-03 00:12:28	78	365.9	-15.9	3.988	3.976	24	21	0.012	3	0	-1	0.1
2022-04-03 00:12:48	79	366.2	-16	3.989	3.975	24	21	0.014	3	1	0	0.1
2022-04-03 00:13:08	79	366.2	-15.9	3.99	3.977	24	21	0.013	3	0	0	0
2022-04-03 00:13:28	79	366.2	-15.9	3.99	3.977	24	21	0.013	3	0	0	0.2
2022-04-03 00:13:48	79	366.4	-16.1	3.991	3.978	24	21	0.013	3	0	0	0.1
2022-04-03 00:14:08	79	366.2	-16	3.992	3.978	24	21	0.014	3	0	0	0.1
2022-04-03 00:14:28	79	366.4	-16.1	3.992	3.979	24	21	0.013	3	0	0	0.1
2022-04-03 00:14:48	79	366.4	-16	3.993	3.979	24	21	0.014	3	0	0	0.1
2022-04-03 00:15:08	79	366.7	-15.9	3.993	3.98	24	21	0.013	3	0	0	0.1
2022-04-03 00:15:28	79	366.7	-16	3.993	3.981	24	21	0.012	3	0	0	0.1
2022-04-03 00:15:48	79	366.7	-15.9	3.994	3.981	24	21	0.013	3	0	0	0
2022-04-03 00:16:08	79	366.7	-15.9	3.995	3.982	24	21	0.013	3	0	0	0
2022-04-03 00:16:28	79	366.7	-15.9	3.996	3.983	24	21	0.013	3	0	0	0
2022-04-03 00:16:48	79	366.9	-15.9	3.996	3.983	24	21	0.013	3	0	0	0
2022-04-03 00:17:08	79	366.9	-15.9	3.997	3.984	24	21	0.013	3	0	0	0.1
2022-04-03 00:17:28	79	366.9	-15.8	3.997	3.984	24	21	0.013	3	0	-1	0
2022-04-03 00:17:48	80	366.9	-15.8	3.998	3.984	24	21	0.014	3	1	0	0
2022-04-03 00:18:08	80	367.2	-15.8	3.999	3.986	24	21	0.013	3	0	0	0
2022-04-03 00:18:28	80	367.2	-15.8	3.999	3.986	24	21	0.013	3	0	0	0.1
2022-04-03 00:18:48	80	367.2	-15.9	4	3.987	24	21	0.013	3	0	0	0
2022-04-03 00:19:08	80	367.4	-15.9	4	3.987	24	21	0.013	3	0	0	0
2022-04-03 00:19:28	80	367.4	-15.9	4.001	3.988	24	21	0.013	3	0	0	0
2022-04-03 00:19:48	80	367.4	-15.9	4.002	3.988	24	21	0.014	3	0	0	0.1
2022-04-03 00:20:08	80	367.4	-15.8	4.002	3.989	24	21	0.013	3	0	0	0.1
2022-04-03 00:20:28	80	367.4	-15.9	4.003	3.989	24	21	0.014	3	0	0	0
2022-04-03 00:20:48	80	367.4	-15.9	4.004	3.99	24	21	0.014	3	0	0	0
2022-04-03 00:21:08	80	367.4	-15.9	4.004	3.991	24	21	0.013	3	0	0	0.1
2022-04-03 00:21:28	80	367.7	-16	4.004	3.992	24	21	0.012	3	0	0	0
2022-04-03 00:21:48	80	367.7	-16	4.005	3.992	24	21	0.013	3	0	0	0
2022-04-03 00:22:08	80	367.7	-16	4.006	3.993	24	21	0.013	3	0	0	0
2022-04-03 00:22:28	80	367.9	-16	4.007	3.993	24	21	0.014	3	0	0	0
2022-04-03 00:22:48	80	367.9	-16	4.008	3.994	24	21	0.014	3	0	0	0.1
2022-04-03 00:23:08	80	367.9	-15.9	4.009	3.994	24	21	0.015	3	0	-1	0.2
2022-04-03 00:23:28	81	367.9	-16.1	4.008	3.995	24	21	0.013	3	1	0	0.1
2022-04-03 00:23:48	81	367.9	-16	4.009	3.996	24	21	0.013	3	0	0	0
2022-04-03 00:24:08	81	367.9	-16	4.009	3.997	24	21	0.012	3	0	0	0.1
2022-04-03 00:24:28	81	368.2	-16.1	4.011	3.997	24	21	0.014	3	0	0	0
2022-04-03 00:24:48	81	368.2	-16.1	4.011	3.998	24	21	0.013	3	0	0	0.1
2022-04-03 00:25:08	81	368.2	-16	4.012	3.998	24	21	0.014	3	0	0	0
2022-04-03 00:25:28	81	368.2	-16	4.012	3.999	24	21	0.013	3	0	0	0
2022-04-03 00:25:48	81	368.2	-16	4.013	3.999	24	21	0.014	3	0	0	0.1
2022-04-03 00:26:08	81	368.4	-16.1	4.014	4	24	21	0.014	3	0	0	0
2022-04-03 00:26:28	81	368.4	-16.1	4.014	4.001	24	21	0.013	3	0	0	0.1
2022-04-03 00:26:48	81	368.4	-16	4.015	4.002	24	21	0.013	3	0	0	0
2022-04-03 00:27:08	81	368.7	-16	4.015	4.002	24	21	0.013	3	0	0	0.1
2022-04-03 00:27:28	81	368.7	-15.9	4.016	4.003	24	21	0.013	3	0	0	0
2022-04-03 00:27:48	81	368.7	-15.9	4.017	4.004	24	21	0.013	3	0	-1	0
2022-04-03 00:28:08	82	368.7	-15.9	4.017	4.004	24	21	0.013	3	1	0	0
2022-04-03 00:28:28	82	368.7	-15.9	4.018	4.004	24	21	0.014	3	0	0	0.1
2022-04-03 00:28:48	82	368.7	-16	4.018	4.005	24	21	0.013	3	0	0	0.1
2022-04-03 00:29:08	82	368.9	-15.9	4.019	4.006	24	21	0.013	3	0	0	0
2022-04-03 00:29:28	82	368.9	-15.9	4.019	4.006	24	21	0.013	3	0	0	0.1
2022-04-03 00:29:48	82	368.9	-15.8	4.02	4.007	24	21	0.013	3	0	0	0
2022-04-03 00:30:08	82	368.9	-15.8	4.021	4.007	24	21	0.014	3	0	0	0
2022-04-03 00:30:28	82	369.2	-15.8	4.022	4.008	24	21	0.014	3	0	0	0.1
2022-04-03 00:30:48	82	369.2	-15.9	4.022	4.009	24	21	0.013	3	0	0	0
2022-04-03 00:31:08	82	369.2	-15.9	4.023	4.009	24	21	0.014	3	0	0	0.1
2022-04-03 00:31:28	82	369.4	-15.8	4.023	4.009	24	21	0.014	3	0	0	0.1
2022-04-03 00:31:48	82	369.4	-15.9	4.024	4.01	24	21	0.014	3	0	0	0.1
2022-04-03 00:32:08	82	369.4	-15.8	4.024	4.011	24	21	0.013	3	0	0	0
2022-04-03 00:32:28	82	369.4	-15.8	4.025	4.011	24	21	0.014	3	0	0	0
2022-04-03 00:32:48	82	369.4	-15.8	4.026	4.013	24	21	0.013	3	0	0	0.1
2022-04-03 00:33:08	82	369.4	-15.9	4.026	4.013	24	21	0.013	3	0	0	0
2022-04-03 00:33:28	82	369.7	-15.9	4.027	4.013	24	21	0.014	3	0	-1	0
2022-04-03 00:33:48	83	369.7	-15.9	4.029	4.014	24	21	0.015	3	1	0	0
2022-04-03 00:34:08	83	369.7	-15.9	4.028	4.015	24	21	0.013	3	0	0	0.1
2022-04-03 00:34:28	83	369.7	-15.8	4.029	4.015	24	21	0.014	3	0	0	0
2022-04-03 00:34:48	83	369.7	-15.8	4.029	4.015	24	21	0.014	3	0	0	0
2022-04-03 00:35:08	83	369.7	-15.8	4.031	4.016	24	21	0.015	3	0	0	0.1
2022-04-03 00:35:28	83	369.9	-15.7	4.032	4.017	24	21	0.015	3	0	0	0.1
2022-04-03 00:35:48	83	370.2	-15.8	4.032	4.018	24	21	0.014	3	0	0	0.1
2022-04-03 00:36:08	83	370.2	-15.9	4.032	4.018	24	21	0.014	3	0	0	0.1
2022-04-03 00:36:28	83	370.2	-16	4.033	4.019	24	21	0.014	3	0	0	0.1
2022-04-03 00:36:48	83	370.2	-15.9	4.033	4.02	24	21	0.013	3	0	0	0
2022-04-03 00:37:08	83	370.2	-15.9	4.034	4.02	24	21	0.014	3	0	0	0.1
2022-04-03 00:37:28	83	370.2	-16	4.035	4.021	24	21	0.014	3	0	0	0.1
2022-04-03 00:37:48	83	370.4	-15.9	4.036	4.021	24	21	0.015	3	0	0	0.1
2022-04-03 00:38:08	83	370.4	-16	4.036	4.022	24	21	0.014	3	0	0	0.1
2022-04-03 00:38:28	83	370.4	-15.9	4.037	4.023	24	21	0.014	3	0	0	0.2
2022-04-03 00:38:48	83	370.7	-15.7	4.037	4.023	24	21	0.014	3	0	-1	0.1
2022-04-03 00:39:08	84	370.7	-15.8	4.038	4.024	24	21	0.014	3	1	0	0
2022-04-03 00:39:28	84	370.7	-15.8	4.038	4.024	24	21	0.014	3	0	0	0
2022-04-03 00:39:48	84	370.7	-15.8	4.039	4.025	24	21	0.014	3	0	0	0
2022-04-03 00:40:08	84	370.7	-15.8	4.04	4.025	24	21	0.015	3	0	0	0.1
2022-04-03 00:40:28	84	370.7	-15.7	4.041	4.026	24	21	0.015	3	0	0	0.1
2022-04-03 00:40:48	84	370.9	-15.8	4.041	4.027	24	21	0.014	3	0	0	0
2022-04-03 00:41:08	84	370.9	-15.8	4.041	4.028	24	21	0.013	3	0	0	0
2022-04-03 00:41:28	84	370.9	-15.8	4.042	4.028	24	21	0.014	3	0	0	0.1
2022-04-03 00:41:48	84	370.9	-15.7	4.043	4.028	24	21	0.015	3	0	0	0.1
2022-04-03 00:42:08	84	370.9	-15.8	4.044	4.029	24	21	0.015	3	0	0	0
2022-04-03 00:42:28	84	371.2	-15.8	4.044	4.03	24	21	0.014	3	0	0	0
2022-04-03 00:42:48	84	371.4	-15.8	4.045	4.03	24	21	0.015	3	0	0	0.1
2022-04-03 00:43:08	84	371.4	-15.9	4.045	4.031	24	21	0.014	3	0	0	0
2022-04-03 00:43:28	84	371.4	-15.9	4.046	4.032	24	21	0.014	3	0	0	0
2022-04-03 00:43:48	84	371.4	-15.9	4.047	4.033	24	21	0.014	3	0	0	0
2022-04-03 00:44:08	84	371.4	-15.9	4.047	4.033	24	21	0.014	3	0	0	0
2022-04-03 00:44:28	84	371.4	-15.9	4.048	4.034	24	21	0.014	3	0	-1	0
2022-04-03 00:44:48	85	371.7	-15.9	4.049	4.034	24	21	0.015	3	1	0	0
2022-04-03 00:45:08	85	371.7	-15.9	4.049	4.036	24	21	0.013	3	0	0	0
2022-04-03 00:45:28	85	371.7	-15.9	4.05	4.036	24	21	0.014	3	0	0	0.1
2022-04-03 00:45:48	85	371.7	-16	4.052	4.036	24	21	0.016	3	0	0	0
2022-04-03 00:46:08	85	371.9	-16	4.051	4.036	24	21	0.015	3	0	0	0.1
2022-04-03 00:46:28	85	371.9	-15.9	4.051	4.038	24	21	0.013	3	0	0	0.1
2022-04-03 00:46:48	85	371.9	-16	4.053	4.038	24	21	0.015	3	0	0	0.1
2022-04-03 00:47:08	85	371.9	-15.9	4.053	4.039	24	21	0.014	3	0	0	0
2022-04-03 00:47:28	85	372.2	-15.9	4.054	4.04	24	21	0.014	3	0	0	0
2022-04-03 00:47:48	85	372.2	-15.9	4.054	4.04	24	21	0.014	3	0	0	0
2022-04-03 00:48:08	85	372.2	-15.9	4.054	4.041	24	21	0.013	3	0	0	0
2022-04-03 00:48:28	85	372.2	-15.9	4.056	4.041	24	21	0.015	3	0	0	0
2022-04-03 00:48:48	85	372.2	-15.9	4.057	4.042	24	21	0.015	3	0	0	0
2022-04-03 00:49:08	85	372.4	-15.9	4.057	4.042	24	21	0.015	3	0	0	0.1
2022-04-03 00:49:28	85	372.4	-15.8	4.057	4.043	24	21	0.014	3	0	0	0.1
2022-04-03 00:49:48	85	372.4	-15.9	4.058	4.044	24	21	0.014	3	0	-1	0.1
2022-04-03 00:50:08	86	372.4	-15.8	4.058	4.044	24	21	0.014	3	1	0	0.1
2022-04-03 00:50:28	86	372.4	-15.9	4.06	4.046	24	21	0.014	3	0	0	0.1
2022-04-03 00:50:48	86	372.4	-15.8	4.06	4.045	24	21	0.015	3	0	0	0
2022-04-03 00:51:08	86	372.7	-15.8	4.06	4.046	24	21	0.014	3	0	0	0
2022-04-03 00:51:28	86	372.9	-15.8	4.061	4.047	24	21	0.014	3	0	0	0.2
2022-04-03 00:51:48	86	372.9	-16	4.062	4.048	24	21	0.014	3	0	0	0.1
2022-04-03 00:52:08	86	372.9	-15.9	4.063	4.048	24	21	0.015	3	0	0	0
2022-04-03 00:52:28	86	372.9	-15.9	4.064	4.049	24	21	0.015	3	0	0	0
2022-04-03 00:52:48	86	372.9	-15.9	4.064	4.05	24	21	0.014	3	0	0	0
2022-04-03 00:53:08	86	372.9	-15.9	4.065	4.051	24	21	0.014	3	0	0	0.1
2022-04-03 00:53:28	86	372.9	-15.8	4.065	4.051	24	21	0.014	3	0	0	0.1
2022-04-03 00:53:48	86	373.2	-15.9	4.065	4.052	24	21	0.013	3	0	0	0
2022-04-03 00:54:08	86	373.2	-15.9	4.066	4.052	24	21	0.014	3	0	0	0.1
2022-04-03 00:54:28	86	373.4	-16	4.068	4.053	24	21	0.015	3	0	0	0.1
2022-04-03 00:54:48	86	373.4	-15.9	4.068	4.054	24	21	0.014	3	0	-1	0.1
2022-04-03 00:55:08	87	373.4	-15.8	4.068	4.054	24	21	0.014	3	1	0	0.1
2022-04-03 00:55:28	87	373.4	-15.9	4.069	4.055	24	21	0.014	3	0	0	0.2
2022-04-03 00:55:48	87	373.4	-16.1	4.069	4.056	24	21	0.013	3	0	0	0.2
2022-04-03 00:56:08	87	373.4	-15.9	4.071	4.056	24	21	0.015	3	0	0	0.1
2022-04-03 00:56:28	87	373.7	-16	4.07	4.057	24	21	0.013	3	0	0	0.1
2022-04-03 00:56:48	87	373.7	-15.9	4.072	4.058	24	21	0.014	3	0	0	0.1
2022-04-03 00:57:08	87	373.7	-16	4.073	4.058	24	21	0.015	3	0	0	0.1
2022-04-03 00:57:28	87	373.7	-15.9	4.073	4.059	24	21	0.014	3	0	0	0
2022-04-03 00:57:48	87	373.9	-15.9	4.073	4.059	24	21	0.014	3	0	0	0.1
2022-04-03 00:58:08	87	373.9	-15.8	4.074	4.06	24	21	0.014	3	0	0	0.1
2022-04-03 00:58:28	87	374.2	-15.9	4.075	4.06	24	21	0.015	3	0	0	0
2022-04-03 00:58:48	87	374.2	-15.9	4.075	4.061	24	21	0.014	3	0	0	0.1
2022-04-03 00:59:08	87	374.2	-15.8	4.076	4.062	24	21	0.014	3	0	0	0
2022-04-03 00:59:28	87	374.2	-15.8	4.076	4.061	24	21	0.015	3	0	0	0.1
2022-04-03 00:59:48	87	374.2	-15.7	4.078	4.063	24	21	0.015	3	0	0	0.1
2022-04-03 01:00:08	87	374.2	-15.8	4.078	4.063	24	21	0.015	3	0	0	0.1
2022-04-03 01:00:28	87	374.2	-15.7	4.078	4.064	24	21	0.014	3	0	-1	0
2022-04-03 01:00:48	88	374.4	-15.7	4.079	4.065	24	21	0.014	3	1	0	0
2022-04-03 01:01:08	88	374.4	-15.7	4.079	4.065	24	21	0.014	3	0	0	0
2022-04-03 01:01:28	88	374.4	-15.7	4.081	4.066	24	21	0.015	3	0	0	0
2022-04-03 01:01:48	88	374.4	-15.7	4.081	4.067	24	21	0.014	3	0	0	0
2022-04-03 01:02:08	88	374.7	-15.7	4.081	4.068	24	21	0.013	3	0	0	0.1
2022-04-03 01:02:28	88	374.7	-15.6	4.082	4.068	24	21	0.014	3	0	0	0.1
2022-04-03 01:02:48	88	374.7	-15.7	4.083	4.068	24	21	0.015	3	0	0	0.1
2022-04-03 01:03:08	88	374.7	-15.8	4.084	4.069	24	21	0.015	3	0	0	0.1
2022-04-03 01:03:28	88	374.9	-15.7	4.084	4.07	24	21	0.014	3	0	0	0.1
2022-04-03 01:03:48	88	374.9	-15.8	4.085	4.071	24	21	0.014	3	0	0	0.1
2022-04-03 01:04:08	88	374.9	-15.7	4.086	4.071	24	21	0.015	3	0	0	0
2022-04-03 01:04:28	88	374.9	-15.7	4.086	4.072	24	21	0.014	3	0	0	0
2022-04-03 01:04:48	88	375.2	-15.7	4.087	4.072	24	21	0.015	3	0	0	0
2022-04-03 01:05:08	88	375.2	-15.7	4.087	4.073	24	21	0.014	3	0	0	0
2022-04-03 01:05:28	88	375.2	-15.7	4.087	4.074	24	21	0.013	3	0	0	0
2022-04-03 01:05:48	88	375.2	-15.7	4.089	4.074	24	21	0.015	3	0	0	0
2022-04-03 01:06:08	88	375.2	-15.7	4.089	4.075	24	21	0.014	3	0	-1	0.1
2022-04-03 01:06:28	89	375.2	-15.8	4.09	4.076	24	21	0.014	3	1	0	0.1
2022-04-03 01:06:48	89	375.4	-15.7	4.09	4.076	24	21	0.014	3	0	0	0
2022-04-03 01:07:08	89	375.4	-15.7	4.091	4.076	24	21	0.015	3	0	0	0
2022-04-03 01:07:28	89	375.7	-15.7	4.092	4.078	24	21	0.014	3	0	0	0
2022-04-03 01:07:48	89	375.7	-15.7	4.093	4.078	24	21	0.015	3	0	0	0
2022-04-03 01:08:08	89	375.7	-15.7	4.093	4.079	24	21	0.014	3	0	0	0
2022-04-03 01:08:28	89	375.7	-15.7	4.094	4.079	24	21	0.015	3	0	0	0.1
2022-04-03 01:08:48	89	375.7	-15.6	4.095	4.08	24	21	0.015	3	0	0	0
2022-04-03 01:09:08	89	375.9	-15.6	4.095	4.08	24	21	0.015	3	0	0	0
2022-04-03 01:09:28	89	375.9	-15.6	4.096	4.082	24	21	0.014	3	0	0	0
2022-04-03 01:09:48	89	376.2	-15.6	4.096	4.082	24	21	0.014	3	0	0	0
2022-04-03 01:10:08	89	376.2	-15.6	4.096	4.083	24	21	0.013	3	0	0	0
2022-04-03 01:10:28	89	376.2	-15.6	4.097	4.083	24	21	0.014	3	0	-1	0
2022-04-03 01:10:48	90	376.2	-15.6	4.099	4.083	24	21	0.016	3	1	0	0.1
2022-04-03 01:11:08	90	376.2	-15.7	4.098	4.085	24	21	0.013	3	0	0	0
2022-04-03 01:11:28	90	376.2	-15.7	4.1	4.085	24	21	0.015	3	0	0	0
2022-04-03 01:11:48	90	376.2	-15.7	4.1	4.086	24	21	0.014	3	0	0	0.1
2022-04-03 01:12:08	90	376.5	-15.6	4.101	4.086	24	21	0.015	3	0	0	0.1
2022-04-03 01:12:28	90	376.5	-15.7	4.101	4.087	24	21	0.014	3	0	0	0.1
2022-04-03 01:12:48	90	376.5	-15.6	4.102	4.087	24	21	0.015	3	0	0	0.1
2022-04-03 01:13:08	90	376.5	-15.5	4.103	4.088	24	21	0.015	3	0	0	0.1
2022-04-03 01:13:28	90	376.7	-15.6	4.103	4.089	24	21	0.014	3	0	0	0.1
2022-04-03 01:13:48	90	376.7	-15.7	4.104	4.09	24	21	0.014	3	0	0	0.1
2022-04-03 01:14:08	90	377	-15.6	4.105	4.09	24	21	0.015	3	0	0	0
2022-04-03 01:14:28	90	377	-15.6	4.105	4.091	24	21	0.014	3	0	0	0
2022-04-03 01:14:48	90	377	-15.6	4.106	4.091	24	21	0.015	3	0	0	0
2022-04-03 01:15:08	90	377	-15.6	4.106	4.092	24	21	0.014	3	0	0	0
2022-04-03 01:15:28	90	377	-15.6	4.107	4.093	24	21	0.014	3	0	0	0.1
2022-04-03 01:15:48	90	377	-15.5	4.108	4.093	24	21	0.015	3	0	0	0.1
2022-04-03 01:16:08	90	377	-15.6	4.109	4.094	24	21	0.015	3	0	-1	0
2022-04-03 01:16:28	91	377.2	-15.6	4.109	4.094	24	21	0.015	3	1	0	0
2022-04-03 01:16:48	91	377.2	-15.6	4.11	4.095	24	21	0.015	3	0	0	0
2022-04-03 01:17:08	91	377.2	-15.6	4.11	4.095	24	21	0.015	3	0	0	0.1
2022-04-03 01:17:28	91	377.2	-15.7	4.111	4.096	24	21	0.015	3	0	0	0.1
2022-04-03 01:17:48	91	377.2	-15.6	4.112	4.097	24	21	0.015	3	0	0	0
2022-04-03 01:18:08	91	377.2	-15.6	4.112	4.097	24	21	0.015	3	0	0	0
2022-04-03 01:18:28	91	377.5	-15.6	4.112	4.098	24	21	0.014	3	0	0	0
2022-04-03 01:18:48	91	377.5	-15.6	4.112	4.099	24	21	0.013	3	0	0	0
2022-04-03 01:19:08	91	377.7	-15.6	4.114	4.099	24	21	0.015	3	0	0	0
2022-04-03 01:19:28	91	377.7	-15.6	4.115	4.1	24	21	0.015	3	0	0	0
2022-04-03 01:19:48	91	377.7	-15.6	4.116	4.101	24	21	0.015	3	0	0	0
2022-04-03 01:20:08	91	377.7	-15.6	4.116	4.102	24	21	0.014	3	0	0	0.1
2022-04-03 01:20:28	91	377.7	-15.5	4.116	4.102	24	21	0.014	3	0	0	0.1
2022-04-03 01:20:48	91	378	-15.6	4.117	4.102	24	21	0.015	3	0	0	0
2022-04-03 01:21:08	91	378	-15.6	4.118	4.103	24	21	0.015	3	0	0	0
2022-04-03 01:21:28	91	378	-15.6	4.119	4.104	24	21	0.015	3	0	-1	0
2022-04-03 01:21:48	92	378	-15.6	4.119	4.105	24	21	0.014	3	1	0	0
2022-04-03 01:22:08	92	378	-15.6	4.119	4.104	24	21	0.015	3	0	0	0.1
2022-04-03 01:22:28	92	378	-15.7	4.12	4.106	24	21	0.014	3	0	0	0.2
2022-04-03 01:22:48	92	378.2	-15.5	4.121	4.106	24	21	0.015	3	0	0	0
2022-04-03 01:23:08	92	378.2	-15.5	4.121	4.107	24	21	0.014	3	0	0	0
2022-04-03 01:23:28	92	378.5	-15.5	4.122	4.108	24	21	0.014	3	0	0	0.1
2022-04-03 01:23:48	92	378.5	-15.6	4.123	4.108	24	21	0.015	3	0	0	0.1
2022-04-03 01:24:08	92	378.5	-15.5	4.123	4.108	24	21	0.015	3	0	0	0.1
2022-04-03 01:24:28	92	378.5	-15.6	4.124	4.109	24	21	0.015	3	0	0	0.1
2022-04-03 01:24:48	92	378.5	-15.5	4.126	4.11	24	21	0.016	3	0	0	0.1
2022-04-03 01:25:08	92	378.5	-15.6	4.125	4.111	24	21	0.014	3	0	0	0
2022-04-03 01:25:28	92	378.7	-15.6	4.126	4.111	24	21	0.015	3	0	0	0
2022-04-03 01:25:48	92	378.7	-15.6	4.126	4.112	24	21	0.014	3	0	0	0.1
2022-04-03 01:26:08	92	378.7	-15.5	4.126	4.113	24	21	0.013	3	0	0	0.1
2022-04-03 01:26:28	92	379	-15.6	4.128	4.113	24	21	0.015	3	0	0	0.1
2022-04-03 01:26:48	92	379	-15.5	4.128	4.114	24	21	0.014	3	0	-1	0.1
2022-04-03 01:27:08	93	379	-15.6	4.129	4.114	24	21	0.015	3	1	0	0
2022-04-03 01:27:28	93	379	-15.6	4.13	4.115	24	21	0.015	3	0	0	0.1
2022-04-03 01:27:48	93	379	-15.7	4.13	4.115	24	21	0.015	3	0	0	0
2022-04-03 01:28:08	93	379.2	-15.7	4.131	4.117	24	21	0.014	3	0	0	0.1
2022-04-03 01:28:28	93	379.2	-15.6	4.131	4.116	24	21	0.015	3	0	0	0.1
2022-04-03 01:28:48	93	379.2	-15.7	4.132	4.117	24	21	0.015	3	0	0	0.1
2022-04-03 01:29:08	93	379.2	-15.6	4.133	4.118	24	21	0.015	3	0	0	0.1
2022-04-03 01:29:28	93	379.2	-15.7	4.134	4.119	24	21	0.015	3	0	0	0
2022-04-03 01:29:48	93	379.5	-15.7	4.134	4.12	24	21	0.014	3	0	0	0
2022-04-03 01:30:08	93	379.5	-15.7	4.135	4.12	24	21	0.015	3	0	0	0
2022-04-03 01:30:28	93	379.5	-15.7	4.135	4.121	24	21	0.014	3	0	0	0
2022-04-03 01:30:48	93	379.5	-15.7	4.136	4.121	24	21	0.015	3	0	0	0.1
2022-04-03 01:31:08	93	379.7	-15.6	4.136	4.122	24	21	0.014	3	0	0	0
2022-04-03 01:31:28	93	379.7	-15.6	4.137	4.122	24	21	0.015	3	0	0	0.1
2022-04-03 01:31:48	93	379.7	-15.5	4.138	4.123	24	21	0.015	3	0	0	0
2022-04-03 01:32:08	93	379.7	-15.5	4.139	4.123	24	21	0.016	3	0	0	0
2022-04-03 01:32:28	93	380	-15.5	4.138	4.124	24	21	0.014	3	0	-1	0
2022-04-03 01:32:48	94	380	-15.5	4.14	4.125	24	21	0.015	3	1	0	0.1
2022-04-03 01:33:08	94	380	-15.4	4.14	4.125	24	21	0.015	3	0	0	0.1
2022-04-03 01:33:28	94	380	-15.5	4.14	4.126	24	21	0.014	3	0	0	0.1
2022-04-03 01:33:48	94	380	-15.4	4.141	4.126	24	21	0.015	3	0	0	0
2022-04-03 01:34:08	94	380.2	-15.4	4.141	4.128	24	21	0.013	3	0	0	0
2022-04-03 01:34:28	94	380.2	-15.4	4.143	4.128	24	21	0.015	3	0	0	0.1
2022-04-03 01:34:48	94	380.2	-15.5	4.143	4.128	24	21	0.015	3	0	0	0.1
2022-04-03 01:35:08	94	380.2	-15.4	4.143	4.129	24	21	0.014	3	0	0	0.1
2022-04-03 01:35:28	94	380.5	-15.5	4.144	4.129	24	21	0.015	3	0	0	0.1
2022-04-03 01:35:48	94	380.5	-15.4	4.144	4.13	24	21	0.014	3	0	0	0.1
2022-04-03 01:36:08	94	380.5	-15.3	4.146	4.131	24	21	0.015	3	0	0	0
2022-04-03 01:36:28	94	380.5	-15.3	4.146	4.132	24	21	0.014	3	0	0	0
2022-04-03 01:36:48	94	380.5	-15.3	4.147	4.132	24	21	0.015	3	0	0	0
2022-04-03 01:37:08	94	380.7	-15.3	4.147	4.132	24	21	0.015	3	0	0	0
2022-04-03 01:37:28	94	380.7	-15.3	4.148	4.133	24	21	0.015	3	0	0	0.1
2022-04-03 01:37:48	94	380.7	-15.4	4.149	4.134	24	21	0.015	3	0	0	0
2022-04-03 01:38:08	94	380.7	-15.4	4.148	4.134	24	21	0.014	3	0	-1	0
2022-04-03 01:38:28	95	381	-15.4	4.15	4.134	24	21	0.016	3	1	0	0
2022-04-03 01:38:48	95	381	-15.4	4.151	4.136	24	21	0.015	3	0	0	0
2022-04-03 01:39:08	95	381	-15.4	4.151	4.136	24	21	0.015	3	0	0	0
2022-04-03 01:39:28	95	381	-15.4	4.152	4.136	24	21	0.016	3	0	0	0.1
2022-04-03 01:39:48	95	381.2	-15.3	4.153	4.137	24	21	0.016	3	0	0	0.1
2022-04-03 01:40:08	95	381.2	-15.4	4.152	4.138	24	21	0.014	3	0	0	0
2022-04-03 01:40:28	95	381.2	-15.4	4.153	4.139	24	21	0.014	3	0	0	0.1
2022-04-03 01:40:48	95	381.2	-15.5	4.154	4.139	24	21	0.015	3	0	0	0
2022-04-03 01:41:08	95	381.2	-15.5	4.154	4.14	24	21	0.014	3	0	0	0.1
2022-04-03 01:41:28	95	381.5	-15.4	4.155	4.14	24	21	0.015	3	0	0	0
2022-04-03 01:41:48	95	381.5	-15.4	4.156	4.141	24	21	0.015	3	0	0	0.1
2022-04-03 01:42:08	95	381.5	-15.5	4.156	4.141	24	21	0.015	3	0	0	0
2022-04-03 01:42:28	95	381.5	-15.5	4.157	4.142	24	21	0.015	3	0	0	0
2022-04-03 01:42:48	95	381.5	-15.5	4.158	4.143	24	21	0.015	3	0	0	0
2022-04-03 01:43:08	95	381.5	-15.5	4.158	4.144	24	21	0.014	3	0	0	0.1
2022-04-03 01:43:28	95	381.7	-15.6	4.16	4.144	24	21	0.016	3	0	0	0.1
2022-04-03 01:43:48	95	382	-15.5	4.159	4.145	24	21	0.014	3	0	0	0.1
2022-04-03 01:44:08	95	381.7	-15.6	4.16	4.146	24	21	0.014	3	0	0	0
2022-04-03 01:44:28	95	382	-15.6	4.161	4.146	24	21	0.015	3	0	0	0
2022-04-03 01:44:48	95	382	-15.6	4.162	4.147	24	21	0.015	3	0	-1	0
2022-04-03 01:45:08	96	382	-15.6	4.162	4.148	24	21	0.014	3	1	0	0
2022-04-03 01:45:28	96	382	-15.6	4.163	4.148	24	21	0.015	3	0	0	0
2022-04-03 01:45:48	96	382	-15.6	4.163	4.148	24	21	0.015	3	0	0	0
2022-04-03 01:46:08	96	382.2	-15.6	4.163	4.149	24	21	0.014	3	0	0	0
2022-04-03 01:46:28	96	382.2	-15.6	4.165	4.15	24	21	0.015	3	0	0	0
2022-04-03 01:46:48	96	382.2	-15.6	4.166	4.15	24	21	0.016	3	0	0	0
2022-04-03 01:47:08	96	382.2	-15.6	4.165	4.15	24	21	0.015	3	0	0	0
2022-04-03 01:47:28	96	382.5	-15.6	4.166	4.151	24	21	0.015	3	0	0	0.1
2022-04-03 01:47:48	96	382.5	-15.5	4.167	4.153	24	21	0.014	3	0	0	0.1
2022-04-03 01:48:08	96	382.5	-15.6	4.168	4.153	24	21	0.015	3	0	0	0.1
2022-04-03 01:48:28	96	382.5	-15.5	4.168	4.153	24	21	0.015	3	0	0	0
2022-04-03 01:48:48	96	382.7	-15.5	4.168	4.154	24	21	0.014	3	0	0	0
2022-04-03 01:49:08	96	382.7	-15.5	4.169	4.154	24	21	0.015	3	0	0	0
2022-04-03 01:49:28	96	382.7	-15.5	4.17	4.155	24	21	0.015	3	0	0	0
2022-04-03 01:49:48	96	382.7	-15.5	4.17	4.155	24	21	0.015	3	0	0	0
2022-04-03 01:50:08	96	382.7	-15.5	4.172	4.156	24	21	0.016	3	0	0	0.1
2022-04-03 01:50:28	96	382.7	-15.4	4.171	4.157	24	21	0.014	3	0	0	0.1
2022-04-03 01:50:48	96	383	-15.5	4.171	4.157	24	21	0.014	3	0	0	0.1
2022-04-03 01:51:08	96	383	-15.4	4.173	4.159	24	21	0.014	3	0	0	0.1
2022-04-03 01:51:28	96	383	-15.5	4.173	4.159	24	21	0.014	3	0	0	0.1
2022-04-03 01:51:48	96	383.2	-15.6	4.174	4.159	24	21	0.015	3	0	-1	0.1
2022-04-03 01:52:08	97	383.2	-15.5	4.175	4.159	24	21	0.016	3	1	0	0.1
2022-04-03 01:52:28	97	383.2	-15.6	4.175	4.161	24	21	0.014	3	0	0	0.1
2022-04-03 01:52:48	97	383.2	-15.5	4.176	4.16	24	21	0.016	3	0	0	0.2
2022-04-03 01:53:08	97	383.2	-15.7	4.177	4.162	24	21	0.015	3	0	0	0
2022-04-03 01:53:28	97	383.5	-15.7	4.177	4.162	24	21	0.015	3	0	0	0.1
2022-04-03 01:53:48	97	383.5	-15.8	4.177	4.163	24	21	0.014	3	0	0	0
2022-04-03 01:54:08	97	383.5	-15.8	4.179	4.163	24	21	0.016	3	0	0	0.1
2022-04-03 01:54:28	97	383.5	-15.7	4.179	4.165	24	21	0.014	3	0	0	0
2022-04-03 01:54:48	97	383.5	-15.7	4.179	4.165	24	21	0.014	3	0	0	0.1
2022-04-03 01:55:08	97	383.5	-15.8	4.18	4.166	24	21	0.014	3	0	0	0
2022-04-03 01:55:28	97	383.7	-15.8	4.182	4.167	24	21	0.015	3	0	0	0
2022-04-03 01:55:48	97	383.7	-15.8	4.181	4.167	24	21	0.014	3	0	0	0
2022-04-03 01:56:08	97	383.7	-15.8	4.182	4.168	24	21	0.014	3	0	0	0
2022-04-03 01:56:28	97	384	-15.8	4.183	4.168	24	21	0.015	3	0	0	0
2022-04-03 01:56:48	97	384	-15.8	4.183	4.169	24	21	0.014	3	0	0	0
2022-04-03 01:57:08	97	384	-15.8	4.184	4.17	24	21	0.014	3	0	0	0
2022-04-03 01:57:28	97	384	-15.8	4.184	4.17	24	21	0.014	3	0	0	0.1
2022-04-03 01:57:48	97	384.2	-15.7	4.185	4.171	24	21	0.014	3	0	0	0
2022-04-03 01:58:08	97	384.2	-15.7	4.186	4.171	24	21	0.015	3	0	0	0
2022-04-03 01:58:28	97	384.2	-15.7	4.186	4.172	24	21	0.014	3	0	0	0.1
2022-04-03 01:58:48	97	384.2	-15.6	4.187	4.172	24	21	0.015	3	0	0	0
2022-04-03 01:59:08	97	384.2	-15.6	4.187	4.173	24	21	0.014	3	0	0	0.1
2022-04-03 01:59:28	97	384.2	-15.5	4.188	4.173	24	21	0.015	3	0	0	0.2
2022-04-03 01:59:48	97	384.5	-15.7	4.189	4.174	24	21	0.015	3	0	0	0.1
2022-04-03 02:00:08	97	384.5	-15.6	4.189	4.175	24	21	0.014	3	0	0	0
2022-04-03 02:00:28	97	384.7	-15.6	4.19	4.175	24	21	0.015	3	0	0	0
2022-04-03 02:00:48	97	384.7	-15.6	4.191	4.176	24	21	0.015	3	0	0	0.1
2022-04-03 02:01:08	97	384.7	-15.7	4.191	4.176	24	21	0.015	3	0	0	0.1
2022-04-03 02:01:28	97	384.7	-15.6	4.192	4.177	24	21	0.015	3	0	-1	0.1
2022-04-03 02:01:48	98	384.7	-15.7	4.193	4.178	24	21	0.015	3	1	0	0
2022-04-03 02:02:08	98	384.7	-15.7	4.193	4.179	24	21	0.014	3	0	0	0
2022-04-03 02:02:28	98	385	-15.7	4.194	4.179	24	21	0.015	3	0	0	0
2022-04-03 02:02:48	98	385	-15.7	4.194	4.179	24	21	0.015	3	0	0	0.1
2022-04-03 02:03:08	98	385.2	-15.6	4.196	4.18	24	21	0.016	3	0	0	0
2022-04-03 02:03:28	98	385.2	-15.6	4.195	4.181	24	21	0.014	3	0	0	0
2022-04-03 02:03:48	98	385.2	-15.6	4.196	4.182	24	21	0.014	3	0	0	0
2022-04-03 02:04:08	98	385.2	-15.6	4.197	4.182	24	21	0.015	3	0	0	0.1
2022-04-03 02:04:28	98	385.2	-15.7	4.197	4.183	24	21	0.014	3	0	0	0
2022-04-03 02:04:48	98	385.2	-15.7	4.198	4.183	24	21	0.015	3	0	0	0.1
2022-04-03 02:05:08	98	385.2	-15.6	4.199	4.184	24	21	0.015	3	0	0	0.1
2022-04-03 02:05:28	98	385.5	-15.7	4.199	4.184	24	21	0.015	3	0	0	0
2022-04-03 02:05:48	98	385.5	-15.7	4.199	4.185	24	21	0.014	3	0	0	0
2022-04-03 02:06:08	98	385.5	-15.7	4.2	4.185	24	21	0.015	3	0	0	0.1
2022-04-03 02:06:28	98	385.5	-15.6	4.201	4.186	24	21	0.015	3	0	0	0.1
2022-04-03 02:06:48	98	385.5	-15.7	4.201	4.187	24	21	0.014	3	0	0	0.1
2022-04-03 02:07:08	98	385.7	-15.6	4.202	4.187	24	21	0.015	3	0	-1	0
2022-04-03 02:07:28	99	385.7	-15.6	4.202	4.187	24	21	0.015	3	1	0	0.2
2022-04-03 02:07:48	99	385.7	-15.8	4.204	4.189	24	21	0.015	3	0	0	0.1
2022-04-03 02:08:08	99	386	-15.7	4.204	4.189	24	21	0.015	3	0	0	0.1
2022-04-03 02:08:28	99	386	-15.8	4.204	4.19	24	21	0.014	3	0	0	0.1
2022-04-03 02:08:48	99	386	-15.7	4.205	4.19	24	21	0.015	3	0	0	0.1
2022-04-03 02:09:08	99	386	-15.6	4.206	4.191	24	21	0.015	3	0	0	0
2022-04-03 02:09:28	99	386	-15.6	4.206	4.191	24	21	0.015	3	0	0	0.1
2022-04-03 02:09:48	99	386.2	-15.5	4.206	4.192	24	21	0.014	3	0	0	0
2022-04-03 02:10:08	99	386.2	-15.5	4.207	4.193	24	21	0.014	3	0	0	0
2022-04-03 02:10:28	99	386.2	-15.5	4.208	4.193	24	21	0.015	3	0	0	0.1
2022-04-03 02:10:48	99	386.2	-15.4	4.209	4.193	24	21	0.016	3	0	0	0.1
2022-04-03 02:11:08	99	386.2	-15.5	4.209	4.194	24	21	0.015	3	0	0	0
2022-04-03 02:11:28	99	386.2	-15.5	4.211	4.195	24	21	0.016	3	0	-1	15.8
2022-04-03 02:11:48	100	386.5	0.3	4.21	4.195	24	21	0.015	3	1	37	17.6
2022-04-03 15:29:08	63	350.1	-17.3	3.815	3.8	23	21	0.015	2	-37	0	0.1
2022-04-03 15:29:28	63	350.3	-17.2	3.818	3.802	23	21	0.016	2	0	0	0
2022-04-03 15:29:48	63	350.6	-17.2	3.821	3.805	23	21	0.016	2	0	0	0.1
2022-04-03 15:30:08	63	350.8	-17.3	3.823	3.807	23	21	0.016	2	0	0	0
2022-04-03 15:30:28	63	350.8	-17.3	3.824	3.808	23	21	0.016	2	0	0	0.1
2022-04-03 15:30:48	63	350.8	-17.2	3.826	3.809	23	21	0.017	2	0	0	111.1
2022-04-03 15:31:08	63	357.6	-128.3	3.893	3.878	23	21	0.015	2	0	-1	0.4
2022-04-03 15:31:28	64	359.6	-127.9	3.913	3.897	23	21	0.016	2	1	0	0.1
2022-04-03 15:31:48	64	360.6	-128	3.926	3.91	23	21	0.016	2	0	-1	0.1
2022-04-03 15:32:08	65	361.6	-127.9	3.936	3.919	24	21	0.017	3	1	0	0.1
2022-04-03 15:32:28	65	362.4	-127.8	3.943	3.927	24	21	0.016	3	0	-1	11.9
2022-04-03 15:32:48	66	362.4	-115.9	3.944	3.928	24	21	0.016	3	1	0	0
2022-04-03 15:33:08	66	362.6	-115.9	3.948	3.931	24	22	0.017	2	0	-1	0
2022-04-03 15:33:28	67	363.1	-115.9	3.953	3.937	24	22	0.016	2	1	0	0
2022-04-03 15:33:48	67	363.6	-115.9	3.957	3.942	24	22	0.015	2	0	0	0
2022-04-03 15:34:08	67	363.9	-115.9	3.962	3.946	24	22	0.016	2	0	-1	0
2022-04-03 15:34:28	68	364.7	-115.9	3.967	3.952	24	22	0.015	2	1	0	0.1
2022-04-03 15:34:48	68	364.9	-115.8	3.972	3.956	24	22	0.016	2	0	-1	0.1
2022-04-03 15:35:08	69	365.4	-115.9	3.977	3.961	24	22	0.016	2	1	0	0.1
2022-04-03 15:35:28	69	365.9	-115.8	3.981	3.966	25	22	0.015	3	0	-1	0.1
2022-04-03 15:35:48	70	366.2	-115.9	3.986	3.971	25	22	0.015	3	1	0	0.1
2022-04-03 15:36:08	70	366.7	-115.8	3.991	3.975	25	22	0.016	3	0	-1	0.1
2022-04-03 15:36:28	71	367.2	-115.9	3.996	3.981	25	22	0.015	3	1	0	0
2022-04-03 15:36:48	71	367.4	-115.9	4	3.984	25	22	0.016	3	0	0	0
2022-04-03 15:37:08	71	367.9	-115.9	4.004	3.99	25	23	0.014	2	0	-1	0
2022-04-03 15:37:28	72	368.2	-115.9	4.009	3.994	25	23	0.015	2	1	0	0
2022-04-03 15:37:48	72	368.9	-115.9	4.013	3.998	25	23	0.015	2	0	-1	0
2022-04-03 15:38:08	73	369.2	-115.9	4.018	4.002	25	23	0.016	2	1	0	0
2022-04-03 15:38:28	73	369.7	-115.9	4.022	4.007	25	23	0.015	2	0	-1	0
2022-04-03 15:38:48	74	369.9	-115.9	4.026	4.011	25	23	0.015	2	1	0	0
2022-04-03 15:39:08	74	370.7	-115.9	4.031	4.016	25	23	0.015	2	0	0	0.1
2022-04-03 15:39:28	74	370.9	-116	4.036	4.021	25	23	0.015	2	0	-1	0.1
2022-04-03 15:39:48	75	371.2	-115.9	4.041	4.025	26	23	0.016	3	1	0	0.1
2022-04-03 15:40:08	75	371.7	-116	4.045	4.029	26	23	0.016	3	0	-1	0
2022-04-03 15:40:28	76	372.2	-116	4.049	4.034	26	23	0.015	3	1	0	0.1
2022-04-03 15:40:48	76	372.4	-115.9	4.054	4.038	26	23	0.016	3	0	-1	0.1
2022-04-03 15:41:08	77	372.9	-116	4.058	4.043	26	24	0.015	2	1	0	0
2022-04-03 15:41:28	77	373.4	-116	4.063	4.048	26	24	0.015	2	0	0	0
2022-04-03 15:41:48	77	373.7	-116	4.067	4.052	26	24	0.015	2	0	-1	0.1
2022-04-03 15:42:08	78	374.2	-115.9	4.071	4.056	26	24	0.015	2	1	0	0
2022-04-03 15:42:28	78	374.4	-115.9	4.076	4.061	26	24	0.015	2	0	-1	30.5
2022-04-03 15:42:48	79	373.2	-85.4	4.063	4.049	26	24	0.014	2	1	0	0
2022-04-03 15:43:08	79	373.4	-85.4	4.064	4.049	26	24	0.015	2	0	0	0.1
2022-04-03 15:43:28	79	373.4	-85.5	4.065	4.05	26	24	0.015	2	0	-1	0.1
2022-04-03 15:43:48	80	373.7	-85.4	4.068	4.053	26	24	0.015	2	1	0	0.1
2022-04-03 15:44:08	80	373.9	-85.5	4.071	4.056	26	24	0.015	2	0	0	0
2022-04-03 15:44:28	80	374.2	-85.5	4.075	4.059	26	24	0.016	2	0	-1	0
2022-04-03 15:44:48	81	374.7	-85.5	4.077	4.062	26	24	0.015	2	1	0	0
2022-04-03 15:45:08	81	374.9	-85.5	4.081	4.066	26	24	0.015	2	0	0	0.1
2022-04-03 15:45:28	81	375.2	-85.6	4.084	4.07	26	24	0.014	2	0	-1	0
2022-04-03 15:45:48	82	375.7	-85.6	4.088	4.073	26	24	0.015	2	1	0	0
2022-04-03 15:46:08	82	375.7	-85.6	4.092	4.076	26	24	0.016	2	0	0	0
2022-04-03 15:46:28	82	376.2	-85.6	4.095	4.079	26	24	0.016	2	0	0	0
2022-04-03 15:46:48	82	376.5	-85.6	4.098	4.083	27	24	0.015	3	0	-1	0
2022-04-03 15:47:08	83	376.7	-85.6	4.102	4.087	27	25	0.015	2	1	0	0
2022-04-03 15:47:28	83	377.2	-85.6	4.106	4.09	27	25	0.016	2	0	-1	0.1
2022-04-03 15:47:48	84	377.5	-85.5	4.11	4.094	27	25	0.016	2	1	0	0.1
2022-04-03 15:48:08	84	377.7	-85.6	4.113	4.097	27	25	0.016	2	0	0	0
2022-04-03 15:48:28	84	378	-85.6	4.116	4.1	27	25	0.016	2	0	-1	0
2022-04-03 15:48:48	85	378.5	-85.6	4.12	4.104	27	25	0.016	2	1	0	0
2022-04-03 15:49:08	85	378.7	-85.6	4.124	4.108	27	25	0.016	2	0	0	0.1
2022-04-03 15:49:28	85	379.2	-85.5	4.127	4.111	27	25	0.016	2	0	-1	0.1
2022-04-03 15:49:48	86	379.5	-85.6	4.131	4.114	27	25	0.017	2	1	0	0.1
2022-04-03 15:50:08	86	379.7	-85.5	4.134	4.118	27	25	0.016	2	0	-1	0
2022-04-03 15:50:28	87	380	-85.5	4.137	4.122	27	25	0.015	2	1	-1	0.1
2022-04-03 15:50:48	88	380.5	-85.6	4.141	4.125	27	25	0.016	2	1	0	0.1
2022-04-03 15:51:08	88	380.7	-85.5	4.145	4.129	27	25	0.016	2	0	-1	0
2022-04-03 15:51:28	89	381.2	-85.5	4.148	4.133	27	25	0.015	2	1	-1	0
2022-04-03 15:51:48	90	381.5	-85.5	4.153	4.136	27	25	0.017	2	1	0	0
2022-04-03 15:52:08	90	381.7	-85.5	4.157	4.14	27	25	0.017	2	0	-1	0
2022-04-03 15:52:28	91	382	-85.5	4.159	4.144	27	25	0.015	2	1	-1	0.1
2022-04-03 15:52:48	92	382.5	-85.6	4.164	4.147	27	25	0.017	2	1	0	0.1
2022-04-03 15:53:08	92	382.7	-85.5	4.167	4.151	27	25	0.016	2	0	-1	0
2022-04-03 15:53:28	93	383.2	-85.5	4.17	4.154	27	25	0.016	2	1	0	0
2022-04-03 15:53:48	93	383.5	-85.5	4.174	4.157	27	26	0.017	1	0	-1	0
2022-04-03 15:54:08	94	383.7	-85.5	4.178	4.161	27	26	0.017	1	1	0	0
2022-04-03 15:54:28	94	384	-85.5	4.181	4.165	28	26	0.016	2	0	17	70.8
2022-04-05 20:46:28	77	363.1	-14.7	3.957	3.942	27	25	0.015	2	-17	0	0.4
2022-04-05 20:46:48	77	363.4	-15.1	3.96	3.946	27	25	0.014	2	0	0	0.2
2022-04-05 20:47:08	77	363.6	-15.3	3.962	3.948	27	25	0.014	2	0	0	0.2
2022-04-05 20:47:28	77	363.9	-15.1	3.964	3.95	27	25	0.014	2	0	0	0.1
2022-04-05 20:47:48	77	363.9	-15.2	3.964	3.951	27	25	0.013	2	0	0	0.2
2022-04-05 20:48:08	77	363.9	-15	3.965	3.952	27	25	0.013	2	0	0	0
2022-04-05 20:48:28	77	364.2	-15	3.966	3.953	27	25	0.013	2	0	0	0
2022-04-05 20:48:48	77	364.2	-15	3.967	3.954	27	25	0.013	2	0	0	0.1
2022-04-05 20:49:08	77	364.2	-14.9	3.968	3.954	27	25	0.014	2	0	-1	0
2022-04-05 20:49:28	78	364.4	-14.9	3.969	3.955	27	25	0.014	2	1	0	0.1
2022-04-05 20:49:48	78	364.4	-15	3.97	3.956	27	25	0.014	2	0	0	0.1
2022-04-05 20:50:08	78	364.4	-15.1	3.971	3.957	27	25	0.014	2	0	0	0
2022-04-05 20:50:28	78	364.4	-15.1	3.971	3.958	27	25	0.013	2	0	0	0.2
2022-04-05 20:50:48	78	364.7	-14.9	3.971	3.958	27	25	0.013	2	0	0	0
2022-04-05 20:51:08	78	364.7	-14.9	3.972	3.96	27	25	0.012	2	0	0	0.2
2022-04-05 20:51:28	78	364.7	-15.1	3.973	3.96	27	25	0.013	2	0	0	0
2022-04-05 20:51:48	78	364.7	-15.1	3.974	3.961	27	25	0.013	2	0	0	0.1
2022-04-05 20:52:08	78	364.9	-15.2	3.975	3.962	27	25	0.013	2	0	0	0
2022-04-05 20:52:28	78	365.2	-15.2	3.976	3.962	27	25	0.014	2	0	0	0.1
2022-04-05 20:52:48	78	364.9	-15.1	3.976	3.963	27	25	0.013	2	0	0	0.1
2022-04-05 20:53:08	78	365.2	-15	3.977	3.963	27	25	0.014	2	0	0	0.3
2022-04-05 20:53:28	78	365.2	-15.3	3.977	3.964	27	25	0.013	2	0	0	0.1
2022-04-05 20:53:48	78	365.2	-15.2	3.978	3.965	27	25	0.013	2	0	0	0
2022-04-05 20:54:08	78	365.2	-15.2	3.979	3.965	27	25	0.014	2	0	0	0.1
2022-04-05 20:54:28	78	365.2	-15.1	3.979	3.966	27	25	0.013	2	0	0	0
2022-04-05 20:54:48	78	365.4	-15.1	3.98	3.967	27	25	0.013	2	0	0	0.1
2022-04-05 20:55:08	78	365.4	-15	3.98	3.967	27	25	0.013	2	0	0	0.1
2022-04-05 20:55:28	78	365.4	-15.1	3.982	3.968	27	25	0.014	2	0	-1	0
2022-04-05 20:55:48	79	365.4	-15.1	3.983	3.969	27	25	0.014	2	1	0	0
2022-04-05 20:56:08	79	365.4	-15.1	3.983	3.969	27	25	0.014	2	0	0	0.2
2022-04-05 20:56:28	79	365.7	-14.9	3.983	3.97	27	25	0.013	2	0	0	0.1
2022-04-05 20:56:48	79	365.7	-15	3.984	3.971	27	25	0.013	2	0	0	0.1
2022-04-05 20:57:08	79	365.7	-15.1	3.984	3.971	27	25	0.013	2	0	0	0.2
2022-04-05 20:57:28	79	365.9	-14.9	3.985	3.972	27	25	0.013	2	0	0	0.3
2022-04-05 20:57:48	79	365.9	-15.2	3.986	3.973	27	25	0.013	2	0	0	0.1
2022-04-05 20:58:08	79	365.9	-15.3	3.987	3.973	27	25	0.014	2	0	0	0.1
2022-04-05 20:58:28	79	365.9	-15.2	3.987	3.973	27	25	0.014	2	0	0	0.1
2022-04-05 20:58:48	79	365.9	-15.1	3.988	3.975	27	25	0.013	2	0	0	0
2022-04-05 20:59:08	79	366.2	-15.1	3.988	3.975	27	25	0.013	2	0	0	0.1
2022-04-05 20:59:28	79	366.2	-15.2	3.989	3.975	27	25	0.014	2	0	0	0
2022-04-05 20:59:48	79	366.2	-15.2	3.99	3.976	27	25	0.014	2	0	0	0.1
2022-04-05 21:00:08	79	366.2	-15.3	3.99	3.977	27	25	0.013	2	0	0	0.1
2022-04-05 21:00:28	79	366.4	-15.2	3.991	3.978	27	25	0.013	2	0	0	0
2022-04-05 21:00:48	79	366.4	-15.2	3.992	3.978	27	25	0.014	2	0	-1	0.1
2022-04-05 21:01:08	80	366.4	-15.3	3.992	3.979	27	25	0.013	2	1	0	0
2022-04-05 21:01:28	80	366.7	-15.3	3.992	3.979	27	25	0.013	2	0	0	0.1
2022-04-05 21:01:48	80	366.7	-15.2	3.993	3.98	27	25	0.013	2	0	0	0.1
2022-04-05 21:02:08	80	366.7	-15.1	3.994	3.98	27	25	0.014	2	0	0	0
2022-04-05 21:02:28	80	366.7	-15.1	3.995	3.981	27	25	0.014	2	0	0	0.2
2022-04-05 21:02:48	80	366.7	-15.3	3.995	3.982	27	25	0.013	2	0	0	0
2022-04-05 21:03:08	80	366.9	-15.3	3.996	3.982	27	25	0.014	2	0	0	0.1
2022-04-05 21:03:28	80	366.9	-15.2	3.997	3.983	27	25	0.014	2	0	0	0.1
2022-04-05 21:03:48	80	366.9	-15.1	3.997	3.984	27	25	0.013	2	0	0	0
2022-04-05 21:04:08	80	366.9	-15.1	3.998	3.984	27	25	0.014	2	0	0	0.1
2022-04-05 21:04:28	80	367.2	-15.2	3.998	3.985	27	25	0.013	2	0	0	0
2022-04-05 21:04:48	80	367.2	-15.2	3.999	3.986	27	25	0.013	2	0	0	0
2022-04-05 21:05:08	80	367.2	-15.2	4	3.987	27	25	0.013	2	0	0	0.1
2022-04-05 21:05:28	80	367.2	-15.1	4	3.987	27	25	0.013	2	0	0	0.2
2022-04-05 21:05:48	80	367.2	-15.3	4.001	3.987	27	25	0.014	2	0	0	0.1
2022-04-05 21:06:08	80	367.4	-15.4	4.001	3.988	27	25	0.013	2	0	0	0
2022-04-05 21:06:28	80	367.4	-15.4	4.002	3.989	27	25	0.013	2	0	0	0
2022-04-05 21:06:48	80	367.4	-15.4	4.003	3.99	27	25	0.013	2	0	-1	0
2022-04-05 21:07:08	81	367.4	-15.4	4.004	3.99	27	25	0.014	2	1	0	0.1
2022-04-05 21:07:28	81	367.4	-15.3	4.004	3.991	27	25	0.013	2	0	0	0.1
2022-04-05 21:07:48	81	367.7	-15.4	4.004	3.992	27	25	0.012	2	0	0	0
2022-04-05 21:08:08	81	367.7	-15.4	4.006	3.992	27	25	0.014	2	0	0	0.1
2022-04-05 21:08:28	81	367.7	-15.5	4.006	3.992	27	25	0.014	2	0	0	0
2022-04-05 21:08:48	81	367.9	-15.5	4.007	3.993	27	25	0.014	2	0	0	0.1
2022-04-05 21:09:08	81	367.9	-15.6	4.007	3.994	27	25	0.013	2	0	0	0.1
2022-04-05 21:09:28	81	367.9	-15.5	4.008	3.994	27	25	0.014	2	0	0	0
2022-04-05 21:09:48	81	367.9	-15.5	4.008	3.995	27	25	0.013	2	0	0	0.1
2022-04-05 21:10:08	81	367.9	-15.6	4.009	3.996	27	25	0.013	2	0	0	0
2022-04-05 21:10:28	81	367.9	-15.6	4.01	3.996	27	25	0.014	2	0	0	0.1
2022-04-05 21:10:48	81	368.2	-15.5	4.011	3.997	27	25	0.014	2	0	0	0
2022-04-05 21:11:08	81	368.2	-15.5	4.011	3.997	27	25	0.014	2	0	0	0.2
2022-04-05 21:11:28	81	368.2	-15.7	4.011	3.998	27	25	0.013	2	0	0	0.1
2022-04-05 21:11:48	81	368.2	-15.6	4.013	3.998	27	25	0.015	2	0	0	0.1
2022-04-05 21:12:08	81	368.4	-15.5	4.013	4	27	25	0.013	2	0	0	0
2022-04-05 21:12:28	81	368.4	-15.5	4.014	4	27	25	0.014	2	0	0	0.1
2022-04-05 21:12:48	81	368.4	-15.6	4.014	4.001	27	25	0.013	2	0	-1	0.1
2022-04-05 21:13:08	82	368.7	-15.7	4.015	4.001	27	25	0.014	2	1	0	0.1
2022-04-05 21:13:28	82	368.7	-15.6	4.015	4.002	27	25	0.013	2	0	0	0.1
2022-04-05 21:13:48	82	368.7	-15.5	4.016	4.002	27	25	0.014	2	0	0	0.1
2022-04-05 21:14:08	82	368.7	-15.6	4.016	4.003	27	25	0.013	2	0	0	0.2
2022-04-05 21:14:28	82	368.7	-15.4	4.016	4.003	27	25	0.013	2	0	0	0
2022-04-05 21:14:48	82	368.7	-15.4	4.019	4.005	27	25	0.014	2	0	0	0.2
2022-04-05 21:15:08	82	368.9	-15.6	4.019	4.005	27	25	0.014	2	0	0	0.1
2022-04-05 21:15:28	82	368.9	-15.5	4.02	4.006	27	25	0.014	2	0	0	0
2022-04-05 21:15:48	82	368.9	-15.5	4.02	4.006	27	25	0.014	2	0	0	0.1
2022-04-05 21:16:08	82	368.9	-15.4	4.02	4.007	27	25	0.013	2	0	0	0
2022-04-05 21:16:28	82	369.2	-15.4	4.021	4.007	27	25	0.014	2	0	0	0
2022-04-05 21:16:48	82	368.9	-15.4	4.022	4.008	27	25	0.014	2	0	0	0
2022-04-05 21:17:08	82	369.2	-15.4	4.022	4.009	27	25	0.013	2	0	0	0.1
2022-04-05 21:17:28	82	369.2	-15.5	4.023	4.009	27	25	0.014	2	0	0	0
2022-04-05 21:17:48	82	369.4	-15.5	4.023	4.01	27	25	0.013	2	0	0	0.1
2022-04-05 21:18:08	82	369.4	-15.4	4.024	4.01	27	25	0.014	2	0	0	0.1
2022-04-05 21:18:28	82	369.4	-15.5	4.024	4.011	27	25	0.013	2	0	0	0
2022-04-05 21:18:48	82	369.4	-15.5	4.026	4.011	27	25	0.015	2	0	-1	0
2022-04-05 21:19:08	83	369.4	-15.5	4.026	4.012	27	25	0.014	2	1	0	0
2022-04-05 21:19:28	83	369.7	-15.5	4.026	4.013	27	25	0.013	2	0	0	0
2022-04-05 21:19:48	83	369.7	-15.5	4.027	4.013	27	25	0.014	2	0	0	0.3
2022-04-05 21:20:08	83	369.7	-15.8	4.028	4.014	27	25	0.014	2	0	0	0.2
2022-04-05 21:20:28	83	369.7	-15.6	4.028	4.014	27	25	0.014	2	0	0	0
2022-04-05 21:20:48	83	369.7	-15.6	4.029	4.015	27	25	0.014	2	0	0	0.1
2022-04-05 21:21:08	83	369.7	-15.5	4.03	4.016	27	25	0.014	2	0	0	0
2022-04-05 21:21:28	83	369.9	-15.5	4.03	4.016	27	25	0.014	2	0	0	0.1
2022-04-05 21:21:48	83	369.9	-15.4	4.031	4.017	27	25	0.014	2	0	0	0
2022-04-05 21:22:08	83	369.9	-15.4	4.031	4.018	27	25	0.013	2	0	0	0
2022-04-05 21:22:28	83	370.2	-15.4	4.032	4.018	27	25	0.014	2	0	0	0.1
2022-04-05 21:22:48	83	370.2	-15.3	4.034	4.019	27	25	0.015	2	0	0	0.1
2022-04-05 21:23:08	83	370.2	-15.4	4.033	4.02	27	25	0.013	2	0	0	0.3
2022-04-05 21:23:28	83	370.2	-15.1	4.034	4.02	27	25	0.014	2	0	0	0.1
2022-04-05 21:23:48	83	370.4	-15.2	4.034	4.021	27	25	0.013	2	0	0	0.1
2022-04-05 21:24:08	83	370.4	-15.1	4.035	4.021	27	25	0.014	2	0	-1	0.2
2022-04-05 21:24:28	84	370.4	-15.3	4.036	4.022	27	25	0.014	2	1	0	0.1
2022-04-05 21:24:48	84	370.4	-15.4	4.037	4.022	27	25	0.015	2	0	0	0.1
2022-04-05 21:25:08	84	370.7	-15.3	4.037	4.023	27	25	0.014	2	0	0	0
2022-04-05 21:25:28	84	370.7	-15.3	4.037	4.023	27	25	0.014	2	0	0	0.1
2022-04-05 21:25:48	84	370.7	-15.4	4.038	4.024	27	25	0.014	2	0	0	0.2
2022-04-05 21:26:08	84	370.7	-15.6	4.039	4.025	27	25	0.014	2	0	0	0.2
2022-04-05 21:26:28	84	370.9	-15.4	4.04	4.026	27	25	0.014	2	0	0	0
2022-04-05 21:26:48	84	370.9	-15.4	4.04	4.026	27	25	0.014	2	0	0	0.1
2022-04-05 21:27:08	84	370.9	-15.3	4.041	4.027	27	25	0.014	2	0	0	0.1
2022-04-05 21:27:28	84	370.9	-15.4	4.041	4.027	27	25	0.014	2	0	0	0
2022-04-05 21:27:48	84	370.9	-15.4	4.042	4.028	27	25	0.014	2	0	0	0.1
2022-04-05 21:28:08	84	371.2	-15.5	4.042	4.029	27	25	0.013	2	0	0	0.1
2022-04-05 21:28:28	84	371.2	-15.6	4.044	4.029	27	25	0.015	2	0	0	0.1
2022-04-05 21:28:48	84	371.2	-15.5	4.044	4.029	27	25	0.015	2	0	0	0.1
2022-04-05 21:29:08	84	371.2	-15.4	4.044	4.031	27	25	0.013	2	0	0	0.2
2022-04-05 21:29:28	84	371.4	-15.6	4.046	4.031	27	25	0.015	2	0	-1	0.1
2022-04-05 21:29:48	85	371.4	-15.5	4.046	4.031	27	25	0.015	2	1	0	0
2022-04-05 21:30:08	85	371.4	-15.5	4.047	4.032	27	25	0.015	2	0	0	0
2022-04-05 21:30:28	85	371.4	-15.5	4.047	4.033	27	25	0.014	2	0	0	0.1
2022-04-05 21:30:48	85	371.4	-15.4	4.048	4.034	27	25	0.014	2	0	0	0
2022-04-05 21:31:08	85	371.7	-15.4	4.048	4.034	27	25	0.014	2	0	0	0
2022-04-05 21:31:28	85	371.7	-15.4	4.05	4.035	27	25	0.015	2	0	0	0
2022-04-05 21:31:48	85	371.7	-15.4	4.05	4.035	27	25	0.015	2	0	0	0.1
2022-04-05 21:32:08	85	371.7	-15.5	4.051	4.036	27	25	0.015	2	0	0	0
2022-04-05 21:32:28	85	371.7	-15.5	4.051	4.037	27	25	0.014	2	0	0	0
2022-04-05 21:32:48	85	371.9	-15.5	4.052	4.037	27	25	0.015	2	0	0	0.1
2022-04-05 21:33:08	85	371.9	-15.6	4.052	4.038	27	25	0.014	2	0	0	0.2
2022-04-05 21:33:28	85	371.9	-15.4	4.053	4.039	27	25	0.014	2	0	0	0.2
2022-04-05 21:33:48	85	372.2	-15.6	4.053	4.039	27	25	0.014	2	0	0	0.1
2022-04-05 21:34:08	85	372.2	-15.5	4.054	4.039	27	25	0.015	2	0	0	0.1
2022-04-05 21:34:28	85	372.2	-15.4	4.055	4.04	27	25	0.015	2	0	0	0
2022-04-05 21:34:48	85	372.2	-15.4	4.056	4.041	27	25	0.015	2	0	0	0
2022-04-05 21:35:08	85	372.2	-15.4	4.056	4.042	27	25	0.014	2	0	-1	0.1
2022-04-05 21:35:28	86	372.4	-15.3	4.057	4.043	27	25	0.014	2	1	0	0.1
2022-04-05 21:35:48	86	372.4	-15.2	4.057	4.043	27	25	0.014	2	0	0	0.1
2022-04-05 21:36:08	86	372.4	-15.3	4.058	4.043	27	25	0.015	2	0	0	0.1
2022-04-05 21:36:28	86	372.4	-15.2	4.058	4.043	27	25	0.015	2	0	0	0
2022-04-05 21:36:48	86	372.4	-15.2	4.059	4.044	27	25	0.015	2	0	0	0.1
2022-04-05 21:37:08	86	372.4	-15.3	4.061	4.045	27	25	0.016	2	0	0	0.1
2022-04-05 21:37:28	86	372.4	-15.4	4.06	4.046	27	25	0.014	2	0	0	0.1
2022-04-05 21:37:48	86	372.7	-15.3	4.061	4.046	27	25	0.015	2	0	0	0.1
2022-04-05 21:38:08	86	372.7	-15.2	4.062	4.047	27	25	0.015	2	0	0	0.1
2022-04-05 21:38:28	86	372.9	-15.3	4.062	4.048	27	25	0.014	2	0	0	0
2022-04-05 21:38:48	86	372.9	-15.3	4.063	4.048	27	25	0.015	2	0	0	0
2022-04-05 21:39:08	86	372.9	-15.3	4.063	4.048	27	25	0.015	2	0	0	0
2022-04-05 21:39:28	86	372.9	-15.3	4.065	4.05	27	25	0.015	2	0	0	0.1
2022-04-05 21:39:48	86	372.9	-15.2	4.064	4.05	27	25	0.014	2	0	0	0
2022-04-05 21:40:08	86	372.9	-15.2	4.065	4.051	27	25	0.014	2	0	0	0
2022-04-05 21:40:28	86	373.2	-15.2	4.066	4.051	27	25	0.015	2	0	-1	0
2022-04-05 21:40:48	87	373.2	-15.2	4.066	4.052	27	25	0.014	2	1	0	0
2022-04-05 21:41:08	87	373.4	-15.2	4.068	4.052	27	25	0.016	2	0	0	0
2022-04-05 21:41:28	87	373.4	-15.2	4.067	4.054	27	25	0.013	2	0	0	0.2
2022-04-05 21:41:48	87	373.4	-15	4.068	4.054	27	25	0.014	2	0	0	0.1
2022-04-05 21:42:08	87	373.4	-15.1	4.069	4.054	27	25	0.015	2	0	0	0
2022-04-05 21:42:28	87	373.4	-15.1	4.069	4.055	27	25	0.014	2	0	0	0.1
2022-04-05 21:42:48	87	373.7	-15.2	4.07	4.056	27	25	0.014	2	0	0	0.1
2022-04-05 21:43:08	87	373.7	-15.1	4.07	4.056	27	25	0.014	2	0	0	0
2022-04-05 21:43:28	87	373.7	-15.1	4.071	4.057	27	25	0.014	2	0	0	0.1
2022-04-05 21:43:48	87	373.7	-15	4.072	4.057	27	25	0.015	2	0	0	0.1
2022-04-05 21:44:08	87	373.7	-15.1	4.072	4.058	27	25	0.014	2	0	0	0.1
2022-04-05 21:44:28	87	373.7	-15.2	4.074	4.059	27	25	0.015	2	0	0	0
2022-04-05 21:44:48	87	373.9	-15.2	4.073	4.059	27	25	0.014	2	0	0	0
2022-04-05 21:45:08	87	373.9	-15.2	4.074	4.06	27	25	0.014	2	0	0	0
2022-04-05 21:45:28	87	374.2	-15.2	4.076	4.06	27	25	0.016	2	0	0	0.1
2022-04-05 21:45:48	87	374.2	-15.1	4.076	4.061	27	25	0.015	2	0	-1	0
2022-04-05 21:46:08	88	374.2	-15.1	4.076	4.061	27	25	0.015	2	1	0	0
2022-04-05 21:46:28	88	374.2	-15.1	4.077	4.062	27	25	0.015	2	0	0	0
2022-04-05 21:46:48	88	374.2	-15.1	4.077	4.063	27	25	0.014	2	0	0	0.1
2022-04-05 21:47:08	88	374.2	-15.2	4.078	4.064	27	25	0.014	2	0	0	0.1
2022-04-05 21:47:28	88	374.4	-15.1	4.078	4.064	27	25	0.014	2	0	0	0.1
2022-04-05 21:47:48	88	374.4	-15.2	4.079	4.065	27	25	0.014	2	0	0	0.2
2022-04-05 21:48:08	88	374.4	-15	4.08	4.065	27	25	0.015	2	0	0	0
2022-04-05 21:48:28	88	374.4	-15	4.08	4.066	27	25	0.014	2	0	0	0.2
2022-04-05 21:48:48	88	374.4	-15.2	4.081	4.067	27	25	0.014	2	0	0	0
2022-04-05 21:49:08	88	374.7	-15.2	4.082	4.067	27	25	0.015	2	0	0	0.1
2022-04-05 21:49:28	88	374.7	-15.3	4.083	4.069	27	25	0.014	2	0	0	0
2022-04-05 21:49:48	88	374.9	-15.3	4.084	4.068	27	25	0.016	2	0	0	0
2022-04-05 21:50:08	88	374.9	-15.3	4.083	4.069	27	25	0.014	2	0	0	0.1
2022-04-05 21:50:28	88	374.9	-15.2	4.084	4.07	27	25	0.014	2	0	0	0.1
2022-04-05 21:50:48	88	374.9	-15.1	4.085	4.07	27	25	0.015	2	0	0	0
2022-04-05 21:51:08	88	374.9	-15.1	4.087	4.071	27	25	0.016	2	0	0	0
2022-04-05 21:51:28	88	374.9	-15.1	4.086	4.071	27	25	0.015	2	0	-1	0
2022-04-05 21:51:48	89	375.2	-15.1	4.087	4.072	27	25	0.015	2	1	0	0
2022-04-05 21:52:08	89	375.2	-15.1	4.087	4.072	27	25	0.015	2	0	0	0
2022-04-05 21:52:28	89	375.2	-15.1	4.088	4.073	27	25	0.015	2	0	0	0.1
2022-04-05 21:52:48	89	375.2	-15	4.088	4.073	27	25	0.015	2	0	0	0
2022-04-05 21:53:08	89	375.2	-15	4.089	4.075	27	25	0.014	2	0	0	0.1
2022-04-05 21:53:28	89	375.2	-15.1	4.089	4.075	27	25	0.014	2	0	0	0
2022-04-05 21:53:48	89	375.4	-15.1	4.09	4.076	27	25	0.014	2	0	0	0.1
2022-04-05 21:54:08	89	375.4	-15	4.091	4.077	27	25	0.014	2	0	0	0.1
2022-04-05 21:54:28	89	375.7	-15.1	4.091	4.077	27	25	0.014	2	0	0	0.1
2022-04-05 21:54:48	89	375.7	-15	4.093	4.078	27	25	0.015	2	0	0	0
2022-04-05 21:55:08	89	375.7	-15	4.093	4.078	27	25	0.015	2	0	0	0
2022-04-05 21:55:28	89	375.7	-15	4.093	4.078	27	25	0.015	2	0	0	0.1
2022-04-05 21:55:48	89	375.7	-14.9	4.094	4.08	27	25	0.014	2	0	0	0
2022-04-05 21:56:08	89	375.7	-14.9	4.094	4.08	27	25	0.014	2	0	0	0.1
2022-04-05 21:56:28	89	375.7	-15	4.096	4.081	27	25	0.015	2	0	-1	0
2022-04-05 21:56:48	90	375.9	-15	4.096	4.081	27	25	0.015	2	1	0	0
2022-04-05 21:57:08	90	376.2	-15	4.097	4.082	27	25	0.015	2	0	0	0
2022-04-05 21:57:28	90	376.2	-15	4.097	4.082	27	25	0.015	2	0	0	0.2
2022-04-05 21:57:48	90	376.2	-15.2	4.098	4.083	27	25	0.015	2	0	0	0
2022-04-05 21:58:08	90	376.2	-15.2	4.098	4.083	27	25	0.015	2	0	0	0.1
2022-04-05 21:58:28	90	376.2	-15.1	4.099	4.084	27	25	0.015	2	0	0	0.1
2022-04-05 21:58:48	90	376.2	-15.2	4.099	4.085	27	25	0.014	2	0	0	0.1
2022-04-05 21:59:08	90	376.2	-15.1	4.101	4.086	27	25	0.015	2	0	0	0.1
2022-04-05 21:59:28	90	376.5	-15	4.101	4.086	27	25	0.015	2	0	0	0
2022-04-05 21:59:48	90	376.5	-15	4.102	4.087	27	25	0.015	2	0	0	0
2022-04-05 22:00:08	90	376.5	-15	4.102	4.087	27	25	0.015	2	0	0	0.1
2022-04-05 22:00:28	90	376.5	-15.1	4.103	4.088	27	25	0.015	2	0	0	0.3
2022-04-05 22:00:48	90	376.7	-14.8	4.103	4.088	27	25	0.015	2	0	0	0.1
2022-04-05 22:01:08	90	376.5	-14.9	4.104	4.089	27	25	0.015	2	0	0	0.1
2022-04-05 22:01:28	90	376.7	-14.8	4.105	4.089	27	25	0.016	2	0	0	0.2
2022-04-05 22:01:48	90	377	-15	4.105	4.091	27	25	0.014	2	0	-1	0.1
2022-04-05 22:02:08	91	377	-14.9	4.106	4.091	27	25	0.015	2	1	0	0
2022-04-05 22:02:28	91	377	-14.9	4.106	4.091	27	25	0.015	2	0	0	0
2022-04-05 22:02:48	91	377	-14.9	4.106	4.092	27	25	0.014	2	0	0	0.1
2022-04-05 22:03:08	91	377	-15	4.107	4.093	27	25	0.014	2	0	0	0
2022-04-05 22:03:28	91	377	-15	4.108	4.093	27	25	0.015	2	0	0	0
2022-04-05 22:03:48	91	377.2	-15	4.108	4.094	27	25	0.014	2	0	0	0
2022-04-05 22:04:08	91	377.2	-15	4.109	4.095	27	25	0.014	2	0	0	0
2022-04-05 22:04:28	91	377.2	-15	4.11	4.095	27	25	0.015	2	0	0	0.1
2022-04-05 22:04:48	91	377.2	-15.1	4.11	4.095	27	25	0.015	2	0	0	0.1
2022-04-05 22:05:08	91	377.2	-15	4.111	4.096	27	25	0.015	2	0	0	0
2022-04-05 22:05:28	91	377.5	-15	4.111	4.097	27	25	0.014	2	0	0	0.1
2022-04-05 22:05:48	91	377.5	-14.9	4.113	4.097	27	25	0.016	2	0	0	0.1
2022-04-05 22:06:08	91	377.5	-15	4.113	4.098	27	25	0.015	2	0	0	0
2022-04-05 22:06:28	91	377.7	-15	4.113	4.099	27	25	0.014	2	0	0	0.1
2022-04-05 22:06:48	91	377.5	-15.1	4.115	4.099	27	25	0.016	2	0	0	0.2
2022-04-05 22:07:08	91	377.7	-14.9	4.114	4.1	27	25	0.014	2	0	0	0.1
2022-04-05 22:07:28	91	377.7	-14.8	4.115	4.101	27	25	0.014	2	0	0	0.1
2022-04-05 22:07:48	91	377.7	-14.9	4.116	4.101	27	25	0.015	2	0	-1	0
2022-04-05 22:08:08	92	377.7	-14.9	4.117	4.101	27	25	0.016	2	1	0	0.1
2022-04-05 22:08:28	92	377.7	-15	4.117	4.102	27	25	0.015	2	0	0	0
2022-04-05 22:08:48	92	378	-15	4.118	4.103	27	25	0.015	2	0	0	0
2022-04-05 22:09:08	92	378	-15	4.118	4.104	27	25	0.014	2	0	0	0
2022-04-05 22:09:28	92	378	-15	4.119	4.104	27	25	0.015	2	0	0	0.1
2022-04-05 22:09:48	92	378	-15.1	4.12	4.104	27	25	0.016	2	0	0	0.1
2022-04-05 22:10:08	92	378	-15	4.12	4.106	27	25	0.014	2	0	0	0
2022-04-05 22:10:28	92	378.2	-15	4.121	4.105	27	25	0.016	2	0	0	0
2022-04-05 22:10:48	92	378.2	-15	4.122	4.107	27	25	0.015	2	0	0	0.1
2022-04-05 22:11:08	92	378.2	-14.9	4.121	4.107	27	25	0.014	2	0	0	0.1
2022-04-05 22:11:28	92	378.5	-15	4.122	4.108	27	25	0.014	2	0	0	0.1
2022-04-05 22:11:48	92	378.5	-14.9	4.123	4.108	27	25	0.015	2	0	0	0
2022-04-05 22:12:08	92	378.5	-14.9	4.124	4.109	27	25	0.015	2	0	0	0.1
2022-04-05 22:12:28	92	378.5	-14.8	4.125	4.109	27	25	0.016	2	0	0	0
2022-04-05 22:12:48	92	378.5	-14.8	4.124	4.11	27	25	0.014	2	0	0	0.1
2022-04-05 22:13:08	92	378.5	-14.9	4.125	4.11	27	25	0.015	2	0	0	0.1
2022-04-05 22:13:28	92	378.7	-14.8	4.126	4.111	27	25	0.015	2	0	0	0.1
2022-04-05 22:13:48	92	378.7	-14.9	4.126	4.112	27	25	0.014	2	0	-1	0.1
2022-04-05 22:14:08	93	379	-14.8	4.127	4.112	27	25	0.015	2	1	0	0
2022-04-05 22:14:28	93	379	-14.8	4.128	4.112	27	25	0.016	2	0	0	0.1
2022-04-05 22:14:48	93	379	-14.9	4.128	4.114	27	25	0.014	2	0	0	0
2022-04-05 22:15:08	93	379	-14.9	4.129	4.114	27	25	0.015	2	0	0	0
2022-04-05 22:15:28	93	379	-14.9	4.13	4.114	27	25	0.016	2	0	0	0.1
2022-04-05 22:15:48	93	379.2	-14.8	4.13	4.115	27	25	0.015	2	0	0	0.1
2022-04-05 22:16:08	93	379.2	-14.9	4.131	4.116	27	25	0.015	2	0	0	0
2022-04-05 22:16:28	93	379.2	-14.9	4.132	4.116	27	25	0.016	2	0	0	0.1
2022-04-05 22:16:48	93	379.2	-14.8	4.132	4.116	27	25	0.016	2	0	0	0
2022-04-05 22:17:08	93	379.2	-14.8	4.132	4.117	27	25	0.015	2	0	0	0.1
2022-04-05 22:17:28	93	379.2	-14.9	4.132	4.119	27	25	0.013	2	0	0	0.1
2022-04-05 22:17:48	93	379.5	-15	4.134	4.119	27	25	0.015	2	0	0	0.1
2022-04-05 22:18:08	93	379.5	-14.9	4.134	4.119	27	25	0.015	2	0	0	0
2022-04-05 22:18:28	93	379.5	-14.9	4.135	4.12	27	25	0.015	2	0	0	0
2022-04-05 22:18:48	93	379.5	-14.9	4.136	4.12	27	25	0.016	2	0	0	0
2022-04-05 22:19:08	93	379.7	-14.9	4.136	4.122	27	25	0.014	2	0	-1	0
2022-04-05 22:19:28	94	379.7	-14.9	4.136	4.121	27	25	0.015	2	1	0	0.2
2022-04-05 22:19:48	94	379.7	-15.1	4.137	4.122	27	25	0.015	2	0	0	0.1
2022-04-05 22:20:08	94	379.7	-15	4.138	4.123	27	25	0.015	2	0	0	0.2
2022-04-05 22:20:28	94	380	-15.2	4.139	4.124	27	25	0.015	2	0	0	0
2022-04-05 22:20:48	94	380	-15.2	4.139	4.124	27	25	0.015	2	0	0	0
2022-04-05 22:21:08	94	380	-15.2	4.14	4.125	27	25	0.015	2	0	0	0.1
2022-04-05 22:21:28	94	380	-15.1	4.141	4.126	27	25	0.015	2	0	0	0
2022-04-05 22:21:48	94	380	-15.1	4.141	4.126	27	25	0.015	2	0	0	0
2022-04-05 22:22:08	94	380	-15.1	4.142	4.127	27	25	0.015	2	0	0	0.1
2022-04-05 22:22:28	94	380.2	-15	4.142	4.127	27	25	0.015	2	0	0	0.2
2022-04-05 22:22:48	94	380.2	-15.2	4.143	4.128	27	25	0.015	2	0	0	0.1
2022-04-05 22:23:08	94	380.5	-15.1	4.143	4.129	27	25	0.014	2	0	0	0.1
2022-04-05 22:23:28	94	380.5	-15.2	4.144	4.129	27	25	0.015	2	0	0	0
2022-04-05 22:23:48	94	380.5	-15.2	4.144	4.13	27	25	0.014	2	0	0	0
2022-04-05 22:24:08	94	380.5	-15.2	4.145	4.13	27	25	0.015	2	0	0	0.1
2022-04-05 22:24:28	94	380.5	-15.1	4.147	4.131	27	25	0.016	2	0	0	0.2
2022-04-05 22:24:48	94	380.5	-15.3	4.146	4.132	27	25	0.014	2	0	0	0.2
2022-04-05 22:25:08	94	380.7	-15.1	4.147	4.132	27	25	0.015	2	0	-1	0.1
2022-04-05 22:25:28	95	380.7	-15.2	4.147	4.133	27	25	0.014	2	1	0	0
2022-04-05 22:25:48	95	380.7	-15.2	4.148	4.133	28	25	0.015	3	0	0	0.1
2022-04-05 22:26:08	95	380.7	-15.1	4.149	4.134	28	25	0.015	3	0	0	0.1
2022-04-05 22:26:28	95	380.7	-15.2	4.15	4.134	28	25	0.016	3	0	0	0
2022-04-05 22:26:48	95	381	-15.2	4.15	4.135	28	25	0.015	3	0	0	0
2022-04-05 22:27:08	95	380.7	-15.2	4.151	4.136	28	25	0.015	3	0	0	0.1
2022-04-05 22:27:28	95	381	-15.1	4.151	4.135	28	25	0.016	3	0	0	0.1
2022-04-05 22:27:48	95	381.2	-15.2	4.152	4.137	28	25	0.015	3	0	0	0.1
2022-04-05 22:28:08	95	381.2	-15.3	4.152	4.138	28	25	0.014	3	0	0	0.1
2022-04-05 22:28:28	95	381.2	-15.2	4.154	4.138	28	25	0.016	3	0	0	0.1
2022-04-05 22:28:48	95	381.2	-15.1	4.153	4.138	28	25	0.015	3	0	0	0
2022-04-05 22:29:08	95	381.2	-15.1	4.154	4.139	28	25	0.015	3	0	0	0
2022-04-05 22:29:28	95	381.2	-15.1	4.155	4.14	28	25	0.015	3	0	0	0.1
2022-04-05 22:29:48	95	381.2	-15	4.155	4.14	28	25	0.015	3	0	0	0.1
2022-04-05 22:30:08	95	381.5	-15.1	4.156	4.141	28	25	0.015	3	0	0	0.1
2022-04-05 22:30:28	95	381.5	-15	4.157	4.141	28	25	0.016	3	0	0	0
2022-04-05 22:30:48	95	381.5	-15	4.157	4.142	28	25	0.015	3	0	0	0.3
2022-04-05 22:31:08	95	381.5	-15.3	4.158	4.143	28	25	0.015	3	0	0	0.1
2022-04-05 22:31:28	95	381.7	-15.2	4.159	4.143	28	25	0.016	3	0	-1	0.2
2022-04-05 22:31:48	96	381.7	-15.4	4.159	4.144	28	25	0.015	3	1	0	0
2022-04-05 22:32:08	96	381.7	-15.4	4.16	4.145	28	25	0.015	3	0	0	0.1
2022-04-05 22:32:28	96	382	-15.3	4.161	4.146	28	25	0.015	3	0	0	0
2022-04-05 22:32:48	96	382	-15.3	4.161	4.146	28	25	0.015	3	0	0	0.1
2022-04-05 22:33:08	96	382	-15.2	4.162	4.146	28	25	0.016	3	0	0	0
2022-04-05 22:33:28	96	382	-15.2	4.162	4.147	28	25	0.015	3	0	0	0.1
2022-04-05 22:33:48	96	382	-15.3	4.163	4.148	28	25	0.015	3	0	0	0
2022-04-05 22:34:08	96	382.2	-15.3	4.164	4.148	28	25	0.016	3	0	0	0
2022-04-05 22:34:28	96	382.2	-15.3	4.164	4.149	28	25	0.015	3	0	0	0
2022-04-05 22:34:48	96	382.2	-15.3	4.164	4.15	28	25	0.014	3	0	0	0
2022-04-05 22:35:08	96	382.2	-15.3	4.165	4.15	28	25	0.015	3	0	0	0.1
2022-04-05 22:35:28	96	382.2	-15.2	4.165	4.151	28	25	0.014	3	0	0	0.1
2022-04-05 22:35:48	96	382.5	-15.1	4.166	4.151	28	25	0.015	3	0	0	0.1
2022-04-05 22:36:08	96	382.5	-15.2	4.167	4.151	28	25	0.016	3	0	0	0
2022-04-05 22:36:28	96	382.5	-15.2	4.168	4.153	28	25	0.015	3	0	0	0.1
2022-04-05 22:36:48	96	382.5	-15.1	4.168	4.153	28	25	0.015	3	0	0	0.1
2022-04-05 22:37:08	96	382.5	-15	4.168	4.153	28	25	0.015	3	0	0	0
2022-04-05 22:37:28	96	382.5	-15	4.169	4.153	28	25	0.016	3	0	0	0
2022-04-05 22:37:48	96	382.7	-15	4.17	4.155	28	25	0.015	3	0	0	0.1
2022-04-05 22:38:08	96	382.7	-14.9	4.17	4.155	28	25	0.015	3	0	0	0
2022-04-05 22:38:28	96	382.7	-14.9	4.171	4.155	28	25	0.016	3	0	0	0
2022-04-05 22:38:48	96	382.7	-14.9	4.171	4.156	28	25	0.015	3	0	0	0.1
2022-04-05 22:39:08	96	382.7	-15	4.171	4.157	28	25	0.014	3	0	-1	0.1
2022-04-05 22:39:28	97	382.7	-15.1	4.173	4.158	28	25	0.015	3	1	0	0.1
2022-04-05 22:39:48	97	383	-15	4.173	4.158	28	25	0.015	3	0	0	0.1
2022-04-05 22:40:08	97	383	-14.9	4.173	4.158	28	25	0.015	3	0	0	0.1
2022-04-05 22:40:28	97	383.2	-14.8	4.174	4.159	28	25	0.015	3	0	0	0.1
2022-04-05 22:40:48	97	383.2	-14.9	4.175	4.16	28	25	0.015	3	0	0	0
2022-04-05 22:41:08	97	383.2	-14.9	4.175	4.16	28	25	0.015	3	0	0	0
2022-04-05 22:41:28	97	383.2	-14.9	4.176	4.16	28	25	0.016	3	0	0	0.1
2022-04-05 22:41:48	97	383.2	-14.8	4.176	4.161	28	25	0.015	3	0	0	0.1
2022-04-05 22:42:08	97	383.2	-14.9	4.176	4.162	28	25	0.014	3	0	0	0
2022-04-05 22:42:28	97	383.5	-14.9	4.177	4.162	28	25	0.015	3	0	0	0
2022-04-05 22:42:48	97	383.5	-14.9	4.178	4.163	28	25	0.015	3	0	0	0.1
2022-04-05 22:43:08	97	383.5	-15	4.179	4.164	28	25	0.015	3	0	0	0
2022-04-05 22:43:28	97	383.5	-15	4.18	4.164	28	25	0.016	3	0	0	0
2022-04-05 22:43:48	97	383.5	-15	4.18	4.165	28	25	0.015	3	0	0	0.2
2022-04-05 22:44:08	97	383.7	-15.2	4.18	4.166	28	25	0.014	3	0	0	0.1
2022-04-05 22:44:28	97	383.7	-15.1	4.181	4.166	28	25	0.015	3	0	0	0.1
2022-04-05 22:44:48	97	383.7	-15	4.182	4.166	28	25	0.016	3	0	0	0
2022-04-05 22:45:08	97	384	-15	4.182	4.167	28	25	0.015	3	0	0	0
2022-04-05 22:45:28	97	384	-15	4.182	4.167	28	25	0.015	3	0	0	0.1
2022-04-05 22:45:48	97	384	-15.1	4.182	4.168	28	25	0.014	3	0	0	0
2022-04-05 22:46:08	97	384	-15.1	4.183	4.169	28	25	0.014	3	0	0	0
2022-04-05 22:46:28	97	384	-15.1	4.184	4.17	28	25	0.014	3	0	0	0.1
2022-04-05 22:46:48	97	384.2	-15	4.185	4.17	28	25	0.015	3	0	0	0
2022-04-05 22:47:08	97	384.2	-15	4.186	4.17	28	25	0.016	3	0	0	0.1
2022-04-05 22:47:28	97	384.2	-15.1	4.185	4.171	28	25	0.014	3	0	0	0.1
2022-04-05 22:47:48	97	384.2	-15.2	4.187	4.172	28	25	0.015	3	0	0	0.1
2022-04-05 22:48:08	97	384.2	-15.3	4.188	4.172	28	25	0.016	3	0	0	0
2022-04-05 22:48:28	97	384.2	-15.3	4.188	4.173	28	25	0.015	3	0	0	0.1
2022-04-05 22:48:48	97	384.5	-15.2	4.189	4.174	28	25	0.015	3	0	0	0.1
2022-04-05 22:49:08	97	384.5	-15.3	4.19	4.174	28	25	0.016	3	0	-1	0.1
2022-04-05 22:49:28	98	384.5	-15.2	4.19	4.175	28	25	0.015	3	1	0	0
2022-04-05 22:49:48	98	384.7	-15.2	4.191	4.175	28	25	0.016	3	0	0	0
2022-04-05 22:50:08	98	384.7	-15.2	4.191	4.176	28	25	0.015	3	0	0	0.1
2022-04-05 22:50:28	98	384.7	-15.1	4.192	4.176	28	25	0.016	3	0	0	0.1
2022-04-05 22:50:48	98	384.7	-15	4.192	4.177	28	25	0.015	3	0	0	0
2022-04-05 22:51:08	98	384.7	-15	4.193	4.177	28	25	0.016	3	0	0	0
2022-04-05 22:51:28	98	384.7	-15	4.194	4.178	28	25	0.016	3	0	0	0
2022-04-05 22:51:48	98	384.7	-15	4.193	4.178	28	25	0.015	3	0	0	0
2022-04-05 22:52:08	98	385	-15	4.194	4.179	28	25	0.015	3	0	0	0.1
2022-04-05 22:52:28	98	385	-15.1	4.195	4.179	28	25	0.016	3	0	0	0
2022-04-05 22:52:48	98	385	-15.1	4.195	4.18	28	25	0.015	3	0	0	0.2
2022-04-05 22:53:08	98	385.2	-14.9	4.196	4.181	28	25	0.015	3	0	0	0.1
2022-04-05 22:53:28	98	385.2	-15	4.197	4.181	28	25	0.016	3	0	0	0.1
2022-04-05 22:53:48	98	385.2	-15.1	4.197	4.182	28	25	0.015	3	0	0	0.1
2022-04-05 22:54:08	98	385.2	-15	4.198	4.183	28	25	0.015	3	0	0	0
2022-04-05 22:54:28	98	385.2	-15	4.199	4.183	28	25	0.016	3	0	0	0.1
2022-04-05 22:54:48	98	385.5	-15.1	4.199	4.184	28	25	0.015	3	0	0	0.1
2022-04-05 22:55:08	98	385.5	-15	4.2	4.185	28	25	0.015	3	0	0	0.1
2022-04-05 22:55:28	98	385.5	-15.1	4.2	4.185	28	25	0.015	3	0	0	0.1
2022-04-05 22:55:48	98	385.5	-15	4.201	4.185	28	25	0.016	3	0	0	0
2022-04-05 22:56:08	98	385.5	-15	4.201	4.186	28	25	0.015	3	0	0	0.1
2022-04-05 22:56:28	98	385.5	-15.1	4.202	4.187	28	25	0.015	3	0	0	0.1
2022-04-05 22:56:48	98	385.7	-15.2	4.202	4.187	28	25	0.015	3	0	-1	0.1
2022-04-05 22:57:08	99	386	-15.1	4.203	4.188	28	25	0.015	3	1	0	0.1
2022-04-05 22:57:28	99	386	-15.2	4.204	4.189	28	25	0.015	3	0	0	0
2022-04-05 22:57:48	99	386	-15.2	4.204	4.189	28	25	0.015	3	0	0	0.2
2022-04-05 22:58:08	99	386	-15	4.205	4.19	28	25	0.015	3	0	0	0.1
2022-04-05 22:58:28	99	386	-15.1	4.206	4.19	28	25	0.016	3	0	0	0.1
2022-04-05 22:58:48	99	386.2	-15.2	4.205	4.191	28	25	0.014	3	0	0	0.1
2022-04-05 22:59:08	99	386	-15.1	4.207	4.191	28	25	0.016	3	0	0	0
2022-04-05 22:59:28	99	386.2	-15.1	4.207	4.192	28	25	0.015	3	0	0	0
2022-04-05 22:59:48	99	386.2	-15.1	4.207	4.192	28	25	0.015	3	0	0	0.1
2022-04-05 23:00:08	99	386.2	-15	4.208	4.192	28	25	0.016	3	0	0	0
2022-04-05 23:00:28	99	386.2	-15	4.209	4.193	28	25	0.016	3	0	0	0.1
2022-04-05 23:00:48	99	386.2	-15.1	4.21	4.194	28	25	0.016	3	0	0	0.1
2022-04-05 23:01:08	99	386.2	-15.2	4.21	4.195	28	25	0.015	3	0	26	0.8
2022-04-06 22:41:18	73	359.1	-16	3.915	3.901	31	28	0.014	3	-26	0	0.2
2022-04-06 22:41:38	73	359.6	-15.8	3.917	3.904	31	28	0.013	3	0	0	0
2022-04-06 22:41:58	73	359.6	-15.8	3.919	3.905	31	28	0.014	3	0	0	0.1
2022-04-06 22:42:18	73	359.9	-15.9	3.92	3.906	31	28	0.014	3	0	0	0
2022-04-06 22:42:38	73	359.9	-15.9	3.921	3.908	31	28	0.013	3	0	0	0.1
2022-04-06 22:42:58	73	359.9	-16	3.923	3.909	31	28	0.014	3	0	0	0
2022-04-06 22:43:18	73	360.1	-16	3.924	3.91	31	28	0.014	3	0	0	0
2022-04-06 22:43:38	73	360.1	-16	3.924	3.91	31	28	0.014	3	0	0	0.1
2022-04-06 22:43:58	73	360.4	-16.1	3.925	3.911	31	28	0.014	3	0	-1	0
2022-04-06 22:44:18	74	360.4	-16.1	3.927	3.913	31	28	0.014	3	1	0	0
2022-04-06 22:44:38	74	360.4	-16.1	3.927	3.914	31	28	0.013	3	0	0	0.1
2022-04-06 22:44:58	74	360.4	-16	3.927	3.914	31	28	0.013	3	0	0	0.1
2022-04-06 22:45:18	74	360.6	-16.1	3.929	3.915	31	28	0.014	3	0	0	0
2022-04-06 22:45:38	74	360.6	-16.1	3.929	3.916	31	28	0.013	3	0	0	0.2
2022-04-06 22:45:58	74	360.6	-15.9	3.93	3.917	31	28	0.013	3	0	0	0
2022-04-06 22:46:18	74	360.6	-15.9	3.931	3.917	31	28	0.014	3	0	0	0.1
2022-04-06 22:46:38	74	360.9	-16	3.932	3.919	31	28	0.013	3	0	0	0
2022-04-06 22:46:58	74	360.9	-16	3.933	3.919	31	28	0.014	3	0	0	0
2022-04-06 22:47:18	74	361.1	-16	3.933	3.92	31	28	0.013	3	0	0	0.1
2022-04-06 22:47:38	74	361.1	-16.1	3.934	3.92	31	28	0.014	3	0	0	0.1
2022-04-06 22:47:58	74	361.1	-16	3.934	3.922	31	28	0.012	3	0	0	0.2
2022-04-06 22:48:18	74	361.1	-15.8	3.935	3.922	31	28	0.013	3	0	0	0.1
2022-04-06 22:48:38	74	361.4	-15.9	3.936	3.922	31	28	0.014	3	0	0	0
2022-04-06 22:48:58	74	361.4	-15.9	3.937	3.923	31	28	0.014	3	0	0	0.1
2022-04-06 22:49:18	74	361.4	-16	3.937	3.924	31	28	0.013	3	0	0	0.1
2022-04-06 22:49:38	74	361.6	-15.9	3.938	3.924	31	28	0.014	3	0	-1	0
2022-04-06 22:49:58	75	361.6	-15.9	3.939	3.926	31	28	0.013	3	1	0	0
2022-04-06 22:50:18	75	361.6	-15.9	3.939	3.927	31	28	0.012	3	0	0	0
2022-04-06 22:50:38	75	361.6	-15.9	3.94	3.927	31	28	0.013	3	0	0	0
[truncated: 88,626 more rows]
