# Supplementary material for: PufCB-Auth: A lightweight continuous multi-factor authentication scheme integrated PUF with charging behavior features for EV charging
Source: PLoS One. 2026 May 15;21(5):e0344506. doi: 10.1371/journal.pone.0344506 (PMC13178865; doi:10.1371/journal.pone.0344506)
Supplement: S1 Dataset — This file contains the original data used to generate the synthetic user behavior dataset and the corresponding parameter settings for reproducing the statistical analyses and figures reported in this study. (ZIP) [file pone.0344506.s001.zip › BCL3_Oct_data.xlsx]

## Sheet: Sheet1
数据时间	SOC	总电压	总电流	电池单体电压最高值	电池单体电压最低值	最高温度值	最低温度值	电压差值	温度差值	SOC前差	SOC后差	电流差值
2022-10-01 05:04:28	50	340	-17.2	3.712	3.703	30	28	0.009	2	-1	0	0.2
2022-10-01 05:04:48	50	340	-17	3.715	3.705	30	28	0.01	2	0	0	0.4
2022-10-01 05:05:08	50	340	-17.4	3.717	3.706	30	28	0.011	2	0	0	0.1
2022-10-01 05:05:28	50	340	-17.3	3.718	3.707	30	28	0.011	2	0	0	0
2022-10-01 05:05:48	50	340	-17.3	3.719	3.708	30	28	0.011	2	0	0	0
2022-10-01 05:06:08	50	341	-17.3	3.719	3.709	30	28	0.01	2	0	0	81
2022-10-01 05:06:28	50	343	-98.3	3.749	3.736	30	28	0.013	2	0	-1	40.7
2022-10-01 05:06:48	51	347	-139	3.788	3.774	31	28	0.014	3	1	0	0.1
2022-10-01 05:07:08	51	348	-138.9	3.797	3.781	31	28	0.016	3	0	-1	0.2
2022-10-01 05:07:28	52	348	-139.1	3.803	3.788	31	29	0.015	2	1	0	0.3
2022-10-01 05:07:48	52	349	-139.4	3.81	3.794	31	29	0.016	2	0	-1	0.6
2022-10-01 05:08:08	53	349	-138.8	3.817	3.798	31	29	0.019	2	1	0	0.8
2022-10-01 05:08:28	53	350	-138	3.82	3.803	31	29	0.017	2	0	-1	0.4
2022-10-01 05:08:48	54	350	-138.4	3.827	3.807	32	29	0.02	3	1	0	0.4
2022-10-01 05:09:08	54	351	-138	3.834	3.814	32	29	0.02	3	0	-1	0.1
2022-10-01 05:09:28	55	352	-138.1	3.839	3.818	32	29	0.021	3	1	0	0.2
2022-10-01 05:09:48	55	352	-137.9	3.844	3.823	32	29	0.021	3	0	-1	1.6
2022-10-01 05:10:08	56	353	-136.3	3.85	3.829	32	30	0.021	2	1	0	0.5
2022-10-01 05:10:28	56	353	-135.8	3.855	3.833	32	30	0.022	2	0	0	0.2
2022-10-01 05:10:48	56	353	-135.6	3.86	3.84	32	30	0.02	2	0	-1	3.4
2022-10-01 05:11:08	57	354	-132.2	3.864	3.844	32	30	0.02	2	1	0	0.2
2022-10-01 05:11:28	57	354	-132.4	3.869	3.849	33	30	0.02	3	0	-1	0.8
2022-10-01 05:11:48	58	355	-133.2	3.876	3.854	33	30	0.022	3	1	0	0.3
2022-10-01 05:12:08	58	355	-132.9	3.881	3.86	33	30	0.021	3	0	-1	0.3
2022-10-01 05:12:28	59	356	-133.2	3.886	3.865	33	30	0.021	3	1	0	0.1
2022-10-01 05:12:48	59	357	-133.1	3.892	3.872	33	30	0.02	3	0	-1	0.3
2022-10-01 05:13:08	60	357	-133.4	3.897	3.878	33	30	0.019	3	1	0	0
2022-10-01 05:13:28	60	357	-133.4	3.903	3.883	33	30	0.02	3	0	-1	0.3
2022-10-01 05:13:48	61	358	-133.1	3.909	3.888	33	30	0.021	3	1	0	0.3
2022-10-01 05:14:08	61	358	-133.4	3.913	3.893	33	31	0.02	2	0	0	2.8
2022-10-01 05:14:28	61	359	-136.2	3.919	3.899	33	31	0.02	2	0	-1	0.1
2022-10-01 05:14:48	62	360	-136.3	3.926	3.905	33	31	0.021	2	1	0	2.5
2022-10-01 05:15:08	62	360	-133.8	3.93	3.909	33	31	0.021	2	0	-1	0.4
2022-10-01 05:15:28	63	360	-133.4	3.935	3.914	33	31	0.021	2	1	0	0.3
2022-10-01 05:15:48	63	361	-133.1	3.94	3.919	33	31	0.021	2	0	-1	3.1
2022-10-01 05:16:08	64	362	-136.2	3.947	3.926	33	31	0.021	2	1	0	8.8
2022-10-01 05:16:28	64	362	-127.4	3.948	3.927	33	31	0.021	2	0	-1	2
2022-10-01 05:16:48	65	362	-125.4	3.953	3.931	33	31	0.022	2	1	0	0.6
2022-10-01 05:17:08	65	362	-124.8	3.956	3.936	33	31	0.02	2	0	-1	0.1
2022-10-01 05:17:28	66	363	-124.9	3.962	3.941	33	31	0.021	2	1	0	2.5
2022-10-01 05:17:48	66	363	-127.4	3.967	3.947	33	31	0.02	2	0	0	0.3
2022-10-01 05:18:08	66	364	-127.7	3.973	3.951	33	31	0.022	2	0	-1	0.3
2022-10-01 05:18:28	67	364	-127.4	3.978	3.957	33	31	0.021	2	1	0	0.1
2022-10-01 05:18:48	67	365	-127.5	3.982	3.961	33	30	0.021	3	0	-1	0
2022-10-01 05:19:08	68	365	-127.5	3.988	3.968	33	31	0.02	2	1	0	3.1
2022-10-01 05:19:28	68	365	-124.4	3.992	3.971	33	30	0.021	3	0	-1	0.4
2022-10-01 05:19:48	69	366	-124.8	3.997	3.977	33	30	0.02	3	1	0	2.8
2022-10-01 05:20:08	69	367	-127.6	4.002	3.982	33	30	0.02	3	0	-1	0.1
2022-10-01 05:20:28	70	367	-127.5	4.008	3.988	33	30	0.02	3	1	0	0.1
2022-10-01 05:20:48	70	368	-127.4	4.015	3.993	33	30	0.022	3	0	0	0.2
2022-10-01 05:21:08	70	368	-127.6	4.018	3.999	33	30	0.019	3	0	-1	2.8
2022-10-01 05:21:28	71	368	-124.8	4.023	4.002	33	30	0.021	3	1	0	2.6
2022-10-01 05:21:48	71	369	-127.4	4.029	4.008	33	30	0.021	3	0	-1	0.1
2022-10-01 05:22:08	72	370	-127.5	4.035	4.012	33	30	0.023	3	1	0	0
2022-10-01 05:22:28	72	370	-127.5	4.039	4.019	33	30	0.02	3	0	-1	0
2022-10-01 05:22:48	73	370	-127.5	4.044	4.023	33	30	0.021	3	1	0	2.7
2022-10-01 05:23:08	73	371	-124.8	4.049	4.027	33	30	0.022	3	0	-1	1.2
2022-10-01 05:23:28	74	371	-126	4.053	4.034	33	30	0.019	3	1	0	1.7
2022-10-01 05:23:48	74	372	-127.7	4.06	4.04	33	30	0.02	3	0	0	0.2
2022-10-01 05:24:08	74	372	-127.5	4.066	4.043	33	30	0.023	3	0	-1	0.4
2022-10-01 05:24:28	75	373	-127.9	4.072	4.05	33	30	0.022	3	1	0	2.8
2022-10-01 05:24:48	75	373	-125.1	4.076	4.054	33	30	0.022	3	0	-1	42.9
2022-10-01 05:25:08	76	372	-82.2	4.059	4.04	33	30	0.019	3	1	0	2.3
2022-10-01 05:25:28	76	372	-84.5	4.061	4.041	33	30	0.02	3	0	0	0.1
2022-10-01 05:25:48	76	372	-84.4	4.062	4.042	32	30	0.02	2	0	-1	0
2022-10-01 05:26:08	77	372	-84.4	4.065	4.045	32	30	0.02	2	1	0	1.1
2022-10-01 05:26:28	77	372	-83.3	4.068	4.048	32	30	0.02	2	0	0	2.1
2022-10-01 05:26:48	77	373	-81.2	4.07	4.049	32	29	0.021	3	0	-1	3.3
2022-10-01 05:27:08	78	373	-84.5	4.074	4.054	32	29	0.02	3	1	0	0.3
2022-10-01 05:27:28	78	374	-84.2	4.079	4.059	32	29	0.02	3	0	0	0.2
2022-10-01 05:27:48	78	374	-84	4.082	4.062	32	29	0.02	3	0	0	2.7
2022-10-01 05:28:08	78	374	-81.3	4.084	4.065	32	29	0.019	3	0	-1	0.2
2022-10-01 05:28:28	79	374	-81.5	4.087	4.067	32	29	0.02	3	1	0	3
2022-10-01 05:28:48	79	375	-84.5	4.093	4.073	32	29	0.02	3	0	0	0.4
2022-10-01 05:29:08	79	375	-84.1	4.095	4.076	32	29	0.019	3	0	-1	0.3
2022-10-01 05:29:28	80	375	-84.4	4.099	4.08	32	29	0.019	3	1	0	0.9
2022-10-01 05:29:48	80	376	-83.5	4.102	4.083	32	29	0.019	3	0	0	2.1
2022-10-01 05:30:08	80	376	-81.4	4.105	4.086	32	29	0.019	3	0	-1	3
2022-10-01 05:30:28	81	376	-84.4	4.11	4.09	32	29	0.02	3	1	0	0.2
2022-10-01 05:30:48	81	377	-84.2	4.114	4.093	32	29	0.021	3	0	0	0.2
2022-10-01 05:31:08	81	377	-84.4	4.118	4.098	31	29	0.02	2	0	0	0.1
2022-10-01 05:31:28	81	377	-84.5	4.122	4.102	31	29	0.02	2	0	-1	3.2
2022-10-01 05:31:48	82	377	-81.3	4.123	4.104	31	28	0.019	3	1	0	3.1
2022-10-01 05:32:08	82	378	-84.4	4.128	4.108	31	28	0.02	3	0	0	0.4
2022-10-01 05:32:28	82	378	-84	4.133	4.113	31	28	0.02	3	0	-1	0.2
2022-10-01 05:32:48	83	379	-84.2	4.136	4.115	31	28	0.021	3	1	0	0.2
2022-10-01 05:33:08	83	379	-84.4	4.14	4.119	31	28	0.021	3	0	0	3
2022-10-01 05:33:28	83	379	-81.4	4.142	4.123	31	28	0.019	3	0	-1	2.8
2022-10-01 05:33:48	84	380	-84.2	4.147	4.128	31	28	0.019	3	1	0	0.3
2022-10-01 05:34:08	84	380	-84.5	4.15	4.131	31	28	0.019	3	0	0	0.3
2022-10-01 05:34:28	84	380	-84.2	4.155	4.135	31	28	0.02	3	0	-1	0.3
2022-10-01 05:34:48	85	381	-84.5	4.158	4.138	31	28	0.02	3	1	0	3
2022-10-01 05:35:08	85	381	-81.5	4.161	4.14	31	28	0.021	3	0	0	3
2022-10-01 05:35:28	85	381	-84.5	4.165	4.146	31	28	0.019	3	0	0	0
2022-10-01 05:35:48	85	382	-84.5	4.17	4.149	31	28	0.021	3	0	-1	0.1
2022-10-01 05:36:08	86	382	-84.4	4.173	4.154	31	28	0.019	3	1	0	0
2022-10-01 05:36:28	86	382	-84.4	4.177	4.157	31	28	0.02	3	0	0	3
2022-10-01 05:36:48	86	383	-81.4	4.179	4.158	31	28	0.021	3	0	-1	3.1
2022-10-01 05:37:08	87	383	-84.5	4.183	4.163	31	28	0.02	3	1	0	0
2022-10-01 05:37:28	87	383	-84.5	4.188	4.167	31	27	0.021	4	0	0	30.1
2022-10-01 05:37:48	87	382	-54.4	4.176	4.156	31	27	0.02	4	0	0	1.7
2022-10-01 05:38:08	87	382	-52.7	4.174	4.154	30	27	0.02	3	0	-1	0
2022-10-01 05:38:28	88	382	-52.7	4.174	4.156	30	27	0.018	3	1	0	2.7
2022-10-01 05:38:48	88	382	-55.4	4.178	4.158	30	27	0.02	3	0	0	0.2
2022-10-01 05:39:08	88	383	-55.6	4.179	4.16	30	27	0.019	3	0	0	3.8
2022-10-01 05:39:28	88	383	-51.8	4.179	4.16	30	27	0.019	3	0	0	0
2022-10-01 05:39:48	88	383	-51.8	4.18	4.162	30	27	0.018	3	0	-1	3.6
2022-10-01 05:40:08	89	383	-55.4	4.185	4.165	30	27	0.02	3	1	0	0
2022-10-01 05:40:28	89	383	-55.4	4.186	4.168	30	27	0.018	3	0	0	3.4
2022-10-01 05:40:48	89	383	-52	4.187	4.168	30	27	0.019	3	0	0	0.2
2022-10-01 05:41:08	89	383	-51.8	4.189	4.17	30	27	0.019	3	0	0	3.8
2022-10-01 05:41:28	89	384	-55.6	4.193	4.174	30	27	0.019	3	0	-1	0.1
2022-10-01 05:41:48	90	384	-55.7	4.195	4.178	30	27	0.017	3	1	0	3.9
2022-10-01 05:42:08	90	384	-51.8	4.195	4.179	30	26	0.016	4	0	0	0.1
2022-10-01 05:42:28	90	384	-51.7	4.197	4.18	30	26	0.017	4	0	0	3.6
2022-10-01 05:42:48	90	385	-55.3	4.201	4.183	30	26	0.018	4	0	-1	0.1
2022-10-01 05:43:08	91	385	-55.4	4.203	4.186	30	26	0.017	4	1	0	1
2022-10-01 05:43:28	91	385	-56.4	4.207	4.188	29	26	0.019	3	0	0	32
2022-10-01 05:43:48	91	384	-24.4	4.197	4.179	29	26	0.018	3	0	0	0.2
2022-10-01 05:44:08	91	384	-24.6	4.192	4.174	29	26	0.018	3	0	0	0.2
2022-10-01 05:44:28	91	384	-24.4	4.191	4.173	29	26	0.018	3	0	0	0
2022-10-01 05:44:48	91	384	-24.4	4.19	4.173	29	26	0.017	3	0	0	0
2022-10-01 05:45:08	91	383	-24.4	4.19	4.173	29	26	0.017	3	0	-1	0
2022-10-01 05:45:28	92	383	-24.4	4.191	4.174	29	26	0.017	3	1	0	0.2
2022-10-01 05:45:48	92	384	-24.6	4.191	4.174	29	26	0.017	3	0	0	0
2022-10-01 05:46:08	92	384	-24.6	4.191	4.173	29	26	0.018	3	0	0	0
2022-10-01 05:46:28	92	384	-24.6	4.191	4.175	29	26	0.016	3	0	0	0.2
2022-10-01 05:46:48	92	384	-24.4	4.192	4.175	29	26	0.017	3	0	0	0.1
2022-10-01 05:47:08	92	384	-24.3	4.193	4.176	29	26	0.017	3	0	0	0.1
2022-10-01 05:47:28	92	384	-24.4	4.193	4.177	29	26	0.016	3	0	0	0
2022-10-01 05:47:48	92	384	-24.4	4.193	4.178	29	26	0.015	3	0	-1	0.2
2022-10-01 05:48:08	93	384	-24.6	4.195	4.18	29	26	0.015	3	1	0	0
2022-10-01 05:48:28	93	384	-24.6	4.196	4.18	29	26	0.016	3	0	0	0
2022-10-01 05:48:48	93	384	-24.6	4.196	4.18	29	26	0.016	3	0	0	0.2
2022-10-01 05:49:08	93	384	-24.4	4.197	4.181	29	26	0.016	3	0	0	0.2
2022-10-01 05:49:28	93	384	-24.6	4.198	4.181	29	26	0.017	3	0	0	1
2022-10-01 05:49:48	93	384	-25.6	4.199	4.183	28	26	0.016	2	0	0	0.1
2022-10-01 05:50:08	93	384	-25.7	4.201	4.184	28	26	0.017	2	0	0	1.1
2022-10-01 05:50:28	93	384	-24.6	4.201	4.184	28	26	0.017	2	0	-1	0
2022-10-01 05:50:48	94	385	-24.6	4.201	4.185	28	26	0.016	2	1	0	0.2
2022-10-01 05:51:08	94	385	-24.4	4.202	4.186	28	26	0.016	2	0	0	0
2022-10-01 05:51:28	94	385	-24.4	4.203	4.187	28	26	0.016	2	0	0	0.1
2022-10-01 05:51:48	94	385	-24.3	4.205	4.186	28	26	0.019	2	0	0	0.1
2022-10-01 05:52:08	94	385	-24.4	4.205	4.188	28	26	0.017	2	0	68	7.9
2022-10-01 22:31:58	26	331	-16.5	3.615	3.605	34	31	0.01	3	-68	0	2.3
2022-10-01 22:32:18	26	331	-14.2	3.615	3.605	34	31	0.01	3	0	0	0.6
2022-10-01 22:32:38	26	331	-13.6	3.616	3.606	34	31	0.01	3	0	0	0.1
2022-10-01 22:32:58	26	331	-13.7	3.618	3.607	34	31	0.011	3	0	0	0.1
2022-10-01 22:33:18	26	331	-13.8	3.618	3.607	34	31	0.011	3	0	0	17.6
2022-10-01 22:33:38	26	332	-31.4	3.619	3.608	34	31	0.011	3	0	0	42.3
2022-10-01 22:33:58	26	333	-73.7	3.633	3.621	34	31	0.012	3	0	0	6.4
2022-10-01 22:34:18	26	335	-80.1	3.655	3.641	34	31	0.014	3	0	0	0
2022-10-01 22:34:38	26	335	-80.1	3.66	3.647	34	31	0.013	3	0	-1	0
2022-10-01 22:34:58	27	336	-80.1	3.665	3.651	34	31	0.014	3	1	0	0.1
2022-10-01 22:35:18	27	336	-80	3.667	3.655	34	31	0.012	3	0	-1	0.3
2022-10-01 22:35:38	28	336	-80.3	3.671	3.657	34	31	0.014	3	1	0	0.3
2022-10-01 22:35:58	28	336	-80	3.673	3.661	34	31	0.012	3	0	0	0.4
2022-10-01 22:36:18	28	337	-80.4	3.675	3.662	34	31	0.013	3	0	0	0.1
2022-10-01 22:36:38	28	337	-80.3	3.677	3.665	34	31	0.012	3	0	-1	0.2
2022-10-01 22:36:58	29	337	-80.1	3.679	3.667	34	31	0.012	3	1	0	0.4
2022-10-01 22:37:18	29	337	-80.5	3.68	3.669	34	31	0.011	3	0	0	0.4
2022-10-01 22:37:38	29	337	-80.1	3.682	3.671	34	31	0.011	3	0	0	0.3
2022-10-01 22:37:58	29	337	-80.4	3.683	3.673	34	31	0.01	3	0	-1	0
2022-10-01 22:38:18	30	337	-80.4	3.685	3.674	34	31	0.011	3	1	0	0.1
2022-10-01 22:38:38	30	338	-80.3	3.686	3.676	34	31	0.01	3	0	0	1
2022-10-01 22:38:58	30	338	-81.3	3.688	3.678	34	30	0.01	4	0	0	0
2022-10-01 22:39:18	30	338	-81.3	3.689	3.68	34	30	0.009	4	0	-1	0.2
2022-10-01 22:39:38	31	338	-81.5	3.691	3.681	33	30	0.01	3	1	0	0.2
2022-10-01 22:39:58	31	338	-81.3	3.693	3.682	33	30	0.011	3	0	0	0.1
2022-10-01 22:40:18	31	338	-81.4	3.693	3.683	33	30	0.01	3	0	-1	0
2022-10-01 22:40:38	32	339	-81.4	3.694	3.685	33	30	0.009	3	1	0	0.1
2022-10-01 22:40:58	32	339	-81.5	3.696	3.686	33	30	0.01	3	0	0	0
2022-10-01 22:41:18	32	339	-81.5	3.698	3.686	33	30	0.012	3	0	0	0.2
2022-10-01 22:41:38	32	339	-81.7	3.698	3.688	33	30	0.01	3	0	-1	0.2
2022-10-01 22:41:58	33	339	-81.5	3.699	3.69	33	30	0.009	3	1	0	0.1
2022-10-01 22:42:18	33	339	-81.4	3.701	3.691	33	29	0.01	4	0	0	0.1
2022-10-01 22:42:38	33	339	-81.3	3.701	3.691	33	29	0.01	4	0	0	0.4
2022-10-01 22:42:58	33	339	-81.7	3.703	3.693	33	29	0.01	4	0	-1	0.3
2022-10-01 22:43:18	34	339	-81.4	3.705	3.694	33	29	0.011	4	1	0	0.3
2022-10-01 22:43:38	34	340	-81.7	3.706	3.695	33	29	0.011	4	0	0	0.2
2022-10-01 22:43:58	34	340	-81.5	3.707	3.697	33	29	0.01	4	0	-1	0.2
2022-10-01 22:44:18	35	340	-81.7	3.709	3.698	33	29	0.011	4	1	0	0.1
2022-10-01 22:44:38	35	340	-81.8	3.709	3.699	33	29	0.01	4	0	0	0.1
2022-10-01 22:44:58	35	340	-81.9	3.711	3.701	33	29	0.01	4	0	0	0
2022-10-01 22:45:18	35	340	-81.9	3.712	3.702	33	29	0.01	4	0	-1	0.1
2022-10-01 22:45:38	36	340	-81.8	3.714	3.703	33	29	0.011	4	1	0	0.1
2022-10-01 22:45:58	36	341	-81.7	3.715	3.705	32	29	0.01	3	0	0	0.1
2022-10-01 22:46:18	36	340	-81.8	3.717	3.705	32	29	0.012	3	0	-1	0.2
2022-10-01 22:46:38	37	341	-82	3.718	3.707	32	29	0.011	3	1	0	0.2
2022-10-01 22:46:58	37	341	-82.2	3.72	3.709	32	28	0.011	4	0	0	0
2022-10-01 22:47:18	37	341	-82.2	3.721	3.71	32	28	0.011	4	0	0	4
2022-10-01 22:47:38	37	341	-78.2	3.721	3.709	32	28	0.012	4	0	-1	0.1
2022-10-01 22:47:58	38	341	-78.3	3.723	3.71	32	28	0.013	4	1	0	0.2
2022-10-01 22:48:18	38	341	-78.5	3.723	3.711	32	28	0.012	4	0	0	0
2022-10-01 22:48:38	38	341	-78.5	3.724	3.713	32	28	0.011	4	0	0	0.1
2022-10-01 22:48:58	38	341	-78.6	3.726	3.714	32	28	0.012	4	0	-1	0
2022-10-01 22:49:18	39	341	-78.6	3.727	3.715	32	28	0.012	4	1	0	0
2022-10-01 22:49:38	39	342	-78.6	3.729	3.717	32	28	0.012	4	0	0	0
2022-10-01 22:49:58	39	342	-78.6	3.731	3.719	32	28	0.012	4	0	-1	0.1
2022-10-01 22:50:18	40	342	-78.7	3.731	3.72	32	28	0.011	4	1	0	0.2
2022-10-01 22:50:38	40	342	-78.5	3.733	3.722	32	28	0.011	4	0	0	0.1
2022-10-01 22:50:58	40	342	-78.6	3.735	3.723	32	28	0.012	4	0	0	0.1
2022-10-01 22:51:18	40	342	-78.7	3.737	3.724	32	28	0.013	4	0	-1	0.1
2022-10-01 22:51:38	41	342	-78.6	3.737	3.726	32	28	0.011	4	1	0	0
2022-10-01 22:51:58	41	342	-78.6	3.74	3.728	32	28	0.012	4	0	0	0.1
2022-10-01 22:52:18	41	343	-78.7	3.741	3.729	32	28	0.012	4	0	-1	0
2022-10-01 22:52:38	42	343	-78.7	3.743	3.73	32	28	0.013	4	1	0	0.1
2022-10-01 22:52:58	42	343	-78.6	3.745	3.733	32	28	0.012	4	0	0	0.1
2022-10-01 22:53:18	42	343	-78.7	3.746	3.733	32	28	0.013	4	0	0	0
2022-10-01 22:53:38	42	343	-78.7	3.748	3.735	32	28	0.013	4	0	-1	0.1
2022-10-01 22:53:58	43	343	-78.6	3.749	3.737	32	28	0.012	4	1	0	0.1
2022-10-01 22:54:18	43	344	-78.7	3.751	3.738	32	28	0.013	4	0	0	0.1
2022-10-01 22:54:38	43	344	-78.6	3.753	3.74	32	28	0.013	4	0	0	0
2022-10-01 22:54:58	43	344	-78.6	3.756	3.741	32	28	0.015	4	0	-1	0
2022-10-01 22:55:18	44	344	-78.6	3.756	3.744	32	28	0.012	4	1	0	0
2022-10-01 22:55:38	44	344	-78.6	3.759	3.745	32	28	0.014	4	0	0	0
2022-10-01 22:55:58	44	344	-78.6	3.761	3.747	32	28	0.014	4	0	-1	0.1
2022-10-01 22:56:18	45	344	-78.7	3.762	3.748	32	28	0.014	4	1	0	0.1
2022-10-01 22:56:38	45	345	-78.6	3.763	3.75	32	28	0.013	4	0	0	0.1
2022-10-01 22:56:58	45	345	-78.5	3.766	3.752	32	28	0.014	4	0	-1	0.1
2022-10-01 22:57:18	46	345	-78.6	3.767	3.754	32	28	0.013	4	1	0	0.1
2022-10-01 22:57:38	46	345	-78.7	3.769	3.756	32	28	0.013	4	0	0	0.1
2022-10-01 22:57:58	46	345	-78.6	3.771	3.757	32	27	0.014	5	0	0	0
2022-10-01 22:58:18	46	346	-78.6	3.773	3.759	32	27	0.014	5	0	-1	0.1
2022-10-01 22:58:38	47	346	-78.7	3.776	3.76	32	27	0.016	5	1	0	0.1
2022-10-01 22:58:58	47	346	-78.6	3.778	3.763	32	27	0.015	5	0	0	0
2022-10-01 22:59:18	47	346	-78.6	3.779	3.765	32	27	0.014	5	0	-1	0.1
2022-10-01 22:59:38	48	346	-78.7	3.783	3.767	31	27	0.016	4	1	0	0.1
2022-10-01 22:59:58	48	346	-78.6	3.784	3.769	31	27	0.015	4	0	0	0
2022-10-01 23:00:18	48	347	-78.6	3.787	3.771	31	27	0.016	4	0	0	0.1
2022-10-01 23:00:38	48	347	-78.7	3.788	3.773	31	27	0.015	4	0	-1	0.2
2022-10-01 23:00:58	49	347	-78.5	3.791	3.775	31	27	0.016	4	1	0	0.1
2022-10-01 23:01:18	49	347	-78.6	3.792	3.777	31	27	0.015	4	0	0	0.1
2022-10-01 23:01:38	49	347	-78.7	3.795	3.78	31	27	0.015	4	0	-1	0.1
2022-10-01 23:01:58	50	348	-78.6	3.796	3.782	31	27	0.014	4	1	0	0.1
2022-10-01 23:02:18	50	348	-78.7	3.799	3.783	31	27	0.016	4	0	0	0
2022-10-01 23:02:38	50	348	-78.7	3.802	3.787	31	27	0.015	4	0	-1	0
2022-10-01 23:02:58	51	348	-78.7	3.804	3.789	31	27	0.015	4	1	0	0.1
2022-10-01 23:03:18	51	348	-78.6	3.806	3.791	31	27	0.015	4	0	0	0.2
2022-10-01 23:03:38	51	349	-78.8	3.809	3.793	31	27	0.016	4	0	0	0.6
2022-10-01 23:03:58	51	349	-79.4	3.812	3.795	31	27	0.017	4	0	-1	0
2022-10-01 23:04:18	52	349	-79.4	3.815	3.797	31	27	0.018	4	1	0	0.1
2022-10-01 23:04:38	52	349	-79.5	3.817	3.801	31	27	0.016	4	0	0	0.5
2022-10-01 23:04:58	52	350	-80	3.82	3.803	31	27	0.017	4	0	-1	0.1
2022-10-01 23:05:18	53	350	-80.1	3.823	3.805	31	27	0.018	4	1	0	0.2
2022-10-01 23:05:38	53	350	-80.3	3.826	3.808	31	27	0.018	4	0	0	0.3
2022-10-01 23:05:58	53	350	-80.6	3.828	3.811	31	27	0.017	4	0	-1	0.2
2022-10-01 23:06:18	54	351	-80.8	3.83	3.813	31	27	0.017	4	1	0	0.1
2022-10-01 23:06:38	54	351	-80.9	3.833	3.816	31	27	0.017	4	0	0	0.3
2022-10-01 23:06:58	54	351	-81.2	3.836	3.818	31	27	0.018	4	0	-1	0.3
2022-10-01 23:07:18	55	352	-81.5	3.839	3.822	31	27	0.017	4	1	0	0.3
2022-10-01 23:07:38	55	352	-81.8	3.842	3.825	31	27	0.017	4	0	0	0.2
2022-10-01 23:07:58	55	352	-82	3.845	3.828	31	27	0.017	4	0	0	0.3
2022-10-01 23:08:18	55	352	-82.3	3.849	3.83	31	27	0.019	4	0	-1	0.6
2022-10-01 23:08:38	56	353	-82.9	3.851	3.834	31	27	0.017	4	1	0	0
2022-10-01 23:08:58	56	353	-82.9	3.855	3.837	31	27	0.018	4	0	0	0
2022-10-01 23:09:18	56	353	-82.9	3.856	3.84	31	27	0.016	4	0	-1	0.4
2022-10-01 23:09:38	57	353	-83.3	3.86	3.843	31	27	0.017	4	1	0	0.3
2022-10-01 23:09:58	57	354	-83.6	3.864	3.846	31	27	0.018	4	0	0	0.1
2022-10-01 23:10:18	57	354	-83.7	3.867	3.849	31	27	0.018	4	0	-1	0.3
2022-10-01 23:10:38	58	354	-84	3.87	3.852	31	27	0.018	4	1	0	0.4
2022-10-01 23:10:58	58	354	-84.4	3.874	3.855	31	27	0.019	4	0	0	0
2022-10-01 23:11:18	58	355	-84.4	3.878	3.858	31	27	0.02	4	0	-1	0.5
2022-10-01 23:11:38	59	355	-84.9	3.882	3.862	31	27	0.02	4	1	0	0.1
2022-10-01 23:11:58	59	355	-85	3.884	3.864	31	27	0.02	4	0	0	0.2
2022-10-01 23:12:18	59	356	-85.2	3.887	3.868	31	27	0.019	4	0	-1	0.3
2022-10-01 23:12:38	60	356	-85.5	3.891	3.871	31	27	0.02	4	1	0	0.3
2022-10-01 23:12:58	60	356	-85.8	3.894	3.874	31	27	0.02	4	0	0	0.1
2022-10-01 23:13:18	60	357	-85.9	3.898	3.878	31	27	0.02	4	0	-1	0.5
2022-10-01 23:13:38	61	357	-86.4	3.9	3.882	31	27	0.018	4	1	0	0
2022-10-01 23:13:58	61	357	-86.4	3.905	3.885	31	27	0.02	4	0	0	0.8
2022-10-01 23:14:18	61	358	-87.2	3.908	3.889	31	27	0.019	4	0	-1	0.2
2022-10-01 23:14:38	62	358	-87	3.911	3.892	31	27	0.019	4	1	0	0.3
2022-10-01 23:14:58	62	358	-87.3	3.914	3.895	31	27	0.019	4	0	0	3.7
2022-10-01 23:15:18	62	359	-91	3.92	3.9	31	27	0.02	4	0	-1	0.1
2022-10-01 23:15:38	63	359	-91.1	3.924	3.904	31	27	0.02	4	1	0	0.8
2022-10-01 23:15:58	63	360	-91.9	3.928	3.908	31	27	0.02	4	0	0	0.1
2022-10-01 23:16:18	63	360	-92	3.931	3.912	31	27	0.019	4	0	-1	0.8
2022-10-01 23:16:38	64	360	-92.8	3.935	3.916	31	27	0.019	4	1	0	0
2022-10-01 23:16:58	64	360	-92.8	3.939	3.919	31	27	0.02	4	0	0	0.4
2022-10-01 23:17:18	64	361	-93.2	3.943	3.923	31	27	0.02	4	0	-1	0.1
2022-10-01 23:17:38	65	361	-93.3	3.946	3.927	31	27	0.019	4	1	0	0.1
2022-10-01 23:17:58	65	362	-93.2	3.951	3.93	31	27	0.021	4	0	0	0.9
2022-10-01 23:18:18	65	362	-94.1	3.955	3.935	31	27	0.02	4	0	-1	0
2022-10-01 23:18:38	66	362	-94.1	3.958	3.938	31	27	0.02	4	1	0	0.6
2022-10-01 23:18:58	66	363	-94.7	3.961	3.943	31	27	0.018	4	0	-1	0
2022-10-01 23:19:18	67	363	-94.7	3.966	3.947	31	26	0.019	5	1	0	0.5
2022-10-01 23:19:38	67	363	-95.2	3.97	3.948	31	26	0.022	5	0	0	0.2
2022-10-01 23:19:58	67	364	-95.4	3.973	3.954	31	26	0.019	5	0	-1	0.5
2022-10-01 23:20:18	68	364	-95.9	3.978	3.957	31	26	0.021	5	1	0	0.4
2022-10-01 23:20:38	68	365	-96.3	3.983	3.962	31	26	0.021	5	0	0	0.3
2022-10-01 23:20:58	68	365	-96.6	3.986	3.965	31	26	0.021	5	0	-1	0.6
2022-10-01 23:21:18	69	365	-97.2	3.99	3.97	31	26	0.02	5	1	0	0.2
2022-10-01 23:21:38	69	366	-97	3.994	3.974	31	26	0.02	5	0	0	0.3
2022-10-01 23:21:58	69	366	-97.3	3.999	3.978	31	26	0.021	5	0	-1	0.7
2022-10-01 23:22:18	70	366	-98	4.002	3.983	31	26	0.019	5	1	0	0.3
2022-10-01 23:22:38	70	367	-98.3	4.006	3.986	30	26	0.02	4	0	-1	0.4
2022-10-01 23:22:58	71	367	-98.7	4.009	3.99	30	26	0.019	4	1	0	0.5
2022-10-01 23:23:18	71	368	-99.2	4.014	3.995	30	26	0.019	4	0	0	0.1
2022-10-01 23:23:38	71	368	-99.3	4.019	3.999	30	26	0.02	4	0	-1	0.2
2022-10-01 23:23:58	72	368	-99.5	4.025	4.002	30	26	0.023	4	1	0	0.6
2022-10-01 23:24:18	72	369	-100.1	4.027	4.007	30	26	0.02	4	0	0	0
2022-10-01 23:24:38	72	369	-100.1	4.031	4.011	30	26	0.02	4	0	-1	0.8
2022-10-01 23:24:58	73	369	-100.9	4.037	4.015	30	26	0.022	4	1	0	0
2022-10-01 23:25:18	73	370	-100.9	4.04	4.02	30	26	0.02	4	0	-1	0.5
2022-10-01 23:25:38	74	370	-101.4	4.046	4.024	30	26	0.022	4	1	0	0
2022-10-01 23:25:58	74	371	-101.4	4.048	4.029	30	26	0.019	4	0	0	0.7
2022-10-01 23:26:18	74	371	-102.1	4.053	4.033	30	26	0.02	4	0	-1	0.3
2022-10-01 23:26:38	75	371	-102.4	4.058	4.038	30	26	0.02	4	1	0	0.6
2022-10-01 23:26:58	75	372	-103	4.062	4.042	30	26	0.02	4	0	-1	0.1
2022-10-01 23:27:18	76	372	-102.9	4.067	4.046	30	26	0.021	4	1	0	0.7
2022-10-01 23:27:38	76	373	-103.6	4.071	4.05	30	26	0.021	4	0	0	0.2
2022-10-01 23:27:58	76	373	-103.8	4.076	4.055	30	26	0.021	4	0	-1	17.5
2022-10-01 23:28:18	77	373	-86.3	4.071	4.049	30	26	0.022	4	1	0	0
2022-10-01 23:28:38	77	373	-86.3	4.074	4.053	30	26	0.021	4	0	0	0
2022-10-01 23:28:58	77	373	-86.3	4.075	4.055	30	26	0.02	4	0	-1	0
2022-10-01 23:29:18	78	373	-86.3	4.079	4.058	30	26	0.021	4	1	0	0.2
2022-10-01 23:29:38	78	374	-86.1	4.082	4.063	30	26	0.019	4	0	0	0
2022-10-01 23:29:58	78	374	-86.1	4.086	4.066	30	26	0.02	4	0	-1	0
2022-10-01 23:30:18	79	374	-86.1	4.09	4.07	30	25	0.02	5	1	0	0.2
2022-10-01 23:30:38	79	375	-86.3	4.093	4.072	30	25	0.021	5	0	0	0
2022-10-01 23:30:58	79	375	-86.3	4.096	4.077	30	25	0.019	5	0	-1	0
2022-10-01 23:31:18	80	375	-86.3	4.101	4.081	30	25	0.02	5	1	0	0.2
2022-10-01 23:31:38	80	376	-86.1	4.104	4.084	30	25	0.02	5	0	0	1.2
2022-10-01 23:31:58	80	376	-87.3	4.109	4.088	30	25	0.021	5	0	-1	0.4
2022-10-01 23:32:18	81	376	-86.9	4.113	4.091	30	25	0.022	5	1	0	0
2022-10-01 23:32:38	81	377	-86.9	4.116	4.095	29	25	0.021	4	0	0	0.1
2022-10-01 23:32:58	81	377	-86.8	4.119	4.099	29	25	0.02	4	0	-1	0
2022-10-01 23:33:18	82	377	-86.8	4.123	4.103	29	25	0.02	4	1	0	0.1
2022-10-01 23:33:38	82	378	-86.9	4.128	4.106	29	25	0.022	4	0	0	0
2022-10-01 23:33:58	82	378	-86.9	4.131	4.111	29	25	0.02	4	0	-1	0
2022-10-01 23:34:18	83	378	-86.9	4.134	4.114	29	25	0.02	4	1	0	0
2022-10-01 23:34:38	83	379	-86.9	4.138	4.118	29	25	0.02	4	0	-1	0
2022-10-01 23:34:58	84	379	-86.9	4.142	4.121	29	25	0.021	4	1	0	0
2022-10-01 23:35:18	84	379	-86.9	4.145	4.125	29	25	0.02	4	0	0	0
2022-10-01 23:35:38	84	380	-86.9	4.15	4.128	29	25	0.022	4	0	-1	0
2022-10-01 23:35:58	85	380	-86.9	4.153	4.133	29	25	0.02	4	1	0	0
2022-10-01 23:36:18	85	380	-86.9	4.157	4.137	29	25	0.02	4	0	0	0
2022-10-01 23:36:38	85	381	-86.9	4.16	4.139	29	25	0.021	4	0	-1	0
2022-10-01 23:36:58	86	381	-86.9	4.164	4.143	29	25	0.021	4	1	0	0
2022-10-01 23:37:18	86	381	-86.9	4.167	4.146	29	25	0.021	4	0	0	0
2022-10-01 23:37:38	86	382	-86.9	4.172	4.15	29	26	0.022	3	0	-1	0
2022-10-01 23:37:58	87	382	-86.9	4.174	4.153	29	26	0.021	3	1	0	0
2022-10-01 23:38:18	87	382	-86.9	4.179	4.158	29	26	0.021	3	0	0	0
2022-10-01 23:38:38	87	383	-86.9	4.182	4.162	29	26	0.02	3	0	-1	0
2022-10-01 23:38:58	88	383	-86.9	4.185	4.164	29	26	0.021	3	1	0	0.1
2022-10-01 23:39:18	88	383	-87	4.189	4.168	29	26	0.021	3	0	0	29.5
2022-10-01 23:39:38	88	382	-57.5	4.176	4.155	29	26	0.021	3	0	0	0.1
2022-10-01 23:39:58	88	382	-57.6	4.174	4.156	29	26	0.018	3	0	-1	0
2022-10-01 23:40:18	89	382	-57.6	4.175	4.156	29	26	0.019	3	1	0	0.1
2022-10-01 23:40:38	89	382	-57.7	4.177	4.158	29	26	0.019	3	0	0	0
2022-10-01 23:40:58	89	382	-57.7	4.178	4.16	29	26	0.018	3	0	58	41.6
2022-10-02 14:28:18	31	333	-16.1	3.631	3.624	35	30	0.007	5	-58	0	1.8
2022-10-02 14:28:38	31	333	-14.3	3.633	3.625	35	30	0.008	5	0	0	1.1
2022-10-02 14:28:58	31	333	-13.2	3.634	3.626	35	30	0.008	5	0	0	0.1
2022-10-02 14:29:18	31	333	-13.1	3.634	3.626	35	30	0.008	5	0	0	0.1
2022-10-02 14:29:38	31	333	-13.2	3.635	3.627	35	30	0.008	5	0	0	0.1
2022-10-02 14:29:58	31	333	-13.3	3.635	3.628	35	30	0.007	5	0	-1	57.5
2022-10-02 14:30:18	32	335	-70.8	3.66	3.651	35	30	0.009	5	1	0	64.1
2022-10-02 14:30:38	32	339	-134.9	3.699	3.685	35	30	0.014	5	0	0	17.1
2022-10-02 14:30:58	32	340	-117.8	3.706	3.693	35	31	0.013	4	0	-1	0.6
2022-10-02 14:31:18	33	339	-118.4	3.702	3.691	35	31	0.011	4	1	0	0.5
2022-10-02 14:31:38	33	339	-117.9	3.706	3.693	35	31	0.013	4	0	-1	2.7
2022-10-02 14:31:58	34	340	-115.2	3.706	3.695	35	31	0.011	4	1	0	0.3
2022-10-02 14:32:18	34	340	-114.9	3.709	3.696	35	31	0.013	4	0	0	0
2022-10-02 14:32:38	34	340	-114.9	3.711	3.699	35	31	0.012	4	0	-1	0.1
2022-10-02 14:32:58	35	340	-114.8	3.712	3.701	35	31	0.011	4	1	0	0
2022-10-02 14:33:18	35	340	-114.8	3.714	3.704	35	31	0.01	4	0	-1	0.1
2022-10-02 14:33:38	36	340	-114.7	3.716	3.704	35	31	0.012	4	1	0	0.8
2022-10-02 14:33:58	36	341	-115.5	3.718	3.707	35	31	0.011	4	0	0	0.3
2022-10-02 14:34:18	36	341	-115.2	3.721	3.709	35	31	0.012	4	0	-1	0.3
2022-10-02 14:34:38	37	341	-114.9	3.723	3.711	35	31	0.012	4	1	0	0.2
2022-10-02 14:34:58	37	341	-115.1	3.725	3.713	35	31	0.012	4	0	0	0.5
2022-10-02 14:35:18	37	341	-115.6	3.727	3.715	35	31	0.012	4	0	-1	0.5
2022-10-02 14:35:38	38	342	-115.1	3.729	3.716	35	31	0.013	4	1	0	0.5
2022-10-02 14:35:58	38	342	-115.6	3.731	3.719	35	31	0.012	4	0	-1	0.1
2022-10-02 14:36:18	39	342	-115.7	3.733	3.721	35	31	0.012	4	1	0	0.2
2022-10-02 14:36:38	39	342	-115.5	3.735	3.723	35	31	0.012	4	0	0	0
2022-10-02 14:36:58	39	342	-115.5	3.737	3.725	35	31	0.012	4	0	-1	0.1
2022-10-02 14:37:18	40	343	-115.6	3.74	3.727	35	31	0.013	4	1	0	0.1
2022-10-02 14:37:38	40	343	-115.5	3.742	3.73	35	31	0.012	4	0	-1	0.3
2022-10-02 14:37:58	41	343	-115.8	3.744	3.732	35	31	0.012	4	1	0	0.5
2022-10-02 14:38:18	41	343	-115.3	3.747	3.734	35	31	0.013	4	0	0	0.1
2022-10-02 14:38:38	41	343	-115.2	3.749	3.736	35	31	0.013	4	0	-1	0
2022-10-02 14:38:58	42	344	-115.2	3.751	3.739	35	31	0.012	4	1	0	0.1
2022-10-02 14:39:18	42	344	-115.1	3.753	3.741	35	31	0.012	4	0	-1	0.2
2022-10-02 14:39:38	43	344	-115.3	3.756	3.743	35	31	0.013	4	1	0	0.4
2022-10-02 14:39:58	43	344	-114.9	3.758	3.746	35	31	0.012	4	0	0	0.2
2022-10-02 14:40:18	43	345	-115.1	3.761	3.748	35	31	0.013	4	0	-1	0.2
2022-10-02 14:40:38	44	345	-115.3	3.764	3.75	35	31	0.014	4	1	0	0.4
2022-10-02 14:40:58	44	345	-114.9	3.766	3.753	35	31	0.013	4	0	-1	0.4
2022-10-02 14:41:18	45	345	-115.3	3.769	3.756	35	31	0.013	4	1	0	0.2
2022-10-02 14:41:38	45	346	-115.1	3.772	3.758	35	31	0.014	4	0	0	0.4
2022-10-02 14:41:58	45	346	-115.5	3.774	3.76	35	31	0.014	4	0	-1	0.4
2022-10-02 14:42:18	46	346	-115.1	3.777	3.763	35	31	0.014	4	1	0	0.2
2022-10-02 14:42:38	46	346	-115.3	3.78	3.765	35	31	0.015	4	0	-1	0.3
2022-10-02 14:42:58	47	346	-115.6	3.784	3.769	35	31	0.015	4	1	0	0.1
2022-10-02 14:43:18	47	347	-115.5	3.787	3.772	35	31	0.015	4	0	-1	0.7
2022-10-02 14:43:38	48	347	-114.8	3.789	3.774	35	31	0.015	4	1	0	0.5
2022-10-02 14:43:58	48	347	-115.3	3.792	3.777	35	31	0.015	4	0	0	0
2022-10-02 14:44:18	48	348	-115.3	3.795	3.781	35	31	0.014	4	0	-1	0
2022-10-02 14:44:38	49	348	-115.3	3.798	3.783	36	31	0.015	5	1	0	0.1
2022-10-02 14:44:58	49	348	-115.2	3.801	3.786	36	31	0.015	5	0	-1	0.4
2022-10-02 14:45:18	50	348	-115.6	3.806	3.789	36	31	0.017	5	1	0	0.4
2022-10-02 14:45:38	50	349	-115.2	3.807	3.792	36	31	0.015	5	0	0	0.5
2022-10-02 14:45:58	50	349	-115.7	3.811	3.796	36	31	0.015	5	0	-1	0.5
2022-10-02 14:46:18	51	349	-115.2	3.814	3.799	36	31	0.015	5	1	0	0
2022-10-02 14:46:38	51	350	-115.2	3.818	3.801	36	31	0.017	5	0	-1	0.4
2022-10-02 14:46:58	52	350	-115.6	3.821	3.803	36	31	0.018	5	1	0	0.4
2022-10-02 14:47:18	52	350	-115.2	3.825	3.806	36	31	0.019	5	0	-1	0.3
2022-10-02 14:47:38	53	351	-115.5	3.828	3.81	36	31	0.018	5	1	0	0.1
2022-10-02 14:47:58	53	351	-115.6	3.831	3.814	36	31	0.017	5	0	0	0.3
2022-10-02 14:48:18	53	351	-115.3	3.833	3.817	36	31	0.016	5	0	-1	0
2022-10-02 14:48:38	54	351	-115.3	3.838	3.82	36	31	0.018	5	1	0	0.3
2022-10-02 14:48:58	54	352	-115.6	3.841	3.824	36	31	0.017	5	0	-1	0
2022-10-02 14:49:18	55	352	-115.6	3.845	3.827	36	31	0.018	5	1	0	0.4
2022-10-02 14:49:38	55	352	-115.2	3.849	3.831	36	31	0.018	5	0	0	0.5
2022-10-02 14:49:58	55	353	-115.7	3.851	3.834	36	31	0.017	5	0	-1	0.1
2022-10-02 14:50:18	56	353	-115.6	3.857	3.839	36	31	0.018	5	1	0	0.1
2022-10-02 14:50:38	56	353	-115.5	3.861	3.842	36	31	0.019	5	0	-1	0.3
2022-10-02 14:50:58	57	354	-115.2	3.863	3.846	36	31	0.017	5	1	0	0.5
2022-10-02 14:51:18	57	354	-115.7	3.867	3.85	36	31	0.017	5	0	-1	0.4
2022-10-02 14:51:38	58	354	-115.3	3.872	3.853	36	31	0.019	5	1	0	0
2022-10-02 14:51:58	58	355	-115.3	3.876	3.857	36	31	0.019	5	0	0	0
2022-10-02 14:52:18	58	355	-115.3	3.88	3.86	36	31	0.02	5	0	-1	0.2
2022-10-02 14:52:38	59	356	-115.1	3.885	3.865	36	31	0.02	5	1	0	0.4
2022-10-02 14:52:58	59	356	-115.5	3.889	3.869	36	31	0.02	5	0	-1	0.1
2022-10-02 14:53:18	60	356	-115.6	3.892	3.873	36	31	0.019	5	1	0	0.1
2022-10-02 14:53:38	60	357	-115.5	3.897	3.877	36	31	0.02	5	0	0	0.3
2022-10-02 14:53:58	60	357	-115.2	3.9	3.881	36	31	0.019	5	0	-1	0.5
2022-10-02 14:54:18	61	357	-115.7	3.905	3.885	36	31	0.02	5	1	0	0
2022-10-02 14:54:38	61	358	-115.7	3.909	3.89	36	31	0.019	5	0	-1	0.1
2022-10-02 14:54:58	62	358	-115.6	3.913	3.894	36	31	0.019	5	1	0	0.5
2022-10-02 14:55:18	62	359	-115.1	3.918	3.898	36	31	0.02	5	0	-1	0.4
2022-10-02 14:55:38	63	359	-115.5	3.922	3.901	36	31	0.021	5	1	0	0.2
2022-10-02 14:55:58	63	360	-115.3	3.927	3.906	36	31	0.021	5	0	0	0.4
2022-10-02 14:56:18	63	360	-115.7	3.931	3.91	36	31	0.021	5	0	-1	0.1
2022-10-02 14:56:38	64	360	-115.6	3.936	3.915	36	31	0.021	5	1	0	0.5
2022-10-02 14:56:58	64	361	-115.1	3.941	3.919	36	31	0.022	5	0	-1	0.2
2022-10-02 14:57:18	65	361	-115.3	3.945	3.924	36	31	0.021	5	1	0	0.4
2022-10-02 14:57:38	65	362	-115.7	3.949	3.929	36	31	0.02	5	0	-1	0
2022-10-02 14:57:58	66	362	-115.7	3.953	3.933	36	31	0.02	5	1	0	0.8
2022-10-02 14:58:18	66	362	-114.9	3.958	3.938	36	31	0.02	5	0	0	0.8
2022-10-02 14:58:38	66	363	-115.7	3.963	3.942	36	31	0.021	5	0	-1	0.2
2022-10-02 14:58:58	67	363	-115.5	3.967	3.946	36	31	0.021	5	1	0	0.1
2022-10-02 14:59:18	67	364	-115.6	3.972	3.951	36	31	0.021	5	0	-1	0.1
2022-10-02 14:59:38	68	364	-115.7	3.976	3.955	36	30	0.021	6	1	0	0.4
2022-10-02 14:59:58	68	364	-115.3	3.98	3.96	36	30	0.02	6	0	0	0.3
2022-10-02 15:00:18	68	365	-115.6	3.985	3.965	36	30	0.02	6	0	-1	0.1
2022-10-02 15:00:38	69	365	-115.7	3.99	3.969	36	30	0.021	6	1	0	0.3
2022-10-02 15:00:58	69	366	-116	3.995	3.974	36	30	0.021	6	0	-1	0.5
2022-10-02 15:01:18	70	366	-115.5	3.999	3.979	36	30	0.02	6	1	0	0.3
2022-10-02 15:01:38	70	366	-115.2	4.004	3.983	36	30	0.021	6	0	-1	1
2022-10-02 15:01:58	71	367	-116.2	4.009	3.988	36	30	0.021	6	1	0	0.7
2022-10-02 15:02:18	71	368	-115.5	4.013	3.992	36	30	0.021	6	0	0	0
2022-10-02 15:02:38	71	368	-115.5	4.018	3.997	36	30	0.021	6	0	-1	0.6
2022-10-02 15:02:58	72	368	-116.1	4.022	4.001	36	30	0.021	6	1	0	0.3
2022-10-02 15:03:18	72	369	-115.8	4.027	4.006	36	30	0.021	6	0	-1	0.2
2022-10-02 15:03:38	73	369	-116	4.032	4.011	36	30	0.021	6	1	0	0.8
2022-10-02 15:03:58	73	369	-115.2	4.036	4.015	36	30	0.021	6	0	-1	0.5
2022-10-02 15:04:18	74	370	-115.7	4.041	4.02	35	30	0.021	5	1	0	0.3
2022-10-02 15:04:38	74	370	-116	4.046	4.025	35	30	0.021	5	0	0	0.4
2022-10-02 15:04:58	74	371	-115.6	4.051	4.03	35	30	0.021	5	0	-1	0.6
2022-10-02 15:05:18	75	371	-116.2	4.055	4.034	35	30	0.021	5	1	0	0.4
2022-10-02 15:05:38	75	372	-115.8	4.06	4.04	35	30	0.02	5	0	-1	0
2022-10-02 15:05:58	76	372	-115.8	4.065	4.044	35	30	0.021	5	1	0	0.1
2022-10-02 15:06:18	76	373	-115.7	4.069	4.048	35	30	0.021	5	0	-1	0.5
2022-10-02 15:06:38	77	373	-116.2	4.076	4.054	35	30	0.022	5	1	0	35.4
2022-10-02 15:06:58	77	372	-80.8	4.065	4.044	35	30	0.021	5	0	0	0
2022-10-02 15:07:18	77	372	-80.8	4.063	4.044	35	30	0.019	5	0	-1	0.1
2022-10-02 15:07:38	78	372	-80.9	4.065	4.046	35	30	0.019	5	1	0	0
2022-10-02 15:07:58	78	372	-80.9	4.068	4.049	35	30	0.019	5	0	0	0.3
2022-10-02 15:08:18	78	373	-80.6	4.071	4.051	35	29	0.02	6	0	-1	0
2022-10-02 15:08:38	79	373	-80.6	4.075	4.054	35	29	0.021	6	1	0	0.2
2022-10-02 15:08:58	79	373	-80.8	4.077	4.057	35	29	0.02	6	0	0	0.2
2022-10-02 15:09:18	79	374	-81	4.08	4.061	35	29	0.019	6	0	0	0.4
2022-10-02 15:09:38	79	374	-80.6	4.084	4.064	35	29	0.02	6	0	-1	0
2022-10-02 15:09:58	80	374	-80.6	4.087	4.067	35	29	0.02	6	1	0	0.4
2022-10-02 15:10:18	80	374	-81	4.09	4.071	35	29	0.019	6	0	0	0.4
2022-10-02 15:10:38	80	375	-80.6	4.094	4.074	34	29	0.02	5	0	-1	0.3
2022-10-02 15:10:58	81	375	-80.9	4.097	4.077	34	29	0.02	5	1	0	0.4
2022-10-02 15:11:18	81	375	-80.5	4.101	4.081	34	29	0.02	5	0	0	0.3
2022-10-02 15:11:38	81	376	-80.8	4.104	4.084	34	29	0.02	5	0	-1	0.2
2022-10-02 15:11:58	82	376	-81	4.109	4.088	34	29	0.021	5	1	0	0.4
2022-10-02 15:12:18	82	376	-80.6	4.112	4.092	34	29	0.02	5	0	0	0.3
2022-10-02 15:12:38	82	376	-80.9	4.115	4.094	34	29	0.021	5	0	-1	0.1
2022-10-02 15:12:58	83	377	-80.8	4.119	4.098	34	29	0.021	5	1	0	0
2022-10-02 15:13:18	83	377	-80.8	4.123	4.101	34	28	0.022	6	0	0	0
2022-10-02 15:13:38	83	377	-80.8	4.126	4.105	34	28	0.021	6	0	0	0
2022-10-02 15:13:58	83	378	-80.8	4.129	4.109	34	28	0.02	6	0	-1	0.2
2022-10-02 15:14:18	84	378	-80.6	4.132	4.112	34	28	0.02	6	1	0	0.3
2022-10-02 15:14:38	84	378	-80.9	4.136	4.116	34	28	0.02	6	0	0	0
2022-10-02 15:14:58	84	379	-80.9	4.14	4.119	34	28	0.021	6	0	-1	0.3
2022-10-02 15:15:18	85	379	-81.2	4.145	4.124	34	28	0.021	6	1	0	0.4
2022-10-02 15:15:38	85	380	-80.8	4.146	4.127	34	28	0.019	6	0	0	0.5
2022-10-02 15:15:58	85	380	-81.3	4.151	4.131	34	28	0.02	6	0	-1	0.4
2022-10-02 15:16:18	86	380	-80.9	4.154	4.133	33	28	0.021	5	1	0	0.3
2022-10-02 15:16:38	86	381	-81.2	4.158	4.138	33	28	0.02	5	0	0	0.1
2022-10-02 15:16:58	86	381	-81.3	4.161	4.141	33	28	0.02	5	0	-1	0
2022-10-02 15:17:18	87	381	-81.3	4.166	4.145	33	28	0.021	5	1	0	0.1
2022-10-02 15:17:38	87	381	-81.2	4.169	4.149	33	28	0.02	5	0	0	0.2
2022-10-02 15:17:58	87	382	-81.4	4.171	4.152	33	28	0.019	5	0	0	0.1
2022-10-02 15:18:18	87	382	-81.3	4.174	4.156	33	28	0.018	5	0	-1	0
2022-10-02 15:18:38	88	383	-81.3	4.178	4.159	33	28	0.019	5	1	0	0
2022-10-02 15:18:58	88	383	-81.3	4.182	4.162	33	27	0.02	6	0	0	0.1
2022-10-02 15:19:18	88	383	-81.4	4.187	4.166	33	27	0.021	6	0	-1	29.6
2022-10-02 15:19:38	89	382	-51.8	4.177	4.158	33	27	0.019	6	1	0	0.3
2022-10-02 15:19:58	89	382	-51.5	4.174	4.156	33	27	0.018	6	0	0	0.2
2022-10-02 15:20:18	89	382	-51.7	4.174	4.155	33	27	0.019	6	0	0	0.4
2022-10-02 15:20:38	89	382	-51.3	4.176	4.156	33	27	0.02	6	0	-1	0.3
2022-10-02 15:20:58	90	382	-51.6	4.177	4.159	33	27	0.018	6	1	0	0
2022-10-02 15:21:18	90	382	-51.6	4.179	4.159	33	27	0.02	6	0	0	0
2022-10-02 15:21:38	90	383	-51.6	4.181	4.161	32	27	0.02	5	0	0	0.1
2022-10-02 15:21:58	90	383	-51.7	4.182	4.163	32	27	0.019	5	0	0	0.1
2022-10-02 15:22:18	90	383	-51.6	4.184	4.165	32	27	0.019	5	0	-1	0.1
2022-10-02 15:22:38	91	383	-51.5	4.185	4.168	32	27	0.017	5	1	0	0.1
2022-10-02 15:22:58	91	383	-51.6	4.187	4.169	32	27	0.018	5	0	0	0.1
2022-10-02 15:23:18	91	383	-51.5	4.19	4.172	32	26	0.018	6	0	0	0.3
2022-10-02 15:23:38	91	384	-51.8	4.193	4.173	32	26	0.02	6	0	0	0.3
2022-10-02 15:23:58	91	384	-51.5	4.194	4.176	32	26	0.018	6	0	-1	0.2
2022-10-02 15:24:18	92	384	-51.3	4.196	4.178	32	26	0.018	6	1	0	0.4
2022-10-02 15:24:38	92	384	-51.7	4.197	4.18	32	26	0.017	6	0	0	0
2022-10-02 15:24:58	92	384	-51.7	4.2	4.183	32	26	0.017	6	0	0	0.2
2022-10-02 15:25:18	92	385	-51.5	4.202	4.184	32	26	0.018	6	0	0	0.3
2022-10-02 15:25:38	92	385	-51.8	4.204	4.186	32	26	0.018	6	0	-1	0.2
2022-10-02 15:25:58	93	385	-51.6	4.207	4.188	32	26	0.019	6	1	0	0
2022-10-02 15:26:18	93	385	-51.6	4.209	4.19	32	26	0.019	6	0	0	32
2022-10-02 15:26:38	93	383	-19.6	4.191	4.175	31	26	0.016	5	0	0	0
2022-10-02 15:26:58	93	383	-19.6	4.189	4.173	31	26	0.016	5	0	0	0.1
2022-10-02 15:27:18	93	383	-19.7	4.189	4.172	31	26	0.017	5	0	0	0
2022-10-02 15:27:38	93	383	-19.7	4.189	4.172	31	25	0.017	6	0	-1	0.1
2022-10-02 15:27:58	94	383	-19.8	4.188	4.172	31	25	0.016	6	1	0	0.1
2022-10-02 15:28:18	94	383	-19.7	4.189	4.172	31	25	0.017	6	0	0	0
2022-10-02 15:28:38	94	383	-19.7	4.188	4.172	31	25	0.016	6	0	0	0
2022-10-02 15:28:58	94	383	-19.7	4.189	4.172	31	25	0.017	6	0	0	0
2022-10-02 15:29:18	94	383	-19.7	4.189	4.174	31	25	0.015	6	0	29	4.1
2022-10-03 00:02:18	65	352	-15.6	3.843	3.824	34	31	0.019	3	-29	0	2.2
2022-10-03 00:02:38	65	352	-13.4	3.845	3.825	34	31	0.02	3	0	0	0.4
2022-10-03 00:02:58	65	352	-13.8	3.846	3.827	34	31	0.019	3	0	0	0.1
2022-10-03 00:03:18	65	352	-13.7	3.847	3.828	34	31	0.019	3	0	0	0.3
2022-10-03 00:03:38	65	352	-13.4	3.848	3.829	34	31	0.019	3	0	0	35.6
2022-10-03 00:03:58	65	353	-49	3.859	3.84	34	31	0.019	3	0	0	86.2
2022-10-03 00:04:18	65	358	-135.2	3.911	3.889	34	31	0.022	3	0	-1	0.6
2022-10-03 00:04:38	66	359	-135.8	3.927	3.902	35	31	0.025	4	1	0	0.1
2022-10-03 00:04:58	66	360	-135.7	3.936	3.912	35	31	0.024	4	0	-1	0.1
2022-10-03 00:05:18	67	361	-135.8	3.944	3.921	35	31	0.023	4	1	0	17.5
2022-10-03 00:05:38	67	361	-118.3	3.942	3.92	35	31	0.022	4	0	0	0.1
2022-10-03 00:05:58	67	361	-118.4	3.947	3.925	35	31	0.022	4	0	-1	0.3
2022-10-03 00:06:18	68	362	-118.7	3.952	3.93	35	31	0.022	4	1	0	0.2
2022-10-03 00:06:38	68	362	-118.5	3.957	3.935	35	31	0.022	4	0	-1	0
2022-10-03 00:06:58	69	363	-118.5	3.963	3.941	35	31	0.022	4	1	0	0.1
2022-10-03 00:07:18	69	363	-118.4	3.969	3.946	35	31	0.023	4	0	-1	0.4
2022-10-03 00:07:38	70	364	-118	3.973	3.952	35	31	0.021	4	1	0	0.3
2022-10-03 00:07:58	70	364	-118.3	3.978	3.956	35	31	0.022	4	0	0	0.2
2022-10-03 00:08:18	70	365	-118.5	3.984	3.961	35	31	0.023	4	0	-1	0.4
2022-10-03 00:08:38	71	365	-118.1	3.986	3.964	35	31	0.022	4	1	0	10.6
2022-10-03 00:08:58	71	365	-107.5	3.988	3.966	35	31	0.022	4	0	0	38.3
2022-10-03 00:09:18	71	364	-69.2	3.975	3.955	35	31	0.02	4	0	-1	49.2
2022-10-03 00:09:38	72	366	-118.4	4	3.978	35	31	0.022	4	1	0	1.3
2022-10-03 00:09:58	72	367	-119.7	4.005	3.983	35	31	0.022	4	0	-1	0
2022-10-03 00:10:18	73	367	-119.7	4.012	3.99	35	31	0.022	4	1	0	0
2022-10-03 00:10:38	73	368	-119.7	4.016	3.995	35	31	0.021	4	0	-1	0.3
2022-10-03 00:10:58	74	368	-119.4	4.021	3.999	35	31	0.022	4	1	0	0.2
2022-10-03 00:11:18	74	368	-119.6	4.027	4.004	35	31	0.023	4	0	0	0.1
2022-10-03 00:11:38	74	369	-119.7	4.031	4.009	35	30	0.022	5	0	-1	0
2022-10-03 00:11:58	75	370	-119.7	4.036	4.014	35	30	0.022	5	1	0	0.1
2022-10-03 00:12:18	75	370	-119.8	4.041	4.019	35	30	0.022	5	0	-1	0
2022-10-03 00:12:38	76	370	-119.8	4.045	4.023	35	30	0.022	5	1	0	0.2
2022-10-03 00:12:58	76	371	-119.6	4.05	4.029	34	30	0.021	4	0	-1	0.2
2022-10-03 00:13:18	77	371	-119.8	4.056	4.035	34	30	0.021	4	1	0	0.2
2022-10-03 00:13:38	77	372	-119.6	4.061	4.04	34	30	0.021	4	0	0	0.1
2022-10-03 00:13:58	77	372	-119.7	4.067	4.044	34	30	0.023	4	0	-1	0.1
2022-10-03 00:14:18	78	373	-119.6	4.071	4.049	34	30	0.022	4	1	0	0.3
2022-10-03 00:14:38	78	373	-119.3	4.076	4.054	34	30	0.022	4	0	-1	34.4
2022-10-03 00:14:58	79	372	-84.9	4.064	4.042	34	30	0.022	4	1	0	0.2
2022-10-03 00:15:18	79	372	-84.7	4.065	4.044	34	30	0.021	4	0	0	0.1
2022-10-03 00:15:38	79	372	-84.6	4.068	4.046	34	30	0.022	4	0	-1	0.1
2022-10-03 00:15:58	80	373	-84.5	4.069	4.05	34	29	0.019	5	1	0	0
2022-10-03 00:16:18	80	373	-84.5	4.073	4.053	34	29	0.02	5	0	0	0
2022-10-03 00:16:38	80	373	-84.5	4.077	4.057	34	29	0.02	5	0	0	0.2
2022-10-03 00:16:58	80	373	-84.7	4.08	4.059	34	29	0.021	5	0	-1	0
2022-10-03 00:17:18	81	374	-84.7	4.084	4.063	34	29	0.021	5	1	0	0.2
2022-10-03 00:17:38	81	374	-84.5	4.087	4.067	33	29	0.02	4	0	0	0.2
2022-10-03 00:17:58	81	375	-84.7	4.091	4.071	33	29	0.02	4	0	-1	0.1
2022-10-03 00:18:18	82	375	-84.6	4.094	4.073	33	29	0.021	4	1	0	0.3
2022-10-03 00:18:38	82	375	-84.9	4.098	4.078	33	29	0.02	4	0	0	0.2
2022-10-03 00:18:58	82	376	-84.7	4.102	4.082	33	29	0.02	4	0	-1	0
2022-10-03 00:19:18	83	376	-84.7	4.106	4.086	33	29	0.02	4	1	0	0.2
2022-10-03 00:19:38	83	376	-84.9	4.11	4.09	33	29	0.02	4	0	0	0.2
2022-10-03 00:19:58	83	377	-85.1	4.114	4.092	33	28	0.022	5	0	-1	0.1
2022-10-03 00:20:18	84	377	-85	4.117	4.096	33	28	0.021	5	1	0	0.1
2022-10-03 00:20:38	84	377	-84.9	4.121	4.099	33	28	0.022	5	0	0	0.3
2022-10-03 00:20:58	84	378	-85.2	4.125	4.103	33	28	0.022	5	0	0	0.2
2022-10-03 00:21:18	84	378	-85	4.129	4.108	33	28	0.021	5	0	-1	0.1
2022-10-03 00:21:38	85	378	-85.1	4.133	4.11	33	28	0.023	5	1	0	0.3
2022-10-03 00:21:58	85	379	-85.4	4.137	4.115	33	28	0.022	5	0	0	0.2
2022-10-03 00:22:18	85	379	-85.2	4.14	4.119	32	28	0.021	4	0	-1	0.1
2022-10-03 00:22:38	86	379	-85.1	4.144	4.122	32	28	0.022	4	1	0	0
2022-10-03 00:22:58	86	380	-85.1	4.148	4.127	32	28	0.021	4	0	0	0.3
2022-10-03 00:23:18	86	380	-85.4	4.152	4.131	32	28	0.021	4	0	-1	0.3
2022-10-03 00:23:38	87	380	-85.1	4.156	4.135	32	28	0.021	4	1	0	0.1
2022-10-03 00:23:58	87	381	-85.2	4.16	4.138	32	28	0.022	4	0	0	0
2022-10-03 00:24:18	87	381	-85.2	4.163	4.141	32	28	0.022	4	0	-1	0.1
2022-10-03 00:24:38	88	381	-85.1	4.167	4.146	32	27	0.021	5	1	0	0.1
2022-10-03 00:24:58	88	382	-85.2	4.171	4.15	32	27	0.021	5	0	0	0.2
2022-10-03 00:25:18	88	382	-85.4	4.175	4.154	32	27	0.021	5	0	-1	0.2
2022-10-03 00:25:38	89	382	-85.2	4.178	4.158	32	27	0.02	5	1	0	0.2
2022-10-03 00:25:58	89	383	-85	4.182	4.161	32	27	0.021	5	0	0	0.4
2022-10-03 00:26:18	89	383	-85.4	4.186	4.164	32	27	0.022	5	0	-1	29.3
2022-10-03 00:26:38	90	382	-56.1	4.177	4.157	32	27	0.02	5	1	0	0.1
2022-10-03 00:26:58	90	382	-56.2	4.174	4.155	32	27	0.019	5	0	0	0.1
2022-10-03 00:27:18	90	382	-56.1	4.175	4.155	32	27	0.02	5	0	0	0
2022-10-03 00:27:38	90	382	-56.1	4.176	4.156	31	27	0.02	4	0	0	0.3
2022-10-03 00:27:58	90	382	-55.8	4.177	4.159	31	27	0.018	4	0	-1	0.1
2022-10-03 00:28:18	91	383	-55.9	4.18	4.16	31	27	0.02	4	1	0	0
2022-10-03 00:28:38	91	383	-55.9	4.182	4.162	31	27	0.02	4	0	0	0.2
2022-10-03 00:28:58	91	383	-56.1	4.183	4.164	31	27	0.019	4	0	0	0.1
2022-10-03 00:29:18	91	383	-56.2	4.186	4.167	31	26	0.019	5	0	0	0.3
2022-10-03 00:29:38	91	383	-55.9	4.188	4.17	31	26	0.018	5	0	-1	0.2
2022-10-03 00:29:58	92	383	-55.7	4.19	4.171	31	26	0.019	5	1	0	0.2
2022-10-03 00:30:18	92	384	-55.9	4.193	4.174	31	26	0.019	5	0	0	0.3
2022-10-03 00:30:38	92	384	-56.2	4.195	4.176	31	26	0.019	5	0	0	0.1
2022-10-03 00:30:58	92	384	-56.1	4.197	4.178	31	26	0.019	5	0	-1	0.1
2022-10-03 00:31:18	93	384	-56.2	4.199	4.18	31	26	0.019	5	1	0	0.4
2022-10-03 00:31:38	93	385	-55.8	4.202	4.182	31	26	0.02	5	0	0	0.1
2022-10-03 00:31:58	93	385	-55.7	4.205	4.185	30	26	0.02	4	0	0	0.4
2022-10-03 00:32:18	93	385	-56.1	4.207	4.187	30	26	0.02	4	0	0	31.9
2022-10-03 00:32:38	93	385	-24.2	4.209	4.189	30	26	0.02	4	0	0	0
2022-10-03 00:32:58	93	384	-24.2	4.192	4.173	30	26	0.019	4	0	-1	0
2022-10-03 00:33:18	94	383	-24.2	4.191	4.173	30	26	0.018	4	1	0	0
2022-10-03 00:33:38	94	383	-24.2	4.189	4.172	30	26	0.017	4	0	0	0.1
2022-10-03 00:33:58	94	383	-24.1	4.189	4.172	30	26	0.017	4	0	0	0
2022-10-03 00:34:18	94	383	-24.1	4.19	4.172	30	25	0.018	5	0	0	0.1
2022-10-03 00:34:38	94	383	-24.2	4.19	4.173	30	25	0.017	5	0	66	8.1
2022-10-03 17:33:18	28	332	-16.1	3.623	3.613	34	30	0.01	4	-66	0	2.4
2022-10-03 17:33:38	28	332	-13.7	3.624	3.614	34	30	0.01	4	0	0	0.1
2022-10-03 17:33:58	28	332	-13.6	3.624	3.614	34	30	0.01	4	0	0	0
2022-10-03 17:34:18	28	332	-13.6	3.625	3.615	34	30	0.01	4	0	0	0
2022-10-03 17:34:38	28	332	-13.6	3.626	3.616	34	30	0.01	4	0	-1	122.5
2022-10-03 17:34:58	29	337	-136.1	3.681	3.665	34	30	0.016	4	1	0	0.2
2022-10-03 17:35:18	29	339	-136.3	3.694	3.679	34	30	0.015	4	0	-1	0.2
2022-10-03 17:35:38	30	339	-136.1	3.701	3.686	34	30	0.015	4	1	0	0.3
2022-10-03 17:35:58	30	339	-136.4	3.705	3.692	35	31	0.013	4	0	0	0.1
2022-10-03 17:36:18	30	340	-136.3	3.71	3.695	35	31	0.015	4	0	-1	0
2022-10-03 17:36:38	31	340	-136.3	3.712	3.698	35	31	0.014	4	1	0	0
2022-10-03 17:36:58	31	340	-136.3	3.715	3.701	35	31	0.014	4	0	-1	0
2022-10-03 17:37:18	32	341	-136.3	3.718	3.704	35	31	0.014	4	1	0	0.3
2022-10-03 17:37:38	32	341	-136.6	3.721	3.707	35	31	0.014	4	0	-1	0.5
2022-10-03 17:37:58	33	341	-136.1	3.723	3.709	35	31	0.014	4	1	0	17.1
2022-10-03 17:38:18	33	341	-119	3.719	3.706	35	31	0.013	4	0	-1	0.3
2022-10-03 17:38:38	34	341	-118.7	3.719	3.706	35	31	0.013	4	1	0	0.5
2022-10-03 17:38:58	34	341	-119.2	3.721	3.708	35	31	0.013	4	0	0	0.7
2022-10-03 17:39:18	34	341	-118.5	3.722	3.71	35	31	0.012	4	0	-1	0.5
2022-10-03 17:39:38	35	341	-119	3.724	3.712	35	31	0.012	4	1	0	0.3
2022-10-03 17:39:58	35	341	-118.7	3.727	3.713	35	31	0.014	4	0	-1	0.2
2022-10-03 17:40:18	36	342	-118.9	3.728	3.715	35	31	0.013	4	1	0	1.2
2022-10-03 17:40:38	36	342	-120.1	3.731	3.718	35	30	0.013	5	0	0	0.2
2022-10-03 17:40:58	36	342	-119.9	3.733	3.72	35	30	0.013	5	0	-1	0.2
2022-10-03 17:41:18	37	342	-120.1	3.735	3.722	35	30	0.013	5	1	0	0.2
2022-10-03 17:41:38	37	342	-120.3	3.738	3.724	35	30	0.014	5	0	-1	0.2
2022-10-03 17:41:58	38	342	-120.1	3.74	3.727	35	30	0.013	5	1	0	0.2
2022-10-03 17:42:18	38	343	-120.3	3.741	3.729	35	30	0.012	5	0	-1	0.6
2022-10-03 17:42:38	39	343	-119.7	3.744	3.731	35	30	0.013	5	1	0	0.4
2022-10-03 17:42:58	39	343	-120.1	3.746	3.733	35	30	0.013	5	0	0	0.2
2022-10-03 17:43:18	39	343	-120.3	3.749	3.735	35	30	0.014	5	0	-1	0.1
2022-10-03 17:43:38	40	344	-120.2	3.751	3.737	35	30	0.014	5	1	0	0.3
2022-10-03 17:43:58	40	344	-119.9	3.753	3.74	35	30	0.013	5	0	-1	0.3
2022-10-03 17:44:18	41	344	-120.2	3.755	3.742	35	30	0.013	5	1	0	0
2022-10-03 17:44:38	41	344	-120.2	3.759	3.745	35	30	0.014	5	0	-1	0
2022-10-03 17:44:58	42	345	-120.2	3.761	3.747	35	30	0.014	5	1	0	0.1
2022-10-03 17:45:18	42	345	-120.1	3.764	3.75	35	30	0.014	5	0	0	0.3
2022-10-03 17:45:38	42	345	-119.8	3.766	3.752	35	30	0.014	5	0	-1	0.3
2022-10-03 17:45:58	43	345	-120.1	3.769	3.755	35	30	0.014	5	1	0	0.1
2022-10-03 17:46:18	43	345	-120.2	3.771	3.757	35	30	0.014	5	0	-1	0
2022-10-03 17:46:38	44	346	-120.2	3.774	3.759	35	30	0.015	5	1	0	0.1
2022-10-03 17:46:58	44	346	-120.3	3.777	3.762	35	30	0.015	5	0	-1	0.3
2022-10-03 17:47:18	45	346	-120.6	3.78	3.766	35	30	0.014	5	1	0	0.3
2022-10-03 17:47:38	45	346	-120.3	3.783	3.768	35	30	0.015	5	0	0	0.4
2022-10-03 17:47:58	45	347	-119.9	3.786	3.77	35	30	0.016	5	0	-1	0.2
2022-10-03 17:48:18	46	347	-120.1	3.789	3.774	35	30	0.015	5	1	0	0
2022-10-03 17:48:38	46	347	-120.1	3.791	3.777	35	30	0.014	5	0	-1	0.1
2022-10-03 17:48:58	47	347	-120.2	3.795	3.779	35	30	0.016	5	1	0	0.1
2022-10-03 17:49:18	47	348	-120.1	3.798	3.782	35	30	0.016	5	0	-1	0.1
2022-10-03 17:49:38	48	348	-120.2	3.8	3.785	35	30	0.015	5	1	0	0.2
2022-10-03 17:49:58	48	348	-120.4	3.804	3.788	35	30	0.016	5	0	0	0.5
2022-10-03 17:50:18	48	349	-119.9	3.807	3.79	35	30	0.017	5	0	-1	0.3
2022-10-03 17:50:38	49	349	-120.2	3.81	3.793	35	30	0.017	5	1	0	0.1
2022-10-03 17:50:58	49	349	-120.3	3.813	3.796	35	30	0.017	5	0	-1	0
2022-10-03 17:51:18	50	349	-120.3	3.816	3.799	35	30	0.017	5	1	0	0.1
2022-10-03 17:51:38	50	350	-120.2	3.82	3.803	35	30	0.017	5	0	-1	0.3
2022-10-03 17:51:58	51	350	-119.9	3.823	3.805	35	30	0.018	5	1	0	0.4
2022-10-03 17:52:18	51	350	-120.3	3.825	3.809	35	30	0.016	5	0	-1	0
2022-10-03 17:52:38	52	351	-120.3	3.829	3.811	35	30	0.018	5	1	0	0.1
2022-10-03 17:52:58	52	351	-120.2	3.833	3.815	35	30	0.018	5	0	0	0
2022-10-03 17:53:18	52	351	-120.2	3.837	3.817	35	30	0.02	5	0	-1	0.1
2022-10-03 17:53:38	53	352	-120.3	3.841	3.823	35	30	0.018	5	1	0	0.2
2022-10-03 17:53:58	53	352	-120.1	3.843	3.826	35	30	0.017	5	0	-1	0.3
2022-10-03 17:54:18	54	352	-120.4	3.847	3.829	35	30	0.018	5	1	0	0
2022-10-03 17:54:38	54	353	-120.4	3.851	3.833	35	30	0.018	5	0	-1	1.8
2022-10-03 17:54:58	55	353	-122.2	3.855	3.837	35	30	0.018	5	1	0	0.2
2022-10-03 17:55:18	55	353	-122.4	3.86	3.842	35	30	0.018	5	0	-1	0.2
2022-10-03 17:55:38	56	354	-122.2	3.864	3.844	35	30	0.02	5	1	0	0.2
2022-10-03 17:55:58	56	354	-122.4	3.868	3.849	35	30	0.019	5	0	-1	2
2022-10-03 17:56:18	57	354	-120.4	3.871	3.851	35	30	0.02	5	1	0	2
2022-10-03 17:56:38	57	355	-122.4	3.876	3.856	35	30	0.02	5	0	0	2.6
2022-10-03 17:56:58	57	355	-119.8	3.879	3.859	35	30	0.02	5	0	-1	2.3
2022-10-03 17:57:18	58	355	-122.1	3.883	3.864	35	30	0.019	5	1	0	0.5
2022-10-03 17:57:38	58	356	-122.6	3.888	3.868	35	30	0.02	5	0	-1	2.3
2022-10-03 17:57:58	59	356	-120.3	3.892	3.872	35	30	0.02	5	1	0	1.3
2022-10-03 17:58:18	59	357	-119	3.896	3.875	35	30	0.021	5	0	-1	1.1
2022-10-03 17:58:38	60	357	-120.1	3.9	3.88	35	30	0.02	5	1	0	2
2022-10-03 17:58:58	60	357	-122.1	3.905	3.885	35	30	0.02	5	0	0	1.9
2022-10-03 17:59:18	60	358	-120.2	3.908	3.889	35	30	0.019	5	0	-1	2.3
2022-10-03 17:59:38	61	358	-122.5	3.914	3.894	35	30	0.02	5	1	0	2.6
2022-10-03 17:59:58	61	359	-119.9	3.917	3.897	35	30	0.02	5	0	-1	2.5
2022-10-03 18:00:18	62	359	-122.4	3.923	3.902	35	30	0.021	5	1	0	2.3
2022-10-03 18:00:38	62	359	-120.1	3.926	3.905	35	30	0.021	5	0	-1	2.3
2022-10-03 18:00:58	63	360	-122.4	3.932	3.91	35	30	0.022	5	1	0	1.3
2022-10-03 18:01:18	63	360	-121.1	3.937	3.916	35	30	0.021	5	0	-1	2.1
2022-10-03 18:01:38	64	361	-119	3.941	3.92	35	30	0.021	5	1	0	0.1
2022-10-03 18:01:58	64	361	-118.9	3.945	3.923	35	30	0.022	5	0	0	0.4
2022-10-03 18:02:18	64	362	-119.3	3.949	3.928	35	30	0.021	5	0	-1	0.3
2022-10-03 18:02:38	65	362	-119	3.954	3.933	35	30	0.021	5	1	0	0.2
2022-10-03 18:02:58	65	362	-119.2	3.958	3.937	35	30	0.021	5	0	-1	0.1
2022-10-03 18:03:18	66	363	-119.3	3.962	3.943	35	31	0.019	4	1	0	0.1
2022-10-03 18:03:38	66	363	-119.2	3.968	3.947	35	30	0.021	5	0	-1	0.2
2022-10-03 18:03:58	67	364	-119.4	3.973	3.951	35	30	0.022	5	1	22	102.5
2022-10-04 06:44:18	45	337	-16.9	3.68	3.672	31	29	0.008	2	-22	0	0.3
2022-10-04 06:44:38	45	337	-17.2	3.682	3.673	31	29	0.009	2	0	0	0.2
2022-10-04 06:44:58	45	337	-17.4	3.683	3.675	31	29	0.008	2	0	0	0
2022-10-04 06:45:18	45	337	-17.4	3.684	3.676	31	29	0.008	2	0	0	0
2022-10-04 06:45:38	45	337	-17.4	3.684	3.677	31	29	0.007	2	0	0	69.9
2022-10-04 06:45:58	45	340	-87.3	3.714	3.703	31	29	0.011	2	0	-1	0.3
2022-10-04 06:46:18	46	341	-87	3.722	3.712	31	30	0.01	1	1	0	0
2022-10-04 06:46:38	46	341	-87	3.727	3.715	31	30	0.012	1	0	0	0.2
2022-10-04 06:46:58	46	342	-86.8	3.729	3.719	31	30	0.01	1	0	0	0.1
2022-10-04 06:47:18	46	342	-86.7	3.733	3.722	31	30	0.011	1	0	0	0.2
2022-10-04 06:47:38	46	342	-86.5	3.734	3.723	31	30	0.011	1	0	0	0.1
2022-10-04 06:47:58	46	342	-86.4	3.737	3.726	31	30	0.011	1	0	-1	0.3
2022-10-04 06:48:18	47	343	-86.7	3.74	3.728	31	30	0.012	1	1	0	0.2
2022-10-04 06:48:38	47	343	-86.5	3.741	3.73	31	30	0.011	1	0	0	0.3
2022-10-04 06:48:58	47	343	-86.8	3.743	3.732	31	30	0.011	1	0	0	0.3
2022-10-04 06:49:18	47	343	-86.5	3.746	3.735	31	30	0.011	1	0	0	0
2022-10-04 06:49:38	47	343	-86.5	3.748	3.736	31	30	0.012	1	0	-1	0.1
2022-10-04 06:49:58	48	344	-86.4	3.75	3.738	31	30	0.012	1	1	0	0.3
2022-10-04 06:50:18	48	344	-86.7	3.753	3.74	31	30	0.013	1	0	0	0.4
2022-10-04 06:50:38	48	344	-86.3	3.754	3.742	31	30	0.012	1	0	-1	0.2
2022-10-04 06:50:58	49	344	-86.5	3.756	3.745	31	30	0.011	1	1	0	0.1
2022-10-04 06:51:18	49	344	-86.4	3.759	3.747	32	30	0.012	2	0	0	0.5
2022-10-04 06:51:38	49	345	-85.9	3.762	3.748	32	30	0.014	2	0	0	0
2022-10-04 06:51:58	49	345	-85.9	3.764	3.751	32	31	0.013	1	0	-1	0
2022-10-04 06:52:18	50	345	-85.9	3.767	3.753	32	31	0.014	1	1	0	0.1
2022-10-04 06:52:38	50	345	-86	3.769	3.754	32	31	0.015	1	0	0	0.4
2022-10-04 06:52:58	50	345	-85.6	3.771	3.757	32	31	0.014	1	0	-1	0.5
2022-10-04 06:53:18	51	346	-86.1	3.773	3.759	32	31	0.014	1	1	0	0.2
2022-10-04 06:53:38	51	346	-85.9	3.775	3.762	32	31	0.013	1	0	0	0.5
2022-10-04 06:53:58	51	346	-85.4	3.778	3.765	32	31	0.013	1	0	0	1.8
2022-10-04 06:54:18	51	346	-83.6	3.782	3.766	32	31	0.016	1	0	-1	1.7
2022-10-04 06:54:38	52	346	-81.9	3.783	3.768	32	31	0.015	1	1	0	0.1
2022-10-04 06:54:58	52	347	-81.8	3.785	3.77	32	31	0.015	1	0	0	0.2
2022-10-04 06:55:18	52	347	-82	3.787	3.771	32	31	0.016	1	0	0	0.2
2022-10-04 06:55:38	52	347	-81.8	3.791	3.774	32	31	0.017	1	0	-1	0.2
2022-10-04 06:55:58	53	347	-82	3.792	3.776	32	31	0.016	1	1	0	0.2
2022-10-04 06:56:18	53	347	-81.8	3.795	3.78	32	31	0.015	1	0	0	0.1
2022-10-04 06:56:38	53	348	-81.9	3.798	3.782	32	31	0.016	1	0	-1	0.2
2022-10-04 06:56:58	54	348	-81.7	3.801	3.785	32	31	0.016	1	1	0	0.2
2022-10-04 06:57:18	54	348	-81.9	3.803	3.787	32	31	0.016	1	0	0	0.2
2022-10-04 06:57:38	54	348	-81.7	3.807	3.79	32	31	0.017	1	0	0	0.2
2022-10-04 06:57:58	54	349	-81.5	3.81	3.793	32	31	0.017	1	0	-1	0.3
2022-10-04 06:58:18	55	349	-81.8	3.812	3.796	32	31	0.016	1	1	0	0.5
2022-10-04 06:58:38	55	349	-81.3	3.815	3.798	32	31	0.017	1	0	0	0
2022-10-04 06:58:58	55	350	-81.3	3.819	3.802	32	31	0.017	1	0	0	1.1
2022-10-04 06:59:18	55	350	-82.4	3.823	3.806	32	31	0.017	1	0	-1	0.1
2022-10-04 06:59:38	56	350	-82.3	3.825	3.807	32	31	0.018	1	1	0	0.4
2022-10-04 06:59:58	56	351	-81.9	3.828	3.81	32	31	0.018	1	0	0	0.3
2022-10-04 07:00:18	56	351	-82.2	3.832	3.814	32	31	0.018	1	0	0	0.2
2022-10-04 07:00:38	56	351	-82	3.835	3.816	32	31	0.019	1	0	-1	0.1
2022-10-04 07:00:58	57	351	-81.9	3.839	3.82	32	31	0.019	1	1	0	0.3
2022-10-04 07:01:18	57	352	-82.2	3.842	3.823	32	30	0.019	2	0	0	0.2
2022-10-04 07:01:38	57	352	-82	3.845	3.827	32	30	0.018	2	0	-1	0.1
2022-10-04 07:01:58	58	352	-81.9	3.848	3.829	32	30	0.019	2	1	0	0.1
2022-10-04 07:02:18	58	353	-82	3.85	3.832	32	30	0.018	2	0	0	0.6
2022-10-04 07:02:38	58	353	-81.4	3.855	3.836	32	30	0.019	2	0	0	0.1
2022-10-04 07:02:58	58	353	-81.5	3.858	3.839	32	30	0.019	2	0	-1	0.2
2022-10-04 07:03:18	59	353	-81.7	3.86	3.842	32	30	0.018	2	1	0	0
2022-10-04 07:03:38	59	354	-81.7	3.864	3.845	32	30	0.019	2	0	0	0
2022-10-04 07:03:58	59	354	-81.7	3.868	3.848	32	30	0.02	2	0	0	0
2022-10-04 07:04:18	59	354	-81.7	3.871	3.851	32	30	0.02	2	0	-1	0.2
2022-10-04 07:04:38	60	355	-81.5	3.874	3.855	32	30	0.019	2	1	0	0.2
2022-10-04 07:04:58	60	355	-81.3	3.876	3.858	32	30	0.018	2	0	0	0
2022-10-04 07:05:18	60	355	-81.3	3.88	3.861	32	30	0.019	2	0	-1	0.4
2022-10-04 07:05:38	61	355	-80.9	3.884	3.865	32	29	0.019	3	1	0	0.6
2022-10-04 07:05:58	61	356	-81.5	3.886	3.867	32	29	0.019	3	0	0	0.5
2022-10-04 07:06:18	61	356	-81	3.889	3.871	32	29	0.018	3	0	0	0.3
2022-10-04 07:06:38	61	356	-81.3	3.893	3.874	32	29	0.019	3	0	-1	0.3
2022-10-04 07:06:58	62	357	-81	3.896	3.878	31	29	0.018	2	1	0	0.3
2022-10-04 07:07:18	62	357	-81.3	3.899	3.881	31	29	0.018	2	0	0	0.3
2022-10-04 07:07:38	62	357	-81	3.902	3.883	31	29	0.019	2	0	-1	0.3
2022-10-04 07:07:58	63	358	-81.3	3.905	3.887	31	29	0.018	2	1	0	0.4
2022-10-04 07:08:18	63	358	-80.9	3.908	3.89	31	29	0.018	2	0	0	0.1
2022-10-04 07:08:38	63	358	-80.8	3.912	3.894	31	29	0.018	2	0	0	0.1
2022-10-04 07:08:58	63	358	-80.9	3.915	3.896	31	29	0.019	2	0	-1	0.1
2022-10-04 07:09:18	64	359	-81	3.918	3.899	31	29	0.019	2	1	0	0.2
2022-10-04 07:09:38	64	359	-80.8	3.921	3.901	31	29	0.02	2	0	0	41.6
2022-10-04 07:09:58	64	357	-39.2	3.907	3.89	31	29	0.017	2	0	0	41.3
2022-10-04 07:10:18	64	359	-80.5	3.922	3.903	31	29	0.019	2	0	-1	0.1
2022-10-04 07:10:38	65	360	-80.4	3.927	3.909	31	28	0.018	3	1	0	0.5
2022-10-04 07:10:58	65	360	-80.9	3.932	3.913	31	28	0.019	3	0	0	41.7
2022-10-04 07:11:18	65	358	-39.2	3.916	3.898	31	28	0.018	3	0	0	41.2
2022-10-04 07:11:38	65	360	-80.4	3.935	3.916	31	28	0.019	3	0	-1	0.1
2022-10-04 07:11:58	66	360	-80.5	3.939	3.92	31	28	0.019	3	1	0	0.4
2022-10-04 07:12:18	66	361	-80.9	3.943	3.924	31	28	0.019	3	0	0	0.5
2022-10-04 07:12:38	66	361	-80.4	3.947	3.928	31	28	0.019	3	0	0	0.1
2022-10-04 07:12:58	66	362	-80.3	3.95	3.931	31	28	0.019	3	0	-1	0.2
2022-10-04 07:13:18	67	362	-80.5	3.953	3.935	31	28	0.018	3	1	0	0
2022-10-04 07:13:38	67	362	-80.5	3.957	3.937	30	28	0.02	2	0	0	0.1
2022-10-04 07:13:58	67	363	-80.6	3.96	3.942	30	28	0.018	2	0	-1	0.2
2022-10-04 07:14:18	68	363	-80.4	3.963	3.944	30	28	0.019	2	1	0	0.1
2022-10-04 07:14:38	68	363	-80.3	3.966	3.948	30	28	0.018	2	0	0	0.3
2022-10-04 07:14:58	68	363	-80	3.97	3.95	30	28	0.02	2	0	0	0.3
2022-10-04 07:15:18	68	364	-80.3	3.973	3.954	30	28	0.019	2	0	-1	0
2022-10-04 07:15:38	69	364	-80.3	3.975	3.956	30	27	0.019	3	1	0	0.2
2022-10-04 07:15:58	69	364	-80.1	3.978	3.959	30	27	0.019	3	0	0	0.1
2022-10-04 07:16:18	69	365	-80	3.982	3.963	30	27	0.019	3	0	-1	0.3
2022-10-04 07:16:38	70	365	-79.7	3.985	3.966	30	27	0.019	3	1	0	0.2
2022-10-04 07:16:58	70	365	-79.9	3.988	3.969	30	27	0.019	3	0	0	0
2022-10-04 07:17:18	70	365	-79.9	3.991	3.972	30	27	0.019	3	0	0	0.3
2022-10-04 07:17:38	70	366	-79.6	3.994	3.975	30	27	0.019	3	0	-1	0.1
2022-10-04 07:17:58	71	366	-79.7	3.998	3.978	30	27	0.02	3	1	0	0
2022-10-04 07:18:18	71	366	-79.7	4	3.983	30	27	0.017	3	0	0	0
2022-10-04 07:18:38	71	366	-79.7	4.003	3.985	30	27	0.018	3	0	-1	39.6
2022-10-04 07:18:58	72	369	-119.3	4.027	4.006	30	27	0.021	3	1	0	0.1
2022-10-04 07:19:18	72	369	-119.4	4.035	4.014	30	27	0.021	3	0	0	0.1
2022-10-04 07:19:38	72	370	-119.3	4.041	4.02	30	27	0.021	3	0	-1	0.1
2022-10-04 07:19:58	73	371	-119.2	4.046	4.026	30	27	0.02	3	1	0	0.2
2022-10-04 07:20:18	73	371	-119	4.052	4.031	30	27	0.021	3	0	-1	0.2
2022-10-04 07:20:38	74	372	-118.8	4.057	4.035	30	27	0.022	3	1	0	0.3
2022-10-04 07:20:58	74	372	-118.5	4.062	4.041	30	27	0.021	3	0	-1	0
2022-10-04 07:21:18	75	372	-118.5	4.067	4.047	30	27	0.02	3	1	0	0.4
2022-10-04 07:21:38	75	373	-118.1	4.073	4.051	30	27	0.022	3	0	0	0.2
2022-10-04 07:21:58	75	373	-118.3	4.076	4.054	30	27	0.022	3	0	-1	32.3
2022-10-04 07:22:18	76	372	-86	4.064	4.045	30	27	0.019	3	1	0	0
2022-10-04 07:22:38	76	372	-86	4.065	4.046	30	27	0.019	3	0	0	0
2022-10-04 07:22:58	76	372	-86	4.068	4.047	30	27	0.021	3	0	-1	0
2022-10-04 07:23:18	77	373	-86	4.07	4.052	30	27	0.018	3	1	0	1
2022-10-04 07:23:38	77	373	-87	4.074	4.054	30	27	0.02	3	0	0	0
2022-10-04 07:23:58	77	373	-87	4.077	4.057	29	27	0.02	2	0	-1	0.3
2022-10-04 07:24:18	78	374	-87.3	4.081	4.062	29	27	0.019	2	1	0	0.3
2022-10-04 07:24:38	78	374	-87	4.084	4.064	29	26	0.02	3	0	0	0
2022-10-04 07:24:58	78	374	-87	4.088	4.068	29	26	0.02	3	0	-1	0
2022-10-04 07:25:18	79	375	-87	4.092	4.072	29	26	0.02	3	1	0	0.1
2022-10-04 07:25:38	79	375	-86.9	4.096	4.076	29	26	0.02	3	0	0	0.3
2022-10-04 07:25:58	79	375	-87.2	4.099	4.079	29	26	0.02	3	0	-1	0.2
2022-10-04 07:26:18	80	376	-87	4.103	4.082	29	26	0.021	3	1	0	0.1
2022-10-04 07:26:38	80	376	-86.9	4.108	4.087	29	26	0.021	3	0	0	0
2022-10-04 07:26:58	80	376	-86.9	4.11	4.09	29	26	0.02	3	0	-1	0.1
2022-10-04 07:27:18	81	377	-87	4.114	4.094	29	26	0.02	3	1	0	0.2
2022-10-04 07:27:38	81	377	-87.2	4.118	4.097	29	26	0.021	3	0	0	0.2
2022-10-04 07:27:58	81	377	-87	4.121	4.102	29	26	0.019	3	0	-1	0.1
2022-10-04 07:28:18	82	378	-86.9	4.124	4.104	29	27	0.02	2	1	0	0.1
2022-10-04 07:28:38	82	378	-87	4.129	4.108	29	27	0.021	2	0	0	0
2022-10-04 07:28:58	82	378	-87	4.131	4.112	29	27	0.019	2	0	0	0.3
2022-10-04 07:29:18	82	379	-87.3	4.137	4.116	29	27	0.021	2	0	-1	0.4
2022-10-04 07:29:38	83	379	-86.9	4.139	4.119	29	27	0.02	2	1	0	0.1
2022-10-04 07:29:58	83	379	-87	4.143	4.122	29	27	0.021	2	0	0	0.1
2022-10-04 07:30:18	83	380	-86.9	4.147	4.126	29	27	0.021	2	0	-1	0.1
2022-10-04 07:30:38	84	380	-87	4.15	4.13	29	27	0.02	2	1	0	0.2
2022-10-04 07:30:58	84	380	-86.8	4.154	4.134	29	27	0.02	2	0	0	0.2
2022-10-04 07:31:18	84	381	-87	4.158	4.137	29	27	0.021	2	0	-1	0
2022-10-04 07:31:38	85	381	-87	4.162	4.141	29	27	0.021	2	1	0	0
2022-10-04 07:31:58	85	381	-87	4.165	4.145	29	27	0.02	2	0	0	0.1
2022-10-04 07:32:18	85	382	-86.9	4.169	4.149	29	27	0.02	2	0	-1	0.3
2022-10-04 07:32:38	86	382	-87.2	4.172	4.152	29	27	0.02	2	1	0	0
2022-10-04 07:32:58	86	382	-87.2	4.175	4.156	29	27	0.019	2	0	0	0.2
2022-10-04 07:33:18	86	383	-87	4.179	4.159	29	27	0.02	2	0	-1	0.1
2022-10-04 07:33:38	87	383	-86.9	4.183	4.163	29	27	0.02	2	1	0	0.1
2022-10-04 07:33:58	87	383	-87	4.187	4.167	29	27	0.02	2	0	0	25.7
2022-10-04 07:34:18	87	382	-61.3	4.175	4.157	29	27	0.018	2	0	0	3.8
2022-10-04 07:34:38	87	382	-57.5	4.174	4.156	29	27	0.018	2	0	-1	0
2022-10-04 07:34:58	88	382	-57.5	4.175	4.157	29	27	0.018	2	1	0	0
2022-10-04 07:35:18	88	382	-57.5	4.177	4.157	29	27	0.02	2	0	0	0.2
2022-10-04 07:35:38	88	382	-57.3	4.178	4.159	29	27	0.019	2	0	0	0
2022-10-04 07:35:58	88	383	-57.3	4.179	4.161	29	27	0.018	2	0	-1	0.2
2022-10-04 07:36:18	89	383	-57.5	4.182	4.162	29	27	0.02	2	1	0	0.2
2022-10-04 07:36:38	89	383	-57.3	4.183	4.167	29	27	0.016	2	0	0	0.1
2022-10-04 07:36:58	89	383	-57.2	4.186	4.166	29	28	0.02	1	0	0	0.3
2022-10-04 07:37:18	89	383	-57.5	4.188	4.169	29	28	0.019	1	0	0	0.2
2022-10-04 07:37:38	89	384	-57.3	4.19	4.172	29	28	0.018	1	0	-1	0
2022-10-04 07:37:58	90	384	-57.3	4.192	4.173	29	28	0.019	1	1	0	0
2022-10-04 07:38:18	90	384	-57.3	4.195	4.176	29	28	0.019	1	0	0	0
2022-10-04 07:38:38	90	384	-57.3	4.197	4.178	29	28	0.019	1	0	0	0
2022-10-04 07:38:58	90	384	-57.3	4.199	4.181	29	28	0.018	1	0	0	0
2022-10-04 07:39:18	90	385	-57.3	4.201	4.184	30	28	0.017	2	0	-1	0
2022-10-04 07:39:38	91	385	-57.3	4.204	4.186	30	28	0.018	2	1	0	0
2022-10-04 07:39:58	91	385	-57.3	4.206	4.187	30	28	0.019	2	0	0	0
2022-10-04 07:40:18	91	385	-57.3	4.207	4.19	30	28	0.017	2	0	0	31.8
2022-10-04 07:40:38	91	384	-25.5	4.194	4.178	30	28	0.016	2	0	0	0.1
2022-10-04 07:40:58	91	384	-25.6	4.191	4.174	30	28	0.017	2	0	0	0.1
2022-10-04 07:41:18	91	384	-25.7	4.19	4.173	30	28	0.017	2	0	-1	0.1
2022-10-04 07:41:38	92	384	-25.6	4.191	4.174	29	28	0.017	1	1	0	0.1
2022-10-04 07:41:58	92	384	-25.5	4.19	4.173	29	28	0.017	1	0	0	0.1
2022-10-04 07:42:18	92	384	-25.6	4.191	4.174	29	28	0.017	1	0	0	0
2022-10-04 07:42:38	92	384	-25.6	4.192	4.175	29	28	0.017	1	0	0	0.1
2022-10-04 07:42:58	92	384	-25.5	4.192	4.175	29	28	0.017	1	0	0	0
2022-10-04 07:43:18	92	384	-25.5	4.193	4.176	29	28	0.017	1	0	0	0
2022-10-04 07:43:38	92	384	-25.5	4.193	4.176	29	28	0.017	1	0	0	0
2022-10-04 07:43:58	92	384	-25.5	4.194	4.177	29	28	0.017	1	0	-1	0
2022-10-04 07:44:18	93	384	-25.5	4.195	4.179	29	28	0.016	1	1	0	0.1
2022-10-04 07:44:38	93	384	-25.6	4.195	4.18	30	28	0.015	2	0	0	0.1
2022-10-04 07:44:58	93	384	-25.5	4.196	4.179	29	28	0.017	1	0	0	0
2022-10-04 07:45:18	93	384	-25.5	4.197	4.181	29	28	0.016	1	0	0	0
2022-10-04 07:45:38	93	384	-25.5	4.198	4.181	29	28	0.017	1	0	0	0
2022-10-04 07:45:58	93	384	-25.5	4.199	4.182	29	28	0.017	1	0	0	0.1
2022-10-04 07:46:18	93	384	-25.6	4.199	4.182	30	28	0.017	2	0	0	0.1
2022-10-04 07:46:38	93	384	-25.5	4.201	4.184	29	28	0.017	1	0	-1	0.1
2022-10-04 07:46:58	94	385	-25.6	4.202	4.186	30	28	0.016	2	1	0	0.1
2022-10-04 07:47:18	94	385	-25.5	4.202	4.187	30	28	0.015	2	0	0	0.1
2022-10-04 07:47:38	94	385	-25.6	4.203	4.187	30	28	0.016	2	0	0	0
2022-10-04 07:47:58	94	385	-25.6	4.204	4.188	30	28	0.016	2	0	0	0.1
2022-10-04 07:48:18	94	385	-25.5	4.205	4.188	30	28	0.017	2	0	0	0.1
2022-10-04 07:48:38	94	385	-25.6	4.206	4.189	30	28	0.017	2	0	54	10.1
2022-10-05 00:01:08	40	335	-15.5	3.665	3.658	35	31	0.007	4	-54	0	1.7
2022-10-05 00:01:28	40	336	-13.8	3.665	3.659	35	31	0.006	4	0	-1	0.2
2022-10-05 00:01:48	41	336	-13.6	3.666	3.659	35	31	0.007	4	1	0	0
2022-10-05 00:02:08	41	336	-13.6	3.666	3.66	35	31	0.006	4	0	0	0
2022-10-05 00:02:28	41	336	-13.6	3.667	3.66	35	31	0.007	4	0	0	52.2
2022-10-05 00:02:48	41	338	-65.8	3.685	3.676	35	31	0.009	4	0	0	69.5
2022-10-05 00:03:08	41	341	-135.3	3.725	3.712	35	31	0.013	4	0	0	17.4
2022-10-05 00:03:28	41	341	-117.9	3.725	3.713	35	31	0.012	4	0	-1	0.2
2022-10-05 00:03:48	42	342	-118.1	3.729	3.718	35	31	0.011	4	1	0	0.2
2022-10-05 00:04:08	42	342	-118.3	3.733	3.72	35	31	0.013	4	0	0	0.1
2022-10-05 00:04:28	42	342	-118.4	3.736	3.724	35	32	0.012	3	0	-1	0.5
2022-10-05 00:04:48	43	343	-117.9	3.739	3.726	35	32	0.013	3	1	0	0.8
2022-10-05 00:05:08	43	343	-118.7	3.742	3.729	35	32	0.013	3	0	-1	0.6
2022-10-05 00:05:28	44	343	-118.1	3.745	3.731	35	32	0.014	3	1	0	0.4
2022-10-05 00:05:48	44	343	-118.5	3.749	3.732	36	32	0.017	4	0	0	0.1
2022-10-05 00:06:08	44	344	-118.4	3.75	3.737	36	32	0.013	4	0	-1	0
2022-10-05 00:06:28	45	344	-118.4	3.754	3.74	36	32	0.014	4	1	0	0
2022-10-05 00:06:48	45	344	-118.4	3.757	3.742	35	32	0.015	3	0	-1	0
2022-10-05 00:07:08	46	344	-118.4	3.76	3.745	35	32	0.015	3	1	0	0
2022-10-05 00:07:28	46	345	-118.4	3.763	3.749	35	32	0.014	3	0	0	0.3
2022-10-05 00:07:48	46	345	-118.7	3.766	3.752	35	32	0.014	3	0	-1	0.4
2022-10-05 00:08:08	47	345	-118.3	3.769	3.754	35	32	0.015	3	1	0	0.9
2022-10-05 00:08:28	47	346	-119.2	3.773	3.757	35	32	0.016	3	0	-1	0.5
2022-10-05 00:08:48	48	346	-119.7	3.777	3.76	35	31	0.017	4	1	0	0.3
2022-10-05 00:09:08	48	346	-119.4	3.779	3.763	35	31	0.016	4	0	0	0
2022-10-05 00:09:28	48	346	-119.4	3.784	3.768	35	31	0.016	4	0	-1	0.5
2022-10-05 00:09:48	49	347	-119.9	3.787	3.771	35	31	0.016	4	1	0	0.2
2022-10-05 00:10:08	49	347	-119.7	3.79	3.775	35	31	0.015	4	0	-1	0.3
2022-10-05 00:10:28	50	347	-119.4	3.794	3.778	35	31	0.016	4	1	0	0
2022-10-05 00:10:48	50	348	-119.4	3.798	3.781	35	31	0.017	4	0	0	0
2022-10-05 00:11:08	50	348	-119.4	3.803	3.784	35	31	0.019	4	0	-1	0.4
2022-10-05 00:11:28	51	348	-119.8	3.805	3.788	35	31	0.017	4	1	0	0.5
2022-10-05 00:11:48	51	349	-119.3	3.809	3.791	35	31	0.018	4	0	-1	0.1
2022-10-05 00:12:08	52	349	-119.2	3.812	3.796	35	31	0.016	4	1	0	0.6
2022-10-05 00:12:28	52	349	-119.8	3.817	3.799	35	31	0.018	4	0	0	0.2
2022-10-05 00:12:48	52	350	-119.6	3.821	3.802	35	31	0.019	4	0	-1	0.2
2022-10-05 00:13:08	53	350	-119.4	3.826	3.805	35	31	0.021	4	1	0	0.5
2022-10-05 00:13:28	53	351	-119.9	3.828	3.81	35	31	0.018	4	0	-1	0.5
2022-10-05 00:13:48	54	351	-119.4	3.833	3.813	35	31	0.02	4	1	0	0.1
2022-10-05 00:14:08	54	351	-119.3	3.837	3.818	35	31	0.019	4	0	-1	0.5
2022-10-05 00:14:28	55	352	-119.8	3.841	3.821	35	31	0.02	4	1	0	0
2022-10-05 00:14:48	55	352	-119.8	3.844	3.826	35	31	0.018	4	0	0	0.4
2022-10-05 00:15:08	55	352	-119.4	3.848	3.831	35	31	0.017	4	0	-1	0.1
2022-10-05 00:15:28	56	353	-119.3	3.854	3.834	35	31	0.02	4	1	0	0.3
2022-10-05 00:15:48	56	353	-119.6	3.856	3.837	35	31	0.019	4	0	-1	0.3
2022-10-05 00:16:08	57	353	-119.9	3.862	3.842	35	31	0.02	4	1	0	0.1
2022-10-05 00:16:28	57	354	-119.8	3.865	3.846	35	31	0.019	4	0	0	0.5
2022-10-05 00:16:48	57	354	-119.3	3.87	3.849	35	31	0.021	4	0	-1	0.3
2022-10-05 00:17:08	58	354	-119.6	3.874	3.854	35	31	0.02	4	1	0	0.3
2022-10-05 00:17:28	58	355	-119.9	3.878	3.857	35	31	0.021	4	0	-1	0.2
2022-10-05 00:17:48	59	355	-119.7	3.882	3.862	35	31	0.02	4	1	0	0.4
2022-10-05 00:18:08	59	356	-119.3	3.888	3.865	35	31	0.023	4	0	0	0.1
2022-10-05 00:18:28	59	356	-119.4	3.89	3.871	35	31	0.019	4	0	-1	0.3
2022-10-05 00:18:48	60	357	-119.7	3.895	3.874	35	31	0.021	4	1	0	0.4
2022-10-05 00:19:08	60	357	-119.3	3.899	3.879	35	31	0.02	4	0	-1	0.5
2022-10-05 00:19:28	61	357	-119.8	3.903	3.883	35	31	0.02	4	1	0	0.2
2022-10-05 00:19:48	61	358	-119.6	3.908	3.888	35	31	0.02	4	0	0	0.3
2022-10-05 00:20:08	61	358	-119.9	3.913	3.892	35	31	0.021	4	0	-1	0.2
2022-10-05 00:20:28	62	359	-119.7	3.918	3.897	35	31	0.021	4	1	0	0.4
2022-10-05 00:20:48	62	359	-120.1	3.923	3.9	35	31	0.023	4	0	-1	0.4
2022-10-05 00:21:08	63	359	-119.7	3.926	3.905	35	31	0.021	4	1	0	0.4
2022-10-05 00:21:28	63	360	-120.1	3.931	3.91	35	31	0.021	4	0	-1	0.4
2022-10-05 00:21:48	64	360	-119.7	3.936	3.915	35	31	0.021	4	1	0	1.3
2022-10-05 00:22:08	64	361	-118.4	3.941	3.918	35	31	0.023	4	0	0	1.5
2022-10-05 00:22:28	64	361	-119.9	3.945	3.924	35	31	0.021	4	0	-1	1.6
2022-10-05 00:22:48	65	362	-118.3	3.949	3.928	35	31	0.021	4	1	0	0.1
2022-10-05 00:23:08	65	362	-118.4	3.953	3.933	35	31	0.02	4	0	-1	0.4
2022-10-05 00:23:28	66	362	-118.8	3.959	3.937	35	30	0.022	5	1	0	0.4
2022-10-05 00:23:48	66	363	-118.4	3.963	3.943	35	30	0.02	5	0	0	0.4
2022-10-05 00:24:08	66	363	-118.8	3.969	3.946	35	30	0.023	5	0	-1	0.1
2022-10-05 00:24:28	67	364	-118.7	3.973	3.951	35	30	0.022	5	1	0	0.3
2022-10-05 00:24:48	67	364	-118.4	3.978	3.956	35	30	0.022	5	0	-1	0.3
2022-10-05 00:25:08	68	365	-118.1	3.983	3.96	35	30	0.023	5	1	0	0.3
2022-10-05 00:25:28	68	365	-118.4	3.988	3.965	35	30	0.023	5	0	0	0.6
2022-10-05 00:25:48	68	365	-119	3.992	3.971	35	30	0.021	5	0	-1	0.8
2022-10-05 00:26:08	69	366	-119.8	3.997	3.975	35	30	0.022	5	1	0	0.2
2022-10-05 00:26:28	69	366	-119.6	4.002	3.98	35	30	0.022	5	0	-1	0.3
2022-10-05 00:26:48	70	367	-119.3	4.007	3.986	35	30	0.021	5	1	0	0.6
2022-10-05 00:27:08	70	367	-119.9	4.011	3.99	35	30	0.021	5	0	-1	0.2
2022-10-05 00:27:28	71	368	-120.1	4.016	3.994	34	30	0.022	4	1	0	0.5
2022-10-05 00:27:48	71	368	-119.6	4.022	4	34	30	0.022	4	0	0	0.1
2022-10-05 00:28:08	71	369	-119.7	4.026	4.004	34	30	0.022	4	0	-1	0.1
2022-10-05 00:28:28	72	369	-119.6	4.032	4.009	34	30	0.023	4	1	0	0.5
2022-10-05 00:28:48	72	369	-120.1	4.036	4.014	34	30	0.022	4	0	-1	0.7
2022-10-05 00:29:08	73	370	-119.4	4.041	4.019	34	30	0.022	4	1	0	0.2
2022-10-05 00:29:28	73	370	-119.6	4.046	4.023	34	30	0.023	4	0	-1	0
2022-10-05 00:29:48	74	371	-119.6	4.05	4.028	34	30	0.022	4	1	0	0.1
2022-10-05 00:30:08	74	371	-119.7	4.055	4.034	34	30	0.021	4	0	0	0.4
2022-10-05 00:30:28	74	372	-120.1	4.062	4.039	34	30	0.023	4	0	-1	0.4
2022-10-05 00:30:48	75	372	-119.7	4.067	4.043	34	30	0.024	4	1	0	0.4
2022-10-05 00:31:08	75	373	-119.3	4.071	4.048	34	30	0.023	4	0	-1	0.6
2022-10-05 00:31:28	76	373	-119.9	4.076	4.053	34	30	0.023	4	1	0	34.8
2022-10-05 00:31:48	76	372	-85.1	4.065	4.043	34	30	0.022	4	0	0	0.2
2022-10-05 00:32:08	76	372	-84.9	4.064	4.044	34	29	0.02	5	0	-1	0.2
2022-10-05 00:32:28	77	372	-85.1	4.066	4.046	34	29	0.02	5	1	0	0.1
2022-10-05 00:32:48	77	372	-85.2	4.069	4.048	34	29	0.021	5	0	0	0.1
2022-10-05 00:33:08	77	373	-85.1	4.073	4.052	34	29	0.021	5	0	-1	0.3
2022-10-05 00:33:28	78	373	-85.4	4.075	4.056	33	29	0.019	4	1	0	0.7
2022-10-05 00:33:48	78	373	-84.7	4.079	4.058	33	29	0.021	4	0	0	0.8
2022-10-05 00:34:08	78	374	-85.5	4.083	4.063	33	29	0.02	4	0	0	0.4
2022-10-05 00:34:28	78	374	-85.1	4.086	4.065	33	29	0.021	4	0	-1	0.1
2022-10-05 00:34:48	79	374	-85	4.09	4.069	33	29	0.021	4	1	0	0.4
2022-10-05 00:35:08	79	375	-85.4	4.093	4.073	33	29	0.02	4	0	0	0
2022-10-05 00:35:28	79	375	-85.4	4.097	4.077	33	29	0.02	4	0	-1	0.1
2022-10-05 00:35:48	80	375	-85.5	4.1	4.081	33	28	0.019	5	1	0	0.3
2022-10-05 00:36:08	80	376	-85.2	4.104	4.084	33	28	0.02	5	0	0	0.1
2022-10-05 00:36:28	80	376	-85.1	4.109	4.088	33	28	0.021	5	0	-1	0.7
2022-10-05 00:36:48	81	376	-85.8	4.113	4.091	33	28	0.022	5	1	0	0.3
2022-10-05 00:37:08	81	377	-85.5	4.116	4.095	33	28	0.021	5	0	0	0
2022-10-05 00:37:28	81	377	-85.5	4.12	4.098	33	28	0.022	5	0	-1	0
2022-10-05 00:37:48	82	377	-85.5	4.123	4.103	33	28	0.02	5	1	0	0.1
2022-10-05 00:38:08	82	378	-85.4	4.127	4.107	32	28	0.02	4	0	0	0.2
2022-10-05 00:38:28	82	378	-85.2	4.131	4.111	32	28	0.02	4	0	0	0.2
2022-10-05 00:38:48	82	378	-85.4	4.135	4.114	32	28	0.021	4	0	-1	0.1
2022-10-05 00:39:08	83	379	-85.5	4.139	4.118	32	28	0.021	4	1	0	0.3
2022-10-05 00:39:28	83	379	-85.2	4.142	4.121	32	28	0.021	4	0	0	0.6
2022-10-05 00:39:48	83	380	-85.8	4.146	4.125	32	28	0.021	4	0	-1	0
2022-10-05 00:40:08	84	380	-85.8	4.15	4.129	32	28	0.021	4	1	0	0.4
2022-10-05 00:40:28	84	380	-85.4	4.153	4.133	32	28	0.02	4	0	0	0.2
2022-10-05 00:40:48	84	381	-85.6	4.157	4.137	32	28	0.02	4	0	-1	0.4
2022-10-05 00:41:08	85	381	-85.2	4.161	4.14	32	27	0.021	5	1	0	0.1
2022-10-05 00:41:28	85	381	-85.1	4.165	4.144	32	27	0.021	5	0	0	0.4
2022-10-05 00:41:48	85	382	-85.5	4.169	4.148	32	27	0.021	5	0	-1	0.3
2022-10-05 00:42:08	86	382	-85.8	4.173	4.151	32	27	0.022	5	1	0	0.3
2022-10-05 00:42:28	86	382	-85.5	4.177	4.156	32	27	0.021	5	0	0	0
2022-10-05 00:42:48	86	383	-85.5	4.18	4.159	32	27	0.021	5	0	-1	0.3
2022-10-05 00:43:08	87	383	-85.8	4.183	4.162	32	27	0.021	5	1	0	0.4
2022-10-05 00:43:28	87	383	-85.4	4.186	4.167	32	27	0.019	5	0	0	29.5
2022-10-05 00:43:48	87	382	-55.9	4.176	4.156	32	27	0.02	5	0	0	0.2
2022-10-05 00:44:08	87	382	-56.1	4.175	4.155	31	27	0.02	4	0	-1	0
2022-10-05 00:44:28	88	382	-56.1	4.175	4.156	31	27	0.019	4	1	0	0.2
2022-10-05 00:44:48	88	382	-55.9	4.177	4.158	31	27	0.019	4	0	0	0.1
2022-10-05 00:45:08	88	382	-55.8	4.178	4.158	31	27	0.02	4	0	0	0.1
2022-10-05 00:45:28	88	383	-55.9	4.18	4.161	31	27	0.019	4	0	0	0.1
2022-10-05 00:45:48	88	383	-55.8	4.181	4.164	31	27	0.017	4	0	-1	0.4
2022-10-05 00:46:08	89	383	-56.2	4.184	4.165	31	26	0.019	5	1	0	0.3
2022-10-05 00:46:28	89	383	-55.9	4.186	4.167	31	26	0.019	5	0	0	0
2022-10-05 00:46:48	89	383	-55.9	4.188	4.169	31	26	0.019	5	0	0	0.3
2022-10-05 00:47:08	89	383	-55.6	4.191	4.172	31	26	0.019	5	0	0	0.6
2022-10-05 00:47:28	89	384	-56.2	4.193	4.174	31	26	0.019	5	0	-1	0.1
2022-10-05 00:47:48	90	384	-56.1	4.195	4.176	31	26	0.019	5	1	0	0
2022-10-05 00:48:08	90	384	-56.1	4.198	4.178	31	26	0.02	5	0	0	0.2
2022-10-05 00:48:28	90	384	-55.9	4.199	4.181	30	26	0.018	4	0	0	0.4
2022-10-05 00:48:48	90	384	-56.3	4.202	4.184	30	26	0.018	4	0	-1	0.1
2022-10-05 00:49:08	91	385	-56.2	4.205	4.186	30	26	0.019	4	1	0	0.3
2022-10-05 00:49:28	91	385	-55.9	4.206	4.187	30	26	0.019	4	0	0	25.8
2022-10-05 00:49:48	91	385	-30.1	4.209	4.19	30	26	0.019	4	0	0	5.7
2022-10-05 00:50:08	91	384	-24.4	4.192	4.174	30	26	0.018	4	0	0	0
2022-10-05 00:50:28	91	383	-24.4	4.19	4.172	30	26	0.018	4	0	0	0.1
2022-10-05 00:50:48	91	383	-24.3	4.19	4.172	30	26	0.018	4	0	0	0
2022-10-05 00:51:08	91	383	-24.3	4.189	4.171	30	25	0.018	5	0	-1	0.1
2022-10-05 00:51:28	92	383	-24.2	4.189	4.172	30	25	0.017	5	1	0	0.1
2022-10-05 00:51:48	92	383	-24.1	4.19	4.172	30	25	0.018	5	0	0	0.2
2022-10-05 00:52:08	92	383	-24.3	4.19	4.173	30	25	0.017	5	0	0	0
2022-10-05 00:52:28	92	383	-24.3	4.19	4.174	30	25	0.016	5	0	0	1.3
2022-10-05 00:52:48	92	384	-25.6	4.192	4.175	29	25	0.017	4	0	0	0
2022-10-05 00:53:08	92	384	-25.6	4.193	4.176	29	25	0.017	4	0	0	0
2022-10-05 00:53:28	92	384	-25.6	4.194	4.177	29	25	0.017	4	0	0	0.1
2022-10-05 00:53:48	92	384	-25.7	4.195	4.179	29	25	0.016	4	0	-1	0.2
2022-10-05 00:54:08	93	384	-25.5	4.196	4.179	29	25	0.017	4	1	0	0
2022-10-05 00:54:28	93	384	-25.5	4.197	4.18	29	25	0.017	4	0	0	0.2
2022-10-05 00:54:48	93	384	-25.7	4.197	4.181	29	25	0.016	4	0	0	0.2
2022-10-05 00:55:08	93	384	-25.5	4.198	4.182	29	25	0.016	4	0	57	9.2
2022-10-05 11:32:08	36	335	-16.3	3.653	3.646	32	29	0.007	3	-57	0	2.2
2022-10-05 11:32:28	36	335	-14.1	3.653	3.646	32	29	0.007	3	0	0	0.5
2022-10-05 11:32:48	36	335	-13.6	3.654	3.647	32	29	0.007	3	0	0	0.1
2022-10-05 11:33:08	36	334	-13.7	3.654	3.647	32	29	0.007	3	0	0	0.1
2022-10-05 11:33:28	36	335	-13.6	3.655	3.649	32	29	0.006	3	0	-1	102.5
2022-10-05 11:33:48	37	339	-116.1	3.7	3.688	32	29	0.012	3	1	0	0
2022-10-05 11:34:08	37	340	-116.1	3.709	3.699	32	29	0.01	3	0	0	0.3
2022-10-05 11:34:28	37	340	-115.8	3.715	3.703	32	29	0.012	3	0	-1	0.3
2022-10-05 11:34:48	38	341	-116.1	3.718	3.707	32	29	0.011	3	1	0	0.1
2022-10-05 11:35:08	38	341	-116	3.721	3.71	32	29	0.011	3	0	0	0.1
2022-10-05 11:35:28	38	341	-116.1	3.724	3.712	33	29	0.012	4	0	-1	0.1
2022-10-05 11:35:48	39	341	-116	3.726	3.715	33	29	0.011	4	1	0	0
2022-10-05 11:36:08	39	342	-116	3.728	3.717	33	29	0.011	4	0	-1	0.2
2022-10-05 11:36:28	40	342	-116.2	3.731	3.719	33	29	0.012	4	1	0	0.4
2022-10-05 11:36:48	40	342	-115.8	3.733	3.722	33	29	0.011	4	0	0	0.3
2022-10-05 11:37:08	40	342	-116.1	3.736	3.724	33	29	0.012	4	0	-1	0.1
2022-10-05 11:37:28	41	342	-116	3.739	3.726	33	29	0.013	4	1	0	0.2
2022-10-05 11:37:48	41	343	-115.8	3.74	3.729	33	29	0.011	4	0	-1	1.2
2022-10-05 11:38:08	42	343	-117	3.743	3.732	33	29	0.011	4	1	0	0.1
2022-10-05 11:38:28	42	343	-116.9	3.745	3.733	33	29	0.012	4	0	0	0.1
2022-10-05 11:38:48	42	343	-117	3.748	3.735	33	29	0.013	4	0	-1	0.2
2022-10-05 11:39:08	43	344	-117.2	3.75	3.737	33	29	0.013	4	1	0	0
2022-10-05 11:39:28	43	344	-117.2	3.754	3.741	33	29	0.013	4	0	0	0.2
2022-10-05 11:39:48	43	344	-117	3.756	3.743	33	29	0.013	4	0	-1	0
2022-10-05 11:40:08	44	344	-117	3.759	3.746	33	29	0.013	4	1	0	0.1
2022-10-05 11:40:28	44	345	-117.1	3.761	3.748	32	29	0.013	3	0	-1	0.1
2022-10-05 11:40:48	45	345	-117.2	3.763	3.751	32	29	0.012	3	1	0	0
2022-10-05 11:41:08	45	345	-117.2	3.767	3.754	32	29	0.013	3	0	0	0
2022-10-05 11:41:28	45	345	-117.2	3.77	3.755	32	29	0.015	3	0	-1	0.2
2022-10-05 11:41:48	46	346	-117.4	3.773	3.759	32	29	0.014	3	1	0	0
2022-10-05 11:42:08	46	346	-117.4	3.777	3.761	32	29	0.016	3	0	-1	0.2
2022-10-05 11:42:28	47	346	-117.2	3.779	3.765	32	29	0.014	3	1	0	0
2022-10-05 11:42:48	47	346	-117.2	3.783	3.767	32	29	0.016	3	0	0	0.3
2022-10-05 11:43:08	47	347	-117.5	3.785	3.771	32	29	0.014	3	0	-1	0
2022-10-05 11:43:28	48	347	-117.5	3.79	3.775	32	29	0.015	3	1	0	0
2022-10-05 11:43:48	48	347	-117.5	3.792	3.777	32	29	0.015	3	0	-1	0.1
2022-10-05 11:44:08	49	348	-117.6	3.796	3.781	32	29	0.015	3	1	0	0
2022-10-05 11:44:28	49	348	-117.6	3.8	3.784	32	29	0.016	3	0	-1	0.2
2022-10-05 11:44:48	50	348	-117.8	3.802	3.786	32	29	0.016	3	1	0	0.1
2022-10-05 11:45:08	50	349	-117.9	3.806	3.79	32	29	0.016	3	0	0	0
2022-10-05 11:45:28	50	349	-117.9	3.81	3.795	32	29	0.015	3	0	-1	0.3
2022-10-05 11:45:48	51	349	-117.6	3.814	3.797	32	29	0.017	3	1	0	0.1
2022-10-05 11:46:08	51	350	-117.5	3.818	3.801	32	29	0.017	3	0	-1	0.3
2022-10-05 11:46:28	52	350	-117.8	3.821	3.804	32	29	0.017	3	1	0	0
2022-10-05 11:46:48	52	350	-117.8	3.825	3.807	32	29	0.018	3	0	0	0
2022-10-05 11:47:08	52	351	-117.8	3.829	3.811	32	29	0.018	3	0	-1	0
2022-10-05 11:47:28	53	351	-117.8	3.833	3.816	32	29	0.017	3	1	0	0.1
2022-10-05 11:47:48	53	351	-117.9	3.837	3.818	32	29	0.019	3	0	-1	0
2022-10-05 11:48:08	54	352	-117.9	3.841	3.823	32	29	0.018	3	1	0	0
2022-10-05 11:48:28	54	352	-117.9	3.845	3.826	32	29	0.019	3	0	0	0
2022-10-05 11:48:48	54	352	-117.9	3.848	3.831	32	29	0.017	3	0	-1	0.1
2022-10-05 11:49:08	55	353	-117.8	3.853	3.834	32	29	0.019	3	1	0	0.1
2022-10-05 11:49:28	55	353	-117.9	3.856	3.837	32	29	0.019	3	0	-1	0.1
2022-10-05 11:49:48	56	353	-118	3.86	3.841	32	29	0.019	3	1	0	0.1
2022-10-05 11:50:08	56	354	-117.9	3.865	3.845	32	29	0.02	3	0	-1	0
2022-10-05 11:50:28	57	354	-117.9	3.869	3.849	32	29	0.02	3	1	0	0.1
2022-10-05 11:50:48	57	354	-117.8	3.872	3.852	32	29	0.02	3	0	0	0
2022-10-05 11:51:08	57	355	-117.8	3.876	3.856	32	29	0.02	3	0	-1	0.2
2022-10-05 11:51:28	58	355	-118	3.88	3.86	32	29	0.02	3	1	0	0.1
2022-10-05 11:51:48	58	356	-117.9	3.885	3.865	32	29	0.02	3	0	-1	0
2022-10-05 11:52:08	59	356	-117.9	3.888	3.869	32	29	0.019	3	1	0	0.1
2022-10-05 11:52:28	59	357	-118	3.893	3.873	32	29	0.02	3	0	0	3.4
2022-10-05 11:52:48	59	357	-114.6	3.896	3.876	32	29	0.02	3	0	-1	0.2
2022-10-05 11:53:08	60	357	-114.8	3.9	3.88	32	29	0.02	3	1	0	0.1
2022-10-05 11:53:28	60	357	-114.9	3.905	3.884	32	29	0.021	3	0	-1	0.2
2022-10-05 11:53:48	61	358	-114.7	3.908	3.888	32	29	0.02	3	1	0	0.2
2022-10-05 11:54:08	61	358	-114.9	3.913	3.891	32	29	0.022	3	0	0	0.1
2022-10-05 11:54:28	61	359	-114.8	3.918	3.897	32	29	0.021	3	0	-1	0
2022-10-05 11:54:48	62	359	-114.8	3.921	3.9	32	29	0.021	3	1	0	0.3
2022-10-05 11:55:08	62	359	-115.1	3.926	3.904	32	29	0.022	3	0	-1	0.2
2022-10-05 11:55:28	63	360	-114.9	3.93	3.909	32	29	0.021	3	1	0	0
2022-10-05 11:55:48	63	360	-114.9	3.935	3.914	32	29	0.021	3	0	0	0.3
2022-10-05 11:56:08	63	361	-115.2	3.939	3.917	32	29	0.022	3	0	-1	0.3
2022-10-05 11:56:28	64	361	-114.9	3.944	3.923	32	29	0.021	3	1	0	0.2
2022-10-05 11:56:48	64	362	-115.1	3.948	3.927	32	29	0.021	3	0	-1	0.1
2022-10-05 11:57:08	65	362	-115.2	3.952	3.93	32	29	0.022	3	1	0	0.1
2022-10-05 11:57:28	65	362	-115.1	3.956	3.936	32	29	0.02	3	0	0	0
2022-10-05 11:57:48	65	363	-115.1	3.962	3.94	32	29	0.022	3	0	-1	0.1
2022-10-05 11:58:08	66	363	-115.2	3.966	3.945	32	29	0.021	3	1	0	0.1
2022-10-05 11:58:28	66	364	-115.1	3.97	3.949	32	29	0.021	3	0	-1	0.1
2022-10-05 11:58:48	67	364	-115.2	3.976	3.954	32	29	0.022	3	1	0	0
2022-10-05 11:59:08	67	364	-115.2	3.979	3.959	32	29	0.02	3	0	0	0.1
2022-10-05 11:59:28	67	365	-115.1	3.984	3.964	32	29	0.02	3	0	-1	0.1
2022-10-05 11:59:48	68	365	-115.2	3.988	3.968	32	29	0.02	3	1	0	0.1
2022-10-05 12:00:08	68	366	-115.1	3.993	3.972	32	29	0.021	3	0	-1	0.1
2022-10-05 12:00:28	69	366	-115.2	3.999	3.977	32	29	0.022	3	1	0	0
2022-10-05 12:00:48	69	366	-115.2	4.002	3.981	32	29	0.021	3	0	-1	0.1
2022-10-05 12:01:08	70	367	-115.1	4.006	3.987	32	29	0.019	3	1	0	0.2
2022-10-05 12:01:28	70	367	-115.3	4.012	3.991	32	29	0.021	3	0	0	0.2
2022-10-05 12:01:48	70	368	-115.1	4.017	3.995	32	29	0.022	3	0	-1	0.1
2022-10-05 12:02:08	71	368	-115.2	4.021	4	32	29	0.021	3	1	0	0.1
2022-10-05 12:02:28	71	369	-115.1	4.025	4.004	32	29	0.021	3	0	-1	0.2
2022-10-05 12:02:48	72	369	-115.3	4.03	4.009	32	29	0.021	3	1	0	0.1
2022-10-05 12:03:08	72	369	-115.2	4.034	4.014	32	29	0.02	3	0	0	0
2022-10-05 12:03:28	72	370	-115.2	4.039	4.018	32	29	0.021	3	0	-1	0
2022-10-05 12:03:48	73	370	-115.2	4.044	4.023	32	29	0.021	3	1	0	0
2022-10-05 12:04:08	73	371	-115.2	4.049	4.027	32	29	0.022	3	0	-1	0
2022-10-05 12:04:28	74	371	-115.2	4.053	4.033	32	29	0.02	3	1	0	0.1
2022-10-05 12:04:48	74	371	-115.1	4.058	4.037	32	29	0.021	3	0	0	0.1
2022-10-05 12:05:08	74	372	-115.2	4.063	4.042	32	29	0.021	3	0	-1	0
2022-10-05 12:05:28	75	372	-115.2	4.068	4.045	32	28	0.023	4	1	0	0.1
2022-10-05 12:05:48	75	373	-115.1	4.073	4.052	32	28	0.021	4	0	-1	0.1
2022-10-05 12:06:08	76	373	-115.2	4.077	4.055	32	28	0.022	4	1	0	32
2022-10-05 12:06:28	76	372	-83.2	4.065	4.044	32	28	0.021	4	0	0	0
2022-10-05 12:06:48	76	372	-83.2	4.066	4.045	32	28	0.021	4	0	-1	0.3
2022-10-05 12:07:08	77	372	-83.5	4.068	4.048	32	28	0.02	4	1	0	0.2
2022-10-05 12:07:28	77	373	-83.3	4.071	4.05	32	28	0.021	4	0	47	66.5
2022-10-06 07:07:38	30	333	-16.8	3.633	3.624	31	30	0.009	1	-47	0	0.4
2022-10-06 07:07:58	30	333	-17.2	3.635	3.627	31	30	0.008	1	0	0	0.2
2022-10-06 07:08:18	30	333	-17.4	3.636	3.627	31	30	0.009	1	0	0	0
2022-10-06 07:08:38	30	333	-17.4	3.637	3.629	31	30	0.008	1	0	0	0
2022-10-06 07:08:58	30	333	-17.4	3.638	3.63	31	30	0.008	1	0	0	26.6
2022-10-06 07:09:18	30	334	-44	3.642	3.635	31	30	0.007	1	0	0	87.1
2022-10-06 07:09:38	30	338	-131.1	3.691	3.68	31	30	0.011	1	0	-1	0.4
2022-10-06 07:09:58	31	339	-130.7	3.701	3.69	31	30	0.011	1	1	0	0
2022-10-06 07:10:18	31	340	-130.7	3.707	3.696	31	30	0.011	1	0	-1	0.4
2022-10-06 07:10:38	32	340	-130.3	3.71	3.7	32	30	0.01	2	1	0	0.1
2022-10-06 07:10:58	32	340	-130.2	3.713	3.703	32	31	0.01	1	0	-1	0.2
2022-10-06 07:11:18	33	341	-130.4	3.716	3.706	32	31	0.01	1	1	0	0
2022-10-06 07:11:38	33	341	-130.4	3.718	3.707	32	31	0.011	1	0	0	0.4
2022-10-06 07:11:58	33	341	-130	3.72	3.71	32	31	0.01	1	0	-1	1.7
2022-10-06 07:12:18	34	341	-128.3	3.722	3.711	32	31	0.011	1	1	0	2.1
2022-10-06 07:12:38	34	341	-126.2	3.723	3.712	32	31	0.011	1	0	-1	0.2
2022-10-06 07:12:58	35	341	-126	3.726	3.714	32	31	0.012	1	1	0	0.2
2022-10-06 07:13:18	35	342	-126.2	3.728	3.717	32	31	0.011	1	0	-1	0.2
2022-10-06 07:13:38	36	342	-126	3.729	3.718	32	31	0.011	1	1	0	0.2
2022-10-06 07:13:58	36	342	-126.2	3.731	3.721	32	31	0.01	1	0	0	0
2022-10-06 07:14:18	36	342	-126.2	3.734	3.722	33	32	0.012	1	0	-1	0.5
2022-10-06 07:14:38	37	342	-125.7	3.736	3.725	33	32	0.011	1	1	0	0
2022-10-06 07:14:58	37	343	-125.7	3.739	3.727	33	32	0.012	1	0	-1	0.1
2022-10-06 07:15:18	38	343	-125.6	3.74	3.729	33	32	0.011	1	1	0	0.2
2022-10-06 07:15:38	38	343	-125.4	3.743	3.731	33	32	0.012	1	0	0	0
2022-10-06 07:15:58	38	343	-125.4	3.746	3.734	33	32	0.012	1	0	-1	0
2022-10-06 07:16:18	39	344	-125.4	3.749	3.736	33	32	0.013	1	1	0	0.1
2022-10-06 07:16:38	39	344	-125.3	3.751	3.738	33	32	0.013	1	0	-1	10.4
2022-10-06 07:16:58	40	344	-135.7	3.754	3.743	33	32	0.011	1	1	0	0
2022-10-06 07:17:18	40	345	-135.7	3.759	3.748	33	32	0.011	1	0	-1	0.4
2022-10-06 07:17:38	41	345	-136.1	3.763	3.752	33	32	0.011	1	1	0	1
2022-10-06 07:17:58	41	346	-137.1	3.768	3.754	33	32	0.014	1	0	-1	0
2022-10-06 07:18:18	42	346	-137.1	3.77	3.757	33	32	0.013	1	1	0	0.2
2022-10-06 07:18:38	42	346	-137.3	3.773	3.761	33	32	0.012	1	0	-1	0.1
2022-10-06 07:18:58	43	346	-137.2	3.779	3.763	33	32	0.016	1	1	0	0.8
2022-10-06 07:19:18	43	347	-136.4	3.781	3.767	33	32	0.014	1	0	-1	0.6
2022-10-06 07:19:38	44	347	-137	3.784	3.77	33	32	0.014	1	1	0	0.1
2022-10-06 07:19:58	44	347	-137.1	3.787	3.772	33	32	0.015	1	0	-1	0.1
2022-10-06 07:20:18	45	347	-137.2	3.791	3.776	33	32	0.015	1	1	0	0.6
2022-10-06 07:20:38	45	348	-136.6	3.794	3.78	33	32	0.014	1	0	0	0
2022-10-06 07:20:58	45	348	-136.6	3.797	3.783	33	31	0.014	2	0	-1	0.1
2022-10-06 07:21:18	46	348	-136.7	3.8	3.785	33	31	0.015	2	1	0	0.4
2022-10-06 07:21:38	46	348	-136.3	3.804	3.788	33	31	0.016	2	0	-1	0.4
2022-10-06 07:21:58	47	349	-136.7	3.806	3.793	34	31	0.013	3	1	0	11.6
2022-10-06 07:22:18	47	349	-125.1	3.806	3.79	34	31	0.016	3	0	-1	0.6
2022-10-06 07:22:38	48	349	-124.5	3.807	3.792	34	31	0.015	3	1	0	0
2022-10-06 07:22:58	48	349	-124.5	3.81	3.795	34	31	0.015	3	0	-1	0
2022-10-06 07:23:18	49	349	-124.5	3.813	3.799	34	31	0.014	3	1	0	0.5
2022-10-06 07:23:38	49	350	-124	3.817	3.8	34	31	0.017	3	0	-1	0.4
2022-10-06 07:23:58	50	350	-124.4	3.819	3.804	34	31	0.015	3	1	0	0.1
2022-10-06 07:24:18	50	350	-124.3	3.823	3.806	34	31	0.017	3	0	-1	0.1
2022-10-06 07:24:38	51	351	-124.4	3.827	3.809	34	31	0.018	3	1	0	0.4
2022-10-06 07:24:58	51	351	-124	3.83	3.813	34	31	0.017	3	0	0	0
2022-10-06 07:25:18	51	351	-124	3.834	3.817	34	31	0.017	3	0	-1	0.2
2022-10-06 07:25:38	52	351	-123.8	3.837	3.82	34	31	0.017	3	1	0	0.1
2022-10-06 07:25:58	52	352	-123.9	3.84	3.824	34	31	0.016	3	0	-1	0.4
2022-10-06 07:26:18	53	352	-123.5	3.845	3.827	34	31	0.018	3	1	0	0.1
2022-10-06 07:26:38	53	352	-123.4	3.848	3.83	34	31	0.018	3	0	-1	0.1
2022-10-06 07:26:58	54	353	-123.3	3.851	3.834	34	31	0.017	3	1	0	0.1
2022-10-06 07:27:18	54	353	-123.4	3.855	3.837	34	31	0.018	3	0	-1	0
2022-10-06 07:27:38	55	353	-123.4	3.859	3.841	34	31	0.018	3	1	0	0.1
2022-10-06 07:27:58	55	354	-123.5	3.863	3.845	34	31	0.018	3	0	0	0.5
2022-10-06 07:28:18	55	354	-123	3.867	3.849	34	31	0.018	3	0	-1	0.1
2022-10-06 07:28:38	56	354	-122.9	3.872	3.852	34	31	0.02	3	1	0	0.1
2022-10-06 07:28:58	56	355	-123	3.876	3.856	34	31	0.02	3	0	-1	0.2
2022-10-06 07:29:18	57	355	-122.8	3.88	3.861	34	31	0.019	3	1	0	0
2022-10-06 07:29:38	57	356	-122.8	3.884	3.864	34	31	0.02	3	0	-1	0.3
2022-10-06 07:29:58	58	356	-122.5	3.887	3.87	34	31	0.017	3	1	0	0.3
2022-10-06 07:30:18	58	357	-122.2	3.892	3.873	34	31	0.019	3	0	0	0.1
2022-10-06 07:30:38	58	357	-122.1	3.897	3.878	34	31	0.019	3	0	-1	0.1
2022-10-06 07:30:58	59	357	-122	3.9	3.882	34	31	0.018	3	1	0	0.1
2022-10-06 07:31:18	59	358	-121.9	3.906	3.885	34	31	0.021	3	0	-1	0.3
2022-10-06 07:31:38	60	358	-122.2	3.91	3.889	34	31	0.021	3	1	0	0.5
2022-10-06 07:31:58	60	358	-121.7	3.915	3.894	34	31	0.021	3	0	-1	0.2
2022-10-06 07:32:18	61	359	-121.5	3.919	3.899	34	31	0.02	3	1	0	0
2022-10-06 07:32:38	61	359	-121.5	3.924	3.904	34	31	0.02	3	0	0	0.2
2022-10-06 07:32:58	61	360	-121.3	3.928	3.908	34	31	0.02	3	0	-1	0.1
2022-10-06 07:33:18	62	360	-121.2	3.934	3.912	34	31	0.022	3	1	0	0.1
2022-10-06 07:33:38	62	360	-121.1	3.937	3.917	34	31	0.02	3	0	-1	0.5
2022-10-06 07:33:58	63	361	-120.6	3.942	3.921	34	31	0.021	3	1	0	0.2
2022-10-06 07:34:18	63	361	-120.8	3.946	3.927	34	31	0.019	3	0	-1	0.4
2022-10-06 07:34:38	64	362	-120.4	3.951	3.93	34	31	0.021	3	1	0	0.3
2022-10-06 07:34:58	64	362	-120.7	3.956	3.936	34	31	0.02	3	0	-1	0.1
2022-10-06 07:35:18	65	363	-120.6	3.962	3.939	34	31	0.023	3	1	0	44.4
2022-10-06 07:35:38	65	361	-76.2	3.947	3.929	34	31	0.018	3	0	0	52.3
2022-10-06 07:35:58	65	364	-128.5	3.973	3.951	34	31	0.022	3	0	-1	0.4
2022-10-06 07:36:18	66	364	-128.9	3.979	3.957	34	31	0.022	3	1	0	0.4
2022-10-06 07:36:38	66	365	-128.5	3.984	3.962	34	31	0.022	3	0	-1	0.3
2022-10-06 07:36:58	67	365	-128.8	3.99	3.969	34	31	0.021	3	1	0	0
2022-10-06 07:37:18	67	366	-128.8	3.994	3.973	34	31	0.021	3	0	-1	0.2
2022-10-06 07:37:38	68	366	-128.6	3.998	3.978	34	31	0.02	3	1	0	0.3
2022-10-06 07:37:58	68	367	-128.9	4.005	3.983	34	31	0.022	3	0	-1	0.1
2022-10-06 07:38:18	69	367	-128.8	4.009	3.99	34	31	0.019	3	1	0	0.2
2022-10-06 07:38:38	69	368	-128.6	4.014	3.994	34	31	0.02	3	0	-1	0
2022-10-06 07:38:58	70	368	-128.6	4.02	4	34	31	0.02	3	1	0	0
2022-10-06 07:39:18	70	369	-128.6	4.025	4.004	34	31	0.021	3	0	0	0.3
2022-10-06 07:39:38	70	369	-128.9	4.03	4.01	34	31	0.02	3	0	-1	0.3
2022-10-06 07:39:58	71	370	-128.6	4.036	4.015	34	31	0.021	3	1	0	0.2
2022-10-06 07:40:18	71	370	-128.8	4.039	4.021	34	31	0.018	3	0	-1	0.3
2022-10-06 07:40:38	72	371	-128.5	4.047	4.026	34	31	0.021	3	1	0	0.4
2022-10-06 07:40:58	72	371	-128.9	4.052	4.031	34	31	0.021	3	0	-1	0.1
2022-10-06 07:41:18	73	371	-128.8	4.057	4.036	34	31	0.021	3	1	0	0.3
2022-10-06 07:41:38	73	372	-128.5	4.062	4.041	34	31	0.021	3	0	-1	0.1
2022-10-06 07:41:58	74	372	-128.6	4.067	4.045	34	31	0.022	3	1	0	0.1
2022-10-06 07:42:18	74	373	-128.5	4.073	4.051	34	31	0.022	3	0	-1	0
2022-10-06 07:42:38	75	373	-128.5	4.077	4.057	34	31	0.02	3	1	0	43.4
2022-10-06 07:42:58	75	372	-85.1	4.059	4.04	34	30	0.019	4	0	0	0.1
2022-10-06 07:43:18	75	372	-85.2	4.06	4.04	33	30	0.02	3	0	-1	0
2022-10-06 07:43:38	76	372	-85.2	4.062	4.043	33	30	0.019	3	1	0	0.2
2022-10-06 07:43:58	76	372	-85.4	4.066	4.045	33	30	0.021	3	0	0	0
2022-10-06 07:44:18	76	372	-85.4	4.069	4.048	33	30	0.021	3	0	-1	0
2022-10-06 07:44:38	77	373	-85.4	4.071	4.052	33	30	0.019	3	1	0	0.2
2022-10-06 07:44:58	77	373	-85.2	4.075	4.056	33	30	0.019	3	0	0	0.1
2022-10-06 07:45:18	77	373	-85.1	4.078	4.06	33	30	0.018	3	0	0	0.1
2022-10-06 07:45:38	77	374	-85.2	4.082	4.062	33	30	0.02	3	0	-1	0.1
2022-10-06 07:45:58	78	374	-85.1	4.086	4.066	33	30	0.02	3	1	0	0.1
2022-10-06 07:46:18	78	374	-85.2	4.089	4.07	33	30	0.019	3	0	0	0.2
2022-10-06 07:46:38	78	375	-85.4	4.093	4.073	33	30	0.02	3	0	-1	0
2022-10-06 07:46:58	79	375	-85.4	4.096	4.076	33	30	0.02	3	1	0	0.2
2022-10-06 07:47:18	79	375	-85.2	4.1	4.08	33	29	0.02	4	0	0	0
2022-10-06 07:47:38	79	376	-85.2	4.104	4.085	33	29	0.019	4	0	-1	0.1
2022-10-06 07:47:58	80	376	-85.1	4.107	4.088	33	29	0.019	4	1	0	0.1
2022-10-06 07:48:18	80	376	-85	4.112	4.091	32	29	0.021	3	0	0	0.2
2022-10-06 07:48:38	80	377	-85.2	4.116	4.096	32	29	0.02	3	0	-1	0.1
2022-10-06 07:48:58	81	377	-85.1	4.119	4.098	32	29	0.021	3	1	0	0.1
2022-10-06 07:49:18	81	377	-85.2	4.123	4.103	32	29	0.02	3	0	0	0.2
2022-10-06 07:49:38	81	378	-85.4	4.126	4.107	32	29	0.019	3	0	-1	0.1
2022-10-06 07:49:58	82	378	-85.5	4.131	4.11	32	29	0.021	3	1	0	0
2022-10-06 07:50:18	82	378	-85.5	4.133	4.114	32	29	0.019	3	0	0	0.1
2022-10-06 07:50:38	82	379	-85.4	4.138	4.117	32	29	0.021	3	0	-1	0
2022-10-06 07:50:58	83	379	-85.4	4.141	4.122	32	29	0.019	3	1	0	0.2
2022-10-06 07:51:18	83	380	-85.2	4.145	4.125	32	29	0.02	3	0	0	0.4
2022-10-06 07:51:38	83	380	-85.6	4.149	4.13	32	29	0.019	3	0	0	0.1
2022-10-06 07:51:58	83	380	-85.5	4.153	4.134	32	29	0.019	3	0	-1	0
2022-10-06 07:52:18	84	381	-85.5	4.157	4.137	32	28	0.02	4	1	0	0.3
2022-10-06 07:52:38	84	381	-85.8	4.159	4.141	32	28	0.018	4	0	0	0.2
2022-10-06 07:52:58	84	381	-85.6	4.164	4.145	32	28	0.019	4	0	-1	0.2
2022-10-06 07:53:18	85	382	-85.8	4.168	4.148	32	28	0.02	4	1	0	0
2022-10-06 07:53:38	85	382	-85.8	4.172	4.152	32	28	0.02	4	0	0	0.1
2022-10-06 07:53:58	85	382	-85.9	4.176	4.155	32	28	0.021	4	0	-1	0.1
2022-10-06 07:54:18	86	383	-85.8	4.179	4.16	32	28	0.019	4	1	0	0.2
2022-10-06 07:54:38	86	383	-85.6	4.183	4.164	32	28	0.019	4	0	0	0
2022-10-06 07:54:58	86	383	-85.6	4.186	4.166	32	28	0.02	4	0	-1	29.5
2022-10-06 07:55:18	87	382	-56.1	4.175	4.156	31	28	0.019	3	1	0	0.2
2022-10-06 07:55:38	87	382	-55.9	4.174	4.155	31	28	0.019	3	0	0	0.1
2022-10-06 07:55:58	87	382	-55.8	4.175	4.156	31	28	0.019	3	0	0	0.1
2022-10-06 07:56:18	87	382	-55.9	4.177	4.157	31	28	0.02	3	0	0	0
2022-10-06 07:56:38	87	382	-55.9	4.178	4.16	31	28	0.018	3	0	-1	0
2022-10-06 07:56:58	88	383	-55.9	4.179	4.161	31	28	0.018	3	1	0	0
2022-10-06 07:57:18	88	383	-55.9	4.181	4.164	31	28	0.017	3	0	0	0.2
2022-10-06 07:57:38	88	383	-56.1	4.183	4.165	31	27	0.018	4	0	0	0
2022-10-06 07:57:58	88	383	-56.1	4.185	4.167	31	27	0.018	4	0	-1	0
2022-10-06 07:58:18	89	383	-56.1	4.188	4.168	31	27	0.02	4	1	0	0.2
2022-10-06 07:58:38	89	384	-55.9	4.19	4.172	31	27	0.018	4	0	0	0
2022-10-06 07:58:58	89	384	-55.9	4.192	4.174	31	27	0.018	4	0	0	0.2
2022-10-06 07:59:18	89	384	-56.1	4.194	4.175	31	27	0.019	4	0	0	0
2022-10-06 07:59:38	89	384	-56.1	4.197	4.179	31	27	0.018	4	0	-1	0
2022-10-06 07:59:58	90	384	-56.1	4.199	4.182	31	27	0.017	4	1	0	0
2022-10-06 08:00:18	90	385	-56.1	4.201	4.182	30	27	0.019	3	0	0	0
2022-10-06 08:00:38	90	385	-56.1	4.203	4.186	30	27	0.017	3	0	0	0.1
2022-10-06 08:00:58	90	385	-56.2	4.205	4.187	30	27	0.018	3	0	69	40.7
2022-10-06 20:40:58	21	329	-15.5	3.597	3.587	37	32	0.01	5	-69	0	1.7
2022-10-06 20:41:18	21	329	-13.8	3.597	3.588	37	32	0.009	5	0	0	0.4
2022-10-06 20:41:38	21	329	-13.4	3.598	3.588	37	32	0.01	5	0	0	0.2
2022-10-06 20:41:58	21	329	-13.6	3.599	3.589	37	32	0.01	5	0	0	0.3
2022-10-06 20:42:18	21	330	-13.3	3.6	3.59	37	32	0.01	5	0	0	55.3
2022-10-06 20:42:38	21	331	-68.6	3.619	3.608	37	32	0.011	5	0	0	48.8
2022-10-06 20:42:58	21	334	-117.4	3.651	3.635	37	32	0.016	5	0	-1	0.7
2022-10-06 20:43:18	22	335	-118.1	3.659	3.644	37	32	0.015	5	1	-1	0.4
2022-10-06 20:43:38	23	336	-118.5	3.667	3.651	37	32	0.016	5	1	0	0.5
2022-10-06 20:43:58	23	336	-118	3.673	3.658	37	33	0.015	4	0	-1	0.3
2022-10-06 20:44:18	24	337	-118.3	3.677	3.662	37	33	0.015	4	1	0	0.1
2022-10-06 20:44:38	24	337	-118.4	3.681	3.666	37	33	0.015	4	0	0	0.1
2022-10-06 20:44:58	24	338	-118.5	3.684	3.67	37	33	0.014	4	0	-1	0.2
2022-10-06 20:45:18	25	338	-118.3	3.687	3.674	37	33	0.013	4	1	0	0.1
2022-10-06 20:45:38	25	338	-118.4	3.69	3.676	37	33	0.014	4	0	0	0
2022-10-06 20:45:58	25	338	-118.4	3.693	3.679	37	33	0.014	4	0	-1	0
2022-10-06 20:46:18	26	339	-118.4	3.696	3.681	37	33	0.015	4	1	0	0.3
2022-10-06 20:46:38	26	339	-118.7	3.697	3.684	37	33	0.013	4	0	-1	0.3
2022-10-06 20:46:58	27	339	-118.4	3.699	3.687	37	33	0.012	4	1	0	0.1
2022-10-06 20:47:18	27	339	-118.5	3.702	3.689	37	32	0.013	5	0	-1	0.4
2022-10-06 20:47:38	28	339	-118.1	3.703	3.691	37	32	0.012	5	1	0	0.6
2022-10-06 20:47:58	28	339	-118.7	3.705	3.692	37	32	0.013	5	0	0	0.2
2022-10-06 20:48:18	28	340	-118.5	3.707	3.695	37	32	0.012	5	0	-1	0.2
2022-10-06 20:48:38	29	340	-118.7	3.709	3.697	37	32	0.012	5	1	0	2.9
2022-10-06 20:48:58	29	340	-121.6	3.712	3.7	37	32	0.012	5	0	-1	0.5
2022-10-06 20:49:18	30	340	-122.1	3.715	3.701	37	32	0.014	5	1	0	1.9
2022-10-06 20:49:38	30	341	-120.2	3.716	3.702	36	32	0.014	4	0	0	1.9
2022-10-06 20:49:58	30	340	-118.3	3.716	3.703	36	32	0.013	4	0	-1	0.1
2022-10-06 20:50:18	31	341	-118.4	3.719	3.706	36	32	0.013	4	1	0	0.1
2022-10-06 20:50:38	31	341	-118.3	3.72	3.708	36	32	0.012	4	0	-1	0.1
2022-10-06 20:50:58	32	341	-118.4	3.722	3.71	36	32	0.012	4	1	0	0
2022-10-06 20:51:18	32	341	-118.4	3.724	3.712	36	32	0.012	4	0	0	0.3
2022-10-06 20:51:38	32	341	-118.1	3.725	3.713	36	32	0.012	4	0	-1	0.3
2022-10-06 20:51:58	33	341	-118.4	3.728	3.715	36	32	0.013	4	1	0	0
2022-10-06 20:52:18	33	342	-118.4	3.731	3.717	36	31	0.014	5	0	-1	0.1
2022-10-06 20:52:38	34	342	-118.3	3.732	3.718	36	31	0.014	5	1	0	0.1
2022-10-06 20:52:58	34	342	-118.4	3.734	3.722	36	31	0.012	5	0	0	0.4
2022-10-06 20:53:18	34	342	-118.8	3.736	3.723	36	31	0.013	5	0	-1	0.4
2022-10-06 20:53:38	35	342	-118.4	3.739	3.726	36	31	0.013	5	1	0	0
2022-10-06 20:53:58	35	343	-118.4	3.74	3.727	36	31	0.013	5	0	-1	0.1
2022-10-06 20:54:18	36	343	-118.3	3.742	3.729	36	31	0.013	5	1	0	0.5
2022-10-06 20:54:38	36	343	-118.8	3.746	3.731	36	31	0.015	5	0	-1	0.1
2022-10-06 20:54:58	37	343	-118.7	3.748	3.733	36	31	0.015	5	1	0	0
2022-10-06 20:55:18	37	343	-118.7	3.749	3.736	36	31	0.013	5	0	0	0
2022-10-06 20:55:38	37	344	-118.7	3.751	3.738	36	31	0.013	5	0	-1	0.2
2022-10-06 20:55:58	38	344	-118.5	3.754	3.74	36	31	0.014	5	1	0	0.4
2022-10-06 20:56:18	38	344	-118.9	3.758	3.742	36	31	0.016	5	0	-1	0.7
2022-10-06 20:56:38	39	344	-119.6	3.759	3.746	36	31	0.013	5	1	0	0.2
2022-10-06 20:56:58	39	345	-119.4	3.763	3.747	36	31	0.016	5	0	-1	0.3
2022-10-06 20:57:18	40	345	-119.7	3.764	3.75	36	31	0.014	5	1	0	0.3
2022-10-06 20:57:38	40	345	-119.4	3.768	3.752	36	31	0.016	5	0	0	0
2022-10-06 20:57:58	40	345	-119.4	3.769	3.755	36	31	0.014	5	0	-1	0.5
2022-10-06 20:58:18	41	346	-119.9	3.772	3.758	36	31	0.014	5	1	0	0.6
2022-10-06 20:58:38	41	346	-119.3	3.775	3.759	36	31	0.016	5	0	-1	0
2022-10-06 20:58:58	42	346	-119.3	3.777	3.762	36	31	0.015	5	1	0	0.4
2022-10-06 20:59:18	42	346	-119.7	3.781	3.765	36	31	0.016	5	0	-1	0.2
2022-10-06 20:59:38	43	347	-119.9	3.783	3.768	35	31	0.015	4	1	0	0.3
2022-10-06 20:59:58	43	347	-119.6	3.785	3.771	36	31	0.014	5	0	0	0.4
2022-10-06 21:00:18	43	347	-119.2	3.788	3.773	35	31	0.015	4	0	-1	0.2
2022-10-06 21:00:38	44	347	-119.4	3.791	3.776	35	31	0.015	4	1	0	0.2
2022-10-06 21:00:58	44	347	-119.6	3.793	3.779	35	31	0.014	4	0	-1	0.1
2022-10-06 21:01:18	45	348	-119.7	3.796	3.782	35	31	0.014	4	1	0	0.1
2022-10-06 21:01:38	45	348	-119.6	3.8	3.784	35	31	0.016	4	0	-1	0
2022-10-06 21:01:58	46	348	-119.6	3.802	3.787	35	31	0.015	4	1	0	0.4
2022-10-06 21:02:18	46	348	-119.2	3.806	3.789	35	31	0.017	4	0	-1	0.4
2022-10-06 21:02:38	47	349	-119.6	3.809	3.793	35	31	0.016	4	1	0	0.1
2022-10-06 21:02:58	47	349	-119.7	3.811	3.797	35	31	0.014	4	0	0	0.1
2022-10-06 21:03:18	47	349	-119.6	3.815	3.799	35	31	0.016	4	0	-1	0
2022-10-06 21:03:38	48	350	-119.6	3.818	3.802	35	31	0.016	4	1	0	0
2022-10-06 21:03:58	48	350	-119.6	3.821	3.805	35	31	0.016	4	0	-1	0.1
2022-10-06 21:04:18	49	350	-119.7	3.825	3.808	35	31	0.017	4	1	0	0.3
2022-10-06 21:04:38	49	351	-119.4	3.828	3.811	35	31	0.017	4	0	-1	0.5
2022-10-06 21:04:58	50	351	-119.9	3.833	3.815	35	31	0.018	4	1	0	0.7
2022-10-06 21:05:18	50	351	-119.2	3.835	3.817	35	31	0.018	4	0	-1	0.5
2022-10-06 21:05:38	51	352	-119.7	3.838	3.821	35	30	0.017	5	1	0	0
2022-10-06 21:05:58	51	352	-119.7	3.843	3.825	35	31	0.018	4	0	-1	0
2022-10-06 21:06:18	52	352	-119.7	3.846	3.828	35	31	0.018	4	1	0	0.4
2022-10-06 21:06:38	52	352	-119.3	3.85	3.832	35	31	0.018	4	0	0	0.5
2022-10-06 21:06:58	52	353	-119.8	3.853	3.835	35	30	0.018	5	0	-1	0
2022-10-06 21:07:18	53	353	-119.8	3.856	3.839	35	30	0.017	5	1	0	0.2
2022-10-06 21:07:38	53	353	-119.6	3.861	3.843	35	30	0.018	5	0	-1	0.2
2022-10-06 21:07:58	54	354	-119.4	3.865	3.847	35	30	0.018	5	1	0	0.1
2022-10-06 21:08:18	54	354	-119.3	3.869	3.85	35	30	0.019	5	0	-1	0
2022-10-06 21:08:38	55	355	-119.3	3.873	3.854	35	30	0.019	5	1	0	0.3
2022-10-06 21:08:58	55	355	-119.6	3.876	3.857	35	30	0.019	5	0	-1	0
2022-10-06 21:09:18	56	355	-119.6	3.881	3.861	35	30	0.02	5	1	0	0.2
2022-10-06 21:09:38	56	356	-119.4	3.885	3.866	35	30	0.019	5	0	-1	0.5
2022-10-06 21:09:58	57	356	-119.9	3.89	3.87	35	30	0.02	5	1	0	0.3
2022-10-06 21:10:18	57	357	-119.6	3.893	3.874	35	30	0.019	5	0	-1	0.2
2022-10-06 21:10:38	58	357	-119.4	3.898	3.878	35	30	0.02	5	1	0	0.3
2022-10-06 21:10:58	58	357	-119.7	3.902	3.882	35	30	0.02	5	0	0	0.1
2022-10-06 21:11:18	58	358	-119.8	3.906	3.886	35	30	0.02	5	0	-1	0
2022-10-06 21:11:38	59	358	-119.8	3.911	3.891	35	30	0.02	5	1	0	0.2
2022-10-06 21:11:58	59	358	-119.6	3.915	3.895	35	30	0.02	5	0	-1	0.2
2022-10-06 21:12:18	60	359	-119.8	3.92	3.9	35	30	0.02	5	1	0	0.4
2022-10-06 21:12:38	60	359	-119.4	3.925	3.904	35	30	0.021	5	0	-1	0.2
2022-10-06 21:12:58	61	360	-119.6	3.93	3.908	35	30	0.022	5	1	0	0.1
2022-10-06 21:13:18	61	360	-119.7	3.934	3.913	35	30	0.021	5	0	-1	0.1
2022-10-06 21:13:38	62	360	-119.8	3.938	3.917	35	30	0.021	5	1	0	0.1
2022-10-06 21:13:58	62	361	-119.9	3.942	3.922	35	30	0.02	5	0	-1	0.6
2022-10-06 21:14:18	63	361	-119.3	3.947	3.926	35	30	0.021	5	1	0	0.6
2022-10-06 21:14:38	63	362	-119.9	3.952	3.931	35	30	0.021	5	0	0	0
2022-10-06 21:14:58	63	362	-119.9	3.957	3.936	35	30	0.021	5	0	-1	0.7
2022-10-06 21:15:18	64	363	-119.2	3.961	3.941	35	30	0.02	5	1	0	0.7
2022-10-06 21:15:38	64	363	-119.9	3.966	3.945	35	30	0.021	5	0	-1	0.9
2022-10-06 21:15:58	65	364	-119	3.971	3.95	35	30	0.021	5	1	0	0.8
2022-10-06 21:16:18	65	364	-119.8	3.974	3.953	35	30	0.021	5	0	-1	0
2022-10-06 21:16:38	66	364	-119.8	3.981	3.959	35	30	0.022	5	1	0	0.6
2022-10-06 21:16:58	66	365	-119.2	3.985	3.964	35	30	0.021	5	0	-1	0.7
2022-10-06 21:17:18	67	365	-119.9	3.99	3.968	35	30	0.022	5	1	0	0.2
2022-10-06 21:17:38	67	366	-119.7	3.994	3.974	35	30	0.02	5	0	-1	0
2022-10-06 21:17:58	68	366	-119.7	3.999	3.978	35	30	0.021	5	1	0	0.3
2022-10-06 21:18:18	68	367	-119.4	4.003	3.983	35	30	0.02	5	0	0	0.1
2022-10-06 21:18:38	68	367	-119.3	4.008	3.986	35	30	0.022	5	0	-1	0.5
2022-10-06 21:18:58	69	367	-119.8	4.014	3.993	35	30	0.021	5	1	0	0.1
2022-10-06 21:19:18	69	368	-119.7	4.018	3.998	35	30	0.02	5	0	-1	0.1
2022-10-06 21:19:38	70	368	-119.6	4.024	4.002	35	30	0.022	5	1	0	0.2
2022-10-06 21:19:58	70	369	-119.4	4.028	4.008	35	30	0.02	5	0	-1	0.5
2022-10-06 21:20:18	71	369	-119.9	4.032	4.011	35	30	0.021	5	1	0	0.3
2022-10-06 21:20:38	71	370	-119.6	4.038	4.017	35	30	0.021	5	0	-1	0.2
2022-10-06 21:20:58	72	370	-119.4	4.043	4.022	35	30	0.021	5	1	0	0.2
2022-10-06 21:21:18	72	371	-119.6	4.047	4.026	35	30	0.021	5	0	-1	0.3
2022-10-06 21:21:38	73	371	-119.3	4.052	4.032	35	30	0.02	5	1	0	2.6
2022-10-06 21:21:58	73	371	-121.9	4.057	4.036	35	30	0.021	5	0	-1	2.1
2022-10-06 21:22:18	74	372	-119.8	4.062	4.041	35	30	0.021	5	1	0	1.1
2022-10-06 21:22:38	74	372	-118.7	4.067	4.045	35	30	0.022	5	0	0	3
2022-10-06 21:22:58	74	373	-121.7	4.074	4.051	35	30	0.023	5	0	-1	2.3
2022-10-06 21:23:18	75	373	-119.4	4.078	4.056	35	30	0.022	5	1	0	35.8
2022-10-06 21:23:38	75	372	-83.6	4.064	4.042	34	30	0.022	4	0	-1	0.4
2022-10-06 21:23:58	76	372	-84	4.064	4.044	34	30	0.02	4	1	0	0.4
2022-10-06 21:24:18	76	372	-83.6	4.066	4.046	34	29	0.02	5	0	0	0.1
2022-10-06 21:24:38	76	372	-83.5	4.068	4.048	34	29	0.02	5	0	-1	0.2
2022-10-06 21:24:58	77	373	-83.7	4.072	4.052	34	29	0.02	5	1	0	0.2
2022-10-06 21:25:18	77	373	-83.5	4.075	4.055	34	29	0.02	5	0	0	0.1
2022-10-06 21:25:38	77	373	-83.6	4.079	4.059	34	29	0.02	5	0	-1	0.2
2022-10-06 21:25:58	78	374	-83.8	4.082	4.062	34	29	0.02	5	1	0	0.1
2022-10-06 21:26:18	78	374	-83.7	4.085	4.066	34	29	0.019	5	0	0	0.4
2022-10-06 21:26:38	78	374	-84.1	4.089	4.069	34	29	0.02	5	0	-1	0.4
2022-10-06 21:26:58	79	375	-83.7	4.092	4.073	34	29	0.019	5	1	0	0
2022-10-06 21:27:18	79	375	-83.7	4.096	4.076	34	29	0.02	5	0	0	0.5
2022-10-06 21:27:38	79	375	-84.2	4.1	4.08	34	29	0.02	5	0	-1	0.2
2022-10-06 21:27:58	80	376	-84	4.103	4.083	34	29	0.02	5	1	0	0.2
2022-10-06 21:28:18	80	376	-83.8	4.107	4.087	33	29	0.02	4	0	0	0.3
2022-10-06 21:28:38	80	376	-84.1	4.111	4.091	33	29	0.02	4	0	-1	0
2022-10-06 21:28:58	81	377	-84.1	4.115	4.094	33	29	0.021	4	1	0	0.4
2022-10-06 21:29:18	81	377	-83.7	4.118	4.099	33	28	0.019	5	0	0	1.3
2022-10-06 21:29:38	81	377	-85	4.122	4.102	33	28	0.02	5	0	-1	0.1
2022-10-06 21:29:58	82	378	-84.9	4.127	4.107	33	28	0.02	5	1	0	0.4
2022-10-06 21:30:18	82	378	-84.5	4.13	4.109	33	28	0.021	5	0	0	0.5
2022-10-06 21:30:38	82	378	-85	4.133	4.113	33	28	0.02	5	0	-1	0
2022-10-06 21:30:58	83	379	-85	4.138	4.117	33	28	0.021	5	1	0	0.1
2022-10-06 21:31:18	83	379	-84.9	4.141	4.121	33	28	0.02	5	0	0	0.1
2022-10-06 21:31:38	83	380	-85	4.145	4.126	33	28	0.019	5	0	-1	0.1
2022-10-06 21:31:58	84	380	-84.9	4.148	4.129	33	28	0.019	5	1	0	0
2022-10-06 21:32:18	84	380	-84.9	4.153	4.133	33	28	0.02	5	0	0	0.2
2022-10-06 21:32:38	84	380	-84.7	4.156	4.136	33	28	0.02	5	0	-1	0
2022-10-06 21:32:58	85	381	-84.7	4.16	4.14	33	28	0.02	5	1	0	0
2022-10-06 21:33:18	85	381	-84.7	4.164	4.143	33	28	0.021	5	0	0	0.5
2022-10-06 21:33:38	85	381	-85.2	4.168	4.147	32	28	0.021	4	0	-1	0.2
2022-10-06 21:33:58	86	382	-85	4.17	4.151	32	27	0.019	5	1	0	0.1
2022-10-06 21:34:18	86	382	-84.9	4.175	4.153	32	27	0.022	5	0	0	0.1
2022-10-06 21:34:38	86	383	-85	4.178	4.157	32	27	0.021	5	0	-1	0
2022-10-06 21:34:58	87	383	-85	4.183	4.162	32	27	0.021	5	1	0	0.3
2022-10-06 21:35:18	87	383	-84.7	4.186	4.165	32	27	0.021	5	0	0	29.7
2022-10-06 21:35:38	87	382	-55	4.176	4.157	32	27	0.019	5	0	-1	0.6
2022-10-06 21:35:58	88	382	-55.6	4.174	4.155	32	27	0.019	5	1	0	0.2
2022-10-06 21:36:18	88	382	-55.8	4.175	4.156	32	27	0.019	5	0	0	0.1
2022-10-06 21:36:38	88	382	-55.7	4.177	4.158	32	27	0.019	5	0	0	0.1
2022-10-06 21:36:58	88	382	-55.6	4.178	4.159	32	27	0.019	5	0	0	0
2022-10-06 21:37:18	88	382	-55.6	4.179	4.161	32	27	0.018	5	0	-1	0.3
2022-10-06 21:37:38	89	383	-55.9	4.181	4.163	32	27	0.018	5	1	0	0.3
2022-10-06 21:37:58	89	383	-55.6	4.184	4.165	32	27	0.019	5	0	0	0.2
2022-10-06 21:38:18	89	383	-55.8	4.185	4.167	31	26	0.018	5	0	0	0
2022-10-06 21:38:38	89	383	-55.8	4.188	4.17	31	26	0.018	5	0	-1	0.3
2022-10-06 21:38:58	90	383	-56.1	4.19	4.171	31	26	0.019	5	1	0	0.3
2022-10-06 21:39:18	90	384	-55.8	4.192	4.174	31	26	0.018	5	0	0	0.1
2022-10-06 21:39:38	90	384	-55.7	4.195	4.176	31	26	0.019	5	0	0	0.2
2022-10-06 21:39:58	90	384	-55.9	4.196	4.179	31	26	0.017	5	0	-1	0.1
2022-10-06 21:40:18	91	384	-55.8	4.199	4.18	31	26	0.019	5	1	0	0.2
2022-10-06 21:40:38	91	384	-55.6	4.202	4.183	31	26	0.019	5	0	0	0.1
2022-10-06 21:40:58	91	385	-55.7	4.204	4.185	31	26	0.019	5	0	0	0.2
2022-10-06 21:41:18	91	385	-55.9	4.206	4.187	31	26	0.019	5	0	-1	0
2022-10-06 21:41:38	92	385	-55.9	4.208	4.19	31	26	0.018	5	1	0	32.1
2022-10-06 21:41:58	92	384	-23.8	4.193	4.175	31	26	0.018	5	0	0	0.3
2022-10-06 21:42:18	92	383	-24.1	4.191	4.174	31	26	0.017	5	0	0	0.2
2022-10-06 21:42:38	92	383	-23.9	4.19	4.173	30	25	0.017	5	0	0	0.3
2022-10-06 21:42:58	92	383	-24.2	4.189	4.172	30	25	0.017	5	0	0	0.1
2022-10-06 21:43:18	92	383	-24.1	4.19	4.173	30	25	0.017	5	0	0	0.2
2022-10-06 21:43:38	92	383	-23.9	4.19	4.173	30	25	0.017	5	0	-1	0.2
2022-10-06 21:43:58	93	383	-24.1	4.19	4.174	30	25	0.016	5	1	0	0
2022-10-06 21:44:18	93	383	-24.1	4.191	4.174	30	25	0.017	5	0	0	0.1
2022-10-06 21:44:38	93	383	-24.2	4.191	4.175	30	25	0.016	5	0	0	0.1
2022-10-06 21:44:58	93	384	-24.1	4.191	4.175	30	25	0.016	5	0	0	0
2022-10-06 21:45:18	93	384	-24.1	4.193	4.176	30	25	0.017	5	0	0	0.1
2022-10-06 21:45:38	93	384	-24.2	4.193	4.177	30	25	0.016	5	0	-1	0.1
2022-10-06 21:45:58	94	384	-24.3	4.194	4.177	30	25	0.017	5	1	0	0.1
2022-10-06 21:46:18	94	384	-24.2	4.195	4.179	30	25	0.016	5	0	0	1.4
2022-10-06 21:46:38	94	384	-25.6	4.196	4.18	29	24	0.016	5	0	0	0
2022-10-06 21:46:58	94	384	-25.6	4.198	4.181	29	24	0.017	5	0	0	0.1
2022-10-06 21:47:18	94	384	-25.5	4.199	4.182	29	24	0.017	5	0	40	10.3
2022-10-07 06:45:28	54	342	-15.2	3.738	3.727	33	29	0.011	4	-40	0	1.6
2022-10-07 06:45:48	54	342	-13.6	3.738	3.727	33	29	0.011	4	0	0	0.2
2022-10-07 06:46:08	54	342	-13.8	3.739	3.728	33	29	0.011	4	0	0	0.2
2022-10-07 06:46:28	54	342	-13.6	3.741	3.729	33	29	0.012	4	0	0	0.1
2022-10-07 06:46:48	54	342	-13.7	3.741	3.73	33	29	0.011	4	0	-1	52
2022-10-07 06:47:08	55	345	-65.7	3.769	3.754	33	29	0.015	4	1	0	69.7
2022-10-07 06:47:28	55	349	-135.4	3.81	3.791	33	29	0.019	4	0	0	0.2
2022-10-07 06:47:48	55	350	-135.6	3.82	3.801	33	29	0.019	4	0	-1	0.1
2022-10-07 06:48:08	56	351	-135.7	3.83	3.808	33	30	0.022	3	1	0	0.4
2022-10-07 06:48:28	56	351	-136.1	3.838	3.816	33	30	0.022	3	0	0	0.7
2022-10-07 06:48:48	56	352	-135.4	3.845	3.822	33	30	0.023	3	0	0	0.4
2022-10-07 06:49:08	56	353	-135.8	3.851	3.829	34	30	0.022	4	0	0	0.1
2022-10-07 06:49:28	56	353	-135.7	3.859	3.836	34	30	0.023	4	0	-1	0
2022-10-07 06:49:48	57	354	-135.7	3.866	3.843	34	30	0.023	4	1	0	0
2022-10-07 06:50:08	57	354	-135.7	3.872	3.847	34	30	0.025	4	0	-1	0
2022-10-07 06:50:28	58	355	-135.7	3.879	3.855	34	30	0.024	4	1	0	0.1
2022-10-07 06:50:48	58	356	-135.6	3.885	3.861	34	30	0.024	4	0	-1	1.4
2022-10-07 06:51:08	59	356	-137	3.892	3.869	34	30	0.023	4	1	0	2.1
2022-10-07 06:51:28	59	357	-139.1	3.899	3.875	34	30	0.024	4	0	-1	1.9
2022-10-07 06:51:48	60	357	-137.2	3.904	3.88	34	30	0.024	4	1	0	1.8
2022-10-07 06:52:08	60	358	-139	3.91	3.887	34	30	0.023	4	0	-1	0.5
2022-10-07 06:52:28	61	359	-139.5	3.917	3.894	34	30	0.023	4	1	0	2
2022-10-07 06:52:48	61	359	-137.5	3.922	3.899	34	30	0.023	4	0	-1	1.8
2022-10-07 06:53:08	62	359	-135.7	3.927	3.903	34	30	0.024	4	1	0	0.2
2022-10-07 06:53:28	62	360	-135.9	3.932	3.909	34	30	0.023	4	0	-1	0
2022-10-07 06:53:48	63	360	-135.9	3.939	3.914	34	30	0.025	4	1	0	0.1
2022-10-07 06:54:08	63	361	-135.8	3.942	3.918	34	30	0.024	4	0	-1	0.5
2022-10-07 06:54:28	64	361	-136.3	3.947	3.925	34	30	0.022	4	1	0	6.3
2022-10-07 06:54:48	64	362	-130	3.95	3.927	34	30	0.023	4	0	0	0.3
2022-10-07 06:55:08	64	362	-130.3	3.954	3.933	34	30	0.021	4	0	-1	1.8
2022-10-07 06:55:28	65	362	-128.5	3.959	3.936	34	30	0.023	4	1	0	1.4
2022-10-07 06:55:48	65	363	-127.1	3.963	3.941	34	30	0.022	4	0	-1	1
2022-10-07 06:56:08	66	363	-128.1	3.968	3.946	34	30	0.022	4	1	0	1
2022-10-07 06:56:28	66	364	-127.1	3.974	3.951	34	30	0.023	4	0	-1	0.1
2022-10-07 06:56:48	67	364	-127.2	3.978	3.956	34	30	0.022	4	1	0	0
2022-10-07 06:57:08	67	365	-127.2	3.984	3.961	34	30	0.023	4	0	-1	0.2
2022-10-07 06:57:28	68	365	-127	3.988	3.966	34	30	0.022	4	1	0	0.2
2022-10-07 06:57:48	68	365	-127.2	3.994	3.971	34	30	0.023	4	0	0	0.3
2022-10-07 06:58:08	68	366	-127.5	3.999	3.976	33	30	0.023	3	0	-1	0.1
2022-10-07 06:58:28	69	366	-127.4	4.003	3.981	33	30	0.022	3	1	0	0.1
2022-10-07 06:58:48	69	367	-127.5	4.009	3.986	33	30	0.023	3	0	-1	0.6
2022-10-07 06:59:08	70	368	-128.1	4.014	3.993	33	30	0.021	3	1	0	0.3
2022-10-07 06:59:28	70	368	-128.4	4.02	3.998	33	29	0.022	4	0	-1	0.1
2022-10-07 06:59:48	71	369	-128.3	4.026	4.002	33	29	0.024	4	1	0	0.3
2022-10-07 07:00:08	71	369	-128.6	4.03	4.008	33	29	0.022	4	0	-1	0.5
2022-10-07 07:00:28	72	369	-128.1	4.036	4.012	33	29	0.024	4	1	0	0.3
2022-10-07 07:00:48	72	370	-128.4	4.041	4.019	33	29	0.022	4	0	-1	0.1
2022-10-07 07:01:08	73	370	-128.3	4.047	4.024	33	29	0.023	4	1	0	0.2
2022-10-07 07:01:28	73	371	-128.1	4.05	4.028	33	29	0.022	4	0	0	0.2
2022-10-07 07:01:48	73	371	-128.3	4.056	4.035	33	29	0.021	4	0	-1	0.2
2022-10-07 07:02:08	74	372	-128.1	4.062	4.039	33	29	0.023	4	1	0	0.4
2022-10-07 07:02:28	74	372	-128.5	4.067	4.044	33	29	0.023	4	0	-1	0.1
2022-10-07 07:02:48	75	373	-128.6	4.073	4.05	33	29	0.023	4	1	0	43.7
2022-10-07 07:03:08	75	372	-84.9	4.061	4.04	33	29	0.021	4	0	-1	0.1
2022-10-07 07:03:28	76	371	-85	4.058	4.038	33	29	0.02	4	1	0	0.4
2022-10-07 07:03:48	76	372	-85.4	4.06	4.039	33	29	0.021	4	0	0	0.4
2022-10-07 07:04:08	76	372	-85.8	4.062	4.042	33	29	0.02	4	0	0	0.6
2022-10-07 07:04:28	76	372	-85.2	4.065	4.044	33	29	0.021	4	0	-1	0.3
2022-10-07 07:04:48	77	372	-85.5	4.068	4.047	32	29	0.021	3	1	0	0.1
2022-10-07 07:05:08	77	373	-85.6	4.072	4.051	32	28	0.021	4	0	0	0
2022-10-07 07:05:28	77	373	-85.6	4.076	4.055	32	28	0.021	4	0	-1	0.1
2022-10-07 07:05:48	78	373	-85.5	4.078	4.058	32	28	0.02	4	1	0	0.4
2022-10-07 07:06:08	78	374	-85.9	4.083	4.062	32	28	0.021	4	0	0	0.1
2022-10-07 07:06:28	78	374	-85.8	4.086	4.065	32	28	0.021	4	0	-1	0.3
2022-10-07 07:06:48	79	374	-85.5	4.09	4.069	32	28	0.021	4	1	0	0.1
2022-10-07 07:07:08	79	375	-85.6	4.094	4.074	32	28	0.02	4	0	0	0.1
2022-10-07 07:07:28	79	375	-85.5	4.098	4.077	32	28	0.021	4	0	-1	0.3
2022-10-07 07:07:48	80	375	-85.8	4.102	4.081	32	28	0.021	4	1	0	0.2
2022-10-07 07:08:08	80	376	-85.6	4.105	4.084	32	28	0.021	4	0	0	0.2
2022-10-07 07:08:28	80	376	-85.8	4.108	4.088	32	28	0.02	4	0	0	0.3
2022-10-07 07:08:48	80	376	-85.5	4.113	4.092	32	28	0.021	4	0	-1	0.3
2022-10-07 07:09:08	81	377	-85.8	4.116	4.095	32	28	0.021	4	1	0	0.3
2022-10-07 07:09:28	81	377	-85.5	4.12	4.099	32	28	0.021	4	0	0	0.3
2022-10-07 07:09:48	81	377	-85.8	4.124	4.103	31	27	0.021	4	0	-1	0.3
2022-10-07 07:10:08	82	378	-85.5	4.128	4.107	31	27	0.021	4	1	0	0.1
2022-10-07 07:10:28	82	378	-85.6	4.132	4.11	31	27	0.022	4	0	0	0.3
2022-10-07 07:10:48	82	378	-85.9	4.136	4.114	31	27	0.022	4	0	-1	0.1
2022-10-07 07:11:08	83	379	-85.8	4.139	4.118	31	27	0.021	4	1	0	0
2022-10-07 07:11:28	83	379	-85.8	4.143	4.122	31	27	0.021	4	0	0	0.2
2022-10-07 07:11:48	83	380	-85.6	4.146	4.126	31	27	0.02	4	0	-1	0.2
2022-10-07 07:12:08	84	380	-85.8	4.151	4.129	31	27	0.022	4	1	0	0
2022-10-07 07:12:28	84	380	-85.8	4.154	4.133	31	27	0.021	4	0	0	0.2
2022-10-07 07:12:48	84	381	-85.6	4.159	4.137	31	27	0.022	4	0	-1	0.3
2022-10-07 07:13:08	85	381	-85.9	4.161	4.141	31	27	0.02	4	1	0	0
2022-10-07 07:13:28	85	381	-85.9	4.165	4.145	31	27	0.02	4	0	0	0.1
2022-10-07 07:13:48	85	382	-86	4.17	4.148	31	27	0.022	4	0	0	0.1
2022-10-07 07:14:08	85	382	-85.9	4.174	4.152	31	27	0.022	4	0	-1	0.1
2022-10-07 07:14:28	86	382	-86	4.176	4.156	31	27	0.02	4	1	0	0.2
2022-10-07 07:14:48	86	383	-85.8	4.181	4.16	31	27	0.021	4	0	0	0.2
2022-10-07 07:15:08	86	383	-86	4.184	4.163	31	27	0.021	4	0	-1	0.1
2022-10-07 07:15:28	87	383	-85.9	4.188	4.167	31	27	0.021	4	1	0	58.6
2022-10-07 07:15:48	87	381	-27.3	4.162	4.143	30	26	0.019	4	0	0	29
2022-10-07 07:16:08	87	382	-56.3	4.173	4.153	30	26	0.02	4	0	0	0.1
2022-10-07 07:16:28	87	382	-56.2	4.174	4.154	30	26	0.02	4	0	-1	0.2
2022-10-07 07:16:48	88	382	-56.4	4.176	4.156	30	26	0.02	4	1	0	0.1
2022-10-07 07:17:08	88	382	-56.3	4.177	4.159	30	26	0.018	4	0	0	0.8
2022-10-07 07:17:28	88	383	-57.1	4.18	4.162	30	26	0.018	4	0	0	0.7
2022-10-07 07:17:48	88	383	-56.4	4.182	4.163	30	26	0.019	4	0	0	1.6
2022-10-07 07:18:08	88	383	-54.8	4.184	4.164	30	26	0.02	4	0	-1	0.5
2022-10-07 07:18:28	89	383	-54.3	4.185	4.166	30	26	0.019	4	1	0	0
2022-10-07 07:18:48	89	383	-54.3	4.187	4.169	30	26	0.018	4	0	0	1.3
2022-10-07 07:19:08	89	383	-55.6	4.189	4.171	30	26	0.018	4	0	0	0.1
2022-10-07 07:19:28	89	384	-55.7	4.192	4.172	30	26	0.02	4	0	-1	0.5
2022-10-07 07:19:48	90	384	-55.2	4.195	4.176	30	26	0.019	4	1	0	2.3
2022-10-07 07:20:08	90	384	-57.5	4.197	4.178	29	26	0.019	3	0	0	0.2
2022-10-07 07:20:28	90	384	-57.3	4.2	4.181	29	26	0.019	3	0	0	0.3
2022-10-07 07:20:48	90	385	-57.6	4.203	4.183	29	26	0.02	3	0	0	0.3
2022-10-07 07:21:08	90	385	-57.3	4.206	4.187	29	25	0.019	4	0	-1	0.2
2022-10-07 07:21:28	91	385	-57.5	4.208	4.189	29	25	0.019	4	1	0	31.8
2022-10-07 07:21:48	91	384	-25.7	4.194	4.176	29	25	0.018	4	0	0	0.1
2022-10-07 07:22:08	91	384	-25.6	4.191	4.174	29	25	0.017	4	0	0	0.1
2022-10-07 07:22:28	91	383	-25.7	4.19	4.172	29	25	0.018	4	0	0	0.2
2022-10-07 07:22:48	91	383	-25.5	4.19	4.172	29	25	0.018	4	0	0	0.2
2022-10-07 07:23:08	91	383	-25.7	4.19	4.173	29	25	0.017	4	0	0	0.1
2022-10-07 07:23:28	91	383	-25.6	4.19	4.173	29	25	0.017	4	0	-1	0.1
2022-10-07 07:23:48	92	383	-25.5	4.19	4.173	29	25	0.017	4	1	0	0
2022-10-07 07:24:08	92	383	-25.5	4.191	4.173	29	25	0.018	4	0	0	0
2022-10-07 07:24:28	92	384	-25.5	4.192	4.174	29	25	0.018	4	0	0	0.1
2022-10-07 07:24:48	92	384	-25.6	4.192	4.175	29	25	0.017	4	0	0	0.1
2022-10-07 07:25:08	92	384	-25.5	4.192	4.175	29	25	0.017	4	0	0	0.2
2022-10-07 07:25:28	92	384	-25.7	4.193	4.177	29	25	0.016	4	0	0	0.1
2022-10-07 07:25:48	92	384	-25.6	4.194	4.177	29	25	0.017	4	0	0	0.1
2022-10-07 07:26:08	92	384	-25.5	4.195	4.179	29	25	0.016	4	0	-1	0.2
2022-10-07 07:26:28	93	384	-25.7	4.196	4.179	29	25	0.017	4	1	0	0
2022-10-07 07:26:48	93	384	-25.7	4.197	4.18	28	25	0.017	3	0	0	0
2022-10-07 07:27:08	93	384	-25.7	4.197	4.181	28	25	0.016	3	0	0	0.1
2022-10-07 07:27:28	93	384	-25.6	4.199	4.182	28	25	0.017	3	0	0	0.1
2022-10-07 07:27:48	93	384	-25.5	4.2	4.182	28	25	0.018	3	0	0	0.2
2022-10-07 07:28:08	93	384	-25.7	4.201	4.184	28	25	0.017	3	0	0	0
2022-10-07 07:28:28	93	384	-25.7	4.201	4.185	28	25	0.016	3	0	0	0.1
2022-10-07 07:28:48	93	384	-25.6	4.202	4.185	28	25	0.017	3	0	-1	0
2022-10-07 07:29:08	94	385	-25.6	4.203	4.186	28	25	0.017	3	1	0	0.1
2022-10-07 07:29:28	94	385	-25.5	4.203	4.186	28	25	0.017	3	0	0	0.2
2022-10-07 07:29:48	94	385	-25.7	4.205	4.188	28	25	0.017	3	0	0	0.2
2022-10-07 07:30:08	94	385	-25.5	4.206	4.189	28	25	0.017	3	0	0	0.1
2022-10-07 07:30:28	94	385	-25.6	4.207	4.19	28	25	0.017	3	0	65	9.3
2022-10-07 21:26:18	29	331	-16.3	3.621	3.612	34	31	0.009	3	-65	0	1.5
2022-10-07 21:26:38	29	332	-14.8	3.629	3.62	34	31	0.009	3	0	0	1.2
2022-10-07 21:26:58	29	332	-13.6	3.63	3.62	34	31	0.01	3	0	0	0
2022-10-07 21:27:18	29	332	-13.6	3.63	3.621	34	31	0.009	3	0	0	0.2
2022-10-07 21:27:38	29	333	-13.4	3.631	3.622	34	31	0.009	3	0	0	0.2
2022-10-07 21:27:58	29	333	-13.6	3.632	3.623	34	31	0.009	3	0	0	51.7
2022-10-07 21:28:18	29	335	-65.3	3.656	3.644	34	31	0.012	3	0	0	70.5
2022-10-07 21:28:38	29	339	-135.8	3.695	3.681	34	31	0.014	3	0	-1	0.2
2022-10-07 21:28:58	30	339	-135.6	3.702	3.688	34	31	0.014	3	1	-1	0.2
2022-10-07 21:29:18	31	340	-135.4	3.707	3.695	34	31	0.012	3	1	0	0.3
2022-10-07 21:29:38	31	340	-135.7	3.711	3.699	35	31	0.012	4	0	-1	0.1
2022-10-07 21:29:58	32	340	-135.6	3.714	3.701	35	31	0.013	4	1	0	0
2022-10-07 21:30:18	32	341	-135.6	3.717	3.705	35	31	0.012	4	0	-1	0.2
2022-10-07 21:30:38	33	341	-135.8	3.72	3.707	35	31	0.013	4	1	0	0
2022-10-07 21:30:58	33	341	-135.8	3.722	3.71	35	31	0.012	4	0	-1	0.2
2022-10-07 21:31:18	34	341	-135.6	3.725	3.712	35	31	0.013	4	1	0	0
2022-10-07 21:31:38	34	341	-135.6	3.727	3.714	35	31	0.013	4	0	-1	0.5
2022-10-07 21:31:58	35	342	-136.1	3.729	3.717	35	31	0.012	4	1	0	0.4
2022-10-07 21:32:18	35	342	-135.7	3.732	3.719	35	31	0.013	4	0	-1	0
2022-10-07 21:32:38	36	342	-135.7	3.735	3.722	35	31	0.013	4	1	0	1
2022-10-07 21:32:58	36	343	-136.7	3.737	3.725	35	31	0.012	4	0	-1	0.1
2022-10-07 21:33:18	37	343	-136.8	3.74	3.727	35	31	0.013	4	1	0	0.3
2022-10-07 21:33:38	37	343	-137.1	3.743	3.729	35	31	0.014	4	0	0	0.1
2022-10-07 21:33:58	37	343	-137	3.745	3.732	35	31	0.013	4	0	-1	0.6
2022-10-07 21:34:18	38	343	-136.4	3.748	3.735	35	31	0.013	4	1	0	0.4
2022-10-07 21:34:38	38	344	-136.8	3.751	3.738	35	31	0.013	4	0	-1	0.2
2022-10-07 21:34:58	39	344	-137	3.754	3.74	35	31	0.014	4	1	0	0.2
2022-10-07 21:35:18	39	344	-136.8	3.757	3.743	35	31	0.014	4	0	-1	0.4
2022-10-07 21:35:38	40	344	-136.4	3.758	3.746	35	31	0.012	4	1	0	0.4
2022-10-07 21:35:58	40	345	-136.8	3.763	3.748	35	31	0.015	4	0	-1	0.4
2022-10-07 21:36:18	41	345	-136.4	3.765	3.751	35	31	0.014	4	1	0	0.4
2022-10-07 21:36:38	41	345	-136.8	3.768	3.754	35	31	0.014	4	0	-1	0.3
2022-10-07 21:36:58	42	345	-137.1	3.771	3.757	35	31	0.014	4	1	0	0.1
2022-10-07 21:37:18	42	346	-137.2	3.775	3.759	35	31	0.016	4	0	-1	0.3
2022-10-07 21:37:38	43	346	-137.5	3.777	3.762	35	31	0.015	4	1	0	0.2
2022-10-07 21:37:58	43	346	-137.3	3.781	3.766	35	31	0.015	4	0	-1	0.5
2022-10-07 21:38:18	44	347	-136.8	3.784	3.767	35	31	0.017	4	1	0	0.3
2022-10-07 21:38:38	44	347	-137.1	3.786	3.771	35	31	0.015	4	0	-1	0.2
2022-10-07 21:38:58	45	347	-137.3	3.79	3.774	35	31	0.016	4	1	0	0.3
2022-10-07 21:39:18	45	347	-137	3.793	3.778	35	31	0.015	4	0	-1	0.1
2022-10-07 21:39:38	46	348	-137.1	3.797	3.78	35	31	0.017	4	1	0	0.3
2022-10-07 21:39:58	46	348	-136.8	3.799	3.784	35	31	0.015	4	0	-1	0
2022-10-07 21:40:18	47	348	-136.8	3.804	3.787	35	31	0.017	4	1	0	0
2022-10-07 21:40:38	47	349	-136.8	3.806	3.791	35	31	0.015	4	0	-1	0.7
2022-10-07 21:40:58	48	349	-137.5	3.81	3.793	35	31	0.017	4	1	0	0.1
2022-10-07 21:41:18	48	349	-137.6	3.813	3.797	35	31	0.016	4	0	-1	0.9
2022-10-07 21:41:38	49	350	-136.7	3.817	3.8	35	31	0.017	4	1	0	0.3
2022-10-07 21:41:58	49	350	-137	3.82	3.803	35	31	0.017	4	0	-1	0.3
2022-10-07 21:42:18	50	350	-137.3	3.824	3.805	35	31	0.019	4	1	0	0.2
2022-10-07 21:42:38	50	351	-137.1	3.829	3.81	35	31	0.019	4	0	-1	0.2
2022-10-07 21:42:58	51	351	-137.3	3.831	3.814	35	31	0.017	4	1	0	0
2022-10-07 21:43:18	51	351	-137.3	3.836	3.817	35	31	0.019	4	0	-1	0.3
2022-10-07 21:43:38	52	352	-137	3.838	3.821	35	31	0.017	4	1	0	0.2
2022-10-07 21:43:58	52	352	-137.2	3.843	3.825	35	31	0.018	4	0	-1	0.1
2022-10-07 21:44:18	53	352	-137.3	3.847	3.827	35	31	0.02	4	1	0	0.5
2022-10-07 21:44:38	53	353	-136.8	3.851	3.832	35	31	0.019	4	0	-1	0.7
2022-10-07 21:44:58	54	353	-137.5	3.856	3.836	35	31	0.02	4	1	0	0.3
2022-10-07 21:45:18	54	353	-137.2	3.859	3.842	35	31	0.017	4	0	-1	0.4
2022-10-07 21:45:38	55	354	-137.6	3.864	3.844	35	31	0.02	4	1	0	0.5
2022-10-07 21:45:58	55	354	-137.1	3.868	3.849	35	31	0.019	4	0	-1	0.4
2022-10-07 21:46:18	56	355	-137.5	3.873	3.853	35	31	0.02	4	1	0	0.5
2022-10-07 21:46:38	56	355	-137	3.877	3.857	35	31	0.02	4	0	-1	0.5
2022-10-07 21:46:58	57	355	-137.5	3.882	3.861	35	31	0.021	4	1	0	0.5
2022-10-07 21:47:18	57	356	-137	3.887	3.867	35	31	0.02	4	0	-1	0.3
2022-10-07 21:47:38	58	356	-137.3	3.891	3.871	35	31	0.02	4	1	0	0.1
2022-10-07 21:47:58	58	357	-137.2	3.896	3.875	35	31	0.021	4	0	-1	0
2022-10-07 21:48:18	59	357	-137.2	3.901	3.88	35	31	0.021	4	1	0	16.6
2022-10-07 21:48:38	59	357	-120.6	3.897	3.877	35	31	0.02	4	0	-1	0.8
2022-10-07 21:48:58	60	357	-119.8	3.901	3.881	35	31	0.02	4	1	0	0
2022-10-07 21:49:18	60	357	-119.8	3.904	3.884	35	31	0.02	4	0	-1	0.4
2022-10-07 21:49:38	61	358	-120.2	3.908	3.889	35	31	0.019	4	1	0	0.2
2022-10-07 21:49:58	61	358	-120.4	3.913	3.892	35	31	0.021	4	0	-1	0.5
2022-10-07 21:50:18	62	359	-119.9	3.919	3.896	35	31	0.023	4	1	0	0.3
2022-10-07 21:50:38	62	359	-120.2	3.922	3.901	35	31	0.021	4	0	-1	0.1
2022-10-07 21:50:58	63	359	-120.1	3.928	3.905	35	31	0.023	4	1	0	0.2
2022-10-07 21:51:18	63	360	-120.3	3.931	3.91	35	31	0.021	4	0	0	0.1
2022-10-07 21:51:38	63	360	-120.2	3.936	3.915	35	31	0.021	4	0	-1	0.1
2022-10-07 21:51:58	64	361	-120.1	3.94	3.919	35	31	0.021	4	1	0	1.4
2022-10-07 21:52:18	64	361	-121.5	3.945	3.924	35	31	0.021	4	0	-1	0.4
2022-10-07 21:52:38	65	362	-121.1	3.95	3.93	35	31	0.02	4	1	0	0.5
2022-10-07 21:52:58	65	362	-121.6	3.955	3.934	35	31	0.021	4	0	-1	0.3
2022-10-07 21:53:18	66	363	-121.3	3.96	3.94	35	31	0.02	4	1	0	1.4
2022-10-07 21:53:38	66	363	-119.9	3.965	3.944	35	31	0.021	4	0	0	1.6
2022-10-07 21:53:58	66	363	-118.3	3.967	3.946	35	31	0.021	4	0	-1	0.1
2022-10-07 21:54:18	67	364	-118.4	3.972	3.95	35	31	0.022	4	1	0	0.3
2022-10-07 21:54:38	67	364	-118.1	3.977	3.955	35	31	0.022	4	0	-1	0.6
2022-10-07 21:54:58	68	365	-118.7	3.982	3.961	35	31	0.021	4	1	0	0
2022-10-07 21:55:18	68	365	-118.7	3.986	3.965	35	31	0.021	4	0	-1	0.1
2022-10-07 21:55:38	69	365	-118.8	3.99	3.97	35	31	0.02	4	1	0	0
2022-10-07 21:55:58	69	366	-118.8	3.995	3.974	35	31	0.021	4	0	-1	0.5
2022-10-07 21:56:18	70	366	-118.3	3.999	3.979	35	31	0.02	4	1	0	0.4
2022-10-07 21:56:38	70	367	-118.7	4.004	3.984	35	31	0.02	4	0	0	0.4
2022-10-07 21:56:58	70	367	-118.3	4.01	3.99	35	31	0.02	4	0	-1	0.6
2022-10-07 21:57:18	71	368	-118.9	4.015	3.993	35	31	0.022	4	1	0	0.2
2022-10-07 21:57:38	71	368	-118.7	4.02	3.998	34	31	0.022	3	0	-1	0.4
2022-10-07 21:57:58	72	369	-118.3	4.025	4.002	34	31	0.023	3	1	0	1.3
2022-10-07 21:58:18	72	369	-119.6	4.028	4.007	34	31	0.021	3	0	-1	0.3
2022-10-07 21:58:38	73	370	-119.3	4.034	4.014	34	31	0.02	3	1	0	0.5
2022-10-07 21:58:58	73	370	-119.8	4.04	4.018	34	31	0.022	3	0	-1	0
2022-10-07 21:59:18	74	370	-119.8	4.044	4.023	34	31	0.021	3	1	0	0.4
2022-10-07 21:59:38	74	371	-119.4	4.048	4.028	34	31	0.02	3	0	0	0.2
2022-10-07 21:59:58	74	371	-119.6	4.054	4.032	34	31	0.022	3	0	-1	0.1
2022-10-07 22:00:18	75	372	-119.7	4.059	4.038	34	30	0.021	4	1	0	0.1
2022-10-07 22:00:38	75	372	-119.8	4.065	4.042	34	30	0.023	4	0	-1	0
2022-10-07 22:00:58	76	372	-119.8	4.069	4.047	34	30	0.022	4	1	0	0
2022-10-07 22:01:18	76	373	-119.8	4.075	4.053	34	30	0.022	4	0	-1	35.1
2022-10-07 22:01:38	77	372	-84.7	4.064	4.043	34	30	0.021	4	1	0	0.2
2022-10-07 22:01:58	77	372	-84.9	4.063	4.044	34	30	0.019	4	0	0	0.3
2022-10-07 22:02:18	77	372	-85.2	4.066	4.046	34	30	0.02	4	0	-1	0.1
2022-10-07 22:02:38	78	372	-85.1	4.068	4.048	34	30	0.02	4	1	0	0.3
2022-10-07 22:02:58	78	373	-85.4	4.072	4.051	34	30	0.021	4	0	0	0.7
2022-10-07 22:03:18	78	373	-84.7	4.075	4.055	34	30	0.02	4	0	-1	0.4
2022-10-07 22:03:38	79	373	-85.1	4.078	4.058	33	30	0.02	3	1	0	0.2
2022-10-07 22:03:58	79	374	-84.9	4.081	4.062	33	30	0.019	3	0	0	0.5
2022-10-07 22:04:18	79	374	-85.4	4.085	4.066	33	29	0.019	4	0	-1	0.1
2022-10-07 22:04:38	80	374	-85.5	4.088	4.068	33	29	0.02	4	1	0	0
2022-10-07 22:04:58	80	375	-85.5	4.092	4.072	33	29	0.02	4	0	0	0.5
2022-10-07 22:05:18	80	375	-85	4.095	4.076	33	29	0.019	4	0	0	0.2
2022-10-07 22:05:38	80	375	-85.2	4.099	4.079	33	29	0.02	4	0	-1	0.5
2022-10-07 22:05:58	81	376	-84.7	4.103	4.083	33	29	0.02	4	1	0	0.8
2022-10-07 22:06:18	81	376	-85.5	4.107	4.087	33	29	0.02	4	0	0	3.6
2022-10-07 22:06:38	81	376	-81.9	4.109	4.089	33	29	0.02	4	0	-1	0.4
2022-10-07 22:06:58	82	376	-82.3	4.113	4.092	33	29	0.021	4	1	0	0.3
2022-10-07 22:07:18	82	377	-82	4.117	4.095	33	29	0.022	4	0	0	0.1
2022-10-07 22:07:38	82	377	-81.9	4.119	4.1	33	29	0.019	4	0	-1	87.5
2022-10-07 22:07:58	83	377	5.6	4.123	4.102	33	29	0.021	4	1	41	14
2022-10-08 02:56:18	42	335	-8.4	3.663	3.657	31	29	0.006	2	-41	0	9
2022-10-08 02:56:38	42	336	-17.4	3.669	3.661	31	29	0.008	2	0	0	0
2022-10-08 02:56:58	42	336	-17.4	3.669	3.663	31	29	0.006	2	0	0	0.1
2022-10-08 02:57:18	42	336	-17.5	3.671	3.663	31	29	0.008	2	0	0	0
2022-10-08 02:57:38	42	336	-17.5	3.673	3.664	31	29	0.009	2	0	0	0.1
2022-10-08 02:57:58	42	336	-17.4	3.672	3.665	31	29	0.007	2	0	0	56.8
2022-10-08 02:58:18	42	339	-74.2	3.701	3.693	31	29	0.008	2	0	0	0.1
2022-10-08 02:58:38	42	340	-74.1	3.705	3.697	31	29	0.008	2	0	-1	0.1
2022-10-08 02:58:58	43	340	-74.2	3.708	3.698	31	29	0.01	2	1	0	0
2022-10-08 02:59:18	43	340	-74.2	3.709	3.701	31	29	0.008	2	0	0	0
2022-10-08 02:59:38	43	340	-74.2	3.711	3.702	31	29	0.009	2	0	0	0.1
2022-10-08 02:59:58	43	340	-74.1	3.713	3.704	31	29	0.009	2	0	0	4.3
2022-10-08 03:00:18	43	340	-69.8	3.713	3.703	31	29	0.01	2	0	0	0
2022-10-08 03:00:38	43	340	-69.8	3.714	3.705	32	29	0.009	3	0	0	70.4
2022-10-08 03:00:58	43	344	-140.2	3.75	3.738	32	29	0.012	3	0	-1	0.1
2022-10-08 03:01:18	44	344	-140.3	3.755	3.743	32	30	0.012	2	1	0	0.9
2022-10-08 03:01:38	44	345	-139.4	3.759	3.746	32	30	0.013	2	0	-1	1.7
2022-10-08 03:01:58	45	345	-137.7	3.763	3.75	32	30	0.013	2	1	0	0.7
2022-10-08 03:02:18	45	345	-137	3.766	3.753	32	30	0.013	2	0	-1	0.3
2022-10-08 03:02:38	46	345	-136.7	3.769	3.755	33	30	0.014	3	1	0	0.1
2022-10-08 03:02:58	46	346	-136.6	3.773	3.759	33	30	0.014	3	0	0	0.4
2022-10-08 03:03:18	46	346	-137	3.777	3.761	33	30	0.016	3	0	-1	0.2
2022-10-08 03:03:38	47	346	-136.8	3.78	3.766	33	30	0.014	3	1	0	0.2
2022-10-08 03:03:58	47	347	-136.6	3.785	3.769	33	31	0.016	2	0	-1	0.5
2022-10-08 03:04:18	48	347	-137.1	3.789	3.774	33	31	0.015	2	1	0	0.1
2022-10-08 03:04:38	48	347	-137	3.792	3.777	33	31	0.015	2	0	-1	0.1
2022-10-08 03:04:58	49	348	-137.1	3.797	3.781	33	31	0.016	2	1	0	0
2022-10-08 03:05:18	49	348	-137.1	3.8	3.785	33	31	0.015	2	0	-1	0.3
2022-10-08 03:05:38	50	349	-136.8	3.805	3.788	33	31	0.017	2	1	0	0.2
2022-10-08 03:05:58	50	349	-137	3.81	3.793	33	31	0.017	2	0	-1	0.3
2022-10-08 03:06:18	51	349	-136.7	3.813	3.797	33	31	0.016	2	1	0	0
2022-10-08 03:06:38	51	350	-136.7	3.818	3.801	33	31	0.017	2	0	-1	0.6
2022-10-08 03:06:58	52	350	-137.3	3.824	3.806	33	31	0.018	2	1	0	0.7
2022-10-08 03:07:18	52	351	-138	3.829	3.811	33	31	0.018	2	0	-1	0
2022-10-08 03:07:38	53	351	-138	3.833	3.815	33	31	0.018	2	1	0	0.1
2022-10-08 03:07:58	53	352	-138.1	3.838	3.82	34	31	0.018	3	0	-1	0
2022-10-08 03:08:18	54	352	-138.1	3.843	3.825	34	31	0.018	3	1	0	0
2022-10-08 03:08:38	54	353	-138.1	3.848	3.828	34	31	0.02	3	0	-1	0
2022-10-08 03:08:58	55	353	-138.1	3.852	3.834	34	31	0.018	3	1	0	0.4
2022-10-08 03:09:18	55	353	-137.7	3.857	3.839	34	31	0.018	3	0	0	0.1
2022-10-08 03:09:38	55	354	-137.6	3.862	3.844	34	31	0.018	3	0	-1	0.6
2022-10-08 03:09:58	56	354	-138.2	3.866	3.849	34	31	0.017	3	1	0	0.2
2022-10-08 03:10:18	56	355	-138	3.872	3.852	34	31	0.02	3	0	-1	0.1
2022-10-08 03:10:38	57	355	-137.9	3.876	3.857	34	31	0.019	3	1	0	0.4
2022-10-08 03:10:58	57	355	-137.5	3.882	3.861	34	31	0.021	3	0	-1	0.9
2022-10-08 03:11:18	58	356	-138.4	3.887	3.867	34	31	0.02	3	1	0	0
2022-10-08 03:11:38	58	356	-138.4	3.89	3.872	34	31	0.018	3	0	-1	0.5
2022-10-08 03:11:58	59	357	-138.9	3.897	3.876	34	31	0.021	3	1	0	0.1
2022-10-08 03:12:18	59	357	-138.8	3.901	3.882	34	31	0.019	3	0	-1	0.9
2022-10-08 03:12:38	60	358	-137.9	3.907	3.887	34	31	0.02	3	1	0	0.7
2022-10-08 03:12:58	60	358	-138.6	3.913	3.893	34	31	0.02	3	0	-1	0.1
2022-10-08 03:13:18	61	359	-138.5	3.917	3.897	34	31	0.02	3	1	0	0
2022-10-08 03:13:38	61	359	-138.5	3.922	3.901	34	31	0.021	3	0	-1	0.3
2022-10-08 03:13:58	62	360	-138.8	3.928	3.906	34	31	0.022	3	1	0	0.8
2022-10-08 03:14:18	62	360	-138	3.933	3.911	34	31	0.022	3	0	-1	0.2
2022-10-08 03:14:38	63	361	-138.2	3.939	3.917	34	31	0.022	3	1	0	0.2
2022-10-08 03:14:58	63	361	-138.4	3.944	3.923	34	31	0.021	3	0	-1	8.4
2022-10-08 03:15:18	64	361	-130	3.946	3.925	34	31	0.021	3	1	0	0.5
2022-10-08 03:15:38	64	362	-129.5	3.95	3.929	34	31	0.021	3	0	-1	0.4
2022-10-08 03:15:58	65	362	-129.9	3.955	3.934	34	31	0.021	3	1	0	0
2022-10-08 03:16:18	65	363	-129.9	3.961	3.938	34	30	0.023	4	0	0	0.1
2022-10-08 03:16:38	65	363	-129.8	3.966	3.944	34	30	0.022	4	0	-1	0.1
2022-10-08 03:16:58	66	364	-129.9	3.97	3.949	33	30	0.021	3	1	0	0
2022-10-08 03:17:18	66	364	-129.9	3.976	3.954	33	30	0.022	3	0	-1	0.1
2022-10-08 03:17:38	67	365	-129.8	3.981	3.959	33	30	0.022	3	1	0	1.1
2022-10-08 03:17:58	67	365	-130.9	3.987	3.966	33	30	0.021	3	0	-1	0.3
2022-10-08 03:18:18	68	366	-131.2	3.992	3.97	33	30	0.022	3	1	0	1.5
2022-10-08 03:18:38	68	366	-129.7	3.997	3.976	33	30	0.021	3	0	-1	1.4
2022-10-08 03:18:58	69	366	-128.3	4	3.98	33	30	0.02	3	1	0	0.2
2022-10-08 03:19:18	69	367	-128.1	4.005	3.985	33	30	0.02	3	0	-1	0.4
2022-10-08 03:19:38	70	367	-128.5	4.01	3.99	33	30	0.02	3	1	0	0.1
2022-10-08 03:19:58	70	368	-128.6	4.015	3.995	33	30	0.02	3	0	0	0.7
2022-10-08 03:20:18	70	368	-127.9	4.02	3.999	33	30	0.021	3	0	-1	0.4
2022-10-08 03:20:38	71	369	-128.3	4.025	4.004	33	30	0.021	3	1	0	0.2
2022-10-08 03:20:58	71	369	-128.5	4.033	4.01	33	30	0.023	3	0	-1	0.1
2022-10-08 03:21:18	72	370	-128.4	4.036	4.016	33	30	0.02	3	1	0	0.3
2022-10-08 03:21:38	72	370	-128.1	4.042	4.021	33	30	0.021	3	0	-1	1.2
2022-10-08 03:21:58	73	371	-129.3	4.048	4.027	33	30	0.021	3	1	0	0.4
2022-10-08 03:22:18	73	371	-129.7	4.053	4.032	33	30	0.021	3	0	-1	0.4
2022-10-08 03:22:38	74	372	-129.3	4.059	4.038	33	30	0.021	3	1	0	0.5
2022-10-08 03:22:58	74	372	-129.8	4.065	4.043	33	30	0.022	3	0	-1	0.4
2022-10-08 03:23:18	75	373	-129.4	4.07	4.048	33	30	0.022	3	1	0	0.2
2022-10-08 03:23:38	75	373	-129.2	4.074	4.054	33	30	0.02	3	0	0	43.2
2022-10-08 03:23:58	75	372	-86	4.06	4.04	33	30	0.02	3	0	-1	0.4
2022-10-08 03:24:18	76	372	-85.6	4.059	4.04	33	30	0.019	3	1	0	0.2
2022-10-08 03:24:38	76	372	-85.8	4.061	4.041	33	30	0.02	3	0	0	0
2022-10-08 03:24:58	76	372	-85.8	4.063	4.044	33	29	0.019	4	0	-1	0.1
2022-10-08 03:25:18	77	372	-85.9	4.067	4.047	33	29	0.02	4	1	0	0.1
2022-10-08 03:25:38	77	373	-85.8	4.07	4.05	33	29	0.02	4	0	0	0.2
2022-10-08 03:25:58	77	373	-85.6	4.073	4.053	32	29	0.02	3	0	-1	0.3
2022-10-08 03:26:18	78	373	-85.9	4.077	4.057	32	29	0.02	3	1	0	0.1
2022-10-08 03:26:38	78	374	-86	4.08	4.061	32	29	0.019	3	0	0	0
2022-10-08 03:26:58	78	374	-86	4.085	4.064	32	29	0.021	3	0	-1	0.1
2022-10-08 03:27:18	79	374	-85.9	4.089	4.068	32	29	0.021	3	1	0	0.1
2022-10-08 03:27:38	79	375	-85.8	4.091	4.071	32	29	0.02	3	0	0	0.3
2022-10-08 03:27:58	79	375	-86.1	4.096	4.077	32	29	0.019	3	0	0	0.2
2022-10-08 03:28:18	79	375	-86.3	4.099	4.08	32	29	0.019	3	0	-1	0.2
2022-10-08 03:28:38	80	376	-86.1	4.103	4.084	32	29	0.019	3	1	0	0.2
2022-10-08 03:28:58	80	376	-86.3	4.107	4.087	32	28	0.02	4	0	0	0.2
2022-10-08 03:29:18	80	376	-86.1	4.111	4.092	32	28	0.019	4	0	-1	0.3
2022-10-08 03:29:38	81	377	-86.4	4.114	4.094	32	28	0.02	4	1	0	0.4
2022-10-08 03:29:58	81	377	-86	4.118	4.098	32	28	0.02	4	0	0	0.1
2022-10-08 03:30:18	81	377	-85.9	4.122	4.103	32	28	0.019	4	0	-1	0.2
2022-10-08 03:30:38	82	378	-86.1	4.126	4.104	32	28	0.022	4	1	0	0
2022-10-08 03:30:58	82	378	-86.1	4.131	4.11	31	28	0.021	3	0	0	0.2
2022-10-08 03:31:18	82	378	-85.9	4.134	4.113	31	28	0.021	3	0	-1	0.4
2022-10-08 03:31:38	83	379	-86.3	4.138	4.116	31	28	0.022	3	1	0	0.1
2022-10-08 03:31:58	83	379	-86.4	4.141	4.122	31	28	0.019	3	0	0	0.1
2022-10-08 03:32:18	83	380	-86.3	4.145	4.125	31	28	0.02	3	0	-1	0.1
2022-10-08 03:32:38	84	380	-86.4	4.149	4.129	31	28	0.02	3	1	0	0.1
2022-10-08 03:32:58	84	380	-86.3	4.153	4.132	31	28	0.021	3	0	0	0
2022-10-08 03:33:18	84	381	-86.3	4.157	4.136	31	28	0.021	3	0	0	0.1
2022-10-08 03:33:38	84	381	-86.4	4.16	4.139	31	27	0.021	4	0	-1	0
2022-10-08 03:33:58	85	381	-86.4	4.164	4.143	31	27	0.021	4	1	0	0.1
2022-10-08 03:34:18	85	382	-86.5	4.168	4.148	31	27	0.02	4	0	0	0
2022-10-08 03:34:38	85	382	-86.5	4.172	4.152	31	27	0.02	4	0	23	69.3
2022-10-08 08:34:58	62	350	-17.2	3.824	3.803	31	28	0.021	3	-23	0	4.9
2022-10-08 08:35:18	62	349	-12.3	3.82	3.801	31	28	0.019	3	0	0	4.7
2022-10-08 08:35:38	62	350	-17	3.829	3.808	31	28	0.021	3	0	0	0.2
2022-10-08 08:35:58	62	350	-17.2	3.831	3.812	31	28	0.019	3	0	0	0.2
2022-10-08 08:36:18	62	351	-17.4	3.832	3.812	31	28	0.02	3	0	0	0
2022-10-08 08:36:38	62	351	-17.4	3.833	3.814	31	28	0.019	3	0	0	40.6
2022-10-08 08:36:58	62	352	-58	3.846	3.826	31	28	0.02	3	0	0	80.8
2022-10-08 08:37:18	62	358	-138.8	3.907	3.883	31	28	0.024	3	0	-1	0.3
2022-10-08 08:37:38	63	359	-139.1	3.92	3.897	31	29	0.023	2	1	0	0.1
2022-10-08 08:37:58	63	360	-139	3.929	3.907	31	29	0.022	2	0	-1	0.3
2022-10-08 08:38:18	64	360	-139.3	3.936	3.915	31	29	0.021	2	1	0	0.2
2022-10-08 08:38:38	64	361	-139.1	3.945	3.923	32	29	0.022	3	0	-1	8.8
2022-10-08 08:38:58	65	361	-130.3	3.947	3.926	32	29	0.021	3	1	0	0.1
2022-10-08 08:39:18	65	362	-130.4	3.951	3.932	32	29	0.019	3	0	-1	0
2022-10-08 08:39:38	66	362	-130.4	3.957	3.937	32	29	0.02	3	1	0	0.1
2022-10-08 08:39:58	66	363	-130.3	3.963	3.942	32	29	0.021	3	0	-1	0.5
2022-10-08 08:40:18	67	363	-129.8	3.967	3.948	32	29	0.019	3	1	0	1.2
2022-10-08 08:40:38	67	364	-128.6	3.973	3.952	32	29	0.021	3	0	0	1.2
2022-10-08 08:40:58	67	364	-127.4	3.979	3.957	32	30	0.022	2	0	-1	0.3
2022-10-08 08:41:18	68	365	-127.1	3.982	3.962	32	30	0.02	2	1	0	0.3
2022-10-08 08:41:38	68	365	-127.4	3.987	3.966	32	30	0.021	2	0	-1	0
2022-10-08 08:41:58	69	366	-127.4	3.992	3.973	32	30	0.019	2	1	0	0.4
2022-10-08 08:42:18	69	366	-127	3.997	3.977	32	30	0.02	2	0	-1	0.4
2022-10-08 08:42:38	70	367	-127.4	4.002	3.983	32	30	0.019	2	1	0	0
2022-10-08 08:42:58	70	367	-127.4	4.007	3.988	33	30	0.019	3	0	-1	0
2022-10-08 08:43:18	71	368	-127.4	4.013	3.993	33	30	0.02	3	1	0	0.2
2022-10-08 08:43:38	71	368	-127.2	4.018	3.999	33	30	0.019	3	0	0	0.1
2022-10-08 08:43:58	71	369	-127.1	4.023	4.004	33	30	0.019	3	0	-1	0
2022-10-08 08:44:18	72	369	-127.1	4.029	4.009	33	30	0.02	3	1	0	0.3
2022-10-08 08:44:38	72	369	-127.4	4.034	4.014	33	30	0.02	3	0	-1	0.2
2022-10-08 08:44:58	73	370	-127.2	4.039	4.019	33	30	0.02	3	1	0	0.2
2022-10-08 08:45:18	73	371	-127.4	4.045	4.024	33	30	0.021	3	0	-1	0.6
2022-10-08 08:45:38	74	371	-128	4.052	4.03	33	30	0.022	3	1	0	0
2022-10-08 08:45:58	74	371	-128	4.057	4.036	33	30	0.021	3	0	-1	0.1
2022-10-08 08:46:18	75	372	-128.1	4.062	4.041	32	30	0.021	2	1	0	0.4
2022-10-08 08:46:38	75	372	-128.5	4.067	4.045	32	30	0.022	2	0	0	0.1
2022-10-08 08:46:58	75	373	-128.4	4.074	4.052	32	29	0.022	3	0	-1	43.5
2022-10-08 08:47:18	76	373	-84.9	4.078	4.057	32	29	0.021	3	1	0	0.6
2022-10-08 08:47:38	76	372	-85.5	4.06	4.04	32	29	0.02	3	0	-1	0.3
2022-10-08 08:47:58	77	372	-85.2	4.061	4.041	32	29	0.02	3	1	0	0.2
2022-10-08 08:48:18	77	372	-85.4	4.063	4.044	32	29	0.019	3	0	0	0.1
2022-10-08 08:48:38	77	372	-85.5	4.066	4.047	32	29	0.019	3	0	0	0.3
2022-10-08 08:48:58	77	373	-85.8	4.069	4.05	32	29	0.019	3	0	-1	0.2
2022-10-08 08:49:18	78	373	-85.6	4.073	4.054	32	29	0.019	3	1	0	0.1
2022-10-08 08:49:38	78	373	-85.5	4.077	4.057	32	29	0.02	3	0	0	0.1
2022-10-08 08:49:58	78	374	-85.6	4.081	4.062	31	28	0.019	3	0	-1	0.1
2022-10-08 08:50:18	79	374	-85.5	4.085	4.065	31	28	0.02	3	1	0	0
2022-10-08 08:50:38	79	374	-85.5	4.088	4.069	31	28	0.019	3	0	0	0.3
2022-10-08 08:50:58	79	375	-85.2	4.091	4.073	31	28	0.018	3	0	-1	0.3
2022-10-08 08:51:18	80	375	-85.5	4.095	4.076	31	28	0.019	3	1	0	0.1
2022-10-08 08:51:38	80	375	-85.4	4.099	4.08	31	28	0.019	3	0	0	0.4
2022-10-08 08:51:58	80	376	-85.8	4.103	4.084	31	28	0.019	3	0	-1	0.2
2022-10-08 08:52:18	81	376	-85.6	4.107	4.088	31	28	0.019	3	1	0	0
2022-10-08 08:52:38	81	376	-85.6	4.111	4.091	31	28	0.02	3	0	0	0
2022-10-08 08:52:58	81	377	-85.6	4.114	4.095	31	28	0.019	3	0	0	0.3
2022-10-08 08:53:18	81	377	-85.9	4.118	4.1	31	28	0.018	3	0	-1	0.1
2022-10-08 08:53:38	82	378	-85.8	4.123	4.103	30	28	0.02	2	1	0	0.2
2022-10-08 08:53:58	82	378	-85.6	4.127	4.106	30	27	0.021	3	0	0	0.2
2022-10-08 08:54:18	82	378	-85.8	4.13	4.111	30	27	0.019	3	0	-1	0.3
2022-10-08 08:54:38	83	378	-85.5	4.135	4.113	30	27	0.022	3	1	0	0.3
2022-10-08 08:54:58	83	379	-85.8	4.137	4.117	30	27	0.02	3	0	0	0.3
2022-10-08 08:55:18	83	379	-85.5	4.141	4.122	30	27	0.019	3	0	-1	0.1
2022-10-08 08:55:38	84	380	-85.6	4.145	4.125	30	27	0.02	3	1	0	0
2022-10-08 08:55:58	84	380	-85.6	4.149	4.13	30	27	0.019	3	0	0	0.3
2022-10-08 08:56:18	84	380	-85.9	4.153	4.134	30	27	0.019	3	0	-1	0.1
2022-10-08 08:56:38	85	381	-85.8	4.158	4.137	30	27	0.021	3	1	0	0.1
2022-10-08 08:56:58	85	381	-85.9	4.161	4.141	30	27	0.02	3	0	0	0.4
2022-10-08 08:57:18	85	381	-85.5	4.165	4.145	30	27	0.02	3	0	0	0.4
2022-10-08 08:57:38	85	382	-85.9	4.169	4.149	30	27	0.02	3	0	-1	0
[truncated: 6,415 more rows]
