# Supplementary material for: PufCB-Auth: A lightweight continuous multi-factor authentication scheme integrated PUF with charging behavior features for EV charging
Source: PLoS One. 2026 May 15;21(5):e0344506. doi: 10.1371/journal.pone.0344506 (PMC13178865; doi:10.1371/journal.pone.0344506)
Supplement: S1 Dataset — This file contains the original data used to generate the synthetic user behavior dataset and the corresponding parameter settings for reproducing the statistical analyses and figures reported in this study. (ZIP) [file pone.0344506.s001.zip › BCL3_train.xlsx]

## Sheet: Sheet1
数据时间	SOC	总电压	总电流	电池单体电压最高值	电池单体电压最低值	最高温度值	最低温度值	电压差值	温度差值	SOC前差	SOC后差	电流差值
2022-04-01 05:11:48	44	336	-16.9	3.675	3.668	29	27	0.007	2	-1	0	0.1
2022-04-01 05:12:08	44	337	-17	3.677	3.671	29	27	0.006	2	0	0	0.3
2022-04-01 05:12:28	44	337	-17.3	3.679	3.672	29	27	0.007	2	0	0	0
2022-04-01 05:12:48	44	337	-17.3	3.68	3.673	29	27	0.007	2	0	0	0
2022-04-01 05:13:08	44	337	-17.3	3.681	3.674	29	27	0.007	2	0	0	0
2022-04-01 05:13:28	44	337	-17.3	3.681	3.674	29	27	0.007	2	0	0	63.3
2022-04-01 05:13:48	44	339	-80.6	3.694	3.688	29	27	0.006	2	0	-1	57.9
2022-04-01 05:14:08	45	343	-138.5	3.745	3.734	29	27	0.011	2	1	0	0.1
2022-04-01 05:14:28	45	344	-138.6	3.753	3.741	30	27	0.012	3	0	0	0.3
2022-04-01 05:14:48	45	345	-138.9	3.759	3.747	30	27	0.012	3	0	0	0.1
2022-04-01 05:15:08	45	345	-139	3.763	3.75	30	27	0.013	3	0	0	0
2022-04-01 05:15:28	45	345	-139	3.766	3.753	30	27	0.013	3	0	-1	0.4
2022-04-01 05:15:48	46	345	-138.6	3.77	3.758	30	28	0.012	2	1	0	0.5
2022-04-01 05:16:08	46	346	-139.1	3.773	3.76	30	28	0.013	2	0	-1	0.1
2022-04-01 05:16:28	47	346	-139	3.777	3.764	30	28	0.013	2	1	0	0.1
2022-04-01 05:16:48	47	346	-138.9	3.78	3.767	30	28	0.013	2	0	-1	0
2022-04-01 05:17:08	48	347	-138.9	3.784	3.77	31	28	0.014	3	1	0	0.1
2022-04-01 05:17:28	48	347	-139	3.788	3.774	31	28	0.014	3	0	-1	0
2022-04-01 05:17:48	49	347	-139	3.791	3.777	31	28	0.014	3	1	0	0.2
2022-04-01 05:18:08	49	348	-138.8	3.796	3.781	31	28	0.015	3	0	-1	0.2
2022-04-01 05:18:28	50	348	-139	3.8	3.785	31	28	0.015	3	1	0	0.2
2022-04-01 05:18:48	50	348	-138.8	3.804	3.788	31	29	0.016	2	0	-1	0.1
2022-04-01 05:19:08	51	349	-138.9	3.807	3.792	31	29	0.015	2	1	0	0.1
2022-04-01 05:19:28	51	349	-139	3.811	3.796	31	29	0.015	2	0	-1	0
2022-04-01 05:19:48	52	349	-139	3.815	3.8	31	29	0.015	2	1	0	0
2022-04-01 05:20:08	52	350	-139	3.82	3.804	32	29	0.016	3	0	0	0.4
2022-04-01 05:20:28	52	350	-138.6	3.825	3.809	32	29	0.016	3	0	-1	0.4
2022-04-01 05:20:48	53	351	-139	3.828	3.813	32	29	0.015	3	1	0	0.5
2022-04-01 05:21:08	53	351	-139.5	3.833	3.817	32	29	0.016	3	0	-1	1.4
2022-04-01 05:21:28	54	352	-138.1	3.838	3.82	32	29	0.018	3	1	0	2.2
2022-04-01 05:21:48	54	352	-135.9	3.841	3.824	32	30	0.017	2	0	-1	0.1
2022-04-01 05:22:08	55	352	-135.8	3.844	3.829	32	30	0.015	2	1	0	0.3
2022-04-01 05:22:28	55	352	-136.1	3.849	3.833	32	30	0.016	2	0	-1	0.1
2022-04-01 05:22:48	56	353	-136.2	3.853	3.836	32	30	0.017	2	1	0	0.3
2022-04-01 05:23:08	56	353	-135.9	3.857	3.84	33	30	0.017	3	0	-1	0
2022-04-01 05:23:28	57	353	-135.9	3.861	3.846	33	30	0.015	3	1	0	1.3
2022-04-01 05:23:48	57	354	-137.2	3.866	3.85	33	30	0.016	3	0	-1	0.2
2022-04-01 05:24:08	58	354	-137	3.871	3.854	33	30	0.017	3	1	0	0.2
2022-04-01 05:24:28	58	355	-136.8	3.876	3.859	33	30	0.017	3	0	-1	0.4
2022-04-01 05:24:48	59	355	-137.2	3.881	3.863	33	30	0.018	3	1	0	0.3
2022-04-01 05:25:08	59	356	-137.5	3.886	3.869	33	30	0.017	3	0	0	0.8
2022-04-01 05:25:28	59	356	-136.7	3.89	3.873	33	30	0.017	3	0	-1	0.1
2022-04-01 05:25:48	60	357	-136.8	3.895	3.877	33	31	0.018	2	1	0	0
2022-04-01 05:26:08	60	357	-136.8	3.9	3.882	33	31	0.018	2	0	-1	0.2
2022-04-01 05:26:28	61	358	-136.6	3.905	3.886	33	31	0.019	2	1	0	0.2
2022-04-01 05:26:48	61	358	-136.8	3.909	3.892	33	31	0.017	2	0	-1	0.2
2022-04-01 05:27:08	62	358	-137	3.915	3.897	33	31	0.018	2	1	0	0.3
2022-04-01 05:27:28	62	359	-136.7	3.919	3.901	33	31	0.018	2	0	-1	0.3
2022-04-01 05:27:48	63	359	-137	3.925	3.907	33	31	0.018	2	1	0	0.2
2022-04-01 05:28:08	63	360	-137.2	3.93	3.912	33	31	0.018	2	0	-1	0.4
2022-04-01 05:28:28	64	360	-137.6	3.935	3.918	33	31	0.017	2	1	0	0.3
2022-04-01 05:28:48	64	361	-137.3	3.941	3.923	33	31	0.018	2	0	-1	0
2022-04-01 05:29:08	65	361	-137.3	3.945	3.927	33	31	0.018	2	1	0	8.8
2022-04-01 05:29:28	65	361	-128.5	3.947	3.929	33	31	0.018	2	0	0	0
2022-04-01 05:29:48	65	362	-128.5	3.951	3.933	33	31	0.018	2	0	-1	0
2022-04-01 05:30:08	66	362	-128.5	3.955	3.938	33	31	0.017	2	1	0	0.1
2022-04-01 05:30:28	66	363	-128.6	3.961	3.944	33	31	0.017	2	0	-1	0.2
2022-04-01 05:30:48	67	363	-128.4	3.965	3.948	33	31	0.017	2	1	0	0.3
2022-04-01 05:31:08	67	364	-128.1	3.971	3.952	33	31	0.019	2	0	-1	0.4
2022-04-01 05:31:28	68	364	-128.5	3.976	3.958	33	30	0.018	3	1	0	0.3
2022-04-01 05:31:48	68	364	-128.8	3.981	3.963	33	30	0.018	3	0	-1	0.2
2022-04-01 05:32:08	69	365	-129	3.985	3.967	33	30	0.018	3	1	0	0.2
2022-04-01 05:32:28	69	365	-128.8	3.99	3.972	33	30	0.018	3	0	0	0.3
2022-04-01 05:32:48	69	366	-128.5	3.996	3.977	32	30	0.019	2	0	-1	0.3
2022-04-01 05:33:08	70	366	-128.8	4.001	3.982	32	30	0.019	2	1	0	0
2022-04-01 05:33:28	70	367	-128.8	4.006	3.988	32	30	0.018	2	0	-1	0.2
2022-04-01 05:33:48	71	367	-129	4.012	3.994	32	30	0.018	2	1	0	0.2
2022-04-01 05:34:08	71	368	-128.8	4.017	3.999	32	30	0.018	2	0	-1	0.2
2022-04-01 05:34:28	72	368	-128.6	4.021	4.003	32	30	0.018	2	1	0	0.2
2022-04-01 05:34:48	72	369	-128.8	4.027	4.007	32	30	0.02	2	0	-1	0.2
2022-04-01 05:35:08	73	369	-129	4.032	4.013	32	30	0.019	2	1	0	0.1
2022-04-01 05:35:28	73	370	-128.9	4.038	4.019	32	30	0.019	2	0	0	0.3
2022-04-01 05:35:48	73	370	-129.2	4.043	4.024	32	30	0.019	2	0	-1	0.1
2022-04-01 05:36:08	74	370	-129.3	4.048	4.028	32	30	0.02	2	1	0	0
2022-04-01 05:36:28	74	371	-129.3	4.053	4.034	32	30	0.019	2	0	-1	0.4
2022-04-01 05:36:48	75	372	-128.9	4.058	4.04	32	30	0.018	2	1	0	0
2022-04-01 05:37:08	75	372	-128.9	4.064	4.045	32	30	0.019	2	0	-1	0.3
2022-04-01 05:37:28	76	372	-129.2	4.069	4.05	32	30	0.019	2	1	0	0.2
2022-04-01 05:37:48	76	373	-129	4.074	4.055	32	30	0.019	2	0	-1	43.1
2022-04-01 05:38:08	77	372	-85.9	4.061	4.044	32	30	0.017	2	1	0	0
2022-04-01 05:38:28	77	372	-85.9	4.06	4.042	32	30	0.018	2	0	0	0.1
2022-04-01 05:38:48	77	372	-86	4.062	4.043	31	29	0.019	2	0	0	0.1
2022-04-01 05:39:08	77	372	-85.9	4.064	4.047	31	29	0.017	2	0	-1	0.1
2022-04-01 05:39:28	78	372	-85.8	4.066	4.048	31	29	0.018	2	1	0	0.2
2022-04-01 05:39:48	78	372	-86	4.069	4.051	31	29	0.018	2	0	0	0.1
2022-04-01 05:40:08	78	373	-85.9	4.072	4.056	31	29	0.016	2	0	-1	0
2022-04-01 05:40:28	79	373	-85.9	4.076	4.058	31	29	0.018	2	1	0	0.1
2022-04-01 05:40:48	79	373	-86	4.079	4.063	31	29	0.016	2	0	0	0.2
2022-04-01 05:41:08	79	374	-85.8	4.083	4.065	31	29	0.018	2	0	0	0.1
2022-04-01 05:41:28	79	374	-85.9	4.087	4.069	31	29	0.018	2	0	-1	0.1
2022-04-01 05:41:48	80	374	-86	4.091	4.073	31	29	0.018	2	1	0	0.5
2022-04-01 05:42:08	80	375	-85.5	4.093	4.077	31	29	0.016	2	0	0	0.4
2022-04-01 05:42:28	80	375	-85.9	4.098	4.08	31	29	0.018	2	0	-1	0
2022-04-01 05:42:48	81	375	-85.9	4.102	4.084	31	29	0.018	2	1	0	0.1
2022-04-01 05:43:08	81	376	-86	4.104	4.087	30	29	0.017	1	0	0	0.3
2022-04-01 05:43:28	81	376	-86.3	4.108	4.091	30	29	0.017	1	0	-1	0.3
2022-04-01 05:43:48	82	376	-86	4.113	4.094	30	28	0.019	2	1	0	0
2022-04-01 05:44:08	82	377	-86	4.116	4.098	30	28	0.018	2	0	0	0
2022-04-01 05:44:28	82	377	-86	4.12	4.102	30	28	0.018	2	0	0	0.1
2022-04-01 05:44:48	82	377	-86.1	4.124	4.106	30	28	0.018	2	0	-1	0.1
2022-04-01 05:45:08	83	378	-86	4.128	4.11	30	28	0.018	2	1	0	0
2022-04-01 05:45:28	83	378	-86	4.132	4.114	30	28	0.018	2	0	0	0
2022-04-01 05:45:48	83	378	-86	4.135	4.117	30	28	0.018	2	0	-1	0.1
2022-04-01 05:46:08	84	379	-86.1	4.139	4.12	30	28	0.019	2	1	0	0.2
2022-04-01 05:46:28	84	379	-85.9	4.142	4.124	30	28	0.018	2	0	0	0
2022-04-01 05:46:48	84	379	-85.9	4.146	4.128	30	28	0.018	2	0	-1	0.1
2022-04-01 05:47:08	85	380	-86	4.151	4.133	30	28	0.018	2	1	0	0.1
2022-04-01 05:47:28	85	380	-85.9	4.154	4.136	30	28	0.018	2	0	0	0.2
2022-04-01 05:47:48	85	381	-86.1	4.157	4.139	30	28	0.018	2	0	0	0.2
2022-04-01 05:48:08	85	381	-85.9	4.161	4.142	30	28	0.019	2	0	-1	0
2022-04-01 05:48:28	86	381	-85.9	4.164	4.147	30	28	0.017	2	1	0	0.1
2022-04-01 05:48:48	86	382	-85.8	4.169	4.15	30	28	0.019	2	0	0	1
2022-04-01 05:49:08	86	382	-86.8	4.173	4.154	29	28	0.019	1	0	-1	0
2022-04-01 05:49:28	87	382	-86.8	4.177	4.159	29	27	0.018	2	1	0	0
2022-04-01 05:49:48	87	383	-86.8	4.181	4.162	29	27	0.019	2	0	0	0
2022-04-01 05:50:08	87	383	-86.8	4.184	4.166	29	27	0.018	2	0	-1	0.1
2022-04-01 05:50:28	88	383	-86.7	4.187	4.17	29	27	0.017	2	1	0	29.2
2022-04-01 05:50:48	88	382	-57.5	4.175	4.158	29	27	0.017	2	0	0	0.1
2022-04-01 05:51:08	88	382	-57.6	4.175	4.158	29	27	0.017	2	0	0	0.1
2022-04-01 05:51:28	88	382	-57.5	4.176	4.159	29	27	0.017	2	0	-1	0.1
2022-04-01 05:51:48	89	382	-57.6	4.176	4.16	29	27	0.016	2	1	0	0.4
2022-04-01 05:52:08	89	382	-57.2	4.178	4.161	29	27	0.017	2	0	0	0.1
2022-04-01 05:52:28	89	383	-57.3	4.181	4.162	29	27	0.019	2	0	0	0.3
2022-04-01 05:52:48	89	383	-57.6	4.183	4.166	29	27	0.017	2	0	0	0.3
2022-04-01 05:53:08	89	383	-57.3	4.185	4.168	29	27	0.017	2	0	-1	0.3
2022-04-01 05:53:28	90	383	-57.6	4.186	4.169	29	27	0.017	2	1	0	0
2022-04-01 05:53:48	90	383	-57.6	4.189	4.171	29	27	0.018	2	0	0	0
2022-04-01 05:54:08	90	383	-57.6	4.19	4.174	29	27	0.016	2	0	0	0.1
2022-04-01 05:54:28	90	384	-57.5	4.193	4.176	29	27	0.017	2	0	0	0.2
2022-04-01 05:54:48	90	384	-57.3	4.194	4.178	29	27	0.016	2	0	-1	0.2
2022-04-01 05:55:08	91	384	-57.5	4.197	4.181	29	27	0.016	2	1	0	0
2022-04-01 05:55:28	91	384	-57.5	4.199	4.183	29	27	0.016	2	0	0	0.1
2022-04-01 05:55:48	91	384	-57.6	4.203	4.185	29	27	0.018	2	0	0	0
2022-04-01 05:56:08	91	384	-57.6	4.204	4.187	29	27	0.017	2	0	0	0.1
2022-04-01 05:56:28	91	385	-57.5	4.207	4.189	29	27	0.018	2	0	-1	0
2022-04-01 05:56:48	92	385	-57.5	4.207	4.192	29	27	0.015	2	1	0	32
2022-04-01 05:57:08	92	383	-25.5	4.192	4.177	29	27	0.015	2	0	0	0.2
2022-04-01 05:57:28	92	383	-25.3	4.19	4.174	29	27	0.016	2	0	0	0
2022-04-01 05:57:48	92	383	-25.3	4.189	4.175	29	27	0.014	2	0	0	0
2022-04-01 05:58:08	92	383	-25.3	4.19	4.174	29	27	0.016	2	0	0	0
2022-04-01 05:58:28	92	383	-25.3	4.189	4.174	29	27	0.015	2	0	0	0.2
2022-04-01 05:58:48	92	383	-25.5	4.19	4.174	28	27	0.016	1	0	0	0.2
2022-04-01 05:59:08	92	383	-25.3	4.19	4.175	29	27	0.015	2	0	-1	0.2
2022-04-01 05:59:28	93	383	-25.5	4.191	4.175	29	27	0.016	2	1	0	0.2
2022-04-01 05:59:48	93	383	-25.3	4.19	4.177	29	27	0.013	2	0	0	0.2
2022-04-01 06:00:08	93	383	-25.5	4.191	4.177	29	27	0.014	2	0	0	0.2
2022-04-01 06:00:28	93	384	-25.3	4.193	4.178	29	27	0.015	2	0	0	0.2
2022-04-01 06:00:48	93	384	-25.5	4.193	4.177	29	27	0.016	2	0	0	0.2
2022-04-01 06:01:08	93	384	-25.3	4.194	4.179	29	27	0.015	2	0	0	0.2
2022-04-01 06:01:28	93	384	-25.5	4.195	4.18	29	27	0.015	2	0	0	0
2022-04-01 06:01:48	93	384	-25.5	4.196	4.181	29	27	0.015	2	0	0	0
2022-04-01 06:02:08	93	384	-25.5	4.196	4.182	29	27	0.014	2	0	-1	0.2
2022-04-01 06:02:28	94	384	-25.3	4.197	4.182	29	27	0.015	2	1	0	0
2022-04-01 06:02:48	94	384	-25.3	4.199	4.184	29	27	0.015	2	0	0	0
2022-04-01 06:03:08	94	384	-25.3	4.198	4.184	29	27	0.014	2	0	0	0
2022-04-01 06:03:28	94	384	-25.3	4.201	4.186	29	27	0.015	2	0	0	0.2
2022-04-01 06:03:48	94	384	-25.5	4.201	4.186	29	27	0.015	2	0	0	0
2022-04-01 06:04:08	94	384	-25.5	4.202	4.187	29	27	0.015	2	0	70	8.5
2022-04-02 02:21:08	24	331	-17	3.617	3.608	24	21	0.009	3	-70	0	0.2
2022-04-02 02:21:28	24	331	-17.2	3.619	3.61	24	21	0.009	3	0	-1	0.1
2022-04-02 02:21:48	25	332	-17.3	3.619	3.612	24	21	0.007	3	1	0	0
2022-04-02 02:22:08	25	332	-17.3	3.621	3.612	24	21	0.009	3	0	0	0
2022-04-02 02:22:28	25	332	-17.3	3.622	3.614	24	21	0.008	3	0	0	27
2022-04-02 02:22:48	25	333	-44.3	3.638	3.627	24	21	0.011	3	0	0	94.2
2022-04-02 02:23:08	25	339	-138.5	3.691	3.675	24	21	0.016	3	0	0	0.4
2022-04-02 02:23:28	25	340	-138.9	3.706	3.69	24	21	0.016	3	0	-1	0.4
2022-04-02 02:23:48	26	341	-138.5	3.714	3.698	24	21	0.016	3	1	0	0
2022-04-02 02:24:08	26	341	-138.5	3.719	3.703	24	21	0.016	3	0	-1	0.3
2022-04-02 02:24:28	27	341	-138.8	3.723	3.708	25	22	0.015	3	1	0	0
2022-04-02 02:24:48	27	342	-138.8	3.727	3.711	25	22	0.016	3	0	-1	0.1
2022-04-02 02:25:08	28	342	-138.9	3.73	3.713	25	22	0.017	3	1	0	0.5
2022-04-02 02:25:28	28	342	-138.4	3.732	3.717	25	22	0.015	3	0	-1	0.2
2022-04-02 02:25:48	29	342	-138.6	3.734	3.72	25	22	0.014	3	1	0	0.4
2022-04-02 02:26:08	29	343	-139	3.736	3.721	25	22	0.015	3	0	-1	0.1
2022-04-02 02:26:28	30	343	-139.1	3.739	3.723	25	22	0.016	3	1	0	0.1
2022-04-02 02:26:48	30	343	-139	3.74	3.727	25	22	0.013	3	0	-1	0.2
2022-04-02 02:27:08	31	343	-138.8	3.742	3.729	25	22	0.013	3	1	0	0.1
2022-04-02 02:27:28	31	343	-138.9	3.745	3.73	25	22	0.015	3	0	-1	0.3
2022-04-02 02:27:48	32	343	-138.6	3.746	3.732	26	23	0.014	3	1	0	0.2
2022-04-02 02:28:08	32	344	-138.4	3.749	3.734	26	23	0.015	3	0	-1	0.7
2022-04-02 02:28:28	33	344	-139.1	3.75	3.736	26	23	0.014	3	1	0	0.2
2022-04-02 02:28:48	33	344	-138.9	3.752	3.738	26	23	0.014	3	0	-1	0.1
2022-04-02 02:29:08	34	344	-138.8	3.755	3.74	26	23	0.015	3	1	0	0
2022-04-02 02:29:28	34	344	-138.8	3.755	3.742	26	23	0.013	3	0	-1	0
2022-04-02 02:29:48	35	345	-138.8	3.759	3.744	26	23	0.015	3	1	0	0
2022-04-02 02:30:08	35	345	-138.8	3.76	3.747	26	23	0.013	3	0	-1	0.2
2022-04-02 02:30:28	36	345	-139	3.763	3.748	26	23	0.015	3	1	0	0.2
2022-04-02 02:30:48	36	345	-138.8	3.763	3.75	27	23	0.013	4	0	-1	0.2
2022-04-02 02:31:08	37	346	-138.6	3.767	3.752	27	24	0.015	3	1	0	0.1
2022-04-02 02:31:28	37	346	-138.5	3.769	3.754	27	24	0.015	3	0	-1	0.4
2022-04-02 02:31:48	38	346	-138.9	3.772	3.757	27	24	0.015	3	1	0	0.1
2022-04-02 02:32:08	38	346	-138.8	3.773	3.759	27	24	0.014	3	0	-1	0.2
2022-04-02 02:32:28	39	346	-139	3.776	3.761	27	24	0.015	3	1	0	0
2022-04-02 02:32:48	39	346	-139	3.779	3.764	27	24	0.015	3	0	-1	0.6
2022-04-02 02:33:08	40	347	-138.4	3.78	3.766	27	24	0.014	3	1	0	0.4
2022-04-02 02:33:28	40	347	-138.8	3.783	3.768	27	24	0.015	3	0	-1	0.2
2022-04-02 02:33:48	41	347	-139	3.785	3.771	28	25	0.014	3	1	0	0.1
2022-04-02 02:34:08	41	347	-139.1	3.788	3.774	28	25	0.014	3	0	-1	0.2
2022-04-02 02:34:28	42	347	-138.9	3.79	3.776	28	25	0.014	3	1	0	0.1
2022-04-02 02:34:48	42	348	-139	3.792	3.778	28	25	0.014	3	0	-1	0.1
2022-04-02 02:35:08	43	348	-139.1	3.795	3.781	28	25	0.014	3	1	0	0.1
2022-04-02 02:35:28	43	348	-139	3.797	3.783	28	25	0.014	3	0	-1	0.1
2022-04-02 02:35:48	44	348	-138.9	3.8	3.784	28	25	0.016	3	1	0	0.3
2022-04-02 02:36:08	44	348	-138.6	3.802	3.789	28	25	0.013	3	0	-1	0.4
2022-04-02 02:36:28	45	349	-139	3.805	3.791	29	26	0.014	3	1	0	0.1
2022-04-02 02:36:48	45	349	-139.1	3.807	3.793	29	26	0.014	3	0	-1	0
2022-04-02 02:37:08	46	349	-139.1	3.81	3.795	29	26	0.015	3	1	0	0.1
2022-04-02 02:37:28	46	349	-139	3.813	3.798	29	26	0.015	3	0	-1	0
2022-04-02 02:37:48	47	350	-139	3.816	3.801	29	26	0.015	3	1	0	0.1
2022-04-02 02:38:08	47	350	-138.9	3.819	3.804	29	26	0.015	3	0	-1	0.1
2022-04-02 02:38:28	48	350	-139	3.822	3.806	29	26	0.016	3	1	0	0.2
2022-04-02 02:38:48	48	351	-138.8	3.825	3.81	29	26	0.015	3	0	-1	0.1
2022-04-02 02:39:08	49	351	-138.9	3.828	3.813	30	27	0.015	3	1	0	0.1
2022-04-02 02:39:28	49	351	-138.8	3.831	3.815	30	27	0.016	3	0	-1	0.2
2022-04-02 02:39:48	50	351	-139	3.834	3.818	30	27	0.016	3	1	0	0.2
2022-04-02 02:40:08	50	352	-138.8	3.838	3.821	30	27	0.017	3	0	-1	0.2
2022-04-02 02:40:28	51	352	-139	3.841	3.825	30	27	0.016	3	1	0	0.1
2022-04-02 02:40:48	51	352	-139.1	3.844	3.828	30	27	0.016	3	0	-1	0.2
2022-04-02 02:41:08	52	353	-138.9	3.848	3.831	30	27	0.017	3	1	0	0
2022-04-02 02:41:28	52	353	-138.9	3.852	3.835	30	27	0.017	3	0	-1	0
2022-04-02 02:41:48	53	353	-138.9	3.856	3.839	31	27	0.017	4	1	0	0.1
2022-04-02 02:42:08	53	354	-138.8	3.859	3.842	31	28	0.017	3	0	-1	0.3
2022-04-02 02:42:28	54	354	-138.5	3.862	3.845	31	28	0.017	3	1	0	0.3
2022-04-02 02:42:48	54	354	-138.8	3.866	3.85	31	28	0.016	3	0	-1	0.1
2022-04-02 02:43:08	55	354	-138.9	3.87	3.853	31	28	0.017	3	1	0	0.1
2022-04-02 02:43:28	55	355	-139	3.874	3.857	31	28	0.017	3	0	-1	0
2022-04-02 02:43:48	56	355	-139	3.878	3.861	31	28	0.017	3	1	0	0
2022-04-02 02:44:08	56	355	-139	3.882	3.865	31	28	0.017	3	0	-1	0
2022-04-02 02:44:28	57	356	-139	3.886	3.869	31	28	0.017	3	1	0	0
2022-04-02 02:44:48	57	357	-139	3.892	3.874	32	28	0.018	4	0	-1	0.1
2022-04-02 02:45:08	58	357	-138.9	3.896	3.878	32	29	0.018	3	1	0	0.1
2022-04-02 02:45:28	58	357	-139	3.9	3.881	32	29	0.019	3	0	-1	0.4
2022-04-02 02:45:48	59	358	-139.4	3.904	3.887	32	29	0.017	3	1	0	21.6
2022-04-02 02:46:08	59	357	-117.8	3.898	3.88	32	29	0.018	3	0	-1	18
2022-04-02 02:46:28	60	358	-135.8	3.91	3.892	32	29	0.018	3	1	0	0.3
2022-04-02 02:46:48	60	359	-136.1	3.916	3.899	32	29	0.017	3	0	-1	0.4
2022-04-02 02:47:08	61	359	-135.7	3.921	3.902	32	29	0.019	3	1	0	1.6
2022-04-02 02:47:28	61	359	-137.3	3.925	3.906	32	29	0.019	3	0	-1	0.2
2022-04-02 02:47:48	62	360	-137.5	3.931	3.913	33	29	0.018	4	1	0	0.4
2022-04-02 02:48:08	62	360	-137.1	3.936	3.917	33	29	0.019	4	0	0	0.5
2022-04-02 02:48:28	62	361	-136.6	3.943	3.922	33	29	0.021	4	0	-1	0.6
2022-04-02 02:48:48	63	361	-137.2	3.947	3.929	33	30	0.018	3	1	0	8.8
2022-04-02 02:49:08	63	362	-128.4	3.948	3.93	33	30	0.018	3	0	-1	10
2022-04-02 02:49:28	64	361	-118.4	3.947	3.929	33	30	0.018	3	1	0	9.9
2022-04-02 02:49:48	64	362	-128.3	3.955	3.938	33	30	0.017	3	0	-1	0
2022-04-02 02:50:08	65	363	-128.3	3.96	3.942	33	30	0.018	3	1	0	0.1
2022-04-02 02:50:28	65	363	-128.4	3.966	3.947	33	30	0.019	3	0	-1	0.1
2022-04-02 02:50:48	66	363	-128.5	3.972	3.953	33	30	0.019	3	1	0	0.2
2022-04-02 02:51:08	66	364	-128.3	3.977	3.958	33	30	0.019	3	0	-1	0.3
2022-04-02 02:51:28	67	365	-128.6	3.982	3.962	33	30	0.02	3	1	0	0.3
2022-04-02 02:51:48	67	365	-128.3	3.985	3.967	33	30	0.018	3	0	0	12.1
2022-04-02 02:52:08	67	365	-116.2	3.987	3.968	33	30	0.019	3	0	-1	12.8
2022-04-02 02:52:28	68	366	-129	3.996	3.977	33	30	0.019	3	1	0	0.1
2022-04-02 02:52:48	68	366	-128.9	4.002	3.983	33	30	0.019	3	0	-1	0.1
2022-04-02 02:53:08	69	367	-128.8	4.006	3.989	32	30	0.017	2	1	0	11.4
2022-04-02 02:53:28	69	367	-117.4	4.006	3.987	32	30	0.019	2	0	-1	11.5
2022-04-02 02:53:48	70	368	-128.9	4.016	3.997	32	30	0.019	2	1	0	0.3
2022-04-02 02:54:08	70	368	-129.2	4.021	4.002	32	30	0.019	2	0	-1	0
2022-04-02 02:54:28	71	369	-129.2	4.027	4.009	32	30	0.018	2	1	0	0
2022-04-02 02:54:48	71	369	-129.2	4.032	4.013	32	30	0.019	2	0	-1	0
2022-04-02 02:55:08	72	370	-129.2	4.037	4.019	32	30	0.018	2	1	0	1.2
2022-04-02 02:55:28	72	370	-128	4.042	4.022	32	30	0.02	2	0	0	0.9
2022-04-02 02:55:48	72	370	-128.9	4.047	4.028	32	30	0.019	2	0	-1	0.3
2022-04-02 02:56:08	73	371	-129.2	4.052	4.033	32	29	0.019	3	1	0	0.3
2022-04-02 02:56:28	73	371	-128.9	4.058	4.039	32	29	0.019	3	0	-1	0.1
2022-04-02 02:56:48	74	372	-129	4.062	4.044	32	29	0.018	3	1	0	1.3
2022-04-02 02:57:08	74	372	-127.7	4.067	4.047	32	29	0.02	3	0	-1	1.5
2022-04-02 02:57:28	75	373	-129.2	4.073	4.055	32	29	0.018	3	1	0	43.8
2022-04-02 02:57:48	75	374	-85.4	4.079	4.059	32	29	0.02	3	0	-1	0.4
2022-04-02 02:58:08	76	372	-85.8	4.059	4.041	32	29	0.018	3	1	0	0
2022-04-02 02:58:28	76	372	-85.8	4.06	4.042	32	29	0.018	3	0	0	0.2
2022-04-02 02:58:48	76	372	-86	4.063	4.045	31	29	0.018	2	0	0	0.1
2022-04-02 02:59:08	76	372	-86.1	4.065	4.048	31	29	0.017	2	0	-1	0.3
2022-04-02 02:59:28	77	372	-85.8	4.068	4.051	31	29	0.017	2	1	0	0.2
2022-04-02 02:59:48	77	373	-85.6	4.071	4.053	31	29	0.018	2	0	0	0.2
2022-04-02 03:00:08	77	373	-85.8	4.075	4.058	31	29	0.017	2	0	-1	0
2022-04-02 03:00:28	78	373	-85.8	4.078	4.061	31	29	0.017	2	1	0	0.2
2022-04-02 03:00:48	78	374	-85.6	4.082	4.064	31	29	0.018	2	0	0	0.1
2022-04-02 03:01:08	78	374	-85.5	4.085	4.068	31	28	0.017	3	0	-1	0.4
2022-04-02 03:01:28	79	374	-85.9	4.089	4.072	31	28	0.017	3	1	0	0.1
2022-04-02 03:01:48	79	375	-85.8	4.092	4.075	31	28	0.017	3	0	0	0.2
2022-04-02 03:02:08	79	375	-85.6	4.096	4.079	30	28	0.017	2	0	-1	0.3
2022-04-02 03:02:28	80	375	-85.9	4.099	4.083	30	28	0.016	2	1	0	0.1
2022-04-02 03:02:48	80	376	-85.8	4.103	4.085	30	28	0.018	2	0	0	0
2022-04-02 03:03:08	80	376	-85.8	4.107	4.089	30	28	0.018	2	0	0	0.1
2022-04-02 03:03:28	80	376	-85.9	4.11	4.093	30	28	0.017	2	0	-1	0.3
2022-04-02 03:03:48	81	376	-85.6	4.114	4.095	30	28	0.019	2	1	0	0.2
2022-04-02 03:04:08	81	377	-85.8	4.118	4.1	30	28	0.018	2	0	0	0.1
2022-04-02 03:04:28	81	377	-85.9	4.122	4.103	30	28	0.019	2	0	-1	0.1
2022-04-02 03:04:48	82	377	-85.8	4.125	4.108	30	28	0.017	2	1	0	0
2022-04-02 03:05:08	82	378	-85.8	4.129	4.112	30	28	0.017	2	0	0	0
2022-04-02 03:05:28	82	378	-85.8	4.132	4.114	30	28	0.018	2	0	-1	0
2022-04-02 03:05:48	83	379	-85.8	4.137	4.118	30	28	0.019	2	1	0	0
2022-04-02 03:06:08	83	379	-85.8	4.141	4.123	30	28	0.018	2	0	0	0.1
2022-04-02 03:06:28	83	379	-85.9	4.145	4.127	30	27	0.018	3	0	-1	1
2022-04-02 03:06:48	84	380	-86.9	4.149	4.132	29	27	0.017	2	1	0	0.1
2022-04-02 03:07:08	84	380	-87	4.152	4.134	29	27	0.018	2	0	0	0.2
2022-04-02 03:07:28	84	380	-86.8	4.155	4.139	29	27	0.016	2	0	-1	0.1
2022-04-02 03:07:48	85	381	-86.9	4.159	4.141	29	27	0.018	2	1	0	0.1
2022-04-02 03:08:08	85	381	-86.8	4.164	4.145	29	27	0.019	2	0	0	0.1
2022-04-02 03:08:28	85	381	-86.9	4.167	4.15	29	27	0.017	2	0	0	0.1
2022-04-02 03:08:48	85	382	-87	4.171	4.153	29	27	0.018	2	0	-1	0.3
2022-04-02 03:09:08	86	382	-86.7	4.174	4.157	29	27	0.017	2	1	0	0.2
2022-04-02 03:09:28	86	382	-86.5	4.179	4.16	29	27	0.019	2	0	0	0.3
2022-04-02 03:09:48	86	383	-86.8	4.181	4.163	29	27	0.018	2	0	-1	0.4
2022-04-02 03:10:08	87	383	-86.4	4.186	4.167	29	27	0.019	2	1	0	0.1
2022-04-02 03:10:28	87	383	-86.5	4.189	4.171	29	27	0.018	2	0	0	29.5
2022-04-02 03:10:48	87	382	-57	4.175	4.157	29	27	0.018	2	0	0	0.3
2022-04-02 03:11:08	87	382	-57.3	4.175	4.158	29	27	0.017	2	0	-1	0.1
2022-04-02 03:11:28	88	382	-57.2	4.175	4.159	29	27	0.016	2	1	0	0
2022-04-02 03:11:48	88	382	-57.2	4.176	4.16	29	27	0.016	2	0	0	0.1
2022-04-02 03:12:08	88	382	-57.3	4.178	4.162	29	27	0.016	2	0	0	0.1
2022-04-02 03:12:28	88	383	-57.2	4.18	4.163	29	27	0.017	2	0	-1	0.1
2022-04-02 03:12:48	89	383	-57.3	4.182	4.166	29	27	0.016	2	1	0	0.2
2022-04-02 03:13:08	89	383	-57.5	4.184	4.167	29	27	0.017	2	0	0	0.3
2022-04-02 03:13:28	89	383	-57.2	4.186	4.17	29	27	0.016	2	0	0	0
2022-04-02 03:13:48	89	383	-57.2	4.187	4.172	29	27	0.015	2	0	0	0
2022-04-02 03:14:08	89	383	-57.2	4.19	4.174	29	27	0.016	2	0	-1	0.1
2022-04-02 03:14:28	90	384	-57.3	4.192	4.177	29	27	0.015	2	1	0	0
2022-04-02 03:14:48	90	384	-57.3	4.195	4.178	29	27	0.017	2	0	0	0.1
2022-04-02 03:15:08	90	384	-57.2	4.197	4.18	29	27	0.017	2	0	0	0
2022-04-02 03:15:28	90	384	-57.2	4.199	4.184	29	27	0.015	2	0	0	0.4
2022-04-02 03:15:48	90	384	-57.6	4.201	4.184	29	27	0.017	2	0	-1	0.3
2022-04-02 03:16:08	91	385	-57.3	4.204	4.187	29	27	0.017	2	1	0	0.2
2022-04-02 03:16:28	91	385	-57.1	4.205	4.189	29	27	0.016	2	0	0	0.2
2022-04-02 03:16:48	91	385	-57.3	4.208	4.191	29	27	0.017	2	0	0	32.1
2022-04-02 03:17:08	91	384	-25.2	4.192	4.176	29	27	0.016	2	0	0	0.1
2022-04-02 03:17:28	91	383	-25.3	4.19	4.175	29	27	0.015	2	0	0	0
2022-04-02 03:17:48	91	383	-25.3	4.189	4.175	29	27	0.014	2	0	-1	0
2022-04-02 03:18:08	92	383	-25.3	4.189	4.173	29	27	0.016	2	1	0	0
2022-04-02 03:18:28	92	383	-25.3	4.19	4.174	29	26	0.016	3	0	0	0
2022-04-02 03:18:48	92	383	-25.3	4.19	4.173	29	26	0.017	3	0	0	0
2022-04-02 03:19:08	92	383	-25.3	4.19	4.175	29	26	0.015	3	0	0	0
2022-04-02 03:19:28	92	383	-25.3	4.19	4.175	29	26	0.015	3	0	0	0
2022-04-02 03:19:48	92	384	-25.3	4.191	4.175	29	26	0.016	3	0	0	0.1
2022-04-02 03:20:08	92	384	-25.2	4.192	4.178	29	26	0.014	3	0	0	0.1
2022-04-02 03:20:28	92	384	-25.3	4.192	4.178	29	26	0.014	3	0	-1	0
2022-04-02 03:20:48	93	384	-25.3	4.194	4.179	29	26	0.015	3	1	0	0
2022-04-02 03:21:08	93	384	-25.3	4.193	4.179	29	26	0.014	3	0	0	0
2022-04-02 03:21:28	93	384	-25.3	4.195	4.181	29	26	0.014	3	0	0	0
2022-04-02 03:21:48	93	384	-25.3	4.195	4.181	29	26	0.014	3	0	0	0
2022-04-02 03:22:08	93	384	-25.3	4.196	4.182	29	26	0.014	3	0	0	0
2022-04-02 03:22:28	93	384	-25.3	4.196	4.183	29	26	0.013	3	0	0	0
2022-04-02 03:22:48	93	384	-25.3	4.199	4.184	29	26	0.015	3	0	0	0
2022-04-02 03:23:08	93	384	-25.3	4.199	4.184	29	26	0.015	3	0	-1	0
2022-04-02 03:23:28	94	384	-25.3	4.201	4.186	29	26	0.015	3	1	0	0.1
2022-04-02 03:23:48	94	384	-25.2	4.2	4.186	29	26	0.014	3	0	0	0.1
2022-04-02 03:24:08	94	384	-25.3	4.201	4.186	29	26	0.015	3	0	0	0
2022-04-02 03:24:28	94	384	-25.3	4.202	4.188	29	26	0.014	3	0	0	0
2022-04-02 03:24:48	94	385	-25.3	4.204	4.188	29	26	0.016	3	0	0	0
2022-04-02 03:25:08	94	385	-25.3	4.205	4.19	29	26	0.015	3	0	10	8.8
2022-04-02 07:30:08	84	371	-16.5	4.058	4.043	26	22	0.015	4	-10	0	0.5
2022-04-02 07:30:28	84	372	-17	4.061	4.046	26	22	0.015	4	0	0	0.2
2022-04-02 07:30:48	84	372	-17.2	4.063	4.048	26	22	0.015	4	0	0	0
2022-04-02 07:31:08	84	372	-17.2	4.065	4.05	26	22	0.015	4	0	0	0
2022-04-02 07:31:28	84	372	-17.2	4.065	4.05	26	22	0.015	4	0	0	0
2022-04-02 07:31:48	84	372	-17.2	4.066	4.052	26	22	0.014	4	0	-1	65.4
2022-04-02 07:32:08	85	374	-82.6	4.085	4.071	26	22	0.014	4	1	0	3.9
2022-04-02 07:32:28	85	376	-86.5	4.111	4.095	26	22	0.016	4	0	0	0.3
2022-04-02 07:32:48	85	377	-86.8	4.12	4.103	26	22	0.017	4	0	0	0.1
2022-04-02 07:33:08	85	378	-86.7	4.125	4.108	26	22	0.017	4	0	-1	0.5
2022-04-02 07:33:28	86	378	-87.2	4.131	4.113	26	23	0.018	3	1	0	0.3
2022-04-02 07:33:48	86	379	-86.9	4.135	4.117	26	23	0.018	3	0	0	0.1
2022-04-02 07:34:08	86	379	-86.8	4.138	4.121	26	23	0.017	3	0	-1	0.1
2022-04-02 07:34:28	87	379	-86.9	4.143	4.126	26	23	0.017	3	1	0	0
2022-04-02 07:34:48	87	380	-86.9	4.147	4.129	26	23	0.018	3	0	0	0.1
2022-04-02 07:35:08	87	380	-86.8	4.153	4.134	26	23	0.019	3	0	0	0
2022-04-02 07:35:28	87	381	-86.8	4.156	4.137	26	23	0.019	3	0	-1	0.1
2022-04-02 07:35:48	88	381	-86.9	4.159	4.142	27	23	0.017	4	1	0	0
2022-04-02 07:36:08	88	381	-86.9	4.163	4.146	27	23	0.017	4	0	0	0.1
2022-04-02 07:36:28	88	382	-86.8	4.168	4.15	27	23	0.018	4	0	-1	0
2022-04-02 07:36:48	89	382	-86.8	4.171	4.154	27	23	0.017	4	1	0	0.1
2022-04-02 07:37:08	89	382	-86.9	4.176	4.158	27	23	0.018	4	0	0	0.1
2022-04-02 07:37:28	89	383	-86.8	4.18	4.162	27	23	0.018	4	0	0	0
2022-04-02 07:37:48	89	383	-86.8	4.184	4.166	27	23	0.018	4	0	-1	0.1
2022-04-02 07:38:08	90	383	-86.9	4.188	4.17	27	23	0.018	4	1	0	29.7
2022-04-02 07:38:28	90	382	-57.2	4.175	4.159	27	23	0.016	4	0	0	0.1
2022-04-02 07:38:48	90	382	-57.3	4.175	4.158	27	23	0.017	4	0	0	0.2
2022-04-02 07:39:08	90	382	-57.5	4.177	4.16	27	23	0.017	4	0	-1	0
2022-04-02 07:39:28	91	383	-57.5	4.178	4.161	27	23	0.017	4	1	0	0.2
2022-04-02 07:39:48	91	383	-57.3	4.181	4.164	27	23	0.017	4	0	0	0
2022-04-02 07:40:08	91	383	-57.3	4.184	4.166	27	23	0.018	4	0	0	0
2022-04-02 07:40:28	91	383	-57.3	4.184	4.169	27	23	0.015	4	0	0	0.3
2022-04-02 07:40:48	91	383	-57.6	4.188	4.172	27	23	0.016	4	0	-1	0.1
2022-04-02 07:41:08	92	384	-57.5	4.191	4.174	27	23	0.017	4	1	0	0.3
2022-04-02 07:41:28	92	384	-57.2	4.193	4.177	27	23	0.016	4	0	0	0.3
2022-04-02 07:41:48	92	384	-57.5	4.195	4.179	27	23	0.016	4	0	0	0
2022-04-02 07:42:08	92	384	-57.5	4.198	4.181	27	23	0.017	4	0	0	0.2
2022-04-02 07:42:28	92	385	-57.3	4.199	4.184	27	23	0.015	4	0	0	0.2
2022-04-02 07:42:48	92	385	-57.5	4.202	4.187	27	23	0.015	4	0	-1	0.2
2022-04-02 07:43:08	93	385	-57.3	4.205	4.189	27	23	0.016	4	1	0	0
2022-04-02 07:43:28	93	385	-57.3	4.208	4.191	27	23	0.017	4	0	0	31.8
2022-04-02 07:43:48	93	384	-25.5	4.192	4.175	27	23	0.017	4	0	0	0
2022-04-02 07:44:08	93	383	-25.5	4.189	4.175	27	23	0.014	4	0	0	0.2
2022-04-02 07:44:28	93	383	-25.3	4.189	4.174	27	23	0.015	4	0	0	0.1
2022-04-02 07:44:48	93	383	-25.2	4.189	4.175	27	23	0.014	4	0	0	0.3
2022-04-02 07:45:08	93	383	-25.5	4.191	4.175	27	23	0.016	4	0	0	0
2022-04-02 07:45:28	93	384	-25.5	4.19	4.176	27	23	0.014	4	0	-1	0
2022-04-02 07:45:48	94	384	-25.5	4.192	4.176	27	23	0.016	4	1	0	0.2
2022-04-02 07:46:08	94	384	-25.3	4.191	4.177	27	23	0.014	4	0	0	0.2
2022-04-02 07:46:28	94	384	-25.5	4.192	4.178	27	23	0.014	4	0	0	0.2
2022-04-02 07:46:48	94	384	-25.3	4.194	4.179	27	23	0.015	4	0	0	0
2022-04-02 07:47:08	94	384	-25.3	4.194	4.18	27	23	0.014	4	0	0	0
2022-04-02 07:47:28	94	384	-25.3	4.195	4.18	27	23	0.015	4	0	0	0.2
2022-04-02 07:47:48	94	384	-25.5	4.196	4.182	27	23	0.014	4	0	69	8.5
2022-04-03 02:04:18	25	332	-17	3.62	3.612	24	21	0.008	3	-69	0	0.3
2022-04-03 02:04:38	25	332	-17.3	3.621	3.614	24	21	0.007	3	0	-1	0
2022-04-03 02:04:58	26	332	-17.3	3.623	3.615	24	21	0.008	3	1	0	0.1
2022-04-03 02:05:18	26	332	-17.2	3.623	3.616	24	21	0.007	3	0	0	0.1
2022-04-03 02:05:38	26	332	-17.3	3.624	3.617	24	21	0.007	3	0	0	17
2022-04-03 02:05:58	26	333	-34.3	3.635	3.628	24	21	0.007	3	0	0	104.3
2022-04-03 02:06:18	26	339	-138.6	3.698	3.684	24	21	0.014	3	0	0	0.1
2022-04-03 02:06:38	26	340	-138.5	3.71	3.694	25	21	0.016	4	0	-1	0.4
2022-04-03 02:06:58	27	341	-138.9	3.717	3.702	25	21	0.015	4	1	0	0.1
2022-04-03 02:07:18	27	341	-139	3.722	3.706	25	21	0.016	4	0	-1	0.1
2022-04-03 02:07:38	28	342	-138.9	3.726	3.711	25	22	0.015	3	1	0	0.4
2022-04-03 02:07:58	28	342	-138.5	3.73	3.712	25	22	0.018	3	0	-1	0.5
2022-04-03 02:08:18	29	342	-139	3.732	3.717	25	22	0.015	3	1	0	0.1
2022-04-03 02:08:38	29	342	-138.9	3.733	3.718	26	22	0.015	4	0	-1	0.1
2022-04-03 02:08:58	30	342	-139	3.736	3.721	26	22	0.015	4	1	0	0.1
2022-04-03 02:09:18	30	343	-138.9	3.738	3.723	26	22	0.015	4	0	-1	0.1
2022-04-03 02:09:38	31	343	-139	3.74	3.726	26	22	0.014	4	1	0	0.1
2022-04-03 02:09:58	31	343	-138.9	3.742	3.729	26	22	0.013	4	0	-1	0.1
2022-04-03 02:10:18	32	343	-139	3.745	3.73	26	22	0.015	4	1	0	0.1
2022-04-03 02:10:38	32	343	-138.9	3.747	3.731	26	23	0.016	3	0	-1	0.1
2022-04-03 02:10:58	33	344	-138.8	3.749	3.734	26	23	0.015	3	1	0	0.1
2022-04-03 02:11:18	33	344	-138.9	3.751	3.736	26	23	0.015	3	0	-1	0
2022-04-03 02:11:38	34	344	-138.9	3.753	3.738	26	23	0.015	3	1	0	0.1
2022-04-03 02:11:58	34	344	-138.8	3.755	3.74	27	23	0.015	4	0	-1	0.5
2022-04-03 02:12:18	35	344	-139.3	3.756	3.742	27	23	0.014	4	1	0	0.3
2022-04-03 02:12:38	35	345	-139	3.759	3.744	27	23	0.015	4	0	-1	0.1
2022-04-03 02:12:58	36	345	-138.9	3.761	3.746	27	23	0.015	4	1	0	0.1
2022-04-03 02:13:18	36	345	-138.8	3.763	3.748	27	23	0.015	4	0	-1	0.1
2022-04-03 02:13:38	37	345	-138.9	3.765	3.75	27	24	0.015	3	1	0	0.2
2022-04-03 02:13:58	37	346	-139.1	3.767	3.752	27	24	0.015	3	0	-1	0.1
2022-04-03 02:14:18	38	346	-139	3.77	3.755	27	24	0.015	3	1	0	0.2
2022-04-03 02:14:38	38	346	-138.8	3.772	3.757	27	24	0.015	3	0	-1	0.1
2022-04-03 02:14:58	39	346	-138.9	3.774	3.76	28	24	0.014	4	1	0	0.2
2022-04-03 02:15:18	39	346	-139.1	3.776	3.762	28	24	0.014	4	0	-1	0.2
2022-04-03 02:15:38	40	346	-138.9	3.779	3.763	28	24	0.016	4	1	0	0.1
2022-04-03 02:15:58	40	347	-139	3.781	3.767	28	24	0.014	4	0	-1	0.4
2022-04-03 02:16:18	41	347	-138.6	3.785	3.769	28	24	0.016	4	1	0	0.3
2022-04-03 02:16:38	41	347	-138.9	3.786	3.771	28	25	0.015	3	0	-1	0.1
2022-04-03 02:16:58	42	347	-138.8	3.789	3.774	28	25	0.015	3	1	0	0.1
2022-04-03 02:17:18	42	347	-138.9	3.791	3.776	28	25	0.015	3	0	-1	0.1
2022-04-03 02:17:38	43	348	-139	3.794	3.779	29	25	0.015	4	1	0	0
2022-04-03 02:17:58	43	348	-139	3.797	3.78	29	25	0.017	4	0	-1	0.1
2022-04-03 02:18:18	44	348	-138.9	3.799	3.784	29	25	0.015	4	1	0	0.4
2022-04-03 02:18:38	44	348	-139.3	3.801	3.786	29	25	0.015	4	0	-1	0.4
2022-04-03 02:18:58	45	349	-138.9	3.804	3.789	29	25	0.015	4	1	0	0.4
2022-04-03 02:19:18	45	349	-139.3	3.807	3.792	29	26	0.015	3	0	-1	0.4
2022-04-03 02:19:38	46	349	-138.9	3.809	3.794	29	26	0.015	3	1	0	0.1
2022-04-03 02:19:58	46	349	-139	3.812	3.796	29	26	0.016	3	0	-1	0.1
2022-04-03 02:20:18	47	350	-138.9	3.815	3.8	30	26	0.015	4	1	0	0.1
2022-04-03 02:20:38	47	350	-138.8	3.819	3.802	30	26	0.017	4	0	-1	0.2
2022-04-03 02:20:58	48	350	-138.6	3.821	3.805	30	26	0.016	4	1	0	0.3
2022-04-03 02:21:18	48	351	-138.9	3.824	3.808	30	26	0.016	4	0	-1	0
2022-04-03 02:21:38	49	351	-138.9	3.828	3.812	30	26	0.016	4	1	0	0
2022-04-03 02:21:58	49	351	-138.9	3.83	3.815	30	27	0.015	3	0	-1	0.1
2022-04-03 02:22:18	50	351	-138.8	3.834	3.816	30	27	0.018	3	1	0	0
2022-04-03 02:22:38	50	351	-138.8	3.837	3.82	30	27	0.017	3	0	-1	0
2022-04-03 02:22:58	51	352	-138.8	3.84	3.824	31	27	0.016	4	1	0	0.2
2022-04-03 02:23:18	51	352	-138.6	3.844	3.827	31	27	0.017	4	0	-1	0.3
2022-04-03 02:23:38	52	352	-138.9	3.848	3.831	31	27	0.017	4	1	0	0.1
2022-04-03 02:23:58	52	353	-138.8	3.851	3.834	31	27	0.017	4	0	-1	0.2
2022-04-03 02:24:18	53	353	-139	3.855	3.835	31	27	0.02	4	1	0	0.1
2022-04-03 02:24:38	53	353	-138.9	3.858	3.84	31	28	0.018	3	0	-1	0.1
2022-04-03 02:24:58	54	354	-138.8	3.862	3.844	31	28	0.018	3	1	0	0.1
2022-04-03 02:25:18	54	354	-138.9	3.865	3.848	31	28	0.017	3	0	-1	0.3
2022-04-03 02:25:38	55	354	-138.6	3.87	3.852	32	28	0.018	4	1	0	0.2
2022-04-03 02:25:58	55	355	-138.8	3.874	3.856	32	28	0.018	4	0	-1	0
2022-04-03 02:26:18	56	355	-138.8	3.879	3.859	32	28	0.02	4	1	0	0.1
2022-04-03 02:26:38	56	356	-138.9	3.882	3.864	32	28	0.018	4	0	-1	1.2
2022-04-03 02:26:58	57	356	-137.7	3.887	3.868	32	28	0.019	4	1	0	1.5
2022-04-03 02:27:18	57	356	-136.2	3.889	3.872	32	29	0.017	3	0	-1	0.1
2022-04-03 02:27:38	58	357	-136.1	3.893	3.875	32	29	0.018	3	1	0	0.2
2022-04-03 02:27:58	58	357	-136.3	3.899	3.881	32	29	0.018	3	0	-1	0.2
2022-04-03 02:28:18	59	358	-136.1	3.903	3.884	32	29	0.019	3	1	0	1.1
2022-04-03 02:28:38	59	358	-137.2	3.908	3.89	33	29	0.018	4	0	-1	0.4
2022-04-03 02:28:58	60	358	-137.6	3.913	3.893	33	29	0.02	4	1	0	0.6
2022-04-03 02:29:18	60	359	-137	3.918	3.898	33	29	0.02	4	0	-1	0.7
2022-04-03 02:29:38	61	359	-137.7	3.922	3.904	33	29	0.018	4	1	0	0.5
2022-04-03 02:29:58	61	360	-137.2	3.927	3.909	33	29	0.018	4	0	-1	0
2022-04-03 02:30:18	62	360	-137.2	3.933	3.914	33	29	0.019	4	1	0	0.1
2022-04-03 02:30:38	62	361	-137.3	3.938	3.919	33	29	0.019	4	0	-1	0.2
2022-04-03 02:30:58	63	361	-137.1	3.943	3.923	33	29	0.02	4	1	0	0.1
2022-04-03 02:31:18	63	362	-137.2	3.949	3.929	33	30	0.02	3	0	0	8.9
2022-04-03 02:31:38	63	362	-128.3	3.95	3.929	33	30	0.021	3	0	-1	0.3
2022-04-03 02:31:58	64	362	-128.6	3.953	3.935	33	30	0.018	3	1	0	0.2
2022-04-03 02:32:18	64	362	-128.8	3.959	3.939	33	30	0.02	3	0	-1	0.4
2022-04-03 02:32:38	65	363	-129.2	3.963	3.946	33	30	0.017	3	1	0	0.4
2022-04-03 02:32:58	65	364	-128.8	3.969	3.949	33	30	0.02	3	0	-1	0.4
2022-04-03 02:33:18	66	364	-129.2	3.973	3.954	33	30	0.019	3	1	0	0.2
2022-04-03 02:33:38	66	364	-129	3.978	3.96	33	30	0.018	3	0	-1	0.4
2022-04-03 02:33:58	67	365	-128.6	3.983	3.965	33	30	0.018	3	1	0	0.7
2022-04-03 02:34:18	67	365	-129.3	3.988	3.97	33	30	0.018	3	0	-1	0.5
2022-04-03 02:34:38	68	366	-128.8	3.993	3.975	33	30	0.018	3	1	0	0.1
2022-04-03 02:34:58	68	366	-128.9	3.998	3.98	33	30	0.018	3	0	-1	0.4
2022-04-03 02:35:18	69	367	-129.3	4.005	3.985	33	30	0.02	3	1	0	0.5
2022-04-03 02:35:38	69	367	-128.8	4.008	3.99	33	30	0.018	3	0	0	0.2
2022-04-03 02:35:58	69	368	-129	4.014	3.996	33	30	0.018	3	0	-1	0.2
2022-04-03 02:36:18	70	368	-128.8	4.019	4	33	29	0.019	4	1	0	0.4
2022-04-03 02:36:38	70	368	-129.2	4.024	4.006	32	29	0.018	3	0	-1	0.4
2022-04-03 02:36:58	71	369	-128.8	4.029	4.011	32	29	0.018	3	1	0	0.1
2022-04-03 02:37:18	71	370	-128.9	4.035	4.016	32	29	0.019	3	0	-1	0.1
2022-04-03 02:37:38	72	370	-129	4.041	4.021	32	29	0.02	3	1	0	0.1
2022-04-03 02:37:58	72	370	-128.9	4.045	4.026	32	29	0.019	3	0	-1	0.1
2022-04-03 02:38:18	73	371	-129	4.05	4.032	32	29	0.018	3	1	0	0.3
2022-04-03 02:38:38	73	371	-129.3	4.056	4.037	32	29	0.019	3	0	-1	0.1
2022-04-03 02:38:58	74	372	-129.4	4.061	4.042	32	29	0.019	3	1	0	0.3
2022-04-03 02:39:18	74	372	-129.7	4.067	4.046	32	29	0.021	3	0	-1	0.3
2022-04-03 02:39:38	75	373	-129.4	4.071	4.053	32	29	0.018	3	1	0	0.2
2022-04-03 02:39:58	75	374	-129.2	4.078	4.058	32	29	0.02	3	0	0	43.3
2022-04-03 02:40:18	75	372	-85.9	4.059	4.042	32	29	0.017	3	0	-1	0.2
2022-04-03 02:40:38	76	371	-86.1	4.058	4.042	32	29	0.016	3	1	0	0
2022-04-03 02:40:58	76	372	-86.1	4.061	4.043	32	29	0.018	3	0	0	0.3
2022-04-03 02:41:18	76	372	-85.8	4.063	4.045	31	29	0.018	2	0	-1	0.1
2022-04-03 02:41:38	77	372	-85.9	4.067	4.05	31	29	0.017	2	1	0	0
2022-04-03 02:41:58	77	373	-85.9	4.07	4.052	31	28	0.018	3	0	0	0.1
2022-04-03 02:42:18	77	373	-85.8	4.073	4.055	31	28	0.018	3	0	-1	0.2
2022-04-03 02:42:38	78	373	-86	4.076	4.059	31	28	0.017	3	1	0	0
2022-04-03 02:42:58	78	373	-86	4.081	4.063	31	28	0.018	3	0	0	0.1
2022-04-03 02:43:18	78	374	-85.9	4.083	4.066	31	28	0.017	3	0	0	0.2
2022-04-03 02:43:38	78	374	-86.1	4.087	4.07	31	28	0.017	3	0	-1	0.2
2022-04-03 02:43:58	79	374	-85.9	4.091	4.073	31	28	0.018	3	1	0	0
2022-04-03 02:44:18	79	375	-85.9	4.095	4.078	31	28	0.017	3	0	0	0.1
2022-04-03 02:44:38	79	375	-86	4.099	4.081	31	28	0.018	3	0	-1	0.1
2022-04-03 02:44:58	80	375	-85.9	4.102	4.085	30	28	0.017	2	1	0	0.1
2022-04-03 02:45:18	80	376	-86	4.106	4.088	30	28	0.018	2	0	0	0
2022-04-03 02:45:38	80	376	-86	4.109	4.092	30	28	0.017	2	0	-1	0
2022-04-03 02:45:58	81	376	-86	4.113	4.095	30	28	0.018	2	1	0	0
2022-04-03 02:46:18	81	377	-86	4.116	4.099	30	28	0.017	2	0	0	0.2
2022-04-03 02:46:38	81	377	-85.8	4.12	4.102	30	28	0.018	2	0	-1	0.2
2022-04-03 02:46:58	82	377	-86	4.124	4.106	30	27	0.018	3	1	24	69.1
2022-04-03 06:57:28	58	346	-16.9	3.789	3.772	26	23	0.017	3	-24	0	0.3
2022-04-03 06:57:48	58	347	-17.2	3.791	3.775	26	23	0.016	3	0	0	0.1
2022-04-03 06:58:08	58	347	-17.3	3.793	3.777	26	23	0.016	3	0	0	0
2022-04-03 06:58:28	58	347	-17.3	3.794	3.777	26	23	0.017	3	0	0	0
2022-04-03 06:58:48	58	347	-17.3	3.796	3.78	26	23	0.016	3	0	0	25.1
2022-04-03 06:59:08	58	349	-42.4	3.81	3.793	26	23	0.017	3	0	0	83.4
2022-04-03 06:59:28	58	353	-125.8	3.861	3.841	26	23	0.02	3	0	-1	0.5
2022-04-03 06:59:48	59	355	-125.3	3.876	3.856	26	23	0.02	3	1	0	0.4
2022-04-03 07:00:08	59	356	-124.9	3.885	3.865	26	23	0.02	3	0	-1	0.4
2022-04-03 07:00:28	60	357	-124.5	3.892	3.874	26	23	0.018	3	1	0	0.3
2022-04-03 07:00:48	60	357	-124.8	3.899	3.881	27	24	0.018	3	0	0	0.9
2022-04-03 07:01:08	60	358	-123.9	3.904	3.887	27	24	0.017	3	0	-1	0.3
2022-04-03 07:01:28	61	358	-124.2	3.91	3.893	27	24	0.017	3	1	0	0.4
2022-04-03 07:01:48	61	359	-123.8	3.915	3.898	27	24	0.017	3	0	-1	0
2022-04-03 07:02:08	62	359	-123.8	3.92	3.903	27	24	0.017	3	1	0	0.4
2022-04-03 07:02:28	62	359	-124.2	3.925	3.907	27	24	0.018	3	0	-1	0.3
2022-04-03 07:02:48	63	360	-123.9	3.93	3.912	27	24	0.018	3	1	0	0.6
2022-04-03 07:03:08	63	360	-123.3	3.935	3.917	27	24	0.018	3	0	-1	0.3
2022-04-03 07:03:28	64	361	-123	3.94	3.922	27	24	0.018	3	1	0	0.1
2022-04-03 07:03:48	64	361	-123.1	3.944	3.927	27	24	0.017	3	0	0	5.1
2022-04-03 07:04:08	64	361	-118	3.946	3.93	28	24	0.016	4	0	-1	0.3
2022-04-03 07:04:28	65	362	-118.3	3.951	3.934	28	24	0.017	4	1	0	0.1
2022-04-03 07:04:48	65	362	-118.4	3.956	3.938	28	25	0.018	3	0	-1	0.1
2022-04-03 07:05:08	66	363	-118.3	3.959	3.943	28	25	0.016	3	1	0	0.1
2022-04-03 07:05:28	66	363	-118.4	3.965	3.947	28	25	0.018	3	0	0	0.1
2022-04-03 07:05:48	66	364	-118.3	3.969	3.951	28	25	0.018	3	0	-1	0.4
2022-04-03 07:06:08	67	364	-118.7	3.973	3.956	28	25	0.017	3	1	0	0.4
2022-04-03 07:06:28	67	364	-118.3	3.978	3.961	28	25	0.017	3	0	-1	0.1
2022-04-03 07:06:48	68	365	-118.4	3.982	3.965	28	25	0.017	3	1	0	0.1
2022-04-03 07:07:08	68	365	-118.3	3.988	3.97	28	25	0.018	3	0	-1	3.3
2022-04-03 07:07:28	69	366	-121.6	3.994	3.976	28	25	0.018	3	1	0	0.3
2022-04-03 07:07:48	69	366	-121.3	3.998	3.981	28	25	0.017	3	0	0	0
2022-04-03 07:08:08	69	367	-121.3	4.004	3.986	28	25	0.018	3	0	-1	0
2022-04-03 07:08:28	70	367	-121.3	4.009	3.99	28	25	0.019	3	1	0	0.1
2022-04-03 07:08:48	70	368	-121.2	4.013	3.995	28	25	0.018	3	0	-1	0.6
2022-04-03 07:09:08	71	368	-120.6	4.017	3.999	29	25	0.018	4	1	0	0.2
2022-04-03 07:09:28	71	368	-120.8	4.022	4.004	29	25	0.018	4	0	-1	0
2022-04-03 07:09:48	72	369	-120.8	4.027	4.009	29	25	0.018	4	1	0	0.2
2022-04-03 07:10:08	72	369	-120.6	4.031	4.013	29	26	0.018	3	0	0	0
2022-04-03 07:10:28	72	370	-120.6	4.037	4.018	29	26	0.019	3	0	-1	9.4
2022-04-03 07:10:48	73	370	-130	4.044	4.026	29	26	0.018	3	1	0	0.2
2022-04-03 07:11:08	73	371	-130.2	4.05	4.032	29	26	0.018	3	0	-1	0.1
2022-04-03 07:11:28	74	371	-130.3	4.057	4.038	29	26	0.019	3	1	0	0.1
2022-04-03 07:11:48	74	372	-130.2	4.063	4.043	29	26	0.02	3	0	-1	0.1
2022-04-03 07:12:08	75	372	-130.3	4.067	4.049	29	26	0.018	3	1	0	0.3
2022-04-03 07:12:28	75	373	-130	4.073	4.054	29	26	0.019	3	0	-1	0.4
2022-04-03 07:12:48	76	374	-130.4	4.078	4.06	29	26	0.018	3	1	0	43.6
2022-04-03 07:13:08	76	372	-86.8	4.059	4.042	29	26	0.017	3	0	0	0.1
2022-04-03 07:13:28	76	372	-86.9	4.06	4.042	29	26	0.018	3	0	-1	0.1
2022-04-03 07:13:48	77	372	-86.8	4.062	4.044	29	26	0.018	3	1	0	0.5
2022-04-03 07:14:08	77	372	-87.3	4.063	4.047	29	26	0.016	3	0	0	0.5
2022-04-03 07:14:28	77	372	-86.8	4.067	4.05	29	26	0.017	3	0	0	0.1
2022-04-03 07:14:48	77	373	-86.9	4.071	4.053	29	26	0.018	3	0	-1	0.1
2022-04-03 07:15:08	78	373	-87	4.074	4.057	29	26	0.017	3	1	0	0.2
2022-04-03 07:15:28	78	373	-86.8	4.078	4.06	29	26	0.018	3	0	0	0.1
2022-04-03 07:15:48	78	374	-86.9	4.08	4.064	29	26	0.016	3	0	-1	0
2022-04-03 07:16:08	79	374	-86.9	4.083	4.067	29	26	0.016	3	1	0	0
2022-04-03 07:16:28	79	374	-86.9	4.089	4.071	29	26	0.018	3	0	0	0.1
2022-04-03 07:16:48	79	375	-86.8	4.092	4.074	29	26	0.018	3	0	-1	0.1
2022-04-03 07:17:08	80	375	-86.9	4.096	4.077	29	26	0.019	3	1	0	0.1
2022-04-03 07:17:28	80	375	-86.8	4.099	4.081	29	26	0.018	3	0	0	0
2022-04-03 07:17:48	80	376	-86.8	4.103	4.085	29	26	0.018	3	0	-1	0.1
2022-04-03 07:18:08	81	376	-86.7	4.106	4.088	30	26	0.018	4	1	0	0.2
2022-04-03 07:18:28	81	376	-86.9	4.11	4.092	30	26	0.018	4	0	0	0.1
2022-04-03 07:18:48	81	377	-86.8	4.114	4.094	30	26	0.02	4	0	0	0.3
2022-04-03 07:19:08	81	377	-86.5	4.117	4.099	30	26	0.018	4	0	-1	0.3
2022-04-03 07:19:28	82	377	-86.8	4.12	4.103	30	26	0.017	4	1	0	0.2
2022-04-03 07:19:48	82	377	-87	4.125	4.106	30	26	0.019	4	0	0	0
2022-04-03 07:20:08	82	378	-87	4.127	4.111	30	26	0.016	4	0	-1	0.2
2022-04-03 07:20:28	83	378	-86.8	4.133	4.114	30	27	0.019	3	1	0	0
2022-04-03 07:20:48	83	378	-86.8	4.135	4.118	30	27	0.017	3	0	0	0.2
2022-04-03 07:21:08	83	379	-87	4.139	4.121	30	27	0.018	3	0	-1	0
2022-04-03 07:21:28	84	379	-87	4.143	4.126	30	27	0.017	3	1	0	0
2022-04-03 07:21:48	84	380	-87	4.147	4.128	30	27	0.019	3	0	0	0
2022-04-03 07:22:08	84	380	-87	4.151	4.133	30	27	0.018	3	0	-1	0.1
2022-04-03 07:22:28	85	380	-86.9	4.154	4.135	30	27	0.019	3	1	0	0
2022-04-03 07:22:48	85	381	-86.9	4.158	4.139	30	27	0.019	3	0	0	24.2
2022-04-03 07:23:08	85	380	-62.7	4.151	4.133	30	27	0.018	3	0	0	23.4
2022-04-03 07:23:28	85	381	-86.1	4.163	4.145	30	27	0.018	3	0	-1	0.3
2022-04-03 07:23:48	86	380	-85.8	4.158	4.141	30	27	0.017	3	1	0	1
2022-04-03 07:24:08	86	382	-86.8	4.17	4.152	30	27	0.018	3	0	0	0.3
2022-04-03 07:24:28	86	382	-86.5	4.174	4.156	30	27	0.018	3	0	-1	0.2
2022-04-03 07:24:48	87	383	-86.3	4.178	4.161	30	27	0.017	3	1	0	0.6
2022-04-03 07:25:08	87	383	-86.9	4.181	4.163	30	27	0.018	3	0	0	0
2022-04-03 07:25:28	87	383	-86.9	4.186	4.168	30	27	0.018	3	0	-1	0.8
2022-04-03 07:25:48	88	383	-86.1	4.189	4.171	30	27	0.018	3	1	0	28.6
2022-04-03 07:26:08	88	382	-57.5	4.176	4.158	30	27	0.018	3	0	0	0.2
2022-04-03 07:26:28	88	382	-57.3	4.176	4.159	30	27	0.017	3	0	0	0.3
2022-04-03 07:26:48	88	382	-57	4.177	4.159	30	27	0.018	3	0	0	0.2
2022-04-03 07:27:08	88	382	-57.2	4.178	4.161	30	27	0.017	3	0	-1	0.3
2022-04-03 07:27:28	89	383	-57.5	4.18	4.163	30	27	0.017	3	1	0	0.2
2022-04-03 07:27:48	89	383	-57.3	4.182	4.165	30	27	0.017	3	0	0	0.5
2022-04-03 07:28:08	89	383	-56.8	4.184	4.167	30	27	0.017	3	0	0	0.5
2022-04-03 07:28:28	89	383	-57.3	4.186	4.169	30	27	0.017	3	0	-1	0.1
2022-04-03 07:28:48	90	383	-57.2	4.188	4.172	30	27	0.016	3	1	0	5.1
2022-04-03 07:29:08	90	383	-52.1	4.186	4.169	30	27	0.017	3	0	0	11.9
2022-04-03 07:29:28	90	383	-40.2	4.184	4.167	30	27	0.017	3	0	0	16.6
2022-04-03 07:29:48	90	384	-56.8	4.193	4.176	30	27	0.017	3	0	0	0
2022-04-03 07:30:08	90	384	-56.8	4.195	4.179	30	27	0.016	3	0	-1	0.3
2022-04-03 07:30:28	91	384	-57.1	4.197	4.181	30	27	0.016	3	1	0	0.5
2022-04-03 07:30:48	91	384	-57.6	4.2	4.183	30	27	0.017	3	0	0	0.5
2022-04-03 07:31:08	91	385	-57.1	4.202	4.186	30	27	0.016	3	0	0	0
2022-04-03 07:31:28	91	385	-57.1	4.206	4.188	30	27	0.018	3	0	0	0.1
2022-04-03 07:31:48	91	385	-57.2	4.207	4.19	30	27	0.017	3	0	-1	32.2
2022-04-03 07:32:08	92	384	-25	4.195	4.179	30	27	0.016	3	1	0	0
2022-04-03 07:32:28	92	383	-25	4.193	4.176	30	27	0.017	3	0	0	0.5
2022-04-03 07:32:48	92	383	-25.5	4.191	4.175	30	27	0.016	3	0	0	0
2022-04-03 07:33:08	92	383	-25.5	4.19	4.176	30	27	0.014	3	0	0	0.7
2022-04-03 07:33:28	92	383	-24.8	4.189	4.175	30	27	0.014	3	0	0	0.7
2022-04-03 07:33:48	92	383	-25.5	4.19	4.175	30	27	0.015	3	0	0	0
2022-04-03 07:34:08	92	383	-25.5	4.191	4.176	30	27	0.015	3	0	0	0.7
2022-04-03 07:34:28	92	383	-24.8	4.191	4.176	30	27	0.015	3	0	0	0.7
2022-04-03 07:34:48	92	384	-25.5	4.193	4.177	30	27	0.016	3	0	-1	0.1
2022-04-03 07:35:08	93	384	-25.6	4.193	4.178	30	27	0.015	3	1	0	0.6
2022-04-03 07:35:28	93	384	-25	4.193	4.178	30	27	0.015	3	0	0	0.2
2022-04-03 07:35:48	93	384	-24.8	4.193	4.178	30	27	0.015	3	0	0	0.7
2022-04-03 07:36:08	93	384	-25.5	4.196	4.179	30	27	0.017	3	0	0	0.5
2022-04-03 07:36:28	93	384	-25	4.195	4.18	30	27	0.015	3	0	0	0.2
2022-04-03 07:36:48	93	384	-24.8	4.196	4.181	30	27	0.015	3	0	0	1.6
2022-04-03 07:37:08	93	384	-23.2	4.194	4.18	30	27	0.014	3	0	0	10.5
2022-04-03 07:37:28	93	384	-12.7	4.195	4.181	30	27	0.014	3	0	-1	11.6
2022-04-03 07:37:48	94	384	-24.3	4.197	4.182	30	27	0.015	3	1	0	0.7
2022-04-03 07:38:08	94	384	-25	4.199	4.185	30	27	0.014	3	0	0	0.1
2022-04-03 07:38:28	94	384	-25.1	4.2	4.184	30	27	0.016	3	0	0	0.1
2022-04-03 07:38:48	94	384	-25	4.2	4.186	30	27	0.014	3	0	0	0.5
2022-04-03 07:39:08	94	384	-25.5	4.203	4.187	30	27	0.016	3	0	54	9
2022-04-03 20:59:18	40	335	-16.5	3.662	3.657	29	26	0.005	3	-54	0	0.7
2022-04-03 20:59:38	40	336	-17.2	3.665	3.659	29	27	0.006	2	0	0	0.1
2022-04-03 20:59:58	40	336	-17.3	3.667	3.66	29	26	0.007	3	0	0	0.1
2022-04-03 21:00:18	40	336	-17.2	3.668	3.662	29	26	0.006	3	0	0	0
2022-04-03 21:00:38	40	336	-17.2	3.669	3.662	29	26	0.007	3	0	0	0
2022-04-03 21:00:58	40	336	-17.2	3.669	3.663	29	26	0.006	3	0	0	75.3
2022-04-03 21:01:18	40	338	-92.5	3.69	3.683	29	27	0.007	2	0	-1	46.1
2022-04-03 21:01:38	41	342	-138.6	3.735	3.723	29	27	0.012	2	1	0	0.2
2022-04-03 21:01:58	41	343	-138.8	3.741	3.728	29	27	0.013	2	0	-1	0.2
2022-04-03 21:02:18	42	344	-138.6	3.747	3.735	30	27	0.012	3	1	0	0
2022-04-03 21:02:38	42	344	-138.6	3.751	3.738	30	27	0.013	3	0	-1	0
2022-04-03 21:02:58	43	344	-138.6	3.754	3.741	30	27	0.013	3	1	0	0
2022-04-03 21:03:18	43	345	-138.6	3.758	3.744	30	27	0.014	3	0	-1	0
2022-04-03 21:03:38	44	345	-138.6	3.76	3.748	30	28	0.012	2	1	0	0
2022-04-03 21:03:58	44	345	-138.6	3.764	3.751	30	28	0.013	2	0	0	0
2022-04-03 21:04:18	44	345	-138.6	3.767	3.754	31	28	0.013	3	0	-1	0.7
2022-04-03 21:04:38	45	346	-139.3	3.769	3.757	31	28	0.012	3	1	0	0.2
2022-04-03 21:04:58	45	346	-139.1	3.774	3.759	31	28	0.015	3	0	-1	0.2
2022-04-03 21:05:18	46	346	-139.3	3.777	3.763	31	28	0.014	3	1	0	0.2
2022-04-03 21:05:38	46	346	-139.1	3.78	3.765	31	28	0.015	3	0	-1	0.2
2022-04-03 21:05:58	47	347	-138.9	3.784	3.77	31	28	0.014	3	1	0	0.2
2022-04-03 21:06:18	47	347	-139.1	3.787	3.772	31	29	0.015	2	0	-1	0.1
2022-04-03 21:06:38	48	347	-139	3.79	3.776	31	29	0.014	2	1	0	0
2022-04-03 21:06:58	48	347	-139	3.794	3.78	31	29	0.014	2	0	-1	0.8
2022-04-03 21:07:18	49	348	-139.8	3.797	3.783	32	29	0.014	3	1	0	0.8
2022-04-03 21:07:38	49	348	-139	3.8	3.786	32	29	0.014	3	0	-1	0
2022-04-03 21:07:58	50	349	-139	3.805	3.79	32	29	0.015	3	1	0	0.1
2022-04-03 21:08:18	50	349	-139.1	3.808	3.793	32	29	0.015	3	0	-1	1.5
2022-04-03 21:08:38	51	349	-137.6	3.812	3.798	32	29	0.014	3	1	0	1.8
2022-04-03 21:08:58	51	349	-135.8	3.816	3.801	32	29	0.015	3	0	-1	0
2022-04-03 21:09:18	52	350	-135.8	3.82	3.803	32	30	0.017	2	1	0	0.1
2022-04-03 21:09:38	52	350	-135.7	3.823	3.808	32	30	0.015	2	0	-1	0.2
2022-04-03 21:09:58	53	350	-135.9	3.828	3.811	33	30	0.017	3	1	0	0.1
2022-04-03 21:10:18	53	351	-135.8	3.831	3.816	33	30	0.015	3	0	0	0.2
2022-04-03 21:10:38	53	351	-135.6	3.836	3.82	33	30	0.016	3	0	-1	1.2
2022-04-03 21:10:58	54	352	-136.8	3.84	3.825	33	30	0.015	3	1	0	0.5
2022-04-03 21:11:18	54	352	-136.3	3.845	3.829	33	30	0.016	3	0	-1	0.8
2022-04-03 21:11:38	55	353	-137.1	3.848	3.833	33	30	0.015	3	1	0	0.1
2022-04-03 21:11:58	55	353	-137	3.853	3.837	33	30	0.016	3	0	-1	0.9
2022-04-03 21:12:18	56	353	-136.1	3.857	3.84	33	31	0.017	2	1	0	0.9
2022-04-03 21:12:38	56	354	-137	3.862	3.845	33	31	0.017	2	0	-1	0.3
2022-04-03 21:12:58	57	354	-136.7	3.866	3.849	33	31	0.017	2	1	0	0.1
2022-04-03 21:13:18	57	355	-136.8	3.871	3.854	33	31	0.017	2	0	-1	0.7
2022-04-03 21:13:38	58	355	-136.1	3.875	3.858	33	31	0.017	2	1	0	0.6
2022-04-03 21:13:58	58	355	-136.7	3.879	3.863	33	31	0.016	2	0	-1	0.3
2022-04-03 21:14:18	59	356	-137	3.884	3.867	33	31	0.017	2	1	0	0
2022-04-03 21:14:38	59	356	-137	3.889	3.872	33	31	0.017	2	0	-1	0.5
2022-04-03 21:14:58	60	357	-137.5	3.894	3.877	33	31	0.017	2	1	0	0.3
2022-04-03 21:15:18	60	357	-137.2	3.899	3.881	33	31	0.018	2	0	0	0.5
2022-04-03 21:15:38	60	357	-136.7	3.904	3.888	33	31	0.016	2	0	-1	0.6
2022-04-03 21:15:58	61	358	-137.3	3.908	3.89	33	31	0.018	2	1	0	0
2022-04-03 21:16:18	61	358	-137.3	3.913	3.897	33	31	0.016	2	0	-1	0
2022-04-03 21:16:38	62	359	-137.3	3.919	3.901	33	31	0.018	2	1	0	0.2
2022-04-03 21:16:58	62	359	-137.1	3.925	3.907	33	31	0.018	2	0	-1	0.2
2022-04-03 21:17:18	63	360	-137.3	3.928	3.911	33	30	0.017	3	1	0	0.1
2022-04-03 21:17:38	63	360	-137.2	3.934	3.917	33	31	0.017	2	0	-1	0
2022-04-03 21:17:58	64	360	-137.2	3.939	3.921	33	30	0.018	3	1	0	0.1
2022-04-03 21:18:18	64	361	-137.3	3.945	3.927	33	30	0.018	3	0	-1	8.9
2022-04-03 21:18:38	65	361	-128.4	3.947	3.929	33	30	0.018	3	1	0	0.5
2022-04-03 21:18:58	65	362	-128.9	3.95	3.933	33	30	0.017	3	0	-1	0.1
2022-04-03 21:19:18	66	362	-128.8	3.956	3.938	33	30	0.018	3	1	0	0
2022-04-03 21:19:38	66	362	-128.8	3.96	3.943	33	30	0.017	3	0	0	0.2
2022-04-03 21:19:58	66	363	-128.6	3.965	3.947	33	30	0.018	3	0	-1	0.3
2022-04-03 21:20:18	67	363	-128.9	3.97	3.95	33	30	0.02	3	1	0	0
2022-04-03 21:20:38	67	364	-128.9	3.975	3.957	33	30	0.018	3	0	-1	0.1
2022-04-03 21:20:58	68	364	-128.8	3.98	3.962	33	30	0.018	3	1	0	0.2
2022-04-03 21:21:18	68	365	-128.6	3.985	3.967	33	30	0.018	3	0	-1	0.2
2022-04-03 21:21:38	69	365	-128.8	3.989	3.971	33	30	0.018	3	1	0	0
2022-04-03 21:21:58	69	366	-128.8	3.994	3.977	33	30	0.017	3	0	-1	0.1
2022-04-03 21:22:18	70	366	-128.9	3.999	3.983	33	30	0.016	3	1	0	0.1
2022-04-03 21:22:38	70	367	-129	4.005	3.987	33	30	0.018	3	0	0	0
2022-04-03 21:22:58	70	367	-129	4.01	3.991	33	30	0.019	3	0	-1	0.2
2022-04-03 21:23:18	71	368	-128.8	4.016	3.997	33	30	0.019	3	1	0	0
2022-04-03 21:23:38	71	368	-128.8	4.021	4.001	33	30	0.02	3	0	-1	0
2022-04-03 21:23:58	72	368	-128.8	4.026	4.007	33	30	0.019	3	1	0	0.1
2022-04-03 21:24:18	72	369	-128.9	4.032	4.012	32	30	0.02	2	0	-1	0.1
2022-04-03 21:24:38	73	369	-128.8	4.035	4.018	32	30	0.017	2	1	0	0.2
2022-04-03 21:24:58	73	370	-129	4.041	4.022	32	30	0.019	2	0	-1	0.1
2022-04-03 21:25:18	74	370	-128.9	4.046	4.029	32	30	0.017	2	1	0	0
2022-04-03 21:25:38	74	371	-128.9	4.051	4.034	32	30	0.017	2	0	0	0
2022-04-03 21:25:58	74	371	-128.9	4.057	4.039	32	30	0.018	2	0	-1	0.1
2022-04-03 21:26:18	75	372	-129	4.062	4.044	32	30	0.018	2	1	0	0.2
2022-04-03 21:26:38	75	372	-128.8	4.068	4.049	32	30	0.019	2	0	-1	0.2
2022-04-03 21:26:58	76	373	-129	4.073	4.054	32	30	0.019	2	1	0	0.2
2022-04-03 21:27:18	76	374	-128.8	4.079	4.06	32	30	0.019	2	0	-1	43
2022-04-03 21:27:38	77	371	-85.8	4.06	4.042	32	30	0.018	2	1	0	0.3
2022-04-03 21:27:58	77	372	-85.5	4.061	4.043	32	29	0.018	3	0	0	0.3
2022-04-03 21:28:18	77	372	-85.8	4.062	4.045	32	29	0.017	3	0	0	0
2022-04-03 21:28:38	77	372	-85.8	4.065	4.048	32	29	0.017	3	0	-1	0.1
2022-04-03 21:28:58	78	372	-85.9	4.068	4.051	32	29	0.017	3	1	0	0.1
2022-04-03 21:29:18	78	372	-85.8	4.071	4.055	32	29	0.016	3	0	0	0.1
2022-04-03 21:29:38	78	373	-85.9	4.074	4.058	32	29	0.016	3	0	-1	0.1
2022-04-03 21:29:58	79	373	-85.8	4.078	4.061	32	29	0.017	3	1	0	0.3
2022-04-03 21:30:18	79	373	-85.5	4.083	4.066	32	29	0.017	3	0	0	0.4
2022-04-03 21:30:38	79	374	-85.9	4.086	4.068	32	29	0.018	3	0	-1	0.1
2022-04-03 21:30:58	80	374	-86	4.089	4.072	31	29	0.017	2	1	0	0.1
2022-04-03 21:31:18	80	374	-85.9	4.093	4.075	31	29	0.018	2	0	0	0.1
2022-04-03 21:31:38	80	375	-86	4.096	4.079	31	29	0.017	2	0	0	0.1
2022-04-03 21:31:58	80	375	-85.9	4.1	4.084	31	29	0.016	2	0	-1	0.1
2022-04-03 21:32:18	81	375	-85.8	4.104	4.086	31	29	0.018	2	1	0	0.2
2022-04-03 21:32:38	81	376	-86	4.107	4.09	31	29	0.017	2	0	0	0.1
2022-04-03 21:32:58	81	376	-85.9	4.112	4.094	31	28	0.018	3	0	-1	0.1
2022-04-03 21:33:18	82	377	-86	4.114	4.097	31	28	0.017	3	1	0	0.1
2022-04-03 21:33:38	82	377	-85.9	4.119	4.101	31	28	0.018	3	0	15	68.9
2022-04-04 06:38:38	67	355	-17	3.882	3.87	24	21	0.012	3	-15	0	0.2
2022-04-04 06:38:58	67	355	-17.2	3.885	3.872	24	21	0.013	3	0	0	0.1
2022-04-04 06:39:18	67	356	-17.3	3.887	3.873	24	21	0.014	3	0	0	0
2022-04-04 06:39:38	67	356	-17.3	3.889	3.875	24	21	0.014	3	0	0	0.1
2022-04-04 06:39:58	67	356	-17.2	3.889	3.876	24	21	0.013	3	0	0	14.8
2022-04-04 06:40:18	67	357	-32	3.9	3.886	24	21	0.014	3	0	-1	85.9
2022-04-04 06:40:38	68	362	-117.9	3.953	3.938	24	21	0.015	3	1	0	0.2
2022-04-04 06:40:58	68	363	-118.1	3.965	3.95	25	21	0.015	4	0	-1	0.2
2022-04-04 06:41:18	69	364	-117.9	3.974	3.958	25	21	0.016	4	1	0	0.4
2022-04-04 06:41:38	69	365	-118.3	3.981	3.964	25	22	0.017	3	0	0	0.3
2022-04-04 06:41:58	69	365	-118	3.987	3.97	25	22	0.017	3	0	-1	0.4
2022-04-04 06:42:18	70	366	-117.6	3.992	3.976	25	22	0.016	3	1	0	0.5
2022-04-04 06:42:38	70	366	-118.1	3.998	3.981	25	22	0.017	3	0	-1	0.1
2022-04-04 06:42:58	71	367	-118	4.003	3.986	25	22	0.017	3	1	0	0.1
2022-04-04 06:43:18	71	367	-117.9	4.007	3.991	25	22	0.016	3	0	0	0.6
2022-04-04 06:43:38	71	368	-118.5	4.012	3.995	25	22	0.017	3	0	-1	0.4
2022-04-04 06:43:58	72	368	-118.1	4.018	4.001	25	22	0.017	3	1	0	0.5
2022-04-04 06:44:18	72	369	-117.6	4.022	4.005	25	22	0.017	3	0	-1	0.4
2022-04-04 06:44:38	73	369	-118	4.027	4.011	25	22	0.016	3	1	0	0.2
2022-04-04 06:44:58	73	369	-117.8	4.031	4.016	25	22	0.015	3	0	-1	0.1
2022-04-04 06:45:18	74	370	-117.9	4.036	4.019	25	22	0.017	3	1	0	0.1
2022-04-04 06:45:38	74	370	-117.8	4.041	4.024	26	22	0.017	4	0	0	0.2
2022-04-04 06:45:58	74	371	-117.6	4.046	4.029	26	23	0.017	3	0	-1	0.3
2022-04-04 06:46:18	75	371	-117.9	4.051	4.034	26	23	0.017	3	1	0	0.1
2022-04-04 06:46:38	75	372	-118	4.055	4.039	26	23	0.016	3	0	-1	0.2
2022-04-04 06:46:58	76	372	-117.8	4.061	4.044	26	23	0.017	3	1	0	0.1
2022-04-04 06:47:18	76	372	-117.9	4.065	4.049	26	23	0.016	3	0	0	0.1
2022-04-04 06:47:38	76	373	-118	4.069	4.052	26	23	0.017	3	0	-1	0.1
2022-04-04 06:47:58	77	373	-117.9	4.075	4.058	26	23	0.017	3	1	0	31.2
2022-04-04 06:48:18	77	372	-86.7	4.065	4.05	26	23	0.015	3	0	-1	0.3
2022-04-04 06:48:38	78	372	-86.4	4.064	4.049	26	23	0.015	3	1	0	0.3
2022-04-04 06:48:58	78	372	-86.7	4.067	4.05	26	23	0.017	3	0	0	0.1
2022-04-04 06:49:18	78	373	-86.8	4.069	4.053	26	23	0.016	3	0	0	0.1
2022-04-04 06:49:38	78	373	-86.7	4.072	4.057	26	23	0.015	3	0	-1	0
2022-04-04 06:49:58	79	373	-86.7	4.075	4.06	26	23	0.015	3	1	0	0.3
2022-04-04 06:50:18	79	373	-86.4	4.079	4.064	26	23	0.015	3	0	0	0.3
2022-04-04 06:50:38	79	374	-86.7	4.083	4.067	26	23	0.016	3	0	-1	0.2
2022-04-04 06:50:58	80	374	-86.5	4.087	4.07	26	23	0.017	3	1	0	0.2
2022-04-04 06:51:18	80	374	-86.7	4.09	4.074	26	23	0.016	3	0	0	0.3
2022-04-04 06:51:38	80	375	-86.4	4.094	4.077	26	23	0.017	3	0	-1	0.3
2022-04-04 06:51:58	81	375	-86.7	4.096	4.081	26	23	0.015	3	1	0	0
2022-04-04 06:52:18	81	375	-86.7	4.101	4.085	26	23	0.016	3	0	0	0.2
2022-04-04 06:52:38	81	376	-86.5	4.105	4.088	26	23	0.017	3	0	0	0.2
2022-04-04 06:52:58	81	376	-86.7	4.109	4.092	26	23	0.017	3	0	-1	0.2
2022-04-04 06:53:18	82	377	-86.5	4.111	4.095	26	23	0.016	3	1	0	0.2
2022-04-04 06:53:38	82	377	-86.7	4.115	4.098	26	23	0.017	3	0	0	0.1
2022-04-04 06:53:58	82	377	-86.8	4.119	4.103	26	23	0.016	3	0	-1	0.3
2022-04-04 06:54:18	83	377	-86.5	4.123	4.107	26	23	0.016	3	1	0	0.2
2022-04-04 06:54:38	83	378	-86.7	4.127	4.11	27	23	0.017	4	0	0	0
2022-04-04 06:54:58	83	378	-86.7	4.131	4.114	27	24	0.017	3	0	-1	0.2
2022-04-04 06:55:18	84	378	-86.5	4.135	4.117	27	24	0.018	3	1	0	0.1
2022-04-04 06:55:38	84	379	-86.4	4.138	4.121	27	24	0.017	3	0	0	0.4
2022-04-04 06:55:58	84	379	-86.8	4.141	4.125	27	24	0.016	3	0	0	0.1
2022-04-04 06:56:18	84	380	-86.7	4.146	4.129	27	24	0.017	3	0	-1	0.1
2022-04-04 06:56:38	85	380	-86.8	4.149	4.132	27	24	0.017	3	1	0	0.1
2022-04-04 06:56:58	85	380	-86.7	4.153	4.137	27	24	0.016	3	0	0	0.2
2022-04-04 06:57:18	85	381	-86.5	4.157	4.14	27	24	0.017	3	0	-1	0.4
2022-04-04 06:57:38	86	381	-86.9	4.16	4.144	27	24	0.016	3	1	0	0.1
2022-04-04 06:57:58	86	381	-86.8	4.165	4.147	27	24	0.018	3	0	0	0.1
2022-04-04 06:58:18	86	381	-86.7	4.168	4.152	27	24	0.016	3	0	-1	0.1
2022-04-04 06:58:38	87	382	-86.8	4.172	4.155	27	24	0.017	3	1	0	0.1
2022-04-04 06:58:58	87	382	-86.9	4.175	4.159	27	24	0.016	3	0	0	0
2022-04-04 06:59:18	87	383	-86.9	4.179	4.163	27	24	0.016	3	0	-1	0.2
2022-04-04 06:59:38	88	383	-86.7	4.182	4.166	27	24	0.016	3	1	0	0.2
2022-04-04 06:59:58	88	383	-86.5	4.187	4.169	27	24	0.018	3	0	0	29
2022-04-04 07:00:18	88	382	-57.5	4.176	4.16	27	24	0.016	3	0	0	0.3
2022-04-04 07:00:38	88	382	-57.2	4.174	4.158	27	24	0.016	3	0	-1	0.4
2022-04-04 07:00:58	89	382	-57.6	4.174	4.157	27	24	0.017	3	1	0	0.1
2022-04-04 07:01:18	89	382	-57.5	4.175	4.16	27	24	0.015	3	0	0	0.2
2022-04-04 07:01:38	89	382	-57.3	4.177	4.161	27	24	0.016	3	0	0	0.2
2022-04-04 07:01:58	89	383	-57.5	4.179	4.163	27	24	0.016	3	0	0	0
2022-04-04 07:02:18	89	383	-57.5	4.18	4.164	27	24	0.016	3	0	-1	0.3
2022-04-04 07:02:38	90	383	-57.2	4.183	4.167	27	24	0.016	3	1	0	0
2022-04-04 07:02:58	90	383	-57.2	4.185	4.168	27	24	0.017	3	0	0	0.1
2022-04-04 07:03:18	90	383	-57.1	4.188	4.171	27	24	0.017	3	0	0	0.3
2022-04-04 07:03:38	90	383	-56.8	4.189	4.173	27	24	0.016	3	0	0	0.4
2022-04-04 07:03:58	90	384	-57.2	4.191	4.175	27	24	0.016	3	0	-1	0.5
2022-04-04 07:04:18	91	384	-57.7	4.193	4.177	27	24	0.016	3	1	0	0.4
2022-04-04 07:04:38	91	384	-57.3	4.195	4.18	27	24	0.015	3	0	0	0
2022-04-04 07:04:58	91	384	-57.3	4.198	4.183	27	24	0.015	3	0	0	0.2
2022-04-04 07:05:18	91	384	-57.5	4.2	4.184	27	24	0.016	3	0	0	0
2022-04-04 07:05:38	91	385	-57.5	4.203	4.188	27	24	0.015	3	0	-1	0.2
2022-04-04 07:05:58	92	385	-57.7	4.205	4.188	27	24	0.017	3	1	0	0.4
2022-04-04 07:06:18	92	385	-57.3	4.206	4.191	27	24	0.015	3	0	0	32
2022-04-04 07:06:38	92	384	-25.3	4.195	4.18	27	24	0.015	3	0	0	0
2022-04-04 07:06:58	92	384	-25.3	4.191	4.176	27	24	0.015	3	0	0	0.2
2022-04-04 07:07:18	92	383	-25.5	4.19	4.174	27	24	0.016	3	0	0	0
2022-04-04 07:07:38	92	383	-25.5	4.189	4.175	27	24	0.014	3	0	0	0
2022-04-04 07:07:58	92	383	-25.5	4.189	4.174	27	24	0.015	3	0	-1	0.2
2022-04-04 07:08:18	93	383	-25.3	4.189	4.174	27	24	0.015	3	1	0	0
2022-04-04 07:08:38	93	383	-25.3	4.189	4.175	27	24	0.014	3	0	0	0.2
2022-04-04 07:08:58	93	383	-25.5	4.191	4.175	27	24	0.016	3	0	0	0.2
2022-04-04 07:09:18	93	383	-25.3	4.189	4.176	27	24	0.013	3	0	0	0.3
2022-04-04 07:09:38	93	384	-25.6	4.19	4.177	27	24	0.013	3	0	0	0.3
2022-04-04 07:09:58	93	384	-25.3	4.192	4.178	27	24	0.014	3	0	64	8.3
2022-04-05 00:10:28	29	333	-17	3.633	3.627	29	26	0.006	3	-64	0	0
2022-04-05 00:10:48	29	333	-17	3.635	3.629	29	26	0.006	3	0	-1	0.2
2022-04-05 00:11:08	30	333	-17.2	3.637	3.631	29	26	0.006	3	1	0	0
2022-04-05 00:11:28	30	333	-17.2	3.638	3.632	29	26	0.006	3	0	0	0.1
2022-04-05 00:11:48	30	333	-17.3	3.639	3.632	29	26	0.007	3	0	0	0.1
2022-04-05 00:12:08	30	333	-17.2	3.639	3.633	29	26	0.006	3	0	0	16.7
2022-04-05 00:12:28	30	335	-33.9	3.653	3.645	29	26	0.008	3	0	0	104.7
2022-04-05 00:12:48	30	340	-138.6	3.703	3.692	29	26	0.011	3	0	-1	0.3
2022-04-05 00:13:08	31	340	-138.9	3.712	3.701	29	26	0.011	3	1	0	0.1
2022-04-05 00:13:28	31	341	-139	3.718	3.706	29	26	0.012	3	0	0	0.1
2022-04-05 00:13:48	31	341	-139.1	3.722	3.711	29	27	0.011	2	0	-1	0.1
2022-04-05 00:14:08	32	342	-139	3.725	3.714	29	27	0.011	2	1	0	0.1
2022-04-05 00:14:28	32	342	-139.1	3.728	3.716	30	27	0.012	3	0	-1	0
2022-04-05 00:14:48	33	342	-139.1	3.73	3.719	30	27	0.011	3	1	0	0
2022-04-05 00:15:08	33	342	-139.1	3.732	3.721	30	27	0.011	3	0	-1	0.1
2022-04-05 00:15:28	34	342	-139	3.734	3.723	30	27	0.011	3	1	0	0.2
2022-04-05 00:15:48	34	343	-138.8	3.738	3.724	30	27	0.014	3	0	-1	0.2
2022-04-05 00:16:08	35	343	-139	3.739	3.727	30	27	0.012	3	1	0	0
2022-04-05 00:16:28	35	343	-139	3.741	3.73	30	28	0.011	2	0	-1	0
2022-04-05 00:16:48	36	343	-139	3.743	3.732	30	28	0.011	2	1	0	0
2022-04-05 00:17:08	36	343	-139	3.746	3.734	30	28	0.012	2	0	-1	0
2022-04-05 00:17:28	37	344	-139	3.748	3.737	31	28	0.011	3	1	0	0.4
2022-04-05 00:17:48	37	344	-138.6	3.75	3.738	31	28	0.012	3	0	-1	0.4
2022-04-05 00:18:08	38	344	-139	3.752	3.741	31	28	0.011	3	1	0	0
2022-04-05 00:18:28	38	344	-139	3.755	3.743	31	28	0.012	3	0	-1	0.1
2022-04-05 00:18:48	39	345	-138.9	3.758	3.746	31	28	0.012	3	1	0	0.1
2022-04-05 00:19:08	39	345	-139	3.76	3.748	31	28	0.012	3	0	-1	0.1
2022-04-05 00:19:28	40	345	-139.1	3.762	3.751	31	29	0.011	2	1	0	0.3
2022-04-05 00:19:48	40	345	-139.4	3.765	3.753	31	29	0.012	2	0	-1	0.3
2022-04-05 00:20:08	41	346	-139.1	3.768	3.755	31	29	0.013	2	1	0	0.2
2022-04-05 00:20:28	41	346	-138.9	3.77	3.758	32	29	0.012	3	0	-1	0.2
2022-04-05 00:20:48	42	346	-139.1	3.773	3.76	32	29	0.013	3	1	0	0.1
2022-04-05 00:21:08	42	346	-139	3.775	3.763	32	29	0.012	3	0	-1	0.4
2022-04-05 00:21:28	43	346	-138.6	3.778	3.765	32	29	0.013	3	1	0	0.2
2022-04-05 00:21:48	43	346	-138.8	3.78	3.768	32	29	0.012	3	0	0	2.4
2022-04-05 00:22:08	43	347	-136.4	3.783	3.769	32	29	0.014	3	0	-1	0.3
2022-04-05 00:22:28	44	347	-136.1	3.785	3.773	32	30	0.012	2	1	0	0.2
2022-04-05 00:22:48	44	347	-136.3	3.787	3.775	32	30	0.012	2	0	-1	0.2
2022-04-05 00:23:08	45	347	-136.1	3.79	3.777	32	30	0.013	2	1	0	0.1
2022-04-05 00:23:28	45	348	-136.2	3.793	3.781	33	30	0.012	3	0	-1	0.9
2022-04-05 00:23:48	46	348	-137.1	3.797	3.784	33	30	0.013	3	1	0	0.2
2022-04-05 00:24:08	46	348	-137.3	3.8	3.787	33	30	0.013	3	0	-1	0.1
2022-04-05 00:24:28	47	349	-137.2	3.803	3.789	33	30	0.014	3	1	0	0
2022-04-05 00:24:48	47	349	-137.2	3.805	3.792	33	30	0.013	3	0	-1	0.6
2022-04-05 00:25:08	48	349	-136.6	3.809	3.796	33	30	0.013	3	1	0	0.5
2022-04-05 00:25:28	48	349	-137.1	3.812	3.798	33	30	0.014	3	0	-1	0.2
2022-04-05 00:25:48	49	350	-137.3	3.816	3.801	33	31	0.015	2	1	0	0.7
2022-04-05 00:26:08	49	350	-136.6	3.819	3.805	33	31	0.014	2	0	-1	0.7
2022-04-05 00:26:28	50	350	-137.3	3.822	3.808	33	31	0.014	2	1	0	0.1
2022-04-05 00:26:48	50	351	-137.2	3.826	3.811	33	31	0.015	2	0	-1	0.1
2022-04-05 00:27:08	51	351	-137.1	3.829	3.815	33	31	0.014	2	1	0	0.1
2022-04-05 00:27:28	51	351	-137.2	3.832	3.818	33	31	0.014	2	0	-1	0.1
2022-04-05 00:27:48	52	351	-137.3	3.837	3.822	33	31	0.015	2	1	0	0.2
2022-04-05 00:28:08	52	352	-137.5	3.84	3.825	33	31	0.015	2	0	-1	0.2
2022-04-05 00:28:28	53	352	-137.7	3.844	3.829	33	31	0.015	2	1	0	0.1
2022-04-05 00:28:48	53	352	-137.6	3.847	3.833	33	31	0.014	2	0	-1	0
2022-04-05 00:29:08	54	353	-137.6	3.851	3.836	33	31	0.015	2	1	0	0.1
2022-04-05 00:29:28	54	353	-137.5	3.856	3.84	33	30	0.016	3	0	-1	0.1
2022-04-05 00:29:48	55	353	-137.6	3.859	3.844	33	30	0.015	3	1	0	0.3
2022-04-05 00:30:08	55	354	-137.9	3.864	3.849	33	30	0.015	3	0	-1	0.4
2022-04-05 00:30:28	56	354	-137.5	3.868	3.852	33	30	0.016	3	1	0	0.2
2022-04-05 00:30:48	56	355	-137.3	3.872	3.856	33	30	0.016	3	0	-1	0.3
2022-04-05 00:31:08	57	355	-137.6	3.877	3.861	33	30	0.016	3	1	0	0.5
2022-04-05 00:31:28	57	355	-138.1	3.882	3.865	33	30	0.017	3	0	-1	0.6
2022-04-05 00:31:48	58	356	-137.5	3.885	3.868	33	30	0.017	3	1	0	0.2
2022-04-05 00:32:08	58	356	-137.3	3.89	3.874	33	30	0.016	3	0	-1	0.4
2022-04-05 00:32:28	59	357	-137.7	3.895	3.878	33	30	0.017	3	1	0	0.6
2022-04-05 00:32:48	59	357	-137.1	3.9	3.882	33	30	0.018	3	0	0	0.6
2022-04-05 00:33:08	59	357	-137.7	3.905	3.888	33	30	0.017	3	0	-1	0.3
2022-04-05 00:33:28	60	358	-138	3.91	3.892	33	30	0.018	3	1	0	0
2022-04-05 00:33:48	60	358	-138	3.916	3.897	33	30	0.019	3	0	-1	0.3
2022-04-05 00:34:08	61	359	-137.7	3.92	3.902	33	30	0.018	3	1	0	0.2
2022-04-05 00:34:28	61	359	-137.9	3.924	3.907	33	30	0.017	3	0	-1	0.3
2022-04-05 00:34:48	62	360	-137.6	3.93	3.912	33	30	0.018	3	1	0	1.7
2022-04-05 00:35:08	62	360	-139.3	3.935	3.917	33	30	0.018	3	0	-1	0.1
2022-04-05 00:35:28	63	361	-139.4	3.94	3.923	33	30	0.017	3	1	0	0.4
2022-04-05 00:35:48	63	361	-139	3.946	3.928	33	30	0.018	3	0	-1	8.4
2022-04-05 00:36:08	64	362	-130.6	3.947	3.93	33	30	0.017	3	1	0	2
2022-04-05 00:36:28	64	362	-128.6	3.951	3.932	33	30	0.019	3	0	-1	1.1
2022-04-05 00:36:48	65	362	-127.5	3.955	3.937	33	30	0.018	3	1	0	0
2022-04-05 00:37:08	65	362	-127.5	3.959	3.941	33	30	0.018	3	0	-1	1
2022-04-05 00:37:28	66	363	-128.5	3.964	3.946	33	30	0.018	3	1	0	0
2022-04-05 00:37:48	66	364	-128.5	3.969	3.95	33	30	0.019	3	0	0	0
2022-04-05 00:38:08	66	364	-128.5	3.973	3.956	33	30	0.017	3	0	-1	0
2022-04-05 00:38:28	67	364	-128.5	3.978	3.961	33	30	0.017	3	1	0	0
2022-04-05 00:38:48	67	365	-128.5	3.984	3.966	33	30	0.018	3	0	-1	0.1
2022-04-05 00:39:08	68	365	-128.6	3.989	3.971	33	30	0.018	3	1	0	0.3
2022-04-05 00:39:28	68	366	-128.9	3.994	3.977	33	30	0.017	3	0	-1	0.3
2022-04-05 00:39:48	69	366	-128.6	3.999	3.981	33	30	0.018	3	1	0	0.3
2022-04-05 00:40:08	69	366	-128.9	4.004	3.987	33	30	0.017	3	0	-1	0
2022-04-05 00:40:28	70	367	-128.9	4.009	3.992	33	30	0.017	3	1	0	0.1
2022-04-05 00:40:48	70	368	-129	4.014	3.996	33	30	0.018	3	0	-1	0.4
2022-04-05 00:41:08	71	368	-128.6	4.02	4.002	33	30	0.018	3	1	0	0.3
2022-04-05 00:41:28	71	368	-128.9	4.025	4.007	33	30	0.018	3	0	0	0.1
2022-04-05 00:41:48	71	369	-128.8	4.031	4.012	33	30	0.019	3	0	-1	0.1
2022-04-05 00:42:08	72	370	-128.9	4.036	4.018	33	30	0.018	3	1	0	0.1
2022-04-05 00:42:28	72	370	-129	4.04	4.022	33	30	0.018	3	0	-1	0.3
2022-04-05 00:42:48	73	370	-129.3	4.046	4.028	32	30	0.018	2	1	0	0.3
2022-04-05 00:43:08	73	371	-129	4.052	4.033	33	30	0.019	3	0	-1	0.1
2022-04-05 00:43:28	74	371	-128.9	4.057	4.038	32	30	0.019	2	1	0	0.3
2022-04-05 00:43:48	74	372	-129.2	4.063	4.044	32	30	0.019	2	0	-1	0.2
2022-04-05 00:44:08	75	372	-129	4.067	4.049	32	30	0.018	2	1	0	0.4
2022-04-05 00:44:28	75	373	-129.4	4.073	4.053	32	30	0.02	2	0	-1	0.2
2022-04-05 00:44:48	76	373	-129.2	4.079	4.06	32	30	0.019	2	1	0	43.7
2022-04-05 00:45:08	76	371	-85.5	4.059	4.043	32	30	0.016	2	0	0	0
2022-04-05 00:45:28	76	371	-85.5	4.06	4.043	32	29	0.017	3	0	-1	0.3
2022-04-05 00:45:48	77	372	-85.8	4.062	4.045	32	29	0.017	3	1	0	0.2
2022-04-05 00:46:08	77	372	-86	4.065	4.046	32	29	0.019	3	0	0	0
2022-04-05 00:46:28	77	372	-86	4.068	4.051	32	29	0.017	3	0	0	0.4
2022-04-05 00:46:48	77	373	-85.6	4.07	4.054	32	29	0.016	3	0	-1	0
2022-04-05 00:47:08	78	373	-85.6	4.074	4.057	32	29	0.017	3	1	0	0.2
2022-04-05 00:47:28	78	373	-85.8	4.079	4.06	32	29	0.019	3	0	0	0.1
2022-04-05 00:47:48	78	374	-85.9	4.081	4.064	31	29	0.017	2	0	-1	0.3
2022-04-05 00:48:08	79	374	-85.6	4.085	4.068	31	29	0.017	2	1	0	0.5
2022-04-05 00:48:28	79	374	-86.1	4.089	4.071	31	29	0.018	2	0	0	0.2
2022-04-05 00:48:48	79	375	-85.9	4.092	4.074	31	28	0.018	3	0	-1	0.2
2022-04-05 00:49:08	80	375	-86.1	4.096	4.079	31	28	0.017	3	1	0	0.5
2022-04-05 00:49:28	80	375	-85.6	4.1	4.082	31	28	0.018	3	0	0	0
2022-04-05 00:49:48	80	376	-85.6	4.104	4.087	31	28	0.017	3	0	0	0.2
2022-04-05 00:50:08	80	376	-85.8	4.108	4.089	31	28	0.019	3	0	-1	0
2022-04-05 00:50:28	81	376	-85.8	4.111	4.093	31	28	0.018	3	1	0	0
2022-04-05 00:50:48	81	376	-85.8	4.114	4.096	31	28	0.018	3	0	0	0.1
2022-04-05 00:51:08	81	377	-85.9	4.118	4.101	31	28	0.017	3	0	-1	0.1
2022-04-05 00:51:28	82	377	-85.8	4.122	4.105	31	28	0.017	3	1	0	0.2
2022-04-05 00:51:48	82	378	-85.6	4.126	4.108	31	28	0.018	3	0	0	0.3
2022-04-05 00:52:08	82	378	-85.9	4.129	4.111	31	28	0.018	3	0	-1	0.1
2022-04-05 00:52:28	83	378	-85.8	4.133	4.116	31	28	0.017	3	1	0	0
2022-04-05 00:52:48	83	378	-85.8	4.137	4.119	30	28	0.018	2	0	0	0
2022-04-05 00:53:08	83	379	-85.8	4.14	4.123	30	28	0.017	2	0	-1	0.3
2022-04-05 00:53:28	84	379	-85.5	4.144	4.127	30	28	0.017	2	1	0	0.4
2022-04-05 00:53:48	84	380	-85.9	4.148	4.131	30	27	0.017	3	0	0	0.1
2022-04-05 00:54:08	84	380	-85.8	4.152	4.135	30	27	0.017	3	0	0	0.1
2022-04-05 00:54:28	84	380	-85.9	4.155	4.139	30	27	0.016	3	0	-1	0.1
2022-04-05 00:54:48	85	381	-85.8	4.159	4.141	30	27	0.018	3	1	0	0.1
2022-04-05 00:55:08	85	381	-85.9	4.164	4.146	30	27	0.018	3	0	0	0.1
2022-04-05 00:55:28	85	381	-85.8	4.168	4.15	30	27	0.018	3	0	-1	0.1
2022-04-05 00:55:48	86	382	-85.9	4.171	4.153	30	27	0.018	3	1	0	0.3
2022-04-05 00:56:08	86	382	-85.6	4.173	4.156	30	27	0.017	3	0	0	0.2
2022-04-05 00:56:28	86	382	-85.8	4.179	4.161	30	27	0.018	3	0	-1	0
2022-04-05 00:56:48	87	383	-85.8	4.182	4.164	30	27	0.018	3	1	0	0.1
2022-04-05 00:57:08	87	383	-85.9	4.185	4.169	30	27	0.016	3	0	0	29.5
2022-04-05 00:57:28	87	382	-56.4	4.179	4.161	30	27	0.018	3	0	0	0.2
2022-04-05 00:57:48	87	382	-56.6	4.174	4.159	30	27	0.015	3	0	-1	0.7
2022-04-05 00:58:08	88	382	-57.3	4.175	4.159	30	27	0.016	3	1	0	0.2
2022-04-05 00:58:28	88	382	-57.5	4.176	4.16	29	27	0.016	2	0	0	0.3
2022-04-05 00:58:48	88	382	-57.2	4.178	4.162	29	26	0.016	3	0	0	0.1
2022-04-05 00:59:08	88	383	-57.3	4.179	4.162	29	26	0.017	3	0	-1	0.2
2022-04-05 00:59:28	89	383	-57.5	4.181	4.165	29	26	0.016	3	1	0	0.3
2022-04-05 00:59:48	89	383	-57.2	4.183	4.167	29	26	0.016	3	0	0	0
2022-04-05 01:00:08	89	383	-57.2	4.186	4.169	29	26	0.017	3	0	0	0.1
2022-04-05 01:00:28	89	383	-57.3	4.188	4.171	29	26	0.017	3	0	0	0.1
2022-04-05 01:00:48	89	383	-57.2	4.19	4.174	29	26	0.016	3	0	-1	0
2022-04-05 01:01:08	90	383	-57.2	4.192	4.176	29	26	0.016	3	1	0	0
2022-04-05 01:01:28	90	384	-57.2	4.194	4.178	29	26	0.016	3	0	0	0.3
2022-04-05 01:01:48	90	384	-57.5	4.197	4.18	29	26	0.017	3	0	0	0.2
2022-04-05 01:02:08	90	384	-57.3	4.198	4.182	29	26	0.016	3	0	0	0
2022-04-05 01:02:28	90	384	-57.3	4.2	4.185	29	26	0.015	3	0	-1	0
2022-04-05 01:02:48	91	384	-57.3	4.203	4.188	29	26	0.015	3	1	0	0.2
2022-04-05 01:03:08	91	385	-57.5	4.206	4.188	29	26	0.018	3	0	0	0.2
2022-04-05 01:03:28	91	385	-57.3	4.207	4.191	29	26	0.016	3	0	0	31.8
2022-04-05 01:03:48	91	384	-25.5	4.194	4.178	29	26	0.016	3	0	0	0
2022-04-05 01:04:08	91	383	-25.5	4.191	4.175	29	26	0.016	3	0	0	0
2022-04-05 01:04:28	91	383	-25.5	4.19	4.174	29	26	0.016	3	0	-1	0
2022-04-05 01:04:48	92	383	-25.5	4.189	4.174	29	26	0.015	3	1	0	0
2022-04-05 01:05:08	92	383	-25.5	4.189	4.175	28	26	0.014	2	0	0	0
2022-04-05 01:05:28	92	383	-25.5	4.189	4.174	28	26	0.015	2	0	0	0
2022-04-05 01:05:48	92	383	-25.5	4.19	4.175	28	26	0.015	2	0	0	0
2022-04-05 01:06:08	92	383	-25.5	4.19	4.176	28	26	0.014	2	0	0	0
2022-04-05 01:06:28	92	383	-25.5	4.191	4.176	28	26	0.015	2	0	0	0
2022-04-05 01:06:48	92	383	-25.5	4.191	4.177	28	26	0.014	2	0	0	0
2022-04-05 01:07:08	92	384	-25.5	4.192	4.178	28	26	0.014	2	0	-1	0
2022-04-05 01:07:28	93	384	-25.5	4.193	4.179	28	26	0.014	2	1	0	0.1
2022-04-05 01:07:48	93	384	-25.6	4.193	4.179	28	26	0.014	2	0	0	0.1
2022-04-05 01:08:08	93	384	-25.5	4.194	4.18	28	26	0.014	2	0	0	0
2022-04-05 01:08:28	93	384	-25.5	4.195	4.182	28	26	0.013	2	0	0	0
2022-04-05 01:08:48	93	384	-25.5	4.196	4.181	28	26	0.015	2	0	0	0
2022-04-05 01:09:08	93	384	-25.5	4.197	4.183	28	26	0.014	2	0	0	0
2022-04-05 01:09:28	93	384	-25.5	4.198	4.182	28	26	0.016	2	0	0	0.2
2022-04-05 01:09:48	93	384	-25.3	4.199	4.184	28	26	0.015	2	0	-1	0.2
2022-04-05 01:10:08	94	384	-25.5	4.199	4.185	28	26	0.014	2	1	0	0.1
2022-04-05 01:10:28	94	384	-25.6	4.201	4.186	28	26	0.015	2	0	0	0.1
2022-04-05 01:10:48	94	384	-25.5	4.201	4.187	28	26	0.014	2	0	0	0.1
2022-04-05 01:11:08	94	384	-25.6	4.202	4.188	28	26	0.014	2	0	0	0.1
2022-04-05 01:11:28	94	384	-25.5	4.203	4.187	28	26	0.016	2	0	50	8.7
2022-04-06 00:39:28	44	337	-16.8	3.68	3.674	29	27	0.006	2	-50	0	0.2
2022-04-06 00:39:48	44	337	-17	3.682	3.675	29	27	0.007	2	0	0	0.3
2022-04-06 00:40:08	44	337	-17.3	3.683	3.677	29	27	0.006	2	0	0	0
2022-04-06 00:40:28	44	337	-17.3	3.684	3.678	29	27	0.006	2	0	0	0.1
2022-04-06 00:40:48	44	337	-17.2	3.684	3.678	29	27	0.006	2	0	0	26.2
2022-04-06 00:41:08	44	339	-43.4	3.694	3.688	29	27	0.006	2	0	0	51.6
2022-04-06 00:41:28	44	340	-95	3.706	3.698	29	27	0.008	2	0	-1	43.8
2022-04-06 00:41:48	45	344	-138.8	3.752	3.739	29	27	0.013	2	1	0	0.1
2022-04-06 00:42:08	45	345	-138.9	3.76	3.747	29	27	0.013	2	0	-1	0
2022-04-06 00:42:28	46	345	-138.9	3.767	3.753	30	27	0.014	3	1	0	0.3
2022-04-06 00:42:48	46	346	-138.6	3.771	3.756	30	28	0.015	2	0	-1	0.3
2022-04-06 00:43:08	47	346	-138.9	3.775	3.76	30	28	0.015	2	1	0	0
2022-04-06 00:43:28	47	346	-138.9	3.779	3.765	30	28	0.014	2	0	0	0.2
2022-04-06 00:43:48	47	347	-139.1	3.783	3.768	30	28	0.015	2	0	-1	0.1
2022-04-06 00:44:08	48	347	-139	3.786	3.772	30	28	0.014	2	1	0	0.1
2022-04-06 00:44:28	48	347	-138.9	3.79	3.776	30	28	0.014	2	0	-1	0
2022-04-06 00:44:48	49	348	-138.9	3.794	3.779	31	28	0.015	3	1	0	0.1
2022-04-06 00:45:08	49	348	-138.8	3.798	3.784	31	28	0.014	3	0	-1	0.2
2022-04-06 00:45:28	50	348	-139	3.802	3.788	31	29	0.014	2	1	0	0.1
2022-04-06 00:45:48	50	349	-138.9	3.807	3.791	31	29	0.016	2	0	-1	0.6
2022-04-06 00:46:08	51	349	-139.5	3.81	3.795	31	29	0.015	2	1	0	0.5
2022-04-06 00:46:28	51	349	-139	3.815	3.799	31	29	0.016	2	0	-1	0
2022-04-06 00:46:48	52	350	-139	3.82	3.803	31	29	0.017	2	1	0	0.1
2022-04-06 00:47:08	52	350	-139.1	3.824	3.808	31	29	0.016	2	0	-1	0
2022-04-06 00:47:28	53	351	-139.1	3.828	3.812	32	29	0.016	3	1	0	0.3
2022-04-06 00:47:48	53	351	-138.8	3.833	3.817	32	29	0.016	3	0	-1	0
2022-04-06 00:48:08	54	351	-138.8	3.836	3.821	32	30	0.015	2	1	0	0.2
2022-04-06 00:48:28	54	352	-139	3.841	3.824	32	30	0.017	2	0	-1	0.4
2022-04-06 00:48:48	55	352	-138.6	3.845	3.829	32	30	0.016	2	1	0	2.2
2022-04-06 00:49:08	55	352	-136.4	3.85	3.832	32	30	0.018	2	0	-1	0.5
2022-04-06 00:49:28	56	353	-135.9	3.853	3.836	32	30	0.017	2	1	0	0.1
2022-04-06 00:49:48	56	353	-135.8	3.858	3.84	32	30	0.018	2	0	0	0.1
2022-04-06 00:50:08	56	354	-135.9	3.861	3.845	32	30	0.016	2	0	-1	0
2022-04-06 00:50:28	57	354	-135.9	3.867	3.849	33	30	0.018	3	1	0	0.2
2022-04-06 00:50:48	57	354	-136.1	3.87	3.853	33	30	0.017	3	0	-1	0
2022-04-06 00:51:08	58	355	-136.1	3.876	3.858	33	31	0.018	2	1	0	0.7
2022-04-06 00:51:28	58	355	-136.8	3.88	3.863	33	31	0.017	2	0	-1	0.3
2022-04-06 00:51:48	59	356	-137.1	3.886	3.868	33	31	0.018	2	1	0	0.3
2022-04-06 00:52:08	59	356	-136.8	3.89	3.873	33	31	0.017	2	0	-1	0.1
2022-04-06 00:52:28	60	357	-136.7	3.895	3.878	33	31	0.017	2	1	0	0.3
2022-04-06 00:52:48	60	357	-137	3.9	3.882	33	31	0.018	2	0	-1	0.2
2022-04-06 00:53:08	61	357	-136.8	3.905	3.887	33	31	0.018	2	1	0	0.2
2022-04-06 00:53:28	61	358	-136.6	3.91	3.891	33	31	0.019	2	0	-1	0.6
2022-04-06 00:53:48	62	358	-137.2	3.914	3.896	33	31	0.018	2	1	0	0.4
2022-04-06 00:54:08	62	359	-136.8	3.919	3.901	33	31	0.018	2	0	-1	0
2022-04-06 00:54:28	63	359	-136.8	3.925	3.907	33	31	0.018	2	1	0	0
2022-04-06 00:54:48	63	360	-136.8	3.932	3.911	33	31	0.021	2	0	0	0.4
2022-04-06 00:55:08	63	360	-137.2	3.935	3.917	33	31	0.018	2	0	-1	0
2022-04-06 00:55:28	64	361	-137.2	3.94	3.924	33	31	0.016	2	1	0	0.1
2022-04-06 00:55:48	64	361	-137.1	3.947	3.926	33	31	0.021	2	0	-1	9
2022-04-06 00:56:08	65	361	-128.1	3.947	3.93	33	31	0.017	2	1	0	0.4
2022-04-06 00:56:28	65	362	-128.5	3.951	3.934	33	31	0.017	2	0	-1	0.3
2022-04-06 00:56:48	66	362	-128.8	3.956	3.938	33	31	0.018	2	1	0	0.2
2022-04-06 00:57:08	66	363	-128.6	3.96	3.943	33	31	0.017	2	0	-1	0.2
2022-04-06 00:57:28	67	363	-128.4	3.966	3.947	33	31	0.019	2	1	0	0.1
2022-04-06 00:57:48	67	364	-128.3	3.971	3.951	33	31	0.02	2	0	0	0.3
2022-04-06 00:58:08	67	364	-128.6	3.975	3.958	33	31	0.017	2	0	-1	0.1
2022-04-06 00:58:28	68	364	-128.5	3.98	3.962	33	31	0.018	2	1	0	0.2
2022-04-06 00:58:48	68	365	-128.3	3.986	3.968	33	30	0.018	3	0	-1	0.2
2022-04-06 00:59:08	69	365	-128.5	3.991	3.972	33	30	0.019	3	1	0	0.3
2022-04-06 00:59:28	69	366	-128.8	3.996	3.978	33	30	0.018	3	0	-1	0.2
2022-04-06 00:59:48	70	366	-129	4.001	3.984	33	30	0.017	3	1	0	0.1
2022-04-06 01:00:08	70	367	-128.9	4.005	3.988	33	30	0.017	3	0	-1	0.1
2022-04-06 01:00:28	71	367	-129	4.012	3.993	33	30	0.019	3	1	0	0.1
2022-04-06 01:00:48	71	368	-128.9	4.016	3.998	33	30	0.018	3	0	0	0.1
2022-04-06 01:01:08	71	368	-129	4.022	4.004	33	30	0.018	3	0	-1	0.1
2022-04-06 01:01:28	72	369	-128.9	4.026	4.008	33	30	0.018	3	1	0	0.3
2022-04-06 01:01:48	72	369	-129.2	4.032	4.014	33	30	0.018	3	0	-1	0.3
2022-04-06 01:02:08	73	370	-128.9	4.037	4.019	33	30	0.018	3	1	0	0
2022-04-06 01:02:28	73	370	-128.9	4.043	4.024	33	30	0.019	3	0	-1	0.1
2022-04-06 01:02:48	74	371	-129	4.048	4.03	33	30	0.018	3	1	0	0
2022-04-06 01:03:08	74	371	-129	4.052	4.035	33	30	0.017	3	0	-1	0
2022-04-06 01:03:28	75	371	-129	4.058	4.04	33	30	0.018	3	1	0	0.3
2022-04-06 01:03:48	75	372	-129.3	4.064	4.045	33	30	0.019	3	0	-1	0.3
2022-04-06 01:04:08	76	372	-129	4.069	4.05	33	30	0.019	3	1	0	0
2022-04-06 01:04:28	76	373	-129	4.074	4.055	33	30	0.019	3	0	0	43.4
2022-04-06 01:04:48	76	371	-85.6	4.062	4.044	33	30	0.018	3	0	-1	0.2
2022-04-06 01:05:08	77	372	-85.8	4.06	4.042	32	30	0.018	2	1	0	0.1
2022-04-06 01:05:28	77	371	-85.9	4.062	4.043	32	30	0.019	2	0	0	0.1
2022-04-06 01:05:48	77	372	-86	4.063	4.045	32	30	0.018	2	0	-1	0
2022-04-06 01:06:08	78	372	-86	4.066	4.048	32	29	0.018	3	1	0	0.2
2022-04-06 01:06:28	78	372	-85.8	4.069	4.052	32	29	0.017	3	0	0	0.1
2022-04-06 01:06:48	78	373	-85.9	4.073	4.056	32	29	0.017	3	0	0	0
2022-04-06 01:07:08	78	373	-85.9	4.076	4.058	32	29	0.018	3	0	-1	0.1
2022-04-06 01:07:28	79	373	-86	4.079	4.062	32	29	0.017	3	1	0	0.1
2022-04-06 01:07:48	79	374	-85.9	4.083	4.065	32	29	0.018	3	0	0	0.2
2022-04-06 01:08:08	79	374	-86.1	4.087	4.069	32	29	0.018	3	0	-1	0
2022-04-06 01:08:28	80	374	-86.1	4.09	4.073	32	29	0.017	3	1	0	0.2
2022-04-06 01:08:48	80	375	-85.9	4.094	4.077	32	29	0.017	3	0	0	0
2022-04-06 01:09:08	80	375	-85.9	4.097	4.081	32	29	0.016	3	0	-1	0
2022-04-06 01:09:28	81	375	-85.9	4.101	4.084	31	29	0.017	2	1	0	0.1
2022-04-06 01:09:48	81	376	-86	4.105	4.088	31	29	0.017	2	0	0	0
2022-04-06 01:10:08	81	376	-86	4.109	4.09	31	29	0.019	2	0	0	0.2
2022-04-06 01:10:28	81	376	-85.8	4.112	4.095	31	29	0.017	2	0	-1	0.1
2022-04-06 01:10:48	82	377	-85.9	4.115	4.097	31	28	0.018	3	1	0	0.1
2022-04-06 01:11:08	82	377	-86	4.119	4.102	31	28	0.017	3	0	0	0.1
2022-04-06 01:11:28	82	377	-86.1	4.125	4.106	31	28	0.019	3	0	-1	0.2
2022-04-06 01:11:48	83	378	-85.9	4.127	4.11	31	28	0.017	3	1	0	0.2
2022-04-06 01:12:08	83	378	-86.1	4.13	4.113	31	28	0.017	3	0	0	0.1
2022-04-06 01:12:28	83	378	-86	4.135	4.117	31	28	0.018	3	0	-1	0
2022-04-06 01:12:48	84	379	-86	4.139	4.12	31	28	0.019	3	1	0	0
2022-04-06 01:13:08	84	379	-86	4.142	4.124	31	28	0.018	3	0	0	0
2022-04-06 01:13:28	84	379	-86	4.146	4.129	31	28	0.017	3	0	0	0.1
2022-04-06 01:13:48	84	380	-86.1	4.15	4.132	31	28	0.018	3	0	-1	0
2022-04-06 01:14:08	85	380	-86.1	4.154	4.136	31	28	0.018	3	1	0	0.2
2022-04-06 01:14:28	85	380	-85.9	4.157	4.139	31	28	0.018	3	0	0	0
2022-04-06 01:14:48	85	381	-85.9	4.161	4.143	31	28	0.018	3	0	-1	0.1
2022-04-06 01:15:08	86	381	-86	4.165	4.147	31	28	0.018	3	1	0	0.1
2022-04-06 01:15:28	86	381	-85.9	4.169	4.15	31	28	0.019	3	0	0	0
2022-04-06 01:15:48	86	382	-85.9	4.173	4.155	31	28	0.018	3	0	-1	0.1
2022-04-06 01:16:08	87	382	-86	4.176	4.159	30	28	0.017	2	1	0	0.1
2022-04-06 01:16:28	87	382	-85.9	4.18	4.161	30	28	0.019	2	0	0	0.2
2022-04-06 01:16:48	87	383	-86.1	4.184	4.165	30	28	0.019	2	0	-1	0.3
2022-04-06 01:17:08	88	383	-85.8	4.188	4.17	30	28	0.018	2	1	0	29.4
2022-04-06 01:17:28	88	382	-56.4	4.175	4.159	30	27	0.016	3	0	0	0
2022-04-06 01:17:48	88	382	-56.4	4.174	4.158	30	27	0.016	3	0	0	0
2022-04-06 01:18:08	88	382	-56.4	4.174	4.158	30	27	0.016	3	0	0	0.2
2022-04-06 01:18:28	88	382	-56.6	4.177	4.159	30	27	0.018	3	0	-1	0
2022-04-06 01:18:48	89	382	-56.6	4.178	4.161	30	27	0.017	3	1	0	0.5
2022-04-06 01:19:08	89	382	-56.1	4.18	4.163	30	27	0.017	3	0	0	0.6
2022-04-06 01:19:28	89	382	-56.7	4.182	4.165	30	27	0.017	3	0	0	0.1
2022-04-06 01:19:48	89	383	-56.6	4.184	4.167	30	27	0.017	3	0	0	0.2
2022-04-06 01:20:08	89	383	-56.4	4.185	4.169	30	27	0.016	3	0	-1	0
2022-04-06 01:20:28	90	383	-56.4	4.188	4.171	30	27	0.017	3	1	0	0.1
2022-04-06 01:20:48	90	383	-56.3	4.191	4.174	30	27	0.017	3	0	0	1.2
2022-04-06 01:21:08	90	384	-57.5	4.192	4.177	30	27	0.015	3	0	0	0
2022-04-06 01:21:28	90	384	-57.5	4.196	4.179	29	27	0.017	2	0	-1	0
2022-04-06 01:21:48	91	384	-57.5	4.198	4.182	29	26	0.016	3	1	0	0
2022-04-06 01:22:08	91	384	-57.5	4.2	4.184	29	26	0.016	3	0	0	0.2
2022-04-06 01:22:28	91	384	-57.3	4.202	4.186	29	26	0.016	3	0	0	0.2
2022-04-06 01:22:48	91	385	-57.5	4.206	4.189	29	26	0.017	3	0	0	0.1
2022-04-06 01:23:08	91	385	-57.6	4.207	4.19	29	26	0.017	3	0	-1	32
2022-04-06 01:23:28	92	384	-25.6	4.195	4.179	29	26	0.016	3	1	0	0.3
2022-04-06 01:23:48	92	383	-25.3	4.191	4.177	29	26	0.014	3	0	0	0
2022-04-06 01:24:08	92	383	-25.3	4.19	4.175	29	26	0.015	3	0	0	0
2022-04-06 01:24:28	92	383	-25.3	4.189	4.173	29	26	0.016	3	0	0	0.2
2022-04-06 01:24:48	92	383	-25.5	4.189	4.173	29	26	0.016	3	0	0	0
2022-04-06 01:25:08	92	383	-25.5	4.19	4.174	29	26	0.016	3	0	0	0.2
2022-04-06 01:25:28	92	383	-25.3	4.189	4.175	29	26	0.014	3	0	0	0.2
2022-04-06 01:25:48	92	383	-25.5	4.191	4.175	29	26	0.016	3	0	0	0
2022-04-06 01:26:08	92	383	-25.5	4.191	4.175	29	26	0.016	3	0	-1	0
2022-04-06 01:26:28	93	383	-25.5	4.192	4.176	29	26	0.016	3	1	0	0.2
2022-04-06 01:26:48	93	383	-25.3	4.193	4.178	29	26	0.015	3	0	0	0
2022-04-06 01:27:08	93	384	-25.3	4.193	4.178	29	26	0.015	3	0	0	0.2
2022-04-06 01:27:28	93	384	-25.5	4.194	4.179	29	26	0.015	3	0	0	0.2
2022-04-06 01:27:48	93	384	-25.3	4.195	4.179	29	26	0.016	3	0	0	0.2
2022-04-06 01:28:08	93	384	-25.5	4.196	4.181	29	26	0.015	3	0	0	0.2
2022-04-06 01:28:28	93	384	-25.3	4.196	4.181	29	26	0.015	3	0	0	0
2022-04-06 01:28:48	93	384	-25.3	4.197	4.182	28	26	0.015	2	0	0	0.2
2022-04-06 01:29:08	93	384	-25.5	4.198	4.183	28	26	0.015	2	0	-1	0.2
2022-04-06 01:29:28	94	384	-25.3	4.199	4.185	28	26	0.014	2	1	0	0
2022-04-06 01:29:48	94	384	-25.3	4.2	4.184	28	26	0.016	2	0	0	0
2022-04-06 01:30:08	94	384	-25.3	4.2	4.186	28	26	0.014	2	0	0	0
2022-04-06 01:30:28	94	384	-25.3	4.202	4.187	28	26	0.015	2	0	0	0.2
2022-04-06 01:30:48	94	384	-25.5	4.203	4.187	28	26	0.016	2	0	0	0.2
2022-04-06 01:31:08	94	384	-25.3	4.203	4.188	28	26	0.015	2	0	74	8.3
2022-04-07 00:16:38	20	329	-17	3.592	3.583	32	29	0.009	3	-74	0	0.2
2022-04-07 00:16:58	20	329	-17.2	3.593	3.585	32	29	0.008	3	0	0	0.1
2022-04-07 00:17:18	20	329	-17.3	3.595	3.587	32	29	0.008	3	0	0	0
2022-04-07 00:17:38	20	329	-17.3	3.596	3.588	32	29	0.008	3	0	0	0
2022-04-07 00:17:58	20	329	-17.3	3.597	3.588	32	29	0.009	3	0	0	27.1
2022-04-07 00:18:18	20	331	-44.4	3.61	3.601	32	29	0.009	3	0	-1	88.2
2022-04-07 00:18:38	21	335	-132.6	3.656	3.643	32	29	0.013	3	1	0	0.5
2022-04-07 00:18:58	21	336	-133.1	3.667	3.653	32	30	0.014	2	0	-1	2.4
2022-04-07 00:19:18	22	337	-130.7	3.673	3.66	32	30	0.013	2	1	0	2.1
2022-04-07 00:19:38	22	337	-128.6	3.677	3.665	32	30	0.012	2	0	0	0
2022-04-07 00:19:58	22	337	-128.6	3.682	3.669	32	30	0.013	2	0	-1	0.2
2022-04-07 00:20:18	23	338	-128.4	3.686	3.673	32	30	0.013	2	1	0	0.3
2022-04-07 00:20:38	23	338	-128.1	3.691	3.677	33	30	0.014	3	0	-1	0.3
2022-04-07 00:20:58	24	339	-128.4	3.693	3.681	33	30	0.012	3	1	0	0.3
2022-04-07 00:21:18	24	339	-128.1	3.696	3.685	33	30	0.011	3	0	-1	0
2022-04-07 00:21:38	25	339	-128.1	3.698	3.687	33	30	0.011	3	1	0	0.5
2022-04-07 00:21:58	25	339	-127.6	3.7	3.689	33	30	0.011	3	0	0	0.9
2022-04-07 00:22:18	25	340	-128.5	3.703	3.692	33	30	0.011	3	0	-1	0.4
2022-04-07 00:22:38	26	340	-128.9	3.706	3.693	33	30	0.013	3	1	0	0
2022-04-07 00:22:58	26	340	-128.9	3.708	3.697	33	30	0.011	3	0	-1	1.7
2022-04-07 00:23:18	27	340	-130.6	3.71	3.699	33	30	0.011	3	1	0	0.4
2022-04-07 00:23:38	27	340	-130.2	3.712	3.702	33	30	0.01	3	0	-1	3.7
2022-04-07 00:23:58	28	340	-126.5	3.712	3.702	33	30	0.01	3	1	0	1.8
2022-04-07 00:24:18	28	340	-124.7	3.713	3.702	33	30	0.011	3	0	-1	0
2022-04-07 00:24:38	29	341	-124.7	3.715	3.704	33	30	0.011	3	1	0	0
2022-04-07 00:24:58	29	341	-124.7	3.717	3.706	33	30	0.011	3	0	0	0.2
2022-04-07 00:25:18	29	341	-124.5	3.719	3.707	33	30	0.012	3	0	-1	0
2022-04-07 00:25:38	30	341	-124.5	3.72	3.71	32	30	0.01	2	1	0	1.5
2022-04-07 00:25:58	30	341	-126	3.72	3.71	32	30	0.01	2	0	-1	1.4
2022-04-07 00:26:18	31	341	-127.4	3.724	3.714	32	30	0.01	2	1	0	0.1
2022-04-07 00:26:38	31	342	-127.5	3.726	3.716	32	30	0.01	2	0	0	2.8
2022-04-07 00:26:58	31	342	-124.7	3.728	3.717	32	30	0.011	2	0	-1	0.7
2022-04-07 00:27:18	32	342	-124	3.729	3.719	32	30	0.01	2	1	0	3.1
2022-04-07 00:27:38	32	342	-127.1	3.733	3.722	32	30	0.011	2	0	-1	1
2022-04-07 00:27:58	33	342	-126.1	3.736	3.724	32	30	0.012	2	1	0	2.1
2022-04-07 00:28:18	33	342	-124	3.736	3.725	32	30	0.011	2	0	-1	3.4
2022-04-07 00:28:38	34	343	-127.4	3.738	3.728	32	30	0.01	2	1	0	0.5
2022-04-07 00:28:58	34	343	-127.9	3.742	3.731	32	30	0.011	2	0	0	4.1
2022-04-07 00:29:18	34	343	-123.8	3.74	3.731	32	30	0.009	2	0	-1	15.8
2022-04-07 00:29:38	35	342	-108	3.734	3.725	32	30	0.009	2	1	0	29.6
2022-04-07 00:29:58	35	344	-137.6	3.751	3.74	32	30	0.011	2	0	-1	4.2
2022-04-07 00:30:18	36	344	-133.4	3.753	3.741	32	30	0.012	2	1	0	1.8
2022-04-07 00:30:38	36	344	-135.2	3.754	3.743	32	30	0.011	2	0	-1	2
2022-04-07 00:30:58	37	345	-137.2	3.759	3.748	32	30	0.011	2	1	0	3.8
2022-04-07 00:31:18	37	345	-133.4	3.76	3.749	32	30	0.011	2	0	-1	0.4
2022-04-07 00:31:38	38	345	-133.8	3.763	3.751	32	30	0.012	2	1	0	3.3
2022-04-07 00:31:58	38	345	-137.1	3.766	3.755	32	30	0.011	2	0	-1	0.5
2022-04-07 00:32:18	39	345	-137.6	3.769	3.757	32	30	0.012	2	1	0	4.4
2022-04-07 00:32:38	39	346	-133.2	3.769	3.758	32	30	0.011	2	0	0	3.5
2022-04-07 00:32:58	39	346	-136.7	3.774	3.761	32	30	0.013	2	0	-1	1
2022-04-07 00:33:18	40	346	-137.7	3.776	3.765	32	30	0.011	2	1	0	4.2
2022-04-07 00:33:38	40	346	-133.5	3.778	3.766	32	30	0.012	2	0	-1	0.5
2022-04-07 00:33:58	41	346	-134	3.779	3.768	32	30	0.011	2	1	0	3.2
2022-04-07 00:34:18	41	347	-137.2	3.784	3.772	32	30	0.012	2	0	-1	0.4
2022-04-07 00:34:38	42	347	-137.6	3.786	3.776	33	30	0.01	3	1	0	4.2
2022-04-07 00:34:58	42	347	-133.4	3.788	3.776	33	30	0.012	3	0	-1	0.6
2022-04-07 00:35:18	43	347	-134	3.79	3.778	33	30	0.012	3	1	0	3.2
2022-04-07 00:35:38	43	348	-137.2	3.795	3.783	33	30	0.012	3	0	-1	4.3
2022-04-07 00:35:58	44	348	-132.9	3.796	3.784	33	30	0.012	3	1	0	0.6
2022-04-07 00:36:18	44	348	-133.5	3.798	3.786	33	30	0.012	3	0	-1	3.5
2022-04-07 00:36:38	45	349	-137	3.802	3.791	33	30	0.011	3	1	0	1.1
2022-04-07 00:36:58	45	349	-135.9	3.804	3.792	33	30	0.012	3	0	-1	2.7
2022-04-07 00:37:18	46	349	-133.2	3.806	3.794	33	30	0.012	3	1	0	1.3
2022-04-07 00:37:38	46	349	-134.5	3.809	3.797	33	30	0.012	3	0	-1	3.1
2022-04-07 00:37:58	47	349	-137.6	3.814	3.802	33	30	0.012	3	1	0	4.2
2022-04-07 00:38:18	47	349	-133.4	3.815	3.803	33	30	0.012	3	0	-1	0.1
2022-04-07 00:38:38	48	350	-133.5	3.819	3.805	33	30	0.014	3	1	0	4
2022-04-07 00:38:58	48	350	-137.5	3.822	3.81	33	30	0.012	3	0	-1	0.1
2022-04-07 00:39:18	49	351	-137.6	3.828	3.813	33	30	0.015	3	1	0	4.5
2022-04-07 00:39:38	49	351	-133.1	3.828	3.815	33	30	0.013	3	0	-1	0.1
2022-04-07 00:39:58	50	351	-133.2	3.831	3.818	33	30	0.013	3	1	0	3.6
2022-04-07 00:40:18	50	351	-136.8	3.836	3.821	33	30	0.015	3	0	-1	0.3
2022-04-07 00:40:38	51	352	-137.1	3.84	3.826	33	30	0.014	3	1	0	3.9
2022-04-07 00:40:58	51	352	-133.2	3.842	3.829	33	30	0.013	3	0	-1	0.6
2022-04-07 00:41:18	52	352	-133.8	3.845	3.832	33	30	0.013	3	1	0	3.7
2022-04-07 00:41:38	52	353	-137.5	3.85	3.837	33	30	0.013	3	0	-1	0.9
2022-04-07 00:41:58	53	353	-136.6	3.856	3.841	33	30	0.015	3	1	0	3.2
2022-04-07 00:42:18	53	353	-133.4	3.857	3.843	33	30	0.014	3	0	-1	0.3
2022-04-07 00:42:38	54	353	-133.1	3.861	3.847	33	30	0.014	3	1	0	4.6
2022-04-07 00:42:58	54	354	-137.7	3.867	3.852	33	30	0.015	3	0	-1	4.1
2022-04-07 00:43:18	55	354	-133.6	3.87	3.854	34	31	0.016	3	1	0	0.9
2022-04-07 00:43:38	55	355	-132.7	3.874	3.858	34	31	0.016	3	0	0	1.1
2022-04-07 00:43:58	55	355	-133.8	3.877	3.862	34	31	0.015	3	0	-1	3.7
2022-04-07 00:44:18	56	356	-137.5	3.884	3.868	34	31	0.016	3	1	0	3.9
2022-04-07 00:44:38	56	356	-133.6	3.888	3.871	34	31	0.017	3	0	-1	0.5
2022-04-07 00:44:58	57	356	-133.1	3.89	3.875	34	31	0.015	3	1	0	3.6
2022-04-07 00:45:18	57	357	-136.7	3.897	3.881	34	31	0.016	3	0	-1	2.9
2022-04-07 00:45:38	58	357	-133.8	3.901	3.884	34	31	0.017	3	1	0	0.4
2022-04-07 00:45:58	58	357	-133.4	3.904	3.889	34	31	0.015	3	0	-1	3.3
2022-04-07 00:46:18	59	358	-136.7	3.911	3.895	34	31	0.016	3	1	0	0.5
2022-04-07 00:46:38	59	359	-137.2	3.916	3.899	34	31	0.017	3	0	-1	3.7
2022-04-07 00:46:58	60	359	-133.5	3.92	3.903	34	31	0.017	3	1	0	0.3
2022-04-07 00:47:18	60	359	-133.8	3.925	3.908	34	31	0.017	3	0	-1	3.8
2022-04-07 00:47:38	61	360	-137.6	3.931	3.913	34	31	0.018	3	1	0	0.1
2022-04-07 00:47:58	61	360	-137.7	3.936	3.918	34	31	0.018	3	0	-1	4.2
2022-04-07 00:48:18	62	360	-133.5	3.939	3.922	34	31	0.017	3	1	0	0.1
2022-04-07 00:48:38	62	361	-133.4	3.944	3.927	34	31	0.017	3	0	-1	5
2022-04-07 00:48:58	63	361	-128.4	3.947	3.93	34	31	0.017	3	1	0	3.1
2022-04-07 00:49:18	63	362	-125.3	3.949	3.933	34	31	0.016	3	0	-1	0.9
2022-04-07 00:49:38	64	362	-124.4	3.954	3.937	34	31	0.017	3	1	0	4.1
2022-04-07 00:49:58	64	362	-128.5	3.96	3.943	34	31	0.017	3	0	0	1
2022-04-07 00:50:18	64	363	-127.5	3.964	3.948	34	31	0.016	3	0	-1	2.4
2022-04-07 00:50:38	65	363	-125.1	3.967	3.95	34	31	0.017	3	1	0	0.4
2022-04-07 00:50:58	65	364	-124.7	3.972	3.955	34	31	0.017	3	0	-1	2.7
2022-04-07 00:51:18	66	364	-127.4	3.978	3.96	34	31	0.018	3	1	0	1.2
2022-04-07 00:51:38	66	365	-128.6	3.984	3.967	34	31	0.017	3	0	-1	3.7
2022-04-07 00:51:58	67	365	-124.9	3.987	3.971	34	31	0.016	3	1	0	0.2
2022-04-07 00:52:18	67	365	-125.1	3.992	3.975	34	31	0.017	3	0	-1	3
2022-04-07 00:52:38	68	366	-128.1	3.998	3.981	34	31	0.017	3	1	0	1.5
2022-04-07 00:52:58	68	367	-126.6	4.003	3.986	34	31	0.017	3	0	-1	1.4
2022-04-07 00:53:18	69	367	-125.2	4.008	3.991	34	31	0.017	3	1	0	1.3
2022-04-07 00:53:38	69	367	-126.5	4.012	3.995	34	31	0.017	3	0	17	109.3
2022-04-07 06:56:28	52	341	-17.2	3.728	3.719	30	27	0.009	3	-17	0	0
2022-04-07 06:56:48	52	341	-17.2	3.73	3.72	30	27	0.01	3	0	0	0.2
2022-04-07 06:57:08	52	342	-17.4	3.73	3.722	30	27	0.008	3	0	0	0
2022-04-07 06:57:28	52	342	-17.4	3.732	3.723	30	27	0.009	3	0	0	0.1
2022-04-07 06:57:48	52	342	-17.3	3.734	3.724	30	27	0.01	3	0	0	24.6
2022-04-07 06:58:08	52	343	-41.9	3.745	3.736	30	27	0.009	3	0	-1	96.7
2022-04-07 06:58:28	53	348	-138.6	3.796	3.782	30	27	0.014	3	1	0	0.5
2022-04-07 06:58:48	53	349	-139.1	3.809	3.794	31	28	0.015	3	0	-1	0.2
2022-04-07 06:59:08	54	350	-138.9	3.819	3.801	31	28	0.018	3	1	0	0.1
2022-04-07 06:59:28	54	350	-139	3.826	3.809	31	28	0.017	3	0	-1	0
2022-04-07 06:59:48	55	351	-139	3.834	3.815	31	28	0.019	3	1	0	0
2022-04-07 07:00:08	55	352	-139	3.839	3.822	31	28	0.017	3	0	-1	0.1
2022-04-07 07:00:28	56	352	-139.1	3.847	3.828	32	28	0.019	4	1	0	0
2022-04-07 07:00:48	56	353	-139.1	3.853	3.835	32	29	0.018	3	0	0	0.1
2022-04-07 07:01:08	56	353	-139	3.86	3.84	32	29	0.02	3	0	-1	0.4
2022-04-07 07:01:28	57	354	-139.4	3.865	3.846	32	29	0.019	3	1	0	1
2022-04-07 07:01:48	57	354	-138.4	3.871	3.851	32	29	0.02	3	0	-1	1.6
2022-04-07 07:02:08	58	355	-136.8	3.874	3.856	32	29	0.018	3	1	0	0.7
2022-04-07 07:02:28	58	355	-136.1	3.879	3.861	32	29	0.018	3	0	-1	0
2022-04-07 07:02:48	59	356	-136.1	3.884	3.867	32	29	0.017	3	1	0	0
2022-04-07 07:03:08	59	356	-136.1	3.889	3.872	32	29	0.017	3	0	-1	2.8
2022-04-07 07:03:28	60	357	-138.9	3.897	3.878	33	29	0.019	4	1	0	0.4
2022-04-07 07:03:48	60	357	-139.3	3.902	3.883	33	30	0.019	3	0	-1	0.3
2022-04-07 07:04:08	61	358	-139	3.907	3.889	33	30	0.018	3	1	0	1.9
2022-04-07 07:04:28	61	358	-137.1	3.912	3.894	33	30	0.018	3	0	-1	0.9
2022-04-07 07:04:48	62	359	-136.2	3.917	3.897	33	30	0.02	3	1	0	0.1
2022-04-07 07:05:08	62	359	-136.1	3.921	3.903	33	30	0.018	3	0	-1	0.2
2022-04-07 07:05:28	63	359	-135.9	3.927	3.909	33	30	0.018	3	1	0	0.4
2022-04-07 07:05:48	63	360	-136.3	3.932	3.914	33	30	0.018	3	0	0	0
2022-04-07 07:06:08	63	360	-136.3	3.936	3.919	33	30	0.017	3	0	-1	0.2
2022-04-07 07:06:28	64	361	-136.1	3.942	3.924	33	30	0.018	3	1	0	0.3
2022-04-07 07:06:48	64	361	-136.4	3.947	3.93	33	30	0.017	3	0	-1	9
2022-04-07 07:07:08	65	361	-127.4	3.948	3.931	33	30	0.017	3	1	0	0
2022-04-07 07:07:28	65	362	-127.4	3.952	3.934	33	30	0.018	3	0	-1	1
2022-04-07 07:07:48	66	362	-128.4	3.958	3.94	33	30	0.018	3	1	0	0.4
2022-04-07 07:08:08	66	363	-128	3.963	3.946	33	30	0.017	3	0	-1	0.1
2022-04-07 07:08:28	67	363	-128.1	3.968	3.951	33	30	0.017	3	1	0	0.2
2022-04-07 07:08:48	67	364	-128.3	3.973	3.956	33	30	0.017	3	0	0	0.2
2022-04-07 07:09:08	67	364	-128.5	3.979	3.961	33	30	0.018	3	0	-1	0.1
2022-04-07 07:09:28	68	365	-128.6	3.983	3.966	33	30	0.017	3	1	0	0.3
2022-04-07 07:09:48	68	365	-128.3	3.988	3.971	33	29	0.017	4	0	-1	0.1
2022-04-07 07:10:08	69	366	-128.4	3.994	3.976	33	29	0.018	4	1	0	0.1
2022-04-07 07:10:28	69	366	-128.3	3.998	3.981	33	29	0.017	4	0	-1	0.2
2022-04-07 07:10:48	70	366	-128.5	4.004	3.986	33	29	0.018	4	1	0	0
2022-04-07 07:11:08	70	367	-128.5	4.01	3.992	33	29	0.018	4	0	-1	0
2022-04-07 07:11:28	71	368	-128.5	4.015	3.996	33	29	0.019	4	1	0	0.1
2022-04-07 07:11:48	71	368	-128.6	4.02	4.002	32	29	0.018	3	0	0	0.2
2022-04-07 07:12:08	71	369	-128.4	4.024	4.008	32	29	0.016	3	0	-1	0.1
2022-04-07 07:12:28	72	369	-128.5	4.03	4.011	32	29	0.019	3	1	0	0.4
2022-04-07 07:12:48	72	369	-128.1	4.036	4.017	32	29	0.019	3	0	-1	0.3
2022-04-07 07:13:08	73	370	-128.4	4.04	4.023	32	29	0.017	3	1	0	0.4
2022-04-07 07:13:28	73	370	-128.8	4.046	4.028	32	29	0.018	3	0	-1	0.3
2022-04-07 07:13:48	74	371	-128.5	4.051	4.033	32	29	0.018	3	1	0	0.4
2022-04-07 07:14:08	74	371	-128.9	4.056	4.039	32	29	0.017	3	0	-1	0.1
2022-04-07 07:14:28	75	372	-128.8	4.062	4.044	32	29	0.018	3	1	0	0
2022-04-07 07:14:48	75	372	-128.8	4.068	4.048	32	29	0.02	3	0	-1	0.2
2022-04-07 07:15:08	76	373	-129	4.073	4.056	32	29	0.017	3	1	0	0.2
2022-04-07 07:15:28	76	374	-128.8	4.078	4.06	32	28	0.018	4	0	0	43
2022-04-07 07:15:48	76	371	-85.8	4.059	4.043	32	28	0.016	4	0	-1	0.2
2022-04-07 07:16:08	77	372	-85.6	4.06	4.044	32	28	0.016	4	1	0	0
2022-04-07 07:16:28	77	372	-85.6	4.062	4.045	31	28	0.017	3	0	0	0.1
2022-04-07 07:16:48	77	372	-85.5	4.065	4.048	31	28	0.017	3	0	0	0.1
2022-04-07 07:17:08	77	372	-85.4	4.068	4.051	31	28	0.017	3	0	-1	0.2
2022-04-07 07:17:28	78	373	-85.6	4.071	4.054	31	28	0.017	3	1	0	0.2
2022-04-07 07:17:48	78	373	-85.8	4.075	4.058	31	28	0.017	3	0	0	0
2022-04-07 07:18:08	78	373	-85.8	4.078	4.062	31	28	0.016	3	0	-1	0
2022-04-07 07:18:28	79	374	-85.8	4.082	4.066	31	28	0.016	3	1	0	0.2
2022-04-07 07:18:48	79	374	-85.6	4.085	4.069	31	28	0.016	3	0	0	0.2
2022-04-07 07:19:08	79	374	-85.8	4.089	4.072	31	27	0.017	4	0	-1	0
2022-04-07 07:19:28	80	375	-85.8	4.093	4.076	30	27	0.017	3	1	0	0.1
2022-04-07 07:19:48	80	375	-85.9	4.097	4.079	30	27	0.018	3	0	0	0
2022-04-07 07:20:08	80	375	-85.9	4.101	4.083	30	27	0.018	3	0	0	0.1
2022-04-07 07:20:28	80	376	-85.8	4.105	4.087	30	27	0.018	3	0	-1	0
2022-04-07 07:20:48	81	376	-85.8	4.108	4.09	30	27	0.018	3	1	0	0.2
2022-04-07 07:21:08	81	376	-86	4.112	4.094	30	27	0.018	3	0	0	0.2
2022-04-07 07:21:28	81	377	-85.8	4.114	4.098	30	27	0.016	3	0	-1	0.2
2022-04-07 07:21:48	82	377	-86	4.119	4.102	30	27	0.017	3	1	0	0.1
2022-04-07 07:22:08	82	377	-86.1	4.122	4.106	30	27	0.016	3	0	0	0.1
2022-04-07 07:22:28	82	378	-86	4.126	4.109	30	27	0.017	3	0	-1	0.2
2022-04-07 07:22:48	83	378	-85.8	4.13	4.113	30	27	0.017	3	1	0	0.2
2022-04-07 07:23:08	83	378	-86	4.134	4.117	30	27	0.017	3	0	0	0.1
2022-04-07 07:23:28	83	379	-85.9	4.139	4.12	30	27	0.019	3	0	-1	0.1
2022-04-07 07:23:48	84	379	-85.8	4.142	4.124	30	27	0.018	3	1	0	1.2
2022-04-07 07:24:08	84	379	-87	4.145	4.128	29	27	0.017	2	0	0	0.3
2022-04-07 07:24:28	84	380	-86.7	4.15	4.133	29	26	0.017	3	0	0	0.1
2022-04-07 07:24:48	84	380	-86.8	4.153	4.137	29	26	0.016	3	0	-1	0
2022-04-07 07:25:08	85	381	-86.8	4.157	4.139	29	26	0.018	3	1	0	0.1
2022-04-07 07:25:28	85	381	-86.7	4.161	4.144	29	26	0.017	3	0	0	0
2022-04-07 07:25:48	85	381	-86.7	4.165	4.147	29	26	0.018	3	0	-1	0.1
2022-04-07 07:26:08	86	381	-86.8	4.168	4.15	29	26	0.018	3	1	0	0.1
2022-04-07 07:26:28	86	382	-86.9	4.171	4.154	29	26	0.017	3	0	0	0.2
2022-04-07 07:26:48	86	382	-86.7	4.176	4.159	29	26	0.017	3	0	-1	0
2022-04-07 07:27:08	87	382	-86.7	4.179	4.161	29	26	0.018	3	1	0	0
2022-04-07 07:27:28	87	383	-86.7	4.183	4.165	29	26	0.018	3	0	0	0
2022-04-07 07:27:48	87	383	-86.7	4.187	4.169	29	26	0.018	3	0	-1	29.4
2022-04-07 07:28:08	88	382	-57.3	4.178	4.162	29	26	0.016	3	1	0	0
2022-04-07 07:28:28	88	382	-57.3	4.175	4.158	29	26	0.017	3	0	0	0.2
2022-04-07 07:28:48	88	382	-57.5	4.175	4.158	29	26	0.017	3	0	0	0.3
2022-04-07 07:29:08	88	382	-57.2	4.176	4.16	29	26	0.016	3	0	0	0.3
2022-04-07 07:29:28	88	382	-57.5	4.177	4.163	29	26	0.014	3	0	-1	0.2
2022-04-07 07:29:48	89	382	-57.3	4.179	4.163	29	26	0.016	3	1	0	1.2
2022-04-07 07:30:08	89	382	-56.1	4.18	4.165	29	26	0.015	3	0	0	0
2022-04-07 07:30:28	89	383	-56.1	4.182	4.166	29	26	0.016	3	0	0	0
2022-04-07 07:30:48	89	383	-56.1	4.184	4.168	29	27	0.016	2	0	0	0.3
2022-04-07 07:31:08	89	383	-56.4	4.186	4.17	29	27	0.016	2	0	-1	0.2
2022-04-07 07:31:28	90	383	-56.6	4.189	4.171	29	27	0.018	2	1	0	0.1
2022-04-07 07:31:48	90	383	-56.7	4.191	4.175	29	27	0.016	2	0	0	0
2022-04-07 07:32:08	90	384	-56.7	4.192	4.177	29	27	0.015	2	0	0	0.1
2022-04-07 07:32:28	90	384	-56.8	4.194	4.179	29	27	0.015	2	0	0	0.1
2022-04-07 07:32:48	90	384	-56.7	4.197	4.181	29	27	0.016	2	0	-1	0
2022-04-07 07:33:08	91	384	-56.7	4.199	4.183	29	27	0.016	2	1	0	0
2022-04-07 07:33:28	91	384	-56.7	4.201	4.186	29	27	0.015	2	0	0	0.3
2022-04-07 07:33:48	91	385	-56.4	4.204	4.188	29	27	0.016	2	0	0	0.2
2022-04-07 07:34:08	91	385	-56.6	4.206	4.189	29	27	0.017	2	0	0	0.1
2022-04-07 07:34:28	91	385	-56.7	4.208	4.191	29	27	0.017	2	0	-1	32
2022-04-07 07:34:48	92	383	-24.7	4.193	4.178	29	27	0.015	2	1	0	0.1
2022-04-07 07:35:08	92	383	-24.8	4.191	4.175	29	27	0.016	2	0	0	0.1
2022-04-07 07:35:28	92	383	-24.7	4.19	4.175	29	27	0.015	2	0	0	0
2022-04-07 07:35:48	92	383	-24.7	4.19	4.175	29	27	0.015	2	0	0	0
2022-04-07 07:36:08	92	383	-24.7	4.189	4.175	29	27	0.014	2	0	0	0
2022-04-07 07:36:28	92	383	-24.7	4.19	4.174	29	27	0.016	2	0	0	0.8
2022-04-07 07:36:48	92	383	-25.5	4.19	4.175	29	27	0.015	2	0	0	0.7
2022-04-07 07:37:08	92	383	-24.8	4.191	4.176	29	27	0.015	2	0	-1	0.1
2022-04-07 07:37:28	93	383	-24.7	4.191	4.176	29	27	0.015	2	1	0	0.1
2022-04-07 07:37:48	93	383	-24.8	4.192	4.177	29	27	0.015	2	0	0	0.1
2022-04-07 07:38:08	93	384	-24.7	4.191	4.177	29	27	0.014	2	0	0	0
2022-04-07 07:38:28	93	384	-24.7	4.194	4.178	29	27	0.016	2	0	0	0
2022-04-07 07:38:48	93	384	-24.7	4.194	4.179	29	27	0.015	2	0	0	0
2022-04-07 07:39:08	93	384	-24.7	4.195	4.181	29	27	0.014	2	0	0	0
2022-04-07 07:39:28	93	384	-24.7	4.195	4.181	29	27	0.014	2	0	0	0.9
2022-04-07 07:39:48	93	384	-25.6	4.196	4.182	29	27	0.014	2	0	0	0.9
2022-04-07 07:40:08	93	384	-24.7	4.197	4.183	29	27	0.014	2	0	-1	0
2022-04-07 07:40:28	94	384	-24.7	4.198	4.183	29	27	0.015	2	1	0	0
2022-04-07 07:40:48	94	384	-24.7	4.199	4.184	29	27	0.015	2	0	0	0.1
2022-04-07 07:41:08	94	384	-24.8	4.2	4.185	29	27	0.015	2	0	0	0
2022-04-07 07:41:28	94	384	-24.8	4.201	4.186	29	27	0.015	2	0	0	0.1
2022-04-07 07:41:48	94	384	-24.7	4.201	4.187	29	27	0.014	2	0	0	25.2
2022-04-07 07:42:08	94	383	0.5	4.194	4.18	29	27	0.014	2	0	54	14.7
2022-04-07 22:06:58	40	335	-14.2	3.663	3.657	32	30	0.006	2	-54	0	2
2022-04-07 22:07:18	40	335	-12.2	3.664	3.658	32	30	0.006	2	0	0	0.3
2022-04-07 22:07:38	40	336	-11.9	3.664	3.659	32	30	0.005	2	0	0	0
2022-04-07 22:07:58	40	336	-11.9	3.665	3.659	32	30	0.006	2	0	0	0.9
2022-04-07 22:08:18	40	336	-11	3.665	3.659	32	30	0.006	2	0	0	0.3
2022-04-07 22:08:38	40	336	-11.3	3.665	3.66	32	30	0.005	2	0	0	90.1
2022-04-07 22:08:58	40	339	-101.4	3.703	3.694	32	30	0.009	2	0	-1	30.4
2022-04-07 22:09:18	41	342	-131.8	3.728	3.718	32	30	0.01	2	1	0	0.1
2022-04-07 22:09:38	41	342	-131.7	3.735	3.723	32	30	0.012	2	0	-1	0.3
2022-04-07 22:09:58	42	343	-132	3.74	3.729	33	30	0.011	3	1	0	0.8
2022-04-07 22:10:18	42	343	-131.2	3.744	3.733	33	30	0.011	3	0	-1	0.6
2022-04-07 22:10:38	43	343	-131.8	3.747	3.735	33	30	0.012	3	1	0	0.2
2022-04-07 22:10:58	43	344	-131.6	3.749	3.739	33	30	0.01	3	0	0	1.3
2022-04-07 22:11:18	43	344	-132.9	3.753	3.742	33	30	0.011	3	0	-1	0
2022-04-07 22:11:38	44	344	-132.9	3.756	3.745	33	30	0.011	3	1	0	0.3
2022-04-07 22:11:58	44	345	-132.6	3.76	3.747	33	30	0.013	3	0	-1	0
2022-04-07 22:12:18	45	345	-132.6	3.763	3.751	33	30	0.012	3	1	0	0.1
2022-04-07 22:12:38	45	345	-132.7	3.765	3.753	33	30	0.012	3	0	-1	0.2
2022-04-07 22:12:58	46	345	-132.9	3.769	3.757	33	30	0.012	3	1	0	0.2
2022-04-07 22:13:18	46	346	-132.7	3.773	3.76	33	30	0.013	3	0	-1	0.1
2022-04-07 22:13:38	47	346	-132.6	3.776	3.763	33	30	0.013	3	1	0	0.1
2022-04-07 22:13:58	47	346	-132.7	3.78	3.767	33	30	0.013	3	0	0	0.2
2022-04-07 22:14:18	47	347	-132.9	3.783	3.77	33	30	0.013	3	0	-1	0.2
2022-04-07 22:14:38	48	347	-132.7	3.787	3.774	33	30	0.013	3	1	0	0.2
2022-04-07 22:14:58	48	347	-132.9	3.789	3.778	33	30	0.011	3	0	-1	0.5
2022-04-07 22:15:18	49	348	-133.4	3.794	3.782	33	30	0.012	3	1	0	0
2022-04-07 22:15:38	49	348	-133.4	3.799	3.785	33	30	0.014	3	0	-1	0.2
2022-04-07 22:15:58	50	348	-133.2	3.802	3.788	33	30	0.014	3	1	0	0.1
2022-04-07 22:16:18	50	349	-133.1	3.806	3.792	33	30	0.014	3	0	-1	0.1
2022-04-07 22:16:38	51	349	-133.2	3.81	3.797	33	30	0.013	3	1	0	0
2022-04-07 22:16:58	51	349	-133.2	3.814	3.8	33	30	0.014	3	0	-1	0.2
2022-04-07 22:17:18	52	350	-133.4	3.818	3.804	33	30	0.014	3	1	0	0.1
2022-04-07 22:17:38	52	350	-133.5	3.822	3.807	33	30	0.015	3	0	0	0.1
2022-04-07 22:17:58	52	350	-133.4	3.826	3.812	33	30	0.014	3	0	-1	0.2
2022-04-07 22:18:18	53	351	-133.2	3.831	3.816	33	30	0.015	3	1	0	0.1
2022-04-07 22:18:38	53	351	-133.1	3.835	3.82	33	30	0.015	3	0	-1	0.4
2022-04-07 22:18:58	54	352	-133.5	3.839	3.824	33	30	0.015	3	1	0	0.1
2022-04-07 22:19:18	54	352	-133.6	3.843	3.827	33	30	0.016	3	0	-1	0.2
2022-04-07 22:19:38	55	352	-133.8	3.847	3.832	33	30	0.015	3	1	0	0.1
2022-04-07 22:19:58	55	353	-133.9	3.852	3.836	33	30	0.016	3	0	-1	0.1
2022-04-07 22:20:18	56	353	-133.8	3.855	3.84	33	30	0.015	3	1	0	0.2
2022-04-07 22:20:38	56	353	-133.6	3.859	3.844	33	30	0.015	3	0	-1	0
2022-04-07 22:20:58	57	354	-133.6	3.864	3.848	33	30	0.016	3	1	0	0
2022-04-07 22:21:18	57	354	-133.6	3.868	3.852	33	30	0.016	3	0	-1	0.3
2022-04-07 22:21:38	58	355	-133.9	3.873	3.857	33	30	0.016	3	1	0	0.1
2022-04-07 22:21:58	58	355	-133.8	3.878	3.861	33	30	0.017	3	0	0	0.2
2022-04-07 22:22:18	58	355	-133.6	3.882	3.865	33	30	0.017	3	0	-1	0.2
2022-04-07 22:22:38	59	356	-133.8	3.886	3.87	33	30	0.016	3	1	0	0
2022-04-07 22:22:58	59	356	-133.8	3.891	3.874	33	30	0.017	3	0	-1	0.1
2022-04-07 22:23:18	60	357	-133.9	3.896	3.878	33	30	0.018	3	1	0	0.1
2022-04-07 22:23:38	60	357	-133.8	3.9	3.883	33	30	0.017	3	0	-1	0.2
2022-04-07 22:23:58	61	357	-133.6	3.905	3.888	33	30	0.017	3	1	0	0.1
2022-04-07 22:24:18	61	358	-133.5	3.91	3.894	33	30	0.016	3	0	-1	0.3
2022-04-07 22:24:38	62	358	-133.8	3.915	3.898	33	30	0.017	3	1	0	0.1
2022-04-07 22:24:58	62	359	-133.9	3.92	3.902	33	30	0.018	3	0	-1	0.1
2022-04-07 22:25:18	63	359	-134	3.924	3.906	33	30	0.018	3	1	0	0.1
2022-04-07 22:25:38	63	360	-133.9	3.93	3.912	33	30	0.018	3	0	0	0
2022-04-07 22:25:58	63	360	-133.9	3.934	3.917	33	30	0.017	3	0	-1	0
2022-04-07 22:26:18	64	361	-133.9	3.94	3.922	33	30	0.018	3	1	0	0.1
2022-04-07 22:26:38	64	361	-133.8	3.945	3.928	33	30	0.017	3	0	-1	8
2022-04-07 22:26:58	65	361	-125.8	3.946	3.929	33	30	0.017	3	1	0	0.4
2022-04-07 22:27:18	65	362	-126.2	3.95	3.933	33	30	0.017	3	0	-1	0
2022-04-07 22:27:38	66	362	-126.2	3.955	3.938	33	30	0.017	3	1	0	0.1
2022-04-07 22:27:58	66	362	-126.1	3.96	3.943	33	30	0.017	3	0	-1	0
2022-04-07 22:28:18	67	363	-126.1	3.964	3.947	33	30	0.017	3	1	0	0.1
2022-04-07 22:28:38	67	363	-126.2	3.969	3.952	33	30	0.017	3	0	0	0.1
2022-04-07 22:28:58	67	364	-126.1	3.973	3.957	33	30	0.016	3	0	-1	0.1
2022-04-07 22:29:18	68	364	-126.2	3.978	3.961	33	30	0.017	3	1	0	0
2022-04-07 22:29:38	68	365	-126.2	3.984	3.966	33	30	0.018	3	0	-1	0
2022-04-07 22:29:58	69	365	-126.2	3.989	3.971	33	30	0.018	3	1	0	0
2022-04-07 22:30:18	69	365	-126.2	3.994	3.976	33	30	0.018	3	0	-1	0
2022-04-07 22:30:38	70	366	-126.2	3.998	3.982	33	30	0.016	3	1	0	0.1
2022-04-07 22:30:58	70	366	-126.1	4.004	3.986	33	30	0.018	3	0	0	0.1
2022-04-07 22:31:18	70	367	-126.2	4.008	3.991	33	30	0.017	3	0	-1	0
2022-04-07 22:31:38	71	367	-126.2	4.013	3.995	33	30	0.018	3	1	0	0.1
2022-04-07 22:31:58	71	368	-126.3	4.018	4.001	33	30	0.017	3	0	-1	0.1
2022-04-07 22:32:18	72	368	-126.2	4.024	4.006	33	30	0.018	3	1	0	0.1
2022-04-07 22:32:38	72	369	-126.1	4.029	4.011	33	30	0.018	3	0	-1	0.1
2022-04-07 22:32:58	73	369	-126.2	4.034	4.016	33	30	0.018	3	1	0	0
2022-04-07 22:33:18	73	370	-126.2	4.039	4.021	33	30	0.018	3	0	-1	0
2022-04-07 22:33:38	74	370	-126.2	4.044	4.027	33	30	0.017	3	1	0	0
2022-04-07 22:33:58	74	371	-126.2	4.049	4.031	33	30	0.018	3	0	0	0.1
2022-04-07 22:34:18	74	371	-126.3	4.054	4.037	33	30	0.017	3	0	-1	0.1
2022-04-07 22:34:38	75	372	-126.2	4.059	4.042	33	30	0.017	3	1	0	0.1
2022-04-07 22:34:58	75	372	-126.3	4.065	4.047	33	30	0.018	3	0	-1	0.1
2022-04-07 22:35:18	76	372	-126.2	4.07	4.052	33	30	0.018	3	1	0	0.1
2022-04-07 22:35:38	76	373	-126.1	4.075	4.057	33	30	0.018	3	0	-1	44.9
2022-04-07 22:35:58	77	371	-81.2	4.058	4.041	33	30	0.017	3	1	0	1.5
2022-04-07 22:36:18	77	371	-82.7	4.059	4.042	33	30	0.017	3	0	0	0.1
2022-04-07 22:36:38	77	372	-82.8	4.061	4.044	33	29	0.017	4	0	0	0.1
2022-04-07 22:36:58	77	372	-82.9	4.063	4.046	33	29	0.017	4	0	-1	0.1
2022-04-07 22:37:18	78	372	-82.8	4.066	4.048	32	29	0.018	3	1	0	0
2022-04-07 22:37:38	78	372	-82.8	4.068	4.052	32	29	0.016	3	0	0	0
2022-04-07 22:37:58	78	372	-82.8	4.072	4.055	32	29	0.017	3	0	-1	0.1
2022-04-07 22:38:18	79	373	-82.9	4.076	4.057	32	29	0.019	3	1	0	0
2022-04-07 22:38:38	79	373	-82.9	4.079	4.062	32	29	0.017	3	0	0	0
2022-04-07 22:38:58	79	374	-82.9	4.081	4.065	32	29	0.016	3	0	0	0
2022-04-07 22:39:18	79	374	-82.9	4.085	4.069	32	29	0.016	3	0	-1	0.2
2022-04-07 22:39:38	80	374	-82.7	4.089	4.072	32	29	0.017	3	1	0	0.1
2022-04-07 22:39:58	80	374	-82.8	4.092	4.075	32	29	0.017	3	0	0	0.1
2022-04-07 22:40:18	80	375	-82.9	4.096	4.079	32	29	0.017	3	0	-1	0
2022-04-07 22:40:38	81	375	-82.9	4.099	4.083	32	29	0.016	3	1	0	0
2022-04-07 22:40:58	81	375	-82.9	4.103	4.087	32	29	0.016	3	0	0	0.1
2022-04-07 22:41:18	81	376	-82.8	4.106	4.09	32	29	0.016	3	0	0	0
2022-04-07 22:41:38	81	376	-82.8	4.109	4.093	32	29	0.016	3	0	-1	0.1
2022-04-07 22:41:58	82	376	-82.9	4.114	4.096	32	28	0.018	4	1	0	0
2022-04-07 22:42:18	82	377	-82.9	4.117	4.1	32	28	0.017	4	0	0	0.1
2022-04-07 22:42:38	82	377	-82.8	4.121	4.104	32	28	0.017	4	0	-1	0
2022-04-07 22:42:58	83	377	-82.8	4.125	4.106	32	28	0.019	4	1	0	0
2022-04-07 22:43:18	83	378	-82.8	4.128	4.111	31	28	0.017	3	0	0	0.1
2022-04-07 22:43:38	83	378	-82.9	4.131	4.114	31	28	0.017	3	0	0	0
2022-04-07 22:43:58	83	378	-82.9	4.136	4.117	31	28	0.019	3	0	-1	0.1
2022-04-07 22:44:18	84	379	-82.8	4.139	4.121	31	28	0.018	3	1	0	0
2022-04-07 22:44:38	84	379	-82.8	4.142	4.125	31	28	0.017	3	0	0	0
2022-04-07 22:44:58	84	379	-82.8	4.146	4.129	31	28	0.017	3	0	-1	0.1
2022-04-07 22:45:18	85	380	-82.9	4.15	4.132	31	28	0.018	3	1	0	0
2022-04-07 22:45:38	85	380	-82.9	4.153	4.136	31	28	0.017	3	0	0	0
2022-04-07 22:45:58	85	380	-82.9	4.157	4.139	31	28	0.018	3	0	-1	0.1
2022-04-07 22:46:18	86	381	-82.8	4.161	4.144	31	28	0.017	3	1	0	0
2022-04-07 22:46:38	86	381	-82.8	4.164	4.147	31	28	0.017	3	0	0	0.1
2022-04-07 22:46:58	86	381	-82.9	4.168	4.151	31	28	0.017	3	0	0	0
2022-04-07 22:47:18	86	382	-82.9	4.171	4.153	31	28	0.018	3	0	-1	0
2022-04-07 22:47:38	87	382	-82.9	4.175	4.158	31	28	0.017	3	1	0	0.1
2022-04-07 22:47:58	87	382	-82.8	4.179	4.162	31	28	0.017	3	0	0	0
2022-04-07 22:48:18	87	383	-82.8	4.182	4.165	31	27	0.017	4	0	-1	0
2022-04-07 22:48:38	88	383	-82.8	4.186	4.168	31	27	0.018	4	1	0	0.1
2022-04-07 22:48:58	88	383	-82.9	4.189	4.172	31	27	0.017	4	0	0	29.5
2022-04-07 22:49:18	88	382	-53.4	4.174	4.159	31	27	0.015	4	0	0	0.2
2022-04-07 22:49:38	88	382	-53.2	4.175	4.158	30	27	0.017	3	0	0	0
2022-04-07 22:49:58	88	382	-53.2	4.176	4.16	30	27	0.016	3	0	-1	0.2
2022-04-07 22:50:18	89	382	-53.4	4.176	4.161	30	27	0.015	3	1	0	0.1
2022-04-07 22:50:38	89	382	-53.5	4.178	4.162	30	27	0.016	3	0	35	37
2022-04-08 06:43:08	54	343	-16.5	3.75	3.739	29	26	0.011	3	-35	0	0.7
2022-04-08 06:43:28	54	343	-17.2	3.753	3.742	29	26	0.011	3	0	0	0.2
2022-04-08 06:43:48	54	344	-17	3.756	3.744	29	26	0.012	3	0	0	0.2
2022-04-08 06:44:08	54	344	-17.2	3.757	3.746	29	26	0.011	3	0	-1	0.1
2022-04-08 06:44:28	55	344	-17.3	3.757	3.745	29	26	0.012	3	1	0	19.6
2022-04-08 06:44:48	55	344	-36.9	3.759	3.747	29	26	0.012	3	0	0	16.1
2022-04-08 06:45:08	55	345	-53	3.77	3.757	29	26	0.013	3	0	0	86
2022-04-08 06:45:28	55	350	-139	3.827	3.81	29	27	0.017	2	0	-1	0
2022-04-08 06:45:48	56	352	-139	3.843	3.824	29	27	0.019	2	1	0	0
2022-04-08 06:46:08	56	353	-139	3.852	3.833	29	27	0.019	2	0	0	0
2022-04-08 06:46:28	56	353	-139	3.861	3.842	30	27	0.019	3	0	-1	0.2
2022-04-08 06:46:48	57	354	-138.8	3.87	3.849	30	27	0.021	3	1	0	0
2022-04-08 06:47:08	57	355	-138.8	3.877	3.857	30	27	0.02	3	0	-1	0
2022-04-08 06:47:28	58	355	-138.8	3.883	3.863	30	28	0.02	2	1	0	0
2022-04-08 06:47:48	58	356	-138.8	3.889	3.869	30	28	0.02	2	0	-1	0
2022-04-08 06:48:08	59	357	-138.8	3.895	3.877	30	28	0.018	2	1	0	0.2
2022-04-08 06:48:28	59	357	-139	3.901	3.881	30	28	0.02	2	0	-1	0.4
2022-04-08 06:48:48	60	358	-138.6	3.906	3.887	31	28	0.019	3	1	0	0.4
2022-04-08 06:49:08	60	358	-139	3.911	3.893	31	28	0.018	3	0	-1	0.1
2022-04-08 06:49:28	61	359	-139.1	3.917	3.899	31	28	0.018	3	1	0	0.1
2022-04-08 06:49:48	61	359	-139	3.922	3.903	31	28	0.019	3	0	-1	0.1
2022-04-08 06:50:08	62	360	-138.9	3.928	3.91	31	28	0.018	3	1	0	0
2022-04-08 06:50:28	62	360	-138.9	3.932	3.914	31	29	0.018	2	0	-1	0
2022-04-08 06:50:48	63	361	-138.9	3.94	3.92	31	29	0.02	2	1	0	0
2022-04-08 06:51:08	63	361	-138.9	3.944	3.926	31	29	0.018	2	0	-1	8.6
2022-04-08 06:51:28	64	362	-130.3	3.949	3.931	31	29	0.018	2	1	0	0.3
2022-04-08 06:51:48	64	362	-130	3.949	3.931	31	29	0.018	2	0	-1	0.2
2022-04-08 06:52:08	65	362	-130.2	3.954	3.936	32	29	0.018	3	1	0	0
2022-04-08 06:52:28	65	363	-130.2	3.959	3.941	32	29	0.018	3	0	-1	0
2022-04-08 06:52:48	66	363	-130.2	3.964	3.946	32	29	0.018	3	1	0	0
2022-04-08 06:53:08	66	363	-130.2	3.969	3.951	32	29	0.018	3	0	0	0
2022-04-08 06:53:28	66	364	-130.2	3.973	3.956	32	29	0.017	3	0	-1	0
2022-04-08 06:53:48	67	364	-130.2	3.978	3.962	32	29	0.016	3	1	0	0
2022-04-08 06:54:08	67	365	-130.2	3.983	3.966	32	29	0.017	3	0	-1	1.4
2022-04-08 06:54:28	68	365	-128.8	3.989	3.971	32	29	0.018	3	1	0	1.3
2022-04-08 06:54:48	68	366	-127.5	3.992	3.975	32	30	0.017	2	0	-1	0.1
2022-04-08 06:55:08	69	366	-127.4	3.997	3.979	32	30	0.018	2	1	0	0
2022-04-08 06:55:28	69	366	-127.4	4.002	3.984	32	30	0.018	2	0	-1	0.1
2022-04-08 06:55:48	70	367	-127.5	4.007	3.989	32	30	0.018	2	1	0	0.1
2022-04-08 06:56:08	70	367	-127.4	4.012	3.995	32	30	0.017	2	0	0	1.1
2022-04-08 06:56:28	70	368	-128.5	4.018	4	32	30	0.018	2	0	-1	0
2022-04-08 06:56:48	71	368	-128.5	4.023	4.006	32	30	0.017	2	1	0	0.1
2022-04-08 06:57:08	71	369	-128.4	4.028	4.009	32	30	0.019	2	0	-1	0.1
2022-04-08 06:57:28	72	369	-128.5	4.033	4.016	33	30	0.017	3	1	0	0.1
2022-04-08 06:57:48	72	370	-128.4	4.039	4.021	32	30	0.018	2	0	-1	0.1
2022-04-08 06:58:08	73	370	-128.5	4.045	4.027	32	30	0.018	2	1	0	0.1
2022-04-08 06:58:28	73	371	-128.4	4.049	4.032	32	30	0.017	2	0	-1	1.9
2022-04-08 06:58:48	74	371	-130.3	4.056	4.039	32	30	0.017	2	1	0	1.7
2022-04-08 06:59:08	74	372	-128.6	4.061	4.042	32	30	0.019	2	0	-1	0.1
2022-04-08 06:59:28	75	372	-128.5	4.066	4.047	32	30	0.019	2	1	0	0.1
2022-04-08 06:59:48	75	373	-128.6	4.071	4.052	32	30	0.019	2	0	0	0.1
2022-04-08 07:00:08	75	373	-128.5	4.076	4.059	32	30	0.017	2	0	-1	43.4
2022-04-08 07:00:28	76	371	-85.1	4.061	4.043	32	30	0.018	2	1	0	0.1
2022-04-08 07:00:48	76	371	-85	4.06	4.043	32	29	0.017	3	0	0	0.1
2022-04-08 07:01:08	76	372	-85.1	4.063	4.045	32	29	0.018	3	0	-1	0.2
2022-04-08 07:01:28	77	372	-84.9	4.064	4.047	32	29	0.017	3	1	0	0.1
2022-04-08 07:01:48	77	372	-85	4.068	4.05	32	29	0.018	3	0	0	0
2022-04-08 07:02:08	77	373	-85	4.072	4.054	32	29	0.018	3	0	-1	0.1
2022-04-08 07:02:28	78	373	-85.1	4.075	4.057	32	29	0.018	3	1	0	0
2022-04-08 07:02:48	78	373	-85.1	4.078	4.06	31	29	0.018	2	0	0	0
2022-04-08 07:03:08	78	374	-85.1	4.082	4.064	31	29	0.018	2	0	-1	0
2022-04-08 07:03:28	79	374	-85.1	4.085	4.068	31	29	0.017	2	1	0	0
2022-04-08 07:03:48	79	374	-85.1	4.089	4.072	31	28	0.017	3	0	0	0
2022-04-08 07:04:08	79	374	-85.1	4.092	4.075	31	28	0.017	3	0	0	0.8
2022-04-08 07:04:28	79	375	-85.9	4.096	4.08	31	28	0.016	3	0	-1	0.3
2022-04-08 07:04:48	80	375	-85.6	4.1	4.083	31	28	0.017	3	1	0	0
2022-04-08 07:05:08	80	376	-85.6	4.104	4.087	31	28	0.017	3	0	0	0
2022-04-08 07:05:28	80	376	-85.6	4.107	4.091	31	28	0.016	3	0	-1	0.3
2022-04-08 07:05:48	81	376	-85.9	4.112	4.094	31	28	0.018	3	1	0	0.1
2022-04-08 07:06:08	81	377	-86	4.115	4.098	30	28	0.017	2	0	0	0.1
2022-04-08 07:06:28	81	377	-85.9	4.119	4.103	30	28	0.016	2	0	-1	0.1
2022-04-08 07:06:48	82	377	-85.8	4.123	4.105	30	28	0.018	2	1	0	0.2
2022-04-08 07:07:08	82	378	-85.6	4.126	4.11	30	28	0.016	2	0	0	0.1
2022-04-08 07:07:28	82	378	-85.5	4.13	4.112	30	27	0.018	3	0	-1	0.4
2022-04-08 07:07:48	83	378	-85.9	4.134	4.117	30	27	0.017	3	1	0	0.5
2022-04-08 07:08:08	83	379	-85.4	4.139	4.121	30	27	0.018	3	0	0	0.2
2022-04-08 07:08:28	83	379	-85.6	4.142	4.125	30	27	0.017	3	0	0	0.2
2022-04-08 07:08:48	83	379	-85.8	4.146	4.129	30	27	0.017	3	0	-1	0.2
2022-04-08 07:09:08	84	380	-85.6	4.15	4.132	30	27	0.018	3	1	0	0.3
2022-04-08 07:09:28	84	380	-85.9	4.154	4.135	30	27	0.019	3	0	0	1.3
2022-04-08 07:09:48	84	381	-87.2	4.157	4.14	29	27	0.017	2	0	-1	0.3
2022-04-08 07:10:08	85	381	-86.9	4.162	4.143	29	27	0.019	2	1	0	0
2022-04-08 07:10:28	85	381	-86.9	4.165	4.148	29	27	0.017	2	0	0	0
2022-04-08 07:10:48	85	381	-86.9	4.169	4.152	29	27	0.017	2	0	-1	0
2022-04-08 07:11:08	86	382	-86.9	4.173	4.155	29	27	0.018	2	1	0	0.1
2022-04-08 07:11:28	86	382	-87	4.177	4.159	29	27	0.018	2	0	0	0.1
2022-04-08 07:11:48	86	383	-86.9	4.181	4.162	29	27	0.019	2	0	-1	0.1
2022-04-08 07:12:08	87	383	-87	4.184	4.167	29	26	0.017	3	1	0	0.2
2022-04-08 07:12:28	87	383	-86.8	4.188	4.171	29	26	0.017	3	0	0	29.6
2022-04-08 07:12:48	87	382	-57.2	4.173	4.158	29	26	0.015	3	0	0	0
2022-04-08 07:13:08	87	382	-57.2	4.174	4.158	29	26	0.016	3	0	-1	0
2022-04-08 07:13:28	88	382	-57.2	4.175	4.157	29	26	0.018	3	1	0	0.3
2022-04-08 07:13:48	88	382	-57.5	4.176	4.16	29	26	0.016	3	0	0	0
2022-04-08 07:14:08	88	382	-57.5	4.177	4.162	29	26	0.015	3	0	0	0.2
2022-04-08 07:14:28	88	382	-57.3	4.18	4.162	29	26	0.018	3	0	0	0.2
2022-04-08 07:14:48	88	383	-57.5	4.182	4.166	29	26	0.016	3	0	-1	0.2
2022-04-08 07:15:08	89	383	-57.3	4.184	4.166	29	26	0.018	3	1	0	0.2
2022-04-08 07:15:28	89	383	-57.5	4.186	4.169	29	26	0.017	3	0	0	0.2
2022-04-08 07:15:48	89	383	-57.3	4.188	4.172	29	26	0.016	3	0	0	0.2
2022-04-08 07:16:08	89	383	-57.5	4.189	4.174	29	26	0.015	3	0	-1	0.2
2022-04-08 07:16:28	90	384	-57.3	4.192	4.176	29	26	0.016	3	1	0	0.2
2022-04-08 07:16:48	90	384	-57.5	4.194	4.179	29	26	0.015	3	0	0	0.2
2022-04-08 07:17:08	90	384	-57.3	4.196	4.18	29	27	0.016	2	0	0	0.2
2022-04-08 07:17:28	90	384	-57.5	4.199	4.182	29	27	0.017	2	0	0	0.2
2022-04-08 07:17:48	90	384	-57.3	4.201	4.186	29	27	0.015	2	0	-1	0.2
2022-04-08 07:18:08	91	385	-57.5	4.204	4.186	29	27	0.018	2	1	0	0
2022-04-08 07:18:28	91	385	-57.5	4.206	4.189	29	27	0.017	2	0	0	0.3
2022-04-08 07:18:48	91	385	-57.2	4.208	4.191	29	27	0.017	2	0	0	31.7
2022-04-08 07:19:08	91	383	-25.5	4.192	4.177	29	27	0.015	2	0	0	0.1
2022-04-08 07:19:28	91	383	-25.6	4.19	4.175	29	27	0.015	2	0	0	0
2022-04-08 07:19:48	91	383	-25.6	4.189	4.174	29	27	0.015	2	0	0	0.1
2022-04-08 07:20:08	91	383	-25.5	4.19	4.173	29	27	0.017	2	0	-1	0.1
2022-04-08 07:20:28	92	383	-25.6	4.189	4.174	29	27	0.015	2	1	0	0
2022-04-08 07:20:48	92	383	-25.6	4.189	4.175	29	27	0.014	2	0	0	0
2022-04-08 07:21:08	92	383	-25.6	4.191	4.175	29	27	0.016	2	0	0	0.1
2022-04-08 07:21:28	92	383	-25.5	4.191	4.175	29	27	0.016	2	0	0	0.1
2022-04-08 07:21:48	92	383	-25.6	4.191	4.176	29	27	0.015	2	0	0	0.1
2022-04-08 07:22:08	92	383	-25.5	4.193	4.177	29	27	0.016	2	0	0	0.1
2022-04-08 07:22:28	92	384	-25.6	4.193	4.178	29	27	0.015	2	0	-1	0
2022-04-08 07:22:48	93	384	-25.6	4.193	4.178	29	27	0.015	2	1	0	0
2022-04-08 07:23:08	93	384	-25.6	4.194	4.179	29	27	0.015	2	0	0	0
2022-04-08 07:23:28	93	384	-25.6	4.195	4.181	29	27	0.014	2	0	0	0.1
2022-04-08 07:23:48	93	384	-25.5	4.195	4.18	29	27	0.015	2	0	0	0.1
2022-04-08 07:24:08	93	384	-25.6	4.197	4.182	29	27	0.015	2	0	0	0.1
2022-04-08 07:24:28	93	384	-25.5	4.197	4.183	29	27	0.014	2	0	0	0.1
2022-04-08 07:24:48	93	384	-25.6	4.198	4.184	29	27	0.014	2	0	0	0.1
2022-04-08 07:25:08	93	384	-25.5	4.199	4.183	29	27	0.016	2	0	0	0
2022-04-08 07:25:28	93	384	-25.5	4.2	4.186	29	27	0.014	2	0	-1	0.1
2022-04-08 07:25:48	94	384	-25.6	4.201	4.187	29	27	0.014	2	1	0	0
2022-04-08 07:26:08	94	384	-25.6	4.202	4.187	29	27	0.015	2	0	0	0
2022-04-08 07:26:28	94	384	-25.6	4.203	4.188	29	27	0.015	2	0	0	0
2022-04-08 07:26:48	94	384	-25.6	4.204	4.188	29	27	0.016	2	0	58	8.6
2022-04-09 00:01:28	36	335	-17	3.652	3.647	31	29	0.005	2	-58	-1	0
2022-04-09 00:01:48	37	335	-17	3.654	3.649	31	29	0.005	2	1	0	0.2
2022-04-09 00:02:08	37	335	-17.2	3.656	3.65	31	29	0.006	2	0	0	0.1
2022-04-09 00:02:28	37	335	-17.3	3.657	3.651	31	29	0.006	2	0	0	0
2022-04-09 00:02:48	37	335	-17.3	3.658	3.652	31	29	0.006	2	0	0	0
2022-04-09 00:03:08	37	335	-17.3	3.658	3.652	31	29	0.006	2	0	0	77.3
2022-04-09 00:03:28	37	338	-94.6	3.682	3.673	31	29	0.009	2	0	0	44.5
2022-04-09 00:03:48	37	341	-139.1	3.721	3.711	31	29	0.01	2	0	-1	0.2
2022-04-09 00:04:08	38	342	-139.3	3.728	3.717	31	29	0.011	2	1	0	0
2022-04-09 00:04:28	38	342	-139.3	3.732	3.722	31	29	0.01	2	0	-1	0.4
2022-04-09 00:04:48	39	343	-138.9	3.736	3.725	32	29	0.011	3	1	0	0.1
2022-04-09 00:05:08	39	343	-139	3.74	3.728	32	30	0.012	2	0	-1	0
2022-04-09 00:05:28	40	343	-139	3.742	3.731	32	30	0.011	2	1	0	0.9
2022-04-09 00:05:48	40	343	-138.1	3.744	3.733	32	30	0.011	2	0	-1	2.3
2022-04-09 00:06:08	41	343	-135.8	3.746	3.735	32	30	0.011	2	1	0	0.1
2022-04-09 00:06:28	41	343	-135.7	3.748	3.737	32	30	0.011	2	0	0	0.4
2022-04-09 00:06:48	41	344	-136.1	3.751	3.74	32	30	0.011	2	0	-1	0.4
2022-04-09 00:07:08	42	344	-135.7	3.753	3.743	32	30	0.01	2	1	0	0.1
2022-04-09 00:07:28	42	344	-135.8	3.758	3.745	33	30	0.013	3	0	-1	0.1
2022-04-09 00:07:48	43	345	-135.9	3.76	3.748	33	30	0.012	3	1	0	0
2022-04-09 00:08:08	43	345	-135.9	3.763	3.751	33	31	0.012	2	0	-1	0
2022-04-09 00:08:28	44	345	-135.9	3.766	3.754	33	31	0.012	2	1	0	1.4
2022-04-09 00:08:48	44	345	-137.3	3.769	3.757	33	31	0.012	2	0	-1	3.7
2022-04-09 00:09:08	45	346	-133.6	3.772	3.759	33	31	0.013	2	1	0	0
2022-04-09 00:09:28	45	346	-133.6	3.774	3.762	33	31	0.012	2	0	-1	0.2
2022-04-09 00:09:48	46	346	-133.8	3.777	3.766	33	31	0.011	2	1	0	0
2022-04-09 00:10:08	46	346	-133.8	3.781	3.768	33	31	0.013	2	0	0	0.6
2022-04-09 00:10:28	46	347	-133.2	3.783	3.772	33	31	0.011	2	0	-1	0.8
2022-04-09 00:10:48	47	347	-134	3.787	3.775	33	31	0.012	2	1	0	3.6
2022-04-09 00:11:08	47	347	-137.6	3.792	3.78	33	31	0.012	2	0	-1	2.4
2022-04-09 00:11:28	48	348	-135.2	3.796	3.783	33	31	0.013	2	1	0	2
2022-04-09 00:11:48	48	348	-133.2	3.798	3.785	33	31	0.013	2	0	-1	0.2
2022-04-09 00:12:08	49	348	-133.4	3.801	3.788	33	31	0.013	2	1	0	3.8
2022-04-09 00:12:28	49	349	-137.2	3.806	3.793	33	31	0.013	2	0	-1	2.9
2022-04-09 00:12:48	50	349	-134.3	3.809	3.797	33	31	0.012	2	1	0	0.9
2022-04-09 00:13:08	50	349	-133.4	3.812	3.799	33	31	0.013	2	0	-1	0
2022-04-09 00:13:28	51	350	-133.4	3.816	3.802	33	31	0.014	2	1	0	3.9
2022-04-09 00:13:48	51	350	-137.3	3.821	3.807	33	31	0.014	2	0	-1	4.2
2022-04-09 00:14:08	52	350	-133.1	3.824	3.81	33	31	0.014	2	1	0	0.3
2022-04-09 00:14:28	52	351	-133.4	3.827	3.812	33	31	0.015	2	0	-1	4.1
2022-04-09 00:14:48	53	351	-137.5	3.832	3.818	34	31	0.014	3	1	0	2.8
2022-04-09 00:15:08	53	351	-134.7	3.835	3.822	34	31	0.013	3	0	-1	1.5
2022-04-09 00:15:28	54	352	-133.2	3.838	3.824	34	31	0.014	3	1	0	4
2022-04-09 00:15:48	54	352	-137.2	3.844	3.83	34	31	0.014	3	0	0	0.2
2022-04-09 00:16:08	54	353	-137	3.849	3.833	34	31	0.016	3	0	-1	4
2022-04-09 00:16:28	55	352	-133	3.85	3.835	34	31	0.015	3	1	0	1
2022-04-09 00:16:48	55	353	-134	3.854	3.839	34	31	0.015	3	0	-1	3.3
2022-04-09 00:17:08	56	353	-137.3	3.859	3.845	34	31	0.014	3	1	0	4.2
2022-04-09 00:17:28	56	354	-133.1	3.863	3.848	34	31	0.015	3	0	-1	0.3
2022-04-09 00:17:48	57	354	-133.4	3.866	3.852	34	31	0.014	3	1	0	3.9
2022-04-09 00:18:08	57	354	-137.3	3.873	3.857	34	31	0.016	3	0	-1	0.2
2022-04-09 00:18:28	58	355	-137.1	3.878	3.862	34	31	0.016	3	1	0	4
2022-04-09 00:18:48	58	355	-133.1	3.881	3.864	34	31	0.017	3	0	-1	2.3
2022-04-09 00:19:08	59	356	-135.4	3.885	3.87	34	31	0.015	3	1	0	1.9
2022-04-09 00:19:28	59	356	-137.3	3.891	3.875	34	31	0.016	3	0	-1	4.1
2022-04-09 00:19:48	60	357	-133.2	3.895	3.878	34	31	0.017	3	1	0	0.2
2022-04-09 00:20:08	60	357	-133.4	3.898	3.882	34	31	0.016	3	0	0	3.3
2022-04-09 00:20:28	60	357	-136.7	3.904	3.889	34	31	0.015	3	0	-1	0.1
2022-04-09 00:20:48	61	358	-136.6	3.91	3.893	34	31	0.017	3	1	0	3.4
2022-04-09 00:21:08	61	358	-133.2	3.913	3.896	34	31	0.017	3	0	-1	4
2022-04-09 00:21:28	62	359	-137.2	3.92	3.902	34	31	0.018	3	1	0	0.4
2022-04-09 00:21:48	62	359	-137.6	3.924	3.907	34	31	0.017	3	0	-1	4.1
2022-04-09 00:22:08	63	360	-133.5	3.927	3.912	34	31	0.015	3	1	0	0.3
2022-04-09 00:22:28	63	360	-133.8	3.932	3.916	34	31	0.016	3	0	-1	2.9
2022-04-09 00:22:48	64	361	-136.7	3.94	3.922	34	31	0.018	3	1	0	3.2
2022-04-09 00:23:08	64	361	-133.5	3.943	3.926	34	31	0.017	3	0	-1	0.3
2022-04-09 00:23:28	65	362	-133.2	3.948	3.93	34	31	0.018	3	1	0	4.9
2022-04-09 00:23:48	65	362	-128.3	3.951	3.934	34	31	0.017	3	0	0	0.1
2022-04-09 00:24:08	65	362	-128.4	3.955	3.938	34	31	0.017	3	0	-1	3.7
2022-04-09 00:24:28	66	362	-124.7	3.958	3.941	34	31	0.017	3	1	0	1.9
2022-04-09 00:24:48	66	363	-126.6	3.963	3.946	34	31	0.017	3	0	-1	2
2022-04-09 00:25:08	67	363	-128.6	3.969	3.951	34	31	0.018	3	1	0	4.1
2022-04-09 00:25:28	67	364	-124.5	3.973	3.955	34	31	0.018	3	0	-1	0.6
2022-04-09 00:25:48	68	364	-125.1	3.977	3.96	34	31	0.017	3	1	0	3.4
2022-04-09 00:26:08	68	365	-128.5	3.983	3.966	34	31	0.017	3	0	-1	0.1
2022-04-09 00:26:28	69	365	-128.6	3.989	3.971	34	31	0.018	3	1	0	3.7
2022-04-09 00:26:48	69	366	-124.9	3.993	3.975	34	31	0.018	3	0	0	0.3
2022-04-09 00:27:08	69	366	-125.2	3.997	3.98	34	31	0.017	3	0	-1	3.3
2022-04-09 00:27:28	70	366	-128.5	4.003	3.986	34	31	0.017	3	1	0	0.9
2022-04-09 00:27:48	70	367	-127.6	4.008	3.992	34	31	0.016	3	0	-1	2.5
2022-04-09 00:28:08	71	367	-125.1	4.012	3.994	34	31	0.018	3	1	0	0.1
2022-04-09 00:28:28	71	368	-125.2	4.017	3.999	34	31	0.018	3	0	-1	3.3
2022-04-09 00:28:48	72	368	-128.5	4.023	4.006	34	31	0.017	3	1	0	3.6
2022-04-09 00:29:08	72	369	-124.9	4.027	4.01	34	31	0.017	3	0	0	0.1
2022-04-09 00:29:28	72	369	-124.8	4.032	4.014	34	31	0.018	3	0	-1	0.4
2022-04-09 00:29:48	73	370	-125.2	4.037	4.019	34	31	0.018	3	1	0	3.3
2022-04-09 00:30:08	73	370	-128.5	4.044	4.026	34	31	0.018	3	0	-1	1.9
2022-04-09 00:30:28	74	371	-126.6	4.048	4.031	34	31	0.017	3	1	0	1.5
2022-04-09 00:30:48	74	371	-125.1	4.053	4.036	34	31	0.017	3	0	-1	0.3
2022-04-09 00:31:08	75	371	-124.8	4.057	4.04	34	31	0.017	3	1	0	0
2022-04-09 00:31:28	75	372	-124.8	4.062	4.045	34	31	0.017	3	0	-1	0.1
2022-04-09 00:31:48	76	372	-124.9	4.068	4.049	34	31	0.019	3	1	0	0
2022-04-09 00:32:08	76	373	-124.9	4.072	4.054	34	31	0.018	3	0	0	0.2
2022-04-09 00:32:28	76	373	-125.1	4.078	4.06	34	31	0.018	3	0	-1	43.7
2022-04-09 00:32:48	77	371	-81.4	4.06	4.044	34	31	0.016	3	1	0	0.1
2022-04-09 00:33:08	77	372	-81.5	4.061	4.044	34	31	0.017	3	0	0	0
2022-04-09 00:33:28	77	372	-81.5	4.061	4.046	34	31	0.015	3	0	-1	0.1
2022-04-09 00:33:48	78	372	-81.4	4.064	4.048	33	31	0.016	2	1	0	0.3
2022-04-09 00:34:08	78	372	-81.7	4.067	4.051	33	30	0.016	3	0	0	3.3
2022-04-09 00:34:28	78	373	-85	4.072	4.056	33	30	0.016	3	0	0	0
2022-04-09 00:34:48	78	373	-85	4.076	4.06	33	30	0.016	3	0	-1	0.1
2022-04-09 00:35:08	79	373	-85.1	4.079	4.062	33	30	0.017	3	1	0	0.1
2022-04-09 00:35:28	79	374	-85.2	4.083	4.067	33	30	0.016	3	0	0	0.1
2022-04-09 00:35:48	79	374	-85.1	4.087	4.071	33	30	0.016	3	0	-1	0.1
2022-04-09 00:36:08	80	374	-85	4.091	4.072	33	30	0.019	3	1	0	0.2
2022-04-09 00:36:28	80	375	-85.2	4.093	4.077	33	30	0.016	3	0	0	0.1
2022-04-09 00:36:48	80	375	-85.1	4.098	4.08	33	30	0.018	3	0	-1	0.2
2022-04-09 00:37:08	81	375	-84.9	4.101	4.085	33	30	0.016	3	1	0	0.1
2022-04-09 00:37:28	81	376	-85	4.104	4.088	33	30	0.016	3	0	0	0.1
2022-04-09 00:37:48	81	376	-85.1	4.109	4.092	33	30	0.017	3	0	0	0
2022-04-09 00:38:08	81	376	-85.1	4.112	4.094	33	30	0.018	3	0	-1	0.2
2022-04-09 00:38:28	82	377	-84.9	4.116	4.099	33	30	0.017	3	1	0	0
2022-04-09 00:38:48	82	377	-84.9	4.119	4.102	33	30	0.017	3	0	0	0.2
2022-04-09 00:39:08	82	377	-85.1	4.123	4.107	33	29	0.016	4	0	26	68.6
2022-04-09 05:57:18	56	345	-16.5	3.77	3.756	30	28	0.014	2	-26	0	0.5
2022-04-09 05:57:38	56	345	-17	3.773	3.759	30	28	0.014	2	0	0	0.3
2022-04-09 05:57:58	56	345	-17.3	3.775	3.761	30	28	0.014	2	0	0	0
2022-04-09 05:58:18	56	345	-17.3	3.777	3.763	30	28	0.014	2	0	0	0
2022-04-09 05:58:38	56	346	-17.3	3.778	3.764	30	28	0.014	2	0	0	25.3
2022-04-09 05:58:58	56	347	-42.6	3.789	3.775	30	28	0.014	2	0	0	65.7
2022-04-09 05:59:18	56	348	-108.3	3.807	3.791	30	28	0.016	2	0	-1	31
2022-04-09 05:59:38	57	353	-139.3	3.854	3.835	30	28	0.019	2	1	0	0.4
2022-04-09 05:59:58	57	354	-138.9	3.868	3.846	31	28	0.022	3	0	-1	0
2022-04-09 06:00:18	58	355	-138.9	3.876	3.857	31	28	0.019	3	1	0	0
2022-04-09 06:00:38	58	356	-138.9	3.885	3.864	31	28	0.021	3	0	-1	0.2
2022-04-09 06:00:58	59	356	-139.1	3.891	3.873	31	29	0.018	2	1	0	0.1
2022-04-09 06:01:18	59	357	-139	3.897	3.88	31	29	0.017	2	0	-1	0
2022-04-09 06:01:38	60	357	-139	3.904	3.885	32	29	0.019	3	1	0	0.1
2022-04-09 06:01:58	60	358	-139.1	3.909	3.892	32	29	0.017	3	0	-1	0.2
2022-04-09 06:02:18	61	358	-139.3	3.915	3.897	32	29	0.018	3	1	0	0.5
2022-04-09 06:02:38	61	359	-138.8	3.92	3.903	32	29	0.017	3	0	-1	0.4
2022-04-09 06:02:58	62	359	-138.4	3.926	3.908	32	29	0.018	3	1	0	1.4
2022-04-09 06:03:18	62	360	-137	3.93	3.912	32	29	0.018	3	0	-1	1.2
2022-04-09 06:03:38	63	360	-135.8	3.936	3.917	32	29	0.019	3	1	0	0.3
2022-04-09 06:03:58	63	361	-136.1	3.941	3.923	32	29	0.018	3	0	-1	0.1
2022-04-09 06:04:18	64	361	-136.2	3.945	3.928	32	30	0.017	2	1	0	8.5
2022-04-09 06:04:38	64	361	-127.7	3.948	3.93	32	30	0.018	2	0	-1	0.3
2022-04-09 06:04:58	65	362	-127.4	3.952	3.934	32	30	0.018	2	1	0	1
2022-04-09 06:05:18	65	362	-128.4	3.957	3.94	32	30	0.017	2	0	0	0.1
2022-04-09 06:05:38	65	363	-128.5	3.962	3.944	33	30	0.018	3	0	-1	0.2
2022-04-09 06:05:58	66	363	-128.3	3.967	3.95	33	30	0.017	3	1	0	0
2022-04-09 06:06:18	66	364	-128.3	3.972	3.955	33	30	0.017	3	0	-1	0.1
2022-04-09 06:06:38	67	364	-128.4	3.977	3.96	33	30	0.017	3	1	0	0.3
2022-04-09 06:06:58	67	365	-128.1	3.984	3.965	33	30	0.019	3	0	-1	0.4
2022-04-09 06:07:18	68	365	-128.5	3.988	3.97	33	30	0.018	3	1	0	0.2
2022-04-09 06:07:38	68	366	-128.3	3.993	3.974	33	30	0.019	3	0	-1	0.2
2022-04-09 06:07:58	69	366	-128.1	3.997	3.98	33	30	0.017	3	1	0	0.3
2022-04-09 06:08:18	69	367	-128.4	4.003	3.986	33	29	0.017	4	0	0	0.1
2022-04-09 06:08:38	69	367	-128.3	4.008	3.991	32	29	0.017	3	0	-1	0.3
2022-04-09 06:08:58	70	367	-128	4.014	3.996	32	29	0.018	3	1	0	0.4
2022-04-09 06:09:18	70	368	-128.4	4.019	4.001	32	29	0.018	3	0	-1	0.1
2022-04-09 06:09:38	71	368	-128.5	4.024	4.006	32	29	0.018	3	1	0	0.3
2022-04-09 06:09:58	71	369	-128.8	4.029	4.013	32	29	0.016	3	0	-1	0.3
2022-04-09 06:10:18	72	369	-128.5	4.035	4.017	32	29	0.018	3	1	0	0.3
2022-04-09 06:10:38	72	370	-128.8	4.04	4.022	32	29	0.018	3	0	-1	0
2022-04-09 06:10:58	73	370	-128.8	4.046	4.027	32	29	0.019	3	1	0	0.1
2022-04-09 06:11:18	73	371	-128.9	4.05	4.033	32	29	0.017	3	0	-1	0.1
2022-04-09 06:11:38	74	371	-128.8	4.055	4.039	32	29	0.016	3	1	0	0
2022-04-09 06:11:58	74	372	-128.8	4.063	4.044	32	29	0.019	3	0	-1	0.1
2022-04-09 06:12:18	75	372	-128.9	4.067	4.049	32	29	0.018	3	1	0	0.1
2022-04-09 06:12:38	75	373	-128.8	4.072	4.054	32	29	0.018	3	0	0	0.2
2022-04-09 06:12:58	75	373	-128.6	4.078	4.059	32	29	0.019	3	0	-1	43.1
2022-04-09 06:13:18	76	372	-85.5	4.059	4.042	32	29	0.017	3	1	0	0
2022-04-09 06:13:38	76	372	-85.5	4.059	4.043	32	29	0.016	3	0	0	0
2022-04-09 06:13:58	76	372	-85.5	4.062	4.045	31	28	0.017	3	0	-1	0.3
2022-04-09 06:14:18	77	372	-85.8	4.065	4.049	31	28	0.016	3	1	0	0
2022-04-09 06:14:38	77	372	-85.8	4.068	4.051	31	28	0.017	3	0	0	0.2
2022-04-09 06:14:58	77	372	-85.6	4.071	4.055	31	28	0.016	3	0	-1	0.1
2022-04-09 06:15:18	78	373	-85.5	4.076	4.058	31	28	0.018	3	1	0	0.1
2022-04-09 06:15:38	78	373	-85.6	4.078	4.061	31	28	0.017	3	0	0	0.2
2022-04-09 06:15:58	78	374	-85.8	4.082	4.066	31	28	0.016	3	0	0	0.1
2022-04-09 06:16:18	78	374	-85.9	4.086	4.07	31	28	0.016	3	0	-1	0.3
2022-04-09 06:16:38	79	374	-85.6	4.089	4.073	31	28	0.016	3	1	0	0.1
2022-04-09 06:16:58	79	375	-85.5	4.092	4.076	30	28	0.016	2	0	0	0.1
2022-04-09 06:17:18	79	375	-85.6	4.096	4.08	30	28	0.016	2	0	-1	0.2
2022-04-09 06:17:38	80	375	-85.8	4.1	4.083	30	27	0.017	3	1	0	0
2022-04-09 06:17:58	80	376	-85.8	4.104	4.086	30	27	0.018	3	0	0	0.1
2022-04-09 06:18:18	80	376	-85.9	4.108	4.091	30	27	0.017	3	0	-1	0
2022-04-09 06:18:38	81	376	-85.9	4.111	4.094	30	27	0.017	3	1	0	0.1
2022-04-09 06:18:58	81	377	-85.8	4.116	4.098	30	27	0.018	3	0	0	0.1
2022-04-09 06:19:18	81	377	-85.9	4.119	4.103	30	27	0.016	3	0	-1	0.2
2022-04-09 06:19:38	82	377	-86.1	4.123	4.106	30	27	0.017	3	1	0	0.2
2022-04-09 06:19:58	82	378	-85.9	4.127	4.11	30	27	0.017	3	0	0	0.1
2022-04-09 06:20:18	82	378	-86	4.131	4.114	30	27	0.017	3	0	0	0.2
2022-04-09 06:20:38	82	378	-85.8	4.134	4.117	30	27	0.017	3	0	-1	0
2022-04-09 06:20:58	83	379	-85.8	4.139	4.12	30	27	0.019	3	1	0	0
2022-04-09 06:21:18	83	379	-85.8	4.142	4.125	30	27	0.017	3	0	0	1
2022-04-09 06:21:38	83	379	-86.8	4.147	4.129	29	27	0.018	2	0	-1	0.1
2022-04-09 06:21:58	84	380	-86.9	4.15	4.133	29	27	0.017	2	1	0	0.1
2022-04-09 06:22:18	84	380	-87	4.154	4.137	29	27	0.017	2	0	0	0
2022-04-09 06:22:38	84	381	-87	4.158	4.14	29	27	0.018	2	0	-1	0.2
2022-04-09 06:22:58	85	381	-86.8	4.161	4.144	29	26	0.017	3	1	0	0.2
2022-04-09 06:23:18	85	381	-87	4.165	4.147	29	27	0.018	2	0	0	0.1
2022-04-09 06:23:38	85	382	-86.9	4.17	4.151	29	26	0.019	3	0	-1	0.1
2022-04-09 06:23:58	86	382	-87	4.173	4.156	29	26	0.017	3	1	0	0.1
2022-04-09 06:24:18	86	382	-86.9	4.177	4.16	29	26	0.017	3	0	0	0.1
2022-04-09 06:24:38	86	382	-87	4.18	4.163	29	26	0.017	3	0	-1	0.2
2022-04-09 06:24:58	87	383	-86.8	4.184	4.166	29	26	0.018	3	1	0	0.2
2022-04-09 06:25:18	87	383	-87	4.188	4.17	29	26	0.018	3	0	0	29.7
2022-04-09 06:25:38	87	382	-57.3	4.172	4.157	29	26	0.015	3	0	0	0
2022-04-09 06:25:58	87	382	-57.3	4.174	4.158	29	26	0.016	3	0	-1	0.2
2022-04-09 06:26:18	88	382	-57.5	4.174	4.158	29	26	0.016	3	1	0	0
2022-04-09 06:26:38	88	382	-57.5	4.176	4.159	29	26	0.017	3	0	0	0.2
2022-04-09 06:26:58	88	382	-57.3	4.178	4.16	29	27	0.018	2	0	0	0
2022-04-09 06:27:18	88	382	-57.3	4.18	4.163	29	27	0.017	2	0	0	0
2022-04-09 06:27:38	88	383	-57.3	4.181	4.165	29	27	0.016	2	0	-1	0
2022-04-09 06:27:58	89	383	-57.3	4.185	4.168	29	27	0.017	2	1	0	0
2022-04-09 06:28:18	89	383	-57.3	4.185	4.169	29	27	0.016	2	0	0	0
2022-04-09 06:28:38	89	383	-57.3	4.187	4.171	29	27	0.016	2	0	0	0.2
2022-04-09 06:28:58	89	383	-57.5	4.19	4.173	29	27	0.017	2	0	-1	0.2
2022-04-09 06:29:18	90	383	-57.3	4.192	4.176	29	27	0.016	2	1	0	0
2022-04-09 06:29:38	90	384	-57.3	4.195	4.179	29	27	0.016	2	0	0	0
2022-04-09 06:29:58	90	384	-57.3	4.198	4.181	29	27	0.017	2	0	0	0
2022-04-09 06:30:18	90	384	-57.3	4.199	4.183	29	27	0.016	2	0	0	0.1
2022-04-09 06:30:38	90	384	-57.2	4.201	4.185	29	27	0.016	2	0	-1	0.3
2022-04-09 06:30:58	91	385	-57.5	4.204	4.187	29	27	0.017	2	1	0	0.1
2022-04-09 06:31:18	91	385	-57.6	4.206	4.188	29	27	0.018	2	0	0	0.3
2022-04-09 06:31:38	91	385	-57.3	4.208	4.191	29	27	0.017	2	0	0	31.8
2022-04-09 06:31:58	91	384	-25.5	4.194	4.179	29	27	0.015	2	0	0	0
2022-04-09 06:32:18	91	383	-25.5	4.191	4.176	29	27	0.015	2	0	0	0.1
2022-04-09 06:32:38	91	383	-25.6	4.19	4.175	29	27	0.015	2	0	-1	0
2022-04-09 06:32:58	92	383	-25.6	4.19	4.174	29	27	0.016	2	1	0	0
2022-04-09 06:33:18	92	383	-25.6	4.19	4.175	29	27	0.015	2	0	0	0.1
2022-04-09 06:33:38	92	383	-25.5	4.19	4.174	29	27	0.016	2	0	0	0.1
2022-04-09 06:33:58	92	383	-25.6	4.191	4.176	29	27	0.015	2	0	0	0
2022-04-09 06:34:18	92	383	-25.6	4.192	4.176	29	27	0.016	2	0	0	0.1
2022-04-09 06:34:38	92	383	-25.5	4.191	4.177	29	27	0.014	2	0	0	0
2022-04-09 06:34:58	92	384	-25.5	4.192	4.177	29	27	0.015	2	0	0	0.1
2022-04-09 06:35:18	92	384	-25.6	4.193	4.179	29	27	0.014	2	0	-1	0.1
2022-04-09 06:35:38	93	384	-25.5	4.193	4.18	29	27	0.013	2	1	0	0.1
2022-04-09 06:35:58	93	384	-25.6	4.195	4.18	29	27	0.015	2	0	0	0.1
2022-04-09 06:36:18	93	384	-25.5	4.196	4.181	29	27	0.015	2	0	0	0
2022-04-09 06:36:38	93	384	-25.5	4.196	4.182	29	27	0.014	2	0	0	0.1
2022-04-09 06:36:58	93	384	-25.6	4.198	4.182	29	27	0.016	2	0	0	0
2022-04-09 06:37:18	93	384	-25.6	4.197	4.183	29	27	0.014	2	0	0	0
2022-04-09 06:37:38	93	384	-25.6	4.198	4.184	29	27	0.014	2	0	0	0
2022-04-09 06:37:58	93	384	-25.6	4.199	4.185	29	27	0.014	2	0	-1	0.1
2022-04-09 06:38:18	94	384	-25.5	4.2	4.186	29	27	0.014	2	1	0	0
2022-04-09 06:38:38	94	384	-25.5	4.201	4.187	29	27	0.014	2	0	0	0
2022-04-09 06:38:58	94	384	-25.5	4.202	4.188	29	27	0.014	2	0	0	0.1
2022-04-09 06:39:18	94	384	-25.6	4.203	4.189	29	27	0.014	2	0	0	0
2022-04-09 06:39:38	94	385	-25.6	4.203	4.188	29	27	0.015	2	0	0	0.1
2022-04-09 06:39:58	94	385	-25.5	4.205	4.19	29	27	0.015	2	0	49	23.2
2022-04-10 00:38:08	45	337	-2.3	3.678	3.671	31	29	0.007	2	-49	0	15.9
2022-04-10 00:38:28	45	337	-18.2	3.686	3.68	31	29	0.006	2	0	0	0.1
2022-04-10 00:38:48	45	338	-18.3	3.688	3.682	31	29	0.006	2	0	0	0
2022-04-10 00:39:08	45	338	-18.3	3.689	3.682	31	29	0.007	2	0	0	0.1
2022-04-10 00:39:28	45	338	-18.4	3.69	3.683	31	29	0.007	2	0	0	0
2022-04-10 00:39:48	45	338	-18.4	3.691	3.684	31	29	0.007	2	0	0	0
2022-04-10 00:40:08	45	338	-18.4	3.691	3.685	31	29	0.006	2	0	0	0
2022-04-10 00:40:28	45	338	-18.4	3.692	3.685	31	29	0.007	2	0	-1	0.2
2022-04-10 00:40:48	46	338	-18.6	3.692	3.685	31	29	0.007	2	1	0	0
2022-04-10 00:41:08	46	338	-18.6	3.693	3.686	31	29	0.007	2	0	0	0.3
2022-04-10 00:41:28	46	338	-18.3	3.694	3.687	31	29	0.007	2	0	0	0
2022-04-10 00:41:48	46	338	-18.3	3.694	3.686	31	29	0.008	2	0	0	0
2022-04-10 00:42:08	46	338	-18.3	3.694	3.687	31	29	0.007	2	0	0	0
2022-04-10 00:42:28	46	338	-18.3	3.694	3.688	31	29	0.006	2	0	0	0
2022-04-10 00:42:48	46	338	-18.3	3.695	3.688	31	29	0.007	2	0	0	0
2022-04-10 00:43:08	46	338	-18.3	3.696	3.688	31	29	0.008	2	0	0	0
2022-04-10 00:43:28	46	339	-18.3	3.696	3.689	31	29	0.007	2	0	0	0
2022-04-10 00:43:48	46	339	-18.3	3.697	3.689	31	29	0.008	2	0	0	0
2022-04-10 00:44:08	46	339	-18.3	3.697	3.69	31	29	0.007	2	0	0	0
2022-04-10 00:44:28	46	339	-18.3	3.697	3.691	31	29	0.006	2	0	0	0
2022-04-10 00:44:48	46	339	-18.3	3.698	3.691	31	29	0.007	2	0	0	0
2022-04-10 00:45:08	46	339	-18.3	3.699	3.692	31	29	0.007	2	0	0	0.1
2022-04-10 00:45:28	46	339	-18.4	3.699	3.692	31	29	0.007	2	0	0	0.1
2022-04-10 00:45:48	46	339	-18.3	3.7	3.692	31	29	0.008	2	0	0	0.1
2022-04-10 00:46:08	46	339	-18.4	3.7	3.693	31	29	0.007	2	0	0	0.1
2022-04-10 00:46:28	46	339	-18.3	3.701	3.693	31	29	0.008	2	0	0	0.1
2022-04-10 00:46:48	46	339	-18.4	3.701	3.693	31	29	0.008	2	0	-1	0
2022-04-10 00:47:08	47	339	-18.4	3.701	3.694	31	29	0.007	2	1	0	0
2022-04-10 00:47:28	47	339	-18.4	3.702	3.694	31	29	0.008	2	0	0	0
2022-04-10 00:47:48	47	339	-18.4	3.702	3.694	31	29	0.008	2	0	0	0
2022-04-10 00:48:08	47	339	-18.4	3.703	3.695	31	29	0.008	2	0	0	0
2022-04-10 00:48:28	47	339	-18.4	3.703	3.695	31	29	0.008	2	0	0	0.1
2022-04-10 00:48:48	47	339	-18.3	3.704	3.696	31	29	0.008	2	0	0	0
2022-04-10 00:49:08	47	339	-18.3	3.704	3.696	31	29	0.008	2	0	0	0
2022-04-10 00:49:28	47	339	-18.3	3.704	3.696	31	29	0.008	2	0	0	0.1
2022-04-10 00:49:48	47	339	-18.4	3.705	3.697	31	29	0.008	2	0	0	0
2022-04-10 00:50:08	47	339	-18.4	3.705	3.697	31	29	0.008	2	0	0	0.1
2022-04-10 00:50:28	47	339	-18.3	3.706	3.698	31	29	0.008	2	0	0	0
2022-04-10 00:50:48	47	339	-18.3	3.705	3.698	31	29	0.007	2	0	0	0
2022-04-10 00:51:08	47	339	-18.3	3.706	3.698	31	29	0.008	2	0	0	0.1
2022-04-10 00:51:28	47	339	-18.4	3.706	3.699	31	29	0.007	2	0	0	0.1
2022-04-10 00:51:48	47	339	-18.3	3.707	3.699	31	29	0.008	2	0	0	0.1
2022-04-10 00:52:08	47	339	-18.4	3.708	3.7	31	29	0.008	2	0	0	0
[truncated: 42,562 more rows]
