# Supplementary material for: PufCB-Auth: A lightweight continuous multi-factor authentication scheme integrated PUF with charging behavior features for EV charging
Source: PLoS One. 2026 May 15;21(5):e0344506. doi: 10.1371/journal.pone.0344506 (PMC13178865; doi:10.1371/journal.pone.0344506)
Supplement: S1 Dataset — This file contains the original data used to generate the synthetic user behavior dataset and the corresponding parameter settings for reproducing the statistical analyses and figures reported in this study. (ZIP) [file pone.0344506.s001.zip › BCL4_Oct_data.xlsx]

## Sheet: Sheet1
数据时间	SOC	总电压	总电流	电池单体电压最高值	电池单体电压最低值	最高温度值	最低温度值	电压差值	温度差值	SOC前差	SOC后差	电流差值
2022-10-01 04:12:08	50	340	-16.1	3.713	3.701	32	28	0.012	4	-1	0	1.9
2022-10-01 04:12:28	50	340	-14.2	3.713	3.702	32	28	0.011	4	0	0	1
2022-10-01 04:12:48	50	340	-13.2	3.712	3.703	32	28	0.009	4	0	0	0.4
2022-10-01 04:13:08	50	340	-13.6	3.714	3.703	32	28	0.011	4	0	0	0
2022-10-01 04:13:28	50	340	-13.6	3.714	3.704	32	28	0.01	4	0	0	32.2
2022-10-01 04:13:48	50	340	-45.8	3.716	3.705	32	28	0.011	4	0	0	90.6
2022-10-01 04:14:08	50	346	-136.4	3.781	3.764	32	28	0.017	4	0	-1	0.2
2022-10-01 04:14:28	51	347	-136.2	3.791	3.774	32	28	0.017	4	1	0	0.3
2022-10-01 04:14:48	51	348	-135.9	3.797	3.779	33	29	0.018	4	0	-1	0.9
2022-10-01 04:15:08	52	348	-136.8	3.804	3.786	33	29	0.018	4	1	0	0.3
2022-10-01 04:15:28	52	349	-137.1	3.81	3.791	33	29	0.019	4	0	-1	0.4
2022-10-01 04:15:48	53	349	-136.7	3.815	3.797	33	29	0.018	4	1	0	0.1
2022-10-01 04:16:08	53	350	-136.8	3.821	3.802	33	29	0.019	4	0	-1	0.1
2022-10-01 04:16:28	54	350	-136.7	3.827	3.806	33	29	0.021	4	1	0	0
2022-10-01 04:16:48	54	351	-136.7	3.832	3.811	33	29	0.021	4	0	0	0.3
2022-10-01 04:17:08	54	351	-136.4	3.838	3.817	33	29	0.021	4	0	-1	0.2
2022-10-01 04:17:28	55	352	-136.6	3.844	3.822	33	29	0.022	4	1	0	0.2
2022-10-01 04:17:48	55	352	-136.4	3.85	3.828	33	29	0.022	4	0	-1	0
2022-10-01 04:18:08	56	353	-136.4	3.855	3.834	33	29	0.021	4	1	0	0.1
2022-10-01 04:18:28	56	353	-136.3	3.861	3.84	33	29	0.021	4	0	-1	0.1
2022-10-01 04:18:48	57	354	-136.4	3.866	3.845	33	29	0.021	4	1	0	0.6
2022-10-01 04:19:08	57	355	-137	3.873	3.851	33	29	0.022	4	0	-1	0
2022-10-01 04:19:28	58	355	-137	3.879	3.857	33	29	0.022	4	1	0	0
2022-10-01 04:19:48	58	356	-137	3.886	3.863	33	29	0.023	4	0	-1	0.2
2022-10-01 04:20:08	59	356	-136.8	3.891	3.87	33	29	0.021	4	1	0	0.1
2022-10-01 04:20:28	59	357	-136.7	3.896	3.875	33	29	0.021	4	0	-1	0
2022-10-01 04:20:48	60	357	-136.7	3.902	3.88	33	29	0.022	4	1	0	0.6
2022-10-01 04:21:08	60	358	-137.3	3.908	3.886	33	29	0.022	4	0	-1	0.1
2022-10-01 04:21:28	61	358	-137.2	3.913	3.893	33	29	0.02	4	1	0	0.3
2022-10-01 04:21:48	61	359	-137.5	3.92	3.898	33	29	0.022	4	0	0	0
2022-10-01 04:22:08	61	359	-137.5	3.925	3.904	33	29	0.021	4	0	-1	0.2
2022-10-01 04:22:28	62	360	-137.3	3.93	3.909	33	29	0.021	4	1	0	0.1
2022-10-01 04:22:48	62	360	-137.2	3.937	3.915	33	29	0.022	4	0	-1	0.1
2022-10-01 04:23:08	63	361	-137.3	3.942	3.92	33	29	0.022	4	1	0	0.1
2022-10-01 04:23:28	63	361	-137.2	3.947	3.926	33	29	0.021	4	0	-1	8.6
2022-10-01 04:23:48	64	361	-128.6	3.948	3.927	33	29	0.021	4	1	0	0.1
2022-10-01 04:24:08	64	362	-128.5	3.953	3.931	33	29	0.022	4	0	-1	0.3
2022-10-01 04:24:28	65	362	-128.8	3.958	3.937	33	29	0.021	4	1	0	0.3
2022-10-01 04:24:48	65	363	-128.5	3.963	3.942	33	29	0.021	4	0	-1	0.3
2022-10-01 04:25:08	66	363	-128.8	3.967	3.947	33	29	0.02	4	1	0	0.2
2022-10-01 04:25:28	66	364	-128.6	3.973	3.953	33	29	0.02	4	0	-1	0
2022-10-01 04:25:48	67	364	-128.6	3.98	3.958	33	29	0.022	4	1	0	0
2022-10-01 04:26:08	67	365	-128.6	3.985	3.962	33	29	0.023	4	0	-1	0.2
2022-10-01 04:26:28	68	365	-128.8	3.989	3.968	33	29	0.021	4	1	0	0
2022-10-01 04:26:48	68	366	-128.8	3.994	3.973	33	29	0.021	4	0	0	0.1
2022-10-01 04:27:08	68	366	-128.9	3.998	3.978	33	29	0.02	4	0	-1	0.1
2022-10-01 04:27:28	69	366	-128.8	4.005	3.984	33	29	0.021	4	1	0	0
2022-10-01 04:27:48	69	367	-128.8	4.011	3.988	33	29	0.023	4	0	-1	0.3
2022-10-01 04:28:08	70	368	-128.5	4.015	3.994	33	29	0.021	4	1	0	0.1
2022-10-01 04:28:28	70	368	-128.6	4.02	4	33	29	0.02	4	0	-1	0.2
2022-10-01 04:28:48	71	369	-128.8	4.025	4.004	33	29	0.021	4	1	0	0.3
2022-10-01 04:29:08	71	369	-128.5	4.032	4.01	33	29	0.022	4	0	-1	0
2022-10-01 04:29:28	72	370	-128.5	4.037	4.015	33	29	0.022	4	1	0	0.1
2022-10-01 04:29:48	72	370	-128.6	4.041	4.02	33	29	0.021	4	0	-1	0
2022-10-01 04:30:08	73	370	-128.6	4.047	4.025	33	29	0.022	4	1	0	0.2
2022-10-01 04:30:28	73	371	-128.8	4.052	4.031	33	29	0.021	4	0	0	0
2022-10-01 04:30:48	73	371	-128.8	4.057	4.036	33	29	0.021	4	0	-1	0
2022-10-01 04:31:08	74	372	-128.8	4.063	4.041	33	29	0.022	4	1	0	0
2022-10-01 04:31:28	74	372	-128.8	4.067	4.047	33	29	0.02	4	0	-1	0.1
2022-10-01 04:31:48	75	373	-128.9	4.073	4.053	33	29	0.02	4	1	0	44
2022-10-01 04:32:08	75	372	-84.9	4.061	4.04	33	29	0.021	4	0	-1	0.2
2022-10-01 04:32:28	76	371	-85.1	4.057	4.038	33	29	0.019	4	1	0	0.1
2022-10-01 04:32:48	76	371	-85	4.059	4.039	33	29	0.02	4	0	0	0.1
2022-10-01 04:33:08	76	372	-85.1	4.062	4.042	33	28	0.02	5	0	-1	0
2022-10-01 04:33:28	77	372	-85.1	4.065	4.044	32	28	0.021	4	1	0	0.1
2022-10-01 04:33:48	77	372	-85.2	4.068	4.047	32	28	0.021	4	0	0	0
2022-10-01 04:34:08	77	372	-85.2	4.071	4.052	32	28	0.019	4	0	0	0
2022-10-01 04:34:28	77	373	-85.2	4.075	4.054	32	28	0.021	4	0	-1	0.1
2022-10-01 04:34:48	78	373	-85.1	4.079	4.059	32	28	0.02	4	1	0	0
2022-10-01 04:35:08	78	374	-85.1	4.082	4.062	32	28	0.02	4	0	0	0.1
2022-10-01 04:35:28	78	374	-85.2	4.087	4.065	32	28	0.022	4	0	-1	0
2022-10-01 04:35:48	79	374	-85.2	4.09	4.068	32	28	0.022	4	1	0	0.2
2022-10-01 04:36:08	79	375	-85.4	4.093	4.074	32	28	0.019	4	0	0	0.1
2022-10-01 04:36:28	79	375	-85.5	4.097	4.076	32	28	0.021	4	0	-1	0.1
2022-10-01 04:36:48	80	375	-85.4	4.1	4.081	32	28	0.019	4	1	0	0
2022-10-01 04:37:08	80	376	-85.4	4.105	4.084	32	28	0.021	4	0	0	0.1
2022-10-01 04:37:28	80	376	-85.5	4.109	4.087	32	28	0.022	4	0	0	0.3
2022-10-01 04:37:48	80	376	-85.2	4.113	4.091	32	28	0.022	4	0	-1	0.3
2022-10-01 04:38:08	81	377	-85.5	4.116	4.095	31	28	0.021	3	1	0	0.3
2022-10-01 04:38:28	81	377	-85.2	4.119	4.1	31	27	0.019	4	0	0	0.2
2022-10-01 04:38:48	81	377	-85.4	4.123	4.103	31	27	0.02	4	0	-1	0.2
2022-10-01 04:39:08	82	378	-85.2	4.127	4.107	31	27	0.02	4	1	0	0
2022-10-01 04:39:28	82	378	-85.2	4.132	4.11	31	27	0.022	4	0	0	0.2
2022-10-01 04:39:48	82	378	-85.4	4.136	4.114	31	27	0.022	4	0	-1	0
2022-10-01 04:40:08	83	379	-85.4	4.139	4.117	31	27	0.022	4	1	0	0
2022-10-01 04:40:28	83	379	-85.4	4.143	4.122	31	27	0.021	4	0	0	0
2022-10-01 04:40:48	83	379	-85.4	4.146	4.126	31	27	0.02	4	0	-1	0
2022-10-01 04:41:08	84	380	-85.4	4.15	4.13	31	27	0.02	4	1	0	0
2022-10-01 04:41:28	84	380	-85.4	4.155	4.133	31	27	0.022	4	0	0	0
2022-10-01 04:41:48	84	381	-85.4	4.158	4.138	31	27	0.02	4	0	-1	0.1
2022-10-01 04:42:08	85	381	-85.5	4.161	4.141	31	27	0.02	4	1	0	0.3
2022-10-01 04:42:28	85	381	-85.2	4.166	4.144	31	27	0.022	4	0	0	0.2
2022-10-01 04:42:48	85	382	-85.4	4.17	4.148	31	27	0.022	4	0	-1	0
2022-10-01 04:43:08	86	382	-85.4	4.174	4.153	31	27	0.021	4	1	0	0.2
2022-10-01 04:43:28	86	382	-85.2	4.177	4.157	31	27	0.02	4	0	0	0.3
2022-10-01 04:43:48	86	383	-85.5	4.182	4.16	31	27	0.022	4	0	0	0.1
2022-10-01 04:44:08	86	383	-85.4	4.185	4.164	30	27	0.021	3	0	-1	0
2022-10-01 04:44:28	87	383	-85.4	4.188	4.168	30	26	0.02	4	1	0	30
2022-10-01 04:44:48	87	382	-55.4	4.174	4.154	30	26	0.02	4	0	0	0.3
2022-10-01 04:45:08	87	382	-55.7	4.174	4.153	30	26	0.021	4	0	0	0.1
2022-10-01 04:45:28	87	382	-55.6	4.175	4.155	30	26	0.02	4	0	-1	0.2
2022-10-01 04:45:48	88	382	-55.8	4.176	4.156	30	26	0.02	4	1	0	0
2022-10-01 04:46:08	88	382	-55.8	4.178	4.158	30	26	0.02	4	0	0	0
2022-10-01 04:46:28	88	382	-55.8	4.18	4.16	30	26	0.02	4	0	0	0
2022-10-01 04:46:48	88	383	-55.8	4.182	4.162	30	26	0.02	4	0	0	0.1
2022-10-01 04:47:08	88	383	-55.7	4.184	4.164	30	26	0.02	4	0	-1	0.1
2022-10-01 04:47:28	89	383	-55.8	4.186	4.166	30	26	0.02	4	1	0	0.1
2022-10-01 04:47:48	89	383	-55.7	4.188	4.168	30	26	0.02	4	0	0	0
2022-10-01 04:48:08	89	383	-55.7	4.191	4.17	30	26	0.021	4	0	0	1.3
2022-10-01 04:48:28	89	384	-57	4.193	4.173	29	26	0.02	3	0	-1	0.2
2022-10-01 04:48:48	90	384	-56.8	4.197	4.177	29	26	0.02	3	1	0	0
2022-10-01 04:49:08	90	384	-56.8	4.198	4.178	29	26	0.02	3	0	0	0
2022-10-01 04:49:28	90	384	-56.8	4.201	4.181	29	25	0.02	4	0	0	0
2022-10-01 04:49:48	90	385	-56.8	4.203	4.184	29	25	0.019	4	0	0	0
2022-10-01 04:50:08	90	385	-56.8	4.205	4.186	29	25	0.019	4	0	-1	0
2022-10-01 04:50:28	91	385	-56.8	4.209	4.188	29	25	0.021	4	1	0	31.2
2022-10-01 04:50:48	91	383	-25.6	4.192	4.172	29	25	0.02	4	0	0	0
2022-10-01 04:51:08	91	383	-25.6	4.19	4.171	29	25	0.019	4	0	0	0.1
2022-10-01 04:51:28	91	383	-25.7	4.19	4.17	29	25	0.02	4	0	0	0.1
2022-10-01 04:51:48	91	383	-25.6	4.188	4.17	29	25	0.018	4	0	0	0
2022-10-01 04:52:08	91	383	-25.6	4.19	4.169	29	25	0.021	4	0	0	0
2022-10-01 04:52:28	91	383	-25.6	4.189	4.17	29	25	0.019	4	0	-1	0.1
2022-10-01 04:52:48	92	383	-25.7	4.19	4.171	29	25	0.019	4	1	0	0.1
2022-10-01 04:53:08	92	383	-25.6	4.189	4.171	29	25	0.018	4	0	0	0.1
2022-10-01 04:53:28	92	383	-25.7	4.191	4.171	29	25	0.02	4	0	0	0
2022-10-01 04:53:48	92	383	-25.7	4.192	4.171	29	25	0.021	4	0	0	0
2022-10-01 04:54:08	92	383	-25.7	4.193	4.173	29	25	0.02	4	0	0	0.1
2022-10-01 04:54:28	92	384	-25.6	4.193	4.174	29	25	0.019	4	0	0	0.1
2022-10-01 04:54:48	92	384	-25.7	4.194	4.174	29	25	0.02	4	0	0	0
2022-10-01 04:55:08	92	384	-25.7	4.196	4.175	29	25	0.021	4	0	-1	0.1
2022-10-01 04:55:28	93	384	-25.6	4.196	4.176	29	25	0.02	4	1	0	0
2022-10-01 04:55:48	93	384	-25.6	4.196	4.177	29	25	0.019	4	0	0	0.1
2022-10-01 04:56:08	93	384	-25.7	4.198	4.178	29	25	0.02	4	0	0	0.1
2022-10-01 04:56:28	93	384	-25.6	4.201	4.18	29	25	0.021	4	0	0	0.1
2022-10-01 04:56:48	93	384	-25.7	4.201	4.18	29	25	0.021	4	0	0	0.1
2022-10-01 04:57:08	93	384	-25.6	4.202	4.181	29	25	0.021	4	0	0	0.1
2022-10-01 04:57:28	93	384	-25.7	4.202	4.183	29	25	0.019	4	0	0	0
2022-10-01 04:57:48	93	384	-25.7	4.202	4.184	29	25	0.018	4	0	-1	0
2022-10-01 04:58:08	94	384	-25.7	4.204	4.184	29	25	0.02	4	1	0	0
2022-10-01 04:58:28	94	385	-25.7	4.206	4.186	29	25	0.02	4	0	0	0
2022-10-01 04:58:48	94	385	-25.7	4.206	4.185	29	25	0.021	4	0	0	0.1
2022-10-01 04:59:08	94	385	-25.6	4.206	4.186	29	25	0.02	4	0	0	0.1
2022-10-01 04:59:28	94	385	-25.7	4.206	4.187	29	25	0.019	4	0	0	0.1
2022-10-01 04:59:48	94	385	-25.6	4.208	4.189	29	25	0.019	4	0	0	0.1
2022-10-01 05:00:08	94	385	-25.7	4.209	4.189	29	25	0.02	4	0	0	0
2022-10-01 05:00:28	94	385	-25.7	4.209	4.189	29	25	0.02	4	0	-1	0
2022-10-01 05:00:48	95	385	-25.7	4.211	4.192	29	25	0.019	4	1	0	0
2022-10-01 05:01:08	95	385	-25.7	4.212	4.193	29	25	0.019	4	0	0	0
2022-10-01 05:01:28	95	385	-25.7	4.213	4.193	29	25	0.02	4	0	0	0
2022-10-01 05:01:48	95	386	-25.7	4.215	4.194	29	25	0.021	4	0	0	0
2022-10-01 05:02:08	95	386	-25.7	4.216	4.195	29	25	0.021	4	0	0	0
2022-10-01 05:02:28	95	386	-25.7	4.215	4.197	29	25	0.018	4	0	0	0.1
2022-10-01 05:02:48	95	386	-25.6	4.218	4.198	29	25	0.02	4	0	0	0
2022-10-01 05:03:08	95	386	-25.6	4.217	4.198	29	25	0.019	4	0	-1	0.1
2022-10-01 05:03:28	96	386	-25.7	4.219	4.2	29	25	0.019	4	1	0	0
2022-10-01 05:03:48	96	386	-25.7	4.219	4.202	29	25	0.017	4	0	0	0.1
2022-10-01 05:04:08	96	386	-25.6	4.221	4.203	29	25	0.018	4	0	0	0.1
2022-10-01 05:04:28	96	386	-25.7	4.221	4.203	29	25	0.018	4	0	0	0.1
2022-10-01 05:04:48	96	386	-25.6	4.223	4.203	29	25	0.02	4	0	0	0.1
2022-10-01 05:05:08	96	386	-25.7	4.223	4.204	29	26	0.019	3	0	0	0
2022-10-01 05:05:28	96	387	-25.7	4.225	4.206	29	26	0.019	3	0	0	0
2022-10-01 05:05:48	96	387	-25.7	4.226	4.206	29	26	0.02	3	0	0	0
2022-10-01 05:06:08	96	387	-25.7	4.226	4.208	29	26	0.018	3	0	-1	0.1
2022-10-01 05:06:28	97	387	-25.6	4.227	4.207	29	26	0.02	3	1	0	0.1
2022-10-01 05:06:48	97	387	-25.7	4.228	4.209	29	26	0.019	3	0	0	0.1
2022-10-01 05:07:08	97	387	-25.6	4.229	4.209	29	26	0.02	3	0	0	0.1
2022-10-01 05:07:28	97	387	-25.7	4.23	4.21	29	26	0.02	3	0	0	0.1
2022-10-01 05:07:48	97	387	-25.6	4.232	4.211	29	26	0.021	3	0	0	0.1
2022-10-01 05:08:08	97	387	-25.7	4.232	4.212	29	26	0.02	3	0	17	8.5
2022-10-01 07:58:08	80	367	-17.2	4.009	3.988	31	28	0.021	3	-17	0	0.2
2022-10-01 07:58:28	80	368	-17.4	4.019	4	31	28	0.019	3	0	0	0.1
2022-10-01 07:58:48	80	368	-17.3	4.02	4.001	31	28	0.019	3	0	0	0
2022-10-01 07:59:08	80	368	-17.3	4.022	4.001	31	28	0.021	3	0	0	0
2022-10-01 07:59:28	80	368	-17.3	4.024	4.003	31	28	0.021	3	0	0	0
2022-10-01 07:59:48	80	368	-17.3	4.025	4.005	31	28	0.02	3	0	-1	69.5
2022-10-01 08:00:08	81	371	-86.8	4.055	4.036	31	28	0.019	3	1	0	0.1
2022-10-01 08:00:28	81	372	-86.9	4.067	4.047	31	28	0.02	3	0	0	0
2022-10-01 08:00:48	81	373	-86.9	4.073	4.053	32	28	0.02	4	0	-1	0.2
2022-10-01 08:01:08	82	373	-86.7	4.078	4.058	32	28	0.02	4	1	0	0.6
2022-10-01 08:01:28	82	373	-87.3	4.08	4.059	32	28	0.021	4	0	-1	0.3
2022-10-01 08:01:48	83	374	-87	4.086	4.065	32	28	0.021	4	1	-1	0.2
2022-10-01 08:02:08	84	374	-87.2	4.09	4.068	32	28	0.022	4	1	-1	0
2022-10-01 08:02:28	85	375	-87.2	4.093	4.074	32	28	0.019	4	1	0	0.2
2022-10-01 08:02:48	85	375	-87	4.097	4.077	32	28	0.02	4	0	0	0.2
2022-10-01 08:03:08	85	375	-87.2	4.101	4.08	32	28	0.021	4	0	0	0.2
2022-10-01 08:03:28	85	376	-87	4.105	4.085	32	28	0.02	4	0	-1	0.3
2022-10-01 08:03:48	86	376	-87.3	4.11	4.089	32	28	0.021	4	1	0	0.1
2022-10-01 08:04:08	86	376	-87.2	4.112	4.092	32	28	0.02	4	0	0	0.2
2022-10-01 08:04:28	86	377	-87.4	4.118	4.095	32	28	0.023	4	0	-1	1.8
2022-10-01 08:04:48	87	377	-85.6	4.12	4.1	32	28	0.02	4	1	0	1.6
2022-10-01 08:05:08	87	377	-84	4.123	4.103	32	28	0.02	4	0	0	0.3
2022-10-01 08:05:28	87	378	-83.7	4.127	4.105	32	28	0.022	4	0	0	0.1
2022-10-01 08:05:48	87	378	-83.6	4.13	4.108	32	29	0.022	3	0	-1	0.4
2022-10-01 08:06:08	88	378	-84	4.134	4.113	32	29	0.021	3	1	0	0
2022-10-01 08:06:28	88	379	-84	4.138	4.117	32	29	0.021	3	0	0	0.2
2022-10-01 08:06:48	88	379	-83.8	4.142	4.12	32	29	0.022	3	0	-1	0.3
2022-10-01 08:07:08	89	379	-84.1	4.145	4.124	32	29	0.021	3	1	0	0.1
2022-10-01 08:07:28	89	380	-84	4.149	4.128	32	29	0.021	3	0	0	0.7
2022-10-01 08:07:48	89	380	-84.7	4.153	4.133	32	29	0.02	3	0	0	0.3
2022-10-01 08:08:08	89	381	-85	4.158	4.137	32	28	0.021	4	0	-1	0.1
2022-10-01 08:08:28	90	381	-84.9	4.162	4.142	32	28	0.02	4	1	0	0
2022-10-01 08:08:48	90	381	-84.9	4.165	4.145	32	28	0.02	4	0	0	0.1
2022-10-01 08:09:08	90	382	-85	4.169	4.148	32	28	0.021	4	0	-1	0
2022-10-01 08:09:28	91	382	-85	4.173	4.153	32	28	0.02	4	1	20	69.9
2022-10-01 12:15:38	71	357	-15.1	3.904	3.883	34	30	0.021	4	-20	0	1.3
2022-10-01 12:15:58	71	357	-13.8	3.905	3.884	34	30	0.021	4	0	0	0.2
2022-10-01 12:16:18	71	357	-13.6	3.905	3.886	34	30	0.019	4	0	0	0.4
2022-10-01 12:16:38	71	357	-13.2	3.908	3.888	34	30	0.02	4	0	0	1
2022-10-01 12:16:58	71	357	-14.2	3.909	3.889	34	30	0.02	4	0	0	122.4
2022-10-01 12:17:18	71	361	-136.6	3.927	3.907	34	30	0.02	4	0	-1	10.1
2022-10-01 12:17:38	72	364	-126.5	3.973	3.953	34	30	0.02	4	1	0	0.1
2022-10-01 12:17:58	72	365	-126.6	3.985	3.965	35	30	0.02	5	0	-1	0.1
2022-10-01 12:18:18	73	365	-126.7	3.993	3.973	35	30	0.02	5	1	0	3.5
2022-10-01 12:18:38	73	366	-130.2	4	3.981	35	30	0.019	5	0	0	0.7
2022-10-01 12:18:58	73	367	-129.5	4.006	3.987	35	30	0.019	5	0	-1	1.1
2022-10-01 12:19:18	74	367	-128.4	4.012	3.992	35	30	0.02	5	1	0	10.8
2022-10-01 12:19:38	74	367	-117.6	4.012	3.992	35	30	0.02	5	0	-1	0.9
2022-10-01 12:19:58	75	368	-118.5	4.016	3.998	35	30	0.018	5	1	0	1
2022-10-01 12:20:18	75	368	-117.5	4.021	4.002	35	30	0.019	5	0	-1	0.1
2022-10-01 12:20:38	76	369	-117.4	4.027	4.008	35	30	0.019	5	1	0	1.3
2022-10-01 12:20:58	76	369	-118.7	4.032	4.012	35	30	0.02	5	0	0	0.6
2022-10-01 12:21:18	76	370	-118.1	4.037	4.017	35	30	0.02	5	0	-1	0.2
2022-10-01 12:21:38	77	370	-117.9	4.04	4.023	35	30	0.017	5	1	0	0.2
2022-10-01 12:21:58	77	370	-118.1	4.046	4.028	35	30	0.018	5	0	-1	0.5
2022-10-01 12:22:18	78	371	-117.6	4.052	4.033	35	30	0.019	5	1	0	0.1
2022-10-01 12:22:38	78	371	-117.5	4.056	4.038	35	30	0.018	5	0	0	1.3
2022-10-01 12:22:58	78	372	-118.8	4.062	4.043	35	30	0.019	5	0	-1	1.3
2022-10-01 12:23:18	79	372	-117.5	4.068	4.048	35	30	0.02	5	1	0	0.6
2022-10-01 12:23:38	79	373	-118.1	4.072	4.053	35	30	0.019	5	0	-1	1.5
2022-10-01 12:23:58	80	373	-119.6	4.078	4.059	35	30	0.019	5	1	0	35.6
2022-10-01 12:24:18	80	372	-84	4.065	4.045	35	30	0.02	5	0	0	0.7
2022-10-01 12:24:38	80	372	-84.7	4.066	4.047	35	30	0.019	5	0	-1	0.7
2022-10-01 12:24:58	81	372	-84	4.069	4.05	34	30	0.019	4	1	0	1.2
2022-10-01 12:25:18	81	373	-85.2	4.072	4.053	34	29	0.019	5	0	0	0.8
2022-10-01 12:25:38	81	373	-84.4	4.076	4.057	34	29	0.019	5	0	0	0.8
2022-10-01 12:25:58	81	373	-85.2	4.079	4.06	34	29	0.019	5	0	-1	0.2
2022-10-01 12:26:18	82	374	-85	4.083	4.063	34	29	0.02	5	1	0	0.5
2022-10-01 12:26:38	82	374	-84.5	4.087	4.068	34	29	0.019	5	0	0	0.1
2022-10-01 12:26:58	82	374	-84.6	4.091	4.071	34	29	0.02	5	0	-1	0.2
2022-10-01 12:27:18	83	375	-84.4	4.094	4.075	34	29	0.019	5	1	0	0
2022-10-01 12:27:38	83	375	-84.4	4.098	4.078	34	29	0.02	5	0	0	0.7
2022-10-01 12:27:58	83	375	-85.1	4.102	4.083	34	29	0.019	5	0	-1	0.5
2022-10-01 12:28:18	84	376	-84.6	4.105	4.086	34	29	0.019	5	1	0	0.5
2022-10-01 12:28:38	84	376	-84.1	4.11	4.089	33	29	0.021	4	0	0	0.6
2022-10-01 12:28:58	84	376	-84.7	4.113	4.094	33	28	0.019	5	0	0	0.2
2022-10-01 12:29:18	84	377	-84.5	4.117	4.098	33	28	0.019	5	0	-1	0.4
2022-10-01 12:29:38	85	377	-84.9	4.122	4.101	33	28	0.021	5	1	0	0
2022-10-01 12:29:58	85	377	-84.9	4.125	4.105	33	28	0.02	5	0	0	0.2
2022-10-01 12:30:18	85	378	-85.1	4.129	4.11	33	28	0.019	5	0	-1	0.7
2022-10-01 12:30:38	86	378	-84.4	4.133	4.112	33	28	0.021	5	1	0	0.8
2022-10-01 12:30:58	86	379	-85.2	4.137	4.117	33	28	0.02	5	0	0	0.8
2022-10-01 12:31:18	86	379	-84.4	4.14	4.12	33	28	0.02	5	0	-1	0.3
2022-10-01 12:31:38	87	379	-84.1	4.144	4.126	33	28	0.018	5	1	0	0.4
2022-10-01 12:31:58	87	380	-84.5	4.148	4.128	33	28	0.02	5	0	0	0.9
2022-10-01 12:32:18	87	380	-85.4	4.152	4.133	33	28	0.019	5	0	0	0
2022-10-01 12:32:38	87	380	-85.4	4.157	4.136	33	28	0.021	5	0	-1	0
2022-10-01 12:32:58	88	381	-85.4	4.16	4.14	32	28	0.02	4	1	0	0.3
2022-10-01 12:33:18	88	381	-85.1	4.165	4.143	32	27	0.022	5	0	0	0.7
2022-10-01 12:33:38	88	381	-84.4	4.168	4.149	32	27	0.019	5	0	-1	0.2
2022-10-01 12:33:58	89	382	-84.6	4.171	4.152	32	27	0.019	5	1	0	0.1
2022-10-01 12:34:18	89	382	-84.5	4.175	4.156	32	27	0.019	5	0	0	0.6
2022-10-01 12:34:38	89	382	-85.1	4.18	4.161	32	27	0.019	5	0	-1	0.4
2022-10-01 12:34:58	90	383	-84.7	4.183	4.164	32	27	0.019	5	1	0	0.8
2022-10-01 12:35:18	90	383	-85.5	4.187	4.167	32	27	0.02	5	0	0	30.1
2022-10-01 12:35:38	90	382	-55.4	4.176	4.157	32	27	0.019	5	0	0	0.1
2022-10-01 12:35:58	90	382	-55.3	4.176	4.156	32	27	0.02	5	0	-1	0.4
2022-10-01 12:36:18	91	382	-55.7	4.176	4.157	32	27	0.019	5	1	0	0.4
2022-10-01 12:36:38	91	382	-55.3	4.178	4.157	32	27	0.021	5	0	0	0.6
2022-10-01 12:36:58	91	382	-55.9	4.179	4.16	32	27	0.019	5	0	0	0.4
2022-10-01 12:37:18	91	383	-56.3	4.181	4.161	32	27	0.02	5	0	0	0.4
2022-10-01 12:37:38	91	383	-55.9	4.184	4.164	31	26	0.02	5	0	-1	0.2
2022-10-01 12:37:58	92	383	-56.1	4.186	4.166	31	26	0.02	5	1	0	0.3
2022-10-01 12:38:18	92	383	-56.4	4.188	4.168	31	26	0.02	5	0	0	0.3
2022-10-01 12:38:38	92	383	-56.1	4.191	4.171	31	26	0.02	5	0	0	0.4
2022-10-01 12:38:58	92	384	-55.7	4.193	4.173	31	26	0.02	5	0	-1	1
2022-10-01 12:39:18	93	384	-56.7	4.195	4.176	31	26	0.019	5	1	0	0
2022-10-01 12:39:38	93	384	-56.7	4.197	4.178	31	26	0.019	5	0	0	0.9
2022-10-01 12:39:58	93	384	-55.8	4.199	4.18	31	26	0.019	5	0	0	0.5
2022-10-01 12:40:18	93	384	-56.3	4.203	4.183	31	26	0.02	5	0	0	0.3
2022-10-01 12:40:38	93	385	-56.6	4.204	4.186	31	26	0.018	5	0	-1	1.3
2022-10-01 12:40:58	94	385	-55.3	4.208	4.188	31	26	0.02	5	1	0	31.2
2022-10-01 12:41:18	94	383	-24.1	4.193	4.173	31	26	0.02	5	0	0	0.5
2022-10-01 12:41:38	94	383	-24.6	4.19	4.17	31	26	0.02	5	0	0	0.1
2022-10-01 12:41:58	94	383	-24.7	4.19	4.17	30	25	0.02	5	0	0	0.4
2022-10-01 12:42:18	94	383	-24.3	4.189	4.169	30	25	0.02	5	0	0	0.8
2022-10-01 12:42:38	94	383	-25.1	4.188	4.17	30	25	0.018	5	0	0	0.1
2022-10-01 12:42:58	94	383	-25.2	4.189	4.17	30	25	0.019	5	0	0	0.4
2022-10-01 12:43:18	94	383	-24.8	4.189	4.17	30	25	0.019	5	0	-1	0.5
2022-10-01 12:43:38	95	383	-25.3	4.19	4.171	30	25	0.019	5	1	0	1
2022-10-01 12:43:58	95	383	-24.3	4.191	4.172	30	25	0.019	5	0	0	0.7
2022-10-01 12:44:18	95	383	-25	4.191	4.172	30	25	0.019	5	0	0	0.1
2022-10-01 12:44:38	95	384	-25.1	4.193	4.174	30	25	0.019	5	0	0	0.1
2022-10-01 12:44:58	95	384	-25.2	4.195	4.174	30	25	0.021	5	0	0	1
2022-10-01 12:45:18	95	384	-24.2	4.195	4.175	30	25	0.02	5	0	0	0.6
2022-10-01 12:45:38	95	384	-24.8	4.196	4.175	30	25	0.021	5	0	0	0.4
2022-10-01 12:45:58	95	384	-24.4	4.196	4.177	30	25	0.019	5	0	-1	2.1
2022-10-01 12:46:18	96	384	-26.5	4.198	4.178	30	25	0.02	5	1	0	0.8
2022-10-01 12:46:38	96	384	-25.7	4.198	4.18	29	24	0.018	5	0	0	0.9
2022-10-01 12:46:58	96	384	-26.6	4.199	4.181	29	24	0.018	5	0	0	0.2
2022-10-01 12:47:18	96	384	-26.4	4.202	4.181	29	24	0.021	5	0	0	0.9
2022-10-01 12:47:38	96	384	-25.5	4.202	4.183	29	24	0.019	5	0	0	0
2022-10-01 12:47:58	96	384	-25.5	4.203	4.183	29	24	0.02	5	0	0	0.6
2022-10-01 12:48:18	96	384	-26.1	4.204	4.185	29	24	0.019	5	0	0	0.8
2022-10-01 12:48:38	96	385	-25.3	4.205	4.186	29	24	0.019	5	0	0	1.1
2022-10-01 12:48:58	96	385	-26.4	4.205	4.188	29	24	0.017	5	0	-1	0.7
2022-10-01 12:49:18	97	385	-25.7	4.207	4.189	29	24	0.018	5	1	0	0.8
2022-10-01 12:49:38	97	385	-26.5	4.208	4.189	29	24	0.019	5	0	0	1
2022-10-01 12:49:58	97	385	-25.5	4.208	4.191	29	24	0.017	5	0	0	0.6
2022-10-01 12:50:18	97	385	-26.1	4.21	4.192	29	24	0.018	5	0	0	0.1
2022-10-01 12:50:38	97	385	-26.2	4.211	4.192	29	24	0.019	5	0	0	0.4
2022-10-01 12:50:58	97	385	-26.6	4.212	4.194	29	24	0.018	5	0	0	0
2022-10-01 12:51:18	97	385	-26.6	4.213	4.195	29	24	0.018	5	0	0	1.1
2022-10-01 12:51:38	97	386	-25.5	4.216	4.196	29	24	0.02	5	0	0	0.6
2022-10-01 12:51:58	97	386	-26.1	4.215	4.196	29	24	0.019	5	0	-1	0.4
2022-10-01 12:52:18	98	386	-25.7	4.217	4.198	29	24	0.019	5	1	0	0.9
2022-10-01 12:52:38	98	386	-26.6	4.218	4.199	29	24	0.019	5	0	0	1.1
2022-10-01 12:52:58	98	386	-25.5	4.219	4.199	29	24	0.02	5	0	0	0.9
2022-10-01 12:53:18	98	386	-26.4	4.22	4.2	29	24	0.02	5	0	0	0.3
2022-10-01 12:53:38	98	386	-26.1	4.219	4.202	29	24	0.017	5	0	38	10.1
2022-10-01 19:41:58	60	347	-16	3.793	3.774	34	30	0.019	4	-38	0	1.4
2022-10-01 19:42:18	60	347	-14.6	3.796	3.777	34	30	0.019	4	0	0	0.9
2022-10-01 19:42:38	60	347	-13.7	3.796	3.776	34	30	0.02	4	0	0	0
2022-10-01 19:42:58	60	347	-13.7	3.797	3.779	34	30	0.018	4	0	0	0.4
2022-10-01 19:43:18	60	347	-13.3	3.798	3.781	34	30	0.017	4	0	0	0.4
2022-10-01 19:43:38	60	347	-13.7	3.8	3.78	34	30	0.02	4	0	0	120.4
2022-10-01 19:43:58	60	353	-134.1	3.857	3.836	34	30	0.021	4	0	-1	0.8
2022-10-01 19:44:18	61	355	-134.9	3.877	3.853	34	30	0.024	4	1	0	0.4
2022-10-01 19:44:38	61	356	-135.3	3.888	3.864	34	30	0.024	4	0	-1	0.3
2022-10-01 19:44:58	62	357	-135.6	3.899	3.875	34	30	0.024	4	1	0	0
2022-10-01 19:45:18	62	358	-135.6	3.908	3.883	34	30	0.025	4	0	-1	0
2022-10-01 19:45:38	63	358	-135.6	3.915	3.89	34	30	0.025	4	1	0	0.2
2022-10-01 19:45:58	63	359	-135.8	3.923	3.898	34	30	0.025	4	0	-1	0.5
2022-10-01 19:46:18	64	360	-136.3	3.93	3.906	34	30	0.024	4	1	0	0
2022-10-01 19:46:38	64	360	-136.3	3.937	3.913	35	31	0.024	4	0	-1	0.7
2022-10-01 19:46:58	65	361	-135.6	3.942	3.92	35	30	0.022	5	1	0	0.3
2022-10-01 19:47:18	65	361	-135.9	3.948	3.927	35	31	0.021	4	0	0	8.5
2022-10-01 19:47:38	65	362	-127.4	3.949	3.928	35	31	0.021	4	0	-1	0
2022-10-01 19:47:58	66	362	-127.4	3.956	3.933	35	30	0.023	5	1	0	0.7
2022-10-01 19:48:18	66	363	-128.1	3.961	3.94	35	30	0.021	5	0	-1	0.3
2022-10-01 19:48:38	67	363	-128.4	3.967	3.946	35	30	0.021	5	1	0	0.1
2022-10-01 19:48:58	67	364	-128.5	3.972	3.951	35	30	0.021	5	0	-1	0.1
2022-10-01 19:49:18	68	364	-128.4	3.978	3.957	35	30	0.021	5	1	0	0.3
2022-10-01 19:49:38	68	364	-128.1	3.984	3.962	35	30	0.022	5	0	-1	0.3
2022-10-01 19:49:58	69	365	-128.4	3.989	3.968	35	30	0.021	5	1	0	0.3
2022-10-01 19:50:18	69	366	-128.1	3.993	3.974	35	30	0.019	5	0	-1	0
2022-10-01 19:50:38	70	366	-128.1	3.998	3.978	34	30	0.02	4	1	0	0.2
2022-10-01 19:50:58	70	366	-128.3	4.004	3.984	34	30	0.02	4	0	-1	0.1
2022-10-01 19:51:18	71	367	-128.4	4.009	3.989	34	30	0.02	4	1	0	0
2022-10-01 19:51:38	71	368	-128.4	4.015	3.995	34	30	0.02	4	0	0	131.7
2022-10-01 19:51:58	71	363	3.3	3.967	3.948	34	30	0.019	4	0	-1	131.4
2022-10-01 19:52:18	72	368	-128.1	4.014	3.995	34	30	0.019	4	1	0	0
2022-10-01 19:52:38	72	368	-128.1	4.024	4.004	34	30	0.02	4	0	-1	0.3
2022-10-01 19:52:58	73	369	-128.4	4.032	4.011	34	30	0.021	4	1	0	0.1
2022-10-01 19:53:18	73	370	-128.3	4.037	4.017	34	30	0.02	4	0	-1	0.1
2022-10-01 19:53:38	74	370	-128.4	4.044	4.024	34	30	0.02	4	1	0	0
2022-10-01 19:53:58	74	371	-128.4	4.049	4.029	34	30	0.02	4	0	-1	0.3
2022-10-01 19:54:18	75	371	-128.1	4.054	4.034	34	30	0.02	4	1	0	0.2
2022-10-01 19:54:38	75	372	-128.3	4.06	4.04	34	30	0.02	4	0	-1	0.1
2022-10-01 19:54:58	76	372	-128.4	4.066	4.045	34	30	0.021	4	1	0	0.4
2022-10-01 19:55:18	76	373	-128	4.071	4.05	34	29	0.021	5	0	0	0.9
2022-10-01 19:55:38	76	373	-128.9	4.077	4.056	34	29	0.021	5	0	-1	43.9
2022-10-01 19:55:58	77	371	-85	4.051	4.032	34	29	0.019	5	1	0	0
2022-10-01 19:56:18	77	371	-85	4.06	4.04	34	29	0.02	5	0	0	0.1
2022-10-01 19:56:38	77	372	-84.9	4.062	4.042	34	29	0.02	5	0	-1	0.5
2022-10-01 19:56:58	78	372	-85.4	4.064	4.045	33	29	0.019	4	1	0	0.3
2022-10-01 19:57:18	78	372	-85.1	4.068	4.048	33	29	0.02	4	0	0	0.1
2022-10-01 19:57:38	78	372	-85	4.071	4.051	33	29	0.02	4	0	-1	0.5
2022-10-01 19:57:58	79	373	-85.5	4.075	4.055	33	29	0.02	4	1	0	0.4
2022-10-01 19:58:18	79	373	-85.1	4.078	4.058	33	29	0.02	4	0	0	0.4
2022-10-01 19:58:38	79	374	-85.5	4.082	4.061	33	29	0.021	4	0	-1	0.1
2022-10-01 19:58:58	80	374	-85.6	4.085	4.066	33	29	0.019	4	1	0	0.5
2022-10-01 19:59:18	80	374	-85.1	4.09	4.07	33	28	0.02	5	0	0	0.1
2022-10-01 19:59:38	80	375	-85.2	4.094	4.073	33	28	0.021	5	0	-1	0.4
2022-10-01 19:59:58	81	375	-85.6	4.097	4.078	33	28	0.019	5	1	0	0.1
2022-10-01 20:00:18	81	375	-85.5	4.101	4.08	33	28	0.021	5	0	0	0.1
2022-10-01 20:00:38	81	376	-85.4	4.105	4.084	33	28	0.021	5	0	-1	0.1
2022-10-01 20:00:58	82	376	-85.5	4.108	4.087	33	28	0.021	5	1	0	0
2022-10-01 20:01:18	82	376	-85.5	4.112	4.091	32	28	0.021	4	0	0	0.3
2022-10-01 20:01:38	82	377	-85.8	4.115	4.096	32	28	0.019	4	0	-1	0.2
2022-10-01 20:01:58	83	377	-85.6	4.119	4.099	32	28	0.02	4	1	0	0.2
2022-10-01 20:02:18	83	377	-85.8	4.124	4.104	32	28	0.02	4	0	0	0.3
2022-10-01 20:02:38	83	378	-85.5	4.128	4.108	32	28	0.02	4	0	-1	0.3
2022-10-01 20:02:58	84	378	-85.8	4.131	4.111	32	28	0.02	4	1	0	0.1
2022-10-01 20:03:18	84	378	-85.9	4.137	4.115	32	28	0.022	4	0	0	0.2
2022-10-01 20:03:38	84	379	-86.1	4.14	4.119	32	28	0.021	4	0	-1	0.1
2022-10-01 20:03:58	85	379	-86	4.143	4.123	32	28	0.02	4	1	0	0.1
2022-10-01 20:04:18	85	380	-86.1	4.147	4.126	32	27	0.021	5	0	0	0.1
2022-10-01 20:04:38	85	380	-86	4.151	4.13	32	27	0.021	5	0	-1	0.4
2022-10-01 20:04:58	86	380	-85.6	4.155	4.133	32	27	0.022	5	1	0	0.4
2022-10-01 20:05:18	86	381	-86	4.159	4.138	32	27	0.021	5	0	0	0
2022-10-01 20:05:38	86	381	-86	4.163	4.141	32	27	0.022	5	0	-1	0.1
2022-10-01 20:05:58	87	381	-85.9	4.166	4.146	32	27	0.02	5	1	0	0.4
2022-10-01 20:06:18	87	382	-86.3	4.17	4.15	32	27	0.02	5	0	0	0.3
2022-10-01 20:06:38	87	382	-86	4.175	4.154	32	27	0.021	5	0	-1	0.1
2022-10-01 20:06:58	88	382	-85.9	4.178	4.158	31	27	0.02	4	1	0	0.2
2022-10-01 20:07:18	88	383	-86.1	4.181	4.162	31	27	0.019	4	0	0	0
2022-10-01 20:07:38	88	383	-86.1	4.185	4.165	31	27	0.02	4	0	-1	18.9
2022-10-01 20:07:58	89	383	-67.2	4.189	4.169	31	27	0.02	4	1	0	10.8
2022-10-01 20:08:18	89	382	-56.4	4.174	4.154	31	27	0.02	4	0	0	0
2022-10-01 20:08:38	89	382	-56.4	4.174	4.156	31	27	0.018	4	0	0	0.3
2022-10-01 20:08:58	89	382	-56.1	4.176	4.157	31	27	0.019	4	0	0	0
2022-10-01 20:09:18	89	382	-56.1	4.177	4.157	31	27	0.02	4	0	-1	0.2
2022-10-01 20:09:38	90	382	-56.3	4.179	4.159	31	26	0.02	5	1	0	0.1
2022-10-01 20:09:58	90	383	-56.2	4.181	4.161	31	26	0.02	5	0	0	0.1
2022-10-01 20:10:18	90	383	-56.1	4.184	4.164	31	26	0.02	5	0	36	40.4
2022-10-02 02:39:48	54	343	-15.7	3.744	3.731	32	28	0.013	4	-36	0	1.7
2022-10-02 02:40:08	54	342	-14	3.745	3.731	33	28	0.014	5	0	0	0.7
2022-10-02 02:40:28	54	343	-13.3	3.746	3.733	32	28	0.013	4	0	0	0.1
2022-10-02 02:40:48	54	343	-13.4	3.746	3.732	33	28	0.014	5	0	0	0.3
2022-10-02 02:41:08	54	343	-13.7	3.748	3.733	32	28	0.015	4	0	-1	0
2022-10-02 02:41:28	55	343	-13.7	3.748	3.734	32	28	0.014	4	1	0	122.5
2022-10-02 02:41:48	55	348	-136.2	3.805	3.788	32	28	0.017	4	0	0	0.3
2022-10-02 02:42:08	55	350	-135.9	3.821	3.802	33	29	0.019	4	0	-1	0.3
2022-10-02 02:42:28	56	351	-136.2	3.83	3.811	33	29	0.019	4	1	0	0.1
2022-10-02 02:42:48	56	351	-136.1	3.84	3.818	33	29	0.022	4	0	-1	1
2022-10-02 02:43:08	57	352	-137.1	3.847	3.826	33	29	0.021	4	1	0	0
2022-10-02 02:43:28	57	353	-137.1	3.855	3.832	33	29	0.023	4	0	-1	0
2022-10-02 02:43:48	58	353	-137.1	3.861	3.84	33	29	0.021	4	1	0	0
2022-10-02 02:44:08	58	354	-137.1	3.869	3.845	33	29	0.024	4	0	-1	0.1
2022-10-02 02:44:28	59	355	-137.2	3.875	3.852	33	29	0.023	4	1	0	0
2022-10-02 02:44:48	59	355	-137.2	3.882	3.859	33	29	0.023	4	0	-1	0
2022-10-02 02:45:08	60	356	-137.2	3.89	3.865	34	29	0.025	5	1	0	0.1
2022-10-02 02:45:28	60	357	-137.1	3.896	3.873	34	29	0.023	5	0	-1	0
2022-10-02 02:45:48	61	357	-137.1	3.901	3.879	34	29	0.022	5	1	0	0
2022-10-02 02:46:08	61	358	-137.1	3.907	3.885	34	29	0.022	5	0	-1	0.3
2022-10-02 02:46:28	62	358	-136.8	3.915	3.892	34	29	0.023	5	1	0	0.2
2022-10-02 02:46:48	62	359	-137	3.921	3.897	34	29	0.024	5	0	-1	0.2
2022-10-02 02:47:08	63	359	-137.2	3.927	3.903	34	29	0.024	5	1	0	0.1
2022-10-02 02:47:28	63	360	-137.3	3.934	3.91	34	29	0.024	5	0	-1	0
2022-10-02 02:47:48	64	360	-137.3	3.94	3.917	34	29	0.023	5	1	0	0
2022-10-02 02:48:08	64	361	-137.3	3.945	3.923	34	29	0.022	5	0	-1	8.7
2022-10-02 02:48:28	65	361	-128.6	3.947	3.926	34	29	0.021	5	1	0	0
2022-10-02 02:48:48	65	362	-128.6	3.951	3.929	34	29	0.022	5	0	-1	0.3
2022-10-02 02:49:08	66	362	-128.9	3.956	3.936	34	29	0.02	5	1	0	0.1
2022-10-02 02:49:28	66	363	-128.8	3.961	3.94	34	29	0.021	5	0	0	0
2022-10-02 02:49:48	66	363	-128.8	3.967	3.946	34	29	0.021	5	0	-1	0.1
2022-10-02 02:50:08	67	364	-128.9	3.973	3.951	34	29	0.022	5	1	0	0.1
2022-10-02 02:50:28	67	364	-128.8	3.977	3.957	34	29	0.02	5	0	-1	0.2
2022-10-02 02:50:48	68	364	-129	3.983	3.962	34	29	0.021	5	1	0	0.3
2022-10-02 02:51:08	68	365	-129.3	3.989	3.967	34	29	0.022	5	0	-1	0
2022-10-02 02:51:28	69	366	-129.3	3.993	3.973	33	29	0.02	4	1	0	0
2022-10-02 02:51:48	69	366	-129.3	3.999	3.979	33	29	0.02	4	0	-1	0
2022-10-02 02:52:08	70	366	-129.3	4.004	3.983	33	29	0.021	4	1	0	0
2022-10-02 02:52:28	70	367	-129.3	4.01	3.99	33	29	0.02	4	0	-1	0.1
2022-10-02 02:52:48	71	368	-129.4	4.015	3.993	33	29	0.022	4	1	0	0.1
2022-10-02 02:53:08	71	368	-129.3	4.02	4	33	29	0.02	4	0	-1	0
2022-10-02 02:53:28	72	368	-129.3	4.025	4.005	33	29	0.02	4	1	0	0
2022-10-02 02:53:48	72	369	-129.3	4.031	4.01	33	29	0.021	4	0	-1	0
2022-10-02 02:54:08	73	369	-129.3	4.035	4.015	33	29	0.02	4	1	0	0
2022-10-02 02:54:28	73	370	-129.3	4.042	4.021	33	29	0.021	4	0	-1	0
2022-10-02 02:54:48	74	370	-129.3	4.047	4.027	33	29	0.02	4	1	0	0.1
2022-10-02 02:55:08	74	371	-129.2	4.052	4.032	33	29	0.02	4	0	-1	0.1
2022-10-02 02:55:28	75	371	-129.3	4.058	4.036	33	29	0.022	4	1	0	0
2022-10-02 02:55:48	75	372	-129.3	4.063	4.043	33	29	0.02	4	0	0	0.1
2022-10-02 02:56:08	75	372	-129.4	4.069	4.048	33	29	0.021	4	0	-1	0
2022-10-02 02:56:28	76	373	-129.4	4.075	4.053	33	29	0.022	4	1	0	43.8
2022-10-02 02:56:48	76	371	-85.6	4.06	4.039	33	29	0.021	4	0	-1	0
2022-10-02 02:57:08	77	371	-85.6	4.058	4.038	33	28	0.02	5	1	0	0
2022-10-02 02:57:28	77	371	-85.6	4.059	4.04	33	28	0.019	5	0	0	0.1
2022-10-02 02:57:48	77	372	-85.5	4.063	4.042	33	28	0.021	5	0	-1	0.1
2022-10-02 02:58:08	78	372	-85.6	4.065	4.046	33	28	0.019	5	1	0	0.1
2022-10-02 02:58:28	78	372	-85.5	4.068	4.049	33	28	0.019	5	0	0	0
2022-10-02 02:58:48	78	373	-85.5	4.071	4.052	32	28	0.019	4	0	-1	0
2022-10-02 02:59:08	79	373	-85.5	4.075	4.056	32	28	0.019	4	1	0	0
2022-10-02 02:59:28	79	373	-85.5	4.079	4.059	32	28	0.02	4	0	0	0
2022-10-02 02:59:48	79	374	-85.5	4.083	4.063	32	28	0.02	4	0	-1	0
2022-10-02 03:00:08	80	374	-85.5	4.086	4.067	32	28	0.019	4	1	0	0
2022-10-02 03:00:28	80	374	-85.5	4.09	4.071	32	28	0.019	4	0	0	0
2022-10-02 03:00:48	80	375	-85.5	4.094	4.073	32	28	0.021	4	0	-1	0.1
2022-10-02 03:01:08	81	375	-85.6	4.097	4.076	32	28	0.021	4	1	0	0
2022-10-02 03:01:28	81	375	-85.6	4.101	4.082	32	28	0.019	4	0	0	0
2022-10-02 03:01:48	81	376	-85.6	4.106	4.085	32	28	0.021	4	0	-1	0
2022-10-02 03:02:08	82	376	-85.6	4.109	4.09	32	28	0.019	4	1	0	0
2022-10-02 03:02:28	82	376	-85.6	4.113	4.093	32	27	0.02	5	0	0	0
2022-10-02 03:02:48	82	377	-85.6	4.117	4.096	32	27	0.021	5	0	0	0
2022-10-02 03:03:08	82	377	-85.6	4.12	4.1	32	27	0.02	5	0	-1	0
2022-10-02 03:03:28	83	377	-85.6	4.125	4.104	32	27	0.021	5	1	0	0
2022-10-02 03:03:48	83	378	-85.6	4.128	4.107	31	27	0.021	4	0	0	0.1
2022-10-02 03:04:08	83	378	-85.5	4.132	4.111	31	27	0.021	4	0	-1	0
2022-10-02 03:04:28	84	378	-85.5	4.136	4.115	31	27	0.021	4	1	0	0.1
2022-10-02 03:04:48	84	379	-85.6	4.139	4.119	31	27	0.02	4	0	0	0
2022-10-02 03:05:08	84	379	-85.6	4.144	4.123	31	27	0.021	4	0	-1	0
2022-10-02 03:05:28	85	380	-85.6	4.146	4.127	31	27	0.019	4	1	0	0
2022-10-02 03:05:48	85	380	-85.6	4.151	4.13	31	27	0.021	4	0	0	0.2
2022-10-02 03:06:08	85	380	-85.8	4.155	4.134	31	27	0.021	4	0	-1	0
2022-10-02 03:06:28	86	381	-85.8	4.159	4.138	31	27	0.021	4	1	0	0.2
2022-10-02 03:06:48	86	381	-85.6	4.163	4.142	31	27	0.021	4	0	0	0.2
2022-10-02 03:07:08	86	381	-85.8	4.166	4.146	31	27	0.02	4	0	-1	0
2022-10-02 03:07:28	87	382	-85.8	4.171	4.15	31	27	0.021	4	1	0	0
2022-10-02 03:07:48	87	382	-85.8	4.174	4.153	31	27	0.021	4	0	0	0.2
2022-10-02 03:08:08	87	382	-85.6	4.178	4.157	31	27	0.021	4	0	-1	0
2022-10-02 03:08:28	88	383	-85.6	4.181	4.161	31	27	0.02	4	1	0	0.1
2022-10-02 03:08:48	88	383	-85.5	4.185	4.166	31	27	0.019	4	0	0	28.2
2022-10-02 03:09:08	88	382	-57.3	4.177	4.157	31	27	0.02	4	0	-1	0.9
2022-10-02 03:09:28	89	382	-56.4	4.175	4.154	31	26	0.021	5	1	0	1.1
2022-10-02 03:09:48	89	382	-55.3	4.175	4.153	30	26	0.022	4	0	0	1.4
2022-10-02 03:10:08	89	382	-53.9	4.174	4.153	30	26	0.021	4	0	0	0.4
2022-10-02 03:10:28	89	382	-54.3	4.175	4.156	30	26	0.019	4	0	0	0.7
2022-10-02 03:10:48	89	382	-55	4.178	4.157	30	26	0.021	4	0	-1	0
2022-10-02 03:11:08	90	382	-55	4.179	4.159	30	26	0.02	4	1	0	0
2022-10-02 03:11:28	90	383	-55	4.181	4.162	30	26	0.019	4	0	0	0
2022-10-02 03:11:48	90	383	-55	4.184	4.163	30	26	0.021	4	0	0	0
2022-10-02 03:12:08	90	383	-55	4.186	4.166	30	26	0.02	4	0	-1	0
2022-10-02 03:12:28	91	383	-55	4.188	4.168	30	26	0.02	4	1	0	0.4
2022-10-02 03:12:48	91	383	-55.4	4.19	4.17	30	26	0.02	4	0	0	0
2022-10-02 03:13:08	91	384	-55.4	4.192	4.173	30	26	0.019	4	0	0	0
2022-10-02 03:13:28	91	384	-55.4	4.196	4.175	30	26	0.021	4	0	0	0
2022-10-02 03:13:48	91	384	-55.4	4.199	4.179	30	26	0.02	4	0	-1	0.1
2022-10-02 03:14:08	92	384	-55.3	4.199	4.179	30	25	0.02	5	1	0	0.1
2022-10-02 03:14:28	92	384	-55.4	4.202	4.183	30	25	0.019	5	0	0	2.1
2022-10-02 03:14:48	92	385	-57.5	4.206	4.186	30	25	0.02	5	0	0	0.2
2022-10-02 03:15:08	92	385	-57.3	4.208	4.189	29	25	0.019	4	0	0	31.3
2022-10-02 03:15:28	92	383	-26	4.191	4.172	29	25	0.019	4	0	-1	0
2022-10-02 03:15:48	93	383	-26	4.189	4.171	29	25	0.018	4	1	0	0
2022-10-02 03:16:08	93	383	-26	4.188	4.17	29	25	0.018	4	0	0	0
2022-10-02 03:16:28	93	383	-26	4.189	4.17	29	25	0.019	4	0	0	0
2022-10-02 03:16:48	93	383	-26	4.19	4.17	29	25	0.02	4	0	0	0
2022-10-02 03:17:08	93	383	-26	4.191	4.169	29	25	0.022	4	0	0	0
2022-10-02 03:17:28	93	383	-26	4.19	4.17	29	25	0.02	4	0	0	0.1
2022-10-02 03:17:48	93	383	-25.9	4.191	4.172	29	25	0.019	4	0	-1	0.1
2022-10-02 03:18:08	94	383	-26	4.193	4.173	29	25	0.02	4	1	0	0
2022-10-02 03:18:28	94	383	-26	4.192	4.173	29	25	0.019	4	0	0	0
2022-10-02 03:18:48	94	384	-26	4.193	4.174	29	25	0.019	4	0	0	0
2022-10-02 03:19:08	94	384	-26	4.195	4.175	29	25	0.02	4	0	0	0
2022-10-02 03:19:28	94	384	-26	4.196	4.175	29	25	0.021	4	0	0	0
2022-10-02 03:19:48	94	384	-26	4.196	4.176	29	25	0.02	4	0	0	0
2022-10-02 03:20:08	94	384	-26	4.197	4.178	29	25	0.019	4	0	-1	0
2022-10-02 03:20:28	95	384	-26	4.198	4.178	29	25	0.02	4	1	0	0
2022-10-02 03:20:48	95	384	-26	4.2	4.18	29	25	0.02	4	0	0	0
2022-10-02 03:21:08	95	384	-26	4.201	4.18	29	25	0.021	4	0	0	0
2022-10-02 03:21:28	95	384	-26	4.2	4.181	29	25	0.019	4	0	0	0
2022-10-02 03:21:48	95	384	-26	4.203	4.182	29	25	0.021	4	0	0	0
2022-10-02 03:22:08	95	384	-26	4.203	4.182	29	25	0.021	4	0	0	0
2022-10-02 03:22:28	95	384	-26	4.205	4.183	29	25	0.022	4	0	-1	0
2022-10-02 03:22:48	96	385	-26	4.204	4.186	29	25	0.018	4	1	0	0
2022-10-02 03:23:08	96	385	-26	4.205	4.186	29	25	0.019	4	0	0	0
2022-10-02 03:23:28	96	385	-26	4.206	4.187	29	25	0.019	4	0	0	0
2022-10-02 03:23:48	96	385	-26	4.207	4.187	29	25	0.02	4	0	0	0
2022-10-02 03:24:08	96	385	-26	4.208	4.189	29	25	0.019	4	0	0	0
2022-10-02 03:24:28	96	385	-26	4.209	4.19	29	25	0.019	4	0	0	0
2022-10-02 03:24:48	96	385	-26	4.212	4.191	29	25	0.021	4	0	0	0
2022-10-02 03:25:08	96	385	-26	4.211	4.192	29	25	0.019	4	0	-1	0
2022-10-02 03:25:28	97	385	-26	4.212	4.193	29	25	0.019	4	1	0	0
2022-10-02 03:25:48	97	385	-26	4.212	4.194	29	25	0.018	4	0	0	0
2022-10-02 03:26:08	97	386	-26	4.214	4.194	29	25	0.02	4	0	0	0
2022-10-02 03:26:28	97	386	-26	4.215	4.196	29	25	0.019	4	0	0	0
2022-10-02 03:26:48	97	386	-26	4.216	4.197	29	25	0.019	4	0	0	0
2022-10-02 03:27:08	97	386	-26	4.217	4.197	29	25	0.02	4	0	0	0
2022-10-02 03:27:28	97	386	-26	4.219	4.199	29	25	0.02	4	0	0	0
2022-10-02 03:27:48	97	386	-26	4.219	4.2	29	25	0.019	4	0	-1	0
2022-10-02 03:28:08	98	386	-26	4.22	4.202	29	25	0.018	4	1	0	0
2022-10-02 03:28:28	98	386	-26	4.221	4.201	29	25	0.02	4	0	0	0
2022-10-02 03:28:48	98	386	-26	4.222	4.203	29	25	0.019	4	0	0	0
2022-10-02 03:29:08	98	386	-26	4.223	4.203	29	25	0.02	4	0	0	0
2022-10-02 03:29:28	98	386	-26	4.224	4.204	29	25	0.02	4	0	0	0
2022-10-02 03:29:48	98	387	-26	4.225	4.206	29	25	0.019	4	0	0	0.1
2022-10-02 03:30:08	98	387	-25.9	4.226	4.205	29	25	0.021	4	0	0	0.1
2022-10-02 03:30:28	98	387	-26	4.227	4.207	29	25	0.02	4	0	-1	0
2022-10-02 03:30:48	99	387	-26	4.227	4.208	29	25	0.019	4	1	0	0
2022-10-02 03:31:08	99	387	-26	4.228	4.21	29	25	0.018	4	0	0	0
2022-10-02 03:31:28	99	387	-26	4.229	4.21	29	25	0.019	4	0	0	0
2022-10-02 03:31:48	99	387	-26	4.23	4.211	29	25	0.019	4	0	0	0
2022-10-02 03:32:08	99	387	-26	4.231	4.213	29	25	0.018	4	0	0	0
2022-10-02 03:32:28	99	387	-26	4.232	4.213	29	25	0.019	4	0	0	0
2022-10-02 03:32:48	99	387	-26	4.233	4.214	29	25	0.019	4	0	0	0
2022-10-02 03:33:08	99	387	-26	4.235	4.215	29	25	0.02	4	0	0	0
2022-10-02 03:33:28	99	387	-26	4.235	4.216	29	25	0.019	4	0	18	19.2
2022-10-02 08:11:18	81	365	-6.8	3.998	3.977	32	28	0.021	4	-18	0	1.8
2022-10-02 08:11:38	81	365	-5	3.997	3.978	32	28	0.019	4	0	0	0.4
2022-10-02 08:11:58	81	366	-4.6	3.996	3.978	32	29	0.018	3	0	0	0
2022-10-02 08:12:18	81	365	-4.6	3.998	3.977	32	29	0.021	3	0	0	0.3
2022-10-02 08:12:38	81	366	-4.9	3.998	3.978	32	28	0.02	4	0	0	12.5
2022-10-02 08:12:58	81	366	-17.4	3.999	3.98	32	28	0.019	4	0	0	44
2022-10-02 08:13:18	81	369	-61.4	4.029	4.01	32	28	0.019	4	0	0	0.3
2022-10-02 08:13:38	81	369	-61.7	4.035	4.015	32	28	0.02	4	0	0	0
2022-10-02 08:13:58	81	370	-61.7	4.039	4.019	32	28	0.02	4	0	0	1.7
2022-10-02 08:14:18	81	370	-60	4.043	4.023	32	28	0.02	4	0	0	15.5
2022-10-02 08:14:38	81	369	-44.5	4.038	4.018	32	28	0.02	4	0	0	3.8
2022-10-02 08:14:58	81	370	-48.3	4.04	4.021	32	28	0.019	4	0	-1	0
2022-10-02 08:15:18	82	370	-48.3	4.042	4.024	32	28	0.018	4	1	0	0.1
2022-10-02 08:15:38	82	370	-48.4	4.044	4.025	32	28	0.019	4	0	0	0
2022-10-02 08:15:58	82	370	-48.4	4.047	4.027	32	28	0.02	4	0	0	0.4
2022-10-02 08:16:18	82	370	-48	4.049	4.03	32	28	0.019	4	0	0	0.6
2022-10-02 08:16:38	82	371	-48.6	4.052	4.032	32	28	0.02	4	0	0	0.2
2022-10-02 08:16:58	82	371	-48.8	4.054	4.033	32	28	0.021	4	0	0	0.3
2022-10-02 08:17:18	82	371	-48.5	4.057	4.036	32	28	0.021	4	0	0	0
2022-10-02 08:17:38	82	371	-48.5	4.058	4.039	32	28	0.019	4	0	0	0.2
2022-10-02 08:17:58	82	371	-48.3	4.061	4.041	31	27	0.02	4	0	0	1
2022-10-02 08:18:18	82	372	-49.3	4.063	4.043	31	27	0.02	4	0	0	0.2
2022-10-02 08:18:38	82	372	-49.5	4.066	4.044	31	27	0.022	4	0	0	0.9
2022-10-02 08:18:58	82	372	-48.6	4.067	4.047	31	27	0.02	4	0	0	0.6
2022-10-02 08:19:18	82	372	-49.2	4.069	4.05	31	27	0.019	4	0	0	0
2022-10-02 08:19:38	82	372	-49.2	4.071	4.051	31	27	0.02	4	0	0	0.7
2022-10-02 08:19:58	82	373	-48.5	4.073	4.053	31	27	0.02	4	0	-1	0.7
2022-10-02 08:20:18	83	373	-49.2	4.076	4.057	31	27	0.019	4	1	0	0.2
2022-10-02 08:20:38	83	373	-49.4	4.078	4.058	31	27	0.02	4	0	0	11.9
2022-10-02 08:20:58	83	373	-37.5	4.074	4.054	31	26	0.02	5	0	0	0.3
2022-10-02 08:21:18	83	373	-37.8	4.076	4.055	30	26	0.021	4	0	0	0.1
2022-10-02 08:21:38	83	373	-37.9	4.076	4.057	30	26	0.019	4	0	0	0
2022-10-02 08:21:58	83	373	-37.9	4.078	4.058	30	26	0.02	4	0	0	0.5
2022-10-02 08:22:18	83	373	-38.4	4.079	4.059	30	26	0.02	4	0	0	0.1
2022-10-02 08:22:38	83	373	-38.3	4.081	4.062	30	26	0.019	4	0	-1	0.3
2022-10-02 08:22:58	84	374	-38	4.084	4.063	30	26	0.021	4	1	0	0.4
2022-10-02 08:23:18	84	374	-37.6	4.085	4.064	30	26	0.021	4	0	0	0.4
2022-10-02 08:23:38	84	374	-37.2	4.087	4.066	30	26	0.021	4	0	0	0.5
2022-10-02 08:23:58	84	374	-36.7	4.089	4.066	30	25	0.023	5	0	0	0.3
2022-10-02 08:24:18	84	374	-37	4.089	4.069	30	25	0.02	5	0	0	0.9
2022-10-02 08:24:38	84	374	-37.9	4.091	4.07	29	25	0.021	4	0	0	0.2
2022-10-02 08:24:58	84	374	-38.1	4.093	4.072	29	25	0.021	4	0	-1	0
2022-10-02 08:25:18	85	375	-38.1	4.094	4.074	29	25	0.02	4	1	0	0.3
2022-10-02 08:25:38	85	375	-38.4	4.097	4.076	29	25	0.021	4	0	0	0
2022-10-02 08:25:58	85	375	-38.4	4.098	4.079	29	25	0.019	4	0	0	0.4
2022-10-02 08:26:18	85	375	-38	4.101	4.08	29	25	0.021	4	0	0	0.7
2022-10-02 08:26:38	85	375	-38.7	4.102	4.082	29	25	0.02	4	0	0	0.3
2022-10-02 08:26:58	85	375	-38.4	4.105	4.083	29	25	0.022	4	0	0	0.3
2022-10-02 08:27:18	85	375	-38.7	4.105	4.086	29	25	0.019	4	0	0	0.4
2022-10-02 08:27:38	85	376	-38.3	4.108	4.087	29	25	0.021	4	0	-1	0
2022-10-02 08:27:58	86	376	-38.3	4.108	4.088	29	25	0.02	4	1	0	0.2
2022-10-02 08:28:18	86	376	-38.1	4.111	4.091	29	25	0.02	4	0	0	0.2
2022-10-02 08:28:38	86	376	-38.3	4.112	4.091	29	25	0.021	4	0	27	22.4
2022-10-02 13:12:08	59	347	-15.9	3.8	3.781	35	29	0.019	6	-27	0	1.3
2022-10-02 13:12:28	59	348	-14.6	3.802	3.783	35	29	0.019	6	0	0	1.3
2022-10-02 13:12:48	59	348	-13.3	3.802	3.785	35	29	0.017	6	0	0	0
2022-10-02 13:13:08	59	348	-13.3	3.805	3.785	35	29	0.02	6	0	0	0.1
2022-10-02 13:13:28	59	348	-13.4	3.806	3.788	35	29	0.018	6	0	0	0.6
2022-10-02 13:13:48	59	348	-14	3.807	3.787	35	29	0.02	6	0	-1	120.7
2022-10-02 13:14:08	60	354	-134.7	3.867	3.845	35	29	0.022	6	1	0	0.6
2022-10-02 13:14:28	60	355	-135.3	3.885	3.86	35	29	0.025	6	0	-1	16.8
2022-10-02 13:14:48	61	356	-118.5	3.891	3.865	35	30	0.026	5	1	0	0
2022-10-02 13:15:08	61	357	-118.5	3.898	3.872	35	30	0.026	5	0	-2	0.2
2022-10-02 13:15:28	63	357	-118.7	3.905	3.881	35	30	0.024	5	2	0	0.2
2022-10-02 13:15:48	63	358	-118.9	3.911	3.887	35	30	0.024	5	0	-1	0.2
2022-10-02 13:16:08	64	359	-118.7	3.918	3.894	35	30	0.024	5	1	0	0.3
2022-10-02 13:16:28	64	359	-119	3.924	3.9	35	30	0.024	5	0	0	0.5
2022-10-02 13:16:48	64	360	-118.5	3.93	3.907	35	30	0.023	5	0	-1	0.2
2022-10-02 13:17:08	65	360	-118.3	3.935	3.912	35	30	0.023	5	1	0	0.1
2022-10-02 13:17:28	65	361	-118.4	3.941	3.917	36	30	0.024	6	0	-1	0.1
2022-10-02 13:17:48	66	361	-118.5	3.946	3.923	36	30	0.023	6	1	0	3.4
2022-10-02 13:18:08	66	362	-121.9	3.953	3.932	36	30	0.021	6	0	-1	0
2022-10-02 13:18:28	67	362	-121.9	3.958	3.937	36	30	0.021	6	1	0	1.8
2022-10-02 13:18:48	67	363	-120.1	3.963	3.943	36	30	0.02	6	0	0	1.8
2022-10-02 13:19:08	67	363	-118.3	3.967	3.947	36	30	0.02	6	0	-1	0.3
2022-10-02 13:19:28	68	364	-118	3.972	3.951	35	30	0.021	5	1	0	0.7
2022-10-02 13:19:48	68	364	-118.7	3.977	3.955	35	30	0.022	5	0	-1	0.2
2022-10-02 13:20:08	69	364	-118.5	3.981	3.961	35	30	0.02	5	1	0	0.2
2022-10-02 13:20:28	69	365	-118.3	3.986	3.966	35	30	0.02	5	0	-1	0.2
2022-10-02 13:20:48	70	365	-118.5	3.991	3.971	35	30	0.02	5	1	0	0.3
2022-10-02 13:21:08	70	366	-118.8	3.997	3.976	35	30	0.021	5	0	0	0.3
2022-10-02 13:21:28	70	366	-118.5	4.001	3.982	35	30	0.019	5	0	-1	0.2
2022-10-02 13:21:48	71	367	-118.3	4.007	3.986	35	29	0.021	6	1	0	122.4
2022-10-02 13:22:08	71	362	4.1	3.963	3.945	35	29	0.018	6	0	-1	122.5
2022-10-02 13:22:28	72	367	-118.4	4.005	3.985	35	29	0.02	6	1	0	0.3
2022-10-02 13:22:48	72	368	-118.7	4.015	3.995	35	29	0.02	6	0	0	1
2022-10-02 13:23:08	72	368	-119.7	4.023	4.001	35	29	0.022	6	0	-1	0.1
2022-10-02 13:23:28	73	369	-119.6	4.027	4.007	35	29	0.02	6	1	0	0.2
2022-10-02 13:23:48	73	369	-119.8	4.033	4.013	35	29	0.02	6	0	-1	0
2022-10-02 13:24:08	74	370	-119.8	4.039	4.018	35	29	0.021	6	1	0	0
2022-10-02 13:24:28	74	370	-119.8	4.044	4.024	35	29	0.02	6	0	-1	0.3
2022-10-02 13:24:48	75	371	-120.1	4.048	4.028	35	29	0.02	6	1	0	0.3
2022-10-02 13:25:08	75	371	-120.4	4.054	4.034	35	29	0.02	6	0	0	0.5
2022-10-02 13:25:28	75	371	-119.9	4.059	4.038	35	29	0.021	6	0	-1	0.4
2022-10-02 13:25:48	76	372	-120.3	4.064	4.044	35	29	0.02	6	1	0	0.2
2022-10-02 13:26:08	76	372	-120.1	4.069	4.049	35	29	0.02	6	0	-1	0.1
2022-10-02 13:26:28	77	373	-120.2	4.074	4.054	35	29	0.02	6	1	0	35
2022-10-02 13:26:48	77	372	-85.2	4.065	4.045	35	29	0.02	6	0	-1	0.2
2022-10-02 13:27:08	78	372	-85	4.064	4.044	34	29	0.02	5	1	0	0.1
2022-10-02 13:27:28	78	372	-84.9	4.066	4.046	34	29	0.02	5	0	0	0.2
2022-10-02 13:27:48	78	372	-84.7	4.068	4.049	34	28	0.019	6	0	-1	0.3
2022-10-02 13:28:08	79	373	-85	4.072	4.053	34	28	0.019	6	1	0	0
2022-10-02 13:28:28	79	373	-85	4.075	4.055	34	28	0.02	6	0	0	0.1
2022-10-02 13:28:48	79	373	-84.9	4.078	4.059	34	28	0.019	6	0	0	0.2
2022-10-02 13:29:08	79	374	-85.1	4.083	4.062	34	28	0.021	6	0	-1	0.1
2022-10-02 13:29:28	80	374	-85	4.085	4.067	34	28	0.018	6	1	0	0.1
2022-10-02 13:29:48	80	374	-85.1	4.089	4.071	34	28	0.018	6	0	0	0.1
2022-10-02 13:30:08	80	375	-85	4.093	4.074	34	28	0.019	6	0	-1	0.2
2022-10-02 13:30:28	81	375	-85.2	4.098	4.077	34	28	0.021	6	1	0	0.2
2022-10-02 13:30:48	81	375	-85	4.101	4.081	34	28	0.02	6	0	0	0
2022-10-02 13:31:08	81	376	-85	4.104	4.085	33	28	0.019	5	0	-1	0
2022-10-02 13:31:28	82	376	-85	4.108	4.088	33	28	0.02	5	1	0	0
2022-10-02 13:31:48	82	376	-85	4.112	4.092	33	28	0.02	5	0	0	0.1
2022-10-02 13:32:08	82	377	-85.1	4.116	4.096	33	27	0.02	6	0	-1	0.1
2022-10-02 13:32:28	83	377	-85	4.12	4.1	33	27	0.02	6	1	0	0.2
2022-10-02 13:32:48	83	377	-85.2	4.123	4.104	33	27	0.019	6	0	0	0.2
2022-10-02 13:33:08	83	378	-85	4.127	4.107	33	27	0.02	6	0	-1	0.6
2022-10-02 13:33:28	84	378	-85.6	4.132	4.112	33	27	0.02	6	1	0	0.2
2022-10-02 13:33:48	84	378	-85.4	4.136	4.115	33	27	0.021	6	0	0	0.1
2022-10-02 13:34:08	84	379	-85.5	4.14	4.119	33	27	0.021	6	0	-1	0
2022-10-02 13:34:28	85	379	-85.5	4.143	4.123	33	27	0.02	6	1	0	0.1
2022-10-02 13:34:48	85	379	-85.4	4.147	4.126	33	27	0.021	6	0	0	0
2022-10-02 13:35:08	85	380	-85.4	4.151	4.131	33	27	0.02	6	0	-1	0
2022-10-02 13:35:28	86	380	-85.4	4.155	4.135	33	27	0.02	6	1	0	0.1
2022-10-02 13:35:48	86	381	-85.5	4.158	4.139	33	27	0.019	6	0	0	0.1
2022-10-02 13:36:08	86	381	-85.4	4.163	4.143	32	27	0.02	5	0	-1	0
2022-10-02 13:36:28	87	381	-85.4	4.167	4.146	32	27	0.021	5	1	0	0.1
2022-10-02 13:36:48	87	382	-85.5	4.171	4.15	32	27	0.021	5	0	0	0
2022-10-02 13:37:08	87	382	-85.5	4.173	4.154	32	27	0.019	5	0	-1	0.1
2022-10-02 13:37:28	88	382	-85.4	4.177	4.158	32	27	0.019	5	1	0	0
2022-10-02 13:37:48	88	383	-85.4	4.183	4.162	32	26	0.021	6	0	0	0.4
2022-10-02 13:38:08	88	383	-85.8	4.185	4.166	32	26	0.019	6	0	-1	29.9
2022-10-02 13:38:28	89	382	-55.9	4.177	4.157	32	26	0.02	6	1	0	0
2022-10-02 13:38:48	89	382	-55.9	4.175	4.155	32	26	0.02	6	0	0	0.2
2022-10-02 13:39:08	89	382	-56.1	4.174	4.155	32	26	0.019	6	0	0	0.2
2022-10-02 13:39:28	89	382	-55.9	4.175	4.155	32	26	0.02	6	0	0	0.4
2022-10-02 13:39:48	89	382	-56.3	4.177	4.157	32	26	0.02	6	0	-1	0
2022-10-02 13:40:08	90	382	-56.3	4.18	4.159	32	26	0.021	6	1	0	0.2
2022-10-02 13:40:28	90	383	-56.1	4.181	4.16	32	26	0.021	6	0	0	0.1
2022-10-02 13:40:48	90	383	-56.2	4.183	4.163	32	26	0.02	6	0	0	0.1
2022-10-02 13:41:08	90	383	-56.1	4.184	4.166	31	26	0.018	5	0	-1	0.1
2022-10-02 13:41:28	91	383	-56.2	4.187	4.167	31	26	0.02	5	1	0	0.1
2022-10-02 13:41:48	91	383	-56.1	4.19	4.171	31	26	0.019	5	0	0	0.3
2022-10-02 13:42:08	91	383	-55.8	4.192	4.174	31	26	0.018	5	0	0	0
2022-10-02 13:42:28	91	384	-55.8	4.195	4.175	31	26	0.02	5	0	0	0.4
2022-10-02 13:42:48	91	384	-56.2	4.196	4.177	31	25	0.019	6	0	-1	0.3
2022-10-02 13:43:08	92	384	-55.9	4.199	4.18	31	25	0.019	6	1	0	0.7
2022-10-02 13:43:28	92	384	-56.6	4.201	4.181	31	25	0.02	6	0	0	0.5
2022-10-02 13:43:48	92	384	-56.1	4.205	4.185	31	25	0.02	6	0	0	0
2022-10-02 13:44:08	92	385	-56.1	4.206	4.187	31	25	0.019	6	0	-1	31.4
2022-10-02 13:44:28	93	385	-24.7	4.208	4.189	31	25	0.019	6	1	0	0.1
2022-10-02 13:44:48	93	383	-24.8	4.192	4.172	31	25	0.02	6	0	0	0.1
2022-10-02 13:45:08	93	383	-24.7	4.19	4.171	31	25	0.019	6	0	0	0
2022-10-02 13:45:28	93	383	-24.7	4.189	4.169	31	25	0.02	6	0	0	0
2022-10-02 13:45:48	93	383	-24.7	4.189	4.17	30	25	0.019	5	0	0	0.1
2022-10-02 13:46:08	93	383	-24.8	4.189	4.169	30	25	0.02	5	0	0	0.2
2022-10-02 13:46:28	93	383	-24.6	4.191	4.17	30	25	0.021	5	0	0	0.2
2022-10-02 13:46:48	93	383	-24.8	4.191	4.171	30	25	0.02	5	0	-1	0.1
2022-10-02 13:47:08	94	383	-24.7	4.192	4.172	30	25	0.02	5	1	0	0.1
2022-10-02 13:47:28	94	383	-24.8	4.191	4.171	30	24	0.02	6	0	0	0.2
2022-10-02 13:47:48	94	383	-24.6	4.192	4.173	30	24	0.019	6	0	0	0.2
2022-10-02 13:48:08	94	384	-24.8	4.193	4.173	30	24	0.02	6	0	0	0.2
2022-10-02 13:48:28	94	384	-24.6	4.194	4.175	30	24	0.019	6	0	0	0.1
2022-10-02 13:48:48	94	384	-24.7	4.194	4.175	30	24	0.019	6	0	0	1.4
2022-10-02 13:49:08	94	384	-26.1	4.197	4.176	30	24	0.021	6	0	-1	1.1
2022-10-02 13:49:28	95	384	-25	4.198	4.178	30	24	0.02	6	1	0	2.2
2022-10-02 13:49:48	95	384	-22.8	4.197	4.178	30	24	0.019	6	0	0	0
2022-10-02 13:50:08	95	384	-22.8	4.198	4.178	30	24	0.02	6	0	0	3.2
2022-10-02 13:50:28	95	384	-26	4.2	4.18	30	24	0.02	6	0	0	0.1
2022-10-02 13:50:48	95	384	-26.1	4.202	4.182	29	24	0.02	5	0	0	0
2022-10-02 13:51:08	95	384	-26.1	4.204	4.183	29	24	0.021	5	0	0	0.1
2022-10-02 13:51:28	95	384	-26.2	4.204	4.184	29	24	0.02	5	0	-1	0.1
2022-10-02 13:51:48	96	384	-26.1	4.205	4.185	29	24	0.02	5	1	0	0
2022-10-02 13:52:08	96	385	-26.1	4.206	4.185	29	24	0.021	5	0	0	0.1
2022-10-02 13:52:28	96	385	-26.2	4.206	4.187	29	24	0.019	5	0	0	0.2
2022-10-02 13:52:48	96	385	-26	4.207	4.189	29	24	0.018	5	0	0	0.1
2022-10-02 13:53:08	96	385	-26.1	4.207	4.189	29	24	0.018	5	0	0	0.1
2022-10-02 13:53:28	96	385	-26	4.211	4.19	29	24	0.021	5	0	0	0.1
2022-10-02 13:53:48	96	385	-26.1	4.212	4.191	29	24	0.021	5	0	0	0.1
2022-10-02 13:54:08	96	385	-26	4.211	4.192	29	24	0.019	5	0	-1	0
2022-10-02 13:54:28	97	385	-26	4.213	4.192	29	24	0.021	5	1	0	0
2022-10-02 13:54:48	97	385	-26	4.214	4.194	29	24	0.02	5	0	0	0
2022-10-02 13:55:08	97	386	-26	4.213	4.195	29	24	0.018	5	0	0	0.1
2022-10-02 13:55:28	97	386	-26.1	4.216	4.197	29	24	0.019	5	0	0	0.1
2022-10-02 13:55:48	97	386	-26	4.217	4.197	29	24	0.02	5	0	0	0
2022-10-02 13:56:08	97	386	-26	4.218	4.199	29	24	0.019	5	0	0	0
2022-10-02 13:56:28	97	386	-26	4.218	4.199	29	24	0.019	5	0	0	0.1
2022-10-02 13:56:48	97	386	-26.1	4.219	4.2	29	24	0.019	5	0	-1	0.1
2022-10-02 13:57:08	98	386	-26	4.22	4.202	29	24	0.018	5	1	0	0.1
2022-10-02 13:57:28	98	386	-26.1	4.221	4.202	29	24	0.019	5	0	0	0.1
2022-10-02 13:57:48	98	386	-26	4.222	4.203	29	24	0.019	5	0	0	0
2022-10-02 13:58:08	98	386	-26	4.223	4.203	29	24	0.02	5	0	0	0
2022-10-02 13:58:28	98	386	-26	4.223	4.204	29	24	0.019	5	0	63	11
2022-10-03 05:21:38	35	334	-15	3.648	3.641	32	30	0.007	2	-63	0	1.6
2022-10-03 05:21:58	35	334	-13.4	3.649	3.641	32	30	0.008	2	0	0	0
2022-10-03 05:22:18	35	334	-13.4	3.65	3.642	32	30	0.008	2	0	0	0.2
2022-10-03 05:22:38	35	334	-13.6	3.65	3.642	32	30	0.008	2	0	0	0.2
2022-10-03 05:22:58	35	334	-13.4	3.651	3.643	32	30	0.008	2	0	0	101.8
2022-10-03 05:23:18	35	339	-115.2	3.697	3.685	32	30	0.012	2	0	-1	0.3
2022-10-03 05:23:38	36	340	-115.5	3.708	3.694	32	30	0.014	2	1	0	0.2
2022-10-03 05:23:58	36	340	-115.7	3.711	3.702	32	31	0.009	1	0	0	0.4
2022-10-03 05:24:18	36	341	-116.1	3.715	3.704	32	31	0.011	1	0	0	0.4
2022-10-03 05:24:38	36	341	-115.7	3.718	3.708	32	31	0.01	1	0	0	0.4
2022-10-03 05:24:58	36	341	-116.1	3.721	3.711	32	31	0.01	1	0	-1	0.1
2022-10-03 05:25:18	37	341	-116	3.723	3.713	33	31	0.01	2	1	0	0.2
2022-10-03 05:25:38	37	341	-115.8	3.726	3.715	33	31	0.011	2	0	-1	0.2
2022-10-03 05:25:58	38	341	-116	3.728	3.718	33	31	0.01	2	1	0	0.1
2022-10-03 05:26:18	38	342	-116.1	3.729	3.72	33	31	0.009	2	0	0	0
2022-10-03 05:26:38	38	342	-116.1	3.733	3.723	33	31	0.01	2	0	-1	0.9
2022-10-03 05:26:58	39	342	-117	3.735	3.725	33	31	0.01	2	1	0	0.1
2022-10-03 05:27:18	39	342	-117.1	3.737	3.727	33	30	0.01	3	0	-1	0
2022-10-03 05:27:38	40	343	-117.1	3.74	3.73	33	30	0.01	3	1	0	0.1
2022-10-03 05:27:58	40	343	-117	3.742	3.731	33	30	0.011	3	0	0	0.2
2022-10-03 05:28:18	40	343	-117.2	3.744	3.733	33	30	0.011	3	0	-1	0.1
2022-10-03 05:28:38	41	343	-117.1	3.748	3.736	33	30	0.012	3	1	0	0.1
2022-10-03 05:28:58	41	343	-117.2	3.75	3.738	33	30	0.012	3	0	0	0
2022-10-03 05:29:18	41	344	-117.2	3.752	3.741	33	30	0.011	3	0	-1	0.1
2022-10-03 05:29:38	42	344	-117.1	3.755	3.743	33	30	0.012	3	1	0	0.1
2022-10-03 05:29:58	42	344	-117	3.756	3.745	33	30	0.011	3	0	-1	0.1
2022-10-03 05:30:18	43	345	-116.9	3.759	3.748	33	30	0.011	3	1	0	0.1
2022-10-03 05:30:38	43	345	-117	3.763	3.75	33	30	0.013	3	0	0	0.4
2022-10-03 05:30:58	43	345	-117.4	3.765	3.753	33	30	0.012	3	0	-1	0.2
2022-10-03 05:31:18	44	345	-117.2	3.767	3.755	33	30	0.012	3	1	0	0
2022-10-03 05:31:38	44	346	-117.2	3.77	3.759	33	30	0.011	3	0	-1	0.3
2022-10-03 05:31:58	45	346	-117.5	3.772	3.761	33	30	0.011	3	1	0	0.3
2022-10-03 05:32:18	45	346	-117.2	3.776	3.764	33	30	0.012	3	0	-1	0.1
2022-10-03 05:32:38	46	346	-117.1	3.78	3.767	33	30	0.013	3	1	0	0.4
2022-10-03 05:32:58	46	346	-117.5	3.782	3.769	33	30	0.013	3	0	0	0
2022-10-03 05:33:18	46	347	-117.5	3.785	3.773	33	30	0.012	3	0	-1	0.3
2022-10-03 05:33:38	47	347	-117.8	3.788	3.776	33	30	0.012	3	1	0	0.3
2022-10-03 05:33:58	47	347	-117.5	3.791	3.779	33	30	0.012	3	0	-1	0
2022-10-03 05:34:18	48	348	-117.5	3.795	3.782	33	30	0.013	3	1	0	0.1
2022-10-03 05:34:38	48	348	-117.6	3.799	3.785	33	30	0.014	3	0	0	40.2
2022-10-03 05:34:58	48	348	-77.4	3.802	3.788	33	30	0.014	3	0	-1	0
2022-10-03 05:35:18	49	346	-77.4	3.783	3.77	33	30	0.013	3	1	0	0
2022-10-03 05:35:38	49	346	-77.4	3.782	3.77	33	29	0.012	4	0	0	0.2
2022-10-03 05:35:58	49	346	-77.6	3.782	3.771	33	29	0.011	4	0	-1	0
2022-10-03 05:36:18	50	347	-77.6	3.784	3.772	33	29	0.012	4	1	0	0.3
2022-10-03 05:36:38	50	347	-77.3	3.786	3.773	32	29	0.013	3	0	0	0.4
2022-10-03 05:36:58	50	347	-77.7	3.788	3.776	32	29	0.012	3	0	0	0
2022-10-03 05:37:18	50	347	-77.7	3.791	3.778	32	29	0.013	3	0	-1	0.1
2022-10-03 05:37:38	51	347	-77.8	3.792	3.78	32	29	0.012	3	1	0	0.2
2022-10-03 05:37:58	51	348	-78	3.794	3.781	32	29	0.013	3	0	0	0.4
2022-10-03 05:38:18	51	348	-77.6	3.798	3.784	32	29	0.014	3	0	0	0.1
2022-10-03 05:38:38	51	348	-77.7	3.8	3.786	32	29	0.014	3	0	-1	0.1
2022-10-03 05:38:58	52	348	-77.8	3.802	3.788	32	29	0.014	3	1	0	0
2022-10-03 05:39:18	52	348	-77.8	3.803	3.79	32	29	0.013	3	0	0	0.1
2022-10-03 05:39:38	52	348	-77.7	3.806	3.793	32	29	0.013	3	0	-1	0
2022-10-03 05:39:58	53	349	-77.7	3.809	3.796	32	29	0.013	3	1	0	0.1
2022-10-03 05:40:18	53	349	-77.8	3.813	3.798	32	29	0.015	3	0	0	0.2
2022-10-03 05:40:38	53	349	-78	3.814	3.799	32	29	0.015	3	0	0	0
2022-10-03 05:40:58	53	349	-78	3.817	3.802	32	29	0.015	3	0	-1	0
2022-10-03 05:41:18	54	350	-78	3.819	3.804	32	29	0.015	3	1	0	0.1
2022-10-03 05:41:38	54	350	-78.1	3.822	3.807	32	29	0.015	3	0	0	0.3
2022-10-03 05:41:58	54	350	-77.8	3.825	3.809	32	29	0.016	3	0	0	0.2
2022-10-03 05:42:18	54	350	-78	3.828	3.811	32	29	0.017	3	0	-1	0
2022-10-03 05:42:38	55	351	-78	3.83	3.815	32	28	0.015	4	1	0	0.2
2022-10-03 05:42:58	55	351	-77.8	3.833	3.818	32	28	0.015	4	0	0	0.2
2022-10-03 05:43:18	55	351	-78	3.835	3.82	32	28	0.015	4	0	-1	0
2022-10-03 05:43:38	56	351	-78	3.839	3.822	32	28	0.017	4	1	0	0.1
2022-10-03 05:43:58	56	352	-78.1	3.841	3.825	32	28	0.016	4	0	0	0
2022-10-03 05:44:18	56	352	-78.1	3.845	3.829	32	28	0.016	4	0	0	0
2022-10-03 05:44:38	56	352	-78.1	3.848	3.831	32	28	0.017	4	0	-1	0.1
2022-10-03 05:44:58	57	352	-78	3.85	3.833	32	28	0.017	4	1	0	0.1
2022-10-03 05:45:18	57	353	-78.1	3.852	3.836	32	28	0.016	4	0	0	0
2022-10-03 05:45:38	57	353	-78.1	3.856	3.839	32	28	0.017	4	0	0	0.1
2022-10-03 05:45:58	57	353	-78	3.858	3.842	32	28	0.016	4	0	-1	0
2022-10-03 05:46:18	58	353	-78	3.862	3.845	32	28	0.017	4	1	0	0
2022-10-03 05:46:38	58	354	-78	3.864	3.847	31	28	0.017	3	0	0	0
2022-10-03 05:46:58	58	354	-78	3.867	3.849	31	28	0.018	3	0	-1	0.2
2022-10-03 05:47:18	59	354	-78.2	3.869	3.852	31	28	0.017	3	1	0	0.2
2022-10-03 05:47:38	59	354	-78	3.873	3.856	31	28	0.017	3	0	0	0
2022-10-03 05:47:58	59	355	-78	3.876	3.859	31	28	0.017	3	0	0	0.2
2022-10-03 05:48:18	59	355	-77.8	3.879	3.861	31	28	0.018	3	0	-1	0
2022-10-03 05:48:38	60	355	-77.8	3.883	3.864	31	28	0.019	3	1	0	0.2
2022-10-03 05:48:58	60	355	-78	3.885	3.866	31	28	0.019	3	0	0	0.2
2022-10-03 05:49:18	60	356	-77.8	3.888	3.87	31	28	0.018	3	0	0	0.3
2022-10-03 05:49:38	60	356	-78.1	3.89	3.873	31	28	0.017	3	0	-1	0
2022-10-03 05:49:58	61	356	-78.1	3.894	3.876	31	28	0.018	3	1	0	0
2022-10-03 05:50:18	61	357	-78.1	3.897	3.878	31	28	0.019	3	0	0	0.1
2022-10-03 05:50:38	61	357	-78	3.9	3.882	31	28	0.018	3	0	-1	0.1
2022-10-03 05:50:58	62	357	-78.1	3.903	3.885	31	28	0.018	3	1	0	0.1
2022-10-03 05:51:18	62	358	-78	3.906	3.888	31	28	0.018	3	0	0	0.1
2022-10-03 05:51:38	62	358	-78.1	3.91	3.891	31	28	0.019	3	0	0	0.3
2022-10-03 05:51:58	62	358	-77.8	3.912	3.894	31	28	0.018	3	0	-1	0
2022-10-03 05:52:18	63	358	-77.8	3.916	3.898	31	28	0.018	3	1	0	0.2
2022-10-03 05:52:38	63	359	-78	3.919	3.9	31	28	0.019	3	0	0	0
2022-10-03 05:52:58	63	359	-78	3.921	3.903	31	28	0.018	3	0	-1	0
2022-10-03 05:53:18	64	359	-78	3.925	3.907	31	27	0.018	4	1	0	0
2022-10-03 05:53:38	64	359	-78	3.928	3.91	31	27	0.018	4	0	0	0.2
2022-10-03 05:53:58	64	360	-78.2	3.93	3.912	31	27	0.018	4	0	0	0.1
2022-10-03 05:54:18	64	360	-78.1	3.933	3.915	31	27	0.018	4	0	-1	0
2022-10-03 05:54:38	65	360	-78.1	3.938	3.919	31	27	0.019	4	1	0	0.1
2022-10-03 05:54:58	65	361	-78	3.94	3.922	31	27	0.018	4	0	0	0
2022-10-03 05:55:18	65	361	-78	3.943	3.924	31	27	0.019	4	0	0	0.1
2022-10-03 05:55:38	65	361	-78.1	3.946	3.927	31	27	0.019	4	0	-1	0.3
2022-10-03 05:55:58	66	361	-77.8	3.949	3.931	31	27	0.018	4	1	0	0.2
2022-10-03 05:56:18	66	362	-78	3.953	3.933	31	27	0.02	4	0	0	0
2022-10-03 05:56:38	66	362	-78	3.955	3.938	31	27	0.017	4	0	-1	0.2
2022-10-03 05:56:58	67	362	-77.8	3.959	3.94	31	27	0.019	4	1	0	0.2
2022-10-03 05:57:18	67	363	-78	3.961	3.942	31	27	0.019	4	0	0	0.1
2022-10-03 05:57:38	67	363	-78.1	3.966	3.946	31	27	0.02	4	0	0	0.1
2022-10-03 05:57:58	67	363	-78.2	3.968	3.949	30	27	0.019	3	0	-1	0.2
2022-10-03 05:58:18	68	363	-78	3.971	3.953	30	27	0.018	3	1	0	0
2022-10-03 05:58:38	68	364	-78	3.974	3.956	30	27	0.018	3	0	0	0
2022-10-03 05:58:58	68	364	-78	3.977	3.958	30	27	0.019	3	0	-1	0.2
2022-10-03 05:59:18	69	364	-78.2	3.979	3.962	30	27	0.017	3	1	0	0.1
2022-10-03 05:59:38	69	364	-78.1	3.984	3.964	30	27	0.02	3	0	0	0.1
2022-10-03 05:59:58	69	365	-78	3.986	3.968	30	27	0.018	3	0	0	0
2022-10-03 06:00:18	69	365	-78	3.99	3.971	30	27	0.019	3	0	-1	0
2022-10-03 06:00:38	70	365	-78	3.993	3.973	30	27	0.02	3	1	0	0.2
2022-10-03 06:00:58	70	366	-77.8	3.996	3.978	30	26	0.018	4	0	0	0.2
2022-10-03 06:01:18	70	366	-78	4	3.982	30	26	0.018	4	0	-1	0.2
2022-10-03 06:01:38	71	366	-77.8	4.002	3.983	30	26	0.019	4	1	0	0.1
2022-10-03 06:01:58	71	367	-77.7	4.006	3.986	30	26	0.02	4	0	0	0.4
2022-10-03 06:02:18	71	367	-78.1	4.009	3.991	30	26	0.018	4	0	0	0.1
2022-10-03 06:02:38	71	367	-78	4.012	3.993	30	26	0.019	4	0	-1	0
2022-10-03 06:02:58	72	367	-78	4.016	3.996	30	26	0.02	4	1	0	0.1
2022-10-03 06:03:18	72	368	-78.1	4.019	3.999	30	26	0.02	4	0	0	0
2022-10-03 06:03:38	72	368	-78.1	4.021	4.001	30	26	0.02	4	0	-1	0
2022-10-03 06:03:58	73	368	-78.1	4.025	4.006	30	26	0.019	4	1	0	0
2022-10-03 06:04:18	73	369	-78.1	4.028	4.009	30	26	0.019	4	0	0	8.9
2022-10-03 06:04:38	73	368	-69.2	4.02	4.001	30	26	0.019	4	0	0	0.2
2022-10-03 06:04:58	73	368	-69	4.025	4.006	30	26	0.019	4	0	-1	1.7
2022-10-03 06:05:18	74	369	-70.7	4.03	4.01	29	26	0.02	3	1	0	0
2022-10-03 06:05:38	74	369	-70.7	4.033	4.013	29	26	0.02	3	0	0	0
2022-10-03 06:05:58	74	369	-70.7	4.036	4.017	29	26	0.019	3	0	0	0.2
2022-10-03 06:06:18	74	370	-70.9	4.039	4.019	29	26	0.02	3	0	-1	0.1
2022-10-03 06:06:38	75	370	-70.8	4.041	4.022	29	26	0.019	3	1	0	0.4
2022-10-03 06:06:58	75	370	-71.2	4.044	4.025	29	26	0.019	3	0	0	0.4
2022-10-03 06:07:18	75	370	-70.8	4.047	4.029	29	26	0.018	3	0	0	0.1
2022-10-03 06:07:38	75	371	-70.7	4.05	4.031	29	26	0.019	3	0	-1	0.1
2022-10-03 06:07:58	76	371	-70.8	4.053	4.034	29	25	0.019	4	1	0	1.4
2022-10-03 06:08:18	76	371	-69.4	4.056	4.036	29	25	0.02	4	0	0	0.4
2022-10-03 06:08:38	76	371	-69.8	4.058	4.038	29	25	0.02	4	0	0	0.2
2022-10-03 06:08:58	76	372	-70	4.061	4.041	29	25	0.02	4	0	-1	1
2022-10-03 06:09:18	77	372	-71	4.065	4.045	29	26	0.02	3	1	0	2.4
2022-10-03 06:09:38	77	372	-68.6	4.065	4.045	29	26	0.02	3	0	0	0.1
2022-10-03 06:09:58	77	372	-68.5	4.069	4.048	29	26	0.021	3	0	0	0.2
2022-10-03 06:10:18	77	372	-68.7	4.071	4.052	29	26	0.019	3	0	-1	0.2
2022-10-03 06:10:38	78	373	-68.5	4.075	4.055	29	26	0.02	3	1	0	0.4
2022-10-03 06:10:58	78	373	-68.9	4.077	4.057	29	26	0.02	3	0	0	0.2
2022-10-03 06:11:18	78	373	-68.7	4.08	4.06	29	26	0.02	3	0	0	0.1
2022-10-03 06:11:38	78	374	-68.6	4.083	4.063	29	26	0.02	3	0	-1	0.3
2022-10-03 06:11:58	79	374	-68.9	4.086	4.064	29	26	0.022	3	1	0	0
2022-10-03 06:12:18	79	374	-68.9	4.088	4.069	29	26	0.019	3	0	0	0.2
2022-10-03 06:12:38	79	374	-68.7	4.091	4.07	29	26	0.021	3	0	0	0.3
2022-10-03 06:12:58	79	375	-69	4.094	4.073	29	26	0.021	3	0	-1	0.8
2022-10-03 06:13:18	80	375	-68.2	4.097	4.077	29	26	0.02	3	1	0	1
2022-10-03 06:13:38	80	375	-69.2	4.099	4.08	29	26	0.019	3	0	0	0.2
2022-10-03 06:13:58	80	375	-69	4.102	4.083	29	26	0.019	3	0	-1	0
2022-10-03 06:14:18	81	376	-69	4.106	4.085	29	26	0.021	3	1	0	0.5
2022-10-03 06:14:38	81	376	-68.5	4.109	4.087	29	26	0.022	3	0	0	0.4
2022-10-03 06:14:58	81	376	-68.9	4.111	4.09	29	26	0.021	3	0	0	0.2
2022-10-03 06:15:18	81	376	-68.7	4.115	4.095	29	26	0.02	3	0	-1	0.5
2022-10-03 06:15:38	82	377	-69.2	4.117	4.096	29	26	0.021	3	1	0	0.7
2022-10-03 06:15:58	82	377	-68.5	4.12	4.099	29	26	0.021	3	0	0	0.2
2022-10-03 06:16:18	82	377	-68.7	4.122	4.102	29	26	0.02	3	0	0	0
2022-10-03 06:16:38	82	377	-68.7	4.126	4.105	29	26	0.021	3	0	-1	0.3
2022-10-03 06:16:58	83	378	-68.4	4.128	4.108	29	26	0.02	3	1	0	0.2
2022-10-03 06:17:18	83	378	-68.6	4.132	4.111	29	26	0.021	3	0	0	0.1
2022-10-03 06:17:38	83	378	-68.7	4.134	4.113	29	26	0.021	3	0	0	0.2
2022-10-03 06:17:58	83	378	-68.9	4.137	4.116	29	26	0.021	3	0	-1	0.1
2022-10-03 06:18:18	84	379	-69	4.14	4.119	29	26	0.021	3	1	0	0.4
2022-10-03 06:18:38	84	379	-68.6	4.142	4.122	29	26	0.02	3	0	0	0.1
2022-10-03 06:18:58	84	379	-68.7	4.146	4.124	29	27	0.022	2	0	0	0.1
2022-10-03 06:19:18	84	380	-68.6	4.148	4.128	29	27	0.02	2	0	-1	0.3
2022-10-03 06:19:38	85	380	-68.9	4.151	4.131	29	27	0.02	2	1	0	0.2
2022-10-03 06:19:58	85	380	-69.1	4.155	4.133	29	27	0.022	2	0	0	0.5
2022-10-03 06:20:18	85	380	-68.6	4.158	4.137	29	27	0.021	2	0	0	0.5
2022-10-03 06:20:38	85	381	-69.1	4.16	4.139	29	27	0.021	2	0	-1	0.2
2022-10-03 06:20:58	86	381	-68.9	4.163	4.142	29	27	0.021	2	1	0	0.3
2022-10-03 06:21:18	86	381	-68.6	4.166	4.145	29	27	0.021	2	0	0	0.1
2022-10-03 06:21:38	86	381	-68.7	4.169	4.149	29	27	0.02	2	0	0	0.1
2022-10-03 06:21:58	86	382	-68.6	4.173	4.151	29	27	0.022	2	0	-1	0.1
2022-10-03 06:22:18	87	382	-68.7	4.174	4.155	29	27	0.019	2	1	0	0
2022-10-03 06:22:38	87	382	-68.7	4.178	4.157	29	27	0.021	2	0	0	0.1
2022-10-03 06:22:58	87	382	-68.6	4.18	4.16	29	27	0.02	2	0	0	0
2022-10-03 06:23:18	87	383	-68.6	4.183	4.162	29	27	0.021	2	0	-1	0.1
2022-10-03 06:23:38	88	383	-68.5	4.186	4.166	30	27	0.02	3	1	0	0.1
2022-10-03 06:23:58	88	383	-68.6	4.188	4.169	30	27	0.019	3	0	0	10.9
2022-10-03 06:24:18	88	383	-57.7	4.185	4.164	30	27	0.021	3	0	0	0
2022-10-03 06:24:38	88	383	-57.7	4.187	4.167	30	27	0.02	3	0	-1	0.1
2022-10-03 06:24:58	89	383	-57.6	4.188	4.167	30	27	0.021	3	1	0	0.3
2022-10-03 06:25:18	89	383	-57.3	4.19	4.17	30	27	0.02	3	0	0	0.1
2022-10-03 06:25:38	89	384	-57.2	4.192	4.172	30	27	0.02	3	0	0	0.4
2022-10-03 06:25:58	89	384	-57.6	4.194	4.174	30	27	0.02	3	0	-1	0.1
2022-10-03 06:26:18	90	384	-57.5	4.196	4.175	30	27	0.021	3	1	0	0.2
2022-10-03 06:26:38	90	384	-57.3	4.199	4.179	30	27	0.02	3	0	0	0.3
2022-10-03 06:26:58	90	384	-57.6	4.201	4.181	30	27	0.02	3	0	0	0
2022-10-03 06:27:18	90	384	-57.6	4.203	4.183	30	27	0.02	3	0	0	0
2022-10-03 06:27:38	90	385	-57.6	4.205	4.185	30	27	0.02	3	0	-1	0.1
2022-10-03 06:27:58	91	385	-57.7	4.207	4.188	30	27	0.019	3	1	0	31.7
2022-10-03 06:28:18	91	384	-26	4.193	4.174	30	27	0.019	3	0	0	0
2022-10-03 06:28:38	91	383	-26	4.192	4.171	30	27	0.021	3	0	0	0
2022-10-03 06:28:58	91	383	-26	4.19	4.171	30	27	0.019	3	0	0	0
2022-10-03 06:29:18	91	383	-26	4.189	4.17	30	27	0.019	3	0	0	0
2022-10-03 06:29:38	91	383	-26	4.189	4.17	30	27	0.019	3	0	0	0
2022-10-03 06:29:58	91	383	-26	4.191	4.171	30	27	0.02	3	0	-1	0
2022-10-03 06:30:18	92	383	-26	4.19	4.17	30	27	0.02	3	1	0	0
2022-10-03 06:30:38	92	383	-26	4.192	4.171	30	27	0.021	3	0	0	0
2022-10-03 06:30:58	92	383	-26	4.192	4.173	30	27	0.019	3	0	0	0
2022-10-03 06:31:18	92	384	-26	4.193	4.173	30	27	0.02	3	0	0	0
2022-10-03 06:31:38	92	384	-26	4.194	4.173	30	27	0.021	3	0	0	0
2022-10-03 06:31:58	92	384	-26	4.194	4.175	30	28	0.019	2	0	0	0
2022-10-03 06:32:18	92	384	-26	4.196	4.175	30	27	0.021	3	0	-1	0
2022-10-03 06:32:38	93	384	-26	4.197	4.176	30	27	0.021	3	1	0	0
2022-10-03 06:32:58	93	384	-26	4.198	4.177	30	27	0.021	3	0	0	0
2022-10-03 06:33:18	93	384	-26	4.198	4.178	30	28	0.02	2	0	0	0
2022-10-03 06:33:38	93	384	-26	4.199	4.179	30	28	0.02	2	0	0	0
2022-10-03 06:33:58	93	384	-26	4.2	4.18	30	28	0.02	2	0	0	0
2022-10-03 06:34:18	93	384	-26	4.201	4.181	30	28	0.02	2	0	0	0
2022-10-03 06:34:38	93	384	-26	4.201	4.182	30	28	0.019	2	0	0	0
2022-10-03 06:34:58	93	384	-26	4.203	4.182	30	28	0.021	2	0	-1	0
2022-10-03 06:35:18	94	384	-26	4.205	4.183	30	28	0.022	2	1	0	0
2022-10-03 06:35:38	94	385	-26	4.205	4.184	30	28	0.021	2	0	0	0.1
2022-10-03 06:35:58	94	385	-25.9	4.205	4.186	30	28	0.019	2	0	0	0.1
2022-10-03 06:36:18	94	385	-26	4.207	4.186	30	28	0.021	2	0	0	0
2022-10-03 06:36:38	94	385	-26	4.207	4.186	30	28	0.021	2	0	0	0
2022-10-03 06:36:58	94	385	-26	4.208	4.188	30	28	0.02	2	0	0	0
2022-10-03 06:37:18	94	385	-26	4.208	4.19	30	28	0.018	2	0	0	0
2022-10-03 06:37:38	94	385	-26	4.209	4.189	30	28	0.02	2	0	-1	0
2022-10-03 06:37:58	95	385	-26	4.21	4.191	30	28	0.019	2	1	0	0
2022-10-03 06:38:18	95	385	-26	4.212	4.191	30	28	0.021	2	0	0	0
2022-10-03 06:38:38	95	385	-26	4.213	4.195	30	28	0.018	2	0	0	0
2022-10-03 06:38:58	95	386	-26	4.214	4.194	30	28	0.02	2	0	0	0
2022-10-03 06:39:18	95	386	-26	4.215	4.195	30	28	0.02	2	0	0	0
2022-10-03 06:39:38	95	386	-26	4.216	4.196	30	28	0.02	2	0	0	0.1
2022-10-03 06:39:58	95	386	-25.9	4.217	4.198	30	28	0.019	2	0	0	0.1
2022-10-03 06:40:18	95	386	-26	4.218	4.199	30	28	0.019	2	0	0	0.1
2022-10-03 06:40:38	95	386	-25.9	4.219	4.199	30	28	0.02	2	0	-1	0
2022-10-03 06:40:58	96	386	-25.9	4.22	4.2	30	28	0.02	2	1	0	0
2022-10-03 06:41:18	96	386	-25.9	4.221	4.202	30	28	0.019	2	0	0	0.1
2022-10-03 06:41:38	96	386	-26	4.221	4.202	30	28	0.019	2	0	0	0
2022-10-03 06:41:58	96	386	-26	4.224	4.203	30	28	0.021	2	0	0	0
2022-10-03 06:42:18	96	386	-26	4.222	4.205	30	28	0.017	2	0	0	0.1
2022-10-03 06:42:38	96	387	-25.9	4.226	4.205	30	28	0.021	2	0	0	0.1
2022-10-03 06:42:58	96	387	-26	4.226	4.205	30	28	0.021	2	0	0	0
2022-10-03 06:43:18	96	387	-26	4.227	4.207	30	28	0.02	2	0	-1	0
2022-10-03 06:43:38	97	387	-26	4.227	4.209	30	28	0.018	2	1	0	0
2022-10-03 06:43:58	97	387	-26	4.228	4.208	30	28	0.02	2	0	0	0
2022-10-03 06:44:18	97	387	-26	4.228	4.21	30	28	0.018	2	0	0	0
2022-10-03 06:44:38	97	387	-26	4.229	4.211	30	28	0.018	2	0	0	0
2022-10-03 06:44:58	97	387	-26	4.231	4.211	30	28	0.02	2	0	0	0.1
2022-10-03 06:45:18	97	387	-25.9	4.232	4.213	30	28	0.019	2	0	0	0.1
2022-10-03 06:45:38	97	387	-26	4.233	4.213	30	28	0.02	2	0	0	0
2022-10-03 06:45:58	97	387	-26	4.234	4.214	31	28	0.02	3	0	0	0
2022-10-03 06:46:18	97	387	-26	4.235	4.216	31	28	0.019	3	0	0	0
2022-10-03 06:46:38	97	388	-26	4.235	4.216	31	28	0.019	3	0	-1	0
2022-10-03 06:46:58	98	388	-26	4.237	4.217	31	28	0.02	3	1	0	0
2022-10-03 06:47:18	98	388	-26	4.238	4.219	31	28	0.019	3	0	0	0
2022-10-03 06:47:38	98	388	-26	4.239	4.22	31	28	0.019	3	0	0	0
2022-10-03 06:47:58	98	388	-26	4.24	4.22	31	28	0.02	3	0	0	0
2022-10-03 06:48:18	98	388	-26	4.24	4.221	31	28	0.019	3	0	44	9.7
2022-10-03 12:49:38	54	343	-16.3	3.751	3.737	36	32	0.014	4	-44	0	2.9
2022-10-03 12:49:58	54	343	-13.4	3.751	3.738	36	32	0.013	4	0	0	0.3
2022-10-03 12:50:18	54	343	-13.1	3.751	3.737	36	32	0.014	4	0	0	0
2022-10-03 12:50:38	54	343	-13.1	3.752	3.738	36	32	0.014	4	0	0	0.3
2022-10-03 12:50:58	54	343	-13.4	3.754	3.74	36	32	0.014	4	0	0	0.2
2022-10-03 12:51:18	54	343	-13.2	3.754	3.74	36	32	0.014	4	0	-1	81.9
2022-10-03 12:51:38	55	347	-95.1	3.793	3.777	36	32	0.016	4	1	0	0
2022-10-03 12:51:58	55	348	-95.1	3.801	3.785	36	32	0.016	4	0	0	0.4
2022-10-03 12:52:18	55	349	-94.7	3.807	3.791	36	32	0.016	4	0	-1	0.1
2022-10-03 12:52:38	56	349	-94.8	3.813	3.795	36	32	0.018	4	1	-1	23.6
2022-10-03 12:52:58	57	351	-118.4	3.826	3.809	36	32	0.017	4	1	0	0.1
2022-10-03 12:53:18	57	351	-118.3	3.835	3.817	36	32	0.018	4	0	-1	0.2
2022-10-03 12:53:38	58	352	-118.5	3.842	3.822	36	32	0.02	4	1	0	0.2
2022-10-03 12:53:58	58	352	-118.3	3.847	3.827	36	32	0.02	4	0	-1	0.1
2022-10-03 12:54:18	59	353	-118.4	3.854	3.834	36	32	0.02	4	1	0	0.1
2022-10-03 12:54:38	59	353	-118.5	3.86	3.839	36	32	0.021	4	0	0	0.1
2022-10-03 12:54:58	59	354	-118.4	3.866	3.845	36	32	0.021	4	0	-1	0.3
2022-10-03 12:55:18	60	354	-118.7	3.873	3.85	36	32	0.023	4	1	0	0
2022-10-03 12:55:38	60	355	-118.7	3.878	3.857	37	32	0.021	5	0	-1	0.2
2022-10-03 12:55:58	61	355	-118.5	3.883	3.863	37	32	0.02	5	1	0	0.3
2022-10-03 12:56:18	61	356	-118.8	3.89	3.869	37	32	0.021	5	0	0	0.3
2022-10-03 12:56:38	61	357	-118.5	3.896	3.875	36	32	0.021	4	0	-1	0
2022-10-03 12:56:58	62	357	-118.5	3.9	3.88	37	32	0.02	5	1	0	0.1
2022-10-03 12:57:18	62	358	-118.4	3.907	3.886	37	32	0.021	5	0	-1	0.4
2022-10-03 12:57:38	63	358	-118.8	3.911	3.893	36	32	0.018	4	1	0	0.3
2022-10-03 12:57:58	63	358	-118.5	3.917	3.897	37	32	0.02	5	0	-1	0.9
2022-10-03 12:58:18	64	359	-119.4	3.922	3.903	36	32	0.019	4	1	0	0.3
2022-10-03 12:58:38	64	360	-119.7	3.928	3.907	36	32	0.021	4	0	0	0.1
2022-10-03 12:58:58	64	360	-119.6	3.933	3.913	36	32	0.02	4	0	-1	0
2022-10-03 12:59:18	65	360	-119.6	3.938	3.918	36	32	0.02	4	1	0	0
2022-10-03 12:59:38	65	361	-119.6	3.943	3.923	36	32	0.02	4	0	-1	0.1
2022-10-03 12:59:58	66	361	-119.7	3.947	3.929	36	32	0.018	4	1	0	0
2022-10-03 13:00:18	66	362	-119.7	3.953	3.934	36	32	0.019	4	0	-1	0.1
2022-10-03 13:00:38	67	362	-119.8	3.958	3.938	36	32	0.02	4	1	0	0
2022-10-03 13:00:58	67	363	-119.8	3.963	3.943	36	31	0.02	5	0	0	0.1
2022-10-03 13:01:18	67	363	-119.7	3.967	3.949	36	31	0.018	5	0	-1	0
2022-10-03 13:01:38	68	364	-119.7	3.973	3.953	36	31	0.02	5	1	0	0
2022-10-03 13:01:58	68	364	-119.7	3.977	3.958	36	31	0.019	5	0	-1	0
2022-10-03 13:02:18	69	365	-119.7	3.982	3.962	36	31	0.02	5	1	0	0.1
2022-10-03 13:02:38	69	365	-119.6	3.988	3.967	36	31	0.021	5	0	-1	0
2022-10-03 13:02:58	70	365	-119.6	3.992	3.973	36	31	0.019	5	1	0	0
2022-10-03 13:03:18	70	366	-119.6	3.997	3.978	36	31	0.019	5	0	0	0
2022-10-03 13:03:38	70	366	-119.6	4.002	3.983	36	31	0.019	5	0	-1	0.2
2022-10-03 13:03:58	71	367	-119.4	4.006	3.988	36	31	0.018	5	1	0	0.2
2022-10-03 13:04:18	71	367	-119.6	4.011	3.994	36	31	0.017	5	0	-1	0
2022-10-03 13:04:38	72	368	-119.6	4.017	3.998	36	31	0.019	5	1	0	0.1
2022-10-03 13:04:58	72	368	-119.7	4.022	4.003	36	31	0.019	5	0	-1	0
2022-10-03 13:05:18	73	369	-119.7	4.026	4.007	36	31	0.019	5	1	0	0
2022-10-03 13:05:38	73	369	-119.7	4.032	4.012	36	31	0.02	5	0	0	0.1
2022-10-03 13:05:58	73	369	-119.8	4.037	4.016	36	31	0.021	5	0	-1	0
2022-10-03 13:06:18	74	370	-119.8	4.041	4.021	36	31	0.02	5	1	0	0
2022-10-03 13:06:38	74	370	-119.8	4.047	4.027	36	31	0.02	5	0	-1	0.1
2022-10-03 13:06:58	75	371	-119.7	4.051	4.032	36	31	0.019	5	1	0	0
2022-10-03 13:07:18	75	371	-119.7	4.056	4.038	36	31	0.018	5	0	-1	0.1
2022-10-03 13:07:38	76	372	-119.6	4.062	4.042	36	31	0.02	5	1	0	0
2022-10-03 13:07:58	76	372	-119.6	4.066	4.047	36	30	0.019	6	0	-1	0
2022-10-03 13:08:18	77	373	-119.6	4.072	4.051	36	30	0.021	6	1	0	0
2022-10-03 13:08:38	77	373	-119.6	4.078	4.057	35	30	0.021	5	0	0	35.2
2022-10-03 13:08:58	77	372	-84.4	4.063	4.043	35	30	0.02	5	0	-1	0
2022-10-03 13:09:18	78	372	-84.4	4.065	4.045	35	30	0.02	5	1	0	0
2022-10-03 13:09:38	78	372	-84.4	4.068	4.048	35	30	0.02	5	0	0	0
2022-10-03 13:09:58	78	372	-84.4	4.07	4.051	35	30	0.019	5	0	-1	0
2022-10-03 13:10:18	79	373	-84.4	4.073	4.055	35	30	0.018	5	1	0	0
2022-10-03 13:10:38	79	373	-84.4	4.077	4.057	35	30	0.02	5	0	0	0.2
2022-10-03 13:10:58	79	373	-84.2	4.08	4.062	35	30	0.018	5	0	-1	0
2022-10-03 13:11:18	80	374	-84.2	4.084	4.064	35	30	0.02	5	1	0	0.4
2022-10-03 13:11:38	80	374	-84.6	4.088	4.068	35	30	0.02	5	0	0	0
2022-10-03 13:11:58	80	374	-84.6	4.091	4.072	35	29	0.019	6	0	0	0
2022-10-03 13:12:18	80	375	-84.6	4.095	4.074	35	29	0.021	6	0	-1	0
2022-10-03 13:12:38	81	375	-84.6	4.098	4.08	34	29	0.018	5	1	0	0
2022-10-03 13:12:58	81	375	-84.6	4.103	4.082	34	29	0.021	5	0	0	0.1
2022-10-03 13:13:18	81	376	-84.5	4.107	4.087	34	29	0.02	5	0	-1	0
2022-10-03 13:13:38	82	376	-84.5	4.11	4.09	34	29	0.02	5	1	0	0.1
2022-10-03 13:13:58	82	376	-84.6	4.114	4.094	34	29	0.02	5	0	0	0.2
2022-10-03 13:14:18	82	377	-84.4	4.117	4.096	34	29	0.021	5	0	-1	0
2022-10-03 13:14:38	83	377	-84.4	4.121	4.102	34	29	0.019	5	1	0	0
2022-10-03 13:14:58	83	377	-84.4	4.125	4.105	34	29	0.02	5	0	0	0
2022-10-03 13:15:18	83	378	-84.4	4.129	4.109	34	29	0.02	5	0	-1	0.2
2022-10-03 13:15:38	84	378	-84.2	4.133	4.112	34	29	0.021	5	1	0	0
2022-10-03 13:15:58	84	378	-84.2	4.136	4.117	34	29	0.019	5	0	0	0.5
2022-10-03 13:16:18	84	379	-84.7	4.139	4.119	34	29	0.02	5	0	-1	0.1
2022-10-03 13:16:38	85	379	-84.6	4.144	4.124	34	29	0.02	5	1	0	2.1
2022-10-03 13:16:58	85	380	-86.7	4.149	4.129	34	28	0.02	6	0	0	0.1
2022-10-03 13:17:18	85	380	-86.8	4.153	4.133	34	28	0.02	6	0	-1	0.1
2022-10-03 13:17:38	86	380	-86.7	4.157	4.137	34	28	0.02	6	1	0	2
2022-10-03 13:17:58	86	381	-84.7	4.16	4.14	33	28	0.02	5	0	0	1.6
2022-10-03 13:18:18	86	381	-83.1	4.163	4.143	33	28	0.02	5	0	-1	0.4
2022-10-03 13:18:38	87	381	-83.5	4.167	4.146	33	28	0.021	5	1	0	0
2022-10-03 13:18:58	87	382	-83.5	4.17	4.149	33	28	0.021	5	0	0	0.2
2022-10-03 13:19:18	87	382	-83.7	4.173	4.153	33	28	0.02	5	0	-1	0.1
2022-10-03 13:19:38	88	382	-83.6	4.177	4.156	33	28	0.021	5	1	0	0.1
2022-10-03 13:19:58	88	383	-83.5	4.181	4.16	33	28	0.021	5	0	0	0.2
2022-10-03 13:20:18	88	383	-83.7	4.184	4.164	33	28	0.02	5	0	0	0.1
2022-10-03 13:20:38	88	383	-83.6	4.188	4.168	33	28	0.02	5	0	-1	29.5
2022-10-03 13:20:58	89	382	-54.1	4.176	4.155	33	28	0.021	5	1	0	0.2
2022-10-03 13:21:18	89	382	-54.3	4.175	4.155	33	28	0.02	5	0	0	0.2
2022-10-03 13:21:38	89	382	-54.5	4.177	4.156	33	28	0.021	5	0	0	0.3
2022-10-03 13:21:58	89	382	-54.8	4.178	4.158	33	28	0.02	5	0	-1	0.5
2022-10-03 13:22:18	90	382	-55.3	4.179	4.16	33	27	0.019	6	1	0	0.3
2022-10-03 13:22:38	90	383	-55	4.182	4.162	33	27	0.02	6	0	0	0
2022-10-03 13:22:58	90	383	-55	4.184	4.164	33	27	0.02	6	0	0	0
2022-10-03 13:23:18	90	383	-55	4.186	4.166	32	27	0.02	5	0	-1	0.2
2022-10-03 13:23:38	91	383	-55.2	4.188	4.168	32	27	0.02	5	1	0	0.2
2022-10-03 13:23:58	91	383	-55	4.191	4.171	32	27	0.02	5	0	0	0.2
2022-10-03 13:24:18	91	384	-55.2	4.192	4.173	32	27	0.019	5	0	0	0.1
2022-10-03 13:24:38	91	384	-55.3	4.195	4.176	32	27	0.019	5	0	0	0.1
2022-10-03 13:24:58	91	384	-55.2	4.198	4.178	32	27	0.02	5	0	-1	0.1
2022-10-03 13:25:18	92	384	-55.3	4.199	4.18	32	27	0.019	5	1	0	0
2022-10-03 13:25:38	92	384	-55.3	4.201	4.183	32	27	0.018	5	0	0	0
2022-10-03 13:25:58	92	385	-55.3	4.205	4.185	32	26	0.02	6	0	0	0.1
2022-10-03 13:26:18	92	385	-55.4	4.206	4.187	32	26	0.019	6	0	0	31.3
2022-10-03 13:26:38	92	383	-24.1	4.195	4.173	32	26	0.022	6	0	-1	0
2022-10-03 13:26:58	93	383	-24.1	4.19	4.17	32	26	0.02	6	1	0	0.2
2022-10-03 13:27:18	93	383	-23.9	4.19	4.168	31	26	0.022	5	0	0	0.2
2022-10-03 13:27:38	93	383	-23.7	4.19	4.169	31	26	0.021	5	0	0	0
2022-10-03 13:27:58	93	383	-23.7	4.188	4.169	31	26	0.019	5	0	0	0.2
2022-10-03 13:28:18	93	383	-23.9	4.19	4.169	31	26	0.021	5	0	0	0
2022-10-03 13:28:38	93	383	-23.9	4.189	4.17	31	26	0.019	5	0	0	0
2022-10-03 13:28:58	93	383	-23.9	4.191	4.171	31	26	0.02	5	0	-1	0.2
2022-10-03 13:29:18	94	383	-24.1	4.191	4.171	31	26	0.02	5	1	0	0
2022-10-03 13:29:38	94	383	-24.1	4.192	4.172	31	25	0.02	6	0	0	0
2022-10-03 13:29:58	94	383	-24.1	4.193	4.173	31	25	0.02	6	0	0	0.3
2022-10-03 13:30:18	94	383	-24.4	4.193	4.174	31	25	0.019	6	0	31	8.1
2022-10-04 05:28:38	63	350	-16.3	3.832	3.81	33	32	0.022	1	-31	0	1.1
2022-10-04 05:28:58	63	351	-15.2	3.835	3.814	33	32	0.021	1	0	-1	1.6
2022-10-04 05:29:18	64	351	-13.6	3.835	3.815	33	32	0.02	1	1	0	0
2022-10-04 05:29:38	64	351	-13.6	3.837	3.815	33	32	0.022	1	0	0	0.1
2022-10-04 05:29:58	64	351	-13.7	3.839	3.816	33	32	0.023	1	0	0	0
2022-10-04 05:30:18	64	351	-13.7	3.839	3.818	33	32	0.021	1	0	0	122.5
2022-10-04 05:30:38	64	356	-136.2	3.894	3.87	33	32	0.024	1	0	0	0.4
2022-10-04 05:30:58	64	358	-136.6	3.914	3.893	33	32	0.021	1	0	-1	0.4
2022-10-04 05:31:18	65	359	-136.2	3.927	3.905	33	32	0.022	1	1	0	0.4
2022-10-04 05:31:38	65	360	-136.6	3.936	3.914	34	32	0.022	2	0	-1	0.2
2022-10-04 05:31:58	66	361	-136.4	3.944	3.923	34	32	0.021	2	1	0	8.9
2022-10-04 05:32:18	66	361	-127.5	3.947	3.927	34	32	0.02	2	0	-1	0
2022-10-04 05:32:38	67	362	-127.5	3.954	3.933	34	32	0.021	2	1	0	0.1
2022-10-04 05:32:58	67	362	-127.4	3.959	3.937	34	32	0.022	2	0	-1	0.5
2022-10-04 05:33:18	68	363	-127.9	3.965	3.944	34	32	0.021	2	1	0	0.4
2022-10-04 05:33:38	68	363	-127.5	3.97	3.949	34	32	0.021	2	0	-1	0.2
2022-10-04 05:33:58	69	364	-127.7	3.976	3.957	34	32	0.019	2	1	0	0.2
2022-10-04 05:34:18	69	365	-127.5	3.981	3.96	34	32	0.021	2	0	-1	1.1
2022-10-04 05:34:38	70	365	-128.6	3.986	3.966	34	32	0.02	2	1	0	0
2022-10-04 05:34:58	70	366	-128.6	3.993	3.972	34	32	0.021	2	0	-1	0
2022-10-04 05:35:18	71	366	-128.6	3.998	3.978	34	32	0.02	2	1	0	0.1
2022-10-04 05:35:38	71	366	-128.5	4.002	3.983	34	32	0.019	2	0	0	0
2022-10-04 05:35:58	71	367	-128.5	4.009	3.989	34	32	0.02	2	0	-1	0.1
2022-10-04 05:36:18	72	368	-128.6	4.013	3.994	34	32	0.019	2	1	0	0
2022-10-04 05:36:38	72	368	-128.6	4.02	3.998	34	32	0.022	2	0	-1	0.2
2022-10-04 05:36:58	73	369	-128.4	4.023	4.004	34	32	0.019	2	1	0	2.3
2022-10-04 05:37:18	73	369	-130.7	4.03	4.011	34	32	0.019	2	0	-1	0.1
2022-10-04 05:37:38	74	370	-130.8	4.037	4.016	34	31	0.021	3	1	0	0.3
2022-10-04 05:37:58	74	370	-131.1	4.041	4.021	34	31	0.02	3	0	-1	2.3
2022-10-04 05:38:18	75	370	-128.8	4.047	4.026	34	31	0.021	3	1	0	1.4
2022-10-04 05:38:38	75	371	-127.4	4.051	4.03	34	31	0.021	3	0	-1	0.2
2022-10-04 05:38:58	76	371	-127.2	4.055	4.036	34	31	0.019	3	1	0	0.5
2022-10-04 05:39:18	76	372	-127.7	4.061	4.04	34	31	0.021	3	0	-1	0.2
2022-10-04 05:39:38	77	372	-127.5	4.067	4.046	34	31	0.021	3	1	0	0.2
2022-10-04 05:39:58	77	373	-127.7	4.072	4.051	34	31	0.021	3	0	-1	0.2
2022-10-04 05:40:18	78	373	-127.5	4.078	4.056	34	31	0.022	3	1	0	43.3
2022-10-04 05:40:38	78	371	-84.2	4.06	4.039	34	31	0.021	3	0	0	0.2
2022-10-04 05:40:58	78	372	-84	4.06	4.042	33	31	0.018	2	0	-1	0.2
2022-10-04 05:41:18	79	372	-84.2	4.063	4.041	33	31	0.022	2	1	0	0.1
2022-10-04 05:41:38	79	372	-84.1	4.065	4.046	33	31	0.019	2	0	0	1.4
2022-10-04 05:41:58	79	372	-85.5	4.07	4.049	33	30	0.021	3	0	0	0.3
2022-10-04 05:42:18	79	373	-85.2	4.072	4.053	33	30	0.019	3	0	-1	0
2022-10-04 05:42:38	80	373	-85.2	4.077	4.056	33	30	0.021	3	1	0	0.3
2022-10-04 05:42:58	80	373	-85.5	4.081	4.059	33	30	0.022	3	0	0	0.4
2022-10-04 05:43:18	80	374	-85.1	4.084	4.064	33	30	0.02	3	0	-1	0.2
2022-10-04 05:43:38	81	374	-84.9	4.087	4.067	33	30	0.02	3	1	0	0
2022-10-04 05:43:58	81	374	-84.9	4.09	4.071	33	30	0.019	3	0	0	0.2
2022-10-04 05:44:18	81	375	-84.7	4.095	4.076	33	30	0.019	3	0	-1	0.3
2022-10-04 05:44:38	82	375	-85	4.1	4.078	32	30	0.022	2	1	0	0.1
2022-10-04 05:44:58	82	375	-84.9	4.102	4.082	32	30	0.02	2	0	0	0.1
2022-10-04 05:45:18	82	376	-85	4.106	4.086	32	29	0.02	3	0	-1	0
2022-10-04 05:45:38	83	376	-85	4.11	4.09	32	29	0.02	3	1	0	0.1
2022-10-04 05:45:58	83	377	-85.1	4.114	4.093	32	29	0.021	3	0	0	0
2022-10-04 05:46:18	83	377	-85.1	4.118	4.098	32	29	0.02	3	0	-1	0.1
2022-10-04 05:46:38	84	377	-85.2	4.122	4.101	32	29	0.021	3	1	0	0.2
2022-10-04 05:46:58	84	377	-85.4	4.125	4.106	32	29	0.019	3	0	0	0.1
2022-10-04 05:47:18	84	378	-85.5	4.129	4.109	32	29	0.02	3	0	0	0.3
2022-10-04 05:47:38	84	378	-85.2	4.133	4.111	32	29	0.022	3	0	-1	0.2
2022-10-04 05:47:58	85	379	-85.4	4.137	4.116	32	29	0.021	3	1	0	0.4
2022-10-04 05:48:18	85	379	-85.8	4.14	4.12	32	29	0.02	3	0	0	0.3
2022-10-04 05:48:38	85	379	-85.5	4.145	4.124	32	29	0.021	3	0	-1	0.3
2022-10-04 05:48:58	86	380	-85.2	4.149	4.128	32	29	0.021	3	1	0	0.6
2022-10-04 05:49:18	86	380	-85.8	4.153	4.132	32	28	0.021	4	0	0	0.2
2022-10-04 05:49:38	86	380	-85.6	4.158	4.136	32	28	0.022	4	0	-1	0.4
2022-10-04 05:49:58	87	381	-86	4.16	4.139	31	28	0.021	3	1	0	0.1
2022-10-04 05:50:18	87	381	-85.9	4.164	4.144	31	28	0.02	3	0	0	0
2022-10-04 05:50:38	87	381	-85.9	4.169	4.149	31	28	0.02	3	0	-1	0
2022-10-04 05:50:58	88	382	-85.9	4.172	4.151	31	28	0.021	3	1	0	0
2022-10-04 05:51:18	88	382	-85.9	4.175	4.156	31	28	0.019	3	0	0	0
2022-10-04 05:51:38	88	382	-85.9	4.18	4.158	31	28	0.022	3	0	-1	0.2
2022-10-04 05:51:58	89	383	-86.1	4.183	4.163	31	28	0.02	3	1	0	0
2022-10-04 05:52:18	89	383	-86.1	4.187	4.167	31	28	0.02	3	0	0	30
2022-10-04 05:52:38	89	382	-56.1	4.176	4.155	31	28	0.021	3	0	0	0.2
2022-10-04 05:52:58	89	382	-55.9	4.175	4.154	31	28	0.021	3	0	-1	0.4
2022-10-04 05:53:18	90	382	-56.3	4.175	4.155	31	28	0.02	3	1	0	0.3
2022-10-04 05:53:38	90	382	-56.6	4.177	4.156	31	27	0.021	4	0	0	0.2
2022-10-04 05:53:58	90	382	-56.4	4.179	4.159	31	27	0.02	4	0	0	0
2022-10-04 05:54:18	90	382	-56.4	4.18	4.16	31	27	0.02	4	0	-1	0.2
2022-10-04 05:54:38	91	383	-56.6	4.182	4.164	30	27	0.018	3	1	0	0.3
2022-10-04 05:54:58	91	383	-56.3	4.184	4.165	30	27	0.019	3	0	0	0
2022-10-04 05:55:18	91	383	-56.3	4.187	4.167	30	27	0.02	3	0	0	0
2022-10-04 05:55:38	91	383	-56.3	4.189	4.169	30	27	0.02	3	0	0	0
2022-10-04 05:55:58	91	383	-56.3	4.19	4.172	30	27	0.018	3	0	-1	0
2022-10-04 05:56:18	92	384	-56.3	4.195	4.175	30	27	0.02	3	1	0	0.1
2022-10-04 05:56:38	92	384	-56.2	4.196	4.176	30	27	0.02	3	0	0	0.1
2022-10-04 05:56:58	92	384	-56.3	4.199	4.179	30	27	0.02	3	0	0	0
2022-10-04 05:57:18	92	384	-56.3	4.201	4.18	30	27	0.021	3	0	-1	0.1
2022-10-04 05:57:38	93	385	-56.4	4.203	4.185	30	27	0.018	3	1	0	0.2
2022-10-04 05:57:58	93	385	-56.6	4.207	4.187	30	26	0.02	4	0	0	0
2022-10-04 05:58:18	93	385	-56.6	4.207	4.188	30	26	0.019	4	0	0	31.6
2022-10-04 05:58:38	93	383	-25	4.191	4.172	30	26	0.019	4	0	0	0.2
2022-10-04 05:58:58	93	383	-24.8	4.19	4.171	30	26	0.019	4	0	0	0.2
2022-10-04 05:59:18	93	383	-25	4.189	4.17	30	26	0.019	4	0	0	1.1
2022-10-04 05:59:38	93	383	-26.1	4.19	4.169	29	26	0.021	3	0	-1	0
2022-10-04 05:59:58	94	383	-26.1	4.19	4.171	29	26	0.019	3	1	0	0
2022-10-04 06:00:18	94	383	-26.1	4.19	4.172	29	26	0.018	3	0	0	0
2022-10-04 06:00:38	94	383	-26.1	4.191	4.171	29	26	0.02	3	0	0	0.1
2022-10-04 06:00:58	94	383	-26.2	4.192	4.172	29	26	0.02	3	0	0	0.2
2022-10-04 06:01:18	94	384	-26	4.194	4.174	29	26	0.02	3	0	0	0.1
2022-10-04 06:01:38	94	384	-26.1	4.193	4.174	29	26	0.019	3	0	0	0
2022-10-04 06:01:58	94	384	-26.1	4.195	4.175	29	26	0.02	3	0	-1	0
2022-10-04 06:02:18	95	384	-26.1	4.196	4.176	29	26	0.02	3	1	0	0.3
2022-10-04 06:02:38	95	384	-26.4	4.197	4.177	29	26	0.02	3	0	0	0.3
2022-10-04 06:02:58	95	384	-26.1	4.197	4.177	29	25	0.02	4	0	0	0
2022-10-04 06:03:18	95	384	-26.1	4.199	4.179	29	25	0.02	4	0	0	0.1
2022-10-04 06:03:38	95	384	-26.2	4.2	4.179	29	25	0.021	4	0	0	0.1
2022-10-04 06:03:58	95	384	-26.1	4.2	4.18	29	25	0.02	4	0	0	0.1
2022-10-04 06:04:18	95	384	-26.2	4.201	4.182	29	25	0.019	4	0	0	0.1
2022-10-04 06:04:38	95	384	-26.1	4.202	4.183	29	25	0.019	4	0	-1	0.1
2022-10-04 06:04:58	96	384	-26.2	4.204	4.183	29	25	0.021	4	1	0	0.1
2022-10-04 06:05:18	96	385	-26.1	4.204	4.184	29	25	0.02	4	0	0	0
2022-10-04 06:05:38	96	385	-26.1	4.206	4.184	29	25	0.022	4	0	0	0
2022-10-04 06:05:58	96	385	-26.1	4.206	4.186	29	25	0.02	4	0	0	0.1
2022-10-04 06:06:18	96	385	-26.2	4.206	4.187	29	25	0.019	4	0	0	0.1
2022-10-04 06:06:38	96	385	-26.1	4.208	4.189	29	25	0.019	4	0	0	0.1
2022-10-04 06:06:58	96	385	-26.2	4.21	4.189	28	26	0.021	2	0	0	0.1
2022-10-04 06:07:18	96	385	-26.1	4.209	4.189	29	26	0.02	3	0	-1	0.1
2022-10-04 06:07:38	97	385	-26	4.21	4.192	28	26	0.018	2	1	0	0.1
2022-10-04 06:07:58	97	385	-26.1	4.212	4.192	28	26	0.02	2	0	0	0.3
2022-10-04 06:08:18	97	385	-26.4	4.214	4.194	28	26	0.02	2	0	0	0.3
2022-10-04 06:08:38	97	386	-26.1	4.212	4.194	28	26	0.018	2	0	0	0.1
2022-10-04 06:08:58	97	386	-26.2	4.214	4.195	28	26	0.019	2	0	0	0
2022-10-04 06:09:18	97	386	-26.2	4.214	4.197	28	26	0.017	2	0	0	0
2022-10-04 06:09:38	97	386	-26.2	4.216	4.199	28	26	0.017	2	0	0	0.1
2022-10-04 06:09:58	97	386	-26.1	4.218	4.198	28	26	0.02	2	0	-1	0
2022-10-04 06:10:18	98	386	-26.1	4.218	4.198	28	26	0.02	2	1	0	0.1
2022-10-04 06:10:38	98	386	-26	4.219	4.2	28	26	0.019	2	0	0	0.1
2022-10-04 06:10:58	98	386	-26.1	4.221	4.201	28	26	0.02	2	0	0	0.1
2022-10-04 06:11:18	98	386	-26.2	4.221	4.202	28	26	0.019	2	0	0	0
2022-10-04 06:11:38	98	386	-26.2	4.223	4.204	28	26	0.019	2	0	36	11.4
2022-10-04 12:14:08	62	349	-14.8	3.815	3.793	35	31	0.022	4	-36	0	1.9
2022-10-04 12:14:28	62	349	-12.9	3.816	3.795	35	31	0.021	4	0	0	0.5
2022-10-04 12:14:48	62	349	-13.4	3.817	3.796	35	31	0.021	4	0	0	0.2
2022-10-04 12:15:08	62	349	-13.6	3.818	3.797	35	31	0.021	4	0	0	0.3
2022-10-04 12:15:28	62	349	-13.3	3.819	3.799	35	31	0.02	4	0	0	84.9
2022-10-04 12:15:48	62	353	-98.2	3.854	3.833	35	31	0.021	4	0	-1	16.9
2022-10-04 12:16:08	63	355	-115.1	3.88	3.857	35	31	0.023	4	1	0	0
2022-10-04 12:16:28	63	356	-115.1	3.892	3.869	36	31	0.023	5	0	0	0.5
2022-10-04 12:16:48	63	357	-115.6	3.901	3.877	36	31	0.024	5	0	-1	0.1
2022-10-04 12:17:08	64	358	-115.5	3.908	3.885	36	31	0.023	5	1	0	0
2022-10-04 12:17:28	64	358	-115.5	3.916	3.892	36	31	0.024	5	0	-1	0
2022-10-04 12:17:48	65	359	-115.5	3.921	3.9	36	31	0.021	5	1	0	0.3
2022-10-04 12:18:08	65	359	-115.8	3.927	3.905	36	31	0.022	5	0	0	0.1
2022-10-04 12:18:28	65	360	-115.7	3.933	3.912	36	31	0.021	5	0	-1	0.2
2022-10-04 12:18:48	66	360	-115.5	3.939	3.918	36	31	0.021	5	1	0	0.3
2022-10-04 12:19:08	66	361	-115.8	3.945	3.924	36	31	0.021	5	0	-1	0.3
2022-10-04 12:19:28	67	361	-115.5	3.949	3.928	36	31	0.021	5	1	0	0.2
2022-10-04 12:19:48	67	362	-115.7	3.954	3.935	36	31	0.019	5	0	0	0.1
2022-10-04 12:20:08	67	362	-115.8	3.959	3.939	36	31	0.02	5	0	-1	0.1
2022-10-04 12:20:28	68	363	-115.7	3.965	3.944	36	31	0.021	5	1	0	0.1
2022-10-04 12:20:48	68	363	-115.8	3.969	3.95	36	31	0.019	5	0	-1	0
2022-10-04 12:21:08	69	364	-115.8	3.975	3.955	36	31	0.02	5	1	0	0.2
2022-10-04 12:21:28	69	364	-115.6	3.98	3.96	36	31	0.02	5	0	0	0.2
2022-10-04 12:21:48	69	365	-115.8	3.985	3.964	36	31	0.021	5	0	-1	0.2
2022-10-04 12:22:08	70	365	-116	3.989	3.97	36	31	0.019	5	1	0	1.2
2022-10-04 12:22:28	70	366	-117.2	3.996	3.975	36	31	0.021	5	0	-1	0.5
2022-10-04 12:22:48	71	366	-116.7	4	3.981	36	31	0.019	5	1	0	0.3
2022-10-04 12:23:08	71	367	-117	4.004	3.986	36	31	0.018	5	0	-1	2.3
2022-10-04 12:23:28	72	367	-119.3	4.011	3.991	36	31	0.02	5	1	0	0.3
2022-10-04 12:23:48	72	368	-119	4.016	3.996	36	30	0.02	6	0	0	0
2022-10-04 12:24:08	72	368	-119	4.021	4.001	36	30	0.02	6	0	-1	1.8
2022-10-04 12:24:28	73	368	-117.2	4.025	4.005	36	30	0.02	6	1	0	1.6
2022-10-04 12:24:48	73	369	-115.6	4.028	4.009	36	30	0.019	6	0	-1	35.6
2022-10-04 12:25:08	74	366	-80	4.002	3.983	35	30	0.019	5	1	0	20.1
2022-10-04 12:25:28	74	368	-100.1	4.022	4.004	35	30	0.018	5	0	0	0
2022-10-04 12:25:48	74	369	-100.1	4.028	4.009	35	30	0.019	5	0	-1	0.5
2022-10-04 12:26:08	75	369	-100.6	4.033	4.013	35	30	0.02	5	1	0	0.2
2022-10-04 12:26:28	75	370	-100.4	4.037	4.018	35	30	0.019	5	0	0	0.4
2022-10-04 12:26:48	75	370	-100	4.042	4.022	35	30	0.02	5	0	-1	0
2022-10-04 12:27:08	76	370	-100	4.045	4.025	35	30	0.02	5	1	0	0
2022-10-04 12:27:28	76	371	-100	4.05	4.03	35	30	0.02	5	0	0	0.2
2022-10-04 12:27:48	76	371	-99.8	4.053	4.036	35	30	0.017	5	0	-1	2.8
2022-10-04 12:28:08	77	371	-97	4.057	4.038	35	30	0.019	5	1	0	0.4
2022-10-04 12:28:28	77	372	-97.4	4.06	4.042	35	30	0.018	5	0	-1	0.4
2022-10-04 12:28:48	78	372	-97.8	4.065	4.046	35	29	0.019	6	1	0	0.1
2022-10-04 12:29:08	78	372	-97.9	4.07	4.051	35	29	0.019	6	0	0	0.1
2022-10-04 12:29:28	78	373	-97.8	4.074	4.054	35	29	0.02	6	0	-1	6.3
2022-10-04 12:29:48	79	373	-104.1	4.069	4.05	35	29	0.019	6	1	0	20.3
2022-10-04 12:30:08	79	373	-83.8	4.074	4.054	34	29	0.02	5	0	0	0.4
2022-10-04 12:30:28	79	373	-84.2	4.077	4.057	34	29	0.02	5	0	-1	0.2
2022-10-04 12:30:48	80	373	-84	4.08	4.06	34	29	0.02	5	1	0	1.1
2022-10-04 12:31:08	80	374	-85.1	4.084	4.064	34	29	0.02	5	0	0	0.4
2022-10-04 12:31:28	80	374	-84.7	4.088	4.068	34	29	0.02	5	0	0	0.2
2022-10-04 12:31:48	80	374	-84.9	4.091	4.071	34	29	0.02	5	0	-1	0.2
2022-10-04 12:32:08	81	375	-84.7	4.095	4.076	34	29	0.019	5	1	0	0
2022-10-04 12:32:28	81	375	-84.7	4.099	4.078	34	29	0.021	5	0	0	0.1
2022-10-04 12:32:48	81	375	-84.6	4.103	4.083	34	29	0.02	5	0	-1	0.1
2022-10-04 12:33:08	82	376	-84.7	4.107	4.086	34	28	0.021	6	1	0	0.1
2022-10-04 12:33:28	82	376	-84.6	4.11	4.089	34	28	0.021	6	0	0	0.3
2022-10-04 12:33:48	82	376	-84.9	4.114	4.093	34	28	0.021	6	0	-1	0.3
2022-10-04 12:34:08	83	377	-84.6	4.118	4.098	34	28	0.02	6	1	0	0.1
2022-10-04 12:34:28	83	377	-84.7	4.122	4.101	34	28	0.021	6	0	0	0.5
2022-10-04 12:34:48	83	377	-84.2	4.125	4.105	33	28	0.02	5	0	-1	0.7
2022-10-04 12:35:08	84	378	-84.9	4.13	4.109	33	28	0.021	5	1	0	0.1
2022-10-04 12:35:28	84	378	-85	4.133	4.113	33	28	0.02	5	0	0	0.3
2022-10-04 12:35:48	84	378	-84.7	4.137	4.116	33	28	0.021	5	0	-1	0.4
2022-10-04 12:36:08	85	379	-85.1	4.14	4.121	33	28	0.019	5	1	0	0.5
2022-10-04 12:36:28	85	379	-84.6	4.144	4.125	33	28	0.019	5	0	0	0.3
2022-10-04 12:36:48	85	380	-84.9	4.148	4.128	33	28	0.02	5	0	-1	0.1
2022-10-04 12:37:08	86	380	-85	4.153	4.133	33	27	0.02	6	1	0	0
2022-10-04 12:37:28	86	380	-85	4.156	4.136	33	27	0.02	6	0	0	0.2
2022-10-04 12:37:48	86	381	-85.2	4.16	4.14	33	27	0.02	6	0	-1	0.1
2022-10-04 12:38:08	87	381	-85.1	4.164	4.143	33	27	0.021	6	1	0	0.3
2022-10-04 12:38:28	87	381	-85.4	4.167	4.147	33	27	0.02	6	0	0	0.3
2022-10-04 12:38:48	87	382	-85.1	4.172	4.151	33	27	0.021	6	0	-1	0
2022-10-04 12:39:08	88	382	-85.1	4.176	4.155	33	27	0.021	6	1	0	0
2022-10-04 12:39:28	88	382	-85.1	4.179	4.159	33	27	0.02	6	0	0	0.3
2022-10-04 12:39:48	88	383	-85.4	4.182	4.164	33	27	0.018	6	0	-1	0
2022-10-04 12:40:08	89	383	-85.4	4.187	4.167	33	27	0.02	6	1	0	29.8
2022-10-04 12:40:28	89	382	-55.6	4.176	4.157	32	27	0.019	5	0	0	0.2
2022-10-04 12:40:48	89	382	-55.8	4.175	4.154	32	27	0.021	5	0	0	0.1
2022-10-04 12:41:08	89	382	-55.7	4.175	4.155	32	27	0.02	5	0	0	0
2022-10-04 12:41:28	89	382	-55.7	4.176	4.157	32	27	0.019	5	0	-1	0.1
2022-10-04 12:41:48	90	382	-55.6	4.178	4.158	32	27	0.02	5	1	0	0.1
2022-10-04 12:42:08	90	382	-55.7	4.18	4.16	32	26	0.02	6	0	0	0.2
2022-10-04 12:42:28	90	383	-55.9	4.181	4.162	32	26	0.019	6	0	0	0.2
2022-10-04 12:42:48	90	383	-55.7	4.184	4.164	32	26	0.02	6	0	-1	0.1
2022-10-04 12:43:08	91	383	-55.8	4.187	4.166	32	26	0.021	6	1	0	0.1
2022-10-04 12:43:28	91	383	-55.9	4.189	4.169	32	26	0.02	6	0	0	0
2022-10-04 12:43:48	91	383	-55.9	4.19	4.171	32	26	0.019	6	0	0	0.1
2022-10-04 12:44:08	91	384	-55.8	4.194	4.174	32	26	0.02	6	0	0	0.2
2022-10-04 12:44:28	91	384	-55.6	4.195	4.176	31	26	0.019	5	0	-1	0.2
2022-10-04 12:44:48	92	384	-55.8	4.198	4.178	31	26	0.02	5	1	0	0
2022-10-04 12:45:08	92	384	-55.8	4.2	4.181	31	26	0.019	5	0	0	0.1
2022-10-04 12:45:28	92	384	-55.7	4.202	4.183	31	26	0.019	5	0	0	0.2
2022-10-04 12:45:48	92	385	-55.9	4.205	4.185	31	26	0.02	5	0	-1	0.1
2022-10-04 12:46:08	93	385	-55.8	4.207	4.187	31	26	0.02	5	1	0	31.5
2022-10-04 12:46:28	93	383	-24.3	4.194	4.174	31	26	0.02	5	0	0	0.1
2022-10-04 12:46:48	93	383	-24.2	4.191	4.171	31	25	0.02	6	0	0	0.1
2022-10-04 12:47:08	93	383	-24.3	4.189	4.169	31	25	0.02	6	0	0	0.4
2022-10-04 12:47:28	93	383	-24.7	4.189	4.171	31	25	0.018	6	0	0	0.3
2022-10-04 12:47:48	93	383	-24.4	4.189	4.169	31	25	0.02	6	0	0	0.1
2022-10-04 12:48:08	93	383	-24.3	4.189	4.169	31	25	0.02	6	0	-1	0
2022-10-04 12:48:28	94	383	-24.3	4.189	4.17	31	25	0.019	6	1	0	0.1
2022-10-04 12:48:48	94	383	-24.4	4.19	4.17	31	25	0.02	6	0	0	0
2022-10-04 12:49:08	94	383	-24.4	4.19	4.172	30	25	0.018	5	0	0	0.2
2022-10-04 12:49:28	94	383	-24.6	4.192	4.173	30	25	0.019	5	0	0	0
2022-10-04 12:49:48	94	383	-24.6	4.194	4.173	30	25	0.021	5	0	0	0.2
2022-10-04 12:50:08	94	384	-24.8	4.193	4.174	30	25	0.019	5	0	0	0.1
2022-10-04 12:50:28	94	384	-24.7	4.195	4.175	30	25	0.02	5	0	0	0
2022-10-04 12:50:48	94	384	-24.7	4.196	4.177	30	25	0.019	5	0	-1	0
2022-10-04 12:51:08	95	384	-24.7	4.196	4.177	30	25	0.019	5	1	0	0
2022-10-04 12:51:28	95	384	-24.7	4.197	4.177	30	24	0.02	6	0	0	0.1
2022-10-04 12:51:48	95	384	-24.6	4.198	4.179	30	24	0.019	6	0	0	0
2022-10-04 12:52:08	95	384	-24.6	4.201	4.18	30	24	0.021	6	0	0	0
2022-10-04 12:52:28	95	384	-24.6	4.2	4.18	30	24	0.02	6	0	0	0.2
2022-10-04 12:52:48	95	384	-24.4	4.201	4.18	30	24	0.021	6	0	0	0.2
2022-10-04 12:53:08	95	384	-24.6	4.202	4.184	30	24	0.018	6	0	-1	0.1
2022-10-04 12:53:28	96	384	-24.7	4.203	4.183	30	24	0.02	6	1	0	0.3
2022-10-04 12:53:48	96	385	-24.4	4.204	4.184	30	24	0.02	6	0	0	1.6
2022-10-04 12:54:08	96	385	-26	4.206	4.186	29	24	0.02	5	0	0	0.1
2022-10-04 12:54:28	96	385	-26.1	4.207	4.187	29	24	0.02	5	0	0	0.1
2022-10-04 12:54:48	96	385	-26	4.208	4.187	29	24	0.021	5	0	0	0
2022-10-04 12:55:08	96	385	-26	4.209	4.189	29	24	0.02	5	0	0	0.1
2022-10-04 12:55:28	96	385	-26.1	4.21	4.191	29	24	0.019	5	0	0	0.1
2022-10-04 12:55:48	96	385	-26	4.211	4.192	29	24	0.019	5	0	-1	0
2022-10-04 12:56:08	97	385	-26	4.212	4.192	29	24	0.02	5	1	0	0.1
2022-10-04 12:56:28	97	385	-26.1	4.213	4.194	29	24	0.019	5	0	0	0
2022-10-04 12:56:48	97	385	-26.1	4.213	4.195	29	24	0.018	5	0	0	0.1
2022-10-04 12:57:08	97	386	-26.2	4.215	4.197	29	24	0.018	5	0	0	0.1
2022-10-04 12:57:28	97	386	-26.1	4.216	4.196	29	24	0.02	5	0	0	0
2022-10-04 12:57:48	97	386	-26.1	4.216	4.197	29	24	0.019	5	0	0	0
2022-10-04 12:58:08	97	386	-26.1	4.217	4.199	29	24	0.018	5	0	0	0
2022-10-04 12:58:28	97	386	-26.1	4.218	4.199	29	24	0.019	5	0	-1	0.1
2022-10-04 12:58:48	98	386	-26	4.22	4.201	29	24	0.019	5	1	0	0
2022-10-04 12:59:08	98	386	-26	4.222	4.202	29	24	0.02	5	0	0	0.1
2022-10-04 12:59:28	98	386	-26.1	4.223	4.203	29	24	0.02	5	0	0	0
2022-10-04 12:59:48	98	386	-26.1	4.222	4.203	29	24	0.019	5	0	0	0
2022-10-04 13:00:08	98	386	-26.1	4.224	4.205	29	24	0.019	5	0	27	10.4
2022-10-05 05:31:28	71	358	-15.7	3.909	3.89	34	32	0.019	2	-27	0	2.3
2022-10-05 05:31:48	71	358	-13.4	3.91	3.891	34	32	0.019	2	0	0	0.4
2022-10-05 05:32:08	71	358	-13.8	3.911	3.892	34	32	0.019	2	0	-1	0.1
2022-10-05 05:32:28	72	358	-13.7	3.912	3.892	34	32	0.02	2	1	0	0.3
2022-10-05 05:32:48	72	358	-14	3.914	3.894	34	32	0.02	2	0	0	55.6
2022-10-05 05:33:08	72	359	-69.6	3.926	3.907	34	32	0.019	2	0	0	35.7
2022-10-05 05:33:28	72	363	-105.3	3.965	3.945	34	32	0.02	2	0	0	0.4
2022-10-05 05:33:48	72	364	-105.7	3.974	3.954	34	32	0.02	2	0	-1	0.2
2022-10-05 05:34:08	73	364	-105.5	3.981	3.961	34	32	0.02	2	1	0	0.1
2022-10-05 05:34:28	73	365	-105.6	3.986	3.966	34	32	0.02	2	0	0	0.3
2022-10-05 05:34:48	73	365	-105.9	3.991	3.971	34	32	0.02	2	0	-1	0.2
2022-10-05 05:35:08	74	366	-105.7	3.996	3.977	34	32	0.019	2	1	0	0
2022-10-05 05:35:28	74	366	-105.7	3.999	3.981	34	32	0.018	2	0	0	0.3
2022-10-05 05:35:48	74	367	-106	4.005	3.986	34	32	0.019	2	0	-1	0.3
2022-10-05 05:36:08	75	367	-105.7	4.009	3.991	34	32	0.018	2	1	0	0.3
2022-10-05 05:36:28	75	368	-106	4.014	3.994	34	32	0.02	2	0	-1	0.3
2022-10-05 05:36:48	76	368	-105.7	4.018	3.998	34	32	0.02	2	1	0	0.7
2022-10-05 05:37:08	76	368	-106.4	4.024	4.004	34	32	0.02	2	0	0	0.4
2022-10-05 05:37:28	76	369	-106.8	4.028	4.008	34	32	0.02	2	0	-1	0.3
2022-10-05 05:37:48	77	369	-106.5	4.033	4.013	34	32	0.02	2	1	0	0
2022-10-05 05:38:08	77	370	-106.5	4.037	4.017	34	32	0.02	2	0	0	0.1
2022-10-05 05:38:28	77	370	-106.4	4.041	4.022	34	32	0.019	2	0	-1	0
2022-10-05 05:38:48	78	370	-106.4	4.046	4.026	34	31	0.02	3	1	0	0.1
2022-10-05 05:39:08	78	371	-106.5	4.049	4.032	33	31	0.017	2	0	0	0
2022-10-05 05:39:28	78	371	-106.5	4.055	4.035	33	31	0.02	2	0	-1	0.1
2022-10-05 05:39:48	79	372	-106.6	4.059	4.04	33	31	0.019	2	1	0	0.1
2022-10-05 05:40:08	79	372	-106.5	4.064	4.044	33	31	0.02	2	0	-1	0
2022-10-05 05:40:28	80	372	-106.5	4.069	4.049	33	31	0.02	2	1	0	0
2022-10-05 05:40:48	80	373	-106.5	4.074	4.054	33	31	0.02	2	0	0	0
2022-10-05 05:41:08	80	373	-106.5	4.078	4.058	33	31	0.02	2	0	-1	21.4
2022-10-05 05:41:28	81	372	-85.1	4.07	4.05	33	31	0.02	2	1	0	0
2022-10-05 05:41:48	81	373	-85.1	4.073	4.053	33	30	0.02	3	0	0	0.3
2022-10-05 05:42:08	81	373	-85.4	4.076	4.057	33	30	0.019	3	0	0	0.4
2022-10-05 05:42:28	81	373	-85	4.08	4.059	33	30	0.021	3	0	-1	0
2022-10-05 05:42:48	82	374	-85	4.084	4.063	33	30	0.021	3	1	0	2.2
2022-10-05 05:43:08	82	374	-87.2	4.088	4.068	33	30	0.02	3	0	0	1.1
2022-10-05 05:43:28	82	375	-86.1	4.092	4.072	33	30	0.02	3	0	-1	2
2022-10-05 05:43:48	83	375	-84.1	4.093	4.074	33	30	0.019	3	1	0	0.3
2022-10-05 05:44:08	83	375	-83.8	4.098	4.078	32	30	0.02	2	0	0	1.2
2022-10-05 05:44:28	83	375	-85	4.102	4.082	32	30	0.02	2	0	-1	0
2022-10-05 05:44:48	84	376	-85	4.106	4.085	32	30	0.021	2	1	0	0.4
2022-10-05 05:45:08	84	376	-85.4	4.109	4.09	32	29	0.019	3	0	0	0.2
2022-10-05 05:45:28	84	376	-85.2	4.113	4.093	32	29	0.02	3	0	0	0.1
2022-10-05 05:45:48	84	377	-85.1	4.117	4.097	32	29	0.02	3	0	-1	0
2022-10-05 05:46:08	85	377	-85.1	4.121	4.101	32	29	0.02	3	1	0	0.1
2022-10-05 05:46:28	85	377	-85.2	4.124	4.104	32	29	0.02	3	0	0	0.1
2022-10-05 05:46:48	85	378	-85.1	4.128	4.109	32	29	0.019	3	0	-1	0
2022-10-05 05:47:08	86	378	-85.1	4.133	4.112	32	29	0.021	3	1	0	0.1
2022-10-05 05:47:28	86	379	-85	4.137	4.116	32	29	0.021	3	0	0	0.1
2022-10-05 05:47:48	86	379	-85.1	4.14	4.121	32	29	0.019	3	0	-1	0.1
2022-10-05 05:48:08	87	379	-85.2	4.143	4.123	32	29	0.02	3	1	0	0.2
2022-10-05 05:48:28	87	380	-85.4	4.148	4.128	32	29	0.02	3	0	0	0
2022-10-05 05:48:48	87	380	-85.4	4.153	4.132	32	29	0.021	3	0	-1	0.1
2022-10-05 05:49:08	88	380	-85.5	4.156	4.135	32	28	0.021	4	1	0	0.1
2022-10-05 05:49:28	88	381	-85.6	4.16	4.14	32	28	0.02	4	0	0	0
2022-10-05 05:49:48	88	381	-85.6	4.164	4.143	31	28	0.021	3	0	0	0.2
2022-10-05 05:50:08	88	381	-85.4	4.168	4.147	31	28	0.021	3	0	-1	0.1
2022-10-05 05:50:28	89	382	-85.5	4.171	4.152	31	28	0.019	3	1	0	0
2022-10-05 05:50:48	89	382	-85.5	4.175	4.155	31	28	0.02	3	0	0	0.3
2022-10-05 05:51:08	89	382	-85.8	4.179	4.159	31	28	0.02	3	0	-1	0.2
2022-10-05 05:51:28	90	383	-85.6	4.183	4.163	31	28	0.02	3	1	0	0.2
2022-10-05 05:51:48	90	383	-85.8	4.187	4.166	31	28	0.021	3	0	0	29.7
2022-10-05 05:52:08	90	382	-56.1	4.175	4.156	31	28	0.019	3	0	-1	0.2
2022-10-05 05:52:28	91	382	-56.3	4.175	4.155	31	28	0.02	3	1	0	0
2022-10-05 05:52:48	91	382	-56.3	4.176	4.155	31	28	0.021	3	0	0	0
2022-10-05 05:53:08	91	382	-56.3	4.177	4.158	31	27	0.019	4	0	0	0
2022-10-05 05:53:28	91	382	-56.3	4.179	4.159	31	27	0.02	4	0	0	0
2022-10-05 05:53:48	91	383	-56.3	4.181	4.161	31	27	0.02	4	0	-1	0.1
2022-10-05 05:54:08	92	383	-56.2	4.184	4.162	31	27	0.022	4	1	0	0.1
2022-10-05 05:54:28	92	383	-56.3	4.185	4.165	30	27	0.02	3	0	0	0.3
2022-10-05 05:54:48	92	383	-56.6	4.188	4.17	30	27	0.018	3	0	0	0.2
2022-10-05 05:55:08	92	383	-56.4	4.19	4.17	30	27	0.02	3	0	0	0.2
2022-10-05 05:55:28	92	384	-56.2	4.192	4.173	30	27	0.019	3	0	-1	0
2022-10-05 05:55:48	93	384	-56.2	4.194	4.176	30	27	0.018	3	1	0	0.1
2022-10-05 05:56:08	93	384	-56.3	4.198	4.177	30	27	0.021	3	0	0	0
2022-10-05 05:56:28	93	384	-56.3	4.2	4.18	30	27	0.02	3	0	0	0
2022-10-05 05:56:48	93	384	-56.3	4.201	4.182	30	26	0.019	4	0	0	0
2022-10-05 05:57:08	93	385	-56.3	4.204	4.184	30	26	0.02	4	0	-1	0.1
2022-10-05 05:57:28	94	385	-56.4	4.207	4.188	30	26	0.019	4	1	0	31.4
2022-10-05 05:57:48	94	384	-25	4.196	4.177	30	26	0.019	4	0	0	0.2
2022-10-05 05:58:08	94	383	-24.8	4.192	4.174	30	26	0.018	4	0	0	0
2022-10-05 05:58:28	94	383	-24.8	4.19	4.171	30	26	0.019	4	0	0	1.2
2022-10-05 05:58:48	94	383	-26	4.191	4.171	29	26	0.02	3	0	0	0
2022-10-05 05:59:08	94	383	-26	4.191	4.172	29	26	0.019	3	0	0	0
2022-10-05 05:59:28	94	383	-26	4.19	4.171	29	26	0.019	3	0	-1	0
2022-10-05 05:59:48	95	383	-26	4.191	4.172	29	26	0.019	3	1	0	0.1
2022-10-05 06:00:08	95	383	-26.1	4.192	4.173	29	26	0.019	3	0	0	0.1
2022-10-05 06:00:28	95	384	-26	4.194	4.173	29	26	0.021	3	0	0	0
2022-10-05 06:00:48	95	384	-26	4.194	4.175	29	26	0.019	3	0	0	0
2022-10-05 06:01:08	95	384	-26	4.194	4.175	29	26	0.019	3	0	0	0
2022-10-05 06:01:28	95	384	-26	4.196	4.176	29	25	0.02	4	0	0	0
2022-10-05 06:01:48	95	384	-26	4.196	4.178	29	25	0.018	4	0	0	0.1
2022-10-05 06:02:08	95	384	-26.1	4.197	4.178	29	25	0.019	4	0	-1	0
2022-10-05 06:02:28	96	384	-26.1	4.198	4.179	29	25	0.019	4	1	0	0.1
2022-10-05 06:02:48	96	384	-26	4.199	4.18	29	25	0.019	4	0	0	0
2022-10-05 06:03:08	96	384	-26	4.2	4.179	29	25	0.021	4	0	0	0
2022-10-05 06:03:28	96	384	-26	4.201	4.181	29	25	0.02	4	0	0	0.8
2022-10-05 06:03:48	96	384	-25.2	4.202	4.182	29	25	0.02	4	0	0	0.7
2022-10-05 06:04:08	96	384	-25.9	4.204	4.184	29	25	0.02	4	0	0	0.1
2022-10-05 06:04:28	96	384	-26	4.204	4.185	28	25	0.019	3	0	0	0
2022-10-05 06:04:48	96	385	-26	4.205	4.186	28	25	0.019	3	0	0	0
2022-10-05 06:05:08	96	385	-26	4.205	4.186	28	25	0.019	3	0	-1	0
2022-10-05 06:05:28	97	385	-26	4.207	4.188	28	25	0.019	3	1	0	0
2022-10-05 06:05:48	97	385	-26	4.208	4.187	28	25	0.021	3	0	0	0
2022-10-05 06:06:08	97	385	-26	4.209	4.189	28	25	0.02	3	0	0	0.1
2022-10-05 06:06:28	97	385	-26.1	4.21	4.191	28	25	0.019	3	0	0	0
2022-10-05 06:06:48	97	385	-26.1	4.21	4.192	28	25	0.018	3	0	0	0.1
2022-10-05 06:07:08	97	385	-26	4.211	4.193	28	26	0.018	2	0	0	0
2022-10-05 06:07:28	97	385	-26	4.213	4.192	28	26	0.021	2	0	0	0.1
2022-10-05 06:07:48	97	386	-26.1	4.215	4.194	28	26	0.021	2	0	0	0.1
2022-10-05 06:08:08	97	386	-26	4.215	4.196	28	26	0.019	2	0	-1	0.1
2022-10-05 06:08:28	98	386	-26.1	4.215	4.197	28	26	0.018	2	1	0	0.1
2022-10-05 06:08:48	98	386	-26	4.216	4.197	28	26	0.019	2	0	0	0
2022-10-05 06:09:08	98	386	-26	4.217	4.197	28	26	0.02	2	0	0	0
2022-10-05 06:09:28	98	386	-26	4.219	4.2	28	26	0.019	2	0	60	10.1
2022-10-05 14:14:48	38	334	-15.9	3.653	3.645	36	31	0.008	5	-60	0	1.7
2022-10-05 14:15:08	38	335	-14.2	3.655	3.646	36	31	0.009	5	0	0	1.1
2022-10-05 14:15:28	38	335	-13.1	3.655	3.647	36	31	0.008	5	0	0	0.1
2022-10-05 14:15:48	38	335	-13.2	3.656	3.648	36	31	0.008	5	0	0	0.1
2022-10-05 14:16:08	38	335	-13.1	3.656	3.649	36	31	0.007	5	0	0	0.2
2022-10-05 14:16:28	38	335	-13.3	3.657	3.65	36	31	0.007	5	0	0	12.4
2022-10-05 14:16:48	38	336	-25.7	3.664	3.656	36	31	0.008	5	0	0	92.2
2022-10-05 14:17:08	38	340	-117.9	3.709	3.698	36	31	0.011	5	0	-1	0.5
2022-10-05 14:17:28	39	341	-118.4	3.715	3.705	36	31	0.01	5	1	0	0.1
2022-10-05 14:17:48	39	341	-118.3	3.721	3.708	36	31	0.013	5	0	-1	0.1
2022-10-05 14:18:08	40	341	-118.4	3.724	3.711	36	31	0.013	5	1	0	0.1
2022-10-05 14:18:28	40	341	-118.5	3.726	3.713	37	31	0.013	6	0	0	0.2
2022-10-05 14:18:48	40	342	-118.3	3.729	3.716	37	31	0.013	6	0	-1	0.1
2022-10-05 14:19:08	41	342	-118.4	3.731	3.718	37	31	0.013	6	1	0	0.1
2022-10-05 14:19:28	41	342	-118.5	3.733	3.721	37	31	0.012	6	0	-1	0.2
2022-10-05 14:19:48	42	342	-118.3	3.736	3.722	37	31	0.014	6	1	0	0.2
2022-10-05 14:20:08	42	342	-118.5	3.74	3.725	37	31	0.015	6	0	0	0
2022-10-05 14:20:28	42	343	-118.5	3.741	3.728	37	31	0.013	6	0	-1	0.4
2022-10-05 14:20:48	43	343	-118.1	3.744	3.73	37	31	0.014	6	1	0	0.3
2022-10-05 14:21:08	43	343	-118.4	3.746	3.733	37	31	0.013	6	0	-1	0
2022-10-05 14:21:28	44	343	-118.4	3.75	3.736	37	31	0.014	6	1	0	0
2022-10-05 14:21:48	44	344	-118.4	3.752	3.738	37	31	0.014	6	0	0	0.1
2022-10-05 14:22:08	44	344	-118.5	3.755	3.741	37	31	0.014	6	0	-1	0
2022-10-05 14:22:28	45	344	-118.5	3.757	3.744	37	31	0.013	6	1	0	1.1
2022-10-05 14:22:48	45	345	-119.6	3.76	3.747	37	31	0.013	6	0	-1	0.2
2022-10-05 14:23:08	46	345	-119.4	3.763	3.75	37	31	0.013	6	1	0	0.2
2022-10-05 14:23:28	46	345	-119.6	3.766	3.753	37	31	0.013	6	0	0	0.3
2022-10-05 14:23:48	46	345	-119.3	3.769	3.755	37	31	0.014	6	0	-1	0
2022-10-05 14:24:08	47	346	-119.3	3.772	3.757	36	31	0.015	5	1	0	0.1
2022-10-05 14:24:28	47	346	-119.4	3.776	3.76	36	31	0.016	5	0	-1	0.1
2022-10-05 14:24:48	48	346	-119.3	3.777	3.764	36	31	0.013	5	1	0	0.4
2022-10-05 14:25:08	48	346	-118.9	3.781	3.767	36	30	0.014	6	0	-1	0.1
2022-10-05 14:25:28	49	347	-119	3.785	3.77	36	30	0.015	6	1	0	0.2
2022-10-05 14:25:48	49	347	-119.2	3.788	3.773	36	30	0.015	6	0	0	0
2022-10-05 14:26:08	49	347	-119.2	3.792	3.777	36	30	0.015	6	0	-1	0.3
2022-10-05 14:26:28	50	348	-118.9	3.795	3.78	36	30	0.015	6	1	0	0.1
2022-10-05 14:26:48	50	348	-118.8	3.798	3.783	36	30	0.015	6	0	-1	0.2
2022-10-05 14:27:08	51	348	-119	3.802	3.786	36	30	0.016	6	1	0	0.2
2022-10-05 14:27:28	51	349	-119.2	3.805	3.789	36	30	0.016	6	0	0	0
2022-10-05 14:27:48	51	349	-119.2	3.809	3.793	36	30	0.016	6	0	-1	0.2
2022-10-05 14:28:08	52	349	-119	3.813	3.796	36	30	0.017	6	1	0	0.1
2022-10-05 14:28:28	52	349	-118.9	3.817	3.801	36	30	0.016	6	0	-1	0.4
2022-10-05 14:28:48	53	350	-119.3	3.821	3.804	36	30	0.017	6	1	0	0.1
2022-10-05 14:29:08	53	350	-119.4	3.825	3.808	36	30	0.017	6	0	-1	0.2
2022-10-05 14:29:28	54	351	-119.2	3.829	3.812	36	30	0.017	6	1	0	0.1
2022-10-05 14:29:48	54	351	-119.3	3.834	3.815	36	30	0.019	6	0	0	0.1
2022-10-05 14:30:08	54	351	-119.2	3.838	3.82	36	30	0.018	6	0	-1	0.1
2022-10-05 14:30:28	55	352	-119.3	3.841	3.824	36	30	0.017	6	1	0	0.4
2022-10-05 14:30:48	55	352	-118.9	3.845	3.827	36	30	0.018	6	0	-1	0
2022-10-05 14:31:08	56	352	-118.9	3.849	3.832	36	30	0.017	6	1	0	0
2022-10-05 14:31:28	56	353	-118.9	3.852	3.836	36	30	0.016	6	0	-1	0
2022-10-05 14:31:48	57	353	-118.9	3.857	3.839	36	30	0.018	6	1	0	0.1
2022-10-05 14:32:08	57	354	-119	3.861	3.844	36	30	0.017	6	0	0	0.2
2022-10-05 14:32:28	57	354	-119.2	3.864	3.847	36	30	0.017	6	0	-1	0.2
2022-10-05 14:32:48	58	354	-119	3.869	3.852	36	30	0.017	6	1	0	0.1
2022-10-05 14:33:08	58	355	-118.9	3.874	3.855	36	30	0.019	6	0	-1	2.8
2022-10-05 14:33:28	59	355	-121.7	3.878	3.861	36	30	0.017	6	1	0	0
2022-10-05 14:33:48	59	355	-121.7	3.883	3.865	36	30	0.018	6	0	-1	0.4
2022-10-05 14:34:08	60	356	-122.1	3.888	3.869	36	30	0.019	6	1	0	0.2
2022-10-05 14:34:28	60	356	-121.9	3.892	3.874	36	30	0.018	6	0	0	4.3
2022-10-05 14:34:48	60	357	-117.6	3.895	3.877	36	30	0.018	6	0	-1	0.2
2022-10-05 14:35:08	61	357	-117.8	3.899	3.881	36	30	0.018	6	1	0	0.2
2022-10-05 14:35:28	61	357	-118	3.903	3.885	36	30	0.018	6	0	-1	0.3
2022-10-05 14:35:48	62	358	-118.3	3.907	3.889	36	30	0.018	6	1	0	0.4
2022-10-05 14:36:08	62	358	-117.9	3.912	3.893	36	30	0.019	6	0	-1	0.1
2022-10-05 14:36:28	63	359	-118	3.916	3.897	36	30	0.019	6	1	0	0.4
2022-10-05 14:36:48	63	359	-118.4	3.92	3.903	36	30	0.017	6	0	0	0.1
2022-10-05 14:37:08	63	359	-118.3	3.926	3.907	36	30	0.019	6	0	-1	0.1
2022-10-05 14:37:28	64	360	-118.4	3.93	3.91	36	30	0.02	6	1	0	0.1
2022-10-05 14:37:48	64	360	-118.3	3.935	3.916	36	30	0.019	6	0	-1	0.4
2022-10-05 14:38:08	65	361	-117.9	3.94	3.92	36	30	0.02	6	1	0	0.5
2022-10-05 14:38:28	65	361	-118.4	3.944	3.925	36	30	0.019	6	0	-1	0.3
2022-10-05 14:38:48	66	361	-118.1	3.948	3.929	36	30	0.019	6	1	0	0.2
2022-10-05 14:39:08	66	362	-117.9	3.953	3.934	36	30	0.019	6	0	0	0.4
2022-10-05 14:39:28	66	362	-118.3	3.959	3.939	36	30	0.02	6	0	-1	0.2
2022-10-05 14:39:48	67	363	-118.5	3.962	3.944	36	30	0.018	6	1	0	0.5
2022-10-05 14:40:08	67	363	-118	3.967	3.948	36	30	0.019	6	0	-1	0.1
2022-10-05 14:40:28	68	364	-118.1	3.972	3.952	36	30	0.02	6	1	0	0.2
2022-10-05 14:40:48	68	364	-117.9	3.977	3.958	36	30	0.019	6	0	-1	0.2
2022-10-05 14:41:08	69	365	-118.1	3.982	3.962	36	30	0.02	6	1	0	0.9
2022-10-05 14:41:28	69	365	-119	3.987	3.968	36	30	0.019	6	0	0	0.4
2022-10-05 14:41:48	69	365	-119.4	3.992	3.973	36	30	0.019	6	0	-1	0.4
2022-10-05 14:42:08	70	366	-119	3.997	3.977	36	30	0.02	6	1	0	0.3
2022-10-05 14:42:28	70	366	-119.3	4.002	3.982	36	30	0.02	6	0	-1	0
2022-10-05 14:42:48	71	367	-119.3	4.006	3.987	36	30	0.019	6	1	0	0
2022-10-05 14:43:08	71	367	-119.3	4.012	3.991	36	30	0.021	6	0	-1	0.3
2022-10-05 14:43:28	72	368	-119	4.016	3.997	36	30	0.019	6	1	0	0.2
2022-10-05 14:43:48	72	368	-119.2	4.021	4.002	35	30	0.019	5	0	0	0.1
2022-10-05 14:44:08	72	369	-119.3	4.026	4.007	35	30	0.019	5	0	-1	0.1
2022-10-05 14:44:28	73	369	-119.2	4.032	4.012	35	30	0.02	5	1	0	0.1
2022-10-05 14:44:48	73	370	-119.3	4.036	4.017	35	30	0.019	5	0	-1	9.7
2022-10-05 14:45:08	74	370	-109.6	4.037	4.017	35	30	0.02	5	1	0	0.1
2022-10-05 14:45:28	74	370	-109.7	4.04	4.02	35	30	0.02	5	0	-1	0.3
2022-10-05 14:45:48	75	370	-109.4	4.045	4.024	35	30	0.021	5	1	0	4.2
2022-10-05 14:46:08	75	370	-105.2	4.046	4.027	35	30	0.019	5	0	0	0.1
2022-10-05 14:46:28	75	371	-105.1	4.051	4.031	35	30	0.02	5	0	-1	0.3
2022-10-05 14:46:48	76	371	-104.8	4.055	4.035	35	30	0.02	5	1	0	3.6
2022-10-05 14:47:08	76	372	-108.4	4.059	4.041	35	30	0.018	5	0	-1	3.1
2022-10-05 14:47:28	77	372	-111.5	4.067	4.048	35	29	0.019	6	1	0	0
2022-10-05 14:47:48	77	373	-111.5	4.071	4.052	35	29	0.019	6	0	0	2.7
2022-10-05 14:48:08	77	373	-114.2	4.077	4.057	35	29	0.02	6	0	-1	29.6
2022-10-05 14:48:28	78	372	-84.6	4.066	4.048	35	29	0.018	6	1	0	0.1
2022-10-05 14:48:48	78	372	-84.5	4.069	4.049	35	29	0.02	6	0	0	0.2
2022-10-05 14:49:08	78	372	-84.7	4.072	4.052	35	29	0.02	6	0	-1	0.1
2022-10-05 14:49:28	79	373	-84.6	4.075	4.056	35	29	0.019	6	1	0	0.4
2022-10-05 14:49:48	79	373	-85	4.078	4.059	34	29	0.019	5	0	0	0
2022-10-05 14:50:08	79	374	-85	4.082	4.062	34	29	0.02	5	0	-1	0.3
2022-10-05 14:50:28	80	374	-84.7	4.086	4.065	34	29	0.021	5	1	0	0.3
2022-10-05 14:50:48	80	374	-85	4.089	4.068	34	29	0.021	5	0	0	0
2022-10-05 14:51:08	80	374	-85	4.093	4.073	34	29	0.02	5	0	-1	0
2022-10-05 14:51:28	81	375	-85	4.096	4.076	34	29	0.02	5	1	0	0.1
2022-10-05 14:51:48	81	375	-84.9	4.101	4.081	34	29	0.02	5	0	0	0.1
2022-10-05 14:52:08	81	376	-85	4.104	4.084	34	29	0.02	5	0	-1	0.1
2022-10-05 14:52:28	82	376	-85.1	4.107	4.088	34	29	0.019	5	1	0	0.1
2022-10-05 14:52:48	82	376	-85	4.111	4.091	34	28	0.02	6	0	0	0.1
2022-10-05 14:53:08	82	377	-84.9	4.116	4.095	34	28	0.021	6	0	0	0
2022-10-05 14:53:28	82	377	-84.9	4.12	4.098	34	28	0.022	6	0	-1	0.2
2022-10-05 14:53:48	83	377	-85.1	4.122	4.103	34	28	0.019	6	1	0	0.2
2022-10-05 14:54:08	83	378	-84.9	4.127	4.106	34	28	0.021	6	0	0	0.1
2022-10-05 14:54:28	83	378	-85	4.13	4.11	34	28	0.02	6	0	-1	0
2022-10-05 14:54:48	84	378	-85	4.133	4.114	34	28	0.019	6	1	0	0
2022-10-05 14:55:08	84	379	-85	4.138	4.115	34	28	0.023	6	0	30	68.5
2022-10-06 05:35:48	54	342	-16.5	3.736	3.722	31	30	0.014	1	-30	0	0.5
2022-10-06 05:36:08	54	342	-17	3.738	3.725	31	30	0.013	1	0	0	0.3
2022-10-06 05:36:28	54	342	-17.3	3.74	3.728	31	30	0.012	1	0	0	0
2022-10-06 05:36:48	54	342	-17.3	3.741	3.729	31	30	0.012	1	0	0	0.1
2022-10-06 05:37:08	54	342	-17.2	3.742	3.729	31	30	0.013	1	0	0	22.6
2022-10-06 05:37:28	54	343	-39.8	3.752	3.738	31	30	0.014	1	0	-1	97.7
2022-10-06 05:37:48	55	348	-137.5	3.805	3.789	31	30	0.016	1	1	0	1.1
2022-10-06 05:38:08	55	350	-138.6	3.817	3.801	32	30	0.016	2	0	-1	0.2
2022-10-06 05:38:28	56	351	-138.8	3.827	3.809	32	30	0.018	2	1	0	0.3
2022-10-06 05:38:48	56	351	-139.1	3.834	3.817	32	30	0.017	2	0	-1	1.1
2022-10-06 05:39:08	57	352	-138	3.841	3.824	32	30	0.017	2	1	0	2.2
2022-10-06 05:39:28	57	352	-135.8	3.848	3.829	32	31	0.019	1	0	0	0.1
2022-10-06 05:39:48	57	353	-135.7	3.852	3.833	32	31	0.019	1	0	-1	0.3
2022-10-06 05:40:08	58	353	-135.4	3.858	3.84	32	31	0.018	1	1	0	0.4
2022-10-06 05:40:28	58	354	-135.8	3.865	3.847	33	31	0.018	2	0	-1	0.5
2022-10-06 05:40:48	59	355	-135.3	3.872	3.853	33	31	0.019	2	1	0	0.6
2022-10-06 05:41:08	59	355	-135.9	3.878	3.859	33	31	0.019	2	0	-1	0.3
2022-10-06 05:41:28	60	356	-135.6	3.885	3.864	33	31	0.021	2	1	0	0.8
2022-10-06 05:41:48	60	356	-136.4	3.891	3.87	33	31	0.021	2	0	-1	0.6
2022-10-06 05:42:08	61	357	-135.8	3.897	3.877	33	31	0.02	2	1	0	0.8
2022-10-06 05:42:28	61	357	-136.6	3.903	3.882	33	31	0.021	2	0	-1	0.4
2022-10-06 05:42:48	62	358	-136.2	3.909	3.889	33	31	0.02	2	1	0	0.3
2022-10-06 05:43:08	62	358	-135.9	3.916	3.896	33	31	0.02	2	0	-1	0.5
2022-10-06 05:43:28	63	359	-136.4	3.92	3.901	33	31	0.019	2	1	0	0.7
2022-10-06 05:43:48	63	360	-137.1	3.926	3.906	33	31	0.02	2	0	-1	0.1
2022-10-06 05:44:08	64	360	-137.2	3.933	3.912	33	31	0.021	2	1	0	0.1
2022-10-06 05:44:28	64	360	-137.1	3.938	3.917	33	31	0.021	2	0	-1	0
2022-10-06 05:44:48	65	361	-137.1	3.944	3.923	34	31	0.021	3	1	0	8.8
2022-10-06 05:45:08	65	361	-128.3	3.945	3.926	34	31	0.019	3	0	-1	0.3
2022-10-06 05:45:28	66	362	-128	3.95	3.93	34	31	0.02	3	1	0	0.4
2022-10-06 05:45:48	66	362	-128.4	3.953	3.935	34	31	0.018	3	0	-1	0.1
2022-10-06 05:46:08	67	362	-128.3	3.959	3.94	34	31	0.019	3	1	0	0.2
2022-10-06 05:46:28	67	363	-128.1	3.965	3.944	34	31	0.021	3	0	0	0
2022-10-06 05:46:48	67	364	-128.1	3.969	3.95	34	31	0.019	3	0	-1	0
2022-10-06 05:47:08	68	364	-128.1	3.976	3.956	34	31	0.02	3	1	0	0.5
2022-10-06 05:47:28	68	364	-128.6	3.98	3.96	34	31	0.02	3	0	-1	0.2
2022-10-06 05:47:48	69	365	-128.4	3.985	3.965	34	31	0.02	3	1	0	0.1
2022-10-06 05:48:08	69	365	-128.3	3.992	3.97	34	31	0.022	3	0	-1	0.3
2022-10-06 05:48:28	70	366	-128.6	3.996	3.975	34	31	0.021	3	1	0	0.2
2022-10-06 05:48:48	70	366	-128.8	4.001	3.98	34	31	0.021	3	0	-1	0.3
2022-10-06 05:49:08	71	367	-128.5	4.006	3.987	34	31	0.019	3	1	0	0.2
2022-10-06 05:49:28	71	367	-128.3	4.012	3.991	33	31	0.021	2	0	0	130.9
2022-10-06 05:49:48	71	362	2.6	3.96	3.942	33	31	0.018	2	0	-1	131.2
2022-10-06 05:50:08	72	367	-128.6	4.011	3.991	33	30	0.02	3	1	0	0.3
2022-10-06 05:50:28	72	368	-128.9	4.021	4	33	30	0.021	3	0	-1	0.1
2022-10-06 05:50:48	73	369	-129	4.029	4.009	33	30	0.02	3	1	0	0.2
2022-10-06 05:51:08	73	369	-129.2	4.035	4.015	33	30	0.02	3	0	-1	0.3
2022-10-06 05:51:28	74	370	-128.9	4.041	4.02	33	30	0.021	3	1	0	0.3
2022-10-06 05:51:48	74	370	-129.2	4.046	4.024	33	30	0.022	3	0	-1	0.1
2022-10-06 05:52:08	75	371	-129.3	4.051	4.031	33	30	0.02	3	1	0	0
2022-10-06 05:52:28	75	371	-129.3	4.056	4.037	33	30	0.019	3	0	-1	0
2022-10-06 05:52:48	76	372	-129.3	4.062	4.042	33	30	0.02	3	1	0	0.1
2022-10-06 05:53:08	76	372	-129.2	4.067	4.047	33	30	0.02	3	0	0	0.1
2022-10-06 05:53:28	76	373	-129.3	4.072	4.053	33	30	0.019	3	0	-1	43.3
2022-10-06 05:53:48	77	372	-86	4.063	4.042	33	30	0.021	3	1	0	0.2
2022-10-06 05:54:08	77	371	-85.8	4.06	4.039	33	30	0.021	3	0	-1	0.2
2022-10-06 05:54:28	78	372	-85.6	4.06	4.04	33	30	0.02	3	1	0	0.3
2022-10-06 05:54:48	78	372	-85.9	4.063	4.043	33	30	0.02	3	0	0	0
2022-10-06 05:55:08	78	372	-85.9	4.067	4.046	33	30	0.021	3	0	0	0.1
2022-10-06 05:55:28	78	372	-85.8	4.069	4.05	33	30	0.019	3	0	-1	0.2
2022-10-06 05:55:48	79	373	-86	4.073	4.052	33	29	0.021	4	1	0	0.1
2022-10-06 05:56:08	79	373	-86.1	4.076	4.056	32	29	0.02	3	0	0	0.3
2022-10-06 05:56:28	79	373	-86.4	4.08	4.059	32	29	0.021	3	0	-1	0.3
2022-10-06 05:56:48	80	374	-86.1	4.083	4.064	32	29	0.019	3	1	0	0
2022-10-06 05:57:08	80	374	-86.1	4.087	4.067	32	29	0.02	3	0	0	0.1
2022-10-06 05:57:28	80	374	-86	4.09	4.07	32	29	0.02	3	0	-1	0.1
2022-10-06 05:57:48	81	375	-85.9	4.095	4.073	32	29	0.022	3	1	0	0.1
2022-10-06 05:58:08	81	375	-86	4.098	4.079	32	29	0.019	3	0	0	0.1
2022-10-06 05:58:28	81	375	-85.9	4.102	4.081	32	29	0.021	3	0	-1	0
2022-10-06 05:58:48	82	376	-85.9	4.106	4.085	32	29	0.021	3	1	0	0.1
2022-10-06 05:59:08	82	376	-86	4.11	4.089	32	29	0.021	3	0	0	0
2022-10-06 05:59:28	82	376	-86	4.114	4.092	32	29	0.022	3	0	-1	0.1
2022-10-06 05:59:48	83	377	-86.1	4.117	4.097	32	29	0.02	3	1	0	0.1
2022-10-06 06:00:08	83	377	-86	4.121	4.101	32	29	0.02	3	0	0	0
2022-10-06 06:00:28	83	377	-86	4.126	4.104	32	28	0.022	4	0	-1	0.3
2022-10-06 06:00:48	84	378	-86.3	4.128	4.109	32	28	0.019	4	1	0	0.2
2022-10-06 06:01:08	84	378	-86.1	4.133	4.112	32	28	0.021	4	0	0	0
2022-10-06 06:01:28	84	378	-86.1	4.136	4.116	32	28	0.02	4	0	-1	0.1
2022-10-06 06:01:48	85	379	-86	4.14	4.119	31	28	0.021	3	1	0	0.4
2022-10-06 06:02:08	85	379	-86.4	4.143	4.123	31	28	0.02	3	0	0	0.1
2022-10-06 06:02:28	85	380	-86.3	4.148	4.128	31	28	0.02	3	0	-1	0
2022-10-06 06:02:48	86	380	-86.3	4.152	4.13	31	28	0.022	3	1	0	0.2
2022-10-06 06:03:08	86	380	-86.1	4.155	4.135	31	28	0.02	3	0	0	0.2
2022-10-06 06:03:28	86	381	-86.3	4.159	4.139	31	28	0.02	3	0	0	0
2022-10-06 06:03:48	86	381	-86.3	4.163	4.143	31	28	0.02	3	0	-1	0.4
2022-10-06 06:04:08	87	381	-85.9	4.167	4.146	31	28	0.021	3	1	0	0.1
2022-10-06 06:04:28	87	382	-86	4.171	4.15	31	28	0.021	3	0	0	0
2022-10-06 06:04:48	87	382	-86	4.175	4.154	31	28	0.021	3	0	-1	0
2022-10-06 06:05:08	88	382	-86	4.178	4.158	31	28	0.02	3	1	0	0.3
2022-10-06 06:05:28	88	383	-86.3	4.183	4.16	31	28	0.023	3	0	0	0
2022-10-06 06:05:48	88	383	-86.3	4.186	4.166	31	28	0.02	3	0	-1	29.6
2022-10-06 06:06:08	89	382	-56.7	4.178	4.157	31	27	0.021	4	1	0	0.4
2022-10-06 06:06:28	89	382	-56.3	4.176	4.154	31	27	0.022	4	0	0	0
2022-10-06 06:06:48	89	382	-56.3	4.176	4.155	31	27	0.021	4	0	0	0
2022-10-06 06:07:08	89	382	-56.3	4.177	4.156	31	27	0.021	4	0	-1	0.2
2022-10-06 06:07:28	90	382	-56.1	4.179	4.158	31	27	0.021	4	1	0	0.1
2022-10-06 06:07:48	90	382	-56.2	4.179	4.159	30	27	0.02	3	0	0	0.1
2022-10-06 06:08:08	90	383	-56.1	4.181	4.161	30	27	0.02	3	0	0	0.2
2022-10-06 06:08:28	90	383	-56.3	4.183	4.163	30	27	0.02	3	0	-1	0
2022-10-06 06:08:48	91	383	-56.3	4.187	4.164	30	27	0.023	3	1	0	0.1
2022-10-06 06:09:08	91	383	-56.4	4.188	4.168	30	27	0.02	3	0	0	0.1
2022-10-06 06:09:28	91	383	-56.3	4.19	4.171	30	27	0.019	3	0	0	0.1
2022-10-06 06:09:48	91	384	-56.4	4.192	4.175	30	27	0.017	3	0	0	0.1
2022-10-06 06:10:08	91	384	-56.3	4.194	4.175	30	27	0.019	3	0	-1	0.3
2022-10-06 06:10:28	92	384	-56.6	4.198	4.177	30	27	0.021	3	1	0	0.3
2022-10-06 06:10:48	92	384	-56.3	4.201	4.179	30	26	0.022	4	0	0	0.1
2022-10-06 06:11:08	92	384	-56.4	4.202	4.183	30	26	0.019	4	0	0	0.1
2022-10-06 06:11:28	92	385	-56.3	4.204	4.184	30	26	0.02	4	0	-1	0.1
2022-10-06 06:11:48	93	385	-56.4	4.208	4.188	30	26	0.02	4	1	0	31.8
2022-10-06 06:12:08	93	383	-24.6	4.192	4.173	30	26	0.019	4	0	0	0
2022-10-06 06:12:28	93	383	-24.6	4.189	4.169	30	26	0.02	4	0	0	1.4
2022-10-06 06:12:48	93	383	-26	4.189	4.169	29	26	0.02	3	0	0	0
2022-10-06 06:13:08	93	383	-26	4.189	4.169	29	26	0.02	3	0	0	0
2022-10-06 06:13:28	93	383	-26	4.189	4.169	29	26	0.02	3	0	0	0
2022-10-06 06:13:48	93	383	-26	4.19	4.17	29	26	0.02	3	0	0	0
2022-10-06 06:14:08	93	383	-26	4.189	4.17	29	26	0.019	3	0	-1	0
2022-10-06 06:14:28	94	383	-26	4.191	4.171	29	26	0.02	3	1	0	0
2022-10-06 06:14:48	94	383	-26	4.193	4.171	29	26	0.022	3	0	0	0
2022-10-06 06:15:08	94	383	-26	4.192	4.173	29	25	0.019	4	0	0	0
2022-10-06 06:15:28	94	384	-26	4.192	4.174	29	25	0.018	4	0	0	0
2022-10-06 06:15:48	94	384	-26	4.195	4.175	29	25	0.02	4	0	0	0
2022-10-06 06:16:08	94	384	-26	4.194	4.175	29	25	0.019	4	0	0	0
2022-10-06 06:16:28	94	384	-26	4.195	4.175	29	25	0.02	4	0	-1	0
2022-10-06 06:16:48	95	384	-26	4.197	4.178	29	25	0.019	4	1	0	0.1
2022-10-06 06:17:08	95	384	-26.1	4.198	4.178	29	25	0.02	4	0	0	0
2022-10-06 06:17:28	95	384	-26.1	4.199	4.179	29	25	0.02	4	0	0	0.1
2022-10-06 06:17:48	95	384	-26	4.199	4.181	29	25	0.018	4	0	0	0
2022-10-06 06:18:08	95	384	-26	4.2	4.18	29	25	0.02	4	0	0	0
2022-10-06 06:18:28	95	384	-26	4.201	4.181	28	25	0.02	3	0	0	0.1
2022-10-06 06:18:48	95	384	-26.1	4.202	4.183	28	25	0.019	3	0	-1	0.1
2022-10-06 06:19:08	96	384	-26	4.203	4.184	28	25	0.019	3	1	0	0
2022-10-06 06:19:28	96	384	-26	4.206	4.184	28	25	0.022	3	0	0	0
2022-10-06 06:19:48	96	385	-26	4.206	4.185	28	25	0.021	3	0	0	0
2022-10-06 06:20:08	96	385	-26	4.206	4.187	28	25	0.019	3	0	0	0
2022-10-06 06:20:28	96	385	-26	4.206	4.187	28	25	0.019	3	0	0	0
2022-10-06 06:20:48	96	385	-26	4.208	4.188	28	25	0.02	3	0	0	0
2022-10-06 06:21:08	96	385	-26	4.209	4.189	28	25	0.02	3	0	0	0
2022-10-06 06:21:28	96	385	-26	4.21	4.191	28	26	0.019	2	0	-1	0
2022-10-06 06:21:48	97	385	-26	4.21	4.191	28	26	0.019	2	1	0	0
2022-10-06 06:22:08	97	385	-26	4.211	4.193	28	26	0.018	2	0	0	0
2022-10-06 06:22:28	97	385	-26	4.213	4.194	28	26	0.019	2	0	0	0.1
2022-10-06 06:22:48	97	386	-25.9	4.212	4.195	28	26	0.017	2	0	0	0
2022-10-06 06:23:08	97	386	-25.9	4.214	4.196	28	26	0.018	2	0	0	0.1
2022-10-06 06:23:28	97	386	-26	4.215	4.197	28	26	0.018	2	0	0	0.1
2022-10-06 06:23:48	97	386	-25.9	4.216	4.196	28	26	0.02	2	0	0	0.1
2022-10-06 06:24:08	97	386	-26	4.219	4.197	28	26	0.022	2	0	-1	0.1
2022-10-06 06:24:28	98	386	-26.1	4.219	4.199	28	26	0.02	2	1	0	0.2
2022-10-06 06:24:48	98	386	-25.9	4.219	4.2	28	26	0.019	2	0	0	0.1
2022-10-06 06:25:08	98	386	-26	4.221	4.201	28	26	0.02	2	0	0	0
2022-10-06 06:25:28	98	386	-26	4.221	4.202	28	26	0.019	2	0	0	0
2022-10-06 06:25:48	98	386	-26	4.224	4.203	28	26	0.021	2	0	81	19.6
2022-10-06 19:07:18	17	327	-6.4	3.569	3.558	34	31	0.011	3	-81	0	1.8
2022-10-06 19:07:38	17	327	-4.6	3.57	3.558	34	31	0.012	3	0	0	0.8
2022-10-06 19:07:58	17	327	-3.8	3.57	3.558	34	31	0.012	3	0	0	0
2022-10-06 19:08:18	17	327	-3.8	3.57	3.56	34	31	0.01	3	0	0	9.5
2022-10-06 19:08:38	17	327	-13.3	3.574	3.563	34	31	0.011	3	0	0	0.1
2022-10-06 19:08:58	17	327	-13.4	3.576	3.564	34	31	0.012	3	0	-1	51.4
2022-10-06 19:09:18	18	330	-64.8	3.601	3.588	34	31	0.013	3	1	0	35.3
2022-10-06 19:09:38	18	332	-100.1	3.625	3.611	34	31	0.014	3	0	0	0.3
2022-10-06 19:09:58	18	333	-100.4	3.633	3.619	34	31	0.014	3	0	0	0.2
2022-10-06 19:10:18	18	333	-100.6	3.639	3.624	34	31	0.015	3	0	-1	0
2022-10-06 19:10:38	19	334	-100.6	3.644	3.63	34	31	0.014	3	1	0	0
2022-10-06 19:10:58	19	334	-100.6	3.649	3.634	34	31	0.015	3	0	0	0.1
2022-10-06 19:11:18	19	335	-100.5	3.653	3.638	34	31	0.015	3	0	-1	0.2
2022-10-06 19:11:38	20	335	-100.7	3.657	3.641	34	30	0.016	4	1	0	0.2
2022-10-06 19:11:58	20	335	-100.5	3.66	3.646	34	30	0.014	4	0	0	0.1
2022-10-06 19:12:18	20	335	-100.6	3.664	3.648	34	30	0.016	4	0	-1	0.1
2022-10-06 19:12:38	21	336	-100.5	3.666	3.652	34	30	0.014	4	1	0	0
2022-10-06 19:12:58	21	336	-100.5	3.67	3.655	34	30	0.015	4	0	0	1.4
2022-10-06 19:13:18	21	336	-101.9	3.672	3.657	34	30	0.015	4	0	-1	0
2022-10-06 19:13:38	22	337	-101.9	3.676	3.661	34	30	0.015	4	1	0	0.1
2022-10-06 19:13:58	22	337	-102	3.679	3.663	34	30	0.016	4	0	-1	0
2022-10-06 19:14:18	23	337	-102	3.68	3.667	34	30	0.013	4	1	0	0.3
2022-10-06 19:14:38	23	337	-102.3	3.683	3.669	34	30	0.014	4	0	0	0.9
2022-10-06 19:14:58	23	337	-101.4	3.685	3.671	34	30	0.014	4	0	-1	0.2
2022-10-06 19:15:18	24	338	-101.6	3.687	3.674	34	29	0.013	5	1	0	0.1
2022-10-06 19:15:38	24	338	-101.5	3.688	3.676	34	29	0.012	5	0	0	0
2022-10-06 19:15:58	24	338	-101.5	3.692	3.678	34	29	0.014	5	0	-1	0
2022-10-06 19:16:18	25	338	-101.5	3.693	3.68	34	29	0.013	5	1	0	0.1
2022-10-06 19:16:38	25	338	-101.6	3.694	3.682	34	29	0.012	5	0	0	0
2022-10-06 19:16:58	25	339	-101.6	3.695	3.683	33	29	0.012	4	0	-1	0.4
2022-10-06 19:17:18	26	339	-102	3.697	3.686	33	29	0.011	4	1	0	0.3
2022-10-06 19:17:38	26	339	-102.3	3.699	3.687	33	29	0.012	4	0	0	0.5
2022-10-06 19:17:58	26	339	-101.8	3.7	3.689	33	29	0.011	4	0	-1	0.1
2022-10-06 19:18:18	27	339	-101.9	3.702	3.692	33	29	0.01	4	1	0	0
2022-10-06 19:18:38	27	339	-101.9	3.703	3.692	33	28	0.011	5	0	0	0.1
2022-10-06 19:18:58	27	339	-102	3.704	3.694	33	28	0.01	5	0	-1	0.5
2022-10-06 19:19:18	28	340	-102.5	3.706	3.696	33	28	0.01	5	1	0	0.1
2022-10-06 19:19:38	28	340	-102.4	3.707	3.697	33	28	0.01	5	0	0	0.1
2022-10-06 19:19:58	28	340	-102.3	3.709	3.699	33	28	0.01	5	0	-1	0.4
2022-10-06 19:20:18	29	340	-102.7	3.711	3.7	33	28	0.011	5	1	0	0.8
2022-10-06 19:20:38	29	340	-101.9	3.712	3.701	33	28	0.011	5	0	-1	0.1
2022-10-06 19:20:58	30	340	-102	3.714	3.703	33	28	0.011	5	1	0	0
2022-10-06 19:21:18	30	340	-102	3.715	3.704	33	28	0.011	5	0	0	0
2022-10-06 19:21:38	30	341	-102	3.717	3.707	33	28	0.01	5	0	-1	0
2022-10-06 19:21:58	31	341	-102	3.718	3.707	33	28	0.011	5	1	0	0.3
2022-10-06 19:22:18	31	341	-102.3	3.719	3.709	33	28	0.01	5	0	0	0.2
2022-10-06 19:22:38	31	341	-102.5	3.723	3.71	33	28	0.013	5	0	-1	0.4
2022-10-06 19:22:58	32	341	-102.1	3.723	3.711	32	28	0.012	4	1	0	0.4
2022-10-06 19:23:18	32	341	-102.5	3.725	3.714	32	28	0.011	4	0	0	0
2022-10-06 19:23:38	32	341	-102.5	3.726	3.714	32	28	0.012	4	0	-1	0.2
2022-10-06 19:23:58	33	342	-102.3	3.728	3.717	32	28	0.011	4	1	0	0.1
2022-10-06 19:24:18	33	342	-102.4	3.728	3.719	32	27	0.009	5	0	0	0.3
2022-10-06 19:24:38	33	342	-102.7	3.732	3.719	32	27	0.013	5	0	-1	0.2
2022-10-06 19:24:58	34	342	-102.5	3.734	3.721	32	27	0.013	5	1	0	0.1
2022-10-06 19:25:18	34	342	-102.4	3.735	3.723	32	27	0.012	5	0	-1	0.1
2022-10-06 19:25:38	35	342	-102.5	3.737	3.723	32	27	0.014	5	1	0	0
2022-10-06 19:25:58	35	342	-102.5	3.738	3.727	32	27	0.011	5	0	0	0.2
2022-10-06 19:26:18	35	343	-102.3	3.74	3.727	32	27	0.013	5	0	-1	0.1
2022-10-06 19:26:38	36	343	-102.4	3.742	3.729	32	27	0.013	5	1	0	0.3
2022-10-06 19:26:58	36	343	-102.7	3.744	3.732	32	27	0.012	5	0	0	0
2022-10-06 19:27:18	36	343	-102.7	3.746	3.733	32	27	0.013	5	0	-1	0.3
2022-10-06 19:27:38	37	343	-103	3.747	3.736	32	27	0.011	5	1	0	0.2
2022-10-06 19:27:58	37	344	-102.8	3.75	3.738	32	27	0.012	5	0	0	0
2022-10-06 19:28:18	37	344	-102.8	3.753	3.739	32	27	0.014	5	0	-1	0.1
2022-10-06 19:28:38	38	344	-102.9	3.753	3.74	32	27	0.013	5	1	0	0.1
2022-10-06 19:28:58	38	344	-102.8	3.756	3.743	32	27	0.013	5	0	-1	0.1
2022-10-06 19:29:18	39	344	-102.7	3.757	3.745	32	27	0.012	5	1	0	0.2
2022-10-06 19:29:38	39	344	-102.5	3.76	3.747	32	27	0.013	5	0	0	0.2
2022-10-06 19:29:58	39	345	-102.7	3.762	3.75	32	27	0.012	5	0	-1	0
2022-10-06 19:30:18	40	345	-102.7	3.763	3.751	32	27	0.012	5	1	0	0.2
2022-10-06 19:30:38	40	345	-102.5	3.766	3.753	32	27	0.013	5	0	0	0
2022-10-06 19:30:58	40	345	-102.5	3.768	3.754	32	27	0.014	5	0	-1	0.2
2022-10-06 19:31:18	41	345	-102.7	3.77	3.756	32	27	0.014	5	1	0	0.2
2022-10-06 19:31:38	41	346	-102.5	3.773	3.759	32	27	0.014	5	0	-1	0.3
2022-10-06 19:31:58	42	346	-102.8	3.774	3.761	32	27	0.013	5	1	0	0.1
2022-10-06 19:32:18	42	346	-102.9	3.777	3.763	32	27	0.014	5	0	0	0.3
2022-10-06 19:32:38	42	346	-103.2	3.779	3.767	32	27	0.012	5	0	-1	0.4
2022-10-06 19:32:58	43	346	-102.8	3.781	3.767	32	27	0.014	5	1	0	0.4
2022-10-06 19:33:18	43	347	-103.2	3.784	3.77	32	27	0.014	5	0	0	0.3
2022-10-06 19:33:38	43	347	-102.9	3.786	3.773	32	27	0.013	5	0	-1	0
2022-10-06 19:33:58	44	347	-102.9	3.789	3.776	32	27	0.013	5	1	0	0.5
2022-10-06 19:34:18	44	347	-102.4	3.792	3.777	32	27	0.015	5	0	-1	0.4
2022-10-06 19:34:38	45	347	-102.8	3.794	3.78	32	27	0.014	5	1	0	0.3
2022-10-06 19:34:58	45	348	-102.5	3.797	3.782	32	27	0.015	5	0	0	0.2
2022-10-06 19:35:18	45	348	-102.7	3.799	3.785	32	27	0.014	5	0	-1	0.1
2022-10-06 19:35:38	46	348	-102.8	3.801	3.787	32	27	0.014	5	1	0	0.1
2022-10-06 19:35:58	46	348	-102.7	3.804	3.79	32	27	0.014	5	0	-1	0
2022-10-06 19:36:18	47	349	-102.7	3.806	3.793	32	27	0.013	5	1	0	0.1
2022-10-06 19:36:38	47	349	-102.8	3.808	3.796	32	27	0.012	5	0	0	0
2022-10-06 19:36:58	47	349	-102.8	3.812	3.798	32	27	0.014	5	0	-1	0
2022-10-06 19:37:18	48	349	-102.8	3.815	3.801	32	27	0.014	5	1	0	0.1
2022-10-06 19:37:38	48	350	-102.7	3.817	3.803	32	27	0.014	5	0	-1	0.1
2022-10-06 19:37:58	49	350	-102.8	3.821	3.805	32	27	0.016	5	1	0	0.1
2022-10-06 19:38:18	49	350	-102.7	3.824	3.808	32	27	0.016	5	0	0	0.2
2022-10-06 19:38:38	49	350	-102.9	3.826	3.812	32	27	0.014	5	0	-1	0.1
2022-10-06 19:38:58	50	351	-102.8	3.83	3.814	32	27	0.016	5	1	0	0.1
2022-10-06 19:39:18	50	351	-102.7	3.833	3.818	32	27	0.015	5	0	-1	0.1
2022-10-06 19:39:38	51	351	-102.8	3.835	3.82	32	27	0.015	5	1	0	0.1
2022-10-06 19:39:58	51	351	-102.7	3.839	3.824	32	27	0.015	5	0	0	0.2
2022-10-06 19:40:18	51	352	-102.5	3.842	3.826	32	27	0.016	5	0	-1	0
2022-10-06 19:40:38	52	352	-102.5	3.845	3.829	32	27	0.016	5	1	0	0.2
2022-10-06 19:40:58	52	352	-102.7	3.848	3.833	32	27	0.015	5	0	-1	0.1
2022-10-06 19:41:18	53	353	-102.8	3.851	3.835	32	27	0.016	5	1	0	0.1
2022-10-06 19:41:38	53	353	-102.7	3.854	3.838	32	27	0.016	5	0	0	0.2
2022-10-06 19:41:58	53	353	-102.9	3.858	3.842	32	27	0.016	5	0	-1	0
2022-10-06 19:42:18	54	354	-102.9	3.861	3.845	32	27	0.016	5	1	0	0
2022-10-06 19:42:38	54	354	-102.9	3.865	3.848	32	27	0.017	5	0	-1	0.1
2022-10-06 19:42:58	55	354	-102.8	3.868	3.851	32	27	0.017	5	1	0	0.1
2022-10-06 19:43:18	55	354	-102.9	3.871	3.856	32	27	0.015	5	0	0	0.1
2022-10-06 19:43:38	55	355	-102.8	3.875	3.859	32	27	0.016	5	0	-1	0.1
2022-10-06 19:43:58	56	355	-102.9	3.879	3.862	32	27	0.017	5	1	0	0.4
2022-10-06 19:44:18	56	355	-102.5	3.882	3.865	32	27	0.017	5	0	-1	0.3
2022-10-06 19:44:38	57	356	-102.8	3.886	3.869	32	27	0.017	5	1	0	0
2022-10-06 19:44:58	57	356	-102.8	3.891	3.873	32	27	0.018	5	0	0	0.1
2022-10-06 19:45:18	57	356	-102.7	3.894	3.876	32	27	0.018	5	0	-1	0.1
2022-10-06 19:45:38	58	357	-102.8	3.897	3.88	32	28	0.017	4	1	0	0.1
2022-10-06 19:45:58	58	357	-102.7	3.901	3.883	32	28	0.018	4	0	-1	0.2
2022-10-06 19:46:18	59	357	-102.5	3.904	3.886	32	28	0.018	4	1	0	0.2
2022-10-06 19:46:38	59	358	-102.7	3.908	3.891	32	28	0.017	4	0	0	0.1
2022-10-06 19:46:58	59	358	-102.8	3.912	3.895	32	28	0.017	4	0	-1	0.1
2022-10-06 19:47:18	60	359	-102.7	3.917	3.899	32	28	0.018	4	1	0	0.3
2022-10-06 19:47:38	60	359	-103	3.92	3.903	32	28	0.017	4	0	-1	0.3
2022-10-06 19:47:58	61	359	-103.3	3.924	3.906	32	28	0.018	4	1	0	0.3
2022-10-06 19:48:18	61	360	-103	3.929	3.91	32	28	0.019	4	0	0	0.2
2022-10-06 19:48:38	61	360	-103.2	3.933	3.914	32	28	0.019	4	0	-1	0
2022-10-06 19:48:58	62	360	-103.2	3.937	3.918	32	28	0.019	4	1	0	0.3
2022-10-06 19:49:18	62	361	-102.9	3.941	3.922	33	28	0.019	5	0	-1	0.1
2022-10-06 19:49:38	63	361	-102.8	3.944	3.925	32	28	0.019	4	1	0	0
2022-10-06 19:49:58	63	361	-102.8	3.948	3.929	33	28	0.019	5	0	0	6.4
2022-10-06 19:50:18	63	361	-96.4	3.949	3.931	32	28	0.018	4	0	-1	0.2
2022-10-06 19:50:38	64	362	-96.6	3.951	3.933	32	28	0.018	4	1	0	0.3
2022-10-06 19:50:58	64	362	-96.3	3.955	3.937	33	28	0.018	5	0	0	0.1
2022-10-06 19:51:18	64	362	-96.4	3.959	3.941	32	28	0.018	4	0	-1	0.1
2022-10-06 19:51:38	65	363	-96.3	3.963	3.944	32	28	0.019	4	1	0	0.2
2022-10-06 19:51:58	65	363	-96.5	3.967	3.948	32	28	0.019	4	0	-1	0.1
2022-10-06 19:52:18	66	363	-96.4	3.97	3.952	32	28	0.018	4	1	0	0.2
2022-10-06 19:52:38	66	364	-96.6	3.975	3.957	32	28	0.018	4	0	0	0.1
2022-10-06 19:52:58	66	364	-96.5	3.978	3.96	32	27	0.018	5	0	-1	0.1
2022-10-06 19:53:18	67	364	-96.6	3.982	3.963	32	27	0.019	5	1	0	0.1
2022-10-06 19:53:38	67	365	-96.5	3.986	3.968	32	27	0.018	5	0	0	0.1
2022-10-06 19:53:58	67	365	-96.6	3.99	3.971	32	27	0.019	5	0	-1	0.1
2022-10-06 19:54:18	68	366	-96.5	3.994	3.975	32	27	0.019	5	1	0	0
2022-10-06 19:54:38	68	366	-96.5	3.998	3.979	32	27	0.019	5	0	-1	0.1
2022-10-06 19:54:58	69	366	-96.4	4.001	3.982	32	27	0.019	5	1	0	0.1
2022-10-06 19:55:18	69	367	-96.3	4.005	3.986	32	27	0.019	5	0	0	0.1
2022-10-06 19:55:38	69	367	-96.4	4.009	3.99	32	27	0.019	5	0	-1	0
2022-10-06 19:55:58	70	367	-96.4	4.013	3.994	32	27	0.019	5	1	0	0
2022-10-06 19:56:18	70	368	-96.4	4.018	3.998	32	27	0.02	5	0	-1	0.1
2022-10-06 19:56:38	71	368	-96.5	4.022	4.002	32	27	0.02	5	1	0	98.8
2022-10-06 19:56:58	71	364	2.3	3.981	3.962	32	27	0.019	5	0	0	99.1
2022-10-06 19:57:18	71	368	-96.8	4.02	4.001	32	27	0.019	5	0	0	0.1
2022-10-06 19:57:38	71	369	-96.9	4.027	4.008	32	27	0.019	5	0	-1	0.3
2022-10-06 19:57:58	72	369	-96.6	4.033	4.013	32	27	0.02	5	1	0	0
2022-10-06 19:58:18	72	369	-96.6	4.037	4.018	32	27	0.019	5	0	-1	0.2
2022-10-06 19:58:38	73	370	-96.8	4.042	4.022	32	27	0.02	5	1	0	0
2022-10-06 19:58:58	73	370	-96.8	4.046	4.027	32	27	0.019	5	0	0	0.2
2022-10-06 19:59:18	73	371	-96.6	4.049	4.03	32	27	0.019	5	0	-1	0.2
2022-10-06 19:59:38	74	371	-96.8	4.054	4.034	32	27	0.02	5	1	0	0
2022-10-06 19:59:58	74	371	-96.8	4.058	4.039	32	27	0.019	5	0	0	1.1
2022-10-06 20:00:18	74	372	-97.9	4.062	4.042	32	27	0.02	5	0	-1	2.2
2022-10-06 20:00:38	75	372	-95.7	4.066	4.046	32	27	0.02	5	1	0	1.4
2022-10-06 20:00:58	75	372	-94.3	4.07	4.049	32	27	0.021	5	0	-1	0.3
2022-10-06 20:01:18	76	373	-94.6	4.073	4.054	32	27	0.019	5	1	0	0.1
2022-10-06 20:01:38	76	373	-94.5	4.077	4.057	32	27	0.02	5	0	0	32.9
2022-10-06 20:01:58	76	372	-61.6	4.063	4.045	32	27	0.018	5	0	-1	6.8
2022-10-06 20:02:18	77	371	-54.8	4.059	4.04	32	27	0.019	5	1	0	0.3
2022-10-06 20:02:38	77	371	-54.5	4.06	4.039	32	27	0.021	5	0	0	0.2
2022-10-06 20:02:58	77	371	-54.7	4.061	4.041	32	27	0.02	5	0	0	0
2022-10-06 20:03:18	77	371	-54.7	4.061	4.042	32	27	0.019	5	0	0	0.3
2022-10-06 20:03:38	77	372	-54.4	4.064	4.044	32	27	0.02	5	0	-1	1.7
2022-10-06 20:03:58	78	372	-56.1	4.065	4.046	31	27	0.019	4	1	0	0.4
2022-10-06 20:04:18	78	372	-55.7	4.07	4.049	31	26	0.021	5	0	0	0.1
2022-10-06 20:04:38	78	372	-55.8	4.071	4.052	31	26	0.019	5	0	0	0.1
2022-10-06 20:04:58	78	373	-55.7	4.073	4.054	31	26	0.019	5	0	-1	0
2022-10-06 20:05:18	79	373	-55.7	4.076	4.056	31	26	0.02	5	1	0	0.1
2022-10-06 20:05:38	79	373	-55.6	4.079	4.058	31	26	0.021	5	0	0	0
2022-10-06 20:05:58	79	373	-55.6	4.08	4.06	31	26	0.02	5	0	0	0
2022-10-06 20:06:18	79	374	-55.6	4.084	4.062	31	26	0.022	5	0	-1	0.2
2022-10-06 20:06:38	80	374	-55.4	4.086	4.064	31	26	0.022	5	1	0	0.2
2022-10-06 20:06:58	80	374	-55.2	4.089	4.068	31	26	0.021	5	0	0	0.4
2022-10-06 20:07:18	80	374	-55.6	4.09	4.07	31	26	0.02	5	0	0	0.2
2022-10-06 20:07:38	80	374	-55.4	4.092	4.072	31	26	0.02	5	0	0	0.4
2022-10-06 20:07:58	80	375	-55.8	4.095	4.075	31	26	0.02	5	0	-1	0.3
2022-10-06 20:08:18	81	375	-56.1	4.098	4.077	31	26	0.021	5	1	0	0.5
2022-10-06 20:08:38	81	375	-55.6	4.1	4.08	31	25	0.02	6	0	0	0.2
2022-10-06 20:08:58	81	375	-55.8	4.103	4.082	31	25	0.021	6	0	0	0.2
2022-10-06 20:09:18	81	375	-55.6	4.105	4.085	31	25	0.02	6	0	-1	0.3
2022-10-06 20:09:38	82	376	-55.9	4.108	4.087	30	25	0.021	5	1	0	0.1
2022-10-06 20:09:58	82	376	-55.8	4.11	4.088	30	25	0.022	5	0	0	0
2022-10-06 20:10:18	82	376	-55.8	4.113	4.091	30	25	0.022	5	0	0	0.4
2022-10-06 20:10:38	82	376	-56.2	4.116	4.094	30	25	0.022	5	0	-1	0.1
2022-10-06 20:10:58	83	377	-56.1	4.118	4.097	30	25	0.021	5	1	0	0.1
2022-10-06 20:11:18	83	377	-56.2	4.12	4.099	30	25	0.021	5	0	0	0.4
2022-10-06 20:11:38	83	377	-55.8	4.123	4.103	30	25	0.02	5	0	0	0.9
2022-10-06 20:11:58	83	377	-56.7	4.125	4.105	30	25	0.02	5	0	-1	0.4
2022-10-06 20:12:18	84	378	-56.3	4.128	4.108	30	25	0.02	5	1	0	0.1
2022-10-06 20:12:38	84	378	-56.4	4.131	4.11	30	25	0.021	5	0	0	0
2022-10-06 20:12:58	84	378	-56.4	4.133	4.112	30	25	0.021	5	0	0	0.2
[truncated: 9,125 more rows]
