# Supplementary material for: PufCB-Auth: A lightweight continuous multi-factor authentication scheme integrated PUF with charging behavior features for EV charging
Source: PLoS One. 2026 May 15;21(5):e0344506. doi: 10.1371/journal.pone.0344506 (PMC13178865; doi:10.1371/journal.pone.0344506)
Supplement: S1 Dataset — This file contains the original data used to generate the synthetic user behavior dataset and the corresponding parameter settings for reproducing the statistical analyses and figures reported in this study. (ZIP) [file pone.0344506.s001.zip › BCL4_train.xlsx]

## Sheet: Sheet1
数据时间	SOC	总电压	总电流	电池单体电压最高值	电池单体电压最低值	最高温度值	最低温度值	电压差值	温度差值	SOC前差	SOC后差	电流差值
2022-04-01 03:43:28	40	335	-17.3	3.66	3.654	31	27	0.006	4	-1	0	0.1
2022-04-01 03:43:48	40	335	-17.2	3.662	3.656	31	27	0.006	4	0	0	0
2022-04-01 03:44:08	40	335	-17.2	3.663	3.656	31	27	0.007	4	0	0	0.1
2022-04-01 03:44:28	40	335	-17.3	3.664	3.658	31	27	0.006	4	0	0	0.1
2022-04-01 03:44:48	40	336	-17.2	3.664	3.658	31	27	0.006	4	0	0	93.8
2022-04-01 03:45:08	40	337	-111	3.684	3.678	31	27	0.006	4	0	-1	28
2022-04-01 03:45:28	41	342	-139	3.732	3.719	31	27	0.013	4	1	0	0.1
2022-04-01 03:45:48	41	343	-139.1	3.74	3.727	31	27	0.013	4	0	0	0
2022-04-01 03:46:08	41	343	-139.1	3.746	3.731	31	27	0.015	4	0	0	0.3
2022-04-01 03:46:28	41	343	-138.8	3.75	3.735	31	28	0.015	3	0	-1	0.2
2022-04-01 03:46:48	42	344	-139	3.752	3.738	31	28	0.014	3	1	0	0.1
2022-04-01 03:47:08	42	344	-138.9	3.756	3.74	32	28	0.016	4	0	0	0
2022-04-01 03:47:28	42	344	-138.9	3.758	3.742	32	28	0.016	4	0	-1	0
2022-04-01 03:47:48	43	345	-138.9	3.761	3.746	32	28	0.015	4	1	0	0
2022-04-01 03:48:08	43	345	-138.9	3.765	3.749	32	28	0.016	4	0	-1	0.5
2022-04-01 03:48:28	44	345	-138.4	3.768	3.753	32	28	0.015	4	1	0	0.9
2022-04-01 03:48:48	44	345	-137.5	3.771	3.754	32	28	0.017	4	0	-1	1.6
2022-04-01 03:49:08	45	346	-135.9	3.771	3.757	32	29	0.014	3	1	0	0.2
2022-04-01 03:49:28	45	346	-136.1	3.774	3.759	32	29	0.015	3	0	-1	0.4
2022-04-01 03:49:48	46	346	-135.7	3.778	3.762	32	29	0.016	3	1	0	0
2022-04-01 03:50:08	46	346	-135.7	3.781	3.766	33	29	0.015	4	0	-1	0.1
2022-04-01 03:50:28	47	347	-135.6	3.784	3.769	33	29	0.015	4	1	0	0.3
2022-04-01 03:50:48	47	347	-135.9	3.787	3.773	33	29	0.014	4	0	-1	1.2
2022-04-01 03:51:08	48	347	-137.1	3.792	3.777	33	29	0.015	4	1	0	0.1
2022-04-01 03:51:28	48	348	-137.2	3.796	3.78	33	29	0.016	4	0	-1	0.2
2022-04-01 03:51:48	49	348	-137	3.8	3.784	33	29	0.016	4	1	0	0.1
2022-04-01 03:52:08	49	348	-137.1	3.802	3.787	33	29	0.015	4	0	0	0
2022-04-01 03:52:28	49	349	-137.1	3.807	3.792	33	29	0.015	4	0	-1	0
2022-04-01 03:52:48	50	349	-137.1	3.811	3.795	33	29	0.016	4	1	0	0
2022-04-01 03:53:08	50	349	-137.1	3.814	3.8	33	29	0.014	4	0	-1	0.1
2022-04-01 03:53:28	51	350	-137	3.819	3.803	33	29	0.016	4	1	0	0
2022-04-01 03:53:48	51	350	-137	3.823	3.807	33	29	0.016	4	0	-1	0
2022-04-01 03:54:08	52	351	-137	3.827	3.812	33	30	0.015	3	1	0	0.1
2022-04-01 03:54:28	52	351	-137.1	3.831	3.815	33	30	0.016	3	0	-1	0.1
2022-04-01 03:54:48	53	351	-137.2	3.834	3.82	33	30	0.014	3	1	0	0.1
2022-04-01 03:55:08	53	352	-137.3	3.84	3.824	33	30	0.016	3	0	-1	0
2022-04-01 03:55:28	54	352	-137.3	3.845	3.828	33	30	0.017	3	1	0	0.1
2022-04-01 03:55:48	54	352	-137.2	3.848	3.833	33	30	0.015	3	0	-1	0.3
2022-04-01 03:56:08	55	353	-137.5	3.852	3.837	33	30	0.015	3	1	0	0.3
2022-04-01 03:56:28	55	353	-137.2	3.857	3.842	34	30	0.015	4	0	-1	0.3
2022-04-01 03:56:48	56	354	-137.5	3.861	3.846	34	30	0.015	4	1	0	0
2022-04-01 03:57:08	56	354	-137.5	3.865	3.85	34	30	0.015	4	0	-1	0.2
2022-04-01 03:57:28	57	355	-137.7	3.871	3.854	34	30	0.017	4	1	0	0
2022-04-01 03:57:48	57	355	-137.7	3.874	3.859	34	30	0.015	4	0	-1	0.2
2022-04-01 03:58:08	58	355	-137.9	3.88	3.864	34	30	0.016	4	1	0	0.3
2022-04-01 03:58:28	58	356	-137.6	3.885	3.867	34	30	0.018	4	0	-1	0.1
2022-04-01 03:58:48	59	356	-137.7	3.889	3.872	34	30	0.017	4	1	0	0.4
2022-04-01 03:59:08	59	357	-137.3	3.893	3.877	34	30	0.016	4	0	0	0
2022-04-01 03:59:28	59	357	-137.3	3.898	3.882	34	30	0.016	4	0	-1	0.3
2022-04-01 03:59:48	60	357	-137.6	3.904	3.887	34	30	0.017	4	1	0	0.3
2022-04-01 04:00:08	60	358	-137.3	3.908	3.892	34	30	0.016	4	0	-1	0.4
2022-04-01 04:00:28	61	358	-137.7	3.913	3.896	34	30	0.017	4	1	0	0.2
2022-04-01 04:00:48	61	359	-137.5	3.918	3.901	34	30	0.017	4	0	-1	0.4
2022-04-01 04:01:08	62	359	-137.9	3.923	3.906	34	30	0.017	4	1	0	0.2
2022-04-01 04:01:28	62	360	-137.7	3.928	3.911	34	30	0.017	4	0	-1	0
2022-04-01 04:01:48	63	360	-137.7	3.934	3.916	34	30	0.018	4	1	0	0.3
2022-04-01 04:02:08	63	361	-138	3.939	3.922	34	30	0.017	4	0	-1	0.3
2022-04-01 04:02:28	64	361	-137.7	3.943	3.927	34	30	0.016	4	1	0	8.7
2022-04-01 04:02:48	64	361	-129	3.947	3.928	34	30	0.019	4	0	-1	0.1
2022-04-01 04:03:08	65	362	-128.9	3.95	3.932	34	30	0.018	4	1	0	0.1
2022-04-01 04:03:28	65	362	-129	3.954	3.936	33	29	0.018	4	0	-1	0.2
2022-04-01 04:03:48	66	363	-129.2	3.959	3.943	33	29	0.016	4	1	0	0.1
2022-04-01 04:04:08	66	363	-129.3	3.965	3.947	33	29	0.018	4	0	0	0.1
2022-04-01 04:04:28	66	363	-129.2	3.969	3.952	33	29	0.017	4	0	-1	0.2
2022-04-01 04:04:48	67	364	-129.4	3.975	3.957	33	29	0.018	4	1	0	0.1
2022-04-01 04:05:08	67	364	-129.3	3.98	3.963	33	29	0.017	4	0	-1	0.1
2022-04-01 04:05:28	68	365	-129.2	3.984	3.967	33	29	0.017	4	1	0	0
2022-04-01 04:05:48	68	365	-129.2	3.989	3.973	33	29	0.016	4	0	-1	0.3
2022-04-01 04:06:08	69	366	-128.9	3.994	3.977	33	29	0.017	4	1	0	0
2022-04-01 04:06:28	69	366	-128.9	3.999	3.982	33	29	0.017	4	0	-1	0.1
2022-04-01 04:06:48	70	367	-129	4.004	3.987	33	29	0.017	4	1	0	0
2022-04-01 04:07:08	70	367	-129	4.009	3.992	33	29	0.017	4	0	-1	0
2022-04-01 04:07:28	71	368	-129	4.016	3.998	33	29	0.018	4	1	0	0.1
2022-04-01 04:07:48	71	368	-128.9	4.02	4.003	33	29	0.017	4	0	0	0.1
2022-04-01 04:08:08	71	369	-129	4.026	4.008	33	29	0.018	4	0	-1	0
2022-04-01 04:08:28	72	369	-129	4.032	4.013	33	29	0.019	4	1	0	0.1
2022-04-01 04:08:48	72	369	-128.9	4.035	4.018	33	29	0.017	4	0	-1	0.3
2022-04-01 04:09:08	73	370	-129.2	4.041	4.024	33	29	0.017	4	1	0	0.2
2022-04-01 04:09:28	73	370	-129	4.047	4.029	33	29	0.018	4	0	-1	0
2022-04-01 04:09:48	74	371	-129	4.052	4.034	33	29	0.018	4	1	0	0.2
2022-04-01 04:10:08	74	371	-128.8	4.057	4.04	33	29	0.017	4	0	-1	0.4
2022-04-01 04:10:28	75	372	-129.2	4.063	4.045	33	29	0.018	4	1	0	0
2022-04-01 04:10:48	75	372	-129.2	4.069	4.051	33	29	0.018	4	0	-1	0.2
2022-04-01 04:11:08	76	373	-129	4.074	4.056	33	29	0.018	4	1	0	43.1
2022-04-01 04:11:28	76	372	-85.9	4.062	4.045	33	29	0.017	4	0	0	1
2022-04-01 04:11:48	76	371	-86.9	4.058	4.042	33	29	0.016	4	0	-1	0.2
2022-04-01 04:12:08	77	372	-86.7	4.059	4.043	33	29	0.016	4	1	0	1.1
2022-04-01 04:12:28	77	372	-85.6	4.062	4.044	33	29	0.018	4	0	0	1.9
2022-04-01 04:12:48	77	372	-83.7	4.063	4.047	33	29	0.016	4	0	0	0.1
2022-04-01 04:13:08	77	372	-83.6	4.064	4.049	32	29	0.015	3	0	-1	1.1
2022-04-01 04:13:28	78	372	-84.7	4.069	4.051	32	29	0.018	3	1	0	0.2
2022-04-01 04:13:48	78	373	-84.9	4.074	4.057	32	29	0.017	3	0	0	0.2
2022-04-01 04:14:08	78	373	-84.7	4.077	4.06	32	29	0.017	3	0	-1	0
2022-04-01 04:14:28	79	374	-84.7	4.08	4.064	32	29	0.016	3	1	0	0.1
2022-04-01 04:14:48	79	374	-84.6	4.084	4.067	32	28	0.017	4	0	0	0
2022-04-01 04:15:08	79	374	-84.6	4.087	4.071	32	28	0.016	4	0	-1	0.4
2022-04-01 04:15:28	80	374	-85	4.091	4.075	32	28	0.016	4	1	0	0
2022-04-01 04:15:48	80	375	-85	4.094	4.077	32	28	0.017	4	0	0	0.1
2022-04-01 04:16:08	80	375	-84.9	4.098	4.08	32	28	0.018	4	0	0	0.1
2022-04-01 04:16:28	80	375	-85	4.101	4.085	32	28	0.016	4	0	-1	0.1
2022-04-01 04:16:48	81	376	-84.9	4.106	4.089	32	28	0.017	4	1	0	0.2
2022-04-01 04:17:08	81	376	-84.7	4.109	4.092	32	28	0.017	4	0	0	0.4
2022-04-01 04:17:28	81	376	-85.1	4.113	4.096	32	28	0.017	4	0	-1	0
2022-04-01 04:17:48	82	377	-85.1	4.117	4.101	31	28	0.016	3	1	0	0.3
2022-04-01 04:18:08	82	377	-85.4	4.122	4.105	31	28	0.017	3	0	0	0.4
2022-04-01 04:18:28	82	377	-85	4.124	4.108	31	28	0.016	3	0	-1	0.2
2022-04-01 04:18:48	83	378	-85.2	4.128	4.112	31	28	0.016	3	1	0	0.1
2022-04-01 04:19:08	83	378	-85.1	4.132	4.114	31	28	0.018	3	0	0	0.3
2022-04-01 04:19:28	83	379	-85.4	4.137	4.12	31	27	0.017	4	0	0	0.1
2022-04-01 04:19:48	83	379	-85.5	4.141	4.123	31	27	0.018	4	0	-1	0.1
2022-04-01 04:20:08	84	379	-85.6	4.143	4.127	31	27	0.016	4	1	0	0.4
2022-04-01 04:20:28	84	380	-85.2	4.148	4.132	31	27	0.016	4	0	0	0.2
2022-04-01 04:20:48	84	380	-85.4	4.151	4.136	31	27	0.015	4	0	-1	0
2022-04-01 04:21:08	85	380	-85.4	4.155	4.138	31	27	0.017	4	1	0	0.1
2022-04-01 04:21:28	85	381	-85.5	4.16	4.142	31	27	0.018	4	0	0	0.1
2022-04-01 04:21:48	85	381	-85.6	4.164	4.147	31	27	0.017	4	0	-1	0.1
2022-04-01 04:22:08	86	381	-85.5	4.168	4.15	31	27	0.018	4	1	0	0.1
2022-04-01 04:22:28	86	382	-85.6	4.17	4.155	30	27	0.015	3	0	0	0.2
2022-04-01 04:22:48	86	382	-85.4	4.176	4.158	30	27	0.018	3	0	-1	0.2
2022-04-01 04:23:08	87	382	-85.6	4.179	4.16	30	27	0.019	3	1	0	0.1
2022-04-01 04:23:28	87	383	-85.5	4.183	4.166	30	27	0.017	3	0	0	0
2022-04-01 04:23:48	87	383	-85.5	4.185	4.17	30	26	0.015	4	0	0	29.3
2022-04-01 04:24:08	87	382	-56.2	4.177	4.159	30	26	0.018	4	0	-1	0
2022-04-01 04:24:28	88	382	-56.2	4.173	4.157	30	26	0.016	4	1	0	0
2022-04-01 04:24:48	88	382	-56.2	4.175	4.159	30	26	0.016	4	0	0	0.1
2022-04-01 04:25:08	88	382	-56.1	4.175	4.159	30	26	0.016	4	0	0	0.1
2022-04-01 04:25:28	88	382	-56.2	4.176	4.16	30	26	0.016	4	0	0	0
2022-04-01 04:25:48	88	382	-56.2	4.178	4.163	30	26	0.015	4	0	-1	0.9
2022-04-01 04:26:08	89	383	-57.1	4.181	4.164	30	26	0.017	4	1	0	0.2
2022-04-01 04:26:28	89	383	-57.3	4.182	4.167	29	26	0.015	3	0	0	0.1
2022-04-01 04:26:48	89	383	-57.2	4.185	4.168	29	26	0.017	3	0	0	0
2022-04-01 04:27:08	89	383	-57.2	4.187	4.172	29	26	0.015	3	0	-1	0.3
2022-04-01 04:27:28	90	383	-57.5	4.188	4.174	29	26	0.014	3	1	0	0.2
2022-04-01 04:27:48	90	384	-57.3	4.192	4.177	29	25	0.015	4	0	0	0.2
2022-04-01 04:28:08	90	384	-57.1	4.192	4.178	29	25	0.014	4	0	0	0.2
2022-04-01 04:28:28	90	384	-57.3	4.195	4.182	29	25	0.013	4	0	0	0
2022-04-01 04:28:48	90	384	-57.3	4.198	4.184	29	25	0.014	4	0	-1	0.1
2022-04-01 04:29:08	91	384	-57.2	4.201	4.185	29	25	0.016	4	1	0	0
2022-04-01 04:29:28	91	385	-57.2	4.204	4.187	29	25	0.017	4	0	0	0.1
2022-04-01 04:29:48	91	385	-57.3	4.205	4.19	29	25	0.015	4	0	0	0
2022-04-01 04:30:08	91	385	-57.3	4.206	4.192	29	25	0.014	4	0	0	30.9
2022-04-01 04:30:28	91	384	-26.4	4.191	4.177	29	25	0.014	4	0	0	0.4
2022-04-01 04:30:48	91	383	-26	4.188	4.174	29	25	0.014	4	0	-1	0.1
2022-04-01 04:31:08	92	383	-25.9	4.187	4.173	29	25	0.014	4	1	0	0.1
2022-04-01 04:31:28	92	383	-26	4.187	4.173	29	25	0.014	4	0	0	0
2022-04-01 04:31:48	92	383	-26	4.188	4.172	29	25	0.016	4	0	0	0
2022-04-01 04:32:08	92	383	-26	4.188	4.174	29	25	0.014	4	0	0	0
2022-04-01 04:32:28	92	383	-26	4.188	4.173	29	25	0.015	4	0	0	0
2022-04-01 04:32:48	92	383	-26	4.188	4.174	29	25	0.014	4	0	0	0
2022-04-01 04:33:08	92	383	-26	4.189	4.176	29	25	0.013	4	0	0	0
2022-04-01 04:33:28	92	384	-26	4.19	4.176	29	25	0.014	4	0	-1	0
2022-04-01 04:33:48	93	384	-26	4.191	4.175	29	25	0.016	4	1	0	0.1
2022-04-01 04:34:08	93	384	-25.9	4.191	4.176	29	25	0.015	4	0	0	0.1
2022-04-01 04:34:28	93	384	-26	4.192	4.179	29	25	0.013	4	0	0	0
2022-04-01 04:34:48	93	384	-26	4.193	4.179	29	25	0.014	4	0	0	0
2022-04-01 04:35:08	93	384	-26	4.195	4.179	29	25	0.016	4	0	0	0.1
2022-04-01 04:35:28	93	384	-25.9	4.196	4.179	29	25	0.017	4	0	0	0.1
2022-04-01 04:35:48	93	384	-26	4.197	4.181	29	26	0.016	3	0	0	0
2022-04-01 04:36:08	93	384	-26	4.197	4.183	29	26	0.014	3	0	0	0
2022-04-01 04:36:28	93	384	-26	4.198	4.184	29	26	0.014	3	0	-1	0
2022-04-01 04:36:48	94	384	-26	4.198	4.184	29	26	0.014	3	1	0	0
2022-04-01 04:37:08	94	384	-26	4.2	4.185	29	26	0.015	3	0	0	0
2022-04-01 04:37:28	94	384	-26	4.2	4.186	29	26	0.014	3	0	0	0
2022-04-01 04:37:48	94	384	-26	4.203	4.187	29	26	0.016	3	0	0	0
2022-04-01 04:38:08	94	385	-26	4.203	4.188	29	26	0.015	3	0	13	8.8
2022-04-01 07:50:08	81	369	-17.2	4.03	4.015	28	25	0.015	3	-13	0	0
2022-04-01 07:50:28	81	369	-17.2	4.032	4.017	28	25	0.015	3	0	0	0.1
2022-04-01 07:50:48	81	369	-17.3	4.035	4.02	28	25	0.015	3	0	0	0.3
2022-04-01 07:51:08	81	369	-17	4.036	4.021	28	25	0.015	3	0	0	0.2
2022-04-01 07:51:28	81	370	-17.2	4.038	4.022	27	25	0.016	2	0	0	12.1
2022-04-01 07:51:48	81	370	-29.3	4.037	4.023	28	25	0.014	3	0	-1	57.6
2022-04-01 07:52:08	82	374	-86.9	4.08	4.063	28	25	0.017	3	1	0	0
2022-04-01 07:52:28	82	374	-86.9	4.089	4.071	28	25	0.018	3	0	-1	0.1
2022-04-01 07:52:48	83	375	-86.8	4.094	4.079	28	25	0.015	3	1	0	0.2
2022-04-01 07:53:08	83	375	-87	4.1	4.083	28	25	0.017	3	0	0	0.2
2022-04-01 07:53:28	83	376	-87.2	4.104	4.087	28	25	0.017	3	0	0	0.2
2022-04-01 07:53:48	83	376	-87	4.109	4.092	28	25	0.017	3	0	-1	0
2022-04-01 07:54:08	84	376	-87	4.113	4.094	28	25	0.019	3	1	0	0.1
2022-04-01 07:54:28	84	377	-86.9	4.117	4.099	28	25	0.018	3	0	0	0
2022-04-01 07:54:48	84	377	-86.9	4.12	4.103	28	25	0.017	3	0	-1	0.3
2022-04-01 07:55:08	85	378	-87.2	4.125	4.106	28	25	0.019	3	1	0	0
2022-04-01 07:55:28	85	378	-87.2	4.13	4.11	28	25	0.02	3	0	0	0
2022-04-01 07:55:48	85	378	-87.2	4.133	4.113	28	25	0.02	3	0	0	0.1
2022-04-01 07:56:08	85	379	-87.3	4.137	4.118	28	25	0.019	3	0	-1	0.4
2022-04-01 07:56:28	86	379	-86.9	4.14	4.122	28	25	0.018	3	1	0	0
2022-04-01 07:56:48	86	379	-86.9	4.145	4.126	28	25	0.019	3	0	0	0
2022-04-01 07:57:08	86	380	-86.9	4.149	4.13	28	26	0.019	2	0	-1	0.1
2022-04-01 07:57:28	87	380	-87	4.152	4.133	28	26	0.019	2	1	0	0.2
2022-04-01 07:57:48	87	380	-86.8	4.156	4.139	28	26	0.017	2	0	0	0.1
2022-04-01 07:58:08	87	381	-86.9	4.159	4.142	28	26	0.017	2	0	-1	0.3
2022-04-01 07:58:28	88	381	-87.2	4.164	4.145	28	26	0.019	2	1	0	0.3
2022-04-01 07:58:48	88	382	-86.9	4.167	4.15	28	26	0.017	2	0	0	0
2022-04-01 07:59:08	88	382	-86.9	4.172	4.154	28	26	0.018	2	0	0	0
2022-04-01 07:59:28	88	382	-86.9	4.176	4.158	28	26	0.018	2	0	-1	0.3
2022-04-01 07:59:48	89	383	-87.2	4.18	4.16	28	26	0.02	2	1	0	0.1
2022-04-01 08:00:08	89	383	-87.3	4.183	4.164	28	26	0.019	2	0	0	0.4
2022-04-01 08:00:28	89	383	-86.9	4.186	4.169	28	26	0.017	2	0	-1	29.8
2022-04-01 08:00:48	90	382	-57.1	4.172	4.153	29	26	0.019	3	1	0	0.2
2022-04-01 08:01:08	90	382	-57.3	4.174	4.156	28	26	0.018	2	0	0	0
2022-04-01 08:01:28	90	382	-57.3	4.175	4.157	28	26	0.018	2	0	0	0.2
2022-04-01 08:01:48	90	382	-57.5	4.176	4.16	28	26	0.016	2	0	0	0.1
2022-04-01 08:02:08	90	383	-57.6	4.179	4.162	28	26	0.017	2	0	0	0.3
2022-04-01 08:02:28	90	383	-57.3	4.181	4.163	28	26	0.018	2	0	-1	0.1
2022-04-01 08:02:48	91	383	-57.2	4.184	4.166	28	26	0.018	2	1	0	0.3
2022-04-01 08:03:08	91	383	-57.5	4.186	4.169	28	26	0.017	2	0	0	0
2022-04-01 08:03:28	91	383	-57.5	4.188	4.171	29	26	0.017	3	0	0	0.3
2022-04-01 08:03:48	91	384	-57.2	4.191	4.174	29	26	0.017	3	0	0	0
2022-04-01 08:04:08	91	384	-57.2	4.194	4.176	28	26	0.018	2	0	-1	0.3
2022-04-01 08:04:28	92	384	-57.5	4.195	4.179	29	26	0.016	3	1	0	0
2022-04-01 08:04:48	92	384	-57.5	4.198	4.181	29	26	0.017	3	0	0	0.1
2022-04-01 08:05:08	92	385	-57.6	4.201	4.184	29	26	0.017	3	0	0	0.1
2022-04-01 08:05:28	92	385	-57.5	4.204	4.187	29	26	0.017	3	0	0	0
2022-04-01 08:05:48	92	385	-57.5	4.206	4.189	29	26	0.017	3	0	-1	0
2022-04-01 08:06:08	93	385	-57.5	4.207	4.191	29	26	0.016	3	1	0	32.9
2022-04-01 08:06:28	93	384	-24.6	4.193	4.177	29	26	0.016	3	0	0	1.4
2022-04-01 08:06:48	93	383	-26	4.19	4.176	29	26	0.014	3	0	0	0.1
2022-04-01 08:07:08	93	383	-25.9	4.189	4.175	29	26	0.014	3	0	0	0.1
2022-04-01 08:07:28	93	383	-26	4.19	4.175	29	26	0.015	3	0	0	0
2022-04-01 08:07:48	93	384	-26	4.19	4.175	29	26	0.015	3	0	0	0
2022-04-01 08:08:08	93	384	-26	4.189	4.176	29	26	0.013	3	0	0	0
2022-04-01 08:08:28	93	384	-26	4.191	4.176	29	26	0.015	3	0	0	0.1
2022-04-01 08:08:48	93	384	-26.1	4.192	4.177	29	26	0.015	3	0	-1	0.1
2022-04-01 08:09:08	94	384	-26	4.193	4.177	29	26	0.016	3	1	0	0
2022-04-01 08:09:28	94	384	-26	4.195	4.178	29	26	0.017	3	0	0	0
2022-04-01 08:09:48	94	384	-26	4.194	4.18	29	26	0.014	3	0	0	0.1
2022-04-01 08:10:08	94	384	-25.9	4.195	4.181	29	26	0.014	3	0	0	0
2022-04-01 08:10:28	94	384	-25.9	4.196	4.181	29	26	0.015	3	0	0	0.1
2022-04-01 08:10:48	94	384	-26	4.198	4.183	29	26	0.015	3	0	0	0.1
2022-04-01 08:11:08	94	384	-26.1	4.199	4.184	29	26	0.015	3	0	0	0.1
2022-04-01 08:11:28	94	384	-26	4.2	4.185	29	26	0.015	3	0	0	0
2022-04-01 08:11:48	94	384	-26	4.201	4.186	29	26	0.015	3	0	-1	0
2022-04-01 08:12:08	95	385	-26	4.202	4.187	29	26	0.015	3	1	0	0
2022-04-01 08:12:28	95	385	-26	4.203	4.188	29	26	0.015	3	0	0	0
2022-04-01 08:12:48	95	385	-26	4.204	4.189	29	26	0.015	3	0	0	0
2022-04-01 08:13:08	95	385	-26	4.206	4.19	29	26	0.016	3	0	68	9.2
2022-04-01 20:07:38	27	331	-16.8	3.619	3.611	26	23	0.008	3	-68	0	0
2022-04-01 20:07:58	27	332	-16.8	3.623	3.614	26	23	0.009	3	0	0	0.4
2022-04-01 20:08:18	27	332	-17.2	3.625	3.616	26	23	0.009	3	0	0	0
2022-04-01 20:08:38	27	332	-17.2	3.626	3.618	26	23	0.008	3	0	0	0.1
2022-04-01 20:08:58	27	332	-17.3	3.628	3.617	26	23	0.011	3	0	0	0
2022-04-01 20:09:18	27	332	-17.3	3.628	3.62	26	23	0.008	3	0	0	120.9
2022-04-01 20:09:38	27	339	-138.2	3.694	3.678	26	23	0.016	3	0	-1	0.4
2022-04-01 20:09:58	28	340	-138.6	3.709	3.693	26	23	0.016	3	1	0	0.9
2022-04-01 20:10:18	28	341	-139.5	3.718	3.701	26	23	0.017	3	0	-1	0.7
2022-04-01 20:10:38	29	341	-138.8	3.722	3.706	27	23	0.016	4	1	0	0.6
2022-04-01 20:10:58	29	342	-139.4	3.727	3.711	27	23	0.016	4	0	-1	0.3
2022-04-01 20:11:18	30	342	-139.1	3.73	3.714	27	24	0.016	3	1	0	0.7
2022-04-01 20:11:38	30	342	-139.8	3.734	3.717	27	24	0.017	3	0	-1	0.9
2022-04-01 20:11:58	31	342	-138.9	3.735	3.721	27	24	0.014	3	1	0	0
2022-04-01 20:12:18	31	343	-138.9	3.738	3.721	27	24	0.017	3	0	-1	0.4
2022-04-01 20:12:38	32	343	-139.3	3.74	3.725	27	24	0.015	3	1	0	0
2022-04-01 20:12:58	32	343	-139.3	3.742	3.727	27	24	0.015	3	0	0	0
2022-04-01 20:13:18	32	343	-139.3	3.745	3.73	27	24	0.015	3	0	-1	0
2022-04-01 20:13:38	33	343	-139.3	3.747	3.732	28	24	0.015	4	1	0	0.1
2022-04-01 20:13:58	33	344	-139.4	3.749	3.733	28	24	0.016	4	0	-1	0
2022-04-01 20:14:18	34	344	-139.4	3.752	3.735	28	24	0.017	4	1	0	0.3
2022-04-01 20:14:38	34	344	-139.1	3.753	3.738	28	25	0.015	3	0	-1	0.2
2022-04-01 20:14:58	35	344	-138.9	3.754	3.74	28	25	0.014	3	1	0	0
2022-04-01 20:15:18	35	345	-138.9	3.757	3.742	28	25	0.015	3	0	-1	0.1
2022-04-01 20:15:38	36	345	-139	3.759	3.745	28	25	0.014	3	1	0	0.4
2022-04-01 20:15:58	36	345	-139.4	3.762	3.747	28	25	0.015	3	0	-1	0.1
2022-04-01 20:16:18	37	345	-139.3	3.763	3.749	28	25	0.014	3	1	0	0.1
2022-04-01 20:16:38	37	345	-139.4	3.766	3.751	29	25	0.015	4	0	-1	0.3
2022-04-01 20:16:58	38	345	-139.1	3.768	3.753	29	25	0.015	4	1	0	0.2
2022-04-01 20:17:18	38	346	-139.3	3.771	3.755	29	26	0.016	3	0	-1	0.1
2022-04-01 20:17:38	39	346	-139.4	3.773	3.758	29	26	0.015	3	1	0	0.4
2022-04-01 20:17:58	39	346	-139	3.776	3.759	29	26	0.017	3	0	-1	0.4
2022-04-01 20:18:18	40	346	-139.4	3.778	3.762	29	26	0.016	3	1	0	0.1
2022-04-01 20:18:38	40	346	-139.3	3.781	3.765	29	26	0.016	3	0	-1	0.1
2022-04-01 20:18:58	41	347	-139.4	3.784	3.768	29	26	0.016	3	1	0	0.4
2022-04-01 20:19:18	41	347	-139	3.785	3.77	29	26	0.015	3	0	-1	0.5
2022-04-01 20:19:38	42	347	-139.5	3.788	3.773	30	26	0.015	4	1	0	0
2022-04-01 20:19:58	42	347	-139.5	3.792	3.774	30	27	0.018	3	0	-1	0
2022-04-01 20:20:18	43	348	-139.5	3.793	3.778	30	27	0.015	3	1	0	0
2022-04-01 20:20:38	43	348	-139.5	3.795	3.781	30	27	0.014	3	0	-1	0.1
2022-04-01 20:20:58	44	348	-139.4	3.799	3.783	30	27	0.016	3	1	0	0
2022-04-01 20:21:18	44	348	-139.4	3.801	3.786	30	27	0.015	3	0	-1	0
2022-04-01 20:21:38	45	348	-139.4	3.804	3.788	30	27	0.016	3	1	0	0.1
2022-04-01 20:21:58	45	349	-139.3	3.807	3.792	31	27	0.015	4	0	-1	0
2022-04-01 20:22:18	46	349	-139.3	3.809	3.794	31	28	0.015	3	1	0	0.2
2022-04-01 20:22:38	46	349	-139.5	3.813	3.797	31	28	0.016	3	0	-1	0.4
2022-04-01 20:22:58	47	350	-139.1	3.815	3.8	31	28	0.015	3	1	0	0.3
2022-04-01 20:23:18	47	350	-139.4	3.818	3.803	31	28	0.015	3	0	-1	0.1
2022-04-01 20:23:38	48	350	-139.5	3.822	3.806	31	28	0.016	3	1	0	0
2022-04-01 20:23:58	48	351	-139.5	3.826	3.809	31	28	0.017	3	0	-1	0.4
2022-04-01 20:24:18	49	351	-139.1	3.829	3.813	31	28	0.016	3	1	0	0.3
2022-04-01 20:24:38	49	351	-139.4	3.831	3.816	32	29	0.015	3	0	-1	0.1
2022-04-01 20:24:58	50	351	-139.5	3.835	3.819	32	29	0.016	3	1	0	0.2
2022-04-01 20:25:18	50	352	-139.3	3.838	3.822	32	29	0.016	3	0	-1	0.3
2022-04-01 20:25:38	51	352	-139	3.842	3.825	32	29	0.017	3	1	0	0.5
2022-04-01 20:25:58	51	352	-138.5	3.846	3.829	32	29	0.017	3	0	-1	1.3
2022-04-01 20:26:18	52	352	-137.2	3.849	3.832	32	29	0.017	3	1	0	1
2022-04-01 20:26:38	52	353	-136.2	3.852	3.835	32	29	0.017	3	0	-1	0.2
2022-04-01 20:26:58	53	353	-136.4	3.854	3.837	32	29	0.017	3	1	0	0.3
2022-04-01 20:27:18	53	353	-136.1	3.857	3.842	33	30	0.015	3	0	-1	0.9
2022-04-01 20:27:38	54	354	-137	3.863	3.846	33	30	0.017	3	1	0	0.5
2022-04-01 20:27:58	54	354	-137.5	3.866	3.85	33	30	0.016	3	0	-1	0.2
2022-04-01 20:28:18	55	355	-137.3	3.871	3.856	33	30	0.015	3	1	0	0.1
2022-04-01 20:28:38	55	355	-137.2	3.876	3.859	33	30	0.017	3	0	-1	0.3
2022-04-01 20:28:58	56	355	-137.5	3.879	3.863	33	30	0.016	3	1	0	0.2
2022-04-01 20:29:18	56	356	-137.3	3.885	3.868	33	30	0.017	3	0	-1	0.4
2022-04-01 20:29:38	57	356	-137.7	3.889	3.872	33	30	0.017	3	1	0	0
2022-04-01 20:29:58	57	357	-137.7	3.894	3.876	33	30	0.018	3	0	-1	0.2
2022-04-01 20:30:18	58	357	-137.5	3.899	3.882	33	30	0.017	3	1	0	0.1
2022-04-01 20:30:38	58	358	-137.6	3.904	3.886	33	30	0.018	3	0	-1	0.1
2022-04-01 20:30:58	59	358	-137.5	3.909	3.891	33	30	0.018	3	1	0	0.2
2022-04-01 20:31:18	59	358	-137.7	3.913	3.895	33	30	0.018	3	0	-1	0
2022-04-01 20:31:38	60	359	-137.7	3.918	3.9	33	30	0.018	3	1	0	0
2022-04-01 20:31:58	60	359	-137.7	3.923	3.906	33	30	0.017	3	0	-1	0.3
2022-04-01 20:32:18	61	360	-138	3.929	3.91	33	30	0.019	3	1	0	0
2022-04-01 20:32:38	61	360	-138	3.933	3.916	33	30	0.017	3	0	-1	0
2022-04-01 20:32:58	62	361	-138	3.94	3.921	33	30	0.019	3	1	0	0.1
2022-04-01 20:33:18	62	361	-137.9	3.944	3.925	33	30	0.019	3	0	-1	8.2
2022-04-01 20:33:38	63	361	-129.7	3.951	3.929	33	30	0.022	3	1	0	0.4
2022-04-01 20:33:58	63	362	-129.3	3.95	3.932	33	30	0.018	3	0	-1	0.4
2022-04-01 20:34:18	64	362	-129.7	3.954	3.936	33	30	0.018	3	1	0	0.2
2022-04-01 20:34:38	64	363	-129.5	3.959	3.941	33	30	0.018	3	0	-1	0.3
2022-04-01 20:34:58	65	363	-129.8	3.965	3.946	33	30	0.019	3	1	0	0.1
2022-04-01 20:35:18	65	363	-129.7	3.969	3.951	33	30	0.018	3	0	-1	0.2
2022-04-01 20:35:38	66	364	-129.5	3.974	3.957	33	30	0.017	3	1	0	0.2
2022-04-01 20:35:58	66	364	-129.7	3.979	3.96	33	30	0.019	3	0	0	0.3
2022-04-01 20:36:18	66	365	-130	3.984	3.967	33	30	0.017	3	0	-1	0.6
2022-04-01 20:36:38	67	365	-129.4	3.99	3.971	33	30	0.019	3	1	0	0.3
2022-04-01 20:36:58	67	366	-129.7	3.995	3.976	33	30	0.019	3	0	-1	0.4
2022-04-01 20:37:18	68	366	-129.3	3.999	3.982	33	30	0.017	3	1	0	0.7
2022-04-01 20:37:38	68	367	-130	4.005	3.987	33	30	0.018	3	0	-1	0.2
2022-04-01 20:37:58	69	367	-129.8	4.01	3.992	33	30	0.018	3	1	0	0.1
2022-04-01 20:38:18	69	368	-129.7	4.016	3.998	33	30	0.018	3	0	-1	131.2
2022-04-01 20:38:38	70	363	1.5	3.967	3.954	33	30	0.013	3	1	0	131.4
2022-04-01 20:38:58	70	367	-129.9	4.011	3.994	33	30	0.017	3	0	0	0
2022-04-01 20:39:18	70	368	-129.9	4.023	4.003	33	30	0.02	3	0	-1	0.1
2022-04-01 20:39:38	71	369	-130	4.031	4.012	33	30	0.019	3	1	0	0
2022-04-01 20:39:58	71	370	-130	4.037	4.019	33	30	0.018	3	0	-1	0.1
2022-04-01 20:40:18	72	370	-129.9	4.043	4.024	33	30	0.019	3	1	0	0.1
2022-04-01 20:40:38	72	371	-129.8	4.049	4.031	33	30	0.018	3	0	-1	0.2
2022-04-01 20:40:58	73	371	-130	4.055	4.037	33	30	0.018	3	1	0	0
2022-04-01 20:41:18	73	372	-130	4.061	4.042	33	30	0.019	3	0	-1	0
2022-04-01 20:41:38	74	372	-130	4.065	4.047	33	30	0.018	3	1	0	0.2
2022-04-01 20:41:58	74	373	-130.2	4.072	4.052	33	30	0.02	3	0	-1	0.2
2022-04-01 20:42:18	75	373	-130	4.078	4.058	33	30	0.02	3	1	0	43.9
2022-04-01 20:42:38	75	371	-86.1	4.056	4.039	33	29	0.017	4	0	0	0.1
2022-04-01 20:42:58	75	371	-86	4.057	4.039	32	29	0.018	3	0	-1	0.1
2022-04-01 20:43:18	76	371	-85.9	4.058	4.042	32	29	0.016	3	1	0	0.1
2022-04-01 20:43:38	76	372	-86	4.062	4.043	32	29	0.019	3	0	0	0.1
2022-04-01 20:43:58	76	372	-86.1	4.064	4.047	32	29	0.017	3	0	0	0
2022-04-01 20:44:18	76	372	-86.1	4.067	4.051	32	29	0.016	3	0	-1	0.1
2022-04-01 20:44:38	77	373	-86	4.072	4.053	32	29	0.019	3	1	0	0.3
2022-04-01 20:44:58	77	373	-86.3	4.074	4.056	32	29	0.018	3	0	0	0.3
2022-04-01 20:45:18	77	373	-86	4.078	4.06	32	29	0.018	3	0	-1	0
2022-04-01 20:45:38	78	374	-86	4.081	4.064	32	29	0.017	3	1	0	0.1
2022-04-01 20:45:58	78	374	-86.1	4.086	4.067	32	29	0.019	3	0	0	0
2022-04-01 20:46:18	78	374	-86.1	4.089	4.072	31	29	0.017	2	0	-1	0.2
2022-04-01 20:46:38	79	375	-86.3	4.093	4.075	31	28	0.018	3	1	0	0.3
2022-04-01 20:46:58	79	375	-86	4.096	4.079	31	28	0.017	3	0	0	0
2022-04-01 20:47:18	79	375	-86	4.101	4.082	31	28	0.019	3	0	-1	0
2022-04-01 20:47:38	80	376	-86	4.104	4.087	31	28	0.017	3	1	0	0.1
2022-04-01 20:47:58	80	376	-86.1	4.108	4.089	31	28	0.019	3	0	0	0.1
2022-04-01 20:48:18	80	376	-86	4.112	4.094	31	28	0.018	3	0	-1	0.3
2022-04-01 20:48:38	81	377	-86.3	4.114	4.098	31	28	0.016	3	1	0	0.2
2022-04-01 20:48:58	81	377	-86.1	4.12	4.101	31	28	0.019	3	0	0	0
2022-04-01 20:49:18	81	377	-86.1	4.123	4.105	31	28	0.018	3	0	0	0.3
2022-04-01 20:49:38	81	378	-86.4	4.126	4.108	31	28	0.018	3	0	-1	1
2022-04-01 20:49:58	82	378	-85.4	4.13	4.113	31	28	0.017	3	1	0	0.1
2022-04-01 20:50:18	82	378	-85.5	4.134	4.116	31	28	0.018	3	0	0	0.4
2022-04-01 20:50:38	82	379	-85.1	4.138	4.12	31	28	0.018	3	0	-1	0.3
2022-04-01 20:50:58	83	379	-85.4	4.141	4.123	30	28	0.018	2	1	0	0.1
2022-04-01 20:51:18	83	379	-85.5	4.145	4.127	30	28	0.018	2	0	0	0.1
2022-04-01 20:51:38	83	380	-85.4	4.149	4.132	30	28	0.017	2	0	-1	0.2
2022-04-01 20:51:58	84	380	-85.2	4.152	4.135	30	27	0.017	3	1	0	0.3
2022-04-01 20:52:18	84	380	-85.5	4.156	4.139	30	27	0.017	3	0	0	0
2022-04-01 20:52:38	84	381	-85.5	4.161	4.143	30	27	0.018	3	0	-1	0.1
2022-04-01 20:52:58	85	381	-85.4	4.165	4.147	30	27	0.018	3	1	0	0.2
2022-04-01 20:53:18	85	382	-85.6	4.169	4.15	30	27	0.019	3	0	0	0.3
2022-04-01 20:53:38	85	382	-85.9	4.172	4.155	30	27	0.017	3	0	-1	0
2022-04-01 20:53:58	86	382	-85.9	4.177	4.158	30	27	0.019	3	1	0	0.1
2022-04-01 20:54:18	86	383	-85.8	4.18	4.162	30	27	0.018	3	0	0	0
2022-04-01 20:54:38	86	383	-85.8	4.184	4.167	30	27	0.017	3	0	-1	0
2022-04-01 20:54:58	87	383	-85.8	4.187	4.17	30	27	0.017	3	1	0	29.4
2022-04-01 20:55:18	87	382	-56.4	4.175	4.158	30	27	0.017	3	0	0	0
2022-04-01 20:55:38	87	382	-56.4	4.174	4.157	30	27	0.017	3	0	0	1.1
2022-04-01 20:55:58	87	382	-57.5	4.175	4.159	29	26	0.016	3	0	0	0.2
2022-04-01 20:56:18	87	382	-57.7	4.176	4.159	29	26	0.017	3	0	-1	0
2022-04-01 20:56:38	88	382	-57.7	4.178	4.161	29	26	0.017	3	1	0	0.1
2022-04-01 20:56:58	88	383	-57.6	4.18	4.162	29	26	0.018	3	0	0	0.4
2022-04-01 20:57:18	88	383	-57.2	4.18	4.165	29	26	0.015	3	0	0	0.3
2022-04-01 20:57:38	88	383	-57.5	4.184	4.167	29	26	0.017	3	0	-1	0.1
2022-04-01 20:57:58	89	383	-57.6	4.186	4.169	29	26	0.017	3	1	0	0.3
2022-04-01 20:58:18	89	383	-57.3	4.188	4.172	29	26	0.016	3	0	0	0.2
2022-04-01 20:58:38	89	384	-57.5	4.19	4.173	29	26	0.017	3	0	0	0.1
2022-04-01 20:58:58	89	384	-57.6	4.192	4.176	29	26	0.016	3	0	0	0.3
2022-04-01 20:59:18	89	384	-57.3	4.194	4.178	29	26	0.016	3	0	-1	0.4
2022-04-01 20:59:38	90	384	-57.7	4.197	4.181	29	26	0.016	3	1	0	0.1
2022-04-01 20:59:58	90	384	-57.6	4.199	4.183	29	26	0.016	3	0	0	0.1
2022-04-01 21:00:18	90	385	-57.5	4.201	4.186	28	26	0.015	2	0	0	0.2
2022-04-01 21:00:38	90	385	-57.3	4.205	4.188	28	26	0.017	2	0	-1	0.3
2022-04-01 21:00:58	91	385	-57.6	4.207	4.19	28	26	0.017	2	1	0	31.6
2022-04-01 21:01:18	91	384	-26	4.192	4.178	28	26	0.014	2	0	0	0
2022-04-01 21:01:38	91	383	-26	4.189	4.172	28	26	0.017	2	0	0	0.1
2022-04-01 21:01:58	91	383	-26.1	4.187	4.172	28	26	0.015	2	0	0	0.1
2022-04-01 21:02:18	91	383	-26	4.186	4.172	28	26	0.014	2	0	0	0
2022-04-01 21:02:38	91	383	-26	4.186	4.171	28	26	0.015	2	0	0	0
2022-04-01 21:02:58	91	383	-26	4.187	4.172	28	26	0.015	2	0	0	0
2022-04-01 21:03:18	91	383	-26	4.187	4.173	28	26	0.014	2	0	-1	0.1
2022-04-01 21:03:38	92	383	-26.1	4.188	4.173	28	26	0.015	2	1	0	0
2022-04-01 21:03:58	92	383	-26.1	4.189	4.173	28	26	0.016	2	0	0	0
2022-04-01 21:04:18	92	383	-26.1	4.189	4.174	28	26	0.015	2	0	0	0
2022-04-01 21:04:38	92	383	-26.1	4.19	4.174	28	26	0.016	2	0	34	8.4
2022-04-02 04:29:58	58	347	-17.7	3.797	3.781	24	21	0.016	3	-34	-1	0.5
2022-04-02 04:30:18	59	348	-17.2	3.8	3.784	24	21	0.016	3	1	0	0
2022-04-02 04:30:38	59	348	-17.2	3.803	3.787	24	21	0.016	3	0	0	0.1
2022-04-02 04:30:58	59	348	-17.3	3.804	3.789	24	21	0.015	3	0	0	0.1
2022-04-02 04:31:18	59	348	-17.2	3.806	3.791	24	21	0.015	3	0	0	39.8
2022-04-02 04:31:38	59	349	-57	3.81	3.793	24	21	0.017	3	0	0	82.9
2022-04-02 04:31:58	59	356	-139.9	3.886	3.864	24	21	0.022	3	0	-1	9.9
2022-04-02 04:32:18	60	357	-130	3.898	3.877	25	21	0.021	4	1	0	0.3
2022-04-02 04:32:38	60	358	-130.3	3.908	3.888	25	22	0.02	3	0	-1	0.3
2022-04-02 04:32:58	61	359	-130	3.919	3.897	25	22	0.022	3	1	0	0.6
2022-04-02 04:33:18	61	359	-130.6	3.926	3.903	25	22	0.023	3	0	0	0.2
2022-04-02 04:33:38	61	360	-130.8	3.933	3.91	25	22	0.023	3	0	-1	0.4
2022-04-02 04:33:58	62	360	-130.4	3.938	3.916	25	22	0.022	3	1	0	0.4
2022-04-02 04:34:18	62	361	-130.8	3.945	3.922	25	22	0.023	3	0	-1	12.4
2022-04-02 04:34:38	63	361	-118.4	3.944	3.923	25	22	0.021	3	1	0	0.1
2022-04-02 04:34:58	63	361	-118.3	3.947	3.927	26	22	0.02	4	0	-1	0.2
2022-04-02 04:35:18	64	362	-118.1	3.952	3.93	26	23	0.022	3	1	0	0.6
2022-04-02 04:35:38	64	362	-118.7	3.956	3.936	26	23	0.02	3	0	-1	0.2
2022-04-02 04:35:58	65	363	-118.5	3.961	3.941	26	23	0.02	3	1	0	0.5
2022-04-02 04:36:18	65	363	-119	3.965	3.945	26	23	0.02	3	0	0	0.2
2022-04-02 04:36:38	65	363	-118.8	3.969	3.949	26	23	0.02	3	0	-1	0.3
2022-04-02 04:36:58	66	364	-118.5	3.975	3.954	26	23	0.021	3	1	0	0.2
2022-04-02 04:37:18	66	364	-118.3	3.979	3.959	26	23	0.02	3	0	-1	0
2022-04-02 04:37:38	67	365	-118.3	3.985	3.964	26	23	0.021	3	1	0	0.6
2022-04-02 04:37:58	67	365	-118.9	3.989	3.968	26	23	0.021	3	0	-1	0.2
2022-04-02 04:38:18	68	366	-118.7	3.994	3.973	26	23	0.021	3	1	0	0.3
2022-04-02 04:38:38	68	366	-118.4	3.998	3.977	26	23	0.021	3	0	0	0.3
2022-04-02 04:38:58	68	366	-118.7	4.002	3.983	26	23	0.019	3	0	-1	0.4
2022-04-02 04:39:18	69	367	-118.3	4.007	3.987	26	23	0.02	3	1	0	0.2
2022-04-02 04:39:38	69	367	-118.1	4.013	3.992	27	24	0.021	3	0	-1	0.4
2022-04-02 04:39:58	70	368	-118.5	4.016	3.997	27	24	0.019	3	1	0	0.1
2022-04-02 04:40:18	70	368	-118.4	4.021	4	27	24	0.021	3	0	-1	0.3
2022-04-02 04:40:38	71	369	-118.1	4.027	4.006	27	24	0.021	3	1	0	0.2
2022-04-02 04:40:58	71	369	-118.3	4.031	4.011	27	24	0.02	3	0	0	0
2022-04-02 04:41:18	71	369	-118.3	4.036	4.014	27	24	0.022	3	0	-1	0.5
2022-04-02 04:41:38	72	370	-118.8	4.04	4.019	27	24	0.021	3	1	0	0.4
2022-04-02 04:41:58	72	370	-118.4	4.044	4.023	27	24	0.021	3	0	-1	0.4
2022-04-02 04:42:18	73	371	-118.8	4.049	4.029	27	24	0.02	3	1	0	0.4
2022-04-02 04:42:38	73	371	-118.4	4.055	4.033	27	24	0.022	3	0	-1	0
2022-04-02 04:42:58	74	371	-118.4	4.059	4.038	27	24	0.021	3	1	0	0.1
2022-04-02 04:43:18	74	372	-118.5	4.064	4.043	27	24	0.021	3	0	0	0.1
2022-04-02 04:43:38	74	372	-118.4	4.069	4.046	27	24	0.023	3	0	-1	0.3
2022-04-02 04:43:58	75	373	-118.7	4.074	4.052	27	24	0.022	3	1	0	0.6
2022-04-02 04:44:18	75	373	-118.1	4.078	4.058	28	24	0.02	4	0	-1	30.5
2022-04-02 04:44:38	76	372	-87.6	4.063	4.042	28	24	0.021	4	1	0	0.2
2022-04-02 04:44:58	76	372	-87.4	4.064	4.045	28	24	0.019	4	0	0	0.4
2022-04-02 04:45:18	76	372	-87	4.067	4.048	28	24	0.019	4	0	-1	0.2
2022-04-02 04:45:38	77	372	-87.2	4.07	4.05	28	24	0.02	4	1	0	0
2022-04-02 04:45:58	77	373	-87.2	4.072	4.053	28	24	0.019	4	0	0	0.4
2022-04-02 04:46:18	77	373	-87.6	4.076	4.057	28	24	0.019	4	0	-1	0.3
2022-04-02 04:46:38	78	373	-87.3	4.079	4.06	28	25	0.019	3	1	0	0
2022-04-02 04:46:58	78	374	-87.3	4.083	4.063	28	25	0.02	3	0	0	0
2022-04-02 04:47:18	78	374	-87.3	4.087	4.066	28	25	0.021	3	0	-1	0.1
2022-04-02 04:47:38	79	374	-87.2	4.09	4.069	28	25	0.021	3	1	0	0.1
2022-04-02 04:47:58	79	375	-87.3	4.094	4.074	28	25	0.02	3	0	0	0.3
2022-04-02 04:48:18	79	375	-87	4.097	4.076	28	25	0.021	3	0	0	0
2022-04-02 04:48:38	79	375	-87	4.101	4.081	28	25	0.02	3	0	-1	0.3
2022-04-02 04:48:58	80	376	-87.3	4.104	4.084	28	25	0.02	3	1	0	0.3
2022-04-02 04:49:18	80	376	-87.6	4.107	4.088	28	25	0.019	3	0	0	0.6
2022-04-02 04:49:38	80	376	-87	4.112	4.091	28	25	0.021	3	0	-1	0.4
2022-04-02 04:49:58	81	377	-87.4	4.115	4.095	28	25	0.02	3	1	0	0.2
2022-04-02 04:50:18	81	377	-87.2	4.118	4.098	28	25	0.02	3	0	0	0.1
2022-04-02 04:50:38	81	377	-87.3	4.123	4.104	28	25	0.019	3	0	-1	0.3
2022-04-02 04:50:58	82	378	-87	4.125	4.107	28	25	0.018	3	1	0	0.2
2022-04-02 04:51:18	82	378	-87.2	4.13	4.109	28	25	0.021	3	0	0	0.2
2022-04-02 04:51:38	82	378	-87	4.133	4.113	28	25	0.02	3	0	-1	0.3
2022-04-02 04:51:58	83	379	-87.3	4.138	4.117	28	25	0.021	3	1	0	0
2022-04-02 04:52:18	83	379	-87.3	4.141	4.122	28	25	0.019	3	0	0	0
2022-04-02 04:52:38	83	379	-87.3	4.144	4.123	28	25	0.021	3	0	-1	0.1
2022-04-02 04:52:58	84	380	-87.2	4.149	4.128	28	25	0.021	3	1	0	0.2
2022-04-02 04:53:18	84	380	-87	4.152	4.132	28	25	0.02	3	0	0	0
2022-04-02 04:53:38	84	380	-87	4.157	4.136	28	25	0.021	3	0	-1	0.3
2022-04-02 04:53:58	85	381	-87.3	4.16	4.14	28	25	0.02	3	1	0	0.1
2022-04-02 04:54:18	85	381	-87.4	4.164	4.144	28	25	0.02	3	0	0	0.4
2022-04-02 04:54:38	85	381	-87	4.168	4.146	28	25	0.022	3	0	0	0.6
2022-04-02 04:54:58	85	382	-87.6	4.171	4.152	28	25	0.019	3	0	-1	0.8
2022-04-02 04:55:18	86	382	-86.8	4.175	4.155	28	25	0.02	3	1	0	0.9
2022-04-02 04:55:38	86	382	-87.7	4.179	4.157	28	25	0.022	3	0	0	0.5
2022-04-02 04:55:58	86	383	-87.2	4.183	4.162	28	25	0.021	3	0	-1	0
2022-04-02 04:56:18	87	383	-87.2	4.185	4.165	29	25	0.02	4	1	0	29.7
2022-04-02 04:56:38	87	382	-57.5	4.176	4.157	29	26	0.019	3	0	0	0.2
2022-04-02 04:56:58	87	382	-57.3	4.173	4.155	29	26	0.018	3	0	-1	0.4
2022-04-02 04:57:18	88	382	-57.7	4.174	4.154	29	26	0.02	3	1	0	0.1
2022-04-02 04:57:38	88	382	-57.6	4.175	4.156	29	25	0.019	4	0	0	0.3
2022-04-02 04:57:58	88	382	-57.3	4.177	4.158	29	25	0.019	4	0	0	0.3
2022-04-02 04:58:18	88	382	-57.6	4.178	4.158	29	25	0.02	4	0	0	0.1
2022-04-02 04:58:38	88	383	-57.5	4.18	4.161	29	25	0.019	4	0	-1	0.1
2022-04-02 04:58:58	89	383	-57.6	4.181	4.163	29	25	0.018	4	1	0	0.1
2022-04-02 04:59:18	89	383	-57.5	4.184	4.164	29	26	0.02	3	0	0	0.2
2022-04-02 04:59:38	89	383	-57.7	4.186	4.167	29	26	0.019	3	0	0	0.2
2022-04-02 04:59:58	89	383	-57.5	4.188	4.17	29	26	0.018	3	0	0	0
2022-04-02 05:00:18	89	384	-57.5	4.19	4.172	29	26	0.018	3	0	-1	0.2
2022-04-02 05:00:38	90	384	-57.3	4.193	4.174	29	26	0.019	3	1	0	0.2
2022-04-02 05:00:58	90	384	-57.5	4.194	4.176	29	26	0.018	3	0	0	0
2022-04-02 05:01:18	90	384	-57.5	4.198	4.178	29	26	0.02	3	0	0	0
2022-04-02 05:01:38	90	384	-57.5	4.2	4.181	29	26	0.019	3	0	-1	0.1
2022-04-02 05:01:58	91	385	-57.6	4.203	4.183	29	26	0.02	3	1	0	0.1
2022-04-02 05:02:18	91	385	-57.7	4.203	4.186	29	26	0.017	3	0	0	0.2
2022-04-02 05:02:38	91	385	-57.5	4.207	4.189	29	26	0.018	3	0	0	31.4
2022-04-02 05:02:58	91	385	-26.1	4.209	4.19	29	26	0.019	3	0	0	0.5
2022-04-02 05:03:18	91	384	-26.6	4.191	4.174	29	26	0.017	3	0	0	0.5
2022-04-02 05:03:38	91	383	-26.1	4.189	4.172	29	26	0.017	3	0	0	0
2022-04-02 05:03:58	91	383	-26.1	4.189	4.171	29	26	0.018	3	0	-1	0
2022-04-02 05:04:18	92	383	-26.1	4.188	4.172	29	26	0.016	3	1	0	0.1
2022-04-02 05:04:38	92	383	-26	4.188	4.173	29	26	0.015	3	0	0	0.1
2022-04-02 05:04:58	92	383	-26.1	4.189	4.173	29	26	0.016	3	0	0	0
2022-04-02 05:05:18	92	383	-26.1	4.189	4.174	29	26	0.015	3	0	0	0
2022-04-02 05:05:38	92	383	-26.1	4.189	4.173	29	26	0.016	3	0	0	0
2022-04-02 05:05:58	92	384	-26.1	4.191	4.176	29	26	0.015	3	0	0	0.1
2022-04-02 05:06:18	92	384	-26	4.191	4.174	29	26	0.017	3	0	0	0.1
2022-04-02 05:06:38	92	384	-26.1	4.192	4.176	29	26	0.016	3	0	-1	0
2022-04-02 05:06:58	93	384	-26.1	4.194	4.177	29	26	0.017	3	1	0	0.1
2022-04-02 05:07:18	93	384	-26.2	4.195	4.179	29	26	0.016	3	0	0	0.1
2022-04-02 05:07:38	93	384	-26.1	4.196	4.179	29	26	0.017	3	0	0	0
2022-04-02 05:07:58	93	384	-26.1	4.195	4.179	29	26	0.016	3	0	0	0
2022-04-02 05:08:18	93	384	-26.1	4.196	4.179	29	26	0.017	3	0	0	0
2022-04-02 05:08:38	93	384	-26.1	4.197	4.181	29	26	0.016	3	0	0	0
2022-04-02 05:08:58	93	384	-26.1	4.199	4.182	29	26	0.017	3	0	0	0.1
2022-04-02 05:09:18	93	384	-26	4.199	4.184	29	26	0.015	3	0	-1	0.1
2022-04-02 05:09:38	94	384	-26.1	4.2	4.182	29	26	0.018	3	1	0	0
2022-04-02 05:09:58	94	385	-26.1	4.201	4.185	29	26	0.016	3	0	0	0
2022-04-02 05:10:18	94	385	-26.1	4.202	4.186	29	26	0.016	3	0	0	0
2022-04-02 05:10:38	94	385	-26.1	4.203	4.188	29	26	0.015	3	0	11	8.9
2022-04-02 07:48:08	83	370	-17.2	4.041	4.026	27	23	0.015	4	-11	0	0.1
2022-04-02 07:48:28	83	370	-17.3	4.043	4.03	27	23	0.013	4	0	0	0.1
2022-04-02 07:48:48	83	370	-17.4	4.046	4.031	27	23	0.015	4	0	0	0
2022-04-02 07:49:08	83	370	-17.4	4.047	4.033	27	23	0.014	4	0	0	0.1
2022-04-02 07:49:28	83	371	-17.3	4.049	4.034	27	23	0.015	4	0	0	0
2022-04-02 07:49:48	83	371	-17.3	4.05	4.036	27	23	0.014	4	0	0	69.6
2022-04-02 07:50:08	83	374	-86.9	4.089	4.07	27	23	0.019	4	0	0	0.1
2022-04-02 07:50:28	83	375	-87	4.099	4.081	27	23	0.018	4	0	-1	0
2022-04-02 07:50:48	84	376	-87	4.108	4.087	27	23	0.021	4	1	0	0.2
2022-04-02 07:51:08	84	377	-87.2	4.113	4.093	27	23	0.02	4	0	0	0.3
2022-04-02 07:51:28	84	377	-86.9	4.119	4.098	27	23	0.021	4	0	-1	0
2022-04-02 07:51:48	85	377	-86.9	4.123	4.104	27	23	0.019	4	1	0	0
2022-04-02 07:52:08	85	378	-86.9	4.127	4.107	27	23	0.02	4	0	0	0
2022-04-02 07:52:28	85	378	-86.9	4.133	4.11	27	23	0.023	4	0	0	0.1
2022-04-02 07:52:48	85	378	-87	4.136	4.115	27	23	0.021	4	0	-1	0
2022-04-02 07:53:08	86	379	-87	4.14	4.119	27	23	0.021	4	1	0	0.2
2022-04-02 07:53:28	86	379	-87.2	4.144	4.123	27	23	0.021	4	0	0	0.1
2022-04-02 07:53:48	86	380	-87.3	4.15	4.128	27	23	0.022	4	0	-1	0.4
2022-04-02 07:54:08	87	380	-86.9	4.153	4.132	27	23	0.021	4	1	0	0.3
2022-04-02 07:54:28	87	381	-87.2	4.157	4.135	27	23	0.022	4	0	0	0.2
2022-04-02 07:54:48	87	381	-87	4.16	4.139	27	23	0.021	4	0	0	0
2022-04-02 07:55:08	87	381	-87	4.164	4.143	27	23	0.021	4	0	-1	0
2022-04-02 07:55:28	88	382	-87	4.169	4.148	27	23	0.021	4	1	42	88
2022-04-02 16:06:58	46	337	1	3.68	3.674	23	20	0.006	3	-42	0	17.3
2022-04-02 16:07:18	46	338	-16.3	3.691	3.684	23	20	0.007	3	0	0	0.9
2022-04-02 16:07:38	46	338	-17.2	3.694	3.685	23	20	0.009	3	0	0	0.3
2022-04-02 16:07:58	46	338	-17.5	3.694	3.687	23	20	0.007	3	0	0	0.3
2022-04-02 16:08:18	46	339	-17.2	3.695	3.688	23	20	0.007	3	0	0	0.2
2022-04-02 16:08:38	46	339	-17.4	3.697	3.689	23	20	0.008	3	0	0	10.6
2022-04-02 16:08:58	46	339	-28	3.702	3.695	23	20	0.007	3	0	0	19.7
2022-04-02 16:09:18	46	340	-47.7	3.716	3.707	23	20	0.009	3	0	-1	19.5
2022-04-02 16:09:38	47	342	-67.2	3.73	3.721	23	20	0.009	3	1	0	18.8
2022-04-02 16:09:58	47	343	-86	3.746	3.734	23	20	0.012	3	0	0	31.2
2022-04-02 16:10:18	47	342	-54.8	3.735	3.724	23	20	0.011	3	0	0	70.1
2022-04-02 16:10:38	47	346	-124.9	3.779	3.764	23	20	0.015	3	0	-1	14.4
2022-04-02 16:10:58	48	347	-139.3	3.796	3.778	24	20	0.018	4	1	0	0.3
2022-04-02 16:11:18	48	349	-139	3.804	3.786	24	20	0.018	4	0	-1	0.4
2022-04-02 16:11:38	49	349	-138.6	3.808	3.791	24	21	0.017	3	1	0	0.4
2022-04-02 16:11:58	49	349	-139	3.814	3.796	24	21	0.018	3	0	-1	0
2022-04-02 16:12:18	50	350	-139	3.819	3.799	24	21	0.02	3	1	0	0.2
2022-04-02 16:12:38	50	351	-138.8	3.823	3.804	24	21	0.019	3	0	-1	0.5
2022-04-02 16:12:58	51	351	-139.3	3.828	3.807	25	21	0.021	4	1	0	0.5
2022-04-02 16:13:18	51	351	-138.8	3.832	3.812	25	21	0.02	4	0	-1	0
2022-04-02 16:13:38	52	352	-138.8	3.837	3.818	25	22	0.019	3	1	0	0.2
2022-04-02 16:13:58	52	352	-139	3.841	3.822	25	22	0.019	3	0	-1	0
2022-04-02 16:14:18	53	352	-139	3.846	3.827	25	22	0.019	3	1	0	0.1
2022-04-02 16:14:38	53	353	-138.9	3.851	3.832	25	22	0.019	3	0	-1	0.4
2022-04-02 16:14:58	54	353	-139.3	3.854	3.836	25	22	0.018	3	1	0	0
2022-04-02 16:15:18	54	353	-139.3	3.86	3.841	25	22	0.019	3	0	-1	0.3
2022-04-02 16:15:38	55	354	-139	3.865	3.846	26	22	0.019	4	1	0	0.1
2022-04-02 16:15:58	55	354	-138.9	3.87	3.85	26	23	0.02	3	0	-1	0.5
2022-04-02 16:16:18	56	355	-138.4	3.874	3.855	26	23	0.019	3	1	0	0.9
2022-04-02 16:16:38	56	355	-139.3	3.88	3.859	26	23	0.021	3	0	-1	0.4
2022-04-02 16:16:58	57	356	-138.9	3.883	3.864	26	23	0.019	3	1	0	0.1
2022-04-02 16:17:18	57	356	-139	3.888	3.868	26	23	0.02	3	0	-1	8.2
2022-04-02 16:17:38	58	356	-130.8	3.888	3.869	26	23	0.019	3	1	0	0.8
2022-04-02 16:17:58	58	356	-130	3.892	3.872	27	23	0.02	4	0	-1	0.3
2022-04-02 16:18:18	59	357	-130.3	3.896	3.877	27	23	0.019	4	1	0	0.3
2022-04-02 16:18:38	59	357	-130.6	3.899	3.882	27	24	0.017	3	0	-1	0.2
2022-04-02 16:18:58	60	357	-130.4	3.905	3.886	27	24	0.019	3	1	0	0.2
2022-04-02 16:19:18	60	358	-130.2	3.908	3.891	27	24	0.017	3	0	0	0.4
2022-04-02 16:19:38	60	358	-130.6	3.914	3.895	27	24	0.019	3	0	-1	0.2
2022-04-02 16:19:58	61	359	-130.4	3.918	3.899	27	24	0.019	3	1	0	0.2
2022-04-02 16:20:18	61	359	-130.6	3.922	3.904	27	24	0.018	3	0	-1	0.6
2022-04-02 16:20:38	62	360	-130	3.928	3.909	27	24	0.019	3	1	0	0.2
2022-04-02 16:20:58	62	360	-130.2	3.932	3.912	28	24	0.02	4	0	-1	0.5
2022-04-02 16:21:18	63	360	-129.7	3.937	3.918	28	24	0.019	4	1	0	0.9
2022-04-02 16:21:38	63	361	-130.6	3.943	3.923	28	25	0.02	3	0	-1	0.4
2022-04-02 16:21:58	64	362	-130.2	3.948	3.927	28	25	0.021	3	1	0	12.1
2022-04-02 16:22:18	64	361	-118.1	3.945	3.925	28	25	0.02	3	0	0	35.8
2022-04-02 16:22:38	64	359	-82.3	3.928	3.912	28	25	0.016	3	0	-1	0
2022-04-02 16:22:58	65	360	-82.3	3.927	3.909	28	25	0.018	3	1	0	0
2022-04-02 16:23:18	65	360	-82.3	3.929	3.913	28	25	0.016	3	0	0	0.4
2022-04-02 16:23:38	65	360	-81.9	3.931	3.913	28	25	0.018	3	0	-1	0.1
2022-04-02 16:23:58	66	360	-82	3.933	3.917	28	25	0.016	3	1	0	0
2022-04-02 16:24:18	66	360	-82	3.937	3.92	28	25	0.017	3	0	0	0
2022-04-02 16:24:38	66	361	-82	3.939	3.922	28	25	0.017	3	0	0	0.2
2022-04-02 16:24:58	66	361	-82.2	3.941	3.925	28	25	0.016	3	0	-1	0.2
2022-04-02 16:25:18	67	361	-82	3.946	3.927	28	25	0.019	3	1	0	0
2022-04-02 16:25:38	67	362	-82	3.947	3.93	28	25	0.017	3	0	0	0.3
2022-04-02 16:25:58	67	362	-81.7	3.952	3.934	28	25	0.018	3	0	0	0.1
2022-04-02 16:26:18	67	362	-81.8	3.955	3.937	28	25	0.018	3	0	-1	0
2022-04-02 16:26:38	68	362	-81.8	3.958	3.939	28	25	0.019	3	1	0	0.1
2022-04-02 16:26:58	68	363	-81.7	3.96	3.942	28	25	0.018	3	0	0	0.2
2022-04-02 16:27:18	68	363	-81.5	3.963	3.946	28	25	0.017	3	0	-1	0.1
2022-04-02 16:27:38	69	363	-81.4	3.967	3.949	28	25	0.018	3	1	0	0.1
2022-04-02 16:27:58	69	363	-81.5	3.97	3.952	28	25	0.018	3	0	0	0
2022-04-02 16:28:18	69	364	-81.5	3.973	3.954	29	25	0.019	4	0	0	0.1
2022-04-02 16:28:38	69	364	-81.4	3.976	3.958	29	25	0.018	4	0	-1	0
2022-04-02 16:28:58	70	364	-81.4	3.979	3.962	29	25	0.017	4	1	0	0.2
2022-04-02 16:29:18	70	364	-81.2	3.982	3.964	29	25	0.018	4	0	0	0
2022-04-02 16:29:38	70	365	-81.2	3.985	3.967	29	25	0.018	4	0	-1	0.1
2022-04-02 16:29:58	71	365	-81.3	3.988	3.969	29	26	0.019	3	1	0	0.3
2022-04-02 16:30:18	71	365	-81	3.992	3.973	29	26	0.019	3	0	0	0.2
2022-04-02 16:30:38	71	366	-80.8	3.994	3.976	29	26	0.018	3	0	0	0.4
2022-04-02 16:30:58	71	366	-81.2	3.996	3.98	29	26	0.016	3	0	-1	0.6
2022-04-02 16:31:18	72	366	-80.6	4	3.983	29	26	0.017	3	1	0	0.2
2022-04-02 16:31:38	72	366	-80.8	4.004	3.986	29	26	0.018	3	0	0	0.2
2022-04-02 16:31:58	72	367	-80.6	4.008	3.99	29	26	0.018	3	0	-1	0
2022-04-02 16:32:18	73	367	-80.6	4.01	3.991	29	26	0.019	3	1	0	0.1
2022-04-02 16:32:38	73	368	-80.5	4.013	3.997	29	26	0.016	3	0	0	0.3
2022-04-02 16:32:58	73	368	-80.8	4.017	3.998	29	26	0.019	3	0	0	0.2
2022-04-02 16:33:18	73	368	-80.6	4.018	4	29	26	0.018	3	0	-1	0.3
2022-04-02 16:33:38	74	368	-80.3	4.022	4.005	29	26	0.017	3	1	0	0.1
2022-04-02 16:33:58	74	368	-80.4	4.026	4.009	29	26	0.017	3	0	0	0.2
2022-04-02 16:34:18	74	369	-80.6	4.028	4.011	29	26	0.017	3	0	0	0.5
2022-04-02 16:34:38	74	369	-80.1	4.032	4.013	29	26	0.019	3	0	-1	0
2022-04-02 16:34:58	75	369	-80.1	4.035	4.016	29	26	0.019	3	1	0	0.1
2022-04-02 16:35:18	75	370	-80	4.039	4.019	29	26	0.02	3	0	0	0
2022-04-02 16:35:38	75	370	-80	4.041	4.022	29	26	0.019	3	0	-1	0
2022-04-02 16:35:58	76	370	-80	4.044	4.025	29	26	0.019	3	1	0	0
2022-04-02 16:36:18	76	370	-80	4.048	4.029	29	26	0.019	3	0	0	0.4
2022-04-02 16:36:38	76	371	-79.6	4.05	4.032	29	26	0.018	3	0	0	0.1
2022-04-02 16:36:58	76	371	-79.7	4.054	4.035	29	26	0.019	3	0	-1	0
2022-04-02 16:37:18	77	371	-79.7	4.059	4.038	29	26	0.021	3	1	0	0.1
2022-04-02 16:37:38	77	372	-79.6	4.061	4.041	29	26	0.02	3	0	0	0.3
2022-04-02 16:37:58	77	372	-79.9	4.063	4.045	29	26	0.018	3	0	-1	0
2022-04-02 16:38:18	78	372	-79.9	4.066	4.046	29	26	0.02	3	1	0	0.2
2022-04-02 16:38:38	78	372	-80.1	4.069	4.051	29	26	0.018	3	0	0	0.6
2022-04-02 16:38:58	78	373	-79.5	4.072	4.055	29	26	0.017	3	0	0	0.2
2022-04-02 16:39:18	78	373	-79.7	4.076	4.057	29	26	0.019	3	0	-1	0.2
2022-04-02 16:39:38	79	373	-79.5	4.079	4.061	30	26	0.018	4	1	0	0.4
2022-04-02 16:39:58	79	374	-79.1	4.083	4.063	30	26	0.02	4	0	0	0.3
2022-04-02 16:40:18	79	374	-79.4	4.085	4.064	30	26	0.021	4	0	-1	0.4
2022-04-02 16:40:38	80	374	-79	4.09	4.07	30	26	0.02	4	1	0	0.1
2022-04-02 16:40:58	80	375	-79.1	4.092	4.073	30	26	0.019	4	0	0	0.3
2022-04-02 16:41:18	80	375	-78.8	4.096	4.075	30	26	0.021	4	0	0	0
2022-04-02 16:41:38	80	375	-78.8	4.098	4.079	30	27	0.019	3	0	-1	0.1
2022-04-02 16:41:58	81	375	-78.7	4.102	4.083	30	27	0.019	3	1	0	0.1
2022-04-02 16:42:18	81	376	-78.8	4.105	4.085	30	27	0.02	3	0	0	0.2
2022-04-02 16:42:38	81	376	-78.6	4.109	4.089	30	27	0.02	3	0	0	0
2022-04-02 16:42:58	81	376	-78.6	4.112	4.093	30	27	0.019	3	0	59	61.4
2022-04-03 04:05:28	22	329	-17.2	3.599	3.589	24	21	0.01	3	-59	0	0
2022-04-03 04:05:48	22	330	-17.2	3.601	3.591	24	21	0.01	3	0	0	0.1
2022-04-03 04:06:08	22	330	-17.3	3.603	3.594	24	21	0.009	3	0	0	0
2022-04-03 04:06:28	22	330	-17.3	3.604	3.594	24	21	0.01	3	0	0	0
2022-04-03 04:06:48	22	330	-17.3	3.606	3.595	24	21	0.011	3	0	0	42.5
2022-04-03 04:07:08	22	332	-59.8	3.626	3.614	24	21	0.012	3	0	0	79.3
2022-04-03 04:07:28	22	337	-139.1	3.681	3.663	25	21	0.018	4	0	0	0.1
2022-04-03 04:07:48	22	338	-139	3.694	3.675	25	22	0.019	3	0	-1	0.1
2022-04-03 04:08:08	23	339	-139.1	3.703	3.684	25	22	0.019	3	1	0	0.1
2022-04-03 04:08:28	23	340	-139	3.709	3.691	25	22	0.018	3	0	-1	0.4
2022-04-03 04:08:48	24	340	-139.4	3.715	3.698	25	22	0.017	3	1	0	0.3
2022-04-03 04:09:08	24	341	-139.1	3.719	3.701	25	22	0.018	3	0	-1	0
2022-04-03 04:09:28	25	341	-139.1	3.722	3.706	25	22	0.016	3	1	0	0
2022-04-03 04:09:48	25	341	-139.1	3.726	3.707	26	22	0.019	4	0	-1	0
2022-04-03 04:10:08	26	342	-139.1	3.729	3.711	26	23	0.018	3	1	0	0.1
2022-04-03 04:10:28	26	342	-139	3.73	3.714	26	23	0.016	3	0	-1	0
2022-04-03 04:10:48	27	342	-139	3.732	3.715	26	23	0.017	3	1	0	0.1
2022-04-03 04:11:08	27	342	-139.1	3.735	3.718	26	23	0.017	3	0	-1	0.1
2022-04-03 04:11:28	28	343	-139	3.739	3.721	26	23	0.018	3	1	0	0.3
2022-04-03 04:11:48	28	343	-139.3	3.74	3.723	26	23	0.017	3	0	-1	0.3
2022-04-03 04:12:08	29	343	-139	3.742	3.723	26	23	0.019	3	1	0	0.3
2022-04-03 04:12:28	29	343	-139.3	3.743	3.727	26	23	0.016	3	0	-1	0
2022-04-03 04:12:48	30	343	-139.3	3.745	3.729	26	23	0.016	3	1	0	0.2
2022-04-03 04:13:08	30	343	-139.5	3.748	3.731	26	23	0.017	3	0	-1	0.2
2022-04-03 04:13:28	31	343	-139.3	3.75	3.731	26	23	0.019	3	1	0	0.2
2022-04-03 04:13:48	31	344	-139.1	3.75	3.735	27	24	0.015	3	0	-1	0.2
2022-04-03 04:14:08	32	344	-139.3	3.753	3.736	27	24	0.017	3	1	0	0
2022-04-03 04:14:28	32	344	-139.3	3.754	3.738	27	24	0.016	3	0	-1	0.2
2022-04-03 04:14:48	33	344	-139.1	3.757	3.741	27	24	0.016	3	1	0	0.4
2022-04-03 04:15:08	33	345	-139.5	3.759	3.743	27	24	0.016	3	0	-1	0.4
2022-04-03 04:15:28	34	345	-139.1	3.761	3.745	27	24	0.016	3	1	0	0.2
2022-04-03 04:15:48	34	345	-139.3	3.763	3.747	27	24	0.016	3	0	-1	0
2022-04-03 04:16:08	35	345	-139.3	3.765	3.748	27	24	0.017	3	1	0	0.1
2022-04-03 04:16:28	35	345	-139.4	3.767	3.751	27	24	0.016	3	0	-1	0.5
2022-04-03 04:16:48	36	345	-138.9	3.77	3.752	28	25	0.018	3	1	0	0.4
2022-04-03 04:17:08	36	346	-139.3	3.771	3.753	28	25	0.018	3	0	-1	0.2
2022-04-03 04:17:28	37	346	-139.1	3.774	3.757	28	25	0.017	3	1	0	0.2
2022-04-03 04:17:48	37	346	-138.9	3.776	3.759	28	25	0.017	3	0	-1	0.1
2022-04-03 04:18:08	38	346	-139	3.777	3.762	28	25	0.015	3	1	0	0
2022-04-03 04:18:28	38	346	-139	3.78	3.764	28	25	0.016	3	0	-1	0
2022-04-03 04:18:48	39	347	-139	3.782	3.766	28	25	0.016	3	1	0	0
2022-04-03 04:19:08	39	347	-139	3.785	3.769	28	25	0.016	3	0	-1	0
2022-04-03 04:19:28	40	347	-139	3.786	3.771	28	25	0.015	3	1	0	0.1
2022-04-03 04:19:48	40	347	-138.9	3.79	3.773	29	26	0.017	3	0	-1	0
2022-04-03 04:20:08	41	348	-138.9	3.792	3.775	29	26	0.017	3	1	0	0.2
2022-04-03 04:20:28	41	348	-139.1	3.794	3.778	29	26	0.016	3	0	-1	0.2
2022-04-03 04:20:48	42	348	-139.3	3.796	3.781	29	26	0.015	3	1	0	0.2
2022-04-03 04:21:08	42	348	-139.1	3.799	3.783	29	26	0.016	3	0	-1	0.1
2022-04-03 04:21:28	43	348	-139	3.801	3.785	29	26	0.016	3	1	0	0.1
2022-04-03 04:21:48	43	348	-139.1	3.804	3.788	29	26	0.016	3	0	-1	0.4
2022-04-03 04:22:08	44	349	-139.5	3.807	3.79	29	27	0.017	2	1	0	0.4
2022-04-03 04:22:28	44	349	-139.1	3.809	3.793	30	27	0.016	3	0	-1	0
2022-04-03 04:22:48	45	349	-139.1	3.812	3.797	30	27	0.015	3	1	0	0.1
2022-04-03 04:23:08	45	349	-139	3.814	3.799	30	27	0.015	3	0	-1	0.3
2022-04-03 04:23:28	46	350	-139.3	3.817	3.802	30	27	0.015	3	1	0	0.2
2022-04-03 04:23:48	46	350	-139.1	3.821	3.804	30	27	0.017	3	0	-1	0
2022-04-03 04:24:08	47	350	-139.1	3.824	3.807	30	27	0.017	3	1	0	0.3
2022-04-03 04:24:28	47	351	-139.4	3.826	3.81	30	27	0.016	3	0	-1	0.5
2022-04-03 04:24:48	48	351	-138.9	3.829	3.813	30	28	0.016	2	1	0	0
2022-04-03 04:25:08	48	351	-138.9	3.833	3.816	31	28	0.017	3	0	-1	0.1
2022-04-03 04:25:28	49	351	-139	3.836	3.819	31	28	0.017	3	1	0	0.5
2022-04-03 04:25:48	49	352	-139.5	3.84	3.823	31	28	0.017	3	0	-1	0.5
2022-04-03 04:26:08	50	352	-139	3.843	3.824	31	28	0.019	3	1	0	0.1
2022-04-03 04:26:28	50	352	-139.1	3.845	3.83	31	28	0.015	3	0	-1	0.1
2022-04-03 04:26:48	51	353	-139	3.849	3.833	31	28	0.016	3	1	0	0.2
2022-04-03 04:27:08	51	353	-138.8	3.853	3.836	31	28	0.017	3	0	-1	0.2
2022-04-03 04:27:28	52	353	-139	3.856	3.839	31	29	0.017	2	1	0	0
2022-04-03 04:27:48	52	354	-139	3.861	3.843	32	29	0.018	3	0	-1	0.1
2022-04-03 04:28:08	53	354	-139.1	3.865	3.847	32	29	0.018	3	1	0	0.1
2022-04-03 04:28:28	53	354	-139	3.868	3.85	32	29	0.018	3	0	-1	0.1
2022-04-03 04:28:48	54	355	-139.1	3.873	3.855	32	29	0.018	3	1	0	0.3
2022-04-03 04:29:08	54	355	-138.8	3.875	3.858	32	29	0.017	3	0	-1	1.2
2022-04-03 04:29:28	55	355	-137.6	3.879	3.862	32	29	0.017	3	1	0	1.2
2022-04-03 04:29:48	55	356	-136.4	3.882	3.866	32	29	0.016	3	0	-1	0
2022-04-03 04:30:08	56	356	-136.4	3.888	3.869	32	29	0.019	3	1	0	0.1
2022-04-03 04:30:28	56	356	-136.3	3.892	3.874	32	30	0.018	2	0	-1	1.2
2022-04-03 04:30:48	57	357	-137.5	3.896	3.878	33	30	0.018	3	1	0	0.1
2022-04-03 04:31:08	57	357	-137.6	3.901	3.883	33	30	0.018	3	0	-1	0.1
2022-04-03 04:31:28	58	358	-137.7	3.905	3.888	33	30	0.017	3	1	0	0.1
2022-04-03 04:31:48	58	358	-137.6	3.91	3.893	33	30	0.017	3	0	-1	0.3
2022-04-03 04:32:08	59	358	-137.9	3.916	3.897	33	30	0.019	3	1	0	0
2022-04-03 04:32:28	59	359	-137.9	3.921	3.903	33	30	0.018	3	0	-1	0
2022-04-03 04:32:48	60	359	-137.9	3.926	3.907	33	30	0.019	3	1	0	0
2022-04-03 04:33:08	60	360	-137.9	3.93	3.913	33	30	0.017	3	0	-1	0.3
2022-04-03 04:33:28	61	360	-137.6	3.936	3.917	33	30	0.019	3	1	0	0.3
2022-04-03 04:33:48	61	361	-137.9	3.942	3.922	33	30	0.02	3	0	-1	0
2022-04-03 04:34:08	62	361	-137.9	3.947	3.927	33	31	0.02	2	1	0	8.9
2022-04-03 04:34:28	62	361	-129	3.946	3.929	33	31	0.017	2	0	-1	0.5
2022-04-03 04:34:48	63	362	-129.5	3.951	3.933	33	31	0.018	2	1	0	0.1
2022-04-03 04:35:08	63	362	-129.4	3.956	3.938	33	31	0.018	2	0	-1	0.1
2022-04-03 04:35:28	64	363	-129.5	3.961	3.943	33	31	0.018	2	1	0	0.2
2022-04-03 04:35:48	64	363	-129.3	3.967	3.947	33	31	0.02	2	0	-1	0.2
2022-04-03 04:36:08	65	364	-129.5	3.972	3.951	33	31	0.021	2	1	0	0.2
2022-04-03 04:36:28	65	364	-129.3	3.977	3.958	33	31	0.019	2	0	-1	0.2
2022-04-03 04:36:48	66	365	-129.5	3.982	3.963	33	31	0.019	2	1	0	0
2022-04-03 04:37:08	66	365	-129.5	3.987	3.968	33	30	0.019	3	0	-1	0
2022-04-03 04:37:28	67	365	-129.5	3.992	3.971	33	30	0.021	3	1	0	0
2022-04-03 04:37:48	67	366	-129.5	3.997	3.979	33	30	0.018	3	0	-1	0.1
2022-04-03 04:38:08	68	366	-129.4	4.002	3.984	33	30	0.018	3	1	0	0.1
2022-04-03 04:38:28	68	367	-129.5	4.007	3.988	33	30	0.019	3	0	0	0.2
2022-04-03 04:38:48	68	368	-129.7	4.013	3.995	33	30	0.018	3	0	-1	0
2022-04-03 04:39:08	69	368	-129.7	4.019	3.999	33	30	0.02	3	1	0	0.1
2022-04-03 04:39:28	69	368	-129.8	4.023	4.004	33	30	0.019	3	0	-1	0.1
2022-04-03 04:39:48	70	369	-129.9	4.029	4.011	33	30	0.018	3	1	0	0.4
2022-04-03 04:40:08	70	369	-129.5	4.033	4.015	33	30	0.018	3	0	-1	0.4
2022-04-03 04:40:28	71	370	-129.9	4.039	4.02	33	30	0.019	3	1	0	0.1
2022-04-03 04:40:48	71	370	-129.8	4.045	4.025	33	30	0.02	3	0	-1	0
2022-04-03 04:41:08	72	371	-129.8	4.049	4.031	33	30	0.018	3	1	0	0
2022-04-03 04:41:28	72	371	-129.8	4.057	4.036	33	30	0.021	3	0	-1	0
2022-04-03 04:41:48	73	372	-129.8	4.061	4.041	33	30	0.02	3	1	0	0.1
2022-04-03 04:42:08	73	372	-129.9	4.066	4.047	33	30	0.019	3	0	-1	0.3
2022-04-03 04:42:28	74	373	-130.2	4.072	4.052	33	30	0.02	3	1	0	0.5
2022-04-03 04:42:48	74	373	-129.7	4.078	4.057	33	30	0.021	3	0	0	42.8
2022-04-03 04:43:08	74	371	-86.9	4.056	4.04	32	30	0.016	2	0	-1	0.6
2022-04-03 04:43:28	75	371	-86.3	4.058	4.04	32	30	0.018	2	1	0	0
2022-04-03 04:43:48	75	372	-86.3	4.059	4.04	32	30	0.019	2	0	0	0.2
2022-04-03 04:44:08	75	372	-86.5	4.062	4.045	32	29	0.017	3	0	-1	0.2
2022-04-03 04:44:28	76	372	-86.3	4.066	4.048	32	29	0.018	3	1	0	0
2022-04-03 04:44:48	76	372	-86.3	4.068	4.05	32	29	0.018	3	0	0	0.1
2022-04-03 04:45:08	76	373	-86.4	4.071	4.053	32	29	0.018	3	0	-1	0.1
2022-04-03 04:45:28	77	373	-86.3	4.075	4.057	32	29	0.018	3	1	0	0
2022-04-03 04:45:48	77	373	-86.3	4.079	4.061	32	29	0.018	3	0	0	0.1
2022-04-03 04:46:08	77	374	-86.4	4.082	4.064	32	29	0.018	3	0	-1	0.1
2022-04-03 04:46:28	78	374	-86.3	4.085	4.067	31	29	0.018	2	1	0	0.1
2022-04-03 04:46:48	78	374	-86.4	4.09	4.072	31	29	0.018	2	0	0	0
2022-04-03 04:47:08	78	375	-86.4	4.094	4.075	31	29	0.019	2	0	-1	0.3
2022-04-03 04:47:28	79	375	-86.1	4.097	4.078	31	29	0.019	2	1	0	0.2
2022-04-03 04:47:48	79	375	-86.3	4.1	4.083	31	29	0.017	2	0	0	0
2022-04-03 04:48:08	79	376	-86.3	4.106	4.087	31	29	0.019	2	0	-1	0.2
2022-04-03 04:48:28	80	376	-86.1	4.109	4.091	31	28	0.018	3	1	0	0
2022-04-03 04:48:48	80	376	-86.1	4.112	4.094	31	28	0.018	3	0	0	0.2
2022-04-03 04:49:08	80	377	-86.3	4.117	4.099	31	28	0.018	3	0	-1	0
2022-04-03 04:49:28	81	377	-86.3	4.12	4.101	31	28	0.019	3	1	0	0.3
2022-04-03 04:49:48	81	377	-86	4.124	4.105	31	28	0.019	3	0	0	0.3
2022-04-03 04:50:08	81	378	-86.3	4.128	4.11	31	28	0.018	3	0	0	0
2022-04-03 04:50:28	81	378	-86.3	4.132	4.113	30	28	0.019	2	0	-1	0.3
2022-04-03 04:50:48	82	378	-86	4.135	4.117	30	28	0.018	2	1	0	0.3
2022-04-03 04:51:08	82	379	-86.3	4.139	4.121	30	28	0.018	2	0	0	0
2022-04-03 04:51:28	82	379	-86.3	4.143	4.126	30	28	0.017	2	0	-1	0.2
2022-04-03 04:51:48	83	380	-86.1	4.147	4.128	30	28	0.019	2	1	0	0
2022-04-03 04:52:08	83	380	-86.1	4.15	4.132	30	28	0.018	2	0	0	0.1
2022-04-03 04:52:28	83	380	-86	4.155	4.137	30	28	0.018	2	0	-1	0.3
2022-04-03 04:52:48	84	381	-86.3	4.158	4.139	30	28	0.019	2	1	0	0
2022-04-03 04:53:08	84	381	-86.3	4.162	4.145	30	27	0.017	3	0	0	0
2022-04-03 04:53:28	84	381	-86.3	4.165	4.148	30	27	0.017	3	0	-1	0
2022-04-03 04:53:48	85	382	-86.3	4.169	4.153	30	27	0.016	3	1	0	0.2
2022-04-03 04:54:08	85	382	-86.1	4.174	4.155	30	27	0.019	3	0	0	0
2022-04-03 04:54:28	85	382	-86.1	4.178	4.159	30	27	0.019	3	0	-1	0.1
2022-04-03 04:54:48	86	383	-86	4.181	4.163	30	27	0.018	3	1	0	1.2
2022-04-03 04:55:08	86	383	-87.2	4.186	4.166	29	27	0.02	2	0	0	29.9
2022-04-03 04:55:28	86	382	-57.3	4.175	4.158	29	27	0.017	2	0	-1	0.3
2022-04-03 04:55:48	87	382	-57.6	4.174	4.156	29	27	0.018	2	1	0	0
2022-04-03 04:56:08	87	382	-57.6	4.173	4.156	29	27	0.017	2	0	0	0.1
2022-04-03 04:56:28	87	382	-57.5	4.175	4.157	29	27	0.018	2	0	0	0
2022-04-03 04:56:48	87	382	-57.5	4.175	4.159	29	27	0.016	2	0	0	0
2022-04-03 04:57:08	87	382	-57.5	4.178	4.16	29	27	0.018	2	0	-1	0.1
2022-04-03 04:57:28	88	382	-57.6	4.18	4.163	29	26	0.017	3	1	0	0.1
2022-04-03 04:57:48	88	383	-57.5	4.182	4.164	29	26	0.018	3	0	0	0.2
2022-04-03 04:58:08	88	383	-57.3	4.184	4.167	29	26	0.017	3	0	0	0.3
2022-04-03 04:58:28	88	383	-57.6	4.185	4.169	29	26	0.016	3	0	-1	0
2022-04-03 04:58:48	89	383	-57.6	4.187	4.17	29	26	0.017	3	1	0	0.1
2022-04-03 04:59:08	89	383	-57.5	4.19	4.173	29	26	0.017	3	0	0	0.2
2022-04-03 04:59:28	89	384	-57.7	4.192	4.175	29	26	0.017	3	0	0	0.4
2022-04-03 04:59:48	89	384	-58.1	4.194	4.178	29	26	0.016	3	0	0	0.6
2022-04-03 05:00:08	89	384	-57.5	4.196	4.18	29	26	0.016	3	0	-1	0
2022-04-03 05:00:28	90	384	-57.5	4.198	4.182	29	26	0.016	3	1	0	0.1
2022-04-03 05:00:48	90	385	-57.6	4.202	4.185	29	26	0.017	3	0	0	0.3
2022-04-03 05:01:08	90	385	-57.3	4.203	4.187	29	26	0.016	3	0	0	0.3
2022-04-03 05:01:28	90	385	-57.6	4.205	4.188	29	27	0.017	2	0	0	0
2022-04-03 05:01:48	90	385	-57.6	4.208	4.192	29	27	0.016	2	0	-1	31.2
2022-04-03 05:02:08	91	384	-26.4	4.191	4.176	29	27	0.015	2	1	0	0.4
2022-04-03 05:02:28	91	383	-26	4.188	4.174	29	27	0.014	2	0	0	0.1
2022-04-03 05:02:48	91	383	-26.1	4.188	4.171	28	27	0.017	1	0	0	0.1
2022-04-03 05:03:08	91	383	-26	4.188	4.172	29	27	0.016	2	0	0	0
2022-04-03 05:03:28	91	383	-26	4.187	4.172	28	26	0.015	2	0	0	0
2022-04-03 05:03:48	91	383	-26	4.188	4.173	28	26	0.015	2	0	0	0
2022-04-03 05:04:08	91	383	-26	4.189	4.172	28	26	0.017	2	0	-1	0
2022-04-03 05:04:28	92	383	-26	4.189	4.173	28	26	0.016	2	1	0	0
2022-04-03 05:04:48	92	383	-26	4.189	4.174	28	26	0.015	2	0	0	0
2022-04-03 05:05:08	92	384	-26	4.19	4.175	28	26	0.015	2	0	0	0
2022-04-03 05:05:28	92	384	-26	4.191	4.175	28	26	0.016	2	0	0	0
2022-04-03 05:05:48	92	384	-26	4.192	4.177	28	26	0.015	2	0	0	0
2022-04-03 05:06:08	92	384	-26	4.192	4.178	28	26	0.014	2	0	0	0
2022-04-03 05:06:28	92	384	-26	4.194	4.178	28	26	0.016	2	0	0	0.1
2022-04-03 05:06:48	92	384	-26.1	4.194	4.179	28	26	0.015	2	0	-1	0.1
2022-04-03 05:07:08	93	384	-26	4.195	4.18	28	26	0.015	2	1	0	0.1
2022-04-03 05:07:28	93	384	-26.1	4.196	4.181	28	26	0.015	2	0	0	0
2022-04-03 05:07:48	93	384	-26.1	4.197	4.182	28	26	0.015	2	0	0	0.1
2022-04-03 05:08:08	93	384	-26	4.198	4.183	28	26	0.015	2	0	0	0
2022-04-03 05:08:28	93	384	-26	4.199	4.184	28	26	0.015	2	0	0	0
2022-04-03 05:08:48	93	384	-26	4.2	4.184	28	26	0.016	2	0	0	0.1
2022-04-03 05:09:08	93	384	-26.1	4.201	4.185	28	26	0.016	2	0	0	0.1
2022-04-03 05:09:28	93	384	-26	4.201	4.186	28	26	0.015	2	0	-1	0.1
2022-04-03 05:09:48	94	385	-25.9	4.202	4.186	28	26	0.016	2	1	0	0
2022-04-03 05:10:08	94	385	-25.9	4.204	4.187	28	26	0.017	2	0	0	0.1
2022-04-03 05:10:28	94	385	-26	4.205	4.189	28	26	0.016	2	0	0	0
2022-04-03 05:10:48	94	385	-26	4.206	4.189	28	26	0.017	2	0	0	0
2022-04-03 05:11:08	94	385	-26	4.206	4.192	28	26	0.014	2	0	21	8.8
2022-04-03 07:39:18	73	360	-17.2	3.939	3.924	28	25	0.015	3	-21	0	0.1
2022-04-03 07:39:38	73	361	-17.3	3.941	3.927	28	25	0.014	3	0	0	0.1
2022-04-03 07:39:58	73	361	-17.2	3.942	3.929	28	25	0.013	3	0	0	0.1
2022-04-03 07:40:18	73	361	-17.3	3.944	3.929	28	25	0.015	3	0	0	0.1
2022-04-03 07:40:38	73	361	-17.2	3.945	3.93	28	25	0.015	3	0	0	0
2022-04-03 07:40:58	73	361	-17.2	3.946	3.932	28	25	0.014	3	0	0	100.8
2022-04-03 07:41:18	73	367	-118	4.006	3.987	28	25	0.019	3	0	-1	12
2022-04-03 07:41:38	74	368	-130	4.024	4.003	28	25	0.021	3	1	0	0.2
2022-04-03 07:41:58	74	369	-130.2	4.033	4.013	28	25	0.02	3	0	-1	0.1
2022-04-03 07:42:18	75	370	-130.3	4.042	4.019	28	25	0.023	3	1	0	0.3
2022-04-03 07:42:38	75	371	-130.6	4.048	4.027	28	26	0.021	2	0	-1	0.2
2022-04-03 07:42:58	76	371	-130.4	4.054	4.032	29	26	0.022	3	1	0	0
2022-04-03 07:43:18	76	372	-130.4	4.06	4.038	29	26	0.022	3	0	0	0.2
2022-04-03 07:43:38	76	372	-130.6	4.065	4.043	29	26	0.022	3	0	-1	0
2022-04-03 07:43:58	77	373	-130.6	4.07	4.049	29	26	0.021	3	1	0	0.3
2022-04-03 07:44:18	77	373	-130.3	4.074	4.054	29	26	0.02	3	0	-1	43.5
2022-04-03 07:44:38	78	371	-86.8	4.058	4.038	29	26	0.02	3	1	0	0
2022-04-03 07:44:58	78	371	-86.8	4.057	4.039	29	26	0.018	3	0	0	0.1
2022-04-03 07:45:18	78	372	-86.9	4.06	4.041	29	26	0.019	3	0	-1	0.1
2022-04-03 07:45:38	79	372	-86.8	4.063	4.043	29	26	0.02	3	1	0	0
2022-04-03 07:45:58	79	372	-86.8	4.066	4.047	29	26	0.019	3	0	0	0.1
2022-04-03 07:46:18	79	373	-86.9	4.07	4.05	29	26	0.02	3	0	0	0.1
2022-04-03 07:46:38	79	373	-86.8	4.074	4.054	29	26	0.02	3	0	-1	0.1
2022-04-03 07:46:58	80	373	-86.9	4.077	4.058	29	26	0.019	3	1	0	0.1
2022-04-03 07:47:18	80	374	-86.8	4.081	4.059	29	26	0.022	3	0	36	70.2
2022-04-03 14:27:38	44	337	-16.6	3.678	3.671	29	26	0.007	3	-36	0	0.6
2022-04-03 14:27:58	44	337	-17.2	3.684	3.677	29	26	0.007	3	0	0	0.2
2022-04-03 14:28:18	44	337	-17.4	3.685	3.679	29	26	0.006	3	0	0	0.2
2022-04-03 14:28:38	44	337	-17.2	3.686	3.68	29	26	0.006	3	0	0	0.1
2022-04-03 14:28:58	44	338	-17.3	3.687	3.68	29	26	0.007	3	0	-1	0
2022-04-03 14:29:18	45	338	-17.3	3.688	3.681	29	26	0.007	3	1	0	23.4
2022-04-03 14:29:38	45	339	-40.7	3.7	3.693	29	26	0.007	3	0	0	0
2022-04-03 14:29:58	45	339	-40.7	3.702	3.696	29	26	0.006	3	0	0	0
2022-04-03 14:30:18	45	339	-40.7	3.705	3.697	29	26	0.008	3	0	0	0
2022-04-03 14:30:38	45	339	-40.7	3.706	3.698	29	26	0.008	3	0	0	0.1
2022-04-03 14:30:58	45	340	-40.8	3.707	3.7	29	26	0.007	3	0	0	0
2022-04-03 14:31:18	45	340	-40.8	3.708	3.702	29	26	0.006	3	0	0	0
2022-04-03 14:31:38	45	340	-40.8	3.709	3.702	29	26	0.007	3	0	0	0
2022-04-03 14:31:58	45	340	-40.8	3.711	3.704	29	26	0.007	3	0	-1	0
2022-04-03 14:32:18	46	340	-40.8	3.712	3.705	29	26	0.007	3	1	0	0
2022-04-03 14:32:38	46	340	-40.8	3.712	3.705	29	26	0.007	3	0	0	0
2022-04-03 14:32:58	46	340	-40.8	3.714	3.705	29	26	0.009	3	0	0	0
2022-04-03 14:33:18	46	340	-40.8	3.715	3.707	29	26	0.008	3	0	0	0
2022-04-03 14:33:38	46	340	-40.8	3.716	3.708	29	26	0.008	3	0	0	0
2022-04-03 14:33:58	46	340	-40.8	3.716	3.709	29	26	0.007	3	0	0	0
2022-04-03 14:34:18	46	340	-40.8	3.717	3.71	29	26	0.007	3	0	-1	0.2
2022-04-03 14:34:38	47	341	-41	3.718	3.71	29	26	0.008	3	1	0	0
2022-04-03 14:34:58	47	341	-41	3.719	3.711	29	26	0.008	3	0	0	0
2022-04-03 14:35:18	47	341	-41	3.72	3.712	29	26	0.008	3	0	0	0
2022-04-03 14:35:38	47	341	-41	3.721	3.713	29	26	0.008	3	0	0	0
2022-04-03 14:35:58	47	341	-41	3.722	3.714	29	26	0.008	3	0	0	0
2022-04-03 14:36:18	47	341	-41	3.724	3.714	29	26	0.01	3	0	0	0
2022-04-03 14:36:38	47	341	-41	3.723	3.715	29	26	0.008	3	0	0	0
2022-04-03 14:36:58	47	341	-41	3.725	3.716	29	26	0.009	3	0	-1	0
2022-04-03 14:37:18	48	341	-41	3.726	3.718	29	26	0.008	3	1	0	0
2022-04-03 14:37:38	48	341	-41	3.726	3.719	29	26	0.007	3	0	0	0.1
2022-04-03 14:37:58	48	341	-41.1	3.728	3.719	29	26	0.009	3	0	0	0.4
2022-04-03 14:38:18	48	341	-40.7	3.728	3.72	29	27	0.008	2	0	0	0
2022-04-03 14:38:38	48	341	-40.7	3.729	3.721	29	27	0.008	2	0	0	0
2022-04-03 14:38:58	48	342	-40.7	3.73	3.722	29	27	0.008	2	0	0	0.3
2022-04-03 14:39:18	48	342	-40.4	3.731	3.723	29	27	0.008	2	0	-1	0
2022-04-03 14:39:38	49	342	-40.4	3.732	3.723	29	27	0.009	2	1	0	0
2022-04-03 14:39:58	49	342	-40.4	3.732	3.724	29	27	0.008	2	0	0	0.1
2022-04-03 14:40:18	49	342	-40.3	3.733	3.725	29	27	0.008	2	0	0	0.4
2022-04-03 14:40:38	49	342	-40.7	3.735	3.727	29	27	0.008	2	0	0	0
2022-04-03 14:40:58	49	342	-40.7	3.736	3.727	29	27	0.009	2	0	0	0
2022-04-03 14:41:18	49	342	-40.7	3.737	3.728	29	27	0.009	2	0	0	0
2022-04-03 14:41:38	49	342	-40.7	3.738	3.729	29	27	0.009	2	0	-1	0
2022-04-03 14:41:58	50	342	-40.7	3.739	3.729	29	27	0.01	2	1	0	0
2022-04-03 14:42:18	50	342	-40.7	3.74	3.731	29	27	0.009	2	0	0	0
2022-04-03 14:42:38	50	343	-40.7	3.741	3.731	29	27	0.01	2	0	0	0
2022-04-03 14:42:58	50	343	-40.7	3.742	3.732	29	27	0.01	2	0	0	0
2022-04-03 14:43:18	50	343	-40.7	3.743	3.734	29	27	0.009	2	0	0	0.9
2022-04-03 14:43:38	50	343	-39.8	3.744	3.735	29	27	0.009	2	0	0	0.2
2022-04-03 14:43:58	50	343	-39.6	3.745	3.735	30	27	0.01	3	0	0	0
2022-04-03 14:44:18	50	343	-39.6	3.745	3.737	30	27	0.008	3	0	-1	0
2022-04-03 14:44:38	51	343	-39.6	3.747	3.738	30	27	0.009	3	1	0	0
2022-04-03 14:44:58	51	343	-39.6	3.748	3.739	30	27	0.009	3	0	0	0
2022-04-03 14:45:18	51	343	-39.6	3.749	3.74	30	27	0.009	3	0	0	0
2022-04-03 14:45:38	51	343	-39.6	3.75	3.741	30	27	0.009	3	0	0	0
2022-04-03 14:45:58	51	343	-39.6	3.752	3.741	30	27	0.011	3	0	0	0
2022-04-03 14:46:18	51	343	-39.6	3.752	3.743	30	27	0.009	3	0	0	0
2022-04-03 14:46:38	51	344	-39.6	3.753	3.744	30	27	0.009	3	0	0	0
2022-04-03 14:46:58	51	344	-39.6	3.755	3.745	30	27	0.01	3	0	-1	0
2022-04-03 14:47:18	52	344	-39.6	3.755	3.746	30	27	0.009	3	1	0	0.8
2022-04-03 14:47:38	52	344	-38.8	3.756	3.746	30	27	0.01	3	0	0	0
2022-04-03 14:47:58	52	344	-38.8	3.757	3.747	30	27	0.01	3	0	0	0
2022-04-03 14:48:18	52	344	-38.8	3.757	3.748	30	27	0.009	3	0	0	0
2022-04-03 14:48:38	52	344	-38.8	3.759	3.749	30	27	0.01	3	0	0	0
2022-04-03 14:48:58	52	344	-38.8	3.76	3.749	30	27	0.011	3	0	0	0
2022-04-03 14:49:18	52	344	-38.8	3.761	3.751	30	27	0.01	3	0	-1	0
2022-04-03 14:49:38	53	345	-38.8	3.762	3.752	30	27	0.01	3	1	0	0
2022-04-03 14:49:58	53	345	-38.8	3.764	3.754	30	27	0.01	3	0	0	0
2022-04-03 14:50:18	53	345	-38.8	3.764	3.755	30	27	0.009	3	0	0	0
2022-04-03 14:50:38	53	345	-38.8	3.766	3.755	30	27	0.011	3	0	0	0
2022-04-03 14:50:58	53	345	-38.8	3.767	3.756	30	27	0.011	3	0	0	0
2022-04-03 14:51:18	53	345	-38.8	3.769	3.758	30	27	0.011	3	0	0	0
2022-04-03 14:51:38	53	345	-38.8	3.769	3.759	30	27	0.01	3	0	0	0.1
2022-04-03 14:51:58	53	345	-38.7	3.771	3.761	30	27	0.01	3	0	-1	37.8
2022-04-03 14:52:18	54	347	-76.5	3.792	3.779	30	28	0.013	2	1	0	0.3
2022-04-03 14:52:38	54	348	-76.8	3.797	3.784	30	28	0.013	2	0	0	0.3
2022-04-03 14:52:58	54	348	-76.5	3.801	3.788	30	28	0.013	2	0	0	0.3
2022-04-03 14:53:18	54	348	-76.8	3.805	3.793	30	28	0.012	2	0	-1	0.3
2022-04-03 14:53:38	55	349	-76.5	3.808	3.796	30	28	0.012	2	1	0	0.3
2022-04-03 14:53:58	55	349	-76.8	3.812	3.799	30	28	0.013	2	0	0	0
2022-04-03 14:54:18	55	349	-76.8	3.815	3.802	30	28	0.013	2	0	0	0.3
2022-04-03 14:54:38	55	350	-76.5	3.819	3.805	30	28	0.014	2	0	-1	0.3
2022-04-03 14:54:58	56	350	-76.8	3.82	3.807	31	28	0.013	3	1	0	0.4
2022-04-03 14:55:18	56	350	-77.2	3.825	3.811	31	28	0.014	3	0	0	0
2022-04-03 14:55:38	56	351	-77.2	3.828	3.814	31	28	0.014	3	0	0	0.4
2022-04-03 14:55:58	56	351	-76.8	3.83	3.817	31	28	0.013	3	0	-1	0
2022-04-03 14:56:18	57	351	-76.8	3.833	3.82	31	28	0.013	3	1	0	0
2022-04-03 14:56:38	57	351	-76.8	3.838	3.821	31	28	0.017	3	0	0	0.3
2022-04-03 14:56:58	57	352	-76.5	3.839	3.825	31	28	0.014	3	0	0	0.3
2022-04-03 14:57:18	57	352	-76.8	3.842	3.828	31	28	0.014	3	0	-1	0.3
2022-04-03 14:57:38	58	352	-76.5	3.845	3.832	31	28	0.013	3	1	0	0.3
2022-04-03 14:57:58	58	352	-76.8	3.849	3.834	31	28	0.015	3	0	0	0.4
2022-04-03 14:58:18	58	353	-77.2	3.852	3.838	31	28	0.014	3	0	0	0.7
2022-04-03 14:58:38	58	353	-76.5	3.853	3.839	31	29	0.014	2	0	-1	0.7
2022-04-03 14:58:58	59	353	-77.2	3.858	3.844	31	29	0.014	2	1	0	0
2022-04-03 14:59:18	59	353	-77.2	3.859	3.845	31	29	0.014	2	0	0	0.5
2022-04-03 14:59:38	59	354	-76.7	3.864	3.849	31	29	0.015	2	0	0	0.2
2022-04-03 14:59:58	59	354	-76.9	3.866	3.852	31	29	0.014	2	0	-1	0.4
2022-04-03 15:00:18	60	354	-76.5	3.87	3.855	31	29	0.015	2	1	0	0.3
2022-04-03 15:00:38	60	354	-76.8	3.871	3.858	31	29	0.013	2	0	0	0.3
2022-04-03 15:00:58	60	355	-76.5	3.874	3.86	31	29	0.014	2	0	0	0
2022-04-03 15:01:18	60	355	-76.5	3.877	3.863	31	29	0.014	2	0	-1	0.3
2022-04-03 15:01:38	61	355	-76.8	3.88	3.866	31	29	0.014	2	1	0	0.3
2022-04-03 15:01:58	61	355	-76.5	3.882	3.868	32	29	0.014	3	0	0	0.3
2022-04-03 15:02:18	61	356	-76.8	3.886	3.871	32	29	0.015	3	0	-1	0.3
2022-04-03 15:02:38	62	356	-76.5	3.889	3.873	32	29	0.016	3	1	0	0.3
2022-04-03 15:02:58	62	356	-76.8	3.892	3.877	32	29	0.015	3	0	0	0.1
2022-04-03 15:03:18	62	357	-76.9	3.895	3.879	32	29	0.016	3	0	0	0.4
2022-04-03 15:03:38	62	357	-76.5	3.898	3.883	32	29	0.015	3	0	-1	0.3
2022-04-03 15:03:58	63	357	-76.8	3.9	3.884	32	29	0.016	3	1	0	0.3
2022-04-03 15:04:18	63	357	-76.5	3.903	3.888	32	29	0.015	3	0	0	0.3
2022-04-03 15:04:38	63	358	-76.8	3.905	3.892	32	29	0.013	3	0	0	0
2022-04-03 15:04:58	63	358	-76.8	3.908	3.894	32	29	0.014	3	0	-1	1.3
2022-04-03 15:05:18	64	358	-75.5	3.911	3.896	32	29	0.015	3	1	0	1.3
2022-04-03 15:05:38	64	358	-74.2	3.913	3.899	32	29	0.014	3	0	0	1.4
2022-04-03 15:05:58	64	358	-72.8	3.915	3.9	32	29	0.015	3	0	0	0.4
2022-04-03 15:06:18	64	359	-73.2	3.918	3.903	32	29	0.015	3	0	-1	0.5
2022-04-03 15:06:38	65	359	-72.7	3.92	3.906	32	30	0.014	2	1	0	0.8
2022-04-03 15:06:58	65	359	-73.5	3.923	3.909	32	30	0.014	2	0	0	0
2022-04-03 15:07:18	65	359	-73.5	3.927	3.912	32	30	0.015	2	0	0	0.2
2022-04-03 15:07:38	65	360	-73.3	3.929	3.915	32	30	0.014	2	0	-1	1.2
2022-04-03 15:07:58	66	360	-74.5	3.931	3.918	32	30	0.013	2	1	0	0
2022-04-03 15:08:18	66	360	-74.5	3.936	3.92	32	30	0.016	2	0	0	0.1
2022-04-03 15:08:38	66	361	-74.6	3.939	3.923	32	30	0.016	2	0	0	0.1
2022-04-03 15:08:58	66	361	-74.5	3.942	3.927	32	30	0.015	2	0	-1	0.3
2022-04-03 15:09:18	67	361	-74.2	3.945	3.929	32	30	0.016	2	1	0	0.5
2022-04-03 15:09:38	67	361	-73.7	3.947	3.933	32	30	0.014	2	0	0	0
2022-04-03 15:09:58	67	362	-73.7	3.95	3.936	32	30	0.014	2	0	0	0.2
2022-04-03 15:10:18	67	362	-73.9	3.953	3.939	32	30	0.014	2	0	-1	0.9
2022-04-03 15:10:38	68	362	-74.8	3.957	3.942	32	29	0.015	3	1	0	0.4
2022-04-03 15:10:58	68	363	-74.4	3.96	3.945	32	29	0.015	3	0	0	0.7
2022-04-03 15:11:18	68	363	-73.7	3.962	3.947	32	29	0.015	3	0	0	0
2022-04-03 15:11:38	68	363	-73.7	3.965	3.95	32	29	0.015	3	0	-1	1.2
2022-04-03 15:11:58	69	363	-74.9	3.968	3.952	32	29	0.016	3	1	0	0.1
2022-04-03 15:12:18	69	364	-74.8	3.971	3.955	32	29	0.016	3	0	0	0
2022-04-03 15:12:38	69	364	-74.8	3.974	3.96	32	29	0.014	3	0	0	0.6
2022-04-03 15:12:58	69	364	-74.2	3.977	3.962	32	29	0.015	3	0	-1	0
2022-04-03 15:13:18	70	364	-74.2	3.981	3.966	31	29	0.015	2	1	0	0.1
2022-04-03 15:13:38	70	365	-74.1	3.984	3.969	31	29	0.015	2	0	0	0.9
2022-04-03 15:13:58	70	365	-75	3.987	3.971	31	29	0.016	2	0	-1	0.1
2022-04-03 15:14:18	71	365	-74.9	3.989	3.974	31	28	0.015	3	1	0	0.2
2022-04-03 15:14:38	71	365	-75.1	3.992	3.978	31	28	0.014	3	0	0	1
2022-04-03 15:14:58	71	366	-74.1	3.995	3.981	31	28	0.014	3	0	0	0.4
2022-04-03 15:15:18	71	366	-74.5	3.999	3.983	31	28	0.016	3	0	-1	0.1
2022-04-03 15:15:38	72	366	-74.4	4.001	3.986	31	28	0.015	3	1	0	0.1
2022-04-03 15:15:58	72	367	-74.5	4.004	3.988	31	28	0.016	3	0	0	0.3
2022-04-03 15:16:18	72	367	-74.8	4.008	3.993	31	28	0.015	3	0	0	0.2
2022-04-03 15:16:38	72	367	-74.6	4.01	3.996	31	28	0.014	3	0	-1	0.2
2022-04-03 15:16:58	73	368	-74.8	4.015	3.998	31	28	0.017	3	1	0	0.2
2022-04-03 15:17:18	73	368	-74.6	4.018	4.002	31	28	0.016	3	0	0	0.2
2022-04-03 15:17:38	73	368	-74.8	4.019	4.005	31	27	0.014	4	0	0	0.2
2022-04-03 15:17:58	73	368	-74.6	4.024	4.008	30	27	0.016	3	0	-1	0.1
2022-04-03 15:18:18	74	369	-74.5	4.026	4.011	30	27	0.015	3	1	0	0.1
2022-04-03 15:18:38	74	369	-74.6	4.029	4.013	30	27	0.016	3	0	0	0.1
2022-04-03 15:18:58	74	369	-74.5	4.032	4.017	30	27	0.015	3	0	0	0.1
2022-04-03 15:19:18	74	369	-74.6	4.036	4.02	30	27	0.016	3	0	-1	0.2
2022-04-03 15:19:38	75	370	-74.8	4.039	4.022	30	27	0.017	3	1	0	0
2022-04-03 15:19:58	75	370	-74.8	4.042	4.026	30	27	0.016	3	0	0	0
2022-04-03 15:20:18	75	370	-74.8	4.044	4.029	30	27	0.015	3	0	-1	0.2
2022-04-03 15:20:38	76	371	-74.6	4.047	4.032	30	27	0.015	3	1	0	0.2
2022-04-03 15:20:58	76	371	-74.8	4.051	4.036	30	27	0.015	3	0	0	0.2
2022-04-03 15:21:18	76	371	-74.6	4.054	4.038	30	27	0.016	3	0	0	0
2022-04-03 15:21:38	76	371	-74.6	4.057	4.041	30	27	0.016	3	0	-1	0
2022-04-03 15:21:58	77	372	-74.6	4.061	4.045	30	26	0.016	4	1	0	1.3
2022-04-03 15:22:18	77	372	-75.9	4.063	4.05	29	26	0.013	3	0	0	0.1
2022-04-03 15:22:38	77	372	-76	4.067	4.052	29	26	0.015	3	0	0	0.1
2022-04-03 15:22:58	77	373	-75.9	4.071	4.056	29	26	0.015	3	0	-1	0
2022-04-03 15:23:18	78	373	-75.9	4.075	4.059	29	26	0.016	3	1	0	0.1
2022-04-03 15:23:38	78	373	-76	4.078	4.062	29	26	0.016	3	0	0	0.1
2022-04-03 15:23:58	78	374	-75.9	4.082	4.065	29	26	0.017	3	0	-1	0.1
2022-04-03 15:24:18	79	374	-76	4.084	4.068	29	26	0.016	3	1	0	0.1
2022-04-03 15:24:38	79	374	-75.9	4.087	4.071	29	26	0.016	3	0	0	0.1
2022-04-03 15:24:58	79	374	-76	4.089	4.073	29	26	0.016	3	0	0	0.2
2022-04-03 15:25:18	79	375	-76.2	4.094	4.077	29	26	0.017	3	0	-1	0
2022-04-03 15:25:38	80	375	-76.2	4.096	4.08	29	26	0.016	3	1	0	0
2022-04-03 15:25:58	80	375	-76.2	4.1	4.084	29	26	0.016	3	0	0	0
2022-04-03 15:26:18	80	376	-76.2	4.103	4.087	29	26	0.016	3	0	0	0
2022-04-03 15:26:38	80	376	-76.2	4.107	4.09	29	26	0.017	3	0	-1	0
2022-04-03 15:26:58	81	376	-76.2	4.111	4.093	29	26	0.018	3	1	17	59
2022-04-03 20:11:18	64	352	-17.2	3.848	3.834	30	27	0.014	3	-17	0	0
2022-04-03 20:11:38	64	352	-17.2	3.85	3.837	30	27	0.013	3	0	0	0.1
2022-04-03 20:11:58	64	352	-17.3	3.851	3.838	30	27	0.013	3	0	0	0.1
2022-04-03 20:12:18	64	353	-17.2	3.853	3.841	30	27	0.012	3	0	0	0
2022-04-03 20:12:38	64	353	-17.2	3.854	3.841	30	27	0.013	3	0	0	49.2
2022-04-03 20:12:58	64	355	-66.4	3.875	3.861	30	27	0.014	3	0	0	67.4
2022-04-03 20:13:18	64	359	-133.8	3.925	3.908	30	27	0.017	3	0	-1	0
2022-04-03 20:13:38	65	361	-133.8	3.938	3.92	30	27	0.018	3	1	0	0
2022-04-03 20:13:58	65	362	-133.8	3.947	3.93	30	27	0.017	3	0	-1	3.5
2022-04-03 20:14:18	66	362	-130.3	3.954	3.935	31	28	0.019	3	1	0	0.5
2022-04-03 20:14:38	66	363	-130.8	3.959	3.942	31	28	0.017	3	0	-1	0.2
2022-04-03 20:14:58	67	363	-130.6	3.966	3.947	31	28	0.019	3	1	0	0.1
2022-04-03 20:15:18	67	364	-130.7	3.972	3.953	31	28	0.019	3	0	0	0.1
2022-04-03 20:15:38	67	364	-130.6	3.976	3.959	31	28	0.017	3	0	-1	0.1
2022-04-03 20:15:58	68	365	-130.7	3.984	3.964	31	28	0.02	3	1	0	0.1
2022-04-03 20:16:18	68	365	-130.8	3.988	3.969	31	28	0.019	3	0	-1	0.2
2022-04-03 20:16:38	69	365	-130.6	3.993	3.975	31	28	0.018	3	1	0	0.1
2022-04-03 20:16:58	69	366	-130.7	3.999	3.98	31	28	0.019	3	0	-1	0
2022-04-03 20:17:18	70	367	-130.7	4.003	3.986	31	28	0.017	3	1	0	0.1
2022-04-03 20:17:38	70	367	-130.6	4.009	3.991	31	29	0.018	2	0	-1	0.3
2022-04-03 20:17:58	71	368	-130.9	4.015	3.996	32	29	0.019	3	1	0	0.2
2022-04-03 20:18:18	71	368	-130.7	4.019	4.001	32	29	0.018	3	0	-1	0.1
2022-04-03 20:18:38	72	369	-130.6	4.024	4.007	32	29	0.017	3	1	0	0.1
2022-04-03 20:18:58	72	369	-130.7	4.03	4.011	32	29	0.019	3	0	0	0.2
2022-04-03 20:19:18	72	369	-130.9	4.035	4.016	32	29	0.019	3	0	-1	0.1
2022-04-03 20:19:38	73	370	-130.8	4.042	4.023	32	29	0.019	3	1	0	0
2022-04-03 20:19:58	73	370	-130.8	4.046	4.028	32	29	0.018	3	0	-1	1.3
2022-04-03 20:20:18	74	371	-129.5	4.05	4.033	32	29	0.017	3	1	0	1.6
2022-04-03 20:20:38	74	371	-127.9	4.055	4.036	32	29	0.019	3	0	-1	0.3
2022-04-03 20:20:58	75	372	-127.6	4.06	4.041	32	29	0.019	3	1	0	0.3
2022-04-03 20:21:18	75	372	-127.9	4.065	4.046	32	29	0.019	3	0	-1	0.3
2022-04-03 20:21:38	76	373	-127.6	4.071	4.052	32	29	0.019	3	1	0	0.4
2022-04-03 20:21:58	76	373	-128	4.076	4.058	32	29	0.018	3	0	0	43.8
2022-04-03 20:22:18	76	372	-84.2	4.059	4.042	32	30	0.017	2	0	-1	1.2
2022-04-03 20:22:38	77	372	-85.4	4.059	4.043	32	29	0.016	3	1	0	0
2022-04-03 20:22:58	77	372	-85.4	4.061	4.045	32	29	0.016	3	0	0	0
2022-04-03 20:23:18	77	372	-85.4	4.064	4.047	32	29	0.017	3	0	-1	0.2
2022-04-03 20:23:38	78	372	-85.2	4.067	4.051	32	29	0.016	3	1	0	0.3
2022-04-03 20:23:58	78	373	-85.5	4.072	4.055	32	29	0.017	3	0	0	0
2022-04-03 20:24:18	78	373	-85.5	4.074	4.056	32	29	0.018	3	0	-1	0
2022-04-03 20:24:38	79	373	-85.5	4.078	4.062	32	29	0.016	3	1	0	0.1
2022-04-03 20:24:58	79	374	-85.4	4.083	4.064	32	29	0.019	3	0	0	0
2022-04-03 20:25:18	79	374	-85.4	4.086	4.068	32	29	0.018	3	0	0	0.1
2022-04-03 20:25:38	79	374	-85.5	4.088	4.071	32	29	0.017	3	0	-1	0.1
2022-04-03 20:25:58	80	375	-85.6	4.092	4.075	32	29	0.017	3	1	0	0.4
2022-04-03 20:26:18	80	375	-85.2	4.097	4.08	32	29	0.017	3	0	0	0.3
2022-04-03 20:26:38	80	375	-85.5	4.1	4.083	32	29	0.017	3	0	-1	0.1
2022-04-03 20:26:58	81	376	-85.6	4.105	4.087	32	28	0.018	4	1	0	0.2
2022-04-03 20:27:18	81	376	-85.8	4.109	4.092	32	28	0.017	4	0	0	0.2
2022-04-03 20:27:38	81	376	-85.6	4.113	4.095	31	28	0.018	3	0	-1	0.4
2022-04-03 20:27:58	82	377	-86	4.116	4.099	31	28	0.017	3	1	0	0.1
2022-04-03 20:28:18	82	377	-85.9	4.121	4.103	31	28	0.018	3	0	0	0.5
2022-04-03 20:28:38	82	377	-86.4	4.125	4.107	31	28	0.018	3	0	-1	0.3
2022-04-03 20:28:58	83	378	-86.1	4.128	4.111	31	28	0.017	3	1	0	0
2022-04-03 20:29:18	83	378	-86.1	4.132	4.114	31	28	0.018	3	0	0	0
2022-04-03 20:29:38	83	379	-86.1	4.137	4.119	31	28	0.018	3	0	0	0.2
2022-04-03 20:29:58	83	379	-85.9	4.14	4.123	31	28	0.017	3	0	-1	0
2022-04-03 20:30:18	84	379	-85.9	4.145	4.127	31	28	0.018	3	1	0	0.4
2022-04-03 20:30:38	84	380	-86.3	4.147	4.131	31	27	0.016	4	0	0	0.2
2022-04-03 20:30:58	84	380	-86.5	4.151	4.135	31	27	0.016	4	0	-1	0
2022-04-03 20:31:18	85	380	-86.5	4.156	4.139	31	27	0.017	4	1	0	0.1
2022-04-03 20:31:38	85	381	-86.4	4.16	4.142	31	27	0.018	4	0	0	0.1
2022-04-03 20:31:58	85	381	-86.5	4.163	4.147	30	27	0.016	3	0	-1	0
2022-04-03 20:32:18	86	381	-86.5	4.168	4.151	30	27	0.017	3	1	0	0.1
2022-04-03 20:32:38	86	382	-86.4	4.172	4.154	30	27	0.018	3	0	0	0.1
2022-04-03 20:32:58	86	382	-86.5	4.176	4.158	30	27	0.018	3	0	-1	0.1
2022-04-03 20:33:18	87	383	-86.4	4.18	4.162	30	27	0.018	3	1	0	0.1
2022-04-03 20:33:38	87	383	-86.5	4.182	4.167	30	27	0.015	3	0	0	0.2
2022-04-03 20:33:58	87	383	-86.7	4.187	4.17	30	27	0.017	3	0	0	30.1
2022-04-03 20:34:18	87	382	-56.6	4.176	4.158	30	27	0.018	3	0	-1	0
2022-04-03 20:34:38	88	382	-56.6	4.173	4.156	30	27	0.017	3	1	0	0
2022-04-03 20:34:58	88	382	-56.6	4.174	4.158	30	26	0.016	4	0	0	0.2
2022-04-03 20:35:18	88	382	-56.4	4.175	4.159	30	26	0.016	4	0	0	0
2022-04-03 20:35:38	88	382	-56.4	4.177	4.161	30	26	0.016	4	0	-1	1.3
2022-04-03 20:35:58	89	383	-57.7	4.179	4.163	29	26	0.016	3	1	0	0
2022-04-03 20:36:18	89	383	-57.7	4.181	4.164	29	26	0.017	3	0	0	0.2
2022-04-03 20:36:38	89	383	-57.9	4.184	4.167	29	26	0.017	3	0	0	0
2022-04-03 20:36:58	89	383	-57.9	4.186	4.169	29	26	0.017	3	0	0	0.3
2022-04-03 20:37:18	89	383	-57.6	4.188	4.171	29	26	0.017	3	0	-1	0.3
2022-04-03 20:37:38	90	383	-57.9	4.189	4.174	29	26	0.015	3	1	0	0
2022-04-03 20:37:58	90	384	-57.9	4.193	4.177	29	26	0.016	3	0	0	0.3
2022-04-03 20:38:18	90	384	-57.6	4.196	4.18	29	26	0.016	3	0	0	0.1
2022-04-03 20:38:38	90	384	-57.7	4.197	4.181	29	26	0.016	3	0	0	0.2
2022-04-03 20:38:58	90	384	-57.9	4.199	4.183	29	26	0.016	3	0	-1	0.3
2022-04-03 20:39:18	91	385	-57.6	4.201	4.187	29	26	0.014	3	1	0	0
2022-04-03 20:39:38	91	385	-57.6	4.203	4.188	29	26	0.015	3	0	0	0.3
2022-04-03 20:39:58	91	385	-57.9	4.207	4.191	29	26	0.016	3	0	0	31.9
2022-04-03 20:40:18	91	384	-26	4.192	4.178	29	26	0.014	3	0	0	0.1
2022-04-03 20:40:38	91	383	-26.1	4.189	4.174	29	26	0.015	3	0	0	0
2022-04-03 20:40:58	91	383	-26.1	4.188	4.172	29	26	0.016	3	0	-1	0
2022-04-03 20:41:18	92	383	-26.1	4.188	4.172	29	26	0.016	3	1	0	0.1
2022-04-03 20:41:38	92	383	-26.2	4.187	4.173	29	26	0.014	3	0	0	0.1
2022-04-03 20:41:58	92	383	-26.1	4.188	4.173	29	26	0.015	3	0	0	0
2022-04-03 20:42:18	92	383	-26.1	4.188	4.173	28	26	0.015	2	0	0	0
2022-04-03 20:42:38	92	383	-26.1	4.189	4.173	28	26	0.016	2	0	0	0.1
2022-04-03 20:42:58	92	383	-26.2	4.19	4.174	28	26	0.016	2	0	0	0.1
2022-04-03 20:43:18	92	383	-26.1	4.19	4.175	28	26	0.015	2	0	0	0.1
2022-04-03 20:43:38	92	384	-26.2	4.191	4.176	28	26	0.015	2	0	-1	0.1
2022-04-03 20:43:58	93	384	-26.1	4.191	4.176	28	26	0.015	2	1	0	0.1
2022-04-03 20:44:18	93	384	-26	4.192	4.178	28	26	0.014	2	0	0	0.1
2022-04-03 20:44:38	93	384	-26.1	4.192	4.178	28	26	0.014	2	0	0	0.1
2022-04-03 20:44:58	93	384	-26	4.194	4.179	28	26	0.015	2	0	50	8.7
2022-04-04 04:55:08	43	337	-17.3	3.679	3.673	26	23	0.006	3	-50	0	0
2022-04-04 04:55:28	43	337	-17.3	3.682	3.674	26	23	0.008	3	0	-1	0
2022-04-04 04:55:48	44	337	-17.3	3.682	3.676	26	23	0.006	3	1	0	0
2022-04-04 04:56:08	44	337	-17.3	3.683	3.676	26	23	0.007	3	0	0	0
2022-04-04 04:56:28	44	337	-17.3	3.684	3.677	26	23	0.007	3	0	0	56.3
2022-04-04 04:56:48	44	340	-73.6	3.706	3.698	26	23	0.008	3	0	0	65.7
2022-04-04 04:57:08	44	344	-139.3	3.756	3.743	26	23	0.013	3	0	-1	0.3
2022-04-04 04:57:28	45	345	-139	3.767	3.752	26	23	0.015	3	1	0	0.5
2022-04-04 04:57:48	45	346	-139.5	3.774	3.757	26	23	0.017	3	0	-1	0.7
2022-04-04 04:58:08	46	346	-138.8	3.779	3.762	27	23	0.017	4	1	0	0.6
2022-04-04 04:58:28	46	347	-139.4	3.784	3.767	27	24	0.017	3	0	-1	0.3
2022-04-04 04:58:48	47	347	-139.1	3.786	3.771	27	24	0.015	3	1	0	0.5
2022-04-04 04:59:08	47	347	-139.6	3.792	3.774	27	24	0.018	3	0	-1	0.2
2022-04-04 04:59:28	48	348	-139.8	3.795	3.778	27	24	0.017	3	1	0	0.5
2022-04-04 04:59:48	48	348	-139.3	3.799	3.782	27	24	0.017	3	0	-1	0.2
2022-04-04 05:00:08	49	348	-139.1	3.804	3.785	27	24	0.019	3	1	0	0.5
2022-04-04 05:00:28	49	349	-139.6	3.806	3.789	28	24	0.017	4	0	-1	0.2
2022-04-04 05:00:48	50	349	-139.4	3.81	3.793	28	24	0.017	4	1	0	0.2
2022-04-04 05:01:08	50	349	-139.6	3.815	3.797	28	25	0.018	3	0	-1	0.3
2022-04-04 05:01:28	51	350	-139.9	3.819	3.8	28	25	0.019	3	1	0	0.4
2022-04-04 05:01:48	51	350	-139.5	3.823	3.804	28	25	0.019	3	0	0	0.3
2022-04-04 05:02:08	51	351	-139.8	3.828	3.808	28	25	0.02	3	0	-1	0.5
2022-04-04 05:02:28	52	351	-139.3	3.832	3.813	28	25	0.019	3	1	0	0.2
2022-04-04 05:02:48	52	351	-139.1	3.835	3.818	28	25	0.017	3	0	-1	0.2
2022-04-04 05:03:08	53	352	-139.3	3.841	3.822	29	25	0.019	4	1	0	0.2
2022-04-04 05:03:28	53	352	-139.1	3.845	3.826	29	26	0.019	3	0	-1	0.4
2022-04-04 05:03:48	54	353	-139.5	3.85	3.832	29	26	0.018	3	1	0	0.2
2022-04-04 05:04:08	54	353	-139.3	3.854	3.835	29	26	0.019	3	0	-1	0.1
2022-04-04 05:04:28	55	353	-139.4	3.859	3.84	29	26	0.019	3	1	0	0.3
2022-04-04 05:04:48	55	354	-139.1	3.864	3.846	29	26	0.018	3	0	-1	0.3
2022-04-04 05:05:08	56	354	-139.4	3.868	3.85	29	26	0.018	3	1	0	0
2022-04-04 05:05:28	56	355	-139.4	3.873	3.854	30	26	0.019	4	0	-1	0.5
2022-04-04 05:05:48	57	355	-139.9	3.878	3.859	30	27	0.019	3	1	0	1
2022-04-04 05:06:08	57	355	-138.9	3.883	3.863	30	27	0.02	3	0	-1	0.5
2022-04-04 05:06:28	58	356	-139.4	3.886	3.869	30	27	0.017	3	1	0	0.5
2022-04-04 05:06:48	58	356	-138.9	3.893	3.873	30	27	0.02	3	0	-1	0.4
2022-04-04 05:07:08	59	357	-139.3	3.897	3.877	30	27	0.02	3	1	0	0.3
2022-04-04 05:07:28	59	357	-139	3.901	3.882	30	27	0.019	3	0	-1	0.5
2022-04-04 05:07:48	60	358	-139.5	3.906	3.887	30	27	0.019	3	1	0	0.6
2022-04-04 05:08:08	60	358	-138.9	3.911	3.891	31	28	0.02	3	0	-1	0.9
2022-04-04 05:08:28	61	359	-139.8	3.916	3.896	31	28	0.02	3	1	0	0.8
2022-04-04 05:08:48	61	359	-139	3.92	3.902	31	28	0.018	3	0	-1	0.8
2022-04-04 05:09:08	62	359	-139.8	3.926	3.906	31	28	0.02	3	1	0	0.7
2022-04-04 05:09:28	62	360	-139.1	3.931	3.912	31	28	0.019	3	0	-1	0.7
2022-04-04 05:09:48	63	360	-139.8	3.936	3.917	31	28	0.019	3	1	0	0.7
2022-04-04 05:10:08	63	361	-139.1	3.942	3.921	31	28	0.021	3	0	-1	0.7
2022-04-04 05:10:28	64	361	-139.8	3.946	3.925	31	28	0.021	3	1	0	9.4
2022-04-04 05:10:48	64	361	-130.4	3.948	3.927	31	29	0.021	2	0	-1	0.2
2022-04-04 05:11:08	65	362	-130.6	3.951	3.931	32	29	0.02	3	1	0	0.4
2022-04-04 05:11:28	65	362	-130.2	3.955	3.936	32	29	0.019	3	0	0	0.2
2022-04-04 05:11:48	65	363	-130.4	3.96	3.941	32	29	0.019	3	0	-1	0.2
2022-04-04 05:12:08	66	363	-130.6	3.964	3.945	32	29	0.019	3	1	0	0.3
2022-04-04 05:12:28	66	364	-130.3	3.97	3.95	32	29	0.02	3	0	-1	0
2022-04-04 05:12:48	67	364	-130.3	3.975	3.956	32	29	0.019	3	1	0	0.9
2022-04-04 05:13:08	67	364	-129.4	3.979	3.959	32	29	0.02	3	0	-1	1
2022-04-04 05:13:28	68	365	-128.4	3.984	3.963	32	29	0.021	3	1	0	0.9
2022-04-04 05:13:48	68	365	-127.5	3.989	3.968	32	29	0.021	3	0	-1	0.5
2022-04-04 05:14:08	69	366	-128	3.993	3.972	32	29	0.021	3	1	0	1.3
2022-04-04 05:14:28	69	366	-129.3	3.999	3.979	32	29	0.02	3	0	0	0.4
2022-04-04 05:14:48	69	367	-129.7	4.004	3.984	32	29	0.02	3	0	-1	0.9
2022-04-04 05:15:08	70	367	-128.8	4.009	3.988	33	30	0.021	3	1	0	0.5
2022-04-04 05:15:28	70	368	-129.3	4.014	3.994	33	30	0.02	3	0	-1	0.1
2022-04-04 05:15:48	71	368	-129.4	4.02	3.999	33	30	0.021	3	1	0	0.1
2022-04-04 05:16:08	71	369	-129.3	4.026	4.006	33	30	0.02	3	0	-1	0.5
2022-04-04 05:16:28	72	369	-129.8	4.031	4.01	33	30	0.021	3	1	0	0.4
2022-04-04 05:16:48	72	369	-129.4	4.036	4.016	33	30	0.02	3	0	-1	0
2022-04-04 05:17:08	73	370	-129.4	4.042	4.022	33	30	0.02	3	1	0	0.2
2022-04-04 05:17:28	73	371	-129.2	4.048	4.025	33	30	0.023	3	0	-1	0.3
2022-04-04 05:17:48	74	371	-129.5	4.051	4.032	33	30	0.019	3	1	0	0.3
2022-04-04 05:18:08	74	371	-129.2	4.056	4.037	33	30	0.019	3	0	0	0.3
2022-04-04 05:18:28	74	372	-129.5	4.063	4.042	33	30	0.021	3	0	-1	0.2
2022-04-04 05:18:48	75	372	-129.3	4.069	4.048	33	30	0.021	3	1	0	0.2
2022-04-04 05:19:08	75	373	-129.5	4.074	4.054	33	29	0.02	4	0	-1	42.8
2022-04-04 05:19:28	76	372	-86.7	4.061	4.042	32	29	0.019	3	1	0	0.3
2022-04-04 05:19:48	76	371	-86.4	4.059	4.039	32	29	0.02	3	0	0	0.5
2022-04-04 05:20:08	76	371	-85.9	4.059	4.04	32	29	0.019	3	0	-1	0.2
2022-04-04 05:20:28	77	372	-86.1	4.062	4.043	32	29	0.019	3	1	0	0.3
2022-04-04 05:20:48	77	372	-86.4	4.064	4.045	32	29	0.019	3	0	0	0.6
2022-04-04 05:21:08	77	372	-85.8	4.068	4.049	32	29	0.019	3	0	-1	0.2
2022-04-04 05:21:28	78	373	-86	4.071	4.053	32	29	0.018	3	1	0	0.3
2022-04-04 05:21:48	78	373	-86.3	4.074	4.056	32	29	0.018	3	0	0	0.4
2022-04-04 05:22:08	78	373	-85.9	4.078	4.06	32	28	0.018	4	0	-1	0.4
2022-04-04 05:22:28	79	374	-86.3	4.083	4.063	31	28	0.02	3	1	0	0
2022-04-04 05:22:48	79	374	-86.3	4.087	4.067	31	28	0.02	3	0	0	0.2
2022-04-04 05:23:08	79	374	-86.1	4.09	4.071	31	28	0.019	3	0	0	0.8
2022-04-04 05:23:28	79	375	-86.9	4.094	4.075	31	28	0.019	3	0	-1	0.6
2022-04-04 05:23:48	80	375	-86.3	4.097	4.079	31	28	0.018	3	1	0	0.2
2022-04-04 05:24:08	80	375	-86.1	4.1	4.083	31	28	0.017	3	0	0	0.2
2022-04-04 05:24:28	80	376	-86.3	4.104	4.087	31	28	0.017	3	0	-1	0
2022-04-04 05:24:48	81	376	-86.3	4.11	4.09	31	28	0.02	3	1	0	0
2022-04-04 05:25:08	81	376	-86.3	4.113	4.093	31	28	0.02	3	0	0	0.1
2022-04-04 05:25:28	81	377	-86.4	4.116	4.097	31	28	0.019	3	0	-1	0.3
2022-04-04 05:25:48	82	377	-86.1	4.119	4.102	31	27	0.017	4	1	0	0
2022-04-04 05:26:08	82	377	-86.1	4.125	4.106	30	27	0.019	3	0	0	0.2
2022-04-04 05:26:28	82	378	-86.3	4.128	4.111	30	27	0.017	3	0	-1	0.3
2022-04-04 05:26:48	83	378	-86	4.131	4.113	30	27	0.018	3	1	0	0.3
2022-04-04 05:27:08	83	379	-86.3	4.136	4.118	30	27	0.018	3	0	0	0
2022-04-04 05:27:28	83	379	-86.3	4.14	4.121	30	27	0.019	3	0	0	0
2022-04-04 05:27:48	83	379	-86.3	4.142	4.125	30	27	0.017	3	0	-1	0
2022-04-04 05:28:08	84	380	-86.3	4.147	4.128	30	27	0.019	3	1	0	0.4
2022-04-04 05:28:28	84	380	-86.7	4.151	4.131	30	27	0.02	3	0	0	0.7
2022-04-04 05:28:48	84	380	-86	4.155	4.136	30	27	0.019	3	0	-1	0.4
2022-04-04 05:29:08	85	381	-86.4	4.16	4.14	30	27	0.02	3	1	0	0.3
2022-04-04 05:29:28	85	381	-86.1	4.163	4.144	30	27	0.019	3	0	0	0.9
2022-04-04 05:29:48	85	381	-87	4.166	4.148	30	27	0.018	3	0	-1	0
2022-04-04 05:30:08	86	382	-87	4.172	4.153	29	26	0.019	3	1	0	0.2
2022-04-04 05:30:28	86	382	-87.2	4.176	4.157	29	26	0.019	3	0	0	0.2
2022-04-04 05:30:48	86	382	-87.4	4.178	4.161	29	26	0.017	3	0	-1	0.2
2022-04-04 05:31:08	87	383	-87.2	4.183	4.164	29	26	0.019	3	1	0	0.5
2022-04-04 05:31:28	87	383	-87.7	4.188	4.168	29	26	0.02	3	0	0	30.4
2022-04-04 05:31:48	87	382	-57.3	4.174	4.157	29	26	0.017	3	0	0	0.2
2022-04-04 05:32:08	87	382	-57.5	4.172	4.155	29	26	0.017	3	0	-1	0.2
2022-04-04 05:32:28	88	382	-57.7	4.172	4.154	29	26	0.018	3	1	0	0
2022-04-04 05:32:48	88	382	-57.7	4.174	4.156	29	26	0.018	3	0	0	0.2
2022-04-04 05:33:08	88	382	-57.5	4.176	4.157	29	26	0.019	3	0	0	0
2022-04-04 05:33:28	88	382	-57.5	4.177	4.16	29	26	0.017	3	0	0	0.2
2022-04-04 05:33:48	88	382	-57.7	4.18	4.162	29	26	0.018	3	0	-1	0.4
2022-04-04 05:34:08	89	383	-57.3	4.181	4.163	29	26	0.018	3	1	0	0.3
2022-04-04 05:34:28	89	383	-57.6	4.184	4.166	29	26	0.018	3	0	0	0
2022-04-04 05:34:48	89	383	-57.6	4.185	4.168	29	26	0.017	3	0	0	0.1
2022-04-04 05:35:08	89	383	-57.7	4.189	4.171	29	26	0.018	3	0	-1	0.4
2022-04-04 05:35:28	90	383	-57.3	4.19	4.173	29	26	0.017	3	1	0	0.4
2022-04-04 05:35:48	90	384	-57.7	4.192	4.174	28	26	0.018	2	0	0	0.2
2022-04-04 05:36:08	90	384	-57.5	4.195	4.177	29	26	0.018	3	0	0	0.2
2022-04-04 05:36:28	90	384	-57.3	4.195	4.18	28	26	0.015	2	0	0	0
2022-04-04 05:36:48	90	384	-57.3	4.198	4.182	28	26	0.016	2	0	-1	0.3
2022-04-04 05:37:08	91	384	-57.6	4.201	4.185	28	26	0.016	2	1	0	0.1
2022-04-04 05:37:28	91	385	-57.5	4.204	4.186	29	26	0.018	3	0	0	0.2
2022-04-04 05:37:48	91	385	-57.3	4.207	4.188	29	26	0.019	3	0	0	4.6
2022-04-04 05:38:08	91	385	-52.7	4.208	4.191	29	26	0.017	3	0	0	26.2
2022-04-04 05:38:28	91	383	-26.5	4.19	4.174	28	26	0.016	2	0	0	0.4
2022-04-04 05:38:48	91	383	-26.1	4.189	4.173	28	26	0.016	2	0	-1	0.1
2022-04-04 05:39:08	92	383	-26	4.189	4.172	28	26	0.017	2	1	0	0.2
2022-04-04 05:39:28	92	383	-26.2	4.187	4.171	28	26	0.016	2	0	0	0.1
2022-04-04 05:39:48	92	383	-26.1	4.188	4.171	28	26	0.017	2	0	0	0
2022-04-04 05:40:08	92	383	-26.1	4.188	4.172	28	26	0.016	2	0	0	0.1
2022-04-04 05:40:28	92	383	-26	4.189	4.173	28	26	0.016	2	0	0	0.1
2022-04-04 05:40:48	92	383	-26.1	4.189	4.173	28	26	0.016	2	0	0	0
2022-04-04 05:41:08	92	383	-26.1	4.19	4.175	28	26	0.015	2	0	0	0
2022-04-04 05:41:28	92	384	-26.1	4.19	4.175	28	26	0.015	2	0	-1	0.1
2022-04-04 05:41:48	93	384	-26	4.19	4.174	28	26	0.016	2	1	0	0.1
2022-04-04 05:42:08	93	384	-26.1	4.191	4.177	28	26	0.014	2	0	0	0
2022-04-04 05:42:28	93	384	-26.1	4.192	4.177	28	26	0.015	2	0	0	0.1
2022-04-04 05:42:48	93	384	-26	4.194	4.178	28	26	0.016	2	0	0	0.1
2022-04-04 05:43:08	93	384	-26.1	4.195	4.179	28	26	0.016	2	0	0	0.1
2022-04-04 05:43:28	93	384	-26.2	4.196	4.18	28	26	0.016	2	0	0	0.2
2022-04-04 05:43:48	93	384	-26	4.196	4.18	28	26	0.016	2	0	0	0.1
2022-04-04 05:44:08	93	384	-26.1	4.197	4.183	28	26	0.014	2	0	0	0
2022-04-04 05:44:28	93	384	-26.1	4.197	4.183	28	26	0.014	2	0	-1	0.1
2022-04-04 05:44:48	94	384	-26	4.199	4.184	28	26	0.015	2	1	0	0
2022-04-04 05:45:08	94	384	-26	4.2	4.185	28	26	0.015	2	0	0	0
2022-04-04 05:45:28	94	384	-26	4.202	4.186	28	26	0.016	2	0	0	0.2
2022-04-04 05:45:48	94	385	-26.2	4.202	4.186	28	26	0.016	2	0	9	8.9
2022-04-04 07:29:58	85	372	-17.3	4.07	4.054	27	25	0.016	2	-9	0	0
2022-04-04 07:30:18	85	373	-17.3	4.073	4.057	27	25	0.016	2	0	0	0
2022-04-04 07:30:38	85	373	-17.3	4.073	4.059	27	25	0.014	2	0	0	0
2022-04-04 07:30:58	85	373	-17.3	4.074	4.06	27	25	0.014	2	0	0	0
2022-04-04 07:31:18	85	373	-17.3	4.075	4.06	27	25	0.015	2	0	0	8.6
2022-04-04 07:31:38	85	374	-25.9	4.081	4.065	27	25	0.016	2	0	-1	0
2022-04-04 07:31:58	86	374	-25.9	4.084	4.067	27	25	0.017	2	1	0	0.1
2022-04-04 07:32:18	86	374	-26	4.085	4.069	27	25	0.016	2	0	0	0
2022-04-04 07:32:38	86	374	-26	4.086	4.07	27	25	0.016	2	0	0	0.1
2022-04-04 07:32:58	86	374	-26.1	4.089	4.073	27	25	0.016	2	0	0	0.2
2022-04-04 07:33:18	86	374	-25.9	4.088	4.073	27	25	0.015	2	0	0	0.1
2022-04-04 07:33:38	86	375	-26	4.09	4.075	27	25	0.015	2	0	0	0
2022-04-04 07:33:58	86	375	-26	4.092	4.077	27	25	0.015	2	0	0	0
2022-04-04 07:34:18	86	375	-26	4.093	4.077	27	25	0.016	2	0	0	0.1
2022-04-04 07:34:38	86	375	-26.1	4.094	4.079	27	25	0.015	2	0	0	0
2022-04-04 07:34:58	86	375	-26.1	4.096	4.081	27	25	0.015	2	0	0	0.1
2022-04-04 07:35:18	86	375	-26	4.096	4.082	27	25	0.014	2	0	0	0
2022-04-04 07:35:38	86	375	-26	4.098	4.083	27	25	0.015	2	0	-1	0.1
2022-04-04 07:35:58	87	375	-26.1	4.099	4.084	27	25	0.015	2	1	0	0.1
2022-04-04 07:36:18	87	375	-26	4.101	4.085	27	25	0.016	2	0	0	0.1
2022-04-04 07:36:38	87	375	-26.1	4.102	4.085	27	25	0.017	2	0	0	0
2022-04-04 07:36:58	87	376	-26.1	4.104	4.088	27	25	0.016	2	0	26	8.6
2022-04-04 12:26:18	61	349	-17.5	3.819	3.803	29	26	0.016	3	-26	0	0.3
2022-04-04 12:26:38	61	349	-17.2	3.821	3.805	29	26	0.016	3	0	0	0.1
2022-04-04 12:26:58	61	350	-17.3	3.822	3.807	29	26	0.015	3	0	0	0
2022-04-04 12:27:18	61	350	-17.3	3.825	3.81	29	26	0.015	3	0	0	0
2022-04-04 12:27:38	61	350	-17.3	3.825	3.811	29	26	0.014	3	0	0	38.9
2022-04-04 12:27:58	61	352	-56.2	3.844	3.828	29	26	0.016	3	0	0	83.3
2022-04-04 12:28:18	61	357	-139.5	3.896	3.88	29	26	0.016	3	0	-1	0.1
2022-04-04 12:28:38	62	358	-139.6	3.914	3.894	30	26	0.02	4	1	0	0.3
2022-04-04 12:28:58	62	359	-139.3	3.923	3.904	30	27	0.019	3	0	-2	0.1
2022-04-04 12:29:18	64	360	-139.4	3.93	3.913	30	27	0.017	3	2	-1	0.1
2022-04-04 12:29:38	65	361	-139.3	3.938	3.919	30	27	0.019	3	1	0	0.2
2022-04-04 12:29:58	65	361	-139.5	3.945	3.926	30	27	0.019	3	0	-1	8.8
2022-04-04 12:30:18	66	362	-130.7	3.948	3.93	30	27	0.018	3	1	0	0.2
2022-04-04 12:30:38	66	362	-130.9	3.953	3.936	30	27	0.017	3	0	-1	0.1
2022-04-04 12:30:58	67	362	-130.8	3.958	3.94	31	27	0.018	4	1	0	0.4
2022-04-04 12:31:18	67	363	-130.4	3.962	3.945	31	27	0.017	4	0	0	0.3
2022-04-04 12:31:38	67	363	-130.7	3.967	3.95	31	27	0.017	4	0	-1	0.1
2022-04-04 12:31:58	68	364	-130.8	3.973	3.955	31	28	0.018	3	1	0	0
2022-04-04 12:32:18	68	364	-130.8	3.978	3.96	31	28	0.018	3	0	-1	0.4
2022-04-04 12:32:38	69	365	-130.4	3.983	3.966	31	28	0.017	3	1	0	0
2022-04-04 12:32:58	69	365	-130.4	3.989	3.971	31	28	0.018	3	0	-1	0.7
2022-04-04 12:33:18	70	366	-131.1	3.993	3.976	31	28	0.017	3	1	0	0.5
2022-04-04 12:33:38	70	366	-130.6	3.999	3.982	31	28	0.017	3	0	-1	0.2
2022-04-04 12:33:58	71	367	-130.8	4.004	3.987	31	28	0.017	3	1	0	0.8
2022-04-04 12:34:18	71	367	-130	4.01	3.992	31	28	0.018	3	0	-1	0.8
2022-04-04 12:34:38	72	368	-130.8	4.015	3.997	31	28	0.018	3	1	0	0.6
2022-04-04 12:34:58	72	368	-130.2	4.019	4.002	31	28	0.017	3	0	-1	0.5
2022-04-04 12:35:18	73	369	-130.7	4.024	4.007	32	28	0.017	4	1	0	0.1
2022-04-04 12:35:38	73	369	-130.6	4.03	4.012	32	28	0.018	4	0	-1	0.5
2022-04-04 12:35:58	74	370	-131.1	4.034	4.018	32	29	0.016	3	1	0	0.3
2022-04-04 12:36:18	74	370	-130.8	4.04	4.022	32	29	0.018	3	0	-1	0.4
2022-04-04 12:36:38	75	370	-130.4	4.045	4.028	32	29	0.017	3	1	0	0.7
2022-04-04 12:36:58	75	371	-131.1	4.05	4.033	32	29	0.017	3	0	-1	1.3
2022-04-04 12:37:18	76	371	-129.8	4.055	4.038	32	29	0.017	3	1	0	1.2
2022-04-04 12:37:38	76	372	-128.6	4.059	4.042	32	29	0.017	3	0	0	1.4
2022-04-04 12:37:58	76	372	-127.2	4.063	4.047	32	29	0.016	3	0	-1	0.4
2022-04-04 12:38:18	77	373	-127.6	4.069	4.052	32	29	0.017	3	1	0	0.2
2022-04-04 12:38:38	77	373	-127.4	4.074	4.058	32	29	0.016	3	0	-1	43.3
2022-04-04 12:38:58	78	372	-84.1	4.06	4.045	32	29	0.015	3	1	0	0.3
2022-04-04 12:39:18	78	372	-84.4	4.059	4.043	32	29	0.016	3	0	0	0.7
2022-04-04 12:39:38	78	372	-83.7	4.06	4.043	32	29	0.017	3	0	-1	0.1
2022-04-04 12:39:58	79	372	-83.8	4.062	4.046	32	29	0.016	3	1	0	1.3
2022-04-04 12:40:18	79	372	-85.1	4.065	4.05	32	29	0.015	3	0	0	0.1
2022-04-04 12:40:38	79	372	-85.2	4.069	4.053	32	29	0.016	3	0	-1	2.1
2022-04-04 12:40:58	80	373	-87.3	4.074	4.056	32	29	0.018	3	1	0	2.3
2022-04-04 12:41:18	80	373	-85	4.076	4.06	32	29	0.016	3	0	0	0.9
2022-04-04 12:41:38	80	374	-84.1	4.079	4.064	32	29	0.015	3	0	-1	1.5
2022-04-04 12:41:58	81	374	-85.6	4.083	4.067	32	29	0.016	3	1	0	0.2
2022-04-04 12:42:18	81	374	-85.4	4.087	4.071	32	29	0.016	3	0	0	0.3
2022-04-04 12:42:38	81	375	-85.1	4.09	4.075	32	29	0.015	3	0	0	0
2022-04-04 12:42:58	81	375	-85.1	4.095	4.079	32	29	0.016	3	0	-1	0.4
2022-04-04 12:43:18	82	375	-84.7	4.098	4.083	32	29	0.015	3	1	0	0.4
2022-04-04 12:43:38	82	376	-85.1	4.102	4.086	32	29	0.016	3	0	0	0.5
2022-04-04 12:43:58	82	376	-85.6	4.107	4.089	32	29	0.018	3	0	-1	0.4
2022-04-04 12:44:18	83	376	-85.2	4.111	4.094	32	28	0.017	4	1	0	0.2
2022-04-04 12:44:38	83	376	-85.4	4.113	4.097	32	28	0.016	4	0	0	0.2
2022-04-04 12:44:58	83	377	-85.2	4.117	4.102	32	28	0.015	4	0	-1	0.6
2022-04-04 12:45:18	84	377	-85.8	4.122	4.104	32	28	0.018	4	1	0	0.4
2022-04-04 12:45:38	84	378	-85.4	4.126	4.108	32	28	0.018	4	0	0	0
2022-04-04 12:45:58	84	378	-85.4	4.13	4.113	31	28	0.017	3	0	-1	0.2
2022-04-04 12:46:18	85	378	-85.6	4.134	4.117	31	28	0.017	3	1	0	0.2
2022-04-04 12:46:38	85	379	-85.4	4.137	4.121	31	28	0.016	3	0	0	0.2
2022-04-04 12:46:58	85	379	-85.6	4.141	4.123	31	28	0.018	3	0	-1	0.2
2022-04-04 12:47:18	86	379	-85.8	4.144	4.129	31	28	0.015	3	1	0	0.2
2022-04-04 12:47:38	86	380	-85.6	4.148	4.132	31	28	0.016	3	0	0	0.3
2022-04-04 12:47:58	86	380	-85.9	4.152	4.136	31	28	0.016	3	0	0	0.2
2022-04-04 12:48:18	86	380	-86.1	4.156	4.139	31	27	0.017	4	0	-1	0.2
2022-04-04 12:48:38	87	381	-85.9	4.161	4.144	31	27	0.017	4	1	0	0.4
2022-04-04 12:48:58	87	381	-85.5	4.164	4.148	31	27	0.016	4	0	0	0.1
2022-04-04 12:49:18	87	382	-85.6	4.169	4.152	31	27	0.017	4	0	-1	0.5
2022-04-04 12:49:38	88	382	-86.1	4.172	4.154	31	27	0.018	4	1	0	0.2
2022-04-04 12:49:58	88	382	-85.9	4.176	4.159	31	27	0.017	4	0	0	0.1
2022-04-04 12:50:18	88	383	-85.8	4.18	4.164	31	27	0.016	4	0	-1	0.2
2022-04-04 12:50:38	89	383	-85.6	4.184	4.168	31	27	0.016	4	1	0	0.7
2022-04-04 12:50:58	89	383	-86.3	4.188	4.172	30	27	0.016	3	0	0	30
2022-04-04 12:51:18	89	382	-56.3	4.174	4.158	30	27	0.016	3	0	-1	0.1
2022-04-04 12:51:38	90	382	-56.2	4.173	4.157	30	27	0.016	3	1	0	0
2022-04-04 12:51:58	90	382	-56.2	4.174	4.16	30	27	0.014	3	0	0	0.1
2022-04-04 12:52:18	90	382	-56.3	4.175	4.159	30	27	0.016	3	0	0	0.1
2022-04-04 12:52:38	90	382	-56.4	4.178	4.161	30	26	0.017	4	0	0	0.2
2022-04-04 12:52:58	90	383	-56.2	4.18	4.164	30	26	0.016	4	0	-1	0.4
2022-04-04 12:53:18	91	383	-56.6	4.181	4.166	30	26	0.015	4	1	0	0.3
2022-04-04 12:53:38	91	383	-56.3	4.184	4.168	30	26	0.016	4	0	0	0.3
2022-04-04 12:53:58	91	383	-56.6	4.186	4.17	30	26	0.016	4	0	0	0.3
2022-04-04 12:54:18	91	383	-56.3	4.189	4.174	30	26	0.015	4	0	0	1.2
2022-04-04 12:54:38	91	384	-57.5	4.19	4.177	30	26	0.013	4	0	-1	0.2
2022-04-04 12:54:58	92	384	-57.3	4.193	4.178	29	26	0.015	3	1	0	0.2
2022-04-04 12:55:18	92	384	-57.5	4.195	4.182	29	26	0.013	3	0	0	0.2
2022-04-04 12:55:38	92	384	-57.3	4.197	4.184	29	26	0.013	3	0	0	0.2
2022-04-04 12:55:58	92	384	-57.5	4.201	4.186	29	26	0.015	3	0	-1	0.2
2022-04-04 12:56:18	93	385	-57.3	4.203	4.188	29	26	0.015	3	1	0	0.2
2022-04-04 12:56:38	93	385	-57.5	4.205	4.191	29	26	0.014	3	0	0	0.1
2022-04-04 12:56:58	93	385	-57.6	4.208	4.193	29	25	0.015	4	0	0	31.1
2022-04-04 12:57:18	93	384	-26.5	4.191	4.176	29	25	0.015	4	0	0	0.4
2022-04-04 12:57:38	93	383	-26.1	4.189	4.174	29	25	0.015	4	0	0	0.1
2022-04-04 12:57:58	93	383	-26	4.188	4.174	29	25	0.014	4	0	0	0
2022-04-04 12:58:18	93	383	-26	4.188	4.173	29	25	0.015	4	0	-1	0
2022-04-04 12:58:38	94	383	-26	4.188	4.173	29	25	0.015	4	1	0	0
2022-04-04 12:58:58	94	383	-26	4.188	4.175	29	25	0.013	4	0	0	0.1
2022-04-04 12:59:18	94	383	-26.1	4.189	4.174	29	25	0.015	4	0	35	10
2022-04-04 19:42:38	59	347	-16.1	3.788	3.774	32	29	0.014	3	-35	0	1.6
2022-04-04 19:42:58	59	347	-14.5	3.79	3.775	32	29	0.015	3	0	0	0.5
2022-04-04 19:43:18	59	347	-14	3.792	3.776	32	29	0.016	3	0	0	0.3
2022-04-04 19:43:38	59	347	-13.7	3.794	3.777	32	29	0.017	3	0	0	0.1
2022-04-04 19:43:58	59	347	-13.8	3.794	3.777	32	29	0.017	3	0	0	3
2022-04-04 19:44:18	59	347	-16.8	3.795	3.78	32	29	0.015	3	0	-1	83.3
2022-04-04 19:44:38	60	351	-100.1	3.837	3.821	32	29	0.016	3	1	0	35.6
2022-04-04 19:44:58	60	354	-135.7	3.871	3.853	32	29	0.018	3	0	-1	1.1
2022-04-04 19:45:18	61	356	-136.8	3.884	3.865	32	29	0.019	3	1	0	0.3
2022-04-04 19:45:38	61	357	-137.1	3.896	3.875	32	29	0.021	3	0	0	0.1
2022-04-04 19:45:58	61	358	-137.2	3.903	3.884	33	29	0.019	4	0	0	0.3
2022-04-04 19:46:18	61	358	-137.5	3.91	3.891	33	29	0.019	4	0	0	0.2
2022-04-04 19:46:38	61	359	-137.3	3.916	3.898	33	29	0.018	4	0	-1	0.3
2022-04-04 19:46:58	62	359	-137.6	3.923	3.905	33	29	0.018	4	1	0	0
2022-04-04 19:47:18	62	360	-137.6	3.928	3.911	33	29	0.017	4	0	-1	0.3
2022-04-04 19:47:38	63	360	-137.3	3.936	3.918	33	29	0.018	4	1	0	0.2
2022-04-04 19:47:58	63	361	-137.5	3.943	3.923	33	29	0.02	4	0	-1	0.3
2022-04-04 19:48:18	64	361	-137.2	3.947	3.93	33	29	0.017	4	1	0	8.4
2022-04-04 19:48:38	64	362	-128.8	3.949	3.932	33	29	0.017	4	0	0	0
2022-04-04 19:48:58	64	362	-128.8	3.954	3.937	33	29	0.017	4	0	-1	0.2
2022-04-04 19:49:18	65	363	-129	3.959	3.942	33	29	0.017	4	1	0	0
2022-04-04 19:49:38	65	363	-129	3.965	3.947	33	29	0.018	4	0	-1	0
2022-04-04 19:49:58	66	363	-129	3.97	3.953	33	29	0.017	4	1	0	0.2
2022-04-04 19:50:18	66	364	-129.2	3.976	3.958	33	29	0.018	4	0	-1	0.3
2022-04-04 19:50:38	67	365	-128.9	3.983	3.964	33	29	0.019	4	1	0	0.1
2022-04-04 19:50:58	67	365	-129	3.987	3.969	33	29	0.018	4	0	-1	0.2
2022-04-04 19:51:18	68	365	-129.2	3.992	3.975	33	29	0.017	4	1	0	0.3
2022-04-04 19:51:38	68	366	-129.5	3.998	3.98	33	29	0.018	4	0	-1	0
2022-04-04 19:51:58	69	366	-129.5	4.001	3.985	33	29	0.016	4	1	0	0.2
2022-04-04 19:52:18	69	367	-129.7	4.007	3.991	33	29	0.016	4	0	0	0.3
2022-04-04 19:52:38	69	367	-129.4	4.014	3.997	33	29	0.017	4	0	-1	131.7
2022-04-04 19:52:58	70	362	2.3	3.96	3.947	33	29	0.013	4	1	0	131.6
2022-04-04 19:53:18	70	367	-129.3	4.012	3.995	32	29	0.017	3	0	-1	0.1
2022-04-04 19:53:38	71	368	-129.4	4.022	4.005	32	28	0.017	4	1	0	0
2022-04-04 19:53:58	71	369	-129.4	4.029	4.012	32	28	0.017	4	0	-1	0.1
2022-04-04 19:54:18	72	370	-129.5	4.036	4.018	32	28	0.018	4	1	0	0.2
2022-04-04 19:54:38	72	370	-129.7	4.041	4.025	32	28	0.016	4	0	0	0.3
2022-04-04 19:54:58	72	370	-129.4	4.047	4.03	32	28	0.017	4	0	-1	0.5
2022-04-04 19:55:18	73	371	-129.9	4.053	4.036	32	28	0.017	4	1	0	0.1
2022-04-04 19:55:38	73	372	-130	4.059	4.04	32	28	0.019	4	0	-1	0.1
2022-04-04 19:55:58	74	372	-129.9	4.064	4.047	32	28	0.017	4	1	0	0
2022-04-04 19:56:18	74	372	-129.9	4.07	4.052	32	28	0.018	4	0	-1	0.3
2022-04-04 19:56:38	75	373	-130.2	4.075	4.058	32	28	0.017	4	1	0	43.8
2022-04-04 19:56:58	75	371	-86.4	4.058	4.042	32	28	0.016	4	0	0	0.3
2022-04-04 19:57:18	75	371	-86.1	4.058	4.042	32	28	0.016	4	0	-1	0.2
2022-04-04 19:57:38	76	372	-86.3	4.06	4.044	32	28	0.016	4	1	0	0
2022-04-04 19:57:58	76	372	-86.3	4.063	4.045	32	28	0.018	4	0	0	0
2022-04-04 19:58:18	76	372	-86.3	4.064	4.048	32	28	0.016	4	0	-1	0.1
2022-04-04 19:58:38	77	372	-86.4	4.068	4.053	31	28	0.015	3	1	0	0
2022-04-04 19:58:58	77	373	-86.4	4.072	4.054	31	28	0.018	3	0	0	0.3
2022-04-04 19:59:18	77	373	-86.1	4.075	4.059	31	27	0.016	4	0	-1	0.3
2022-04-04 19:59:38	78	373	-86.4	4.079	4.063	31	27	0.016	4	1	0	0
2022-04-04 19:59:58	78	374	-86.4	4.084	4.066	31	27	0.018	4	0	0	0.1
2022-04-04 20:00:18	78	374	-86.3	4.086	4.069	31	27	0.017	4	0	-1	0
2022-04-04 20:00:38	79	374	-86.3	4.09	4.072	31	27	0.018	4	1	0	0.1
2022-04-04 20:00:58	79	375	-86.4	4.094	4.078	31	27	0.016	4	0	0	0
2022-04-04 20:01:18	79	375	-86.4	4.096	4.08	31	27	0.016	4	0	-1	0.3
2022-04-04 20:01:38	80	375	-86.1	4.101	4.085	31	27	0.016	4	1	0	1.1
2022-04-04 20:01:58	80	376	-87.2	4.106	4.088	31	27	0.018	4	0	0	0
2022-04-04 20:02:18	80	376	-87.2	4.11	4.092	31	27	0.018	4	0	0	0.5
2022-04-04 20:02:38	80	377	-86.7	4.113	4.097	31	27	0.016	4	0	-1	1.8
2022-04-04 20:02:58	81	377	-84.9	4.116	4.1	31	27	0.016	4	1	0	0.5
2022-04-04 20:03:18	81	377	-84.4	4.119	4.103	31	27	0.016	4	0	0	1.1
2022-04-04 20:03:38	81	377	-85.5	4.123	4.108	30	27	0.015	3	0	-1	0.1
2022-04-04 20:03:58	82	378	-85.6	4.126	4.111	30	27	0.015	3	1	0	0.1
2022-04-04 20:04:18	82	378	-85.5	4.132	4.114	30	27	0.018	3	0	0	0.1
2022-04-04 20:04:38	82	378	-85.6	4.135	4.118	30	26	0.017	4	0	-1	0.4
2022-04-04 20:04:58	83	379	-85.2	4.138	4.12	30	26	0.018	4	1	0	0.4
2022-04-04 20:05:18	83	379	-85.6	4.141	4.126	30	26	0.015	4	0	0	0
2022-04-04 20:05:38	83	380	-85.6	4.146	4.129	30	26	0.017	4	0	-1	0
2022-04-04 20:05:58	84	380	-85.6	4.149	4.134	30	26	0.015	4	1	0	0.2
2022-04-04 20:06:18	84	380	-85.8	4.153	4.138	30	26	0.015	4	0	0	0.2
2022-04-04 20:06:38	84	381	-85.6	4.157	4.141	30	26	0.016	4	0	-1	0.2
2022-04-04 20:06:58	85	381	-85.8	4.162	4.146	30	26	0.016	4	1	0	0.2
2022-04-04 20:07:18	85	381	-85.6	4.166	4.148	30	26	0.018	4	0	0	0.3
2022-04-04 20:07:38	85	382	-85.9	4.17	4.152	30	26	0.018	4	0	0	0.3
2022-04-04 20:07:58	85	382	-85.6	4.174	4.157	30	26	0.017	4	0	-1	0.4
2022-04-04 20:08:18	86	382	-86	4.177	4.161	30	26	0.016	4	1	0	0.5
2022-04-04 20:08:38	86	383	-85.5	4.181	4.165	30	26	0.016	4	0	0	0.1
2022-04-04 20:08:58	86	383	-85.6	4.186	4.168	30	26	0.018	4	0	-1	29.4
2022-04-04 20:09:18	87	383	-56.2	4.189	4.173	30	26	0.016	4	1	0	1.4
2022-04-04 20:09:38	87	382	-57.6	4.175	4.158	29	26	0.017	3	0	0	0
2022-04-04 20:09:58	87	382	-57.6	4.173	4.158	29	25	0.015	4	0	0	0.1
2022-04-04 20:10:18	87	382	-57.5	4.175	4.159	29	25	0.016	4	0	-1	0
2022-04-04 20:10:38	88	382	-57.5	4.177	4.16	29	25	0.017	4	1	0	0
2022-04-04 20:10:58	88	382	-57.5	4.179	4.162	29	25	0.017	4	0	0	0.1
2022-04-04 20:11:18	88	383	-57.6	4.181	4.165	29	25	0.016	4	0	0	0.3
2022-04-04 20:11:38	88	383	-57.3	4.182	4.165	29	25	0.017	4	0	-1	0.3
2022-04-04 20:11:58	89	383	-57.6	4.185	4.17	29	25	0.015	4	1	0	0
2022-04-04 20:12:18	89	383	-57.6	4.187	4.171	29	25	0.016	4	0	0	0.1
2022-04-04 20:12:38	89	383	-57.5	4.189	4.172	29	25	0.017	4	0	0	0.2
2022-04-04 20:12:58	89	384	-57.7	4.192	4.175	29	25	0.017	4	0	0	0
2022-04-04 20:13:18	89	384	-57.7	4.195	4.178	29	25	0.017	4	0	-1	0.2
2022-04-04 20:13:38	90	384	-57.9	4.195	4.18	29	25	0.015	4	1	0	0.3
2022-04-04 20:13:58	90	384	-57.6	4.199	4.182	29	25	0.017	4	0	0	0
2022-04-04 20:14:18	90	384	-57.6	4.201	4.185	29	25	0.016	4	0	0	0.1
2022-04-04 20:14:38	90	385	-57.7	4.204	4.187	29	25	0.017	4	0	0	0.1
2022-04-04 20:14:58	90	385	-57.6	4.206	4.189	29	25	0.017	4	0	-1	0.1
2022-04-04 20:15:18	91	385	-57.7	4.207	4.192	29	25	0.015	4	1	0	31.7
2022-04-04 20:15:38	91	383	-26	4.19	4.175	29	25	0.015	4	0	0	0
2022-04-04 20:15:58	91	383	-26	4.188	4.174	29	25	0.014	4	0	0	0
2022-04-04 20:16:18	91	383	-26	4.189	4.173	29	25	0.016	4	0	0	0
2022-04-04 20:16:38	91	383	-26	4.187	4.172	29	25	0.015	4	0	0	0.1
2022-04-04 20:16:58	91	383	-26.1	4.187	4.173	29	25	0.014	4	0	0	0.1
2022-04-04 20:17:18	91	383	-26	4.188	4.172	29	25	0.016	4	0	-1	0.1
2022-04-04 20:17:38	92	383	-26.1	4.187	4.174	29	25	0.013	4	1	0	0
2022-04-04 20:17:58	92	383	-26.1	4.189	4.174	29	25	0.015	4	0	0	0.2
2022-04-04 20:18:18	92	383	-25.9	4.19	4.174	29	25	0.016	4	0	0	0.1
2022-04-04 20:18:38	92	383	-26	4.19	4.176	29	25	0.014	4	0	0	0.1
2022-04-04 20:18:58	92	383	-26.1	4.19	4.175	29	25	0.015	4	0	0	0.1
2022-04-04 20:19:18	92	384	-26	4.191	4.176	29	25	0.015	4	0	0	0.1
2022-04-04 20:19:38	92	384	-26.1	4.192	4.177	29	25	0.015	4	0	0	0.1
2022-04-04 20:19:58	92	384	-26	4.192	4.178	29	25	0.014	4	0	-1	0
2022-04-04 20:20:18	93	384	-26	4.194	4.179	29	25	0.015	4	1	0	0
2022-04-04 20:20:38	93	384	-26	4.195	4.18	29	25	0.015	4	0	0	0
2022-04-04 20:20:58	93	384	-26	4.197	4.18	29	25	0.017	4	0	0	0.1
2022-04-04 20:21:18	93	384	-26.1	4.196	4.182	29	25	0.014	4	0	0	0.1
2022-04-04 20:21:38	93	384	-26	4.198	4.183	29	25	0.015	4	0	0	0.1
2022-04-04 20:21:58	93	384	-26.1	4.198	4.185	29	25	0.013	4	0	0	0
2022-04-04 20:22:18	93	384	-26.1	4.2	4.185	29	25	0.015	4	0	0	0
2022-04-04 20:22:38	93	384	-26.1	4.201	4.185	29	25	0.016	4	0	-1	0.1
2022-04-04 20:22:58	94	384	-26	4.202	4.187	29	25	0.015	4	1	0	0
2022-04-04 20:23:18	94	385	-26	4.202	4.187	29	25	0.015	4	0	0	0
2022-04-04 20:23:38	94	385	-26	4.204	4.188	29	25	0.016	4	0	0	0.1
2022-04-04 20:23:58	94	385	-26.1	4.205	4.191	29	25	0.014	4	0	0	0.1
2022-04-04 20:24:18	94	385	-26	4.205	4.191	29	25	0.014	4	0	0	0.1
2022-04-04 20:24:38	94	385	-26.1	4.206	4.192	29	25	0.014	4	0	0	0.1
2022-04-04 20:24:58	94	385	-26	4.208	4.192	29	25	0.016	4	0	0	0
2022-04-04 20:25:18	94	385	-26	4.208	4.194	29	25	0.014	4	0	-1	0.1
2022-04-04 20:25:38	95	385	-25.9	4.209	4.194	29	25	0.015	4	1	0	0.1
2022-04-04 20:25:58	95	385	-26	4.211	4.197	29	25	0.014	4	0	0	0
2022-04-04 20:26:18	95	386	-26	4.211	4.197	29	25	0.014	4	0	0	0.1
2022-04-04 20:26:38	95	386	-26.1	4.212	4.197	29	25	0.015	4	0	0	0
2022-04-04 20:26:58	95	386	-26.1	4.212	4.199	29	25	0.013	4	0	0	0.1
2022-04-04 20:27:18	95	386	-26	4.214	4.2	29	25	0.014	4	0	0	0.1
2022-04-04 20:27:38	95	386	-26.1	4.216	4.201	29	25	0.015	4	0	28	9.1
2022-04-05 04:38:28	67	355	-17	3.883	3.868	26	24	0.015	2	-28	0	0.5
2022-04-05 04:38:48	67	356	-17.5	3.886	3.871	26	24	0.015	2	0	0	0.2
2022-04-05 04:39:08	67	356	-17.7	3.889	3.875	26	24	0.014	2	0	0	1.3
2022-04-05 04:39:28	67	356	-16.4	3.89	3.875	26	24	0.015	2	0	0	0.1
2022-04-05 04:39:48	67	356	-16.5	3.891	3.876	26	24	0.015	2	0	0	0.3
2022-04-05 04:40:08	67	356	-16.8	3.892	3.878	26	24	0.014	2	0	-1	48
2022-04-05 04:40:28	68	359	-64.8	3.923	3.907	27	24	0.016	3	1	0	0.2
2022-04-05 04:40:48	68	360	-64.6	3.931	3.914	27	24	0.017	3	0	0	0.2
2022-04-05 04:41:08	68	360	-64.8	3.935	3.919	27	24	0.016	3	0	0	0
2022-04-05 04:41:28	68	361	-64.8	3.939	3.921	27	24	0.018	3	0	-1	0.3
2022-04-05 04:41:48	69	361	-64.5	3.942	3.926	27	24	0.016	3	1	0	0.1
2022-04-05 04:42:08	69	361	-64.6	3.946	3.929	27	24	0.017	3	0	0	6
2022-04-05 04:42:28	69	361	-58.6	3.946	3.929	27	24	0.017	3	0	0	0.1
2022-04-05 04:42:48	69	361	-58.5	3.948	3.93	27	24	0.018	3	0	0	0.1
2022-04-05 04:43:08	69	362	-58.6	3.951	3.933	27	24	0.018	3	0	-1	0.1
2022-04-05 04:43:28	70	362	-58.5	3.952	3.937	27	24	0.015	3	1	0	0
2022-04-05 04:43:48	70	362	-58.5	3.955	3.939	27	24	0.016	3	0	0	0.1
2022-04-05 04:44:08	70	362	-58.6	3.957	3.941	27	24	0.016	3	0	0	0.1
2022-04-05 04:44:28	70	363	-58.5	3.96	3.944	27	24	0.016	3	0	0	0
2022-04-05 04:44:48	70	363	-58.5	3.962	3.945	27	24	0.017	3	0	-1	0.1
2022-04-05 04:45:08	71	363	-58.6	3.965	3.948	27	24	0.017	3	1	0	0.1
2022-04-05 04:45:28	71	363	-58.5	3.967	3.95	27	24	0.017	3	0	0	0
2022-04-05 04:45:48	71	363	-58.5	3.971	3.953	27	24	0.018	3	0	0	0.1
2022-04-05 04:46:08	71	364	-58.6	3.972	3.955	27	24	0.017	3	0	0	0
2022-04-05 04:46:28	71	364	-58.6	3.974	3.958	27	24	0.016	3	0	-1	0
2022-04-05 04:46:48	72	364	-58.6	3.977	3.962	27	24	0.015	3	1	0	0.2
2022-04-05 04:47:08	72	364	-58.8	3.979	3.963	27	24	0.016	3	0	0	0.2
2022-04-05 04:47:28	72	364	-58.6	3.983	3.965	27	24	0.018	3	0	0	0.2
2022-04-05 04:47:48	72	365	-58.8	3.984	3.967	27	24	0.017	3	0	0	0.2
2022-04-05 04:48:08	72	365	-58.6	3.986	3.969	27	24	0.017	3	0	-1	0
2022-04-05 04:48:28	73	365	-58.6	3.988	3.972	27	24	0.016	3	1	0	0.2
2022-04-05 04:48:48	73	365	-58.8	3.991	3.974	27	24	0.017	3	0	0	0
2022-04-05 04:49:08	73	366	-58.8	3.994	3.976	27	24	0.018	3	0	0	0
2022-04-05 04:49:28	73	366	-58.8	3.996	3.979	27	24	0.017	3	0	0	0.1
2022-04-05 04:49:48	73	366	-58.9	3.997	3.982	27	24	0.015	3	0	-1	0
2022-04-05 04:50:08	74	366	-58.9	4	3.984	27	24	0.016	3	1	0	0.1
2022-04-05 04:50:28	74	366	-58.8	4.002	3.986	27	24	0.016	3	0	0	0
2022-04-05 04:50:48	74	367	-58.8	4.004	3.989	27	24	0.015	3	0	0	0.3
2022-04-05 04:51:08	74	367	-58.5	4.006	3.991	27	24	0.015	3	0	0	0.3
2022-04-05 04:51:28	74	367	-58.8	4.009	3.993	27	25	0.016	2	0	-1	0.1
2022-04-05 04:51:48	75	367	-58.9	4.012	3.994	27	25	0.018	2	1	0	0.1
2022-04-05 04:52:08	75	368	-58.8	4.013	3.997	27	25	0.016	2	0	0	0.1
2022-04-05 04:52:28	75	368	-58.9	4.015	4	27	25	0.015	2	0	0	0
2022-04-05 04:52:48	75	368	-58.9	4.018	4.001	27	25	0.017	2	0	0	0.3
2022-04-05 04:53:08	75	368	-58.6	4.021	4.005	27	25	0.016	2	0	-1	0.2
2022-04-05 04:53:28	76	368	-58.8	4.023	4.007	27	25	0.016	2	1	0	0.2
2022-04-05 04:53:48	76	369	-58.6	4.026	4.008	27	25	0.018	2	0	0	0
2022-04-05 04:54:08	76	369	-58.6	4.028	4.01	27	25	0.018	2	0	0	0
2022-04-05 04:54:28	76	369	-58.6	4.03	4.014	27	25	0.016	2	0	0	0.1
2022-04-05 04:54:48	76	369	-58.5	4.035	4.016	27	25	0.019	2	0	-1	0.1
2022-04-05 04:55:08	77	369	-58.6	4.035	4.018	27	25	0.017	2	1	0	0
2022-04-05 04:55:28	77	370	-58.6	4.039	4.02	27	25	0.019	2	0	0	0.2
2022-04-05 04:55:48	77	370	-58.8	4.04	4.023	27	25	0.017	2	0	0	0.2
2022-04-05 04:56:08	77	370	-58.6	4.042	4.025	27	25	0.017	2	0	0	0
2022-04-05 04:56:28	77	370	-58.6	4.044	4.028	27	25	0.016	2	0	-1	0
2022-04-05 04:56:48	78	370	-58.6	4.046	4.03	27	25	0.016	2	1	0	0
2022-04-05 04:57:08	78	371	-58.6	4.049	4.031	27	25	0.018	2	0	0	0.2
2022-04-05 04:57:28	78	371	-58.8	4.052	4.034	27	25	0.018	2	0	0	0.2
2022-04-05 04:57:48	78	371	-58.6	4.054	4.036	27	25	0.018	2	0	-1	0.2
2022-04-05 04:58:08	79	371	-58.8	4.057	4.039	27	25	0.018	2	1	0	0
2022-04-05 04:58:28	79	371	-58.8	4.059	4.042	27	25	0.017	2	0	0	0.2
2022-04-05 04:58:48	79	372	-58.6	4.062	4.044	27	25	0.018	2	0	0	0.2
2022-04-05 04:59:08	79	372	-58.8	4.064	4.046	27	25	0.018	2	0	0	0.2
2022-04-05 04:59:28	79	372	-58.6	4.066	4.048	27	25	0.018	2	0	-1	0
2022-04-05 04:59:48	80	372	-58.6	4.068	4.052	27	25	0.016	2	1	0	0.2
2022-04-05 05:00:08	80	373	-58.8	4.071	4.054	27	25	0.017	2	0	0	0.1
2022-04-05 05:00:28	80	373	-58.9	4.073	4.057	27	25	0.016	2	0	0	18.7
2022-04-05 05:00:48	80	373	-77.6	4.079	4.06	27	25	0.019	2	0	0	8.8
2022-04-05 05:01:08	80	375	-86.4	4.096	4.077	27	25	0.019	2	0	-1	0.1
2022-04-05 05:01:28	81	375	-86.3	4.102	4.082	28	25	0.02	3	1	0	0.1
2022-04-05 05:01:48	81	376	-86.4	4.106	4.087	28	25	0.019	3	0	0	0.1
2022-04-05 05:02:08	81	376	-86.3	4.11	4.091	28	25	0.019	3	0	-1	0
2022-04-05 05:02:28	82	377	-86.3	4.114	4.094	28	25	0.02	3	1	0	0.1
2022-04-05 05:02:48	82	377	-86.4	4.118	4.099	28	25	0.019	3	0	0	0.1
2022-04-05 05:03:08	82	377	-86.3	4.123	4.104	28	25	0.019	3	0	-1	0.1
2022-04-05 05:03:28	83	378	-86.4	4.125	4.106	28	25	0.019	3	1	0	0
2022-04-05 05:03:48	83	378	-86.4	4.131	4.111	28	25	0.02	3	0	0	0
2022-04-05 05:04:08	83	378	-86.4	4.135	4.115	28	25	0.02	3	0	-1	0.1
2022-04-05 05:04:28	84	379	-86.3	4.138	4.117	28	25	0.021	3	1	0	0
2022-04-05 05:04:48	84	379	-86.3	4.141	4.122	28	26	0.019	2	0	0	0
2022-04-05 05:05:08	84	379	-86.3	4.145	4.125	28	26	0.02	2	0	0	0.1
2022-04-05 05:05:28	84	380	-86.4	4.149	4.129	28	26	0.02	2	0	-1	0.1
2022-04-05 05:05:48	85	380	-86.3	4.153	4.133	28	26	0.02	2	1	0	0.1
2022-04-05 05:06:08	85	380	-86.4	4.156	4.136	28	26	0.02	2	0	0	0
2022-04-05 05:06:28	85	381	-86.4	4.16	4.141	28	26	0.019	2	0	-1	0.1
2022-04-05 05:06:48	86	381	-86.3	4.164	4.143	28	26	0.021	2	1	0	0
2022-04-05 05:07:08	86	381	-86.3	4.167	4.147	28	26	0.02	2	0	0	0.1
2022-04-05 05:07:28	86	382	-86.4	4.172	4.152	28	26	0.02	2	0	-1	0
2022-04-05 05:07:48	87	382	-86.4	4.174	4.155	28	26	0.019	2	1	0	0
2022-04-05 05:08:08	87	382	-86.4	4.179	4.159	28	26	0.02	2	0	0	0.1
2022-04-05 05:08:28	87	383	-86.3	4.183	4.162	28	26	0.021	2	0	-1	0.1
2022-04-05 05:08:48	88	383	-86.4	4.186	4.166	28	26	0.02	2	1	0	28.9
2022-04-05 05:09:08	88	382	-57.5	4.175	4.157	28	26	0.018	2	0	0	0
2022-04-05 05:09:28	88	382	-57.5	4.173	4.155	28	26	0.018	2	0	0	0
2022-04-05 05:09:48	88	382	-57.5	4.173	4.154	28	26	0.019	2	0	0	0.1
2022-04-05 05:10:08	88	382	-57.6	4.176	4.156	28	26	0.02	2	0	-1	0
2022-04-05 05:10:28	89	382	-57.6	4.177	4.159	28	26	0.018	2	1	0	0
2022-04-05 05:10:48	89	382	-57.6	4.179	4.16	28	26	0.019	2	0	0	0.1
2022-04-05 05:11:08	89	383	-57.5	4.182	4.162	28	26	0.02	2	0	0	0.1
2022-04-05 05:11:28	89	383	-57.6	4.184	4.165	28	26	0.019	2	0	-1	0
2022-04-05 05:11:48	90	383	-57.6	4.185	4.166	28	26	0.019	2	1	0	0
2022-04-05 05:12:08	90	383	-57.6	4.188	4.169	28	26	0.019	2	0	0	0.1
2022-04-05 05:12:28	90	383	-57.5	4.189	4.172	28	26	0.017	2	0	0	0.1
2022-04-05 05:12:48	90	384	-57.6	4.191	4.174	28	26	0.017	2	0	0	0
2022-04-05 05:13:08	90	384	-57.6	4.194	4.177	28	26	0.017	2	0	-1	0.1
2022-04-05 05:13:28	91	384	-57.5	4.196	4.178	28	26	0.018	2	1	0	0.1
2022-04-05 05:13:48	91	384	-57.6	4.2	4.18	28	26	0.02	2	0	0	0
2022-04-05 05:14:08	91	384	-57.6	4.201	4.183	28	26	0.018	2	0	0	0
2022-04-05 05:14:28	91	385	-57.6	4.204	4.186	28	26	0.018	2	0	0	0
2022-04-05 05:14:48	91	385	-57.6	4.206	4.188	28	26	0.018	2	0	-1	0
2022-04-05 05:15:08	92	385	-57.6	4.208	4.19	28	26	0.018	2	1	0	31.1
2022-04-05 05:15:28	92	384	-26.5	4.191	4.174	28	26	0.017	2	0	0	0.1
2022-04-05 05:15:48	92	383	-26.4	4.19	4.172	28	26	0.018	2	0	0	0.2
2022-04-05 05:16:08	92	383	-26.2	4.189	4.173	28	26	0.016	2	0	0	0.2
2022-04-05 05:16:28	92	383	-26.4	4.189	4.173	28	26	0.016	2	0	0	0
2022-04-05 05:16:48	92	383	-26.4	4.189	4.173	28	26	0.016	2	0	0	0
2022-04-05 05:17:08	92	383	-26.4	4.189	4.173	28	26	0.016	2	0	0	0.3
2022-04-05 05:17:28	92	383	-26.1	4.19	4.174	28	26	0.016	2	0	-1	0.5
2022-04-05 05:17:48	93	384	-26.6	4.19	4.175	28	26	0.015	2	1	0	0.4
2022-04-05 05:18:08	93	384	-26.2	4.191	4.176	28	26	0.015	2	0	0	0.2
2022-04-05 05:18:28	93	384	-26.4	4.192	4.177	28	26	0.015	2	0	0	0.2
2022-04-05 05:18:48	93	384	-26.6	4.192	4.176	28	26	0.016	2	0	0	0
2022-04-05 05:19:08	93	384	-26.6	4.194	4.178	28	26	0.016	2	0	0	0.4
2022-04-05 05:19:28	93	384	-26.2	4.194	4.178	28	26	0.016	2	0	0	0.1
2022-04-05 05:19:48	93	384	-26.1	4.195	4.181	28	26	0.014	2	0	0	0
2022-04-05 05:20:08	93	384	-26.1	4.196	4.18	28	26	0.016	2	0	0	0.4
2022-04-05 05:20:28	93	384	-26.5	4.197	4.182	28	26	0.015	2	0	-1	0.5
2022-04-05 05:20:48	94	384	-26	4.199	4.182	28	26	0.017	2	1	0	0.1
2022-04-05 05:21:08	94	384	-26.1	4.199	4.183	28	26	0.016	2	0	0	0.1
2022-04-05 05:21:28	94	384	-26.2	4.199	4.184	28	26	0.015	2	0	0	0.2
2022-04-05 05:21:48	94	385	-26.4	4.202	4.186	28	26	0.016	2	0	0	0.3
2022-04-05 05:22:08	94	385	-26.1	4.203	4.187	28	26	0.016	2	0	0	0.1
2022-04-05 05:22:28	94	385	-26	4.203	4.189	28	26	0.014	2	0	0	0.6
2022-04-05 05:22:48	94	385	-26.6	4.204	4.188	28	26	0.016	2	0	0	0
2022-04-05 05:23:08	94	385	-26.6	4.205	4.189	28	26	0.016	2	0	0	0
2022-04-05 05:23:28	94	385	-26.6	4.207	4.191	29	26	0.016	3	0	-1	0.1
2022-04-05 05:23:48	95	385	-26.5	4.206	4.191	29	26	0.015	3	1	0	0.3
2022-04-05 05:24:08	95	385	-26.8	4.209	4.192	28	26	0.017	2	0	0	0.6
2022-04-05 05:24:28	95	385	-26.2	4.21	4.193	29	26	0.017	3	0	0	0
2022-04-05 05:24:48	95	385	-26.2	4.212	4.195	28	26	0.017	2	0	0	0
2022-04-05 05:25:08	95	385	-26.2	4.21	4.196	29	26	0.014	3	0	0	0.2
2022-04-05 05:25:28	95	386	-26.4	4.213	4.198	29	26	0.015	3	0	0	0.2
2022-04-05 05:25:48	95	386	-26.6	4.213	4.197	28	26	0.016	2	0	0	0.2
2022-04-05 05:26:08	95	386	-26.4	4.214	4.199	28	26	0.015	2	0	0	0.2
2022-04-05 05:26:28	95	386	-26.2	4.215	4.199	29	26	0.016	3	0	-1	0.2
2022-04-05 05:26:48	96	386	-26.4	4.217	4.2	29	26	0.017	3	1	0	0.2
2022-04-05 05:27:08	96	386	-26.6	4.218	4.201	28	26	0.017	2	0	0	0.1
2022-04-05 05:27:28	96	386	-26.5	4.218	4.202	28	26	0.016	2	0	0	0
2022-04-05 05:27:48	96	386	-26.5	4.219	4.204	29	26	0.015	3	0	0	0.1
2022-04-05 05:28:08	96	386	-26.4	4.221	4.205	29	26	0.016	3	0	0	0.1
2022-04-05 05:28:28	96	386	-26.5	4.22	4.207	29	26	0.013	3	0	0	0.1
2022-04-05 05:28:48	96	386	-26.4	4.222	4.206	29	26	0.016	3	0	0	0.2
2022-04-05 05:29:08	96	387	-26.2	4.223	4.208	29	26	0.015	3	0	0	0
2022-04-05 05:29:28	96	387	-26.2	4.225	4.209	29	26	0.016	3	0	-1	0.3
2022-04-05 05:29:48	97	387	-26.5	4.225	4.209	29	26	0.016	3	1	0	0.1
2022-04-05 05:30:08	97	387	-26.4	4.226	4.211	29	26	0.015	3	0	0	0.2
2022-04-05 05:30:28	97	387	-26.6	4.228	4.211	29	26	0.017	3	0	0	0.1
2022-04-05 05:30:48	97	387	-26.5	4.228	4.212	29	26	0.016	3	0	0	0.3
2022-04-05 05:31:08	97	387	-26.2	4.23	4.214	29	26	0.016	3	0	0	0.2
2022-04-05 05:31:28	97	387	-26.4	4.23	4.213	29	26	0.017	3	0	0	0.1
2022-04-05 05:31:48	97	387	-26.5	4.232	4.215	29	26	0.017	3	0	0	0.3
2022-04-05 05:32:08	97	387	-26.2	4.232	4.215	29	26	0.017	3	0	0	0.2
2022-04-05 05:32:28	97	388	-26.4	4.234	4.217	29	26	0.017	3	0	-1	0.2
2022-04-05 05:32:48	98	388	-26.2	4.234	4.218	29	26	0.016	3	1	0	0.3
2022-04-05 05:33:08	98	388	-26.5	4.235	4.219	29	26	0.016	3	0	0	0
2022-04-05 05:33:28	98	388	-26.5	4.237	4.22	29	26	0.017	3	0	0	0.3
2022-04-05 05:33:48	98	388	-26.2	4.238	4.222	29	26	0.016	3	0	0	0.2
2022-04-05 05:34:08	98	388	-26.4	4.239	4.223	29	26	0.016	3	0	0	0.1
2022-04-05 05:34:28	98	388	-26.5	4.239	4.224	29	26	0.015	3	0	0	0.3
2022-04-05 05:34:48	98	388	-26.2	4.241	4.226	29	26	0.015	3	0	0	0.2
2022-04-05 05:35:08	98	388	-26.4	4.242	4.226	29	26	0.016	3	0	0	0
2022-04-05 05:35:28	98	388	-26.4	4.243	4.227	29	26	0.016	3	0	0	0.1
2022-04-05 05:35:48	98	388	-26.5	4.244	4.227	29	26	0.017	3	0	-1	0.9
2022-04-05 05:36:08	99	388	-25.6	4.243	4.229	29	26	0.014	3	1	0	0.4
2022-04-05 05:36:28	99	388	-25.2	4.246	4.23	29	26	0.016	3	0	0	0.1
2022-04-05 05:36:48	99	389	-25.3	4.245	4.23	29	26	0.015	3	0	0	0.1
2022-04-05 05:37:08	99	389	-25.2	4.246	4.23	29	26	0.016	3	0	0	1.2
2022-04-05 05:37:28	99	389	-26.4	4.249	4.231	29	26	0.018	3	0	0	0.3
2022-04-05 05:37:48	99	389	-26.1	4.249	4.233	29	26	0.016	3	0	0	0.1
2022-04-05 05:38:08	99	389	-26	4.25	4.235	29	26	0.015	3	0	0	0.2
2022-04-05 05:38:28	99	389	-26.2	4.252	4.234	29	26	0.018	3	0	0	0.2
2022-04-05 05:38:48	99	389	-26.4	4.252	4.237	29	26	0.015	3	0	0	0.3
2022-04-05 05:39:08	99	389	-26.1	4.253	4.238	29	26	0.015	3	0	20	8.8
2022-04-05 08:16:48	79	366	-17.3	3.998	3.985	28	25	0.013	3	-20	0	0.1
2022-04-05 08:17:08	79	366	-17.2	4.001	3.987	28	25	0.014	3	0	0	0.1
2022-04-05 08:17:28	79	366	-17.3	4.002	3.989	28	25	0.013	3	0	0	0.3
2022-04-05 08:17:48	79	366	-17	4.003	3.989	28	25	0.014	3	0	0	0.2
2022-04-05 08:18:08	79	367	-17.2	4.004	3.99	28	25	0.014	3	0	26	0.8
2022-04-05 12:49:18	53	342	-16.4	3.741	3.73	30	27	0.011	3	-26	0	0.5
2022-04-05 12:49:38	53	343	-16.9	3.743	3.732	30	27	0.011	3	0	0	0.4
2022-04-05 12:49:58	53	343	-17.3	3.745	3.733	30	27	0.012	3	0	0	0.1
2022-04-05 12:50:18	53	343	-17.4	3.745	3.736	30	27	0.009	3	0	0	0.1
2022-04-05 12:50:38	53	343	-17.3	3.748	3.736	30	27	0.012	3	0	-1	38.1
2022-04-05 12:50:58	54	345	-55.4	3.765	3.754	30	27	0.011	3	1	0	82.8
2022-04-05 12:51:18	54	349	-138.2	3.816	3.802	30	27	0.014	3	0	0	0.8
2022-04-05 12:51:38	54	351	-139	3.829	3.814	30	27	0.015	3	0	-1	0.4
2022-04-05 12:51:58	55	352	-139.4	3.84	3.823	31	28	0.017	3	1	-1	0.3
2022-04-05 12:52:18	56	352	-139.1	3.848	3.831	31	28	0.017	3	1	-1	0.2
2022-04-05 12:52:38	57	353	-138.9	3.855	3.838	31	28	0.017	3	1	-1	0.2
2022-04-05 12:52:58	58	354	-139.1	3.862	3.845	31	28	0.017	3	1	0	0.1
2022-04-05 12:53:18	58	354	-139	3.869	3.851	31	28	0.018	3	0	-1	0
2022-04-05 12:53:38	59	355	-139	3.876	3.857	31	28	0.019	3	1	0	0.3
2022-04-05 12:53:58	59	356	-139.3	3.882	3.864	32	28	0.018	4	0	-1	0.2
2022-04-05 12:54:18	60	356	-139.1	3.888	3.87	32	29	0.018	3	1	0	0.2
2022-04-05 12:54:38	60	357	-138.9	3.894	3.876	32	29	0.018	3	0	-1	0
2022-04-05 12:54:58	61	357	-138.9	3.9	3.881	32	29	0.019	3	1	0	0.9
2022-04-05 12:55:18	61	358	-138	3.905	3.887	32	29	0.018	3	0	-1	1.4
2022-04-05 12:55:38	62	358	-136.6	3.908	3.892	32	29	0.016	3	1	0	1.2
2022-04-05 12:55:58	62	359	-135.4	3.914	3.897	32	29	0.017	3	0	0	0.5
2022-04-05 12:56:18	62	359	-135.9	3.92	3.902	32	29	0.018	3	0	-1	0.3
2022-04-05 12:56:38	63	359	-135.6	3.924	3.907	32	29	0.017	3	1	0	0.2
2022-04-05 12:56:58	63	360	-135.8	3.931	3.914	33	30	0.017	3	0	-1	0.1
2022-04-05 12:57:18	64	360	-135.9	3.935	3.919	33	30	0.016	3	1	0	0.3
2022-04-05 12:57:38	64	361	-135.6	3.94	3.924	33	30	0.016	3	0	-1	0.3
2022-04-05 12:57:58	65	362	-135.3	3.946	3.93	33	30	0.016	3	1	0	8.1
2022-04-05 12:58:18	65	361	-127.2	3.947	3.931	33	30	0.016	3	0	-1	1.3
2022-04-05 12:58:38	66	362	-128.5	3.951	3.937	33	30	0.014	3	1	0	0.1
2022-04-05 12:58:58	66	363	-128.6	3.958	3.941	33	30	0.017	3	0	-1	0.1
2022-04-05 12:59:18	67	363	-128.5	3.962	3.947	33	30	0.015	3	1	0	0.2
2022-04-05 12:59:38	67	363	-128.3	3.967	3.951	33	30	0.016	3	0	-1	0.3
2022-04-05 12:59:58	68	364	-128	3.972	3.956	33	30	0.016	3	1	0	0
2022-04-05 13:00:18	68	364	-128	3.977	3.961	33	30	0.016	3	0	-1	0.3
2022-04-05 13:00:38	69	365	-128.3	3.983	3.966	33	30	0.017	3	1	0	0.2
2022-04-05 13:00:58	69	365	-128.5	3.988	3.972	33	30	0.016	3	0	-1	0.1
2022-04-05 13:01:18	70	366	-128.6	3.993	3.977	33	30	0.016	3	1	0	0.1
2022-04-05 13:01:38	70	366	-128.5	3.998	3.982	33	30	0.016	3	0	0	0.4
2022-04-05 13:01:58	70	367	-128.1	4.003	3.988	33	30	0.015	3	0	-1	0.4
2022-04-05 13:02:18	71	367	-128.5	4.008	3.993	33	30	0.015	3	1	0	0.1
2022-04-05 13:02:38	71	368	-128.6	4.014	3.998	33	30	0.016	3	0	-1	0.1
2022-04-05 13:02:58	72	368	-128.5	4.02	4.003	33	30	0.017	3	1	0	0.3
2022-04-05 13:03:18	72	367	-128.8	4.009	3.993	33	30	0.016	3	0	0	0
2022-04-05 13:03:38	72	368	-128.8	4.022	4.005	33	29	0.017	4	0	-1	0.1
2022-04-05 13:03:58	73	369	-128.9	4.031	4.014	33	29	0.017	4	1	0	0.3
2022-04-05 13:04:18	73	370	-129.2	4.037	4.02	33	29	0.017	4	0	-1	0.1
2022-04-05 13:04:38	74	370	-129.3	4.042	4.026	33	29	0.016	4	1	0	0
2022-04-05 13:04:58	74	371	-129.3	4.048	4.032	33	29	0.016	4	0	-1	0.3
2022-04-05 13:05:18	75	371	-129	4.054	4.037	33	29	0.017	4	1	0	0.4
2022-04-05 13:05:38	75	372	-129.4	4.059	4.043	33	29	0.016	4	0	-1	0.2
2022-04-05 13:05:58	76	372	-129.2	4.064	4.048	33	29	0.016	4	1	0	0.2
2022-04-05 13:06:18	76	373	-129	4.071	4.053	33	29	0.018	4	0	-1	0
2022-04-05 13:06:38	77	373	-129	4.076	4.059	33	29	0.017	4	1	0	43.5
2022-04-05 13:06:58	77	372	-85.5	4.06	4.043	33	29	0.017	4	0	0	0
2022-04-05 13:07:18	77	371	-85.5	4.059	4.043	33	29	0.016	4	0	-1	0.4
2022-04-05 13:07:38	78	372	-85.9	4.06	4.045	33	29	0.015	4	1	0	0
2022-04-05 13:07:58	78	372	-85.9	4.062	4.046	32	29	0.016	3	0	0	0.3
2022-04-05 13:08:18	78	372	-85.6	4.066	4.049	32	29	0.017	3	0	-1	1.6
2022-04-05 13:08:38	79	372	-87.2	4.07	4.054	32	29	0.016	3	1	0	0.1
2022-04-05 13:08:58	79	373	-87.3	4.073	4.059	32	28	0.014	4	0	0	2.3
2022-04-05 13:09:18	79	373	-85	4.076	4.06	32	28	0.016	4	0	-1	0.9
2022-04-05 13:09:38	80	373	-84.1	4.078	4.062	32	28	0.016	4	1	0	0
2022-04-05 13:09:58	80	374	-84.1	4.082	4.066	32	28	0.016	4	0	0	1
2022-04-05 13:10:18	80	374	-85.1	4.086	4.07	32	28	0.016	4	0	-1	0.1
2022-04-05 13:10:38	81	374	-85	4.09	4.074	32	28	0.016	4	1	0	0.2
2022-04-05 13:10:58	81	375	-85.2	4.093	4.077	32	28	0.016	4	0	0	0.2
2022-04-05 13:11:18	81	375	-85.4	4.096	4.082	32	28	0.014	4	0	0	0.3
2022-04-05 13:11:38	81	375	-85.1	4.1	4.085	32	28	0.015	4	0	-1	0
2022-04-05 13:11:58	82	376	-85.1	4.104	4.089	32	28	0.015	4	1	0	0.1
2022-04-05 13:12:18	82	376	-85.2	4.109	4.093	32	28	0.016	4	0	0	0.2
2022-04-05 13:12:38	82	376	-85	4.111	4.097	32	28	0.014	4	0	-1	0.1
2022-04-05 13:12:58	83	377	-85.1	4.116	4.102	31	28	0.014	3	1	0	0.1
2022-04-05 13:13:18	83	377	-85.2	4.119	4.104	31	28	0.015	3	0	0	0.2
2022-04-05 13:13:38	83	377	-85	4.123	4.107	31	28	0.016	3	0	-1	0.1
2022-04-05 13:13:58	84	378	-84.9	4.127	4.11	31	27	0.017	4	1	0	0.6
2022-04-05 13:14:18	84	378	-85.5	4.132	4.115	31	27	0.017	4	0	0	0.1
2022-04-05 13:14:38	84	378	-85.4	4.136	4.119	31	27	0.017	4	0	-1	0
2022-04-05 13:14:58	85	379	-85.4	4.14	4.123	31	27	0.017	4	1	0	0.1
2022-04-05 13:15:18	85	379	-85.5	4.142	4.127	31	27	0.015	4	0	0	0.1
2022-04-05 13:15:38	85	380	-85.4	4.147	4.131	31	27	0.016	4	0	-1	0.1
2022-04-05 13:15:58	86	380	-85.5	4.151	4.135	31	27	0.016	4	1	0	0
2022-04-05 13:16:18	86	380	-85.5	4.154	4.138	31	27	0.016	4	0	0	0.3
2022-04-05 13:16:38	86	381	-85.8	4.158	4.142	31	27	0.016	4	0	-1	0
2022-04-05 13:16:58	87	381	-85.8	4.163	4.147	31	27	0.016	4	1	0	0.3
2022-04-05 13:17:18	87	381	-85.5	4.165	4.151	31	27	0.014	4	0	0	0.3
2022-04-05 13:17:38	87	382	-85.8	4.169	4.154	31	27	0.015	4	0	0	0.2
2022-04-05 13:17:58	87	382	-85.6	4.174	4.158	31	27	0.016	4	0	-1	0.2
2022-04-05 13:18:18	88	382	-85.8	4.177	4.161	31	27	0.016	4	1	0	0.2
2022-04-05 13:18:38	88	383	-85.6	4.182	4.165	31	27	0.017	4	0	0	0
2022-04-05 13:18:58	88	383	-85.6	4.184	4.169	30	26	0.015	4	0	-1	29.8
2022-04-05 13:19:18	89	382	-55.8	4.177	4.162	30	26	0.015	4	1	0	0.1
2022-04-05 13:19:38	89	382	-55.9	4.173	4.158	30	26	0.015	4	0	0	0.2
2022-04-05 13:19:58	89	382	-56.1	4.173	4.157	30	26	0.016	4	0	0	0.3
2022-04-05 13:20:18	89	382	-56.4	4.175	4.159	30	26	0.016	4	0	-1	0.1
2022-04-05 13:20:38	90	382	-56.3	4.176	4.16	30	26	0.016	4	1	0	0.3
2022-04-05 13:20:58	90	382	-56.6	4.177	4.163	30	26	0.014	4	0	0	0.4
2022-04-05 13:21:18	90	382	-56.2	4.18	4.164	30	26	0.016	4	0	0	0
2022-04-05 13:21:38	90	383	-56.2	4.181	4.165	30	26	0.016	4	0	-1	0.1
2022-04-05 13:21:58	91	383	-56.1	4.184	4.168	30	26	0.016	4	1	0	0.1
2022-04-05 13:22:18	91	383	-56.2	4.186	4.171	30	26	0.015	4	0	0	0.1
2022-04-05 13:22:38	91	383	-56.1	4.188	4.173	30	26	0.015	4	0	0	0
2022-04-05 13:22:58	91	383	-56.1	4.19	4.176	30	26	0.014	4	0	0	0.2
2022-04-05 13:23:18	91	384	-56.3	4.193	4.178	30	25	0.015	5	0	-1	1
2022-04-05 13:23:38	92	384	-57.3	4.196	4.181	29	25	0.015	4	1	0	0.3
2022-04-05 13:23:58	92	384	-57.6	4.198	4.183	29	25	0.015	4	0	0	0.1
2022-04-05 13:24:18	92	384	-57.7	4.2	4.186	29	25	0.014	4	0	0	0.1
2022-04-05 13:24:38	92	385	-57.6	4.203	4.189	29	25	0.014	4	0	-1	0.3
2022-04-05 13:24:58	93	385	-57.9	4.206	4.191	29	25	0.015	4	1	0	0.4
2022-04-05 13:25:18	93	385	-57.5	4.208	4.193	29	25	0.015	4	0	0	31.5
2022-04-05 13:25:38	93	383	-26	4.19	4.176	29	25	0.014	4	0	0	0
2022-04-05 13:25:58	93	383	-26	4.188	4.174	29	25	0.014	4	0	0	0.1
2022-04-05 13:26:18	93	383	-26.1	4.188	4.173	29	25	0.015	4	0	0	0
2022-04-05 13:26:38	93	383	-26.1	4.188	4.173	29	25	0.015	4	0	0	0
2022-04-05 13:26:58	93	383	-26.1	4.187	4.173	29	25	0.014	4	0	0	0.1
2022-04-05 13:27:18	93	383	-26	4.188	4.173	29	25	0.015	4	0	-1	0.1
2022-04-05 13:27:38	94	383	-26.1	4.188	4.174	29	25	0.014	4	1	0	0.1
2022-04-05 13:27:58	94	383	-26	4.189	4.174	29	25	0.015	4	0	0	0
2022-04-05 13:28:18	94	383	-26	4.189	4.176	29	25	0.013	4	0	0	0
2022-04-05 13:28:38	94	384	-26	4.19	4.176	29	25	0.014	4	0	0	0
2022-04-05 13:28:58	94	384	-26	4.192	4.177	29	25	0.015	4	0	0	0
2022-04-05 13:29:18	94	384	-26	4.191	4.178	29	25	0.013	4	0	0	0.1
2022-04-05 13:29:38	94	384	-26.1	4.194	4.178	29	25	0.016	4	0	-1	0
2022-04-05 13:29:58	95	384	-26.1	4.193	4.18	29	25	0.013	4	1	0	0.1
2022-04-05 13:30:18	95	384	-26	4.194	4.18	29	25	0.014	4	0	0	0.1
2022-04-05 13:30:38	95	384	-26.1	4.196	4.182	29	25	0.014	4	0	0	0.2
2022-04-05 13:30:58	95	384	-25.9	4.196	4.182	29	25	0.014	4	0	0	0.2
2022-04-05 13:31:18	95	384	-26.1	4.197	4.183	29	25	0.014	4	0	0	0.1
2022-04-05 13:31:38	95	384	-26	4.198	4.183	29	25	0.015	4	0	0	0.1
2022-04-05 13:31:58	95	384	-26.1	4.199	4.184	29	25	0.015	4	0	0	0.1
2022-04-05 13:32:18	95	384	-26	4.2	4.186	29	25	0.014	4	0	-1	0
2022-04-05 13:32:38	96	384	-26	4.202	4.187	29	25	0.015	4	1	0	0
2022-04-05 13:32:58	96	385	-26	4.203	4.188	29	25	0.015	4	0	0	0.1
2022-04-05 13:33:18	96	385	-26.1	4.203	4.189	29	25	0.014	4	0	0	0
2022-04-05 13:33:38	96	385	-26.1	4.204	4.19	29	25	0.014	4	0	0	0
2022-04-05 13:33:58	96	385	-26.1	4.205	4.19	29	25	0.015	4	0	0	0
2022-04-05 13:34:18	96	385	-26.1	4.206	4.192	29	25	0.014	4	0	0	0.1
2022-04-05 13:34:38	96	385	-26	4.207	4.192	29	25	0.015	4	0	0	0.1
2022-04-05 13:34:58	96	385	-26.1	4.208	4.194	29	25	0.014	4	0	-1	0.1
2022-04-05 13:35:18	97	385	-26	4.209	4.194	29	25	0.015	4	1	0	0
2022-04-05 13:35:38	97	385	-26	4.21	4.196	29	25	0.014	4	0	0	0
2022-04-05 13:35:58	97	385	-26	4.21	4.197	29	25	0.013	4	0	0	0
2022-04-05 13:36:18	97	386	-26	4.212	4.199	29	25	0.013	4	0	0	0
2022-04-05 13:36:38	97	386	-26	4.213	4.199	29	25	0.014	4	0	0	0.1
2022-04-05 13:36:58	97	386	-25.9	4.214	4.199	29	25	0.015	4	0	0	0.2
2022-04-05 13:37:18	97	386	-26.1	4.215	4.2	29	25	0.015	4	0	0	0.1
2022-04-05 13:37:38	97	386	-26	4.215	4.202	29	25	0.013	4	0	0	0
2022-04-05 13:37:58	97	386	-26	4.217	4.202	29	25	0.015	4	0	-1	0
2022-04-05 13:38:18	98	386	-26	4.218	4.203	29	25	0.015	4	1	0	0
2022-04-05 13:38:38	98	386	-26	4.219	4.204	29	25	0.015	4	0	0	0
2022-04-05 13:38:58	98	386	-26	4.22	4.206	29	25	0.014	4	0	0	0.1
2022-04-05 13:39:18	98	386	-26.1	4.222	4.206	29	25	0.016	4	0	0	0
2022-04-05 13:39:38	98	387	-26.1	4.221	4.207	29	25	0.014	4	0	0	0.1
2022-04-05 13:39:58	98	387	-26	4.222	4.208	29	25	0.014	4	0	31	9.6
2022-04-05 19:44:28	67	354	-16.4	3.871	3.857	33	29	0.014	4	-31	0	2.2
2022-04-05 19:44:48	67	354	-14.2	3.872	3.859	33	29	0.013	4	0	0	0.4
2022-04-05 19:45:08	67	354	-13.8	3.873	3.858	33	29	0.015	4	0	0	0
2022-04-05 19:45:28	67	355	-13.8	3.875	3.861	33	29	0.014	4	0	0	0.4
2022-04-05 19:45:48	67	355	-14.2	3.874	3.861	33	29	0.013	4	0	-1	22.2
2022-04-05 19:46:08	68	355	-36.4	3.879	3.865	33	29	0.014	4	1	0	90.3
2022-04-05 19:46:28	68	361	-126.7	3.941	3.921	33	30	0.02	3	0	-1	7.1
2022-04-05 19:46:48	69	362	-119.6	3.948	3.932	33	30	0.016	3	1	0	0.3
2022-04-05 19:47:08	69	362	-119.9	3.957	3.939	33	30	0.018	3	0	0	1.1
2022-04-05 19:47:28	69	363	-121	3.964	3.946	33	30	0.018	3	0	0	0.1
2022-04-05 19:47:48	69	363	-121.1	3.971	3.953	34	30	0.018	4	0	0	0.1
2022-04-05 19:48:08	69	364	-121.2	3.977	3.958	34	30	0.019	4	0	0	0.1
2022-04-05 19:48:28	69	365	-121.3	3.983	3.965	34	30	0.018	4	0	0	0.2
2022-04-05 19:48:48	69	365	-121.5	3.988	3.97	34	30	0.018	4	0	-1	0.1
2022-04-05 19:49:08	70	366	-121.6	3.992	3.975	34	30	0.017	4	1	0	0
2022-04-05 19:49:28	70	366	-121.6	3.998	3.98	34	30	0.018	4	0	-1	0.3
2022-04-05 19:49:48	71	366	-121.9	4.003	3.986	34	30	0.017	4	1	0	0.2
2022-04-05 19:50:08	71	367	-121.7	4.009	3.991	34	30	0.018	4	0	-1	0
2022-04-05 19:50:28	72	368	-121.7	4.014	3.997	34	30	0.017	4	1	0	0
2022-04-05 19:50:48	72	368	-121.7	4.018	4.001	34	30	0.017	4	0	0	0.3
2022-04-05 19:51:08	72	368	-122	4.024	4.007	34	30	0.017	4	0	-1	0.1
2022-04-05 19:51:28	73	369	-122.1	4.029	4.012	33	30	0.017	3	1	0	0.3
2022-04-05 19:51:48	73	369	-122.4	4.034	4.018	33	29	0.016	4	0	-1	0
2022-04-05 19:52:08	74	370	-122.4	4.04	4.022	33	29	0.018	4	1	0	0
2022-04-05 19:52:28	74	370	-122.4	4.044	4.027	33	29	0.017	4	0	-1	0.2
2022-04-05 19:52:48	75	371	-122.6	4.05	4.032	33	29	0.018	4	1	0	0
2022-04-05 19:53:08	75	371	-122.6	4.055	4.038	33	29	0.017	4	0	0	0.3
2022-04-05 19:53:28	75	372	-122.9	4.061	4.043	33	29	0.018	4	0	-1	0.1
2022-04-05 19:53:48	76	372	-123	4.065	4.049	33	29	0.016	4	1	0	1.5
2022-04-05 19:54:08	76	373	-124.5	4.073	4.054	33	29	0.019	4	0	-1	0.3
2022-04-05 19:54:28	77	373	-124.8	4.077	4.06	33	29	0.017	4	1	0	37.9
2022-04-05 19:54:48	77	372	-86.9	4.061	4.046	33	29	0.015	4	0	0	1.7
2022-04-05 19:55:08	77	372	-85.2	4.062	4.047	33	29	0.015	4	0	-1	1
2022-04-05 19:55:28	78	372	-84.2	4.065	4.047	33	29	0.018	4	1	0	0
2022-04-05 19:55:48	78	372	-84.2	4.068	4.05	33	28	0.018	5	0	0	1.2
2022-04-05 19:56:08	78	373	-85.4	4.07	4.054	32	28	0.016	4	0	0	0.2
2022-04-05 19:56:28	78	373	-85.2	4.074	4.057	32	28	0.017	4	0	-1	0
2022-04-05 19:56:48	79	373	-85.2	4.078	4.06	32	28	0.018	4	1	0	0
2022-04-05 19:57:08	79	374	-85.2	4.081	4.064	32	28	0.017	4	0	0	0.2
2022-04-05 19:57:28	79	374	-85.4	4.084	4.067	32	28	0.017	4	0	-1	0
2022-04-05 19:57:48	80	374	-85.4	4.088	4.072	32	28	0.016	4	1	0	0.2
2022-04-05 19:58:08	80	375	-85.2	4.091	4.076	32	28	0.015	4	0	0	0.2
2022-04-05 19:58:28	80	375	-85.4	4.095	4.081	32	28	0.014	4	0	-1	0.1
2022-04-05 19:58:48	81	375	-85.5	4.099	4.084	32	28	0.015	4	1	0	0.3
2022-04-05 19:59:08	81	376	-85.2	4.104	4.087	32	28	0.017	4	0	0	0
2022-04-05 19:59:28	81	376	-85.2	4.107	4.09	32	28	0.017	4	0	0	0.3
2022-04-05 19:59:48	81	376	-85.5	4.111	4.094	32	28	0.017	4	0	-1	0.1
2022-04-05 20:00:08	82	377	-85.6	4.115	4.098	32	28	0.017	4	1	0	0
2022-04-05 20:00:28	82	377	-85.6	4.119	4.103	32	27	0.016	5	0	0	0.3
2022-04-05 20:00:48	82	377	-85.9	4.123	4.106	31	27	0.017	4	0	-1	0.3
2022-04-05 20:01:08	83	378	-85.6	4.127	4.11	31	27	0.017	4	1	0	0.2
2022-04-05 20:01:28	83	378	-85.8	4.132	4.114	31	27	0.018	4	0	0	0.2
2022-04-05 20:01:48	83	378	-85.6	4.135	4.119	31	27	0.016	4	0	-1	0.2
2022-04-05 20:02:08	84	379	-85.8	4.138	4.123	31	27	0.015	4	1	0	0.3
2022-04-05 20:02:28	84	379	-85.5	4.142	4.126	31	27	0.016	4	0	0	0.1
2022-04-05 20:02:48	84	380	-85.6	4.147	4.129	31	27	0.018	4	0	0	0.2
2022-04-05 20:03:08	84	380	-85.4	4.15	4.134	31	27	0.016	4	0	-1	0.1
2022-04-05 20:03:28	85	380	-85.5	4.155	4.138	31	27	0.017	4	1	0	0
2022-04-05 20:03:48	85	381	-85.5	4.158	4.142	31	27	0.016	4	0	0	0.3
2022-04-05 20:04:08	85	381	-85.8	4.161	4.145	31	27	0.016	4	0	-1	0.2
2022-04-05 20:04:28	86	381	-85.6	4.165	4.149	31	26	0.016	5	1	0	0.1
2022-04-05 20:04:48	86	382	-85.5	4.17	4.153	31	26	0.017	5	0	0	0.1
2022-04-05 20:05:08	86	382	-85.4	4.173	4.157	30	26	0.016	4	0	-1	0.1
2022-04-05 20:05:28	87	382	-85.5	4.177	4.16	30	26	0.017	4	1	0	0
2022-04-05 20:05:48	87	383	-85.5	4.181	4.164	30	26	0.017	4	0	0	0.3
2022-04-05 20:06:08	87	383	-85.8	4.185	4.169	30	26	0.016	4	0	-1	29.6
2022-04-05 20:06:28	88	383	-56.2	4.189	4.173	30	26	0.016	4	1	0	0.1
2022-04-05 20:06:48	88	382	-56.3	4.174	4.158	30	26	0.016	4	0	0	0
2022-04-05 20:07:08	88	382	-56.3	4.173	4.159	30	26	0.014	4	0	0	0.1
2022-04-05 20:07:28	88	382	-56.4	4.175	4.161	30	26	0.014	4	0	0	0.1
2022-04-05 20:07:48	88	382	-56.3	4.176	4.161	30	26	0.015	4	0	-1	0.3
2022-04-05 20:08:08	89	382	-56.6	4.178	4.164	30	26	0.014	4	1	0	0.1
2022-04-05 20:08:28	89	383	-56.7	4.182	4.165	30	25	0.017	5	0	0	0.3
2022-04-05 20:08:48	89	383	-56.4	4.183	4.167	30	25	0.016	5	0	0	1.1
2022-04-05 20:09:08	89	383	-57.5	4.186	4.171	30	25	0.015	5	0	0	0.2
2022-04-05 20:09:28	89	383	-57.3	4.188	4.173	29	25	0.015	4	0	-1	0.2
2022-04-05 20:09:48	90	384	-57.5	4.191	4.175	29	25	0.016	4	1	0	0
2022-04-05 20:10:08	90	384	-57.5	4.193	4.178	29	25	0.015	4	0	0	0.2
2022-04-05 20:10:28	90	384	-57.3	4.194	4.18	29	25	0.014	4	0	0	0
2022-04-05 20:10:48	90	384	-57.3	4.197	4.182	29	25	0.015	4	0	-1	0.2
2022-04-05 20:11:08	91	384	-57.5	4.2	4.184	29	25	0.016	4	1	0	0.2
[truncated: 60,701 more rows]
