# Supplementary material for: PufCB-Auth: A lightweight continuous multi-factor authentication scheme integrated PUF with charging behavior features for EV charging
Source: PLoS One. 2026 May 15;21(5):e0344506. doi: 10.1371/journal.pone.0344506 (PMC13178865; doi:10.1371/journal.pone.0344506)
Supplement: S1 Dataset — This file contains the original data used to generate the synthetic user behavior dataset and the corresponding parameter settings for reproducing the statistical analyses and figures reported in this study. (ZIP) [file pone.0344506.s001.zip › BCL5_Oct_data.xlsx]

## Sheet: Sheet1
数据时间	总电压	总电流	SOC	电池单体电压最高值	电池单体电压最低值	最高温度值	最低温度值	电压差值	温度差值	SOC前差	SOC后差	电流差值
2022-10-01 04:33:08	320.7	-13.2	17	3.575	3.549	32	29	0.026	3	-1	-0.3	0
2022-10-01 04:33:28	321	-12.4	17	3.576	3.551	32	29	0.025	3	0.3	0.3	0
2022-10-01 04:33:48	320.7	-7.6	17	3.574	3.551	32	29	0.023	3	-0.3	0	0
2022-10-01 04:34:08	320.7	-7.7	17	3.575	3.55	32	29	0.025	3	0	0	0
2022-10-01 04:34:28	320.7	-8.2	17	3.576	3.552	32	29	0.024	3	0	-0.3	0
2022-10-01 04:34:48	321	-7.5	17	3.576	3.553	32	29	0.023	3	0.3	-2.7	0
2022-10-01 04:35:08	323.7	-83.2	17	3.606	3.582	32	29	0.024	3	2.7	-3.3	0
2022-10-01 04:35:28	327	-111.2	17	3.638	3.614	32	29	0.024	3	3.3	-0.8	1
2022-10-01 04:35:48	327.8	-110.3	18	3.646	3.624	32	29	0.022	3	0.8	-0.7	0
2022-10-01 04:36:08	328.5	-112	18	3.654	3.633	32	29	0.021	3	0.7	-0.8	0
2022-10-01 04:36:28	329.3	-112.6	18	3.661	3.641	32	29	0.02	3	0.8	-0.2	1
2022-10-01 04:36:48	329.5	-110.8	19	3.666	3.645	32	30	0.021	2	0.2	-0.5	0
2022-10-01 04:37:08	330	-113.1	19	3.672	3.652	32	30	0.02	2	0.5	-0.5	1
2022-10-01 04:37:28	330.5	-111.1	20	3.675	3.655	32	30	0.02	2	0.5	-0.3	0
2022-10-01 04:37:48	330.8	-112.2	20	3.68	3.661	32	30	0.019	2	0.3	-0.5	1
2022-10-01 04:38:08	331.3	-113	21	3.685	3.665	32	30	0.02	2	0.5	-0.2	0
2022-10-01 04:38:28	331.5	-110.7	21	3.687	3.669	32	30	0.018	2	0.2	-0.5	1
2022-10-01 04:38:48	332	-112.8	22	3.692	3.673	32	30	0.019	2	0.5	-0.3	0
2022-10-01 04:39:08	332.3	-111	22	3.694	3.677	32	30	0.017	2	0.3	-0.5	1
2022-10-01 04:39:28	332.8	-112.9	23	3.698	3.681	32	30	0.017	2	0.5	-0.2	0
2022-10-01 04:39:48	333	-114.5	23	3.702	3.685	32	30	0.017	2	0.2	-0.3	1
2022-10-01 04:40:08	333.3	-111.4	24	3.704	3.688	32	29	0.016	3	0.3	-0.2	0
2022-10-01 04:40:28	333.5	-111.9	24	3.706	3.691	32	29	0.015	3	0.2	-0.3	1
2022-10-01 04:40:48	333.8	-114.6	25	3.711	3.695	32	29	0.016	3	0.3	-0.2	0
2022-10-01 04:41:08	334	-113.6	25	3.713	3.697	32	29	0.016	3	0.2	-0.3	0
2022-10-01 04:41:28	334.3	-113.8	25	3.715	3.7	32	29	0.015	3	0.3	-0.2	1
2022-10-01 04:41:48	334.5	-114.1	26	3.718	3.703	32	29	0.015	3	0.2	0	0
2022-10-01 04:42:08	334.5	-113.7	26	3.72	3.705	32	29	0.015	3	0	-0.3	1
2022-10-01 04:42:28	334.8	-114.4	27	3.722	3.707	32	29	0.015	3	0.3	-0.2	0
2022-10-01 04:42:48	335	-113.9	27	3.725	3.711	32	29	0.014	3	0.2	-0.3	1
2022-10-01 04:43:08	335.3	-114.2	28	3.726	3.713	32	29	0.013	3	0.3	-0.2	0
2022-10-01 04:43:28	335.5	-114.1	28	3.729	3.714	31	29	0.015	2	0.2	0	1
2022-10-01 04:43:48	335.5	-114.9	29	3.732	3.716	31	29	0.016	2	0	-0.5	0
2022-10-01 04:44:08	336	-114	29	3.734	3.719	31	29	0.015	2	0.5	0	1
2022-10-01 04:44:28	336	-114.1	30	3.736	3.721	31	29	0.015	2	0	-0.3	0
2022-10-01 04:44:48	336.3	-114.4	30	3.738	3.723	31	29	0.015	2	0.3	0	1
2022-10-01 04:45:08	336.3	-113.9	31	3.74	3.725	31	29	0.015	2	0	-0.5	0
2022-10-01 04:45:28	336.8	-114.2	31	3.743	3.726	31	29	0.017	2	0.5	0	1
2022-10-01 04:45:48	336.8	-114.1	32	3.745	3.73	31	29	0.015	2	0	-0.2	0
2022-10-01 04:46:08	337	-114	32	3.748	3.732	31	29	0.016	2	0.2	-0.3	1
2022-10-01 04:46:28	337.3	-114.2	33	3.75	3.734	31	29	0.016	2	0.3	-0.2	0
2022-10-01 04:46:48	337.5	-113.9	33	3.753	3.736	31	29	0.017	2	0.2	-0.3	0
2022-10-01 04:47:08	337.8	-114.3	33	3.755	3.738	31	29	0.017	2	0.3	-0.2	1
2022-10-01 04:47:28	338	-113.8	34	3.758	3.742	31	29	0.016	2	0.2	-0.3	0
2022-10-01 04:47:48	338.3	-114.3	34	3.761	3.743	31	29	0.018	2	0.3	0	1
2022-10-01 04:48:08	338.3	-114.2	35	3.765	3.746	31	29	0.019	2	0	-0.5	0
2022-10-01 04:48:28	338.8	-113.8	35	3.766	3.748	31	29	0.018	2	0.5	0	1
2022-10-01 04:48:48	338.8	-114.1	36	3.77	3.751	31	29	0.019	2	0	-0.5	0
2022-10-01 04:49:08	339.3	-114.1	36	3.772	3.753	31	29	0.019	2	0.5	-0.3	1
2022-10-01 04:49:28	339.6	-114.4	37	3.776	3.756	31	29	0.02	2	0.3	-0.2	0
2022-10-01 04:49:48	339.8	-113.8	37	3.779	3.758	31	29	0.021	2	0.2	0	1
2022-10-01 04:50:08	339.8	-114.2	38	3.782	3.762	31	29	0.02	2	0	-0.5	0
2022-10-01 04:50:28	340.3	-114.1	38	3.785	3.765	31	29	0.02	2	0.5	-0.3	1
2022-10-01 04:50:48	340.6	-113.8	39	3.788	3.767	31	29	0.021	2	0.3	-0.2	0
2022-10-01 04:51:08	340.8	-114.1	39	3.792	3.77	31	29	0.022	2	0.2	-0.3	1
2022-10-01 04:51:28	341.1	-113.9	40	3.794	3.773	31	29	0.021	2	0.3	-0.2	0
2022-10-01 04:51:48	341.3	-114.1	40	3.798	3.776	31	29	0.022	2	0.2	-0.5	1
2022-10-01 04:52:08	341.8	-114.2	41	3.801	3.779	31	29	0.022	2	0.5	-0.3	0
2022-10-01 04:52:28	342.1	-113.8	41	3.805	3.783	31	29	0.022	2	0.3	-0.2	0
2022-10-01 04:52:48	342.3	-113.9	41	3.809	3.785	31	29	0.024	2	0.2	-0.3	1
2022-10-01 04:53:08	342.6	-113.9	42	3.813	3.789	31	29	0.024	2	0.3	-0.5	0
2022-10-01 04:53:28	343.1	-113.9	42	3.816	3.793	31	29	0.023	2	0.5	-0.2	1
2022-10-01 04:53:48	343.3	-114.2	43	3.821	3.796	31	29	0.025	2	0.2	-0.3	0
2022-10-01 04:54:08	343.6	-114.1	43	3.825	3.799	31	29	0.026	2	0.3	-0.5	1
2022-10-01 04:54:28	344.1	-114.2	44	3.828	3.803	31	29	0.025	2	0.5	-0.2	0
2022-10-01 04:54:48	344.3	-113.8	44	3.832	3.806	31	29	0.026	2	0.2	-0.3	1
2022-10-01 04:55:08	344.6	-114.3	45	3.836	3.81	31	29	0.026	2	0.3	-0.5	0
2022-10-01 04:55:28	345.1	-113.9	45	3.84	3.813	31	29	0.027	2	0.5	-0.2	1
2022-10-01 04:55:48	345.3	-114	46	3.844	3.817	31	29	0.027	2	0.2	-0.5	0
2022-10-01 04:56:08	345.8	-113.9	46	3.847	3.821	31	29	0.026	2	0.5	-0.3	1
2022-10-01 04:56:28	346.1	-114.2	47	3.852	3.825	31	29	0.027	2	0.3	-0.5	0
2022-10-01 04:56:48	346.6	-114.3	47	3.856	3.828	31	29	0.028	2	0.5	-0.2	1
2022-10-01 04:57:08	346.8	-113.8	48	3.86	3.833	31	29	0.027	2	0.2	-0.5	0
2022-10-01 04:57:28	347.3	-114.2	48	3.864	3.837	31	29	0.027	2	0.5	-0.3	1
2022-10-01 04:57:48	347.6	-113.9	49	3.869	3.841	31	29	0.028	2	0.3	-0.2	0
2022-10-01 04:58:08	347.8	-114.3	49	3.874	3.844	31	29	0.03	2	0.2	-0.5	1
2022-10-01 04:58:28	348.3	-114	50	3.877	3.849	32	30	0.028	2	0.5	-0.5	0
2022-10-01 04:58:48	348.8	-114	50	3.881	3.852	32	30	0.029	2	0.5	0	1
2022-10-01 04:59:08	348.8	-114.2	51	3.886	3.857	32	30	0.029	2	0	-0.5	0
2022-10-01 04:59:28	349.3	-114.3	51	3.891	3.861	32	30	0.03	2	0.5	-0.5	0
2022-10-01 04:59:48	349.8	-114.3	51	3.895	3.865	32	30	0.03	2	0.5	-0.5	1
2022-10-01 05:00:08	350.3	-113.9	52	3.9	3.87	32	30	0.03	2	0.5	-0.3	0
2022-10-01 05:00:28	350.6	-114.1	52	3.904	3.874	32	30	0.03	2	0.3	-0.5	1
2022-10-01 05:00:48	351.1	-113.7	53	3.909	3.879	32	30	0.03	2	0.5	-0.5	0
2022-10-01 05:01:08	351.6	-114.3	53	3.913	3.883	32	30	0.03	2	0.5	-0.3	1
2022-10-01 05:01:28	351.9	-113.8	54	3.918	3.888	32	30	0.03	2	0.3	-0.5	0
2022-10-01 05:01:48	352.4	-114	54	3.923	3.892	32	30	0.031	2	0.5	-0.2	1
2022-10-01 05:02:08	352.6	-114.2	55	3.927	3.896	32	30	0.031	2	0.2	-0.5	0
2022-10-01 05:02:28	353.1	-114.2	55	3.932	3.901	32	30	0.031	2	0.5	-0.5	1
2022-10-01 05:02:48	353.6	-114.1	56	3.937	3.905	32	30	0.032	2	0.5	-0.5	0
2022-10-01 05:03:08	354.1	-113.9	56	3.942	3.91	32	30	0.032	2	0.5	-0.3	1
2022-10-01 05:03:28	354.4	-114.2	57	3.946	3.914	32	30	0.032	2	0.3	-0.5	0
2022-10-01 05:03:48	354.9	-114	57	3.951	3.919	32	30	0.032	2	0.5	-0.5	1
2022-10-01 05:04:08	355.4	-113.9	58	3.955	3.924	32	30	0.031	2	0.5	-0.2	0
2022-10-01 05:04:28	355.6	-114.1	58	3.961	3.928	32	30	0.033	2	0.2	-0.5	1
2022-10-01 05:04:48	356.1	-113.9	59	3.966	3.933	32	30	0.033	2	0.5	0.5	0
2022-10-01 05:05:08	355.6	-99.6	59	3.962	3.93	32	30	0.032	2	-0.5	-0.5	0
2022-10-01 05:05:28	356.1	-99.1	59	3.965	3.934	32	30	0.031	2	0.5	-0.3	1
2022-10-01 05:05:48	356.4	-99.1	60	3.969	3.936	32	30	0.033	2	0.3	-0.5	0
2022-10-01 05:06:08	356.9	-99.6	60	3.974	3.941	32	30	0.033	2	0.5	-0.2	1
2022-10-01 05:06:28	357.1	-99.2	61	3.977	3.946	32	30	0.031	2	0.2	-0.5	0
2022-10-01 05:06:48	357.6	-99.3	61	3.981	3.949	32	30	0.032	2	0.5	-0.3	1
2022-10-01 05:07:08	357.9	-99.5	62	3.985	3.953	32	30	0.032	2	0.3	-0.5	0
2022-10-01 05:07:28	358.4	-99.5	62	3.99	3.958	32	30	0.032	2	0.5	-0.5	0
2022-10-01 05:07:48	358.9	-99.3	62	3.994	3.962	32	30	0.032	2	0.5	-0.2	1
2022-10-01 05:08:08	359.1	-99.3	63	3.998	3.966	32	30	0.032	2	0.2	-0.5	0
2022-10-01 05:08:28	359.6	-99.7	63	4.003	3.97	32	30	0.033	2	0.5	-0.3	1
2022-10-01 05:08:48	359.9	-99.3	64	4.008	3.974	32	30	0.034	2	0.3	-0.5	0
2022-10-01 05:09:08	360.4	-99.5	64	4.012	3.978	32	30	0.034	2	0.5	-0.2	1
2022-10-01 05:09:28	360.6	-99.3	65	4.016	3.982	32	30	0.034	2	0.2	-0.5	0
2022-10-01 05:09:48	361.1	-99.6	65	4.02	3.987	32	30	0.033	2	0.5	-0.3	0
2022-10-01 05:10:08	361.4	-99.3	65	4.025	3.991	32	30	0.034	2	0.3	-0.5	1
2022-10-01 05:10:28	361.9	-99.4	66	4.03	3.996	32	30	0.034	2	0.5	-0.2	0
2022-10-01 05:10:48	362.1	-99.6	66	4.034	4	32	30	0.034	2	0.2	-0.5	1
2022-10-01 05:11:08	362.6	-99.4	67	4.038	4.004	32	30	0.034	2	0.5	-0.5	0
2022-10-01 05:11:28	363.1	-99.6	67	4.042	4.009	32	30	0.033	2	0.5	-0.3	0
2022-10-01 05:11:48	363.4	-99.3	67	4.047	4.013	32	30	0.034	2	0.3	-0.2	1
2022-10-01 05:12:08	363.6	-99.5	68	4.052	4.017	32	30	0.035	2	0.2	-0.8	0
2022-10-01 05:12:28	364.4	-99.7	68	4.057	4.022	32	30	0.035	2	0.8	0	1
2022-10-01 05:12:48	364.4	-99.4	69	4.062	4.026	32	30	0.036	2	0	-0.8	0
2022-10-01 05:13:08	365.2	-99.7	69	4.066	4.031	32	30	0.035	2	0.8	-0.2	1
2022-10-01 05:13:28	365.4	-99.3	70	4.071	4.034	32	30	0.037	2	0.2	-0.5	0
2022-10-01 05:13:48	365.9	-99.6	70	4.075	4.04	33	30	0.035	3	0.5	-0.3	0
2022-10-01 05:14:08	366.2	-99.6	70	4.08	4.044	33	30	0.036	3	0.3	-0.5	1
2022-10-01 05:14:28	366.7	-99.3	71	4.085	4.049	33	30	0.036	3	0.5	-0.5	0
2022-10-01 05:14:48	367.2	-99.3	71	4.089	4.053	33	30	0.036	3	0.5	-0.2	1
2022-10-01 05:15:08	367.4	-99.2	72	4.094	4.058	33	30	0.036	3	0.2	-0.5	0
2022-10-01 05:15:28	367.9	-99.6	72	4.098	4.062	33	30	0.036	3	0.5	2.5	0
2022-10-01 05:15:48	365.4	-44.7	72	4.071	4.037	33	30	0.034	3	-2.5	0.2	1
2022-10-01 05:16:08	365.2	-45	73	4.069	4.036	33	30	0.033	3	-0.2	0	0
2022-10-01 05:16:28	365.2	-44.8	73	4.07	4.036	32	30	0.034	2	0	0	0
2022-10-01 05:16:48	365.2	-45	73	4.07	4.036	32	30	0.034	2	0	-0.2	1
2022-10-01 05:17:08	365.4	-45.1	74	4.071	4.038	32	30	0.033	2	0.2	-0.3	0
2022-10-01 05:17:28	365.7	-44.9	74	4.073	4.04	32	30	0.033	2	0.3	0	0
2022-10-01 05:17:48	365.7	-45.1	74	4.075	4.042	32	30	0.033	2	0	-0.2	1
2022-10-01 05:18:08	365.9	-45.1	75	4.077	4.043	32	30	0.034	2	0.2	-0.3	0
2022-10-01 05:18:28	366.2	-45.1	75	4.079	4.045	32	29	0.034	3	0.3	0	0
2022-10-01 05:18:48	366.2	-44.7	75	4.081	4.047	32	29	0.034	3	0	-0.2	1
2022-10-01 05:19:08	366.4	-44.8	76	4.083	4.049	32	29	0.034	3	0.2	-0.3	0
2022-10-01 05:19:28	366.7	-45.1	76	4.085	4.052	32	29	0.033	3	0.3	0	0
2022-10-01 05:19:48	366.7	-45	76	4.087	4.054	32	29	0.033	3	0	-0.5	1
2022-10-01 05:20:08	367.2	-45.1	77	4.089	4.056	32	29	0.033	3	0.5	0	0
2022-10-01 05:20:28	367.2	-45	77	4.092	4.058	32	29	0.034	3	0	-0.2	0
2022-10-01 05:20:48	367.4	-45.2	77	4.093	4.059	32	29	0.034	3	0.2	0	1
2022-10-01 05:21:08	367.4	-45	78	4.096	4.062	32	29	0.034	3	0	-0.3	0
2022-10-01 05:21:28	367.7	-44.8	78	4.098	4.064	32	29	0.034	3	0.3	-0.2	0
2022-10-01 05:21:48	367.9	-44.9	78	4.1	4.065	32	29	0.035	3	0.2	-0.3	1
2022-10-01 05:22:08	368.2	-45.2	79	4.102	4.068	32	29	0.034	3	0.3	0	0
2022-10-01 05:22:28	368.2	-44.8	79	4.105	4.071	32	29	0.034	3	0	-0.5	0
2022-10-01 05:22:48	368.7	-45.2	79	4.107	4.072	32	29	0.035	3	0.5	0	0
2022-10-01 05:23:08	368.7	-45.1	79	4.108	4.075	32	29	0.033	3	0	-0.2	1
2022-10-01 05:23:28	368.9	-45.2	80	4.11	4.077	32	28	0.033	4	0.2	0	0
2022-10-01 05:23:48	368.9	-45	80	4.113	4.078	31	28	0.035	3	0	-0.5	0
2022-10-01 05:24:08	369.4	-44.8	80	4.115	4.081	31	28	0.034	3	0.5	0	1
2022-10-01 05:24:28	369.4	-45.1	81	4.117	4.083	31	28	0.034	3	0	-0.3	0
2022-10-01 05:24:48	369.7	-45.1	81	4.119	4.085	31	28	0.034	3	0.3	-0.2	0
2022-10-01 05:25:08	369.9	-44.9	81	4.121	4.087	31	28	0.034	3	0.2	-0.3	1
2022-10-01 05:25:28	370.2	-45.3	82	4.124	4.089	31	28	0.035	3	0.3	0	0
2022-10-01 05:25:48	370.2	-45.2	82	4.125	4.091	31	28	0.034	3	0	-0.2	0
2022-10-01 05:26:08	370.4	-45.2	82	4.128	4.093	31	28	0.035	3	0.2	-0.3	1
2022-10-01 05:26:28	370.7	-45.2	83	4.131	4.095	31	28	0.036	3	0.3	-0.2	0
2022-10-01 05:26:48	370.9	-45	83	4.132	4.098	31	28	0.034	3	0.2	0	0
2022-10-01 05:27:08	370.9	-45	83	4.134	4.1	31	28	0.034	3	0	-0.3	1
2022-10-01 05:27:28	371.2	-45	84	4.136	4.102	31	28	0.034	3	0.3	-0.2	0
2022-10-01 05:27:48	371.4	-45.2	84	4.138	4.104	31	28	0.034	3	0.2	-0.3	0
2022-10-01 05:28:08	371.7	-45.2	84	4.141	4.106	31	28	0.035	3	0.3	0	1
2022-10-01 05:28:28	371.7	-44.9	85	4.143	4.109	31	28	0.034	3	0	-0.5	0
2022-10-01 05:28:48	372.2	-45.1	85	4.145	4.11	31	27	0.035	4	0.5	0	0
2022-10-01 05:29:08	372.2	-45.3	85	4.148	4.113	31	27	0.035	4	0	-0.2	1
2022-10-01 05:29:28	372.4	-45	86	4.149	4.115	31	27	0.034	4	0.2	0	0
2022-10-01 05:29:48	372.4	-45.2	86	4.152	4.118	30	27	0.034	3	0	-0.3	0
2022-10-01 05:30:08	372.7	-45	86	4.154	4.119	30	27	0.035	3	0.3	-0.2	1
2022-10-01 05:30:28	372.9	-45.3	87	4.157	4.122	30	27	0.035	3	0.2	-0.3	0
2022-10-01 05:30:48	373.2	-44.9	87	4.158	4.123	30	27	0.035	3	0.3	-0.2	1
2022-10-01 05:31:08	373.4	-44.9	88	4.161	4.126	30	27	0.035	3	0.2	-0.3	0
2022-10-01 05:31:28	373.7	-45	88	4.163	4.127	30	27	0.036	3	0.3	0	0
2022-10-01 05:31:48	373.7	-45	88	4.165	4.129	30	27	0.036	3	0	-0.2	1
2022-10-01 05:32:08	373.9	-45.3	89	4.167	4.132	30	27	0.035	3	0.2	-0.3	0
2022-10-01 05:32:28	374.2	-45	89	4.169	4.135	30	27	0.034	3	0.3	-0.2	1
2022-10-01 05:32:48	374.4	-45.2	90	4.172	4.136	30	27	0.036	3	0.2	0	0
2022-10-01 05:33:08	374.4	-45	90	4.174	4.138	30	27	0.036	3	0	-0.3	0
2022-10-01 05:33:28	374.7	-45.4	90	4.177	4.14	30	27	0.037	3	0.3	-0.2	1
2022-10-01 05:33:48	374.9	-45.3	91	4.177	4.143	30	26	0.034	4	0.2	0	0
2022-10-01 05:34:08	374.9	-45.3	91	4.18	4.146	30	26	0.034	4	0	-0.3	0
2022-10-01 05:34:28	375.2	-45.2	91	4.182	4.147	30	26	0.035	4	0.3	-0.2	1
2022-10-01 05:34:48	375.4	-45.1	92	4.184	4.15	30	26	0.034	4	0.2	-0.3	0
2022-10-01 05:35:08	375.7	-45.2	92	4.187	4.152	30	26	0.035	4	0.3	-0.2	1
2022-10-01 05:35:28	375.9	-45.3	93	4.189	4.153	30	26	0.036	4	0.2	-0.3	0
2022-10-01 05:35:48	376.2	-45.3	93	4.191	4.156	29	26	0.035	3	0.3	0	0
2022-10-01 05:36:08	376.2	-45.1	93	4.193	4.157	29	26	0.036	3	0	-0.3	1
2022-10-01 05:36:28	376.5	-45.1	94	4.195	4.161	29	26	0.034	3	0.3	0	0
2022-10-01 05:36:48	376.5	-45	94	4.198	4.162	29	26	0.036	3	0	-0.5	0
2022-10-01 05:37:08	377	-45.3	94	4.2	4.165	29	26	0.035	3	0.5	-0.2	1
2022-10-01 05:37:28	377.2	-45.3	95	4.203	4.167	29	26	0.036	3	0.2	0	0
2022-10-01 05:37:48	377.2	-45	95	4.205	4.168	29	26	0.037	3	0	-0.3	0
2022-10-01 05:38:08	377.5	-45.5	95	4.207	4.171	29	26	0.036	3	0.3	-0.2	0
2022-10-01 05:38:28	377.7	-45.1	95	4.209	4.173	29	26	0.036	3	0.2	-0.3	1
2022-10-01 05:38:48	378	-45.3	96	4.211	4.176	29	26	0.035	3	0.3	-0.2	0
2022-10-01 05:39:08	378.2	-48.1	96	4.215	4.179	29	26	0.036	3	0.2	1.5	1
2022-10-01 05:39:28	376.7	-14.3	97	4.2	4.166	29	25	0.034	4	-1.5	0.2	0
2022-10-01 05:39:48	376.5	-14.3	97	4.196	4.162	29	25	0.034	4	-0.2	0	0
2022-10-01 05:40:08	376.5	-14.4	97	4.194	4.16	29	25	0.034	4	0	0.3	0
2022-10-01 05:40:28	376.2	-14.3	97	4.193	4.159	29	25	0.034	4	-0.3	0	0
2022-10-01 05:40:48	376.2	-14.2	97	4.193	4.159	29	25	0.034	4	0	0	0
2022-10-01 05:41:08	376.2	-14.3	97	4.192	4.159	29	25	0.033	4	0	0	0
2022-10-01 05:41:28	376.2	-14.3	97	4.193	4.159	29	25	0.034	4	0	0	0
2022-10-01 05:41:48	376.2	-14.3	97	4.193	4.159	29	25	0.034	4	0	0	0
2022-10-01 05:42:08	376.2	-14.3	97	4.194	4.16	29	25	0.034	4	0	0	0
2022-10-01 05:42:28	376.2	-14.3	97	4.193	4.16	28	25	0.033	3	0	-0.3	0
2022-10-01 05:42:48	376.5	-14.3	97	4.193	4.161	28	25	0.032	3	0.3	0.3	0
2022-10-01 05:43:08	376.2	-14.3	97	4.194	4.161	28	25	0.033	3	-0.3	-0.3	0
2022-10-01 05:43:28	376.5	-14.3	97	4.194	4.161	28	25	0.033	3	0.3	0	0
2022-10-01 05:43:48	376.5	-14.3	97	4.195	4.162	28	25	0.033	3	0	0	0
2022-10-01 05:44:08	376.5	-14.4	97	4.195	4.162	28	25	0.033	3	0	0	0
2022-10-01 05:44:28	376.5	-14.3	97	4.196	4.163	28	25	0.033	3	0	0	0
2022-10-01 05:44:48	376.5	-14.4	97	4.196	4.163	28	25	0.033	3	0	0	0
2022-10-01 05:45:08	376.5	-14.3	97	4.197	4.163	28	25	0.034	3	0	0	0
2022-10-01 05:45:28	376.5	-14.3	97	4.197	4.164	28	25	0.033	3	0	-0.2	0
2022-10-01 05:45:48	376.7	-14.3	97	4.198	4.164	28	25	0.034	3	0.2	0	0
2022-10-01 05:46:08	376.7	-14.3	97	4.199	4.166	28	25	0.033	3	0	0	0
2022-10-01 05:46:28	376.7	-14.3	97	4.199	4.166	28	25	0.033	3	0	0	0
2022-10-01 05:46:48	376.7	-14.3	97	4.2	4.166	28	25	0.034	3	0	-0.3	0
2022-10-01 05:47:08	377	-14.3	97	4.2	4.167	28	25	0.033	3	0.3	0	0
2022-10-01 05:47:28	377	-14.3	97	4.201	4.168	28	25	0.033	3	0	0	0
2022-10-01 05:47:48	377	-14.3	97	4.201	4.168	28	25	0.033	3	0	0	0
2022-10-01 05:48:08	377	-14.3	97	4.202	4.169	28	25	0.033	3	0	0	0
2022-10-01 05:48:28	377	-14.3	97	4.202	4.169	28	25	0.033	3	0	0	0
2022-10-01 05:48:48	377	-14.3	97	4.203	4.17	28	25	0.033	3	0	-0.2	0
2022-10-01 05:49:08	377.2	-14.3	97	4.203	4.17	28	25	0.033	3	0.2	0	0
2022-10-01 05:49:28	377.2	-14.3	97	4.204	4.17	28	25	0.034	3	0	0	0
2022-10-01 05:49:48	377.2	-14.3	97	4.204	4.172	28	25	0.032	3	0	0	0
2022-10-01 05:50:08	377.2	-14.3	97	4.206	4.172	28	25	0.034	3	0	0	0
2022-10-01 05:50:28	377.2	-14.3	97	4.206	4.173	28	25	0.033	3	0	-0.3	0
2022-10-01 05:50:48	377.5	-14.4	97	4.206	4.173	28	25	0.033	3	0.3	0	0
2022-10-01 05:51:08	377.5	-14.3	97	4.207	4.174	28	25	0.033	3	0	0	0
2022-10-01 05:51:28	377.5	-14.3	97	4.208	4.175	28	25	0.033	3	0	0	0
2022-10-01 05:51:48	377.5	-14.3	97	4.209	4.175	28	25	0.034	3	0	-0.2	0
2022-10-01 05:52:08	377.7	-14.3	97	4.209	4.176	28	25	0.033	3	0.2	0	0
2022-10-01 05:52:28	377.7	-14.3	97	4.21	4.176	28	25	0.034	3	0	0	1
2022-10-01 05:52:48	377.7	-14.3	98	4.211	4.177	28	25	0.034	3	0	0	0
2022-10-01 05:53:08	377.7	-14.3	98	4.211	4.178	28	25	0.033	3	0	-0.3	0
2022-10-01 05:53:28	378	-14.3	98	4.211	4.179	28	25	0.032	3	0.3	0	0
2022-10-01 05:53:48	378	-14.3	98	4.212	4.179	28	25	0.033	3	0	0	0
2022-10-01 05:54:08	378	-14.3	98	4.212	4.18	28	25	0.032	3	0	0	0
2022-10-01 05:54:28	378	-14.3	98	4.214	4.18	28	25	0.034	3	0	0	0
2022-10-01 05:54:48	378	-14.4	98	4.214	4.181	28	25	0.033	3	0	0	0
2022-10-01 05:55:08	378	-14.3	98	4.215	4.181	28	25	0.034	3	0	0	0
2022-10-01 05:55:28	378	-14.3	98	4.216	4.182	28	25	0.034	3	0	-0.2	0
2022-10-01 05:55:48	378.2	-14.4	98	4.216	4.183	28	25	0.033	3	0.2	-0.3	0
2022-10-01 05:56:08	378.5	-14.3	98	4.217	4.184	28	25	0.033	3	0.3	0.3	0
2022-10-01 05:56:28	378.2	-14.3	98	4.218	4.184	28	25	0.034	3	-0.3	-0.3	0
2022-10-01 05:56:48	378.5	-14.4	98	4.218	4.185	28	25	0.033	3	0.3	0	0
2022-10-01 05:57:08	378.5	-14.3	98	4.219	4.185	28	25	0.034	3	0	0	0
2022-10-01 05:57:28	378.5	-14.3	98	4.219	4.186	28	25	0.033	3	0	0	0
2022-10-01 05:57:48	378.5	-14.3	98	4.219	4.186	28	25	0.033	3	0	-0.2	0
2022-10-01 05:58:08	378.7	-14.3	98	4.221	4.187	28	25	0.034	3	0.2	0	0
2022-10-01 05:58:28	378.7	-14.3	98	4.221	4.188	28	25	0.033	3	0	0	0
2022-10-01 05:58:48	378.7	-14.3	98	4.222	4.188	28	25	0.034	3	0	-0.3	0
2022-10-01 05:59:08	379	-14.3	98	4.223	4.19	28	25	0.033	3	0.3	0	0
2022-10-01 05:59:28	379	-14.3	98	4.223	4.19	28	25	0.033	3	0	0	0
2022-10-01 05:59:48	379	-14.3	98	4.224	4.19	28	25	0.034	3	0	-0.2	0
2022-10-01 06:00:08	379.2	-14.3	98	4.225	4.191	28	25	0.034	3	0.2	0.2	0
2022-10-01 06:00:28	379	-14.4	98	4.225	4.191	28	25	0.034	3	-0.2	-0.2	0
2022-10-01 06:00:48	379.2	-14.3	98	4.225	4.192	28	25	0.033	3	0.2	0	0
2022-10-01 06:01:08	379.2	-14.3	98	4.226	4.193	28	25	0.033	3	0	0	1
2022-10-01 06:01:28	379.2	-14.3	99	4.227	4.193	28	25	0.034	3	0	0	0
2022-10-01 06:01:48	379.2	-14.3	99	4.228	4.194	28	25	0.034	3	0	0	0
2022-10-01 06:02:08	379.2	-14.3	99	4.229	4.195	28	25	0.034	3	0	61.7	88
2022-10-01 17:11:28	317.5	-13.3	11	3.545	3.514	35	31	0.031	4	-61.7	-0.2	0
2022-10-01 17:11:48	317.7	-11.9	11	3.547	3.516	35	31	0.031	4	0.2	0	0
2022-10-01 17:12:08	317.7	-9.1	11	3.547	3.515	35	31	0.032	4	0	0.2	0
2022-10-01 17:12:28	317.5	-7.5	11	3.547	3.514	35	32	0.033	3	-0.2	-0.2	0
2022-10-01 17:12:48	317.7	-7.6	11	3.547	3.515	35	32	0.032	3	0.2	0	0
2022-10-01 17:13:08	317.7	-7.7	11	3.548	3.516	35	32	0.032	3	0	-3.3	0
2022-10-01 17:13:28	321	-108.5	11	3.582	3.551	35	32	0.031	3	3.3	-3	0
2022-10-01 17:13:48	324	-108.6	11	3.61	3.578	35	32	0.032	3	3	-0.7	1
2022-10-01 17:14:08	324.7	-109	12	3.621	3.587	35	32	0.034	3	0.7	-0.8	0
2022-10-01 17:14:28	325.5	-109	12	3.627	3.596	35	32	0.031	3	0.8	-0.8	1
2022-10-01 17:14:48	326.3	-111.1	13	3.635	3.602	35	32	0.033	3	0.8	-0.5	0
2022-10-01 17:15:08	326.8	-111.4	13	3.639	3.609	35	32	0.03	3	0.5	-0.5	1
2022-10-01 17:15:28	327.3	-111	14	3.645	3.615	35	32	0.03	3	0.5	-0.5	0
2022-10-01 17:15:48	327.8	-111.2	14	3.649	3.621	35	32	0.028	3	0.5	-0.5	1
2022-10-01 17:16:08	328.3	-111.3	15	3.654	3.626	35	32	0.028	3	0.5	-0.2	0
2022-10-01 17:16:28	328.5	-111.5	15	3.658	3.632	35	32	0.026	3	0.2	-0.5	0
2022-10-01 17:16:48	329	-111.3	15	3.662	3.636	35	32	0.026	3	0.5	-0.3	1
2022-10-01 17:17:08	329.3	-110.9	16	3.665	3.64	35	32	0.025	3	0.3	-0.5	0
2022-10-01 17:17:28	329.8	-111.3	16	3.669	3.645	35	32	0.024	3	0.5	-0.2	1
2022-10-01 17:17:48	330	-111.3	17	3.672	3.65	35	32	0.022	3	0.2	-0.5	0
2022-10-01 17:18:08	330.5	-111.2	17	3.675	3.653	35	32	0.022	3	0.5	-0.3	1
2022-10-01 17:18:28	330.8	-110.8	18	3.678	3.657	35	31	0.021	4	0.3	-0.2	0
2022-10-01 17:18:48	331	-111.5	18	3.683	3.661	35	31	0.022	4	0.2	-0.3	1
2022-10-01 17:19:08	331.3	-111	19	3.685	3.665	34	31	0.02	3	0.3	-0.5	0
2022-10-01 17:19:28	331.8	-110.8	19	3.688	3.668	34	31	0.02	3	0.5	0	1
2022-10-01 17:19:48	331.8	-110.8	20	3.691	3.673	34	31	0.018	3	0	-0.5	0
2022-10-01 17:20:08	332.3	-111.4	20	3.695	3.676	34	31	0.019	3	0.5	-0.2	1
2022-10-01 17:20:28	332.5	-111.7	21	3.698	3.679	34	31	0.019	3	0.2	-0.3	0
2022-10-01 17:20:48	332.8	-111	21	3.7	3.682	34	31	0.018	3	0.3	-0.2	0
2022-10-01 17:21:08	333	-110.4	21	3.702	3.685	34	31	0.017	3	0.2	-0.3	1
2022-10-01 17:21:28	333.3	-110.5	22	3.705	3.688	34	31	0.017	3	0.3	-0.2	0
2022-10-01 17:21:48	333.5	-111.4	22	3.708	3.691	34	31	0.017	3	0.2	0	1
2022-10-01 17:22:08	333.5	-113.3	23	3.71	3.695	34	31	0.015	3	0	-0.3	0
2022-10-01 17:22:28	333.8	-112.5	23	3.713	3.696	34	31	0.017	3	0.3	-0.2	1
2022-10-01 17:22:48	334	-112.9	24	3.715	3.699	34	31	0.016	3	0.2	4.2	0
2022-10-01 17:23:08	329.8	-5.8	24	3.669	3.655	34	31	0.014	3	-4.2	-4	0
2022-10-01 17:23:28	333.8	-112.8	24	3.712	3.697	34	31	0.015	3	4	-0.5	1
2022-10-01 17:23:48	334.3	-113.4	25	3.717	3.703	34	31	0.014	3	0.5	-0.5	0
2022-10-01 17:24:08	334.8	-112.6	25	3.72	3.705	34	31	0.015	3	0.5	0	1
2022-10-01 17:24:28	334.8	-113.2	26	3.724	3.708	34	31	0.016	3	0	-0.2	0
2022-10-01 17:24:48	335	-112.8	26	3.726	3.71	33	30	0.016	3	0.2	-0.3	1
2022-10-01 17:25:08	335.3	-113	27	3.728	3.713	33	30	0.015	3	0.3	-0.2	0
2022-10-01 17:25:28	335.5	-113	27	3.73	3.714	33	30	0.016	3	0.2	0	1
2022-10-01 17:25:48	335.5	-112.9	28	3.733	3.716	33	30	0.017	3	0	-0.5	0
2022-10-01 17:26:08	336	-112.9	28	3.734	3.718	33	30	0.016	3	0.5	0	1
2022-10-01 17:26:28	336	-112.9	29	3.736	3.72	33	30	0.016	3	0	-0.3	0
2022-10-01 17:26:48	336.3	-112.7	29	3.739	3.722	33	30	0.017	3	0.3	0	1
2022-10-01 17:27:08	336.3	-112.9	30	3.741	3.724	33	30	0.017	3	0	-0.2	0
2022-10-01 17:27:28	336.5	-112.9	30	3.743	3.725	33	30	0.018	3	0.2	-0.3	0
2022-10-01 17:27:48	336.8	-113.1	30	3.745	3.728	33	30	0.017	3	0.3	-0.2	1
2022-10-01 17:28:08	337	-112.9	31	3.748	3.731	33	30	0.017	3	0.2	0	0
2022-10-01 17:28:28	337	-112.9	31	3.751	3.733	33	30	0.018	3	0	-0.5	1
2022-10-01 17:28:48	337.5	-112.5	32	3.754	3.734	33	30	0.02	3	0.5	0	0
2022-10-01 17:29:08	337.5	-113.4	32	3.756	3.737	33	30	0.019	3	0	-0.5	1
2022-10-01 17:29:28	338	-112.7	33	3.758	3.74	33	30	0.018	3	0.5	0	0
2022-10-01 17:29:48	338	-113	33	3.761	3.742	33	30	0.019	3	0	-0.3	1
2022-10-01 17:30:08	338.3	-113.3	34	3.763	3.744	33	30	0.019	3	0.3	-0.2	0
2022-10-01 17:30:28	338.5	-113	34	3.766	3.747	33	30	0.019	3	0.2	-0.3	1
2022-10-01 17:30:48	338.8	-112.9	35	3.769	3.749	33	30	0.02	3	0.3	-0.3	0
2022-10-01 17:31:08	339.1	-112.7	35	3.772	3.751	33	30	0.021	3	0.3	-0.2	1
2022-10-01 17:31:28	339.3	-113.2	36	3.775	3.754	33	30	0.021	3	0.2	-0.3	0
2022-10-01 17:31:48	339.6	-112.9	36	3.778	3.757	33	30	0.021	3	0.3	-0.2	1
2022-10-01 17:32:08	339.8	-113	37	3.78	3.759	33	30	0.021	3	0.2	-0.3	0
2022-10-01 17:32:28	340.1	-112.9	37	3.784	3.762	33	30	0.022	3	0.3	-0.2	0
2022-10-01 17:32:48	340.3	-112.9	37	3.787	3.764	33	30	0.023	3	0.2	-0.3	1
2022-10-01 17:33:08	340.6	-113.1	38	3.79	3.769	33	30	0.021	3	0.3	-0.2	0
2022-10-01 17:33:28	340.8	-112.8	38	3.793	3.77	33	30	0.023	3	0.2	-0.3	1
2022-10-01 17:33:48	341.1	-112.9	39	3.797	3.773	33	30	0.024	3	0.3	-0.5	0
2022-10-01 17:34:08	341.6	-113	39	3.8	3.777	33	30	0.023	3	0.5	-0.2	1
2022-10-01 17:34:28	341.8	-113.1	40	3.803	3.78	33	30	0.023	3	0.2	-0.3	0
2022-10-01 17:34:48	342.1	-113.1	40	3.807	3.783	33	30	0.024	3	0.3	-0.5	1
2022-10-01 17:35:08	342.6	-113.1	41	3.811	3.786	33	30	0.025	3	0.5	0	0
2022-10-01 17:35:28	342.6	-112.8	41	3.813	3.788	33	30	0.025	3	0	-0.5	1
2022-10-01 17:35:48	343.1	-111.2	42	3.817	3.792	33	30	0.025	3	0.5	0	0
2022-10-01 17:36:08	343.1	-111.4	42	3.821	3.795	33	30	0.026	3	0	-0.5	1
2022-10-01 17:36:28	343.6	-111.1	43	3.824	3.798	33	30	0.026	3	0.5	-0.2	0
2022-10-01 17:36:48	343.8	-110.8	43	3.827	3.801	33	30	0.026	3	0.2	-0.5	1
2022-10-01 17:37:08	344.3	-111	44	3.831	3.804	33	30	0.027	3	0.5	-0.3	0
2022-10-01 17:37:28	344.6	-110.9	44	3.835	3.808	33	31	0.027	2	0.3	-0.2	0
2022-10-01 17:37:48	344.8	-111.4	44	3.839	3.811	34	31	0.028	3	0.2	-0.3	1
2022-10-01 17:38:08	345.1	-110.7	45	3.842	3.815	34	31	0.027	3	0.3	-0.5	0
2022-10-01 17:38:28	345.6	-111.9	45	3.846	3.818	34	31	0.028	3	0.5	-0.5	1
2022-10-01 17:38:48	346.1	-111.9	46	3.85	3.823	34	31	0.027	3	0.5	-0.2	0
2022-10-01 17:39:08	346.3	-111.4	46	3.854	3.826	34	31	0.028	3	0.2	-0.3	1
2022-10-01 17:39:28	346.6	-111.2	47	3.858	3.83	34	31	0.028	3	0.3	-0.5	0
2022-10-01 17:39:48	347.1	-110.6	47	3.862	3.833	34	31	0.029	3	0.5	-0.2	1
2022-10-01 17:40:08	347.3	-111	48	3.867	3.837	34	31	0.03	3	0.2	-0.5	0
2022-10-01 17:40:28	347.8	-111	48	3.871	3.841	34	31	0.03	3	0.5	-0.3	1
2022-10-01 17:40:48	348.1	-111.4	49	3.875	3.845	34	31	0.03	3	0.3	-0.2	0
2022-10-01 17:41:08	348.3	-110.6	49	3.879	3.85	34	31	0.029	3	0.2	-0.5	1
2022-10-01 17:41:28	348.8	-111	50	3.884	3.854	34	31	0.03	3	0.5	-0.3	0
2022-10-01 17:41:48	349.1	-111.2	50	3.888	3.857	34	31	0.031	3	0.3	-0.5	0
2022-10-01 17:42:08	349.6	-111.3	50	3.892	3.861	34	31	0.031	3	0.5	-0.5	1
2022-10-01 17:42:28	350.1	-110.7	51	3.897	3.866	34	31	0.031	3	0.5	-0.5	0
2022-10-01 17:42:48	350.6	-112.8	51	3.902	3.871	34	31	0.031	3	0.5	-0.2	1
2022-10-01 17:43:08	350.8	-113.2	52	3.907	3.876	34	31	0.031	3	0.2	-0.6	0
2022-10-01 17:43:28	351.4	-112.8	52	3.911	3.881	34	31	0.03	3	0.6	-0.2	1
2022-10-01 17:43:48	351.6	-113	53	3.917	3.884	34	31	0.033	3	0.2	-0.5	0
2022-10-01 17:44:08	352.1	-112.9	53	3.921	3.889	34	31	0.032	3	0.5	-0.5	1
2022-10-01 17:44:28	352.6	-113.1	54	3.927	3.894	34	31	0.033	3	0.5	-0.3	0
2022-10-01 17:44:48	352.9	-113.5	54	3.93	3.898	34	31	0.032	3	0.3	-0.5	1
2022-10-01 17:45:08	353.4	-112.6	55	3.934	3.902	34	31	0.032	3	0.5	-0.5	0
2022-10-01 17:45:28	353.9	-113.3	55	3.94	3.907	34	31	0.033	3	0.5	-0.2	1
2022-10-01 17:45:48	354.1	-112.6	56	3.944	3.912	34	31	0.032	3	0.2	-0.5	0
2022-10-01 17:46:08	354.6	-113.6	56	3.949	3.917	34	31	0.032	3	0.5	-0.5	1
2022-10-01 17:46:28	355.1	-113.5	57	3.953	3.92	34	31	0.033	3	0.5	-0.3	0
2022-10-01 17:46:48	355.4	-112.6	57	3.958	3.926	34	31	0.032	3	0.3	-0.5	1
2022-10-01 17:47:08	355.9	-113	58	3.963	3.931	34	31	0.032	3	0.5	0.3	0
2022-10-01 17:47:28	355.6	-98.6	58	3.962	3.928	34	31	0.034	3	-0.3	-0.3	0
2022-10-01 17:47:48	355.9	-98.4	58	3.965	3.932	34	31	0.033	3	0.3	-0.2	1
2022-10-01 17:48:08	356.1	-96.8	59	3.967	3.934	34	31	0.033	3	0.2	-0.3	0
2022-10-01 17:48:28	356.4	-96.8	59	3.97	3.938	34	31	0.032	3	0.3	-0.5	1
2022-10-01 17:48:48	356.9	-96.6	60	3.974	3.942	34	31	0.032	3	0.5	-0.2	0
2022-10-01 17:49:08	357.1	-96.4	60	3.978	3.945	34	31	0.033	3	0.2	-0.5	1
2022-10-01 17:49:28	357.6	-96.4	61	3.982	3.949	34	31	0.033	3	0.5	-0.3	0
2022-10-01 17:49:48	357.9	-96.5	61	3.986	3.953	34	31	0.033	3	0.3	-0.5	0
2022-10-01 17:50:08	358.4	-96.7	61	3.991	3.957	34	31	0.034	3	0.5	-0.2	1
2022-10-01 17:50:28	358.6	-96.3	62	3.993	3.961	34	31	0.032	3	0.2	-0.3	0
2022-10-01 17:50:48	358.9	-97	62	3.999	3.965	34	31	0.034	3	0.3	-0.5	1
2022-10-01 17:51:08	359.4	-96.7	63	4.003	3.969	34	31	0.034	3	0.5	-0.5	0
2022-10-01 17:51:28	359.9	-96.4	63	4.007	3.973	34	31	0.034	3	0.5	-0.2	0
2022-10-01 17:51:48	360.1	-96.2	63	4.011	3.977	34	31	0.034	3	0.2	-0.5	1
2022-10-01 17:52:08	360.6	-96.1	64	4.016	3.981	34	31	0.035	3	0.5	-0.3	0
2022-10-01 17:52:28	360.9	-96.6	64	4.02	3.985	34	31	0.035	3	0.3	-0.2	1
2022-10-01 17:52:48	361.1	-96.4	65	4.024	3.99	34	31	0.034	3	0.2	-0.5	0
2022-10-01 17:53:08	361.6	-96.2	65	4.029	3.995	34	31	0.034	3	0.5	-0.5	0
2022-10-01 17:53:28	362.1	-98.4	65	4.034	4	34	31	0.034	3	0.5	-0.3	1
2022-10-01 17:53:48	362.4	-98	66	4.038	4.004	34	31	0.034	3	0.3	-0.5	0
2022-10-01 17:54:08	362.9	-99	66	4.042	4.008	34	31	0.034	3	0.5	-0.5	1
2022-10-01 17:54:28	363.4	-98.6	67	4.049	4.013	34	31	0.036	3	0.5	-0.2	0
2022-10-01 17:54:48	363.6	-98.4	67	4.052	4.017	34	31	0.035	3	0.2	-0.6	1
2022-10-01 17:55:08	364.2	-98.2	68	4.057	4.021	34	31	0.036	3	0.6	-0.5	0
2022-10-01 17:55:28	364.7	-98.5	68	4.062	4.025	34	31	0.037	3	0.5	-0.2	0
2022-10-01 17:55:48	364.9	-98.7	68	4.066	4.03	34	31	0.036	3	0.2	-0.5	1
2022-10-01 17:56:08	365.4	-98	69	4.07	4.035	34	31	0.035	3	0.5	-0.5	0
2022-10-01 17:56:28	365.9	-99	69	4.075	4.039	34	31	0.036	3	0.5	-0.3	1
2022-10-01 17:56:48	366.2	-98.7	70	4.08	4.044	34	31	0.036	3	0.3	-0.5	0
2022-10-01 17:57:08	366.7	-98.6	70	4.085	4.047	34	31	0.038	3	0.5	-0.5	1
2022-10-01 17:57:28	367.2	-98.8	71	4.089	4.052	34	31	0.037	3	0.5	-0.2	0
2022-10-01 17:57:48	367.4	-98.4	71	4.093	4.057	34	31	0.036	3	0.2	-0.5	0
2022-10-01 17:58:08	367.9	-98.7	71	4.099	4.062	34	31	0.037	3	0.5	2.5	1
2022-10-01 17:58:28	365.4	-45.1	72	4.072	4.037	34	31	0.035	3	-2.5	0.2	0
2022-10-01 17:58:48	365.2	-44.7	72	4.071	4.036	34	31	0.035	3	-0.2	0	0
2022-10-01 17:59:08	365.2	-44.9	72	4.07	4.036	34	31	0.034	3	0	0	1
2022-10-01 17:59:28	365.2	-43.1	73	4.071	4.036	34	30	0.035	4	0	-0.2	0
2022-10-01 17:59:48	365.4	-42.7	73	4.072	4.037	34	30	0.035	4	0.2	0	0
2022-10-01 18:00:08	365.4	-43.1	73	4.073	4.038	34	30	0.035	4	0	-0.3	0
2022-10-01 18:00:28	365.7	-43.4	73	4.075	4.04	34	30	0.035	4	0.3	-0.2	1
2022-10-01 18:00:48	365.9	-42.7	74	4.076	4.043	33	30	0.033	3	0.2	0	0
2022-10-01 18:01:08	365.9	-42.9	74	4.078	4.043	33	30	0.035	3	0	-0.3	0
2022-10-01 18:01:28	366.2	-43.1	74	4.08	4.046	33	30	0.034	3	0.3	0	1
2022-10-01 18:01:48	366.2	-43.1	75	4.082	4.048	33	30	0.034	3	0	-0.2	0
2022-10-01 18:02:08	366.4	-42.6	75	4.083	4.05	33	30	0.033	3	0.2	-0.3	0
2022-10-01 18:02:28	366.7	-42.6	75	4.086	4.051	33	30	0.035	3	0.3	0	1
2022-10-01 18:02:48	366.7	-43.4	76	4.088	4.054	33	30	0.034	3	0	-0.5	0
2022-10-01 18:03:08	367.2	-45.2	76	4.091	4.057	33	30	0.034	3	0.5	-0.2	0
2022-10-01 18:03:28	367.4	-44.6	76	4.093	4.059	33	30	0.034	3	0.2	0	1
2022-10-01 18:03:48	367.4	-45.4	77	4.096	4.061	33	30	0.035	3	0	-0.3	0
2022-10-01 18:04:08	367.7	-44.9	77	4.098	4.063	33	30	0.035	3	0.3	-0.2	0
2022-10-01 18:04:28	367.9	-45.1	77	4.1	4.066	33	29	0.034	4	0.2	0	1
2022-10-01 18:04:48	367.9	-45.3	78	4.102	4.067	33	29	0.035	4	0	-0.3	0
2022-10-01 18:05:08	368.2	-44.8	78	4.104	4.069	33	29	0.035	4	0.3	-0.2	0
2022-10-01 18:05:28	368.4	-45.3	78	4.107	4.072	33	29	0.035	4	0.2	-0.3	0
2022-10-01 18:05:48	368.7	-45.1	78	4.108	4.074	33	29	0.034	4	0.3	-0.2	1
2022-10-01 18:06:08	368.9	-45.1	79	4.111	4.076	33	29	0.035	4	0.2	0	0
2022-10-01 18:06:28	368.9	-44.9	79	4.113	4.079	32	29	0.034	3	0	-0.3	0
2022-10-01 18:06:48	369.2	-45.2	79	4.115	4.08	32	29	0.035	3	0.3	-0.2	1
2022-10-01 18:07:08	369.4	-45	80	4.117	4.082	32	29	0.035	3	0.2	0	0
2022-10-01 18:07:28	369.4	-45.2	80	4.119	4.085	32	29	0.034	3	0	-0.5	0
2022-10-01 18:07:48	369.9	-45.3	80	4.122	4.086	32	29	0.036	3	0.5	0	1
2022-10-01 18:08:08	369.9	-45.3	81	4.123	4.088	32	29	0.035	3	0	-0.3	0
2022-10-01 18:08:28	370.2	-45.1	81	4.125	4.091	32	29	0.034	3	0.3	-0.2	0
2022-10-01 18:08:48	370.4	-45.3	81	4.128	4.093	32	29	0.035	3	0.2	-0.3	1
2022-10-01 18:09:08	370.7	-45.2	82	4.13	4.096	32	28	0.034	4	0.3	0	0
2022-10-01 18:09:28	370.7	-45.4	82	4.132	4.096	32	28	0.036	4	0	-0.2	0
2022-10-01 18:09:48	370.9	-45.2	82	4.134	4.099	32	28	0.035	4	0.2	-0.3	1
2022-10-01 18:10:08	371.2	-45.4	83	4.137	4.101	32	28	0.036	4	0.3	-0.2	0
2022-10-01 18:10:28	371.4	-45.4	83	4.139	4.104	32	28	0.035	4	0.2	-0.3	0
2022-10-01 18:10:48	371.7	-44.9	83	4.141	4.106	32	28	0.035	4	0.3	0	1
2022-10-01 18:11:08	371.7	-45.4	84	4.143	4.107	32	28	0.036	4	0	-0.2	0
2022-10-01 18:11:28	371.9	-44.9	84	4.145	4.11	32	28	0.035	4	0.2	-0.3	0
2022-10-01 18:11:48	372.2	-45.4	84	4.147	4.112	32	28	0.035	4	0.3	0	1
2022-10-01 18:12:08	372.2	-45.3	85	4.15	4.115	32	28	0.035	4	0	-0.2	0
2022-10-01 18:12:28	372.4	-45.1	85	4.151	4.116	31	28	0.035	3	0.2	-0.3	0
2022-10-01 18:12:48	372.7	-45.5	85	4.153	4.117	31	28	0.036	3	0.3	-0.2	1
2022-10-01 18:13:08	372.9	-44.9	86	4.156	4.121	31	28	0.035	3	0.2	0	0
2022-10-01 18:13:28	372.9	-45.7	86	4.158	4.123	31	28	0.035	3	0	-0.5	1
2022-10-01 18:13:48	373.4	-45.2	87	4.16	4.125	31	28	0.035	3	0.5	0	0
2022-10-01 18:14:08	373.4	-45.2	87	4.162	4.127	31	28	0.035	3	0	-0.3	1
2022-10-01 18:14:28	373.7	-45.4	88	4.165	4.13	31	28	0.035	3	0.3	0	0
2022-10-01 18:14:48	373.7	-45.3	88	4.167	4.131	31	28	0.036	3	0	-0.5	0
2022-10-01 18:15:08	374.2	-44.2	88	4.169	4.134	31	27	0.035	4	0.5	0	1
2022-10-01 18:15:28	374.2	-44.3	89	4.17	4.135	31	27	0.035	4	0	-0.2	0
2022-10-01 18:15:48	374.4	-45.4	89	4.173	4.137	31	27	0.036	4	0.2	0	1
2022-10-01 18:16:08	374.4	-45.5	90	4.176	4.14	31	27	0.036	4	0	-0.5	0
2022-10-01 18:16:28	374.9	-44.3	90	4.176	4.141	31	27	0.035	4	0.5	0	0
2022-10-01 18:16:48	374.9	-44.7	90	4.18	4.143	31	27	0.037	4	0	-0.3	1
2022-10-01 18:17:08	375.2	-44	91	4.181	4.146	31	27	0.035	4	0.3	-0.2	0
2022-10-01 18:17:28	375.4	-45.8	91	4.183	4.148	31	27	0.035	4	0.2	0	0
2022-10-01 18:17:48	375.4	-44.4	91	4.186	4.15	31	27	0.036	4	0	-0.3	1
2022-10-01 18:18:08	375.7	-44.2	92	4.188	4.152	31	27	0.036	4	0.3	-0.2	0
2022-10-01 18:18:28	375.9	-44.2	92	4.189	4.155	31	27	0.034	4	0.2	-0.3	1
2022-10-01 18:18:48	376.2	-44.8	93	4.192	4.157	31	27	0.035	4	0.3	0	0
2022-10-01 18:19:08	376.2	-44.3	93	4.194	4.159	30	27	0.035	3	0	-0.3	0
2022-10-01 18:19:28	376.5	-44.2	93	4.197	4.161	30	27	0.036	3	0.3	-0.2	1
2022-10-01 18:19:48	376.7	-44.3	94	4.198	4.163	30	27	0.035	3	0.2	-0.3	0
2022-10-01 18:20:08	377	-45.7	94	4.202	4.166	30	27	0.036	3	0.3	-0.2	0
2022-10-01 18:20:28	377.2	-45.1	94	4.204	4.167	30	27	0.037	3	0.2	0	0
2022-10-01 18:20:48	377.2	-41.7	94	4.204	4.168	30	27	0.036	3	0	0	1
2022-10-01 18:21:08	377.2	-44	95	4.206	4.17	30	27	0.036	3	0	-0.5	0
2022-10-01 18:21:28	377.7	-43.1	95	4.208	4.172	30	27	0.036	3	0.5	0	0
2022-10-01 18:21:48	377.7	-40.2	95	4.209	4.173	30	27	0.036	3	0	0	1
2022-10-01 18:22:08	377.7	-43.1	96	4.212	4.176	30	26	0.036	4	0	-0.3	0
2022-10-01 18:22:28	378	-42.4	96	4.213	4.177	30	26	0.036	4	0.3	0	0
2022-10-01 18:22:48	378	-40.9	96	4.215	4.179	30	26	0.036	4	0	1	0
2022-10-01 18:23:08	377	-9.9	96	4.201	4.166	30	26	0.035	4	-1	0.5	0
2022-10-01 18:23:28	376.5	-10.1	96	4.196	4.162	30	26	0.034	4	-0.5	0.3	0
2022-10-01 18:23:48	376.2	-9.8	96	4.194	4.16	30	26	0.034	4	-0.3	0	0
2022-10-01 18:24:08	376.2	-9.9	96	4.194	4.16	30	26	0.034	4	0	0	0
2022-10-01 18:24:28	376.2	-10.4	96	4.193	4.159	30	26	0.034	4	0	0	1
2022-10-01 18:24:48	376.2	-11.6	97	4.193	4.16	30	26	0.033	4	0	0	0
2022-10-01 18:25:08	376.2	-12	97	4.193	4.16	30	26	0.033	4	0	0	0
2022-10-01 18:25:28	376.2	-11.9	97	4.194	4.16	30	26	0.034	4	0	0	0
2022-10-01 18:25:48	376.2	-11.8	97	4.193	4.161	29	26	0.032	3	0	0	0
2022-10-01 18:26:08	376.2	-11.9	97	4.194	4.161	29	26	0.033	3	0	0	0
2022-10-01 18:26:28	376.2	-12.1	97	4.194	4.16	29	26	0.034	3	0	0	0
2022-10-01 18:26:48	376.2	-12.2	97	4.194	4.161	29	26	0.033	3	0	0	0
2022-10-01 18:27:08	376.2	-11.4	97	4.195	4.161	29	26	0.034	3	0	-0.3	0
2022-10-01 18:27:28	376.5	-12.3	97	4.196	4.161	29	26	0.035	3	0.3	0	0
2022-10-01 18:27:48	376.5	-11.5	97	4.196	4.162	29	26	0.034	3	0	0	0
2022-10-01 18:28:08	376.5	-12.1	97	4.196	4.162	29	25	0.034	4	0	0	0
2022-10-01 18:28:28	376.5	-11.5	97	4.197	4.163	29	25	0.034	4	0	0	0
2022-10-01 18:28:48	376.5	-11.5	97	4.196	4.163	29	25	0.033	4	0	62	92
2022-10-02 04:46:18	314.5	-14.5	5	3.505	3.482	36	33	0.023	3	-62	-0.2	0
2022-10-02 04:46:38	314.7	-12.7	5	3.507	3.485	36	33	0.022	3	0.2	0	0
2022-10-02 04:46:58	314.7	-10.7	5	3.506	3.486	36	33	0.02	3	0	0	0
2022-10-02 04:47:18	314.7	-8.3	5	3.507	3.486	36	33	0.021	3	0	0	0
2022-10-02 04:47:38	314.7	-8.4	5	3.507	3.487	36	33	0.02	3	0	0	0
2022-10-02 04:47:58	314.7	-8.3	5	3.507	3.489	36	33	0.018	3	0	-4.3	1
2022-10-02 04:48:18	319	-110.4	6	3.55	3.531	36	33	0.019	3	4.3	-1.7	0
2022-10-02 04:48:38	320.7	-110.1	6	3.566	3.551	36	33	0.015	3	1.7	-0.8	0
2022-10-02 04:48:58	321.5	-110.2	6	3.574	3.559	36	33	0.015	3	0.8	-0.2	1
2022-10-02 04:49:18	321.7	-110.2	7	3.581	3.564	36	33	0.017	3	0.2	-0.8	0
2022-10-02 04:49:38	322.5	-111.9	7	3.588	3.569	36	33	0.019	3	0.8	-0.2	1
2022-10-02 04:49:58	322.7	-112.3	8	3.595	3.573	36	33	0.022	3	0.2	-0.8	0
2022-10-02 04:50:18	323.5	-112.3	8	3.6	3.578	36	33	0.022	3	0.8	-0.2	1
2022-10-02 04:50:38	323.7	-112.2	9	3.606	3.582	36	33	0.024	3	0.2	-0.5	0
2022-10-02 04:50:58	324.2	-112.3	9	3.612	3.585	36	33	0.027	3	0.5	-0.3	1
2022-10-02 04:51:18	324.5	-112.3	10	3.617	3.59	36	33	0.027	3	0.3	-0.5	0
2022-10-02 04:51:38	325	-112.1	10	3.622	3.593	36	33	0.029	3	0.5	-0.2	1
2022-10-02 04:51:58	325.2	-112	11	3.626	3.597	36	33	0.029	3	0.2	-0.5	0
2022-10-02 04:52:18	325.7	-112.3	11	3.631	3.601	36	33	0.03	3	0.5	-0.6	0
2022-10-02 04:52:38	326.3	-112.3	11	3.635	3.605	36	33	0.03	3	0.6	-0.2	1
2022-10-02 04:52:58	326.5	-112	12	3.639	3.609	35	33	0.03	2	0.2	-0.5	0
2022-10-02 04:53:18	327	-112.3	12	3.643	3.612	35	33	0.031	2	0.5	-0.3	1
2022-10-02 04:53:38	327.3	-112.3	13	3.647	3.616	35	33	0.031	2	0.3	-0.5	0
2022-10-02 04:53:58	327.8	-112.1	13	3.651	3.62	35	33	0.031	2	0.5	-0.2	1
2022-10-02 04:54:18	328	-112.1	14	3.655	3.624	35	33	0.031	2	0.2	-0.3	0
2022-10-02 04:54:38	328.3	-112.2	14	3.658	3.628	35	33	0.03	2	0.3	-0.5	1
2022-10-02 04:54:58	328.8	-114	15	3.662	3.633	35	33	0.029	2	0.5	-0.2	0
2022-10-02 04:55:18	329	-113.9	15	3.666	3.636	35	33	0.03	2	0.2	-0.5	1
2022-10-02 04:55:38	329.5	-114.2	16	3.669	3.64	35	33	0.029	2	0.5	-0.3	0
2022-10-02 04:55:58	329.8	-113.9	16	3.673	3.644	35	32	0.029	3	0.3	-0.2	0
2022-10-02 04:56:18	330	-114.1	16	3.677	3.648	35	32	0.029	3	0.2	-0.5	1
2022-10-02 04:56:38	330.5	-114.1	17	3.68	3.652	35	32	0.028	3	0.5	-0.3	0
2022-10-02 04:56:58	330.8	-113.9	17	3.682	3.656	35	32	0.026	3	0.3	-0.2	1
2022-10-02 04:57:18	331	-114.4	18	3.686	3.659	35	32	0.027	3	0.2	-0.3	0
2022-10-02 04:57:38	331.3	-114.1	18	3.689	3.663	34	32	0.026	2	0.3	-0.5	1
2022-10-02 04:57:58	331.8	-114.1	19	3.691	3.666	34	32	0.025	2	0.5	-0.2	0
2022-10-02 04:58:18	332	-113.8	19	3.694	3.67	34	32	0.024	2	0.2	-0.5	1
2022-10-02 04:58:38	332.5	-114.3	20	3.696	3.674	34	32	0.022	2	0.5	0	0
2022-10-02 04:58:58	332.5	-113.9	20	3.698	3.678	34	32	0.02	2	0	-0.3	1
2022-10-02 04:59:18	332.8	-114.1	21	3.701	3.681	34	32	0.02	2	0.3	-0.2	0
2022-10-02 04:59:38	333	-114.2	21	3.703	3.684	34	32	0.019	2	0.2	-0.3	1
2022-10-02 04:59:58	333.3	-114	22	3.706	3.687	34	32	0.019	2	0.3	-0.2	0
2022-10-02 05:00:18	333.5	-114.2	22	3.707	3.69	34	32	0.017	2	0.2	0	0
2022-10-02 05:00:38	333.5	-113.9	22	3.71	3.693	34	32	0.017	2	0	-0.5	1
2022-10-02 05:00:58	334	-114.2	23	3.712	3.695	34	32	0.017	2	0.5	0	0
2022-10-02 05:01:18	334	-114.1	23	3.714	3.698	34	32	0.016	2	0	-0.3	1
2022-10-02 05:01:38	334.3	-113.8	24	3.716	3.701	34	32	0.015	2	0.3	-0.2	0
2022-10-02 05:01:58	334.5	-114.3	24	3.718	3.703	34	31	0.015	3	0.2	-0.3	1
2022-10-02 05:02:18	334.8	-113.8	25	3.72	3.705	34	31	0.015	3	0.3	0	0
2022-10-02 05:02:38	334.8	-114.2	25	3.721	3.707	34	31	0.014	3	0	-0.2	1
2022-10-02 05:02:58	335	-114.1	26	3.724	3.708	34	31	0.016	3	0.2	-0.3	0
2022-10-02 05:03:18	335.3	-114.1	26	3.727	3.71	34	31	0.017	3	0.3	0	1
2022-10-02 05:03:38	335.3	-114.3	27	3.729	3.713	33	31	0.016	2	0	-0.2	0
2022-10-02 05:03:58	335.5	-114	27	3.73	3.714	33	31	0.016	2	0.2	-0.3	1
2022-10-02 05:04:18	335.8	-114.3	28	3.733	3.716	33	31	0.017	2	0.3	-0.2	0
2022-10-02 05:04:38	336	-114.3	28	3.735	3.718	33	31	0.017	2	0.2	0	1
2022-10-02 05:04:58	336	-114.1	29	3.737	3.721	33	31	0.016	2	0	-0.3	0
2022-10-02 05:05:18	336.3	-114.4	29	3.739	3.722	33	31	0.017	2	0.3	-0.2	1
2022-10-02 05:05:38	336.5	-114.2	30	3.741	3.725	33	31	0.016	2	0.2	-0.3	0
2022-10-02 05:05:58	336.8	-114.4	30	3.743	3.726	33	31	0.017	2	0.3	-0.2	0
2022-10-02 05:06:18	337	-114.1	30	3.746	3.729	33	31	0.017	2	0.2	0	1
2022-10-02 05:06:38	337	-114.2	31	3.749	3.732	33	31	0.017	2	0	-0.3	0
2022-10-02 05:06:58	337.3	-114.4	31	3.751	3.733	33	31	0.018	2	0.3	-0.2	1
2022-10-02 05:07:18	337.5	-114.4	32	3.754	3.735	33	31	0.019	2	0.2	-0.3	0
2022-10-02 05:07:38	337.8	-114.1	32	3.756	3.737	33	31	0.019	2	0.3	-0.2	1
2022-10-02 05:07:58	338	-114.3	33	3.758	3.74	33	31	0.018	2	0.2	0	0
2022-10-02 05:08:18	338	-114.5	33	3.761	3.742	33	31	0.019	2	0	-0.3	1
2022-10-02 05:08:38	338.3	-114.2	34	3.764	3.745	33	31	0.019	2	0.3	-0.5	0
2022-10-02 05:08:58	338.8	-114.5	34	3.767	3.747	33	31	0.02	2	0.5	0	1
2022-10-02 05:09:18	338.8	-114.3	35	3.769	3.749	33	31	0.02	2	0	-0.3	0
2022-10-02 05:09:38	339.1	-114.2	35	3.773	3.752	33	31	0.021	2	0.3	-0.2	1
2022-10-02 05:09:58	339.3	-114.5	36	3.774	3.754	33	31	0.02	2	0.2	-0.3	0
2022-10-02 05:10:18	339.6	-113.3	36	3.778	3.756	33	31	0.022	2	0.3	-0.2	0
2022-10-02 05:10:38	339.8	-113.6	36	3.781	3.76	33	31	0.021	2	0.2	-0.5	1
2022-10-02 05:10:58	340.3	-114.2	37	3.784	3.762	33	31	0.022	2	0.5	0	0
2022-10-02 05:11:18	340.3	-114.4	37	3.787	3.765	33	31	0.022	2	0	-0.5	1
2022-10-02 05:11:38	340.8	-114.3	38	3.79	3.768	33	31	0.022	2	0.5	-0.3	0
2022-10-02 05:11:58	341.1	-113.6	38	3.793	3.77	33	31	0.023	2	0.3	-0.2	1
2022-10-02 05:12:18	341.3	-114.6	39	3.797	3.774	33	31	0.023	2	0.2	-0.3	0
2022-10-02 05:12:38	341.6	-113.4	39	3.8	3.776	33	31	0.024	2	0.3	-0.2	1
2022-10-02 05:12:58	341.8	-113.5	40	3.803	3.78	33	31	0.023	2	0.2	-0.3	0
2022-10-02 05:13:18	342.1	-113.2	40	3.806	3.782	33	31	0.024	2	0.3	-0.2	1
2022-10-02 05:13:38	342.3	-113.6	41	3.81	3.785	33	31	0.025	2	0.2	-0.3	0
2022-10-02 05:13:58	342.6	-113.4	41	3.814	3.789	33	31	0.025	2	0.3	-0.5	1
2022-10-02 05:14:18	343.1	-113.5	42	3.817	3.793	33	31	0.024	2	0.5	-0.2	0
2022-10-02 05:14:38	343.3	-113.4	42	3.821	3.795	33	31	0.026	2	0.2	-0.3	1
2022-10-02 05:14:58	343.6	-114.1	43	3.825	3.799	33	31	0.026	2	0.3	-0.5	0
2022-10-02 05:15:18	344.1	-113.7	43	3.828	3.802	33	31	0.026	2	0.5	-0.2	1
2022-10-02 05:15:38	344.3	-113.2	44	3.832	3.805	33	31	0.027	2	0.2	-0.3	0
2022-10-02 05:15:58	344.6	-113.5	44	3.836	3.809	33	31	0.027	2	0.3	-0.5	0
2022-10-02 05:16:18	345.1	-114.3	44	3.84	3.813	33	31	0.027	2	0.5	-0.2	1
2022-10-02 05:16:38	345.3	-113.4	45	3.843	3.816	33	31	0.027	2	0.2	-0.3	0
2022-10-02 05:16:58	345.6	-114.5	45	3.848	3.82	33	31	0.028	2	0.3	-0.5	1
2022-10-02 05:17:18	346.1	-113.3	46	3.852	3.824	33	31	0.028	2	0.5	-0.2	0
2022-10-02 05:17:38	346.3	-113.6	46	3.855	3.828	33	31	0.027	2	0.2	-0.5	1
2022-10-02 05:17:58	346.8	-113.4	47	3.859	3.831	33	31	0.028	2	0.5	-0.3	0
2022-10-02 05:18:18	347.1	-113.7	47	3.864	3.836	33	31	0.028	2	0.3	-0.5	1
2022-10-02 05:18:38	347.6	-113.1	48	3.869	3.839	34	31	0.03	3	0.5	-0.2	0
2022-10-02 05:18:58	347.8	-113.6	48	3.873	3.844	34	31	0.029	3	0.2	-0.3	1
2022-10-02 05:19:18	348.1	-113.4	49	3.877	3.847	34	31	0.03	3	0.3	-0.5	0
2022-10-02 05:19:38	348.6	-113.4	49	3.881	3.851	34	31	0.03	3	0.5	-0.5	1
2022-10-02 05:19:58	349.1	-113.7	50	3.885	3.856	34	31	0.029	3	0.5	-0.2	0
2022-10-02 05:20:18	349.3	-113.3	50	3.89	3.859	34	31	0.031	3	0.2	-0.5	1
2022-10-02 05:20:38	349.8	-113.7	51	3.894	3.864	34	31	0.03	3	0.5	-0.3	0
2022-10-02 05:20:58	350.1	-114.3	51	3.9	3.868	34	31	0.032	3	0.3	-0.5	1
2022-10-02 05:21:18	350.6	-114.4	52	3.905	3.873	34	31	0.032	3	0.5	-0.5	0
2022-10-02 05:21:38	351.1	-114.6	52	3.908	3.877	34	31	0.031	3	0.5	-0.3	0
2022-10-02 05:21:58	351.4	-113.3	52	3.913	3.881	34	31	0.032	3	0.3	-0.5	1
2022-10-02 05:22:18	351.9	-113.7	53	3.917	3.886	34	31	0.031	3	0.5	-0.2	0
2022-10-02 05:22:38	352.1	-113.2	53	3.922	3.89	34	31	0.032	3	0.2	-0.5	1
2022-10-02 05:22:58	352.6	-113.6	54	3.926	3.895	34	31	0.031	3	0.5	-0.3	0
2022-10-02 05:23:18	352.9	-113.5	54	3.931	3.899	34	31	0.032	3	0.3	-0.5	1
2022-10-02 05:23:38	353.4	-113.3	55	3.937	3.904	34	31	0.033	3	0.5	-0.5	0
2022-10-02 05:23:58	353.9	-113.8	55	3.941	3.908	34	31	0.033	3	0.5	-0.5	1
2022-10-02 05:24:18	354.4	-113.3	56	3.946	3.913	34	31	0.033	3	0.5	-0.5	0
2022-10-02 05:24:38	354.9	-113.6	56	3.95	3.917	34	31	0.033	3	0.5	-0.2	1
2022-10-02 05:24:58	355.1	-113.4	57	3.955	3.922	34	31	0.033	3	0.2	-0.5	0
2022-10-02 05:25:18	355.6	-113.4	57	3.959	3.927	34	32	0.032	2	0.5	-0.5	1
2022-10-02 05:25:38	356.1	-113.8	58	3.964	3.931	34	32	0.033	2	0.5	0.2	0
2022-10-02 05:25:58	355.9	-98.6	58	3.963	3.93	34	32	0.033	2	-0.2	-0.2	0
2022-10-02 05:26:18	356.1	-99.2	58	3.964	3.932	34	32	0.032	2	0.2	-0.3	1
2022-10-02 05:26:38	356.4	-98.8	59	3.968	3.935	34	32	0.033	2	0.3	-0.5	0
2022-10-02 05:26:58	356.9	-99	59	3.973	3.94	34	32	0.033	2	0.5	-0.2	1
2022-10-02 05:27:18	357.1	-99	60	3.977	3.943	34	32	0.034	2	0.2	-0.3	0
2022-10-02 05:27:38	357.4	-98.7	60	3.981	3.947	34	32	0.034	2	0.3	-0.5	1
2022-10-02 05:27:58	357.9	-99.2	61	3.985	3.951	34	31	0.034	3	0.5	-0.2	0
2022-10-02 05:28:18	358.1	-98.7	61	3.989	3.955	34	31	0.034	3	0.2	-0.3	0
2022-10-02 05:28:38	358.4	-98.9	61	3.993	3.96	34	31	0.033	3	0.3	-0.5	1
2022-10-02 05:28:58	358.9	-98.9	62	3.997	3.964	34	31	0.033	3	0.5	-0.2	0
2022-10-02 05:29:18	359.1	-98.9	62	4.002	3.967	34	31	0.035	3	0.2	-0.5	1
2022-10-02 05:29:38	359.6	-99.1	63	4.006	3.973	34	31	0.033	3	0.5	-0.3	0
2022-10-02 05:29:58	359.9	-99.3	63	4.01	3.976	34	31	0.034	3	0.3	-0.5	0
2022-10-02 05:30:18	360.4	-100.1	63	4.016	3.981	34	31	0.035	3	0.5	-0.5	1
2022-10-02 05:30:38	360.9	-100	64	4.019	3.986	34	31	0.033	3	0.5	-0.2	0
2022-10-02 05:30:58	361.1	-98.9	64	4.024	3.989	34	31	0.035	3	0.2	-0.5	1
2022-10-02 05:31:18	361.6	-99.1	65	4.028	3.993	34	31	0.035	3	0.5	-0.3	0
2022-10-02 05:31:38	361.9	-99.1	65	4.032	3.997	34	31	0.035	3	0.3	-0.5	1
2022-10-02 05:31:58	362.4	-99	66	4.036	4.002	34	31	0.034	3	0.5	-0.2	0
2022-10-02 05:32:18	362.6	-98.9	66	4.04	4.006	34	31	0.034	3	0.2	-0.5	0
2022-10-02 05:32:38	363.1	-98.7	66	4.046	4.01	34	31	0.036	3	0.5	-0.5	1
2022-10-02 05:32:58	363.6	-99.1	67	4.05	4.015	34	31	0.035	3	0.5	-0.3	0
2022-10-02 05:33:18	363.9	-99	67	4.054	4.019	34	31	0.035	3	0.3	-0.5	1
2022-10-02 05:33:38	364.4	-98.7	68	4.059	4.023	34	31	0.036	3	0.5	-0.3	0
2022-10-02 05:33:58	364.7	-99.2	68	4.064	4.028	34	31	0.036	3	0.3	-0.5	1
2022-10-02 05:34:18	365.2	-98.8	69	4.069	4.033	34	31	0.036	3	0.5	-0.2	0
2022-10-02 05:34:38	365.4	-99	69	4.073	4.037	34	31	0.036	3	0.2	-0.5	0
2022-10-02 05:34:58	365.9	-99	69	4.078	4.042	34	31	0.036	3	0.5	-0.5	1
2022-10-02 05:35:18	366.4	-98.9	70	4.083	4.046	34	31	0.037	3	0.5	-0.5	0
2022-10-02 05:35:38	366.9	-99.1	70	4.086	4.05	34	31	0.036	3	0.5	-0.3	1
2022-10-02 05:35:58	367.2	-98.8	71	4.091	4.055	34	31	0.036	3	0.3	-0.5	0
2022-10-02 05:36:18	367.7	-99.2	71	4.096	4.059	34	31	0.037	3	0.5	2.3	0
2022-10-02 05:36:38	365.4	-44.5	71	4.074	4.038	34	31	0.036	3	-2.3	0	1
2022-10-02 05:36:58	365.4	-44.7	72	4.07	4.036	34	31	0.034	3	0	0.2	0
2022-10-02 05:37:18	365.2	-44.7	72	4.07	4.035	34	31	0.035	3	-0.2	0	0
2022-10-02 05:37:38	365.2	-44.5	72	4.071	4.036	34	31	0.035	3	0	-0.2	1
2022-10-02 05:37:58	365.4	-44.8	73	4.072	4.037	34	31	0.035	3	0.2	0	0
2022-10-02 05:38:18	365.4	-44.4	73	4.073	4.039	34	31	0.034	3	0	-0.3	0
2022-10-02 05:38:38	365.7	-44.7	73	4.075	4.041	34	31	0.034	3	0.3	-0.2	1
2022-10-02 05:38:58	365.9	-44.6	74	4.076	4.042	34	31	0.034	3	0.2	0	0
2022-10-02 05:39:18	365.9	-44.5	74	4.078	4.045	34	31	0.033	3	0	-0.3	0
2022-10-02 05:39:38	366.2	-44.8	74	4.08	4.046	34	31	0.034	3	0.3	0	0
2022-10-02 05:39:58	366.2	-44.5	74	4.083	4.048	34	31	0.035	3	0	-0.5	1
2022-10-02 05:40:18	366.7	-44.7	75	4.085	4.05	34	31	0.035	3	0.5	0	0
2022-10-02 05:40:38	366.7	-44.6	75	4.087	4.052	34	31	0.035	3	0	-0.2	0
2022-10-02 05:40:58	366.9	-44.4	75	4.088	4.054	34	31	0.034	3	0.2	-0.3	1
2022-10-02 05:41:18	367.2	-44.8	76	4.091	4.056	34	30	0.035	4	0.3	-0.2	0
2022-10-02 05:41:38	367.4	-44.3	76	4.092	4.058	34	30	0.034	4	0.2	0	0
2022-10-02 05:41:58	367.4	-44.7	76	4.094	4.06	34	30	0.034	4	0	-0.3	1
2022-10-02 05:42:18	367.7	-44.5	77	4.097	4.063	34	30	0.034	4	0.3	-0.2	0
2022-10-02 05:42:38	367.9	-44.7	77	4.099	4.065	34	30	0.034	4	0.2	0	0
2022-10-02 05:42:58	367.9	-44.5	77	4.101	4.066	34	30	0.035	4	0	-0.3	1
2022-10-02 05:43:18	368.2	-44.8	78	4.103	4.069	33	30	0.034	3	0.3	-0.2	0
2022-10-02 05:43:38	368.4	-44.5	78	4.106	4.071	33	30	0.035	3	0.2	-0.3	0
2022-10-02 05:43:58	368.7	-44.6	78	4.107	4.073	33	30	0.034	3	0.3	0	1
2022-10-02 05:44:18	368.7	-44.7	79	4.11	4.075	33	30	0.035	3	0	-0.2	0
2022-10-02 05:44:38	368.9	-44.3	79	4.112	4.078	33	30	0.034	3	0.2	-0.3	0
2022-10-02 05:44:58	369.2	-44.9	79	4.114	4.08	33	30	0.034	3	0.3	-0.2	1
2022-10-02 05:45:18	369.4	-44.6	80	4.116	4.081	33	30	0.035	3	0.2	0	0
2022-10-02 05:45:38	369.4	-44.5	80	4.118	4.084	33	30	0.034	3	0	-0.3	0
2022-10-02 05:45:58	369.7	-44.7	80	4.12	4.086	33	30	0.034	3	0.3	-0.2	0
2022-10-02 05:46:18	369.9	-44.6	80	4.123	4.088	33	29	0.035	4	0.2	-0.3	1
2022-10-02 05:46:38	370.2	-44.5	81	4.124	4.09	33	29	0.034	4	0.3	0	0
2022-10-02 05:46:58	370.2	-44.8	81	4.126	4.092	33	29	0.034	4	0	-0.5	0
2022-10-02 05:47:18	370.7	-45.6	81	4.13	4.095	33	29	0.035	4	0.5	0	1
2022-10-02 05:47:38	370.7	-45.7	82	4.131	4.097	33	29	0.034	4	0	-0.2	0
2022-10-02 05:47:58	370.9	-44.6	82	4.133	4.098	33	29	0.035	4	0.2	0	0
2022-10-02 05:48:18	370.9	-45	82	4.135	4.101	33	29	0.034	4	0	-0.5	1
2022-10-02 05:48:38	371.4	-44.6	83	4.138	4.103	33	29	0.035	4	0.5	0	0
2022-10-02 05:48:58	371.4	-45	83	4.139	4.105	32	29	0.034	3	0	-0.3	0
2022-10-02 05:49:18	371.7	-44.7	83	4.141	4.107	32	29	0.034	3	0.3	0	1
2022-10-02 05:49:38	371.7	-45	84	4.144	4.109	32	29	0.035	3	0	-0.2	0
2022-10-02 05:49:58	371.9	-44.6	84	4.146	4.111	32	29	0.035	3	0.2	-0.3	0
2022-10-02 05:50:18	372.2	-45	84	4.148	4.114	32	29	0.034	3	0.3	-0.2	1
2022-10-02 05:50:38	372.4	-44.7	85	4.15	4.115	32	29	0.035	3	0.2	0	0
2022-10-02 05:50:58	372.4	-44.8	85	4.152	4.118	32	29	0.034	3	0	-0.3	1
2022-10-02 05:51:18	372.7	-45	86	4.155	4.119	32	28	0.036	4	0.3	-0.2	0
2022-10-02 05:51:38	372.9	-44.6	86	4.157	4.121	32	28	0.036	4	0.2	-0.3	0
2022-10-02 05:51:58	373.2	-45	86	4.159	4.124	32	28	0.035	4	0.3	-0.2	1
2022-10-02 05:52:18	373.4	-44.6	87	4.161	4.125	32	28	0.036	4	0.2	-0.3	0
2022-10-02 05:52:38	373.7	-44.8	87	4.163	4.128	32	28	0.035	4	0.3	0	1
2022-10-02 05:52:58	373.7	-44.8	88	4.165	4.13	32	28	0.035	4	0	-0.2	0
2022-10-02 05:53:18	373.9	-44.6	88	4.168	4.133	32	28	0.035	4	0.2	-0.3	0
2022-10-02 05:53:38	374.2	-45.1	88	4.169	4.134	32	28	0.035	4	0.3	0	1
2022-10-02 05:53:58	374.2	-44.7	89	4.172	4.136	32	28	0.036	4	0	-0.2	0
2022-10-02 05:54:18	374.4	-44.9	89	4.174	4.139	32	28	0.035	4	0.2	-0.3	1
2022-10-02 05:54:38	374.7	-44.7	90	4.176	4.14	31	28	0.036	3	0.3	-0.2	0
2022-10-02 05:54:58	374.9	-44.7	90	4.178	4.143	31	28	0.035	3	0.2	-0.3	0
2022-10-02 05:55:18	375.2	-44.9	90	4.18	4.145	31	28	0.035	3	0.3	0	1
2022-10-02 05:55:38	375.2	-44.6	91	4.183	4.148	31	28	0.035	3	0	-0.2	0
2022-10-02 05:55:58	375.4	-45	91	4.184	4.149	31	28	0.035	3	0.2	-0.3	1
2022-10-02 05:56:18	375.7	-44.7	92	4.187	4.151	31	27	0.036	4	0.3	-0.2	0
2022-10-02 05:56:38	375.9	-45	92	4.189	4.154	31	27	0.035	4	0.2	-0.3	0
2022-10-02 05:56:58	376.2	-44.6	92	4.192	4.156	31	27	0.036	4	0.3	0	1
2022-10-02 05:57:18	376.2	-44.7	93	4.193	4.158	31	27	0.035	4	0	-0.3	0
2022-10-02 05:57:38	376.5	-45.1	93	4.196	4.16	31	27	0.036	4	0.3	-0.2	1
2022-10-02 05:57:58	376.7	-44.7	94	4.198	4.163	31	27	0.035	4	0.2	-0.3	0
2022-10-02 05:58:18	377	-44.9	94	4.2	4.165	31	27	0.035	4	0.3	0	0
2022-10-02 05:58:38	377	-44.9	94	4.202	4.167	31	27	0.035	4	0	-0.2	1
2022-10-02 05:58:58	377.2	-44.7	95	4.205	4.169	31	27	0.036	4	0.2	-0.3	0
2022-10-02 05:59:18	377.5	-45.1	95	4.206	4.172	31	27	0.034	4	0.3	-0.2	0
2022-10-02 05:59:38	377.7	-44.7	95	4.209	4.173	31	27	0.036	4	0.2	-0.3	1
2022-10-02 05:59:58	378	-45	96	4.211	4.175	31	27	0.036	4	0.3	0	0
2022-10-02 06:00:18	378	-44.9	96	4.213	4.178	31	27	0.035	4	0	-0.2	0
2022-10-02 06:00:38	378.2	-44.7	96	4.216	4.18	30	27	0.036	3	0.2	1.5	0
2022-10-02 06:00:58	376.7	-11.3	96	4.2	4.164	30	27	0.036	3	-1.5	0.2	0
2022-10-02 06:01:18	376.5	-11	96	4.196	4.162	30	27	0.034	3	-0.2	0.3	0
2022-10-02 06:01:38	376.2	-11.4	96	4.194	4.16	30	27	0.034	3	-0.3	0	0
2022-10-02 06:01:58	376.2	-11.1	96	4.193	4.16	30	26	0.033	4	0	0	0
2022-10-02 06:02:18	376.2	-11.1	96	4.193	4.158	30	26	0.035	4	0	0.3	0
2022-10-02 06:02:38	375.9	-11.3	96	4.192	4.158	30	26	0.034	4	-0.3	-0.3	0
2022-10-02 06:02:58	376.2	-11	96	4.191	4.159	30	26	0.032	4	0.3	0.3	0
2022-10-02 06:03:18	375.9	-11.4	96	4.192	4.158	30	26	0.034	4	-0.3	-0.3	1
2022-10-02 06:03:38	376.2	-11	97	4.191	4.158	30	26	0.033	4	0.3	0	0
2022-10-02 06:03:58	376.2	-11.2	97	4.192	4.159	30	26	0.033	4	0	0	0
2022-10-02 06:04:18	376.2	-11.2	97	4.192	4.159	30	26	0.033	4	0	0	0
2022-10-02 06:04:38	376.2	-11	97	4.192	4.159	30	26	0.033	4	0	0	0
2022-10-02 06:04:58	376.2	-11.4	97	4.193	4.159	30	26	0.034	4	0	0	0
2022-10-02 06:05:18	376.2	-11	97	4.193	4.16	30	26	0.033	4	0	0	0
2022-10-02 06:05:38	376.2	-11.3	97	4.193	4.16	29	26	0.033	3	0	0	0
2022-10-02 06:05:58	376.2	-11	97	4.193	4.161	29	26	0.032	3	0	0	0
2022-10-02 06:06:18	376.2	-11.4	97	4.194	4.161	29	26	0.033	3	0	0	0
2022-10-02 06:06:38	376.2	-11	97	4.194	4.161	29	26	0.033	3	0	-0.3	0
2022-10-02 06:06:58	376.5	-11.4	97	4.195	4.161	29	25	0.034	4	0.3	0	0
2022-10-02 06:07:18	376.5	-11.2	97	4.195	4.162	29	25	0.033	4	0	0	0
2022-10-02 06:07:38	376.5	-11.1	97	4.195	4.162	29	25	0.033	4	0	0	0
2022-10-02 06:07:58	376.5	-11.4	97	4.196	4.162	29	25	0.034	4	0	0	0
2022-10-02 06:08:18	376.5	-14.1	97	4.197	4.164	29	25	0.033	4	0	-0.2	0
2022-10-02 06:08:38	376.7	-14.3	97	4.199	4.165	29	25	0.034	4	0.2	-0.3	0
2022-10-02 06:08:58	377	-14.3	97	4.199	4.166	29	25	0.033	4	0.3	0	0
2022-10-02 06:09:18	377	-14.3	97	4.2	4.167	29	25	0.033	4	0	0	0
2022-10-02 06:09:38	377	-14.3	97	4.201	4.168	29	25	0.033	4	0	0	0
2022-10-02 06:09:58	377	-14.3	97	4.202	4.169	29	25	0.033	4	0	-0.2	0
2022-10-02 06:10:18	377.2	-14.3	97	4.202	4.169	29	25	0.033	4	0.2	0.2	0
2022-10-02 06:10:38	377	-14.3	97	4.203	4.17	29	25	0.033	4	-0.2	-0.2	0
2022-10-02 06:10:58	377.2	-14.3	97	4.204	4.171	29	25	0.033	4	0.2	0	0
2022-10-02 06:11:18	377.2	-14.3	97	4.205	4.171	28	25	0.034	3	0	0	0
2022-10-02 06:11:38	377.2	-14.3	97	4.205	4.172	28	25	0.033	3	0	0	0
2022-10-02 06:11:58	377.2	-14.3	97	4.206	4.172	28	25	0.034	3	0	0	0
2022-10-02 06:12:18	377.2	-14.3	97	4.206	4.172	28	25	0.034	3	0	-0.3	0
2022-10-02 06:12:38	377.5	-14.3	97	4.208	4.173	28	25	0.035	3	0.3	0	0
2022-10-02 06:12:58	377.5	-14.3	97	4.208	4.174	28	25	0.034	3	0	0	0
2022-10-02 06:13:18	377.5	-14.3	97	4.209	4.175	28	25	0.034	3	0	-0.2	0
2022-10-02 06:13:38	377.7	-14.3	97	4.209	4.176	28	25	0.033	3	0.2	0	0
2022-10-02 06:13:58	377.7	-14.3	97	4.21	4.175	28	25	0.035	3	0	0	0
2022-10-02 06:14:18	377.7	-14.3	97	4.211	4.176	28	25	0.035	3	0	0	0
2022-10-02 06:14:38	377.7	-14.3	97	4.211	4.177	28	25	0.034	3	0	-0.3	0
2022-10-02 06:14:58	378	-14.3	97	4.212	4.178	28	25	0.034	3	0.3	0	0
2022-10-02 06:15:18	378	-14.4	97	4.212	4.178	28	25	0.034	3	0	0	0
2022-10-02 06:15:38	378	-14.3	97	4.213	4.18	28	25	0.033	3	0	0	0
2022-10-02 06:15:58	378	-14.3	97	4.213	4.18	28	25	0.033	3	0	0	0
2022-10-02 06:16:18	378	-14.3	97	4.214	4.181	28	25	0.033	3	0	0	0
2022-10-02 06:16:38	378	-14.1	97	4.214	4.18	28	25	0.034	3	0	64	92
2022-10-02 17:26:58	314	-14	5	3.499	3.479	37	33	0.02	4	-64	-0.7	0
2022-10-02 17:27:18	314.7	-13	5	3.507	3.488	37	33	0.019	4	0.7	-0.3	0
2022-10-02 17:27:38	315	-11	5	3.507	3.489	37	33	0.018	4	0.3	0.3	0
2022-10-02 17:27:58	314.7	-7.3	5	3.507	3.489	37	33	0.018	4	-0.3	0	0
2022-10-02 17:28:18	314.7	-6.7	5	3.507	3.489	37	33	0.018	4	0	0	0
2022-10-02 17:28:38	314.7	-7.6	5	3.508	3.49	37	33	0.018	4	0	-3.5	1
2022-10-02 17:28:58	318.2	-69.4	6	3.543	3.527	37	33	0.016	4	3.5	-2	0
2022-10-02 17:29:18	320.2	-108.7	6	3.561	3.547	37	33	0.014	4	2	-0.8	0
2022-10-02 17:29:38	321	-108.8	6	3.572	3.557	37	33	0.015	4	0.8	-0.7	1
2022-10-02 17:29:58	321.7	-109.1	7	3.58	3.562	37	33	0.018	4	0.7	-0.5	0
2022-10-02 17:30:18	322.2	-109	7	3.587	3.567	37	33	0.02	4	0.5	-0.5	1
2022-10-02 17:30:38	322.7	-109.2	8	3.593	3.572	37	33	0.021	4	0.5	-0.3	0
2022-10-02 17:30:58	323	-109.3	8	3.598	3.576	37	33	0.022	4	0.3	-0.5	0
2022-10-02 17:31:18	323.5	-110.6	8	3.605	3.581	37	33	0.024	4	0.5	-0.5	1
2022-10-02 17:31:38	324	-110.8	9	3.61	3.586	37	33	0.024	4	0.5	-0.5	0
2022-10-02 17:31:58	324.5	-110.4	9	3.615	3.589	37	33	0.026	4	0.5	-0.5	1
2022-10-02 17:32:18	325	-110.8	10	3.621	3.593	37	33	0.028	4	0.5	-0.2	0
2022-10-02 17:32:38	325.2	-110.8	10	3.625	3.597	37	33	0.028	4	0.2	-0.5	1
2022-10-02 17:32:58	325.7	-110.8	11	3.629	3.601	37	33	0.028	4	0.5	-0.3	0
2022-10-02 17:33:18	326	-110.4	11	3.634	3.605	37	33	0.029	4	0.3	-0.5	1
2022-10-02 17:33:38	326.5	-111.1	12	3.638	3.609	37	33	0.029	4	0.5	-0.3	0
2022-10-02 17:33:58	326.8	-111.3	12	3.642	3.613	37	33	0.029	4	0.3	-0.5	1
2022-10-02 17:34:18	327.3	-110.8	13	3.646	3.616	37	33	0.03	4	0.5	-0.2	0
2022-10-02 17:34:38	327.5	-110.7	13	3.649	3.62	37	33	0.029	4	0.2	-0.3	0
2022-10-02 17:34:58	327.8	-110.9	13	3.652	3.624	37	33	0.028	4	0.3	-0.2	1
2022-10-02 17:35:18	328	-110.8	14	3.657	3.628	37	33	0.029	4	0.2	-0.5	0
2022-10-02 17:35:38	328.5	-110.4	14	3.659	3.631	36	33	0.028	3	0.5	-0.5	1
2022-10-02 17:35:58	329	-111.4	15	3.664	3.635	36	33	0.029	3	0.5	-0.3	0
2022-10-02 17:36:18	329.3	-111.3	15	3.668	3.639	36	33	0.029	3	0.3	-0.2	1
2022-10-02 17:36:38	329.5	-110.9	16	3.67	3.643	36	32	0.027	4	0.2	-0.3	0
2022-10-02 17:36:58	329.8	-110.5	16	3.673	3.647	36	32	0.026	4	0.3	-0.2	1
2022-10-02 17:37:18	330	-111.2	17	3.676	3.651	36	32	0.025	4	0.2	-0.5	0
2022-10-02 17:37:38	330.5	-111.6	17	3.68	3.654	36	32	0.026	4	0.5	-0.3	0
2022-10-02 17:37:58	330.8	-111.5	17	3.683	3.658	36	32	0.025	4	0.3	-0.2	1
2022-10-02 17:38:18	331	-110.5	18	3.685	3.66	36	32	0.025	4	0.2	-0.3	0
2022-10-02 17:38:38	331.3	-110.4	18	3.688	3.665	36	32	0.023	4	0.3	-0.5	1
2022-10-02 17:38:58	331.8	-110.9	19	3.691	3.669	36	32	0.022	4	0.5	-0.2	0
2022-10-02 17:39:18	332	-110.3	19	3.693	3.672	36	32	0.021	4	0.2	0	1
2022-10-02 17:39:38	332	-110.4	20	3.696	3.675	36	32	0.021	4	0	-0.5	0
2022-10-02 17:39:58	332.5	-110.4	20	3.699	3.677	36	32	0.022	4	0.5	-0.3	1
2022-10-02 17:40:18	332.8	-110.6	21	3.7	3.681	36	32	0.019	4	0.3	0	0
2022-10-02 17:40:38	332.8	-110.5	21	3.703	3.684	35	32	0.019	3	0	-0.5	0
2022-10-02 17:40:58	333.3	-110.9	21	3.705	3.687	35	32	0.018	3	0.5	0	1
2022-10-02 17:41:18	333.3	-110.2	22	3.707	3.69	35	32	0.017	3	0	-0.2	0
2022-10-02 17:41:38	333.5	-110.5	22	3.709	3.691	35	32	0.018	3	0.2	0	1
2022-10-02 17:41:58	333.5	-110.8	23	3.712	3.694	35	32	0.018	3	0	-0.5	0
2022-10-02 17:42:18	334	-110.9	23	3.713	3.697	35	32	0.016	3	0.5	0	1
2022-10-02 17:42:38	334	-111.2	24	3.716	3.7	35	31	0.016	4	0	-0.3	0
2022-10-02 17:42:58	334.3	-110.5	24	3.717	3.701	35	31	0.016	4	0.3	-0.2	1
2022-10-02 17:43:18	334.5	-110.9	25	3.72	3.703	35	31	0.017	4	0.2	0	0
2022-10-02 17:43:38	334.5	-110.9	25	3.721	3.705	35	31	0.016	4	0	-0.3	1
2022-10-02 17:43:58	334.8	-110.4	26	3.723	3.707	35	31	0.016	4	0.3	-0.2	0
2022-10-02 17:44:18	335	-110.5	26	3.725	3.708	35	31	0.017	4	0.2	-0.3	0
2022-10-02 17:44:38	335.3	-110.7	26	3.728	3.711	35	31	0.017	4	0.3	0	1
2022-10-02 17:44:58	335.3	-111.3	27	3.729	3.713	35	31	0.016	4	0	-0.2	0
2022-10-02 17:45:18	335.5	-111.3	27	3.732	3.715	35	31	0.017	4	0.2	0	1
2022-10-02 17:45:38	335.5	-111.3	28	3.734	3.717	35	31	0.017	4	0	-0.3	0
2022-10-02 17:45:58	335.8	-110.6	28	3.736	3.718	35	31	0.018	4	0.3	-0.2	1
2022-10-02 17:46:18	336	-112.2	29	3.738	3.72	35	31	0.018	4	0.2	-0.3	0
2022-10-02 17:46:38	336.3	-112.6	29	3.742	3.723	35	31	0.019	4	0.3	-0.2	1
2022-10-02 17:46:58	336.5	-112.5	30	3.743	3.725	35	31	0.018	4	0.2	-0.3	0
2022-10-02 17:47:18	336.8	-112.7	30	3.745	3.728	35	31	0.017	4	0.3	-0.2	1
2022-10-02 17:47:38	337	-112.7	31	3.748	3.73	35	31	0.018	4	0.2	0	0
2022-10-02 17:47:58	337	-112.3	31	3.75	3.731	35	31	0.019	4	0	-0.5	0
2022-10-02 17:48:18	337.5	-112.9	31	3.753	3.734	35	31	0.019	4	0.5	-0.3	1
2022-10-02 17:48:38	337.8	-112.4	32	3.755	3.736	34	31	0.019	3	0.3	-0.2	0
2022-10-02 17:48:58	338	-112.5	32	3.758	3.739	34	31	0.019	3	0.2	0	1
2022-10-02 17:49:18	338	-112.6	33	3.761	3.74	34	31	0.021	3	0	-0.3	0
2022-10-02 17:49:38	338.3	-113	33	3.763	3.744	34	31	0.019	3	0.3	-0.2	1
2022-10-02 17:49:58	338.5	-112.3	34	3.766	3.746	34	31	0.02	3	0.2	-0.3	0
2022-10-02 17:50:18	338.8	-113	34	3.768	3.749	34	31	0.019	3	0.3	-0.3	1
2022-10-02 17:50:38	339.1	-112.8	35	3.771	3.751	34	31	0.02	3	0.3	-0.2	0
2022-10-02 17:50:58	339.3	-112.7	35	3.775	3.753	34	31	0.022	3	0.2	-0.3	1
2022-10-02 17:51:18	339.6	-112.6	36	3.777	3.755	34	31	0.022	3	0.3	-0.2	0
2022-10-02 17:51:38	339.8	-112.5	36	3.78	3.758	34	31	0.022	3	0.2	-0.3	0
2022-10-02 17:51:58	340.1	-112.9	36	3.783	3.761	34	31	0.022	3	0.3	-0.2	1
2022-10-02 17:52:18	340.3	-112.1	37	3.786	3.763	34	31	0.023	3	0.2	0	0
2022-10-02 17:52:38	340.3	-111.4	37	3.788	3.766	34	31	0.022	3	0	-0.5	1
2022-10-02 17:52:58	340.8	-111.4	38	3.791	3.768	34	31	0.023	3	0.5	-0.3	0
2022-10-02 17:53:18	341.1	-111.2	38	3.794	3.771	34	31	0.023	3	0.3	-0.2	1
2022-10-02 17:53:38	341.3	-110.6	39	3.798	3.774	34	31	0.024	3	0.2	-0.3	0
2022-10-02 17:53:58	341.6	-110.7	39	3.801	3.777	34	31	0.024	3	0.3	-0.2	1
2022-10-02 17:54:18	341.8	-110.3	40	3.803	3.779	34	31	0.024	3	0.2	-0.3	0
2022-10-02 17:54:38	342.1	-110.3	40	3.807	3.782	34	31	0.025	3	0.3	-0.2	1
2022-10-02 17:54:58	342.3	-110.7	41	3.811	3.786	34	31	0.025	3	0.2	-0.3	0
2022-10-02 17:55:18	342.6	-110.8	41	3.814	3.788	34	31	0.026	3	0.3	-0.5	1
2022-10-02 17:55:38	343.1	-110.5	42	3.817	3.792	34	31	0.025	3	0.5	-0.2	0
2022-10-02 17:55:58	343.3	-111	42	3.822	3.796	34	31	0.026	3	0.2	-0.3	0
2022-10-02 17:56:18	343.6	-112.3	42	3.826	3.799	34	31	0.027	3	0.3	-0.5	1
2022-10-02 17:56:38	344.1	-113	43	3.829	3.803	34	31	0.026	3	0.5	-0.2	0
2022-10-02 17:56:58	344.3	-112.4	43	3.833	3.807	34	31	0.026	3	0.2	-0.3	1
2022-10-02 17:57:18	344.6	-112.9	44	3.837	3.809	34	31	0.028	3	0.3	-0.5	0
2022-10-02 17:57:38	345.1	-112.9	44	3.841	3.814	34	31	0.027	3	0.5	-0.2	1
2022-10-02 17:57:58	345.3	-112.6	45	3.845	3.817	34	31	0.028	3	0.2	-0.5	0
2022-10-02 17:58:18	345.8	-113	45	3.849	3.821	35	31	0.028	4	0.5	-0.5	1
2022-10-02 17:58:38	346.3	-112.6	46	3.853	3.824	35	31	0.029	4	0.5	-0.3	0
2022-10-02 17:58:58	346.6	-112.6	46	3.857	3.828	35	31	0.029	4	0.3	-0.2	1
2022-10-02 17:59:18	346.8	-112.6	47	3.861	3.833	35	31	0.028	4	0.2	-0.3	0
2022-10-02 17:59:38	347.1	-112.5	47	3.866	3.837	35	31	0.029	4	0.3	-0.5	1
2022-10-02 17:59:58	347.6	-113	48	3.87	3.841	35	31	0.029	4	0.5	-0.5	0
2022-10-02 18:00:18	348.1	-112.4	48	3.874	3.844	35	31	0.03	4	0.5	-0.2	1
2022-10-02 18:00:38	348.3	-112.9	49	3.879	3.848	35	31	0.031	4	0.2	-0.3	0
2022-10-02 18:00:58	348.6	-111.7	49	3.882	3.852	35	31	0.03	4	0.3	-0.5	0
2022-10-02 18:01:18	349.1	-110.6	49	3.886	3.855	35	31	0.031	4	0.5	-0.2	1
2022-10-02 18:01:38	349.3	-110.6	50	3.89	3.859	35	31	0.031	4	0.2	-0.5	0
2022-10-02 18:01:58	349.8	-110.2	50	3.895	3.863	35	31	0.032	4	0.5	-0.3	1
2022-10-02 18:02:18	350.1	-110.8	51	3.899	3.867	35	31	0.032	4	0.3	-0.5	0
2022-10-02 18:02:38	350.6	-111.2	51	3.903	3.872	35	31	0.031	4	0.5	-0.2	1
2022-10-02 18:02:58	350.8	-110.9	52	3.907	3.877	35	31	0.03	4	0.2	-0.6	0
2022-10-02 18:03:18	351.4	-110.6	52	3.912	3.88	35	31	0.032	4	0.6	-0.2	1
2022-10-02 18:03:38	351.6	-110.6	53	3.916	3.884	35	31	0.032	4	0.2	-0.5	0
2022-10-02 18:03:58	352.1	-110.8	53	3.921	3.889	35	31	0.032	4	0.5	-0.5	1
2022-10-02 18:04:18	352.6	-111	54	3.925	3.893	35	31	0.032	4	0.5	-0.3	0
2022-10-02 18:04:38	352.9	-111.5	54	3.93	3.899	35	31	0.031	4	0.3	-0.7	1
2022-10-02 18:04:58	353.6	-112.9	55	3.936	3.903	35	31	0.033	4	0.7	-0.3	0
2022-10-02 18:05:18	353.9	-112.9	55	3.941	3.908	35	31	0.033	4	0.3	-0.5	0
2022-10-02 18:05:38	354.4	-112.7	55	3.946	3.913	35	31	0.033	4	0.5	-0.2	1
2022-10-02 18:05:58	354.6	-112.9	56	3.951	3.918	35	31	0.033	4	0.2	-0.5	0
2022-10-02 18:06:18	355.1	-113	56	3.955	3.922	35	31	0.033	4	0.5	-0.5	1
2022-10-02 18:06:38	355.6	-112.8	57	3.96	3.927	35	31	0.033	4	0.5	-0.5	0
2022-10-02 18:06:58	356.1	-112.7	57	3.964	3.932	35	31	0.032	4	0.5	0.2	1
2022-10-02 18:07:18	355.9	-98.6	58	3.962	3.93	35	31	0.032	4	-0.2	-0.2	0
2022-10-02 18:07:38	356.1	-98	58	3.964	3.932	35	31	0.032	4	0.2	-0.3	1
2022-10-02 18:07:58	356.4	-98.3	59	3.968	3.936	35	31	0.032	4	0.3	-0.5	0
2022-10-02 18:08:18	356.9	-98.3	59	3.973	3.939	35	31	0.034	4	0.5	-0.2	1
2022-10-02 18:08:38	357.1	-98.2	60	3.977	3.943	35	31	0.034	4	0.2	-0.3	0
2022-10-02 18:08:58	357.4	-98.4	60	3.981	3.947	35	31	0.034	4	0.3	-0.2	0
2022-10-02 18:09:18	357.6	-96.5	60	3.984	3.95	35	31	0.034	4	0.2	-0.5	1
2022-10-02 18:09:38	358.1	-95.9	61	3.987	3.953	35	31	0.034	4	0.5	-0.3	0
2022-10-02 18:09:58	358.4	-96.6	61	3.991	3.959	35	31	0.032	4	0.3	-0.5	1
2022-10-02 18:10:18	358.9	-96.6	62	3.995	3.962	35	31	0.033	4	0.5	-0.2	0
2022-10-02 18:10:38	359.1	-96	62	4	3.966	35	31	0.034	4	0.2	-0.3	0
2022-10-02 18:10:58	359.4	-96.2	62	4.004	3.97	35	31	0.034	4	0.3	-0.5	1
2022-10-02 18:11:18	359.9	-96.2	63	4.007	3.974	35	31	0.033	4	0.5	-0.2	0
2022-10-02 18:11:38	360.1	-96.6	63	4.012	3.978	35	31	0.034	4	0.2	-0.3	1
2022-10-02 18:11:58	360.4	-96.2	64	4.017	3.982	35	31	0.035	4	0.3	-0.7	0
2022-10-02 18:12:18	361.1	-96.3	64	4.021	3.987	35	31	0.034	4	0.7	-0.3	0
2022-10-02 18:12:38	361.4	-96.2	64	4.025	3.99	35	31	0.035	4	0.3	-0.2	1
2022-10-02 18:12:58	361.6	-96.8	65	4.03	3.996	35	31	0.034	4	0.2	-0.5	0
2022-10-02 18:13:18	362.1	-96.3	65	4.033	3.999	35	31	0.034	4	0.5	-0.3	1
2022-10-02 18:13:38	362.4	-96.5	66	4.038	4.004	35	31	0.034	4	0.3	-0.5	0
2022-10-02 18:13:58	362.9	-97.9	66	4.044	4.009	35	31	0.035	4	0.5	-0.5	0
2022-10-02 18:14:18	363.4	-98.4	66	4.048	4.012	35	31	0.036	4	0.5	-0.5	1
2022-10-02 18:14:38	363.9	-98.1	67	4.052	4.017	35	31	0.035	4	0.5	-0.5	0
2022-10-02 18:14:58	364.4	-98.3	67	4.057	4.021	35	31	0.036	4	0.5	-0.3	1
2022-10-02 18:15:18	364.7	-98.5	68	4.061	4.026	35	31	0.035	4	0.3	-0.2	0
2022-10-02 18:15:38	364.9	-98.5	68	4.066	4.03	35	31	0.036	4	0.2	-0.5	1
2022-10-02 18:15:58	365.4	-98.3	69	4.071	4.035	35	31	0.036	4	0.5	-0.5	0
2022-10-02 18:16:18	365.9	-98.1	69	4.076	4.039	35	31	0.037	4	0.5	-0.3	0
2022-10-02 18:16:38	366.2	-98.6	69	4.08	4.044	35	31	0.036	4	0.3	-0.5	1
2022-10-02 18:16:58	366.7	-98.2	70	4.084	4.048	35	31	0.036	4	0.5	-0.5	0
2022-10-02 18:17:18	367.2	-98.4	70	4.089	4.052	35	31	0.037	4	0.5	-0.2	1
2022-10-02 18:17:38	367.4	-98.7	71	4.095	4.056	35	31	0.039	4	0.2	-0.5	0
2022-10-02 18:17:58	367.9	-98	71	4.099	4.061	35	31	0.038	4	0.5	2.7	0
2022-10-02 18:18:18	365.2	-44.8	71	4.072	4.036	35	31	0.036	4	-2.7	0	1
2022-10-02 18:18:38	365.2	-42.7	72	4.07	4.034	35	31	0.036	4	0	0	0
2022-10-02 18:18:58	365.2	-43	72	4.069	4.035	34	31	0.034	3	0	0	0
2022-10-02 18:19:18	365.2	-43	72	4.07	4.036	34	31	0.034	3	0	0	1
2022-10-02 18:19:38	365.2	-42.6	73	4.071	4.037	34	31	0.034	3	0	-0.2	0
2022-10-02 18:19:58	365.4	-42.8	73	4.072	4.038	34	31	0.034	3	0.2	0	0
2022-10-02 18:20:18	365.4	-42.6	73	4.074	4.04	34	30	0.034	4	0	-0.5	0
2022-10-02 18:20:38	365.9	-43	73	4.076	4.042	34	30	0.034	4	0.5	0	1
2022-10-02 18:20:58	365.9	-43.2	74	4.078	4.043	34	30	0.035	4	0	-0.3	0
2022-10-02 18:21:18	366.2	-42.6	74	4.08	4.045	34	30	0.035	4	0.3	0	0
2022-10-02 18:21:38	366.2	-43.1	74	4.083	4.047	34	30	0.036	4	0	-0.2	1
2022-10-02 18:21:58	366.4	-43.1	75	4.083	4.049	34	30	0.034	4	0.2	-0.3	0
2022-10-02 18:22:18	366.7	-42.8	75	4.086	4.052	34	30	0.034	4	0.3	0	0
2022-10-02 18:22:38	366.7	-43.1	75	4.088	4.053	34	30	0.035	4	0	-0.2	1
2022-10-02 18:22:58	366.9	-43.9	76	4.09	4.055	34	30	0.035	4	0.2	-0.3	0
2022-10-02 18:23:18	367.2	-45.1	76	4.092	4.058	34	30	0.034	4	0.3	-0.2	0
2022-10-02 18:23:38	367.4	-44.5	76	4.095	4.061	34	30	0.034	4	0.2	-0.3	1
2022-10-02 18:23:58	367.7	-45.1	77	4.098	4.062	34	30	0.036	4	0.3	-0.2	0
2022-10-02 18:24:18	367.9	-45.1	77	4.1	4.065	33	30	0.035	3	0.2	-0.3	0
2022-10-02 18:24:38	368.2	-45	77	4.101	4.068	33	30	0.033	3	0.3	0	0
2022-10-02 18:24:58	368.2	-44.9	77	4.104	4.07	33	30	0.034	3	0	-0.2	1
2022-10-02 18:25:18	368.4	-44.8	78	4.106	4.071	33	29	0.035	4	0.2	-0.3	0
2022-10-02 18:25:38	368.7	-45	78	4.108	4.074	33	29	0.034	4	0.3	0	0
2022-10-02 18:25:58	368.7	-44.6	78	4.111	4.076	33	29	0.035	4	0	-0.2	1
2022-10-02 18:26:18	368.9	-45	79	4.112	4.078	33	29	0.034	4	0.2	-0.3	0
2022-10-02 18:26:38	369.2	-45.3	79	4.115	4.08	33	29	0.035	4	0.3	-0.2	0
2022-10-02 18:26:58	369.4	-44.5	79	4.117	4.082	33	29	0.035	4	0.2	0	1
2022-10-02 18:27:18	369.4	-45.2	80	4.119	4.084	33	29	0.035	4	0	-0.3	0
2022-10-02 18:27:38	369.7	-44.9	80	4.121	4.087	33	29	0.034	4	0.3	-0.2	0
2022-10-02 18:27:58	369.9	-45.2	80	4.123	4.088	33	29	0.035	4	0.2	-0.3	1
2022-10-02 18:28:18	370.2	-45.1	81	4.125	4.09	33	29	0.035	4	0.3	0	0
2022-10-02 18:28:38	370.2	-44.6	81	4.128	4.092	33	29	0.036	4	0	-0.5	0
2022-10-02 18:28:58	370.7	-45.3	81	4.129	4.094	33	29	0.035	4	0.5	0	1
2022-10-02 18:29:18	370.7	-44.7	82	4.132	4.097	32	29	0.035	3	0	-0.2	0
2022-10-02 18:29:38	370.9	-45.3	82	4.134	4.099	32	29	0.035	3	0.2	0	0
2022-10-02 18:29:58	370.9	-44.6	82	4.136	4.1	32	29	0.036	3	0	-0.5	1
2022-10-02 18:30:18	371.4	-45.2	83	4.138	4.103	32	28	0.035	4	0.5	0	0
2022-10-02 18:30:38	371.4	-44.9	83	4.141	4.105	32	28	0.036	4	0	-0.3	0
2022-10-02 18:30:58	371.7	-44.8	83	4.142	4.107	32	28	0.035	4	0.3	-0.2	1
2022-10-02 18:31:18	371.9	-45.5	84	4.144	4.11	32	28	0.034	4	0.2	-0.3	0
2022-10-02 18:31:38	372.2	-44.7	84	4.147	4.111	32	28	0.036	4	0.3	0	0
2022-10-02 18:31:58	372.2	-45.4	84	4.149	4.114	32	28	0.035	4	0	-0.2	1
2022-10-02 18:32:18	372.4	-44.8	85	4.151	4.116	32	28	0.035	4	0.2	0	0
2022-10-02 18:32:38	372.4	-44.8	85	4.153	4.117	32	28	0.036	4	0	-0.3	1
2022-10-02 18:32:58	372.7	-45.5	86	4.155	4.12	32	28	0.035	4	0.3	-0.2	0
2022-10-02 18:33:18	372.9	-45.3	86	4.158	4.122	32	28	0.036	4	0.2	-0.3	0
2022-10-02 18:33:38	373.2	-45.1	86	4.16	4.124	32	28	0.036	4	0.3	-0.2	1
2022-10-02 18:33:58	373.4	-44.6	87	4.162	4.126	32	28	0.036	4	0.2	-0.3	0
2022-10-02 18:34:18	373.7	-45.1	87	4.164	4.128	32	28	0.036	4	0.3	0	1
2022-10-02 18:34:38	373.7	-45.1	88	4.165	4.131	32	28	0.034	4	0	-0.5	0
2022-10-02 18:34:58	374.2	-45	88	4.168	4.134	32	28	0.034	4	0.5	0	0
2022-10-02 18:35:18	374.2	-44.9	88	4.17	4.135	31	28	0.035	3	0	-0.2	1
2022-10-02 18:35:38	374.4	-45.2	89	4.173	4.136	31	28	0.037	3	0.2	0	0
2022-10-02 18:35:58	374.4	-44.9	89	4.174	4.139	31	28	0.035	3	0	-0.3	1
2022-10-02 18:36:18	374.7	-45.5	90	4.177	4.141	31	27	0.036	4	0.3	-0.2	0
2022-10-02 18:36:38	374.9	-44.8	90	4.18	4.143	31	27	0.037	4	0.2	-0.3	1
2022-10-02 18:36:58	375.2	-45.3	91	4.181	4.144	31	27	0.037	4	0.3	0	0
2022-10-02 18:37:18	375.2	-44.9	91	4.183	4.147	31	27	0.036	4	0	-0.2	0
2022-10-02 18:37:38	375.4	-44.9	91	4.185	4.15	31	27	0.035	4	0.2	-0.3	1
2022-10-02 18:37:58	375.7	-45.3	92	4.188	4.152	31	27	0.036	4	0.3	-0.2	0
2022-10-02 18:38:18	375.9	-44.6	92	4.19	4.154	31	27	0.036	4	0.2	-0.3	1
2022-10-02 18:38:38	376.2	-45.2	93	4.192	4.156	31	27	0.036	4	0.3	0	0
2022-10-02 18:38:58	376.2	-44.9	93	4.194	4.159	31	27	0.035	4	0	-0.3	0
2022-10-02 18:39:18	376.5	-45	93	4.196	4.162	31	27	0.034	4	0.3	0	1
2022-10-02 18:39:38	376.5	-44.9	94	4.199	4.163	31	27	0.036	4	0	-0.5	0
2022-10-02 18:39:58	377	-45	94	4.2	4.165	31	27	0.035	4	0.5	0	0
2022-10-02 18:40:18	377	-44.9	94	4.203	4.166	31	27	0.037	4	0	-0.2	1
2022-10-02 18:40:38	377.2	-44.6	95	4.205	4.169	31	27	0.036	4	0.2	-0.3	0
2022-10-02 18:40:58	377.5	-45.3	95	4.208	4.171	31	27	0.037	4	0.3	-0.2	0
2022-10-02 18:41:18	377.7	-45.2	95	4.209	4.173	31	27	0.036	4	0.2	0	1
2022-10-02 18:41:38	377.7	-44.6	96	4.211	4.175	31	27	0.036	4	0	-0.3	0
2022-10-02 18:41:58	378	-45.2	96	4.214	4.177	31	27	0.037	4	0.3	-0.2	0
2022-10-02 18:42:18	378.2	-45	96	4.217	4.18	30	27	0.037	3	0.2	1.7	0
2022-10-02 18:42:38	376.5	-11.8	96	4.199	4.163	30	27	0.036	3	-1.7	0	0
2022-10-02 18:42:58	376.5	-11.4	96	4.196	4.161	30	27	0.035	3	0	0.3	0
2022-10-02 18:43:18	376.2	-11.6	96	4.194	4.159	30	26	0.035	4	-0.3	0	0
2022-10-02 18:43:38	376.2	-11.7	96	4.193	4.159	30	26	0.034	4	0	0	0
2022-10-02 18:43:58	376.2	-11.3	96	4.193	4.158	30	26	0.035	4	0	0	1
2022-10-02 18:44:18	376.2	-12.1	97	4.192	4.158	30	26	0.034	4	0	0	0
2022-10-02 18:44:38	376.2	-11.2	97	4.193	4.159	30	26	0.034	4	0	0	0
2022-10-02 18:44:58	376.2	-12	97	4.192	4.159	30	26	0.033	4	0	0	0
2022-10-02 18:45:18	376.2	-10.6	97	4.193	4.159	30	26	0.034	4	0	0	0
2022-10-02 18:45:38	376.2	-11.8	97	4.192	4.159	30	26	0.033	4	0	0	0
2022-10-02 18:45:58	376.2	-14	97	4.194	4.16	30	26	0.034	4	0	0	0
2022-10-02 18:46:18	376.2	-11.3	97	4.192	4.159	30	26	0.033	4	0	0.3	0
2022-10-02 18:46:38	375.9	-8.9	97	4.191	4.157	30	26	0.034	4	-0.3	-0.3	0
2022-10-02 18:46:58	376.2	-8.9	97	4.192	4.158	30	26	0.034	4	0.3	0	0
2022-10-02 18:47:18	376.2	-11.5	97	4.192	4.159	30	26	0.033	4	0	0.3	0
2022-10-02 18:47:38	375.9	-8.1	97	4.191	4.159	30	26	0.032	4	-0.3	0	0
2022-10-02 18:47:58	375.9	-6.8	97	4.191	4.158	30	26	0.033	4	0	-0.3	0
2022-10-02 18:48:18	376.2	-9.4	97	4.192	4.159	30	26	0.033	4	0.3	0	0
2022-10-02 18:48:38	376.2	-7.7	97	4.191	4.159	30	26	0.032	4	0	0.3	0
2022-10-02 18:48:58	375.9	-10	97	4.193	4.159	30	26	0.034	4	-0.3	-0.3	0
2022-10-02 18:49:18	376.2	-10	97	4.193	4.159	29	26	0.034	3	0.3	0	0
2022-10-02 18:49:38	376.2	-9.5	97	4.193	4.16	29	25	0.033	4	0	0	0
2022-10-02 18:49:58	376.2	-9.9	97	4.194	4.16	29	25	0.034	4	0	-0.3	0
2022-10-02 18:50:18	376.5	-10.3	97	4.194	4.161	29	25	0.033	4	0.3	0.3	0
2022-10-02 18:50:38	376.2	-9.8	97	4.195	4.162	29	25	0.033	4	-0.3	-0.3	0
2022-10-02 18:50:58	376.5	-11.4	97	4.196	4.163	29	25	0.033	4	0.3	0	0
2022-10-02 18:51:18	376.5	-11.2	97	4.197	4.164	29	25	0.033	4	0	0	0
2022-10-02 18:51:38	376.5	-11.6	97	4.197	4.164	29	25	0.033	4	0	0	0
2022-10-02 18:51:58	376.5	-11.6	97	4.198	4.165	29	25	0.033	4	0	0	0
2022-10-02 18:52:18	376.5	-11.7	97	4.199	4.165	29	25	0.034	4	0	-0.2	0
2022-10-02 18:52:38	376.7	-11.4	97	4.199	4.165	29	25	0.034	4	0.2	57.2	80
2022-10-03 04:27:28	319.5	-12.8	17	3.564	3.535	35	32	0.029	3	-57.2	-0.2	0
2022-10-03 04:27:48	319.7	-12.1	17	3.566	3.536	35	32	0.03	3	0.2	0	0
2022-10-03 04:28:08	319.7	-9.8	17	3.566	3.536	35	32	0.03	3	0	0	0
2022-10-03 04:28:28	319.7	-8.3	17	3.565	3.536	35	32	0.029	3	0	0	0
2022-10-03 04:28:48	319.7	-8.4	17	3.566	3.537	35	32	0.029	3	0	-0.3	0
2022-10-03 04:29:08	320	-8.6	17	3.567	3.537	35	32	0.03	3	0.3	-3	0
2022-10-03 04:29:28	323	-83.7	17	3.598	3.569	35	32	0.029	3	3	-2.5	0
2022-10-03 04:29:48	325.5	-110.8	17	3.626	3.597	35	32	0.029	3	2.5	-1	0
2022-10-03 04:30:08	326.5	-110.7	17	3.635	3.607	35	32	0.028	3	1	-0.8	1
2022-10-03 04:30:28	327.3	-110.6	18	3.642	3.616	35	32	0.026	3	0.8	-0.5	0
2022-10-03 04:30:48	327.8	-112.6	18	3.648	3.624	36	32	0.024	4	0.5	-0.5	1
2022-10-03 04:31:08	328.3	-112.6	19	3.655	3.63	36	32	0.025	4	0.5	-0.7	0
2022-10-03 04:31:28	329	-112.5	19	3.659	3.636	35	32	0.023	3	0.7	-0.3	1
2022-10-03 04:31:48	329.3	-112.8	20	3.664	3.641	35	32	0.023	3	0.3	-0.5	0
2022-10-03 04:32:08	329.8	-112.8	20	3.668	3.646	35	32	0.022	3	0.5	-0.2	1
2022-10-03 04:32:28	330	-112.4	21	3.671	3.651	35	32	0.02	3	0.2	-0.5	0
2022-10-03 04:32:48	330.5	-112.5	21	3.676	3.655	35	32	0.021	3	0.5	-0.3	1
2022-10-03 04:33:08	330.8	-112.9	22	3.68	3.659	35	32	0.021	3	0.3	-0.5	0
2022-10-03 04:33:28	331.3	-112.7	22	3.683	3.663	35	32	0.02	3	0.5	0	1
2022-10-03 04:33:48	331.3	-112.4	23	3.687	3.668	35	32	0.019	3	0	-0.5	0
2022-10-03 04:34:08	331.8	-112.5	23	3.691	3.671	35	32	0.02	3	0.5	-0.5	0
2022-10-03 04:34:28	332.3	-114	23	3.693	3.675	35	32	0.018	3	0.5	-0.2	1
2022-10-03 04:34:48	332.5	-113.4	24	3.696	3.679	35	32	0.017	3	0.2	-0.3	0
2022-10-03 04:35:08	332.8	-113.3	24	3.699	3.682	35	32	0.017	3	0.3	-0.2	1
2022-10-03 04:35:28	333	-113.1	25	3.702	3.686	35	32	0.016	3	0.2	-0.3	0
2022-10-03 04:35:48	333.3	-113.5	25	3.704	3.689	35	32	0.015	3	0.3	-0.2	1
2022-10-03 04:36:08	333.5	-113.3	26	3.707	3.692	35	32	0.015	3	0.2	0	0
2022-10-03 04:36:28	333.5	-113.4	26	3.709	3.694	34	32	0.015	2	0	-0.5	1
2022-10-03 04:36:48	334	-113.5	27	3.712	3.697	34	32	0.015	2	0.5	0	0
2022-10-03 04:37:08	334	-113.2	27	3.714	3.7	34	32	0.014	2	0	-0.3	1
2022-10-03 04:37:28	334.3	-113.7	28	3.716	3.702	34	32	0.014	2	0.3	-0.2	0
2022-10-03 04:37:48	334.5	-113.2	28	3.718	3.704	34	32	0.014	2	0.2	-0.3	1
2022-10-03 04:38:08	334.8	-113.5	29	3.721	3.706	34	32	0.015	2	0.3	0	0
2022-10-03 04:38:28	334.8	-113.2	29	3.723	3.708	34	32	0.015	2	0	-0.2	1
2022-10-03 04:38:48	335	-113.6	30	3.725	3.71	34	31	0.015	3	0.2	-0.3	0
2022-10-03 04:39:08	335.3	-113.3	30	3.727	3.711	34	31	0.016	3	0.3	-0.2	1
2022-10-03 04:39:28	335.5	-113.4	31	3.729	3.714	34	31	0.015	3	0.2	0	0
2022-10-03 04:39:48	335.5	-113.3	31	3.731	3.716	34	31	0.015	3	0	-0.3	0
2022-10-03 04:40:08	335.8	-113	31	3.733	3.718	34	31	0.015	3	0.3	-0.2	1
2022-10-03 04:40:28	336	-113.8	32	3.735	3.719	34	31	0.016	3	0.2	-0.3	0
2022-10-03 04:40:48	336.3	-113	32	3.738	3.722	34	31	0.016	3	0.3	0	1
2022-10-03 04:41:08	336.3	-113.4	33	3.741	3.724	34	31	0.017	3	0	-0.2	0
2022-10-03 04:41:28	336.5	-113.3	33	3.743	3.726	34	31	0.017	3	0.2	-0.3	1
2022-10-03 04:41:48	336.8	-113	34	3.746	3.729	34	31	0.017	3	0.3	-0.2	0
2022-10-03 04:42:08	337	-113.7	34	3.748	3.73	34	31	0.018	3	0.2	-0.3	1
2022-10-03 04:42:28	337.3	-113.2	35	3.75	3.733	34	31	0.017	3	0.3	-0.2	0
2022-10-03 04:42:48	337.5	-113.5	35	3.752	3.736	34	31	0.016	3	0.2	-0.3	1
2022-10-03 04:43:08	337.8	-113.3	36	3.755	3.737	34	31	0.018	3	0.3	-0.2	0
2022-10-03 04:43:28	338	-113	36	3.758	3.74	33	31	0.018	2	0.2	0	1
2022-10-03 04:43:48	338	-113.4	37	3.761	3.742	33	31	0.019	2	0	-0.3	0
2022-10-03 04:44:08	338.3	-113.1	37	3.764	3.745	33	31	0.019	2	0.3	-0.5	1
2022-10-03 04:44:28	338.8	-113.3	38	3.766	3.747	33	31	0.019	2	0.5	0	0
2022-10-03 04:44:48	338.8	-113	38	3.769	3.749	33	31	0.02	2	0	-0.3	1
2022-10-03 04:45:08	339.1	-113.6	39	3.773	3.752	33	31	0.021	2	0.3	-0.5	0
2022-10-03 04:45:28	339.6	-113	39	3.774	3.755	33	31	0.019	2	0.5	0	1
2022-10-03 04:45:48	339.6	-113.5	40	3.778	3.758	33	31	0.02	2	0	-0.2	0
2022-10-03 04:46:08	339.8	-113.3	40	3.781	3.761	33	31	0.02	2	0.2	-0.5	0
2022-10-03 04:46:28	340.3	-114	40	3.785	3.763	33	31	0.022	2	0.5	-0.3	1
2022-10-03 04:46:48	340.6	-114.5	41	3.789	3.767	33	31	0.022	2	0.3	-0.2	0
2022-10-03 04:47:08	340.8	-114.2	41	3.792	3.769	33	31	0.023	2	0.2	-0.3	1
2022-10-03 04:47:28	341.1	-113.4	42	3.794	3.772	33	31	0.022	2	0.3	-0.2	0
2022-10-03 04:47:48	341.3	-113.5	42	3.798	3.775	33	31	0.023	2	0.2	-0.3	1
2022-10-03 04:48:08	341.6	-113.7	43	3.802	3.778	33	31	0.024	2	0.3	-0.2	0
2022-10-03 04:48:28	341.8	-113.4	43	3.805	3.781	33	31	0.024	2	0.2	-0.5	1
2022-10-03 04:48:48	342.3	-113.3	44	3.808	3.785	33	31	0.023	2	0.5	-0.3	0
2022-10-03 04:49:08	342.6	-113.5	44	3.812	3.788	34	31	0.024	3	0.3	-0.2	1
2022-10-03 04:49:28	342.8	-113	45	3.816	3.792	34	31	0.024	3	0.2	-0.3	0
2022-10-03 04:49:48	343.1	-113.7	45	3.819	3.795	34	31	0.024	3	0.3	-0.5	1
2022-10-03 04:50:08	343.6	-113.1	46	3.823	3.798	34	31	0.025	3	0.5	-0.2	0
2022-10-03 04:50:28	343.8	-113.6	46	3.826	3.801	34	31	0.025	3	0.2	-0.5	1
2022-10-03 04:50:48	344.3	-113.5	47	3.831	3.806	34	31	0.025	3	0.5	-0.3	0
2022-10-03 04:51:08	344.6	-113.1	47	3.835	3.809	34	31	0.026	3	0.3	-0.2	1
2022-10-03 04:51:28	344.8	-113.4	48	3.839	3.813	34	31	0.026	3	0.2	-0.5	0
2022-10-03 04:51:48	345.3	-113.2	48	3.842	3.816	34	31	0.026	3	0.5	-0.3	0
2022-10-03 04:52:08	345.6	-113.6	48	3.847	3.82	34	31	0.027	3	0.3	-0.2	1
2022-10-03 04:52:28	345.8	-113.3	49	3.851	3.823	34	31	0.028	3	0.2	-0.5	0
2022-10-03 04:52:48	346.3	-113.3	49	3.855	3.828	34	31	0.027	3	0.5	-0.3	1
2022-10-03 04:53:08	346.6	-113.6	50	3.859	3.831	34	31	0.028	3	0.3	-0.5	0
2022-10-03 04:53:28	347.1	-113	50	3.864	3.835	34	31	0.029	3	0.5	-0.2	1
2022-10-03 04:53:48	347.3	-113.5	51	3.868	3.84	34	31	0.028	3	0.2	-0.5	0
2022-10-03 04:54:08	347.8	-113.4	51	3.872	3.842	34	31	0.03	3	0.5	-0.3	1
2022-10-03 04:54:28	348.1	-113.4	52	3.876	3.847	34	31	0.029	3	0.3	-0.5	0
2022-10-03 04:54:48	348.6	-113.7	52	3.88	3.851	34	31	0.029	3	0.5	-0.5	1
2022-10-03 04:55:08	349.1	-113.1	53	3.886	3.856	34	31	0.03	3	0.5	-0.2	0
2022-10-03 04:55:28	349.3	-113.6	53	3.89	3.86	34	31	0.03	3	0.2	-0.5	1
2022-10-03 04:55:48	349.8	-113.5	54	3.895	3.864	34	31	0.031	3	0.5	-0.3	0
2022-10-03 04:56:08	350.1	-113.3	54	3.9	3.869	34	31	0.031	3	0.3	-0.5	1
2022-10-03 04:56:28	350.6	-113.7	55	3.904	3.873	34	31	0.031	3	0.5	-0.2	0
2022-10-03 04:56:48	350.8	-113.2	55	3.908	3.877	34	32	0.031	2	0.2	-0.6	1
2022-10-03 04:57:08	351.4	-113.8	56	3.912	3.881	34	32	0.031	2	0.6	-0.5	0
2022-10-03 04:57:28	351.9	-113.4	56	3.917	3.887	34	32	0.03	2	0.5	-0.2	1
2022-10-03 04:57:48	352.1	-113.7	57	3.922	3.891	34	32	0.031	2	0.2	-0.5	0
2022-10-03 04:58:08	352.6	-113.4	57	3.926	3.895	34	32	0.031	2	0.5	-0.5	0
2022-10-03 04:58:28	353.1	-113.5	57	3.931	3.9	34	32	0.031	2	0.5	-0.5	1
2022-10-03 04:58:48	353.6	-113.7	58	3.936	3.904	34	32	0.032	2	0.5	-0.3	0
2022-10-03 04:59:08	353.9	-113.8	58	3.941	3.909	34	32	0.032	2	0.3	-0.5	1
2022-10-03 04:59:28	354.4	-113.8	59	3.946	3.914	34	32	0.032	2	0.5	-0.5	0
2022-10-03 04:59:48	354.9	-113.5	59	3.95	3.918	34	32	0.032	2	0.5	-0.5	1
2022-10-03 05:00:08	355.4	-113.7	60	3.955	3.923	34	32	0.032	2	0.5	-0.2	0
2022-10-03 05:00:28	355.6	-113.3	60	3.959	3.927	34	32	0.032	2	0.2	-0.5	1
2022-10-03 05:00:48	356.1	-113.5	61	3.966	3.933	34	32	0.033	2	0.5	0.2	0
2022-10-03 05:01:08	355.9	-98.8	61	3.962	3.93	34	32	0.032	2	-0.2	-0.2	1
2022-10-03 05:01:28	356.1	-98.9	62	3.965	3.933	34	32	0.032	2	0.2	-0.3	0
2022-10-03 05:01:48	356.4	-99.3	62	3.97	3.936	34	32	0.034	2	0.3	-0.5	0
2022-10-03 05:02:08	356.9	-98.6	62	3.972	3.94	34	32	0.032	2	0.5	-0.2	1
2022-10-03 05:02:28	357.1	-99	63	3.977	3.944	34	32	0.033	2	0.2	-0.5	0
2022-10-03 05:02:48	357.6	-98.8	63	3.98	3.948	34	32	0.032	2	0.5	-0.3	1
2022-10-03 05:03:08	357.9	-98.9	64	3.985	3.953	34	32	0.032	2	0.3	-0.2	0
2022-10-03 05:03:28	358.1	-99.1	64	3.99	3.957	34	32	0.033	2	0.2	-0.5	0
2022-10-03 05:03:48	358.6	-98.6	64	3.993	3.96	34	32	0.033	2	0.5	-0.3	1
2022-10-03 05:04:08	358.9	-99	65	3.998	3.965	34	32	0.033	2	0.3	-0.5	0
2022-10-03 05:04:28	359.4	-98.9	65	4.003	3.969	34	32	0.034	2	0.5	-0.2	1
2022-10-03 05:04:48	359.6	-98.8	66	4.007	3.973	34	32	0.034	2	0.2	-0.5	0
2022-10-03 05:05:08	360.1	-99.2	66	4.011	3.977	34	32	0.034	2	0.5	-0.5	0
2022-10-03 05:05:28	360.6	-99.1	66	4.015	3.982	34	32	0.033	2	0.5	-0.3	1
2022-10-03 05:05:48	360.9	-99.2	67	4.019	3.986	34	32	0.033	2	0.3	-0.5	0
2022-10-03 05:06:08	361.4	-98.8	67	4.024	3.991	34	32	0.033	2	0.5	-0.2	1
2022-10-03 05:06:28	361.6	-99	68	4.029	3.994	34	32	0.035	2	0.2	-0.5	0
2022-10-03 05:06:48	362.1	-98.9	68	4.032	3.999	34	32	0.033	2	0.5	-0.3	1
2022-10-03 05:07:08	362.4	-99.1	69	4.037	4.003	34	32	0.034	2	0.3	-0.5	0
2022-10-03 05:07:28	362.9	-98.7	69	4.041	4.008	34	32	0.033	2	0.5	-0.2	0
2022-10-03 05:07:48	363.1	-99	69	4.046	4.012	34	32	0.034	2	0.2	-0.5	1
2022-10-03 05:08:08	363.6	-98.9	70	4.051	4.015	34	32	0.036	2	0.5	-0.3	0
2022-10-03 05:08:28	363.9	-98.7	70	4.055	4.02	34	32	0.035	2	0.3	-0.5	1
2022-10-03 05:08:48	364.4	-99.2	71	4.06	4.025	34	32	0.035	2	0.5	-0.5	0
2022-10-03 05:09:08	364.9	-98.8	71	4.065	4.029	34	32	0.036	2	0.5	-0.5	1
2022-10-03 05:09:28	365.4	-99	72	4.069	4.034	34	32	0.035	2	0.5	-0.3	0
2022-10-03 05:09:48	365.7	-98.7	72	4.074	4.039	34	32	0.035	2	0.3	-0.5	0
2022-10-03 05:10:08	366.2	-99.1	72	4.078	4.043	34	32	0.035	2	0.5	-0.5	1
2022-10-03 05:10:28	366.7	-99	73	4.083	4.048	34	32	0.035	2	0.5	-0.2	0
2022-10-03 05:10:48	366.9	-98.7	73	4.087	4.052	34	32	0.035	2	0.2	-0.5	1
2022-10-03 05:11:08	367.4	-99.1	74	4.093	4.057	34	32	0.036	2	0.5	-0.5	0
2022-10-03 05:11:28	367.9	-99	74	4.098	4.061	34	32	0.037	2	0.5	2.5	0
2022-10-03 05:11:48	365.4	-44.6	74	4.073	4.038	34	32	0.035	2	-2.5	0.2	1
2022-10-03 05:12:08	365.2	-44.6	75	4.071	4.036	34	32	0.035	2	-0.2	0	0
2022-10-03 05:12:28	365.2	-44.4	75	4.07	4.037	34	31	0.033	3	0	-0.2	0
2022-10-03 05:12:48	365.4	-44.8	75	4.071	4.037	34	31	0.034	3	0.2	0	1
2022-10-03 05:13:08	365.4	-44.5	76	4.072	4.039	34	31	0.033	3	0	0	0
2022-10-03 05:13:28	365.4	-44.9	76	4.074	4.04	34	31	0.034	3	0	-0.5	0
2022-10-03 05:13:48	365.9	-44.6	76	4.076	4.041	34	31	0.035	3	0.5	0	1
2022-10-03 05:14:08	365.9	-44.7	77	4.078	4.044	34	31	0.034	3	0	-0.3	0
2022-10-03 05:14:28	366.2	-44.6	77	4.079	4.045	34	31	0.034	3	0.3	0	0
2022-10-03 05:14:48	366.2	-45	77	4.082	4.048	34	31	0.034	3	0	-0.2	0
2022-10-03 05:15:08	366.4	-44.5	77	4.084	4.05	34	31	0.034	3	0.2	-0.3	1
2022-10-03 05:15:28	366.7	-44.9	78	4.085	4.051	34	31	0.034	3	0.3	0	0
2022-10-03 05:15:48	366.7	-44.9	78	4.087	4.054	34	31	0.033	3	0	-0.5	0
2022-10-03 05:16:08	367.2	-44.6	78	4.089	4.056	34	31	0.033	3	0.5	0	1
2022-10-03 05:16:28	367.2	-44.8	79	4.092	4.058	34	31	0.034	3	0	-0.2	0
2022-10-03 05:16:48	367.4	-44.8	79	4.094	4.06	34	31	0.034	3	0.2	0	0
2022-10-03 05:17:08	367.4	-44.6	79	4.095	4.062	34	31	0.033	3	0	-0.3	1
2022-10-03 05:17:28	367.7	-44.7	80	4.098	4.065	34	31	0.033	3	0.3	-0.2	0
2022-10-03 05:17:48	367.9	-44.6	80	4.1	4.067	33	30	0.033	3	0.2	-0.3	0
2022-10-03 05:18:08	368.2	-44.6	80	4.102	4.069	33	30	0.033	3	0.3	0	1
2022-10-03 05:18:28	368.2	-44.5	81	4.104	4.071	33	30	0.033	3	0	-0.2	0
2022-10-03 05:18:48	368.4	-44.9	81	4.106	4.072	33	30	0.034	3	0.2	-0.3	0
2022-10-03 05:19:08	368.7	-45.1	81	4.109	4.075	33	30	0.034	3	0.3	-0.2	0
2022-10-03 05:19:28	368.9	-44.7	81	4.111	4.076	33	30	0.035	3	0.2	0	1
2022-10-03 05:19:48	368.9	-44.8	82	4.112	4.08	33	30	0.032	3	0	-0.3	0
2022-10-03 05:20:08	369.2	-44.8	82	4.115	4.081	33	30	0.034	3	0.3	-0.2	0
2022-10-03 05:20:28	369.4	-44.5	82	4.117	4.083	33	30	0.034	3	0.2	-0.3	1
2022-10-03 05:20:48	369.7	-44.6	83	4.12	4.086	33	30	0.034	3	0.3	0	0
2022-10-03 05:21:08	369.7	-44.6	83	4.122	4.088	33	30	0.034	3	0	-0.5	0
2022-10-03 05:21:28	370.2	-44.8	83	4.124	4.089	33	30	0.035	3	0.5	0	1
2022-10-03 05:21:48	370.2	-44.7	84	4.126	4.092	33	30	0.034	3	0	-0.2	0
2022-10-03 05:22:08	370.4	-44.9	84	4.128	4.094	33	30	0.034	3	0.2	-0.3	0
2022-10-03 05:22:28	370.7	-44.6	84	4.13	4.096	33	29	0.034	4	0.3	-0.2	0
2022-10-03 05:22:48	370.9	-44.8	84	4.132	4.098	33	29	0.034	4	0.2	0	1
2022-10-03 05:23:08	370.9	-45	85	4.134	4.1	33	29	0.034	4	0	-0.3	0
2022-10-03 05:23:28	371.2	-44.7	85	4.136	4.103	33	29	0.033	4	0.3	-0.2	0
2022-10-03 05:23:48	371.4	-45	85	4.138	4.104	32	29	0.034	3	0.2	0	0
2022-10-03 05:24:08	371.4	-44.9	85	4.141	4.107	32	29	0.034	3	0	-0.3	1
2022-10-03 05:24:28	371.7	-44.6	86	4.143	4.109	32	29	0.034	3	0.3	-0.2	0
2022-10-03 05:24:48	371.9	-44.8	86	4.145	4.11	32	29	0.035	3	0.2	-0.3	0
2022-10-03 05:25:08	372.2	-44.9	86	4.147	4.113	32	29	0.034	3	0.3	0	0
2022-10-03 05:25:28	372.2	-45	86	4.149	4.115	32	29	0.034	3	0	-0.2	1
2022-10-03 05:25:48	372.4	-44.9	87	4.152	4.117	32	29	0.035	3	0.2	-0.3	0
2022-10-03 05:26:08	372.7	-45.1	87	4.154	4.119	32	29	0.035	3	0.3	-0.2	0
2022-10-03 05:26:28	372.9	-44.6	87	4.156	4.121	32	29	0.035	3	0.2	0	1
2022-10-03 05:26:48	372.9	-45	88	4.158	4.123	32	29	0.035	3	0	-0.5	0
2022-10-03 05:27:08	373.4	-44.8	88	4.16	4.126	32	29	0.034	3	0.5	0	1
2022-10-03 05:27:28	373.4	-44.7	89	4.162	4.128	32	28	0.034	4	0	-0.3	0
2022-10-03 05:27:48	373.7	-45	89	4.164	4.13	32	28	0.034	4	0.3	0	0
2022-10-03 05:28:08	373.7	-45	89	4.166	4.132	32	28	0.034	4	0	-0.5	1
2022-10-03 05:28:28	374.2	-44.7	90	4.168	4.134	32	28	0.034	4	0.5	0	0
2022-10-03 05:28:48	374.2	-44.8	90	4.171	4.136	32	28	0.035	4	0	-0.2	0
2022-10-03 05:29:08	374.4	-44.9	90	4.173	4.139	32	28	0.034	4	0.2	-0.3	1
2022-10-03 05:29:28	374.7	-44.8	91	4.175	4.14	32	28	0.035	4	0.3	-0.2	0
2022-10-03 05:29:48	374.9	-44.6	91	4.178	4.143	31	28	0.035	3	0.2	0	0
2022-10-03 05:30:08	374.9	-44.9	91	4.179	4.145	31	28	0.034	3	0	-0.3	1
2022-10-03 05:30:28	375.2	-44.7	92	4.181	4.146	31	28	0.035	3	0.3	0	0
2022-10-03 05:30:48	375.2	-44.9	92	4.185	4.149	31	28	0.036	3	0	-0.5	1
2022-10-03 05:31:08	375.7	-44.8	93	4.187	4.152	31	28	0.035	3	0.5	0	0
2022-10-03 05:31:28	375.7	-44.5	93	4.188	4.153	31	28	0.035	3	0	-0.5	0
2022-10-03 05:31:48	376.2	-44.8	93	4.191	4.155	31	28	0.036	3	0.5	0	0
2022-10-03 05:32:08	376.2	-44.7	93	4.192	4.158	31	28	0.034	3	0	-0.3	1
2022-10-03 05:32:28	376.5	-44.9	94	4.195	4.16	31	28	0.035	3	0.3	-0.2	0
2022-10-03 05:32:48	376.7	-45	94	4.197	4.162	31	27	0.035	4	0.2	0	0
2022-10-03 05:33:08	376.7	-44.7	94	4.199	4.164	31	27	0.035	4	0	-0.3	1
2022-10-03 05:33:28	377	-45.1	95	4.202	4.166	31	27	0.036	4	0.3	-0.2	0
2022-10-03 05:33:48	377.2	-44.7	95	4.204	4.168	31	27	0.036	4	0.2	0	0
2022-10-03 05:34:08	377.2	-44.6	95	4.206	4.17	31	27	0.036	4	0	-0.3	1
2022-10-03 05:34:28	377.5	-45.1	96	4.208	4.172	31	27	0.036	4	0.3	-0.2	0
2022-10-03 05:34:48	377.7	-45.1	96	4.21	4.174	31	27	0.036	4	0.2	-0.3	0
2022-10-03 05:35:08	378	-44.8	96	4.212	4.177	31	27	0.035	4	0.3	0	0
2022-10-03 05:35:28	378	-45	96	4.215	4.179	31	27	0.036	4	0	1	1
2022-10-03 05:35:48	377	-11.1	97	4.202	4.168	30	27	0.034	3	-1	0.5	0
2022-10-03 05:36:08	376.5	-11	97	4.197	4.162	30	27	0.035	3	-0.5	0.3	0
2022-10-03 05:36:28	376.2	-11	97	4.194	4.161	30	27	0.033	3	-0.3	0	0
2022-10-03 05:36:48	376.2	-11.3	97	4.193	4.159	30	27	0.034	3	0	0	0
2022-10-03 05:37:08	376.2	-11.4	97	4.193	4.158	30	27	0.035	3	0	0	0
2022-10-03 05:37:28	376.2	-11.1	97	4.193	4.158	30	27	0.035	3	0	0	0
2022-10-03 05:37:48	376.2	-11.4	97	4.192	4.159	30	27	0.033	3	0	0	0
2022-10-03 05:38:08	376.2	-11.2	97	4.192	4.158	30	26	0.034	4	0	0	0
2022-10-03 05:38:28	376.2	-11	97	4.192	4.159	30	26	0.033	4	0	0	0
2022-10-03 05:38:48	376.2	-11.1	97	4.191	4.159	30	26	0.032	4	0	0	0
2022-10-03 05:39:08	376.2	-11.1	97	4.192	4.159	30	26	0.033	4	0	0	0
2022-10-03 05:39:28	376.2	-11.1	97	4.192	4.159	30	26	0.033	4	0	0	0
2022-10-03 05:39:48	376.2	-11	97	4.192	4.16	30	26	0.032	4	0	0	0
2022-10-03 05:40:08	376.2	-11.3	97	4.193	4.16	30	26	0.033	4	0	0	0
2022-10-03 05:40:28	376.2	-11.4	97	4.193	4.16	30	26	0.033	4	0	0	0
2022-10-03 05:40:48	376.2	-11.2	97	4.194	4.16	29	26	0.034	3	0	0	0
2022-10-03 05:41:08	376.2	-11.3	97	4.193	4.161	29	26	0.032	3	0	-0.3	0
2022-10-03 05:41:28	376.5	-11.2	97	4.194	4.161	29	26	0.033	3	0.3	0.3	0
2022-10-03 05:41:48	376.2	-11	97	4.195	4.162	29	26	0.033	3	-0.3	-0.3	0
2022-10-03 05:42:08	376.5	-11.1	97	4.195	4.162	29	26	0.033	3	0.3	0	0
2022-10-03 05:42:28	376.5	-11.2	97	4.195	4.163	29	26	0.032	3	0	0	0
2022-10-03 05:42:48	376.5	-11.2	97	4.195	4.163	29	26	0.032	3	0	0	0
2022-10-03 05:43:08	376.5	-11.3	97	4.196	4.164	29	25	0.032	4	0	-0.2	0
2022-10-03 05:43:28	376.7	-13.9	97	4.198	4.165	29	25	0.033	4	0.2	0	0
2022-10-03 05:43:48	376.7	-14.3	97	4.199	4.166	29	25	0.033	4	0	-0.3	0
2022-10-03 05:44:08	377	-14.4	97	4.2	4.167	29	25	0.033	4	0.3	0	0
2022-10-03 05:44:28	377	-14.4	97	4.201	4.167	29	25	0.034	4	0	0	0
2022-10-03 05:44:48	377	-14.4	97	4.202	4.168	29	25	0.034	4	0	0	0
2022-10-03 05:45:08	377	-14.4	97	4.202	4.169	29	25	0.033	4	0	0	0
2022-10-03 05:45:28	377	-14.3	97	4.203	4.169	29	25	0.034	4	0	-0.2	0
2022-10-03 05:45:48	377.2	-14.4	97	4.203	4.17	29	25	0.033	4	0.2	0	0
2022-10-03 05:46:08	377.2	-14.3	97	4.204	4.172	29	25	0.032	4	0	0	0
2022-10-03 05:46:28	377.2	-14.3	97	4.205	4.172	29	25	0.033	4	0	0	0
2022-10-03 05:46:48	377.2	-14.3	97	4.205	4.172	28	25	0.033	3	0	0	0
2022-10-03 05:47:08	377.2	-14.4	97	4.206	4.172	28	25	0.034	3	0	-0.3	0
2022-10-03 05:47:28	377.5	-14.3	97	4.207	4.174	28	25	0.033	3	0.3	0.3	0
2022-10-03 05:47:48	377.2	-14.3	97	4.207	4.174	28	25	0.033	3	-0.3	-0.3	1
2022-10-03 05:48:08	377.5	-14.3	98	4.208	4.175	28	25	0.033	3	0.3	-0.2	0
2022-10-03 05:48:28	377.7	-14.3	98	4.209	4.176	28	25	0.033	3	0.2	0	0
2022-10-03 05:48:48	377.7	-14.4	98	4.21	4.176	28	25	0.034	3	0	0	0
2022-10-03 05:49:08	377.7	-14.4	98	4.211	4.177	28	25	0.034	3	0	0	0
2022-10-03 05:49:28	377.7	-14.4	98	4.211	4.178	28	25	0.033	3	0	-0.3	0
2022-10-03 05:49:48	378	-14.3	98	4.212	4.179	28	25	0.033	3	0.3	0	0
2022-10-03 05:50:08	378	-14.3	98	4.212	4.179	28	25	0.033	3	0	0	0
2022-10-03 05:50:28	378	-14.4	98	4.213	4.179	28	25	0.034	3	0	0	0
2022-10-03 05:50:48	378	-14.3	98	4.214	4.181	28	25	0.033	3	0	0	0
2022-10-03 05:51:08	378	-14.4	98	4.214	4.181	28	25	0.033	3	0	0	0
2022-10-03 05:51:28	378	-14.3	98	4.215	4.181	28	25	0.034	3	0	-0.2	0
2022-10-03 05:51:48	378.2	-14.4	98	4.215	4.182	28	25	0.033	3	0.2	0	0
2022-10-03 05:52:08	378.2	-14.4	98	4.215	4.183	28	25	0.032	3	0	0	0
2022-10-03 05:52:28	378.2	-14.3	98	4.217	4.182	28	25	0.035	3	0	-0.3	0
2022-10-03 05:52:48	378.5	-14.4	98	4.217	4.183	28	25	0.034	3	0.3	0	0
2022-10-03 05:53:08	378.5	-14.4	98	4.218	4.184	28	25	0.034	3	0	0	0
2022-10-03 05:53:28	378.5	-14.3	98	4.219	4.186	28	25	0.033	3	0	0	0
2022-10-03 05:53:48	378.5	-14.4	98	4.219	4.187	28	25	0.032	3	0	0	0
2022-10-03 05:54:08	378.5	-14.4	98	4.221	4.187	28	25	0.034	3	0	-0.2	0
2022-10-03 05:54:28	378.7	-14.3	98	4.221	4.187	28	25	0.034	3	0.2	0	0
2022-10-03 05:54:48	378.7	-14.4	98	4.221	4.188	28	25	0.033	3	0	-0.3	0
2022-10-03 05:55:08	379	-14.4	98	4.222	4.188	28	25	0.034	3	0.3	0	0
2022-10-03 05:55:28	379	-14.3	98	4.223	4.189	28	25	0.034	3	0	0	0
2022-10-03 05:55:48	379	-14.4	98	4.223	4.189	28	25	0.034	3	0	0	0
2022-10-03 05:56:08	379	-14.3	98	4.224	4.19	28	25	0.034	3	0	0	0
2022-10-03 05:56:28	379	-14.4	98	4.225	4.191	28	25	0.034	3	0	0	0
2022-10-03 05:56:48	379	-14.4	98	4.225	4.191	28	25	0.034	3	0	-0.2	0
2022-10-03 05:57:08	379.2	-14.4	98	4.226	4.192	28	25	0.034	3	0.2	0	0
2022-10-03 05:57:28	379.2	-14.3	98	4.227	4.193	28	25	0.034	3	0	0	1
2022-10-03 05:57:48	379.2	-14.3	99	4.228	4.193	28	25	0.035	3	0	0	0
2022-10-03 05:58:08	379.2	-14.4	99	4.228	4.195	28	25	0.033	3	0	0	0
2022-10-03 05:58:28	379.2	-14.3	99	4.229	4.194	28	25	0.035	3	0	-0.3	0
2022-10-03 05:58:48	379.5	-14.4	99	4.229	4.195	28	25	0.034	3	0.3	60	86
2022-10-03 16:41:38	319.5	-12.8	13	3.561	3.533	36	32	0.028	4	-60	0.5	0
2022-10-03 16:41:58	319	-11.4	13	3.558	3.528	36	32	0.03	4	-0.5	-0.5	0
2022-10-03 16:42:18	319.5	-8.8	13	3.562	3.533	36	32	0.029	4	0.5	0.3	0
2022-10-03 16:42:38	319.2	-7.3	13	3.562	3.532	36	32	0.03	4	-0.3	0	0
2022-10-03 16:42:58	319.2	-7.3	13	3.563	3.533	36	32	0.03	4	0	-0.3	0
2022-10-03 16:43:18	319.5	-7.4	13	3.563	3.533	36	32	0.03	4	0.3	-4.7	1
2022-10-03 16:43:38	324.2	-109.8	14	3.611	3.582	36	32	0.029	4	4.7	-1.3	0
2022-10-03 16:43:58	325.5	-110	14	3.624	3.597	36	32	0.027	4	1.3	-0.2	0
2022-10-03 16:44:18	325.7	-109.4	14	3.628	3.602	36	32	0.026	4	0.2	-1.3	1
2022-10-03 16:44:38	327	-110.1	15	3.639	3.613	36	32	0.026	4	1.3	-0.5	0
2022-10-03 16:44:58	327.5	-110.3	15	3.644	3.621	36	32	0.023	4	0.5	0	1
2022-10-03 16:45:18	327.5	-109.4	16	3.643	3.622	36	32	0.021	4	0	-1	0
2022-10-03 16:45:38	328.5	-111.9	16	3.653	3.631	36	32	0.022	4	1	-0.3	1
2022-10-03 16:45:58	328.8	-111.9	17	3.658	3.638	36	32	0.02	4	0.3	-0.5	0
2022-10-03 16:46:18	329.3	-111.5	17	3.664	3.642	36	32	0.022	4	0.5	-0.5	0
2022-10-03 16:46:38	329.8	-111.6	17	3.668	3.647	36	32	0.021	4	0.5	-0.2	1
2022-10-03 16:46:58	330	-111.9	18	3.671	3.652	36	32	0.019	4	0.2	-0.5	0
2022-10-03 16:47:18	330.5	-111.8	18	3.675	3.655	36	32	0.02	4	0.5	-0.3	1
2022-10-03 16:47:38	330.8	-111.7	19	3.678	3.66	36	32	0.018	4	0.3	-0.2	0
2022-10-03 16:47:58	331	-111.6	19	3.682	3.665	36	32	0.017	4	0.2	-0.5	1
2022-10-03 16:48:18	331.5	-111.7	20	3.686	3.669	36	32	0.017	4	0.5	0	0
2022-10-03 16:48:38	331.5	-111.7	20	3.687	3.669	36	32	0.018	4	0	-0.5	1
2022-10-03 16:48:58	332	-111.5	21	3.692	3.675	36	32	0.017	4	0.5	-0.3	0
2022-10-03 16:49:18	332.3	-111.5	21	3.695	3.678	36	32	0.017	4	0.3	-0.2	1
2022-10-03 16:49:38	332.5	-111.7	22	3.698	3.682	36	32	0.016	4	0.2	-0.3	0
2022-10-03 16:49:58	332.8	-111.8	22	3.7	3.685	36	32	0.015	4	0.3	-0.2	0
2022-10-03 16:50:18	333	-113.5	22	3.704	3.688	36	32	0.016	4	0.2	-0.3	1
2022-10-03 16:50:38	333.3	-113.9	23	3.707	3.691	36	32	0.016	4	0.3	-0.2	0
2022-10-03 16:50:58	333.5	-113.5	23	3.71	3.694	36	32	0.016	4	0.2	-0.3	1
2022-10-03 16:51:18	333.8	-114.1	24	3.713	3.697	36	32	0.016	4	0.3	-0.2	0
2022-10-03 16:51:38	334	-113.7	24	3.714	3.699	35	32	0.015	3	0.2	-0.3	1
2022-10-03 16:51:58	334.3	-113.9	25	3.716	3.701	35	32	0.015	3	0.3	-0.2	0
2022-10-03 16:52:18	334.5	-114	25	3.718	3.704	35	31	0.014	4	0.2	0	1
2022-10-03 16:52:38	334.5	-113.5	26	3.722	3.706	35	31	0.016	4	0	-0.3	0
2022-10-03 16:52:58	334.8	-114	26	3.722	3.707	35	31	0.015	4	0.3	-0.2	1
2022-10-03 16:53:18	335	-113.4	27	3.725	3.71	35	31	0.015	4	0.2	-0.3	0
2022-10-03 16:53:38	335.3	-113.7	27	3.727	3.711	35	31	0.016	4	0.3	0	1
2022-10-03 16:53:58	335.3	-112.1	28	3.73	3.714	35	31	0.016	4	0	-0.2	0
2022-10-03 16:54:18	335.5	-112.4	28	3.731	3.715	35	31	0.016	4	0.2	0	1
2022-10-03 16:54:38	335.5	-112.5	29	3.732	3.717	35	31	0.015	4	0	-0.5	0
2022-10-03 16:54:58	336	-111.7	29	3.735	3.719	35	31	0.016	4	0.5	0	1
2022-10-03 16:55:18	336	-111.6	30	3.736	3.72	35	31	0.016	4	0	-0.3	0
2022-10-03 16:55:38	336.3	-111.9	30	3.74	3.723	35	31	0.017	4	0.3	-0.2	0
2022-10-03 16:55:58	336.5	-111.3	30	3.742	3.725	35	31	0.017	4	0.2	0	1
2022-10-03 16:56:18	336.5	-111.4	31	3.743	3.726	35	31	0.017	4	0	-0.3	0
2022-10-03 16:56:38	336.8	-111.6	31	3.746	3.729	35	31	0.017	4	0.3	-0.5	1
2022-10-03 16:56:58	337.3	-111.8	32	3.75	3.731	35	31	0.019	4	0.5	0	0
2022-10-03 16:57:18	337.3	-111.6	32	3.751	3.734	35	31	0.017	4	0	-0.2	1
2022-10-03 16:57:38	337.5	-111.3	33	3.754	3.736	35	31	0.018	4	0.2	-0.3	0
2022-10-03 16:57:58	337.8	-111.5	33	3.756	3.738	35	31	0.018	4	0.3	-0.2	1
2022-10-03 16:58:18	338	-111.8	34	3.759	3.741	35	31	0.018	4	0.2	-0.3	0
2022-10-03 16:58:38	338.3	-111.6	34	3.762	3.743	35	31	0.019	4	0.3	-0.2	1
2022-10-03 16:58:58	338.5	-111.5	35	3.764	3.745	35	31	0.019	4	0.2	-0.3	0
2022-10-03 16:59:18	338.8	-111.3	35	3.767	3.747	35	31	0.02	4	0.3	-0.3	1
2022-10-03 16:59:38	339.1	-111.8	36	3.77	3.751	35	31	0.019	4	0.3	0	0
2022-10-03 16:59:58	339.1	-111.5	36	3.773	3.753	35	31	0.02	4	0	-0.5	0
2022-10-03 17:00:18	339.6	-111.6	36	3.777	3.756	35	31	0.021	4	0.5	-0.2	1
2022-10-03 17:00:38	339.8	-111.6	37	3.78	3.759	35	31	0.021	4	0.2	0	0
2022-10-03 17:00:58	339.8	-111.8	37	3.783	3.761	35	31	0.022	4	0	0	1
2022-10-03 17:01:18	339.8	-111.6	38	3.781	3.759	35	31	0.022	4	0	-0.8	0
2022-10-03 17:01:38	340.6	-111.9	38	3.787	3.765	35	31	0.022	4	0.8	-0.2	1
2022-10-03 17:01:58	340.8	-112.5	39	3.791	3.768	35	31	0.023	4	0.2	-0.3	0
2022-10-03 17:02:18	341.1	-111.9	39	3.795	3.773	35	31	0.022	4	0.3	-0.2	1
2022-10-03 17:02:38	341.3	-111.7	40	3.797	3.773	35	31	0.024	4	0.2	-0.3	0
2022-10-03 17:02:58	341.6	-111.4	40	3.801	3.779	35	31	0.022	4	0.3	-0.2	1
2022-10-03 17:03:18	341.8	-111.8	41	3.805	3.782	35	31	0.023	4	0.2	-0.5	0
2022-10-03 17:03:38	342.3	-111.9	41	3.808	3.785	35	31	0.023	4	0.5	-0.3	0
2022-10-03 17:03:58	342.6	-111.6	41	3.813	3.788	35	31	0.025	4	0.3	-0.2	1
2022-10-03 17:04:18	342.8	-111.5	42	3.816	3.792	35	31	0.024	4	0.2	-0.3	0
2022-10-03 17:04:38	343.1	-111.8	42	3.819	3.794	35	31	0.025	4	0.3	-0.5	1
2022-10-03 17:04:58	343.6	-111.6	43	3.823	3.797	35	31	0.026	4	0.5	-0.2	0
2022-10-03 17:05:18	343.8	-111.8	43	3.827	3.801	35	31	0.026	4	0.2	-0.3	1
2022-10-03 17:05:38	344.1	-111.3	44	3.83	3.804	35	31	0.026	4	0.3	-0.5	0
2022-10-03 17:05:58	344.6	-111.7	44	3.835	3.809	35	31	0.026	4	0.5	-0.2	1
2022-10-03 17:06:18	344.8	-111.9	45	3.838	3.811	35	31	0.027	4	0.2	-0.3	0
2022-10-03 17:06:38	345.1	-112.2	45	3.843	3.815	35	31	0.028	4	0.3	-0.5	1
2022-10-03 17:06:58	345.6	-111.9	46	3.846	3.819	35	31	0.027	4	0.5	-0.2	0
2022-10-03 17:07:18	345.8	-111.8	46	3.851	3.822	35	31	0.029	4	0.2	-0.5	1
2022-10-03 17:07:38	346.3	-111.8	47	3.855	3.826	35	31	0.029	4	0.5	-0.5	0
2022-10-03 17:07:58	346.8	-111.4	47	3.86	3.831	35	31	0.029	4	0.5	0	0
2022-10-03 17:08:18	346.8	-111.5	47	3.863	3.834	35	31	0.029	4	0	-0.5	1
2022-10-03 17:08:38	347.3	-111.8	48	3.867	3.838	35	31	0.029	4	0.5	-0.5	0
2022-10-03 17:08:58	347.8	-111.8	48	3.872	3.843	35	31	0.029	4	0.5	-0.3	1
2022-10-03 17:09:18	348.1	-111.4	49	3.875	3.845	35	31	0.03	4	0.3	-0.5	0
2022-10-03 17:09:38	348.6	-111.6	49	3.881	3.851	35	31	0.03	4	0.5	-0.2	1
2022-10-03 17:09:58	348.8	-111.5	50	3.885	3.855	35	31	0.03	4	0.2	-0.5	0
2022-10-03 17:10:18	349.3	-111.4	50	3.889	3.858	35	31	0.031	4	0.5	-0.5	1
2022-10-03 17:10:38	349.8	-111.7	51	3.893	3.862	35	31	0.031	4	0.5	-0.3	0
2022-10-03 17:10:58	350.1	-111.5	51	3.898	3.867	35	31	0.031	4	0.3	-0.5	1
2022-10-03 17:11:18	350.6	-112.2	52	3.903	3.872	35	31	0.031	4	0.5	-0.2	0
2022-10-03 17:11:38	350.8	-112.5	52	3.908	3.876	35	31	0.032	4	0.2	-0.3	1
2022-10-03 17:11:58	351.1	-111.8	53	3.911	3.88	35	31	0.031	4	0.3	-0.5	0
2022-10-03 17:12:18	351.6	-111.5	53	3.916	3.885	35	31	0.031	4	0.5	-0.5	1
2022-10-03 17:12:38	352.1	-111.7	54	3.921	3.89	35	31	0.031	4	0.5	-0.5	0
2022-10-03 17:12:58	352.6	-111.9	54	3.925	3.893	35	31	0.032	4	0.5	-0.3	0
2022-10-03 17:13:18	352.9	-111.8	54	3.929	3.897	35	31	0.032	4	0.3	-0.5	1
2022-10-03 17:13:38	353.4	-111.8	55	3.934	3.902	35	31	0.032	4	0.5	-0.2	0
2022-10-03 17:13:58	353.6	-112	55	3.939	3.907	35	31	0.032	4	0.2	-0.5	1
2022-10-03 17:14:18	354.1	-111.6	56	3.944	3.912	35	31	0.032	4	0.5	-0.5	0
2022-10-03 17:14:38	354.6	-111.5	56	3.949	3.916	35	31	0.033	4	0.5	-0.5	1
2022-10-03 17:14:58	355.1	-111.7	57	3.954	3.921	35	31	0.033	4	0.5	-0.3	0
2022-10-03 17:15:18	355.4	-111.6	57	3.958	3.925	35	31	0.033	4	0.3	-0.5	1
2022-10-03 17:15:38	355.9	-112.2	58	3.963	3.929	35	31	0.034	4	0.5	0.3	0
2022-10-03 17:15:58	355.6	-98.4	58	3.962	3.929	35	31	0.033	4	-0.3	-0.3	1
2022-10-03 17:16:18	355.9	-97.3	59	3.963	3.93	35	31	0.033	4	0.3	-0.5	0
2022-10-03 17:16:38	356.4	-96.7	59	3.967	3.934	35	31	0.033	4	0.5	0	0
2022-10-03 17:16:58	356.4	-96.4	59	3.971	3.938	35	31	0.033	4	0	-0.5	1
2022-10-03 17:17:18	356.9	-97.1	60	3.975	3.941	35	31	0.034	4	0.5	-0.2	0
2022-10-03 17:17:38	357.1	-96.8	60	3.978	3.946	35	31	0.032	4	0.2	-0.5	1
2022-10-03 17:17:58	357.6	-97.1	61	3.982	3.951	35	31	0.031	4	0.5	-0.5	0
2022-10-03 17:18:18	358.1	-96.5	61	3.987	3.954	35	31	0.033	4	0.5	-0.3	0
2022-10-03 17:18:38	358.4	-96.4	61	3.991	3.957	35	31	0.034	4	0.3	-0.5	1
2022-10-03 17:18:58	358.9	-96.5	62	3.995	3.963	35	31	0.032	4	0.5	-0.2	0
2022-10-03 17:19:18	359.1	-97.4	62	4	3.966	35	31	0.034	4	0.2	-0.5	1
2022-10-03 17:19:38	359.6	-97.3	63	4.004	3.971	35	31	0.033	4	0.5	-0.3	0
2022-10-03 17:19:58	359.9	-97.5	63	4.009	3.975	35	31	0.034	4	0.3	-0.5	1
2022-10-03 17:20:18	360.4	-97.4	64	4.012	3.978	35	31	0.034	4	0.5	-0.2	0
2022-10-03 17:20:38	360.6	-97.4	64	4.018	3.982	35	31	0.036	4	0.2	-0.5	0
2022-10-03 17:20:58	361.1	-97.3	64	4.021	3.987	35	31	0.034	4	0.5	-0.3	1
2022-10-03 17:21:18	361.4	-97	65	4.026	3.99	35	31	0.036	4	0.3	-0.5	0
2022-10-03 17:21:38	361.9	-97.7	65	4.03	3.995	35	31	0.035	4	0.5	-0.2	1
2022-10-03 17:21:58	362.1	-97.3	66	4.034	3.999	35	31	0.035	4	0.2	-0.3	0
2022-10-03 17:22:18	362.4	-97.4	66	4.038	4.004	35	31	0.034	4	0.3	-0.5	1
2022-10-03 17:22:38	362.9	-97.5	67	4.043	4.009	35	31	0.034	4	0.5	-0.5	0
2022-10-03 17:22:58	363.4	-97.4	67	4.047	4.013	35	31	0.034	4	0.5	-0.2	0
2022-10-03 17:23:18	363.6	-97.6	67	4.052	4.017	35	31	0.035	4	0.2	-0.6	1
2022-10-03 17:23:38	364.2	-97.2	68	4.057	4.022	35	31	0.035	4	0.6	-0.2	0
2022-10-03 17:23:58	364.4	-97.5	68	4.062	4.026	35	31	0.036	4	0.2	-0.5	1
2022-10-03 17:24:18	364.9	-97.6	69	4.066	4.03	35	31	0.036	4	0.5	-0.5	0
2022-10-03 17:24:38	365.4	-97.5	69	4.07	4.035	35	31	0.035	4	0.5	-0.5	0
2022-10-03 17:24:58	365.9	-97.4	69	4.075	4.039	35	31	0.036	4	0.5	-0.3	1
2022-10-03 17:25:18	366.2	-97.7	70	4.08	4.044	35	31	0.036	4	0.3	-0.5	0
2022-10-03 17:25:38	366.7	-97.8	70	4.085	4.048	35	31	0.037	4	0.5	-0.5	1
2022-10-03 17:25:58	367.2	-97.4	71	4.089	4.053	35	31	0.036	4	0.5	-0.2	0
2022-10-03 17:26:18	367.4	-97.6	71	4.094	4.058	35	31	0.036	4	0.2	-0.5	1
2022-10-03 17:26:38	367.9	-97.5	72	4.098	4.062	35	31	0.036	4	0.5	2.5	0
2022-10-03 17:26:58	365.4	-43.3	72	4.072	4.037	35	31	0.035	4	-2.5	2	0
2022-10-03 17:27:18	363.4	-32.8	72	4.049	4.015	35	31	0.034	4	-2	-1.8	0
2022-10-03 17:27:38	365.2	-43.2	72	4.068	4.034	34	31	0.034	3	1.8	0	1
2022-10-03 17:27:58	365.2	-43.4	73	4.07	4.036	34	30	0.034	4	0	-0.2	0
2022-10-03 17:28:18	365.4	-43.6	73	4.071	4.038	34	30	0.033	4	0.2	0	0
2022-10-03 17:28:38	365.4	-43.4	73	4.073	4.039	34	30	0.034	4	0	-0.3	1
2022-10-03 17:28:58	365.7	-43.2	74	4.074	4.04	34	30	0.034	4	0.3	-0.2	0
2022-10-03 17:29:18	365.9	-43.2	74	4.076	4.043	34	30	0.033	4	0.2	0	0
2022-10-03 17:29:38	365.9	-43.6	74	4.078	4.045	34	30	0.033	4	0	-0.3	1
2022-10-03 17:29:58	366.2	-43.4	75	4.08	4.047	34	30	0.033	4	0.3	0	0
2022-10-03 17:30:18	366.2	-43.3	75	4.082	4.048	34	30	0.034	4	0	-0.2	0
2022-10-03 17:30:38	366.4	-43.2	75	4.084	4.05	34	30	0.034	4	0.2	-0.3	0
2022-10-03 17:30:58	366.7	-43.6	75	4.086	4.052	34	30	0.034	4	0.3	0	1
2022-10-03 17:31:18	366.7	-43.5	76	4.089	4.054	34	30	0.035	4	0	-0.5	0
2022-10-03 17:31:38	367.2	-43.1	76	4.091	4.057	34	30	0.034	4	0.5	0	0
2022-10-03 17:31:58	367.2	-43.3	76	4.092	4.058	34	30	0.034	4	0	-0.2	1
2022-10-03 17:32:18	367.4	-43.5	77	4.094	4.059	34	29	0.035	5	0.2	0	0
2022-10-03 17:32:38	367.4	-43.6	77	4.097	4.062	33	29	0.035	4	0	-0.3	0
2022-10-03 17:32:58	367.7	-43.3	77	4.099	4.064	33	29	0.035	4	0.3	-0.2	1
2022-10-03 17:33:18	367.9	-43.4	78	4.101	4.066	33	29	0.035	4	0.2	-0.3	0
2022-10-03 17:33:38	368.2	-43.5	78	4.103	4.068	33	29	0.035	4	0.3	0	0
2022-10-03 17:33:58	368.2	-43.7	78	4.105	4.07	33	29	0.035	4	0	-0.2	1
2022-10-03 17:34:18	368.4	-43.5	79	4.106	4.073	33	29	0.033	4	0.2	-0.3	0
2022-10-03 17:34:38	368.7	-44.1	79	4.109	4.075	33	29	0.034	4	0.3	-0.2	0
2022-10-03 17:34:58	368.9	-45.2	79	4.112	4.078	33	29	0.034	4	0.2	-0.3	0
2022-10-03 17:35:18	369.2	-45.2	79	4.114	4.08	33	29	0.034	4	0.3	-0.2	1
2022-10-03 17:35:38	369.4	-45.1	80	4.116	4.082	33	29	0.034	4	0.2	-0.3	0
2022-10-03 17:35:58	369.7	-45.5	80	4.118	4.084	33	29	0.034	4	0.3	0	0
2022-10-03 17:36:18	369.7	-45	80	4.121	4.087	33	29	0.034	4	0	-0.2	1
2022-10-03 17:36:38	369.9	-45.5	81	4.123	4.088	33	28	0.035	5	0.2	-0.3	0
2022-10-03 17:36:58	370.2	-45.2	81	4.126	4.09	33	28	0.036	5	0.3	0	0
2022-10-03 17:37:18	370.2	-45.3	81	4.128	4.092	32	28	0.036	4	0	-0.5	1
2022-10-03 17:37:38	370.7	-45.4	82	4.13	4.096	32	28	0.034	4	0.5	0	0
2022-10-03 17:37:58	370.7	-45.3	82	4.132	4.097	32	28	0.035	4	0	-0.2	0
2022-10-03 17:38:18	370.9	-45.5	82	4.134	4.099	32	28	0.035	4	0.2	-0.3	1
2022-10-03 17:38:38	371.2	-45.3	83	4.136	4.102	32	28	0.034	4	0.3	-0.2	0
2022-10-03 17:38:58	371.4	-45.4	83	4.139	4.105	32	28	0.034	4	0.2	0	0
2022-10-03 17:39:18	371.4	-45.5	83	4.141	4.105	32	28	0.036	4	0	-0.3	1
2022-10-03 17:39:38	371.7	-45.3	84	4.142	4.108	32	28	0.034	4	0.3	-0.2	0
2022-10-03 17:39:58	371.9	-45.6	84	4.145	4.11	32	28	0.035	4	0.2	-0.3	0
2022-10-03 17:40:18	372.2	-45.3	84	4.148	4.112	32	28	0.036	4	0.3	0	1
2022-10-03 17:40:38	372.2	-45.5	85	4.15	4.114	32	28	0.036	4	0	-0.2	0
2022-10-03 17:40:58	372.4	-45.5	85	4.152	4.118	32	28	0.034	4	0.2	0	1
2022-10-03 17:41:18	372.4	-44.9	86	4.154	4.118	32	28	0.036	4	0	-0.5	0
2022-10-03 17:41:38	372.9	-45.3	86	4.156	4.121	32	28	0.035	4	0.5	0	0
2022-10-03 17:41:58	372.9	-44.8	86	4.157	4.123	32	28	0.034	4	0	-0.5	1
2022-10-03 17:42:18	373.4	-45.3	87	4.16	4.125	32	27	0.035	5	0.5	0	0
2022-10-03 17:42:38	373.4	-44.9	87	4.163	4.128	31	27	0.035	4	0	-0.3	1
2022-10-03 17:42:58	373.7	-45.2	88	4.164	4.128	31	27	0.036	4	0.3	0	0
2022-10-03 17:43:18	373.7	-44.8	88	4.166	4.13	31	27	0.036	4	0	-0.5	0
2022-10-03 17:43:38	374.2	-45.3	88	4.168	4.133	31	27	0.035	4	0.5	0	1
2022-10-03 17:43:58	374.2	-45	89	4.171	4.135	31	27	0.036	4	0	-0.2	0
2022-10-03 17:44:18	374.4	-45.1	89	4.173	4.138	31	27	0.035	4	0.2	0	1
2022-10-03 17:44:38	374.4	-45.1	90	4.175	4.14	31	27	0.035	4	0	-0.3	0
2022-10-03 17:44:58	374.7	-45	90	4.178	4.143	31	27	0.035	4	0.3	-0.2	0
2022-10-03 17:45:18	374.9	-45.2	90	4.179	4.143	31	27	0.036	4	0.2	-0.3	1
2022-10-03 17:45:38	375.2	-44.9	91	4.181	4.145	31	27	0.036	4	0.3	0	0
2022-10-03 17:45:58	375.2	-45.3	91	4.184	4.149	31	27	0.035	4	0	-0.5	1
2022-10-03 17:46:18	375.7	-45	92	4.186	4.151	31	27	0.035	4	0.5	0	0
2022-10-03 17:46:38	375.7	-45	92	4.188	4.152	31	27	0.036	4	0	-0.2	0
2022-10-03 17:46:58	375.9	-45.1	92	4.191	4.155	31	27	0.036	4	0.2	-0.3	1
2022-10-03 17:47:18	376.2	-44.9	93	4.193	4.156	31	27	0.037	4	0.3	0	0
2022-10-03 17:47:38	376.2	-45.3	93	4.195	4.159	31	27	0.036	4	0	-0.3	0
2022-10-03 17:47:58	376.5	-44.9	93	4.196	4.161	31	27	0.035	4	0.3	-0.2	1
2022-10-03 17:48:18	376.7	-45.2	94	4.199	4.164	31	27	0.035	4	0.2	-0.3	0
2022-10-03 17:48:38	377	-45	94	4.201	4.165	31	27	0.036	4	0.3	0	0
2022-10-03 17:48:58	377	-44.7	94	4.204	4.167	31	27	0.037	4	0	4.6	0
2022-10-03 18:04:38	372.4	-12.7	94	4.152	4.12	30	26	0.032	4	-4.6	0	0
2022-10-03 18:04:58	372.4	-11.1	94	4.153	4.121	30	26	0.032	4	0	0	0
2022-10-03 18:05:18	372.4	-8.9	94	4.153	4.121	30	26	0.032	4	0	0	0
2022-10-03 18:05:38	372.4	-9.2	94	4.153	4.121	30	26	0.032	4	0	0	0
2022-10-03 18:05:58	372.4	-8.6	94	4.154	4.122	30	26	0.032	4	0	-1.8	1
2022-10-03 18:06:18	374.2	-42.1	95	4.168	4.135	30	26	0.033	4	1.8	-0.5	0
2022-10-03 18:06:38	374.7	-42.1	95	4.175	4.142	30	26	0.033	4	0.5	-0.5	0
2022-10-03 18:06:58	375.2	-42	95	4.18	4.146	30	27	0.034	3	0.5	-0.2	1
2022-10-03 18:07:18	375.4	-43.5	96	4.185	4.151	30	27	0.034	3	0.2	-0.3	0
2022-10-03 18:07:38	375.7	-43.6	96	4.188	4.155	30	27	0.033	3	0.3	-0.5	0
2022-10-03 18:07:58	376.2	-43.1	96	4.191	4.158	30	27	0.033	3	0.5	0	0
2022-10-03 18:08:18	376.2	-43.7	96	4.194	4.161	30	27	0.033	3	0	-0.3	0
2022-10-03 18:08:38	376.5	-44	96	4.197	4.163	30	27	0.034	3	0.3	-0.5	1
2022-10-03 18:08:58	377	-44.7	97	4.2	4.166	30	26	0.034	4	0.5	-0.2	0
2022-10-03 18:09:18	377.2	-44.4	97	4.204	4.169	30	26	0.035	4	0.2	0	0
2022-10-03 18:09:38	377.2	-44.2	97	4.207	4.172	30	26	0.035	4	0	-0.5	0
2022-10-03 18:09:58	377.7	-44.5	97	4.209	4.175	30	26	0.034	4	0.5	-0.3	0
2022-10-03 18:10:18	378	-44.2	97	4.212	4.178	30	26	0.034	4	0.3	-0.2	0
2022-10-03 18:10:38	378.2	-44.5	97	4.214	4.18	30	26	0.034	4	0.2	1.5	0
2022-10-03 18:10:58	376.7	-10.9	97	4.2	4.167	30	26	0.033	4	-1.5	0.2	0
2022-10-03 18:11:18	376.5	-10.9	97	4.197	4.163	30	26	0.034	4	-0.2	0	0
2022-10-03 18:11:38	376.5	-11.1	97	4.196	4.162	30	26	0.034	4	0	0.3	0
2022-10-03 18:11:58	376.2	-10.9	97	4.195	4.161	30	26	0.034	4	-0.3	-0.3	0
2022-10-03 18:12:18	376.5	-11.7	97	4.195	4.162	30	26	0.033	4	0.3	0.3	1
2022-10-03 18:12:38	376.2	-11.5	98	4.195	4.162	30	26	0.033	4	-0.3	-0.3	0
2022-10-03 18:12:58	376.5	-12.3	98	4.195	4.162	30	26	0.033	4	0.3	0.3	0
2022-10-03 18:13:18	376.2	-10.5	98	4.194	4.161	30	26	0.033	4	-0.3	0	0
2022-10-03 18:13:38	376.2	-11.1	98	4.195	4.162	30	26	0.033	4	0	-0.3	0
2022-10-03 18:13:58	376.5	-11.8	98	4.196	4.163	30	26	0.033	4	0.3	0	0
2022-10-03 18:14:18	376.5	-11.8	98	4.196	4.163	30	26	0.033	4	0	0	0
2022-10-03 18:14:38	376.5	-12.3	98	4.196	4.163	29	25	0.033	4	0	0	0
2022-10-03 18:14:58	376.5	-11.5	98	4.197	4.165	29	25	0.032	4	0	0	0
2022-10-03 18:15:18	376.5	-11.7	98	4.197	4.164	29	25	0.033	4	0	0	0
2022-10-03 18:15:38	376.5	-11.7	98	4.198	4.165	29	25	0.033	4	0	-0.2	0
2022-10-03 18:15:58	376.7	-11.6	98	4.199	4.166	29	25	0.033	4	0.2	58.5	85
2022-10-04 04:00:38	318.2	-14.6	13	3.554	3.522	36	33	0.032	3	-58.5	-0.3	0
2022-10-04 04:00:58	318.5	-13.4	13	3.555	3.523	36	33	0.032	3	0.3	-0.2	0
2022-10-04 04:01:18	318.7	-10.6	13	3.557	3.524	36	33	0.033	3	0.2	0.2	0
2022-10-04 04:01:38	318.5	-7.6	13	3.555	3.523	36	33	0.032	3	-0.2	0	0
2022-10-04 04:01:58	318.5	-7.8	13	3.555	3.524	36	33	0.031	3	0	0	0
2022-10-04 04:02:18	318.5	-7.7	13	3.555	3.523	36	33	0.032	3	0	-3.7	0
2022-10-04 04:02:38	322.2	-111.1	13	3.592	3.559	36	33	0.033	3	3.7	-2.3	0
2022-10-04 04:02:58	324.5	-110.9	13	3.615	3.582	36	33	0.033	3	2.3	-0.7	1
2022-10-04 04:03:18	325.2	-111.1	14	3.626	3.592	36	33	0.034	3	0.7	-1.1	0
2022-10-04 04:03:38	326.3	-110.2	14	3.633	3.601	36	33	0.032	3	1.1	-0.5	1
2022-10-04 04:03:58	326.8	-112.3	15	3.639	3.609	36	33	0.03	3	0.5	-0.5	0
2022-10-04 04:04:18	327.3	-112.4	15	3.644	3.616	36	33	0.028	3	0.5	-0.5	0
2022-10-04 04:04:38	327.8	-112.2	15	3.649	3.622	36	33	0.027	3	0.5	-0.5	1
2022-10-04 04:04:58	328.3	-113.1	16	3.654	3.628	36	33	0.026	3	0.5	-0.5	0
2022-10-04 04:05:18	328.8	-113.4	16	3.659	3.633	36	33	0.026	3	0.5	-0.5	1
2022-10-04 04:05:38	329.3	-113.4	17	3.663	3.639	36	33	0.024	3	0.5	-0.2	0
2022-10-04 04:05:58	329.5	-113.2	17	3.667	3.643	36	33	0.024	3	0.2	-0.3	1
2022-10-04 04:06:18	329.8	-113.3	18	3.671	3.648	36	33	0.023	3	0.3	-0.5	0
2022-10-04 04:06:38	330.3	-113.5	18	3.675	3.651	36	33	0.024	3	0.5	-0.2	1
2022-10-04 04:06:58	330.5	-113.6	19	3.678	3.655	36	33	0.023	3	0.2	-0.5	0
2022-10-04 04:07:18	331	-113.6	19	3.681	3.659	36	33	0.022	3	0.5	-0.3	1
2022-10-04 04:07:38	331.3	-113.1	20	3.685	3.665	36	33	0.02	3	0.3	-0.2	0
2022-10-04 04:07:58	331.5	-113.4	20	3.688	3.668	36	33	0.02	3	0.2	-0.5	1
2022-10-04 04:08:18	332	-113.4	21	3.691	3.672	35	33	0.019	2	0.5	-0.3	0
2022-10-04 04:08:38	332.3	-113.6	21	3.694	3.674	35	33	0.02	2	0.3	-0.2	1
2022-10-04 04:08:58	332.5	-113.3	22	3.697	3.679	35	33	0.018	2	0.2	-0.3	0
2022-10-04 04:09:18	332.8	-113.4	22	3.7	3.682	35	33	0.018	2	0.3	-0.2	1
2022-10-04 04:09:38	333	-113.6	23	3.703	3.685	35	33	0.018	2	0.2	-0.3	0
2022-10-04 04:09:58	333.3	-113.2	23	3.704	3.688	35	32	0.016	3	0.3	-0.2	0
2022-10-04 04:10:18	333.5	-113.7	23	3.706	3.691	35	32	0.015	3	0.2	0	1
2022-10-04 04:10:38	333.5	-113.4	24	3.709	3.694	35	32	0.015	3	0	-0.5	0
2022-10-04 04:10:58	334	-113.4	24	3.711	3.697	35	32	0.014	3	0.5	0	1
2022-10-04 04:11:18	334	-113.5	25	3.713	3.698	35	32	0.015	3	0	-0.3	0
2022-10-04 04:11:38	334.3	-113.2	25	3.715	3.701	35	32	0.014	3	0.3	-0.2	1
2022-10-04 04:11:58	334.5	-113.6	26	3.718	3.704	35	32	0.014	3	0.2	0	0
2022-10-04 04:12:18	334.5	-113.2	26	3.72	3.706	34	32	0.014	2	0	-0.3	1
2022-10-04 04:12:38	334.8	-113.4	27	3.722	3.707	34	32	0.015	2	0.3	-0.2	0
2022-10-04 04:12:58	335	-113.5	27	3.724	3.709	34	32	0.015	2	0.2	-0.3	1
2022-10-04 04:13:18	335.3	-113.2	28	3.726	3.711	34	32	0.015	2	0.3	-0.2	0
2022-10-04 04:13:38	335.5	-113.7	28	3.728	3.713	34	32	0.015	2	0.2	0	1
2022-10-04 04:13:58	335.5	-113.3	29	3.73	3.716	34	32	0.014	2	0	-0.3	0
2022-10-04 04:14:18	335.8	-113.5	29	3.733	3.718	34	32	0.015	2	0.3	-0.2	1
2022-10-04 04:14:38	336	-113.5	30	3.735	3.72	34	32	0.015	2	0.2	0	0
2022-10-04 04:14:58	336	-113.3	30	3.737	3.722	34	32	0.015	2	0	-0.3	0
2022-10-04 04:15:18	336.3	-113.7	30	3.739	3.723	34	32	0.016	2	0.3	-0.2	1
2022-10-04 04:15:38	336.5	-113.3	31	3.742	3.726	34	32	0.016	2	0.2	-0.3	0
2022-10-04 04:15:58	336.8	-113.6	31	3.744	3.727	34	32	0.017	2	0.3	-0.2	1
2022-10-04 04:16:18	337	-113.5	32	3.747	3.731	34	32	0.016	2	0.2	0	0
2022-10-04 04:16:38	337	-113.3	32	3.749	3.732	34	32	0.017	2	0	-0.5	1
2022-10-04 04:16:58	337.5	-113.7	33	3.752	3.734	34	32	0.018	2	0.5	0	0
2022-10-04 04:17:18	337.5	-113.4	33	3.755	3.737	34	32	0.018	2	0	-0.5	1
2022-10-04 04:17:38	338	-113.6	34	3.757	3.739	34	32	0.018	2	0.5	0	0
2022-10-04 04:17:58	338	-113.5	34	3.76	3.742	34	32	0.018	2	0	-0.3	1
2022-10-04 04:18:18	338.3	-113.4	35	3.763	3.743	34	32	0.02	2	0.3	-0.2	0
2022-10-04 04:18:38	338.5	-113.3	35	3.765	3.747	34	32	0.018	2	0.2	-0.3	1
2022-10-04 04:18:58	338.8	-113.6	36	3.769	3.749	34	32	0.02	2	0.3	-0.3	0
2022-10-04 04:19:18	339.1	-113.6	36	3.771	3.752	34	31	0.019	3	0.3	-0.2	1
2022-10-04 04:19:38	339.3	-113.4	37	3.775	3.754	34	31	0.021	3	0.2	-0.3	0
2022-10-04 04:19:58	339.6	-113.8	37	3.777	3.757	34	31	0.02	3	0.3	-0.2	1
2022-10-04 04:20:18	339.8	-113.4	38	3.78	3.76	34	31	0.02	3	0.2	-0.3	0
2022-10-04 04:20:38	340.1	-113.6	38	3.783	3.762	34	31	0.021	3	0.3	-0.2	1
2022-10-04 04:20:58	340.3	-113.6	39	3.786	3.765	34	31	0.021	3	0.2	-0.5	0
2022-10-04 04:21:18	340.8	-113.5	39	3.79	3.768	34	31	0.022	3	0.5	-0.3	0
2022-10-04 04:21:38	341.1	-113.8	39	3.794	3.77	34	31	0.024	3	0.3	0	1
2022-10-04 04:21:58	341.1	-113.3	40	3.797	3.774	34	31	0.023	3	0	-0.5	0
2022-10-04 04:22:18	341.6	-113.7	40	3.8	3.776	34	31	0.024	3	0.5	-0.2	1
2022-10-04 04:22:38	341.8	-113.5	41	3.803	3.78	34	31	0.023	3	0.2	-0.3	0
2022-10-04 04:22:58	342.1	-113.5	41	3.807	3.783	34	31	0.024	3	0.3	-0.2	1
2022-10-04 04:23:18	342.3	-113.8	42	3.811	3.786	34	31	0.025	3	0.2	-0.5	0
2022-10-04 04:23:38	342.8	-113.3	42	3.814	3.79	34	31	0.024	3	0.5	-0.3	1
2022-10-04 04:23:58	343.1	-113.8	43	3.818	3.794	34	31	0.024	3	0.3	-0.5	0
2022-10-04 04:24:18	343.6	-113.5	43	3.822	3.796	34	32	0.026	2	0.5	-0.2	1
2022-10-04 04:24:38	343.8	-113.5	44	3.826	3.8	34	32	0.026	2	0.2	-0.3	0
2022-10-04 04:24:58	344.1	-113.7	44	3.829	3.803	34	32	0.026	2	0.3	-0.2	1
2022-10-04 04:25:18	344.3	-113.4	45	3.833	3.806	34	32	0.027	2	0.2	-0.3	0
2022-10-04 04:25:38	344.6	-113.9	45	3.837	3.81	34	32	0.027	2	0.3	-0.5	1
2022-10-04 04:25:58	345.1	-113.5	46	3.841	3.814	34	32	0.027	2	0.5	-0.2	0
2022-10-04 04:26:18	345.3	-113.6	46	3.845	3.817	34	32	0.028	2	0.2	-0.5	0
2022-10-04 04:26:38	345.8	-113.7	46	3.848	3.821	34	32	0.027	2	0.5	-0.5	1
2022-10-04 04:26:58	346.3	-113.5	47	3.853	3.825	34	32	0.028	2	0.5	-0.3	0
2022-10-04 04:27:18	346.6	-113.8	47	3.858	3.829	34	32	0.029	2	0.3	-0.5	1
2022-10-04 04:27:38	347.1	-113.4	48	3.861	3.833	34	32	0.028	2	0.5	-0.2	0
2022-10-04 04:27:58	347.3	-113.7	48	3.865	3.837	34	32	0.028	2	0.2	-0.5	1
2022-10-04 04:28:18	347.8	-113.7	49	3.87	3.841	34	32	0.029	2	0.5	0	0
2022-10-04 04:28:38	347.8	-113.5	49	3.874	3.845	34	32	0.029	2	0	-0.8	1
2022-10-04 04:28:58	348.6	-113.9	50	3.879	3.85	34	32	0.029	2	0.8	-0.2	0
2022-10-04 04:29:18	348.8	-113.5	50	3.883	3.854	34	32	0.029	2	0.2	-0.3	1
2022-10-04 04:29:38	349.1	-113.7	51	3.887	3.858	34	32	0.029	2	0.3	-0.5	0
2022-10-04 04:29:58	349.6	-113.5	51	3.892	3.862	34	32	0.03	2	0.5	-0.5	1
2022-10-04 04:30:18	350.1	-113.9	52	3.897	3.866	34	32	0.031	2	0.5	-0.2	0
2022-10-04 04:30:38	350.3	-113.6	52	3.901	3.87	34	32	0.031	2	0.2	-0.5	1
2022-10-04 04:30:58	350.8	-113.8	53	3.905	3.875	34	32	0.03	2	0.5	-0.6	0
2022-10-04 04:31:18	351.4	-113.4	53	3.91	3.879	34	32	0.031	2	0.6	-0.2	1
2022-10-04 04:31:38	351.6	-113.9	54	3.914	3.884	34	32	0.03	2	0.2	-0.5	0
2022-10-04 04:31:58	352.1	-113.5	54	3.92	3.888	34	32	0.032	2	0.5	-0.5	1
2022-10-04 04:32:18	352.6	-113.8	55	3.924	3.893	34	32	0.031	2	0.5	-0.3	0
2022-10-04 04:32:38	352.9	-113.7	55	3.929	3.897	34	32	0.032	2	0.3	-0.5	0
2022-10-04 04:32:58	353.4	-113.5	55	3.933	3.902	34	32	0.031	2	0.5	-0.2	1
2022-10-04 04:33:18	353.6	-113.9	56	3.939	3.906	34	32	0.033	2	0.2	-0.5	0
2022-10-04 04:33:38	354.1	-113.4	56	3.944	3.911	34	32	0.033	2	0.5	-0.3	1
2022-10-04 04:33:58	354.4	-113.7	57	3.948	3.917	34	32	0.031	2	0.3	-0.5	0
2022-10-04 04:34:18	354.9	-113.6	57	3.953	3.92	34	32	0.033	2	0.5	-0.5	1
2022-10-04 04:34:38	355.4	-113.5	58	3.957	3.925	35	32	0.032	3	0.5	-0.5	0
2022-10-04 04:34:58	355.9	-113.8	58	3.962	3.93	35	32	0.032	3	0.5	-0.2	1
2022-10-04 04:35:18	356.1	-113.4	59	3.966	3.934	35	32	0.032	3	0.2	0	0
2022-10-04 04:35:38	356.1	-99.9	59	3.964	3.932	35	32	0.032	3	0	-0.3	1
2022-10-04 04:35:58	356.4	-99.7	60	3.967	3.935	35	32	0.032	3	0.3	-0.2	0
2022-10-04 04:36:18	356.6	-99.6	60	3.971	3.939	35	32	0.032	3	0.2	-0.3	0
2022-10-04 04:36:38	356.9	-99.9	60	3.975	3.943	35	32	0.032	3	0.3	-0.5	1
2022-10-04 04:36:58	357.4	-99.5	61	3.979	3.947	35	32	0.032	3	0.5	-0.2	0
2022-10-04 04:37:18	357.6	-99.9	61	3.983	3.951	35	32	0.032	3	0.2	-0.5	1
2022-10-04 04:37:38	358.1	-99.6	62	3.988	3.955	35	32	0.033	3	0.5	-0.3	0
2022-10-04 04:37:58	358.4	-99.7	62	3.992	3.959	35	32	0.033	3	0.3	-0.5	0
2022-10-04 04:38:18	358.9	-99.8	62	3.997	3.964	35	32	0.033	3	0.5	-0.2	1
2022-10-04 04:38:38	359.1	-99.4	63	4.001	3.967	35	32	0.034	3	0.2	-0.5	0
2022-10-04 04:38:58	359.6	-99.9	63	4.005	3.972	35	32	0.033	3	0.5	-0.3	1
2022-10-04 04:39:18	359.9	-99.5	64	4.009	3.976	35	32	0.033	3	0.3	-0.5	0
2022-10-04 04:39:38	360.4	-99.7	64	4.014	3.98	35	32	0.034	3	0.5	-0.2	1
2022-10-04 04:39:58	360.6	-99.7	65	4.018	3.985	35	32	0.033	3	0.2	-0.5	0
2022-10-04 04:40:18	361.1	-99.5	65	4.023	3.989	35	32	0.034	3	0.5	-0.5	0
2022-10-04 04:40:38	361.6	-99.9	65	4.027	3.993	35	32	0.034	3	0.5	-0.3	1
2022-10-04 04:40:58	361.9	-99.5	66	4.031	3.998	35	32	0.033	3	0.3	-0.5	0
2022-10-04 04:41:18	362.4	-99.8	66	4.037	4.002	35	32	0.035	3	0.5	-0.2	1
2022-10-04 04:41:38	362.6	-99.6	67	4.04	4.006	35	32	0.034	3	0.2	-0.5	0
2022-10-04 04:41:58	363.1	-99.6	67	4.044	4.01	35	32	0.034	3	0.5	-0.3	0
2022-10-04 04:42:18	363.4	-99.8	67	4.049	4.015	35	32	0.034	3	0.3	-0.5	1
2022-10-04 04:42:38	363.9	-99.5	68	4.054	4.019	35	32	0.035	3	0.5	-0.5	0
2022-10-04 04:42:58	364.4	-99.9	68	4.059	4.024	35	32	0.035	3	0.5	-0.3	1
2022-10-04 04:43:18	364.7	-99.6	69	4.063	4.029	35	32	0.034	3	0.3	-0.5	0
2022-10-04 04:43:38	365.2	-99.7	69	4.068	4.032	35	32	0.036	3	0.5	-0.5	1
2022-10-04 04:43:58	365.7	-99.5	70	4.073	4.037	35	32	0.036	3	0.5	-0.5	0
2022-10-04 04:44:18	366.2	-99.9	70	4.077	4.041	35	32	0.036	3	0.5	-0.2	0
2022-10-04 04:44:38	366.4	-99.7	70	4.082	4.046	35	32	0.036	3	0.2	-0.5	1
2022-10-04 04:44:58	366.9	-99.6	71	4.087	4.051	35	32	0.036	3	0.5	-0.5	0
2022-10-04 04:45:18	367.4	-99.9	71	4.092	4.056	35	32	0.036	3	0.5	-0.3	1
2022-10-04 04:45:38	367.7	-99.6	72	4.097	4.06	35	32	0.037	3	0.3	2.3	0
2022-10-04 04:45:58	365.4	-45.5	72	4.075	4.04	35	32	0.035	3	-2.3	0	0
2022-10-04 04:46:18	365.4	-45.2	72	4.071	4.036	35	32	0.035	3	0	0.2	1
2022-10-04 04:46:38	365.2	-45.4	73	4.07	4.036	35	32	0.034	3	-0.2	-0.2	0
2022-10-04 04:46:58	365.4	-45.3	73	4.071	4.037	35	32	0.034	3	0.2	0	0
2022-10-04 04:47:18	365.4	-45	73	4.072	4.038	35	32	0.034	3	0	-0.3	1
2022-10-04 04:47:38	365.7	-45.4	74	4.074	4.04	34	31	0.034	3	0.3	-0.2	0
2022-10-04 04:47:58	365.9	-45	74	4.075	4.042	34	31	0.033	3	0.2	0	0
2022-10-04 04:48:18	365.9	-45.3	74	4.077	4.043	34	31	0.034	3	0	0	1
2022-10-04 04:48:38	365.9	-45.2	75	4.079	4.045	34	31	0.034	3	0	-0.3	0
2022-10-04 04:48:58	366.2	-45	75	4.081	4.047	34	31	0.034	3	0.3	-0.2	0
2022-10-04 04:49:18	366.4	-45	75	4.084	4.049	34	31	0.035	3	0.2	-0.3	0
2022-10-04 04:49:38	366.7	-45.2	75	4.085	4.051	34	31	0.034	3	0.3	0	1
2022-10-04 04:49:58	366.7	-45.2	76	4.088	4.053	34	31	0.035	3	0	-0.5	0
2022-10-04 04:50:18	367.2	-45.1	76	4.089	4.055	34	31	0.034	3	0.5	0	0
2022-10-04 04:50:38	367.2	-45.4	76	4.092	4.057	34	31	0.035	3	0	-0.2	1
2022-10-04 04:50:58	367.4	-45.1	77	4.093	4.06	34	31	0.033	3	0.2	0	0
2022-10-04 04:51:18	367.4	-45.3	77	4.096	4.062	34	31	0.034	3	0	-0.3	0
2022-10-04 04:51:38	367.7	-45.2	77	4.097	4.064	34	31	0.033	3	0.3	-0.2	1
2022-10-04 04:51:58	367.9	-45.1	78	4.1	4.065	34	31	0.035	3	0.2	-0.3	0
2022-10-04 04:52:18	368.2	-45.4	78	4.102	4.067	34	31	0.035	3	0.3	0	0
2022-10-04 04:52:38	368.2	-45	78	4.105	4.07	34	30	0.035	4	0	-0.5	1
2022-10-04 04:52:58	368.7	-45.5	79	4.106	4.073	34	30	0.033	4	0.5	0	0
2022-10-04 04:53:18	368.7	-45.2	79	4.108	4.074	34	30	0.034	4	0	-0.2	0
2022-10-04 04:53:38	368.9	-45.2	79	4.111	4.076	34	30	0.035	4	0.2	0	1
2022-10-04 04:53:58	368.9	-45.4	80	4.113	4.08	34	30	0.033	4	0	-0.3	0
2022-10-04 04:54:18	369.2	-45.1	80	4.116	4.081	33	30	0.035	3	0.3	-0.2	0
2022-10-04 04:54:38	369.4	-45.5	80	4.117	4.083	33	30	0.034	3	0.2	-0.3	1
2022-10-04 04:54:58	369.7	-45.1	81	4.119	4.085	33	30	0.034	3	0.3	-0.2	0
2022-10-04 04:55:18	369.9	-45.3	81	4.122	4.088	33	30	0.034	3	0.2	-0.3	0
2022-10-04 04:55:38	370.2	-45.4	81	4.124	4.09	33	30	0.034	3	0.3	0	0
2022-10-04 04:55:58	370.2	-45.1	81	4.126	4.092	33	30	0.034	3	0	-0.2	1
2022-10-04 04:56:18	370.4	-45.5	82	4.128	4.094	33	30	0.034	3	0.2	-0.3	0
2022-10-04 04:56:38	370.7	-45.2	82	4.13	4.096	33	30	0.034	3	0.3	-0.2	0
2022-10-04 04:56:58	370.9	-45.4	82	4.132	4.098	33	30	0.034	3	0.2	0	1
2022-10-04 04:57:18	370.9	-45.3	83	4.135	4.1	33	30	0.035	3	0	-0.3	0
2022-10-04 04:57:38	371.2	-45.2	83	4.137	4.102	33	29	0.035	4	0.3	-0.2	0
2022-10-04 04:57:58	371.4	-45.5	83	4.139	4.105	33	29	0.034	4	0.2	-0.3	1
2022-10-04 04:58:18	371.7	-45.1	84	4.141	4.106	33	29	0.035	4	0.3	0	0
2022-10-04 04:58:38	371.7	-45.5	84	4.143	4.108	33	29	0.035	4	0	-0.5	0
2022-10-04 04:58:58	372.2	-45.3	84	4.145	4.111	33	29	0.034	4	0.5	0	0
2022-10-04 04:59:18	372.2	-45.3	84	4.148	4.113	33	29	0.035	4	0	-0.2	1
2022-10-04 04:59:38	372.4	-45.5	85	4.149	4.115	33	29	0.034	4	0.2	0	0
2022-10-04 04:59:58	372.4	-45.1	85	4.152	4.117	32	29	0.035	3	0	-0.3	1
2022-10-04 05:00:18	372.7	-45.5	86	4.154	4.119	32	29	0.035	3	0.3	-0.2	0
2022-10-04 05:00:38	372.9	-45.2	86	4.157	4.122	32	29	0.035	3	0.2	0	0
2022-10-04 05:00:58	372.9	-45.4	86	4.158	4.124	32	29	0.034	3	0	-0.5	1
2022-10-04 05:01:18	373.4	-45.4	87	4.161	4.126	32	29	0.035	3	0.5	0	0
2022-10-04 05:01:38	373.4	-45.2	87	4.163	4.128	32	29	0.035	3	0	-0.3	1
2022-10-04 05:01:58	373.7	-45.6	88	4.164	4.13	32	29	0.034	3	0.3	-0.2	0
2022-10-04 05:02:18	373.9	-45.3	88	4.167	4.132	32	29	0.035	3	0.2	-0.3	1
2022-10-04 05:02:38	374.2	-45.4	89	4.169	4.134	32	29	0.035	3	0.3	0	0
2022-10-04 05:02:58	374.2	-45.2	89	4.171	4.137	32	28	0.034	4	0	-0.2	0
2022-10-04 05:03:18	374.4	-45.6	89	4.173	4.139	32	28	0.034	4	0.2	-0.3	1
2022-10-04 05:03:38	374.7	-45.2	90	4.176	4.141	32	28	0.035	4	0.3	-0.2	0
2022-10-04 05:03:58	374.9	-45.4	90	4.178	4.144	32	28	0.034	4	0.2	0	1
2022-10-04 05:04:18	374.9	-45.4	91	4.18	4.146	32	28	0.034	4	0	-0.3	0
2022-10-04 05:04:38	375.2	-45.2	91	4.182	4.147	32	28	0.035	4	0.3	-0.2	0
2022-10-04 05:04:58	375.4	-45.5	91	4.185	4.15	32	28	0.035	4	0.2	-0.3	1
2022-10-04 05:05:18	375.7	-45.2	92	4.187	4.152	32	28	0.035	4	0.3	-0.2	0
2022-10-04 05:05:38	375.9	-45.5	92	4.189	4.154	32	28	0.035	4	0.2	-0.3	1
2022-10-04 05:05:58	376.2	-45.3	93	4.191	4.155	31	28	0.036	3	0.3	0	0
2022-10-04 05:06:18	376.2	-45.2	93	4.193	4.158	31	28	0.035	3	0	-0.3	0
2022-10-04 05:06:38	376.5	-45.5	93	4.195	4.161	31	28	0.034	3	0.3	-0.2	1
2022-10-04 05:06:58	376.7	-45.2	94	4.198	4.162	31	28	0.036	3	0.2	-0.3	0
2022-10-04 05:07:18	377	-45.5	94	4.2	4.164	31	28	0.036	3	0.3	-0.2	0
2022-10-04 05:07:38	377.2	-45.3	94	4.203	4.166	31	28	0.037	3	0.2	0	1
2022-10-04 05:07:58	377.2	-45.4	95	4.204	4.169	31	28	0.035	3	0	5.8	2
2022-10-04 05:20:28	371.4	0.6	93	4.14	4.109	30	27	0.031	3	-5.8	-0.8	0
2022-10-04 05:20:48	372.2	-12.7	93	4.148	4.116	30	27	0.032	3	0.8	0	0
2022-10-04 05:21:08	372.2	-11.4	93	4.149	4.117	30	27	0.032	3	0	0	0
2022-10-04 05:21:28	372.2	-8.7	93	4.149	4.117	30	27	0.032	3	0	0	0
2022-10-04 05:21:48	372.2	-8.9	93	4.149	4.117	30	27	0.032	3	0	0	0
2022-10-04 05:22:08	372.2	-9.8	93	4.149	4.117	30	27	0.032	3	0	-1.7	1
2022-10-04 05:22:28	373.9	-42.8	94	4.166	4.132	30	27	0.034	3	1.7	-0.5	0
2022-10-04 05:22:48	374.4	-44.1	94	4.172	4.14	30	27	0.032	3	0.5	-0.5	1
2022-10-04 05:23:08	374.9	-43.7	95	4.176	4.143	30	27	0.033	3	0.5	-0.3	0
2022-10-04 05:23:28	375.2	-43.3	95	4.18	4.147	30	27	0.033	3	0.3	-0.2	0
2022-10-04 05:23:48	375.4	-43.4	95	4.182	4.15	30	27	0.032	3	0.2	57.2	83
2022-10-04 17:18:18	318.2	-10.3	12	3.552	3.519	35	31	0.033	4	-57.2	0	0
2022-10-04 17:18:38	318.2	-12.4	12	3.553	3.522	35	31	0.031	4	0	0	0
2022-10-04 17:18:58	318.2	-10.5	12	3.552	3.521	35	31	0.031	4	0	0	0
2022-10-04 17:19:18	318.2	-7.6	12	3.553	3.521	35	31	0.032	4	0	0	0
2022-10-04 17:19:38	318.2	-7.4	12	3.554	3.52	35	31	0.034	4	0	0	0
2022-10-04 17:19:58	318.2	-7.2	12	3.555	3.521	35	31	0.034	4	0	-1.8	0
2022-10-04 17:20:18	320	-44.4	12	3.569	3.537	35	31	0.032	4	1.8	-3.7	0
2022-10-04 17:20:38	323.7	-110.1	12	3.607	3.575	35	31	0.032	4	3.7	-1	1
2022-10-04 17:20:58	324.7	-109.9	13	3.62	3.588	35	31	0.032	4	1	-1	0
2022-10-04 17:21:18	325.7	-110	13	3.628	3.598	35	31	0.03	4	1	-0.8	0
2022-10-04 17:21:38	326.5	-109.8	13	3.634	3.606	35	32	0.028	3	0.8	-0.5	1
2022-10-04 17:21:58	327	-109.8	14	3.64	3.612	35	32	0.028	3	0.5	-0.5	0
2022-10-04 17:22:18	327.5	-111.4	14	3.646	3.619	35	32	0.027	3	0.5	-0.5	1
2022-10-04 17:22:38	328	-111.5	15	3.651	3.626	35	32	0.025	3	0.5	-0.5	0
2022-10-04 17:22:58	328.5	-111.4	15	3.655	3.631	35	32	0.024	3	0.5	-0.5	1
2022-10-04 17:23:18	329	-111.3	16	3.66	3.636	35	32	0.024	3	0.5	-0.3	0
2022-10-04 17:23:38	329.3	-111.5	16	3.664	3.641	35	32	0.023	3	0.3	-0.5	1
2022-10-04 17:23:58	329.8	-111.3	17	3.668	3.646	35	32	0.022	3	0.5	-0.2	0
2022-10-04 17:24:18	330	-111.2	17	3.671	3.65	35	32	0.021	3	0.2	-0.5	1
2022-10-04 17:24:38	330.5	-111.1	18	3.674	3.653	35	32	0.021	3	0.5	-0.3	0
2022-10-04 17:24:58	330.8	-111.3	18	3.678	3.658	35	31	0.02	4	0.3	0.3	0
2022-10-04 17:25:18	330.5	-111.3	18	3.677	3.657	35	31	0.02	4	-0.3	0.5	1
2022-10-04 17:25:38	330	-101.8	19	3.673	3.653	35	31	0.02	4	-0.5	-1.3	0
2022-10-04 17:25:58	331.3	-112.1	19	3.686	3.666	35	31	0.02	4	1.3	-0.5	1
2022-10-04 17:26:18	331.8	-112.6	20	3.69	3.671	35	31	0.019	4	0.5	-0.2	0
2022-10-04 17:26:38	332	-112.5	20	3.693	3.675	35	31	0.018	4	0.2	-0.3	1
2022-10-04 17:26:58	332.3	-111.5	21	3.697	3.678	35	31	0.019	4	0.3	-0.5	0
2022-10-04 17:27:18	332.8	-111.4	21	3.698	3.681	35	31	0.017	4	0.5	0	1
2022-10-04 17:27:38	332.8	-111.7	22	3.702	3.685	35	31	0.017	4	0	-0.2	0
2022-10-04 17:27:58	333	-112	22	3.704	3.688	35	31	0.016	4	0.2	-0.3	0
2022-10-04 17:28:18	333.3	-111.2	22	3.706	3.691	35	31	0.015	4	0.3	-0.2	1
2022-10-04 17:28:38	333.5	-111.3	23	3.709	3.692	35	31	0.017	4	0.2	-0.3	0
2022-10-04 17:28:58	333.8	-111.5	23	3.711	3.695	35	31	0.016	4	0.3	-0.2	1
2022-10-04 17:29:18	334	-111.9	24	3.713	3.698	34	31	0.015	3	0.2	-0.3	0
2022-10-04 17:29:38	334.3	-111.7	24	3.715	3.699	34	31	0.016	3	0.3	0	1
2022-10-04 17:29:58	334.3	-111.5	25	3.716	3.701	34	31	0.015	3	0	-0.2	0
2022-10-04 17:30:18	334.5	-111.5	25	3.72	3.705	34	31	0.015	3	0.2	-0.3	1
2022-10-04 17:30:38	334.8	-111.6	26	3.723	3.707	34	31	0.016	3	0.3	0	0
2022-10-04 17:30:58	334.8	-111.3	26	3.724	3.708	34	31	0.016	3	0	-0.2	1
2022-10-04 17:31:18	335	-112	27	3.725	3.71	34	31	0.015	3	0.2	-0.3	0
2022-10-04 17:31:38	335.3	-112.6	27	3.728	3.712	34	31	0.016	3	0.3	-0.2	1
2022-10-04 17:31:58	335.5	-112.4	28	3.729	3.713	34	31	0.016	3	0.2	0	0
2022-10-04 17:32:18	335.5	-112.2	28	3.733	3.716	34	31	0.017	3	0	-0.3	0
2022-10-04 17:32:38	335.8	-111.8	28	3.735	3.719	34	30	0.016	4	0.3	-0.2	1
2022-10-04 17:32:58	336	-111.7	29	3.737	3.72	34	30	0.017	4	0.2	0	0
2022-10-04 17:33:18	336	-111.5	29	3.74	3.722	34	30	0.018	4	0	-0.3	1
2022-10-04 17:33:38	336.3	-111.5	30	3.742	3.724	34	30	0.018	4	0.3	-0.5	0
2022-10-04 17:33:58	336.8	-111.8	30	3.744	3.726	34	30	0.018	4	0.5	0	1
2022-10-04 17:34:18	336.8	-111.8	31	3.747	3.729	34	30	0.018	4	0	-0.2	0
2022-10-04 17:34:38	337	-111.6	31	3.748	3.729	34	30	0.019	4	0.2	-0.3	1
2022-10-04 17:34:58	337.3	-111.4	32	3.752	3.733	34	30	0.019	4	0.3	-0.2	0
2022-10-04 17:35:18	337.5	-111.8	32	3.753	3.734	34	30	0.019	4	0.2	-0.3	1
2022-10-04 17:35:38	337.8	-112.6	33	3.756	3.737	34	30	0.019	4	0.3	-0.2	0
2022-10-04 17:35:58	338	-113.7	33	3.759	3.74	34	30	0.019	4	0.2	0	0
2022-10-04 17:36:18	338	-113.3	33	3.76	3.74	34	30	0.02	4	0	-0.3	1
2022-10-04 17:36:38	338.3	-113.4	34	3.763	3.745	34	30	0.018	4	0.3	-0.2	0
2022-10-04 17:36:58	338.5	-113.9	34	3.767	3.748	34	30	0.019	4	0.2	-0.3	1
2022-10-04 17:37:18	338.8	-113.4	35	3.77	3.75	34	30	0.02	4	0.3	-0.5	0
2022-10-04 17:37:38	339.3	-114	35	3.774	3.753	34	30	0.021	4	0.5	-0.3	1
2022-10-04 17:37:58	339.6	-113.5	36	3.777	3.756	34	30	0.021	4	0.3	0.5	0
2022-10-04 17:38:18	339.1	-113.1	36	3.774	3.754	34	30	0.02	4	-0.5	-0.7	1
2022-10-04 17:38:38	339.8	-113.9	37	3.78	3.758	34	30	0.022	4	0.7	-0.5	0
2022-10-04 17:38:58	340.3	-113.4	37	3.785	3.762	34	30	0.023	4	0.5	-0.3	1
2022-10-04 17:39:18	340.6	-114	38	3.788	3.765	34	30	0.023	4	0.3	-0.2	0
2022-10-04 17:39:38	340.8	-113.3	38	3.791	3.768	34	30	0.023	4	0.2	0.2	0
2022-10-04 17:39:58	340.6	-113.5	38	3.79	3.767	34	30	0.023	4	-0.2	-0.5	1
2022-10-04 17:40:18	341.1	-113.5	39	3.796	3.772	34	30	0.024	4	0.5	-0.5	0
2022-10-04 17:40:38	341.6	-113.7	39	3.799	3.776	34	30	0.023	4	0.5	4.8	1
2022-10-04 17:40:58	336.8	-22.2	40	3.752	3.729	34	30	0.023	4	-4.8	-5	0
2022-10-04 17:41:18	341.8	-111.6	40	3.803	3.78	34	30	0.023	4	5	-0.3	1
2022-10-04 17:41:38	342.1	-111.4	41	3.808	3.784	34	30	0.024	4	0.3	-0.2	0
2022-10-04 17:41:58	342.3	-111.7	41	3.812	3.785	34	30	0.027	4	0.2	-0.5	1
2022-10-04 17:42:18	342.8	-111.6	42	3.816	3.791	34	30	0.025	4	0.5	-0.3	0
2022-10-04 17:42:38	343.1	-111.4	42	3.819	3.794	34	30	0.025	4	0.3	-0.5	0
2022-10-04 17:42:58	343.6	-111.8	42	3.823	3.797	34	30	0.026	4	0.5	-0.2	1
2022-10-04 17:43:18	343.8	-111.8	43	3.827	3.8	34	30	0.027	4	0.2	-0.3	0
2022-10-04 17:43:38	344.1	-111.8	43	3.83	3.804	34	30	0.026	4	0.3	0.3	1
2022-10-04 17:43:58	343.8	-111.5	44	3.828	3.801	34	30	0.027	4	-0.3	-0.8	0
2022-10-04 17:44:18	344.6	-111.6	44	3.835	3.809	34	30	0.026	4	0.8	-0.5	1
2022-10-04 17:44:38	345.1	-112.2	45	3.839	3.812	34	30	0.027	4	0.5	-0.2	0
2022-10-04 17:44:58	345.3	-112.1	45	3.845	3.817	34	30	0.028	4	0.2	-0.3	1
2022-10-04 17:45:18	345.6	-111.9	46	3.849	3.821	34	30	0.028	4	0.3	-0.5	0
2022-10-04 17:45:38	346.1	-111.8	46	3.852	3.823	34	30	0.029	4	0.5	-0.5	1
2022-10-04 17:45:58	346.6	-112.2	47	3.857	3.829	34	30	0.028	4	0.5	-0.2	0
2022-10-04 17:46:18	346.8	-111.7	47	3.861	3.832	34	30	0.029	4	0.2	-0.5	0
2022-10-04 17:46:38	347.3	-111.3	47	3.865	3.836	34	30	0.029	4	0.5	-0.3	1
2022-10-04 17:46:58	347.6	-111.8	48	3.87	3.841	34	31	0.029	3	0.3	-0.2	0
2022-10-04 17:47:18	347.8	-112.1	48	3.872	3.844	34	31	0.028	3	0.2	-0.5	1
2022-10-04 17:47:38	348.3	-112.3	49	3.878	3.848	34	31	0.03	3	0.5	-0.3	0
2022-10-04 17:47:58	348.6	-113.6	49	3.883	3.853	34	31	0.03	3	0.3	-0.5	1
2022-10-04 17:48:18	349.1	-113.7	50	3.888	3.857	34	31	0.031	3	0.5	-0.7	0
2022-10-04 17:48:38	349.8	-113.3	50	3.892	3.861	34	31	0.031	3	0.7	-0.3	1
2022-10-04 17:48:58	350.1	-114.1	51	3.897	3.866	34	31	0.031	3	0.3	-0.2	0
2022-10-04 17:49:18	350.3	-113.6	51	3.902	3.869	34	31	0.033	3	0.2	-0.5	1
2022-10-04 17:49:38	350.8	-113.8	52	3.907	3.874	34	31	0.033	3	0.5	-0.6	0
2022-10-04 17:49:58	351.4	-114.1	52	3.911	3.88	34	31	0.031	3	0.6	-0.2	1
2022-10-04 17:50:18	351.6	-113.5	53	3.915	3.883	34	31	0.032	3	0.2	-0.5	0
2022-10-04 17:50:38	352.1	-113.9	53	3.92	3.888	34	31	0.032	3	0.5	-0.5	1
2022-10-04 17:50:58	352.6	-113.8	54	3.925	3.893	34	31	0.032	3	0.5	-0.3	0
2022-10-04 17:51:18	352.9	-114	54	3.93	3.897	34	31	0.033	3	0.3	-0.5	1
2022-10-04 17:51:38	353.4	-113.3	55	3.934	3.901	34	31	0.033	3	0.5	-0.2	0
2022-10-04 17:51:58	353.6	-111.9	55	3.938	3.906	34	31	0.032	3	0.2	-0.5	0
2022-10-04 17:52:18	354.1	-112.5	55	3.942	3.909	34	31	0.033	3	0.5	-0.3	1
2022-10-04 17:52:38	354.4	-111.1	56	3.947	3.914	34	31	0.033	3	0.3	-0.5	0
2022-10-04 17:52:58	354.9	-111.6	56	3.952	3.919	34	31	0.033	3	0.5	-0.2	1
2022-10-04 17:53:18	355.1	-112.1	57	3.955	3.922	34	31	0.033	3	0.2	-0.5	0
2022-10-04 17:53:38	355.6	-111.8	57	3.96	3.928	34	31	0.032	3	0.5	-0.5	1
2022-10-04 17:53:58	356.1	-111.9	58	3.965	3.933	34	31	0.032	3	0.5	0.5	0
2022-10-04 17:54:18	355.6	-96.8	58	3.964	3.931	35	31	0.033	4	-0.5	-0.5	1
2022-10-04 17:54:38	356.1	-97.3	59	3.966	3.933	34	31	0.033	3	0.5	-0.3	0
2022-10-04 17:54:58	356.4	-97.5	59	3.969	3.936	35	31	0.033	4	0.3	-0.5	1
2022-10-04 17:55:18	356.9	-97.4	60	3.973	3.942	34	31	0.031	3	0.5	-0.2	0
2022-10-04 17:55:38	357.1	-96.7	60	3.977	3.945	34	31	0.032	3	0.2	-0.3	0
2022-10-04 17:55:58	357.4	-96.9	60	3.981	3.947	34	31	0.034	3	0.3	-0.2	1
2022-10-04 17:56:18	357.6	-97.4	61	3.985	3.952	34	31	0.033	3	0.2	-0.5	0
2022-10-04 17:56:38	358.1	-99.3	61	3.99	3.957	34	31	0.033	3	0.5	-0.8	1
2022-10-04 17:56:58	358.9	-98.9	62	3.995	3.962	34	31	0.033	3	0.8	-0.2	0
2022-10-04 17:57:18	359.1	-99.2	62	4	3.966	34	31	0.034	3	0.2	-0.5	0
2022-10-04 17:57:38	359.6	-99.1	62	4.004	3.97	34	31	0.034	3	0.5	-0.3	1
2022-10-04 17:57:58	359.9	-99.5	63	4.008	3.975	34	31	0.033	3	0.3	-0.5	0
2022-10-04 17:58:18	360.4	-99	63	4.012	3.979	34	31	0.033	3	0.5	-0.2	1
2022-10-04 17:58:38	360.6	-99.1	64	4.017	3.982	34	31	0.035	3	0.2	-0.5	0
2022-10-04 17:58:58	361.1	-99.1	64	4.021	3.987	34	31	0.034	3	0.5	-0.5	1
2022-10-04 17:59:18	361.6	-99.4	65	4.026	3.992	34	31	0.034	3	0.5	-0.3	0
2022-10-04 17:59:38	361.9	-99.4	65	4.03	3.996	34	31	0.034	3	0.3	-0.5	0
2022-10-04 17:59:58	362.4	-99.1	65	4.035	4	34	31	0.035	3	0.5	0.8	1
2022-10-04 18:00:18	361.6	-98.9	66	4.029	3.994	34	31	0.035	3	-0.8	-0.8	0
2022-10-04 18:00:38	362.4	-99.1	66	4.038	4.002	34	31	0.036	3	0.8	-0.7	1
2022-10-04 18:00:58	363.1	-99.6	67	4.045	4.01	34	31	0.035	3	0.7	-0.3	0
2022-10-04 18:01:18	363.4	-98.2	67	4.05	4.014	34	31	0.036	3	0.3	-0.5	0
2022-10-04 18:01:38	363.9	-97.4	67	4.053	4.017	34	31	0.036	3	0.5	-0.5	1
2022-10-04 18:01:58	364.4	-97.4	68	4.058	4.022	34	31	0.036	3	0.5	-0.3	0
2022-10-04 18:02:18	364.7	-97.6	68	4.063	4.028	34	31	0.035	3	0.3	-0.5	1
2022-10-04 18:02:38	365.2	-97.4	69	4.067	4.03	34	31	0.037	3	0.5	-0.2	0
2022-10-04 18:02:58	365.4	-97.6	69	4.071	4.035	34	31	0.036	3	0.2	-0.3	1
2022-10-04 18:03:18	365.7	-97.5	70	4.076	4.04	34	31	0.036	3	0.3	-0.5	0
2022-10-04 18:03:38	366.2	-97.5	70	4.081	4.046	34	31	0.035	3	0.5	-0.5	0
2022-10-04 18:03:58	366.7	-97.5	70	4.085	4.05	34	31	0.035	3	0.5	0	1
2022-10-04 18:04:18	366.7	-97	71	4.085	4.049	34	31	0.036	3	0	-0.5	0
2022-10-04 18:04:38	367.2	-97.8	71	4.091	4.055	34	31	0.036	3	0.5	-0.2	1
2022-10-04 18:04:58	367.4	-97.5	72	4.097	4.06	34	31	0.037	3	0.2	2	0
2022-10-04 18:05:18	365.4	-43.6	72	4.073	4.039	34	31	0.034	3	-2	1	0
2022-10-04 18:05:38	364.4	-20.6	72	4.061	4.027	34	30	0.034	4	-1	-0.8	0
2022-10-04 18:05:58	365.2	-44.9	72	4.07	4.036	34	30	0.034	4	0.8	-0.2	1
2022-10-04 18:06:18	365.4	-45.4	73	4.071	4.037	34	30	0.034	4	0.2	0	0
2022-10-04 18:06:38	365.4	-45	73	4.074	4.039	34	30	0.035	4	0	-0.3	0
2022-10-04 18:06:58	365.7	-45.6	73	4.075	4.041	34	30	0.034	4	0.3	-0.2	1
2022-10-04 18:07:18	365.9	-45.3	74	4.077	4.043	34	30	0.034	4	0.2	0	0
2022-10-04 18:07:38	365.9	-45.2	74	4.079	4.044	34	30	0.035	4	0	-0.3	0
2022-10-04 18:07:58	366.2	-45.4	74	4.081	4.046	34	30	0.035	4	0.3	0	1
2022-10-04 18:08:18	366.2	-45.2	75	4.083	4.049	34	30	0.034	4	0	-0.5	0
2022-10-04 18:08:38	366.7	-45.7	75	4.084	4.051	34	30	0.033	4	0.5	0	0
2022-10-04 18:08:58	366.7	-45	75	4.086	4.052	34	30	0.034	4	0	-0.2	1
2022-10-04 18:09:18	366.9	-45.4	76	4.089	4.055	33	30	0.034	3	0.2	-0.3	0
2022-10-04 18:09:38	367.2	-45.3	76	4.091	4.056	33	30	0.035	3	0.3	-0.2	0
2022-10-04 18:09:58	367.4	-45.2	76	4.094	4.059	33	29	0.035	4	0.2	0	1
2022-10-04 18:10:18	367.4	-45.4	77	4.096	4.061	33	29	0.035	4	0	-0.3	0
2022-10-04 18:10:38	367.7	-45.1	77	4.097	4.063	33	29	0.034	4	0.3	-0.2	0
2022-10-04 18:10:58	367.9	-45.5	77	4.099	4.065	33	29	0.034	4	0.2	-0.3	1
2022-10-04 18:11:18	368.2	-45.2	78	4.102	4.066	33	29	0.036	4	0.3	0	0
2022-10-04 18:11:38	368.2	-45.3	78	4.104	4.069	33	29	0.035	4	0	0	0
2022-10-04 18:11:58	368.2	-45.6	78	4.106	4.072	33	29	0.034	4	0	-0.5	1
2022-10-04 18:12:18	368.7	-45.6	79	4.109	4.074	33	29	0.035	4	0.5	0	0
2022-10-04 18:12:38	368.7	-45.1	79	4.11	4.075	33	29	0.035	4	0	-0.2	0
2022-10-04 18:12:58	368.9	-45.3	79	4.113	4.078	33	29	0.035	4	0.2	-0.3	1
2022-10-04 18:13:18	369.2	-45.4	80	4.115	4.08	33	29	0.035	4	0.3	-0.2	0
2022-10-04 18:13:38	369.4	-45.2	80	4.117	4.083	33	29	0.034	4	0.2	0	0
2022-10-04 18:13:58	369.4	-45.6	80	4.119	4.084	33	29	0.035	4	0	-0.3	0
2022-10-04 18:14:18	369.7	-45.1	80	4.121	4.087	33	29	0.034	4	0.3	-0.2	1
2022-10-04 18:14:38	369.9	-45.3	81	4.123	4.088	33	29	0.035	4	0.2	-0.3	0
2022-10-04 18:14:58	370.2	-45.2	81	4.125	4.091	32	29	0.034	3	0.3	-0.2	0
2022-10-04 18:15:18	370.4	-45.3	81	4.127	4.093	32	29	0.034	3	0.2	0	1
2022-10-04 18:15:38	370.4	-45.5	82	4.13	4.094	32	29	0.036	3	0	-0.3	0
2022-10-04 18:15:58	370.7	-45.4	82	4.133	4.096	32	28	0.037	4	0.3	-0.2	0
2022-10-04 18:16:18	370.9	-45.5	82	4.133	4.099	32	28	0.034	4	0.2	-0.3	1
2022-10-04 18:16:38	371.2	-45.4	83	4.136	4.101	32	28	0.035	4	0.3	-0.2	0
2022-10-04 18:16:58	371.4	-45.5	83	4.138	4.103	32	28	0.035	4	0.2	0	0
2022-10-04 18:17:18	371.4	-45.5	83	4.14	4.106	32	28	0.034	4	0	-0.3	1
2022-10-04 18:17:38	371.7	-45.4	84	4.143	4.108	32	28	0.035	4	0.3	0	0
2022-10-04 18:17:58	371.7	-45.6	84	4.145	4.11	32	28	0.035	4	0	-0.5	0
2022-10-04 18:18:18	372.2	-45.3	84	4.148	4.111	32	28	0.037	4	0.5	0	1
2022-10-04 18:18:38	372.2	-45.5	85	4.149	4.114	32	28	0.035	4	0	-0.2	0
2022-10-04 18:18:58	372.4	-45.4	85	4.152	4.117	32	28	0.035	4	0.2	0	1
2022-10-04 18:19:18	372.4	-45	86	4.153	4.118	32	28	0.035	4	0	0	0
2022-10-04 18:19:38	372.4	-44.9	86	4.153	4.119	32	28	0.034	4	0	-0.5	0
2022-10-04 18:19:58	372.9	-44.7	86	4.156	4.121	32	28	0.035	4	0.5	0	1
2022-10-04 18:20:18	372.9	-45.2	87	4.158	4.123	32	28	0.035	4	0	-0.5	0
2022-10-04 18:20:38	373.4	-44.7	87	4.161	4.125	32	28	0.036	4	0.5	0	1
2022-10-04 18:20:58	373.4	-45.1	88	4.163	4.128	31	28	0.035	3	0	-0.3	0
2022-10-04 18:21:18	373.7	-45	88	4.166	4.131	31	28	0.035	3	0.3	-0.2	0
2022-10-04 18:21:38	373.9	-44.9	88	4.167	4.132	31	28	0.035	3	0.2	-0.3	1
2022-10-04 18:21:58	374.2	-45.1	89	4.17	4.134	31	28	0.036	3	0.3	0	0
2022-10-04 18:22:18	374.2	-45	89	4.172	4.137	31	27	0.035	4	0	-0.2	1
2022-10-04 18:22:38	374.4	-45	90	4.173	4.139	31	27	0.034	4	0.2	-0.3	0
2022-10-04 18:22:58	374.7	-45	90	4.177	4.141	31	27	0.036	4	0.3	-0.2	0
2022-10-04 18:23:18	374.9	-45.2	90	4.178	4.143	31	27	0.035	4	0.2	-0.3	1
2022-10-04 18:23:38	375.2	-44.9	91	4.181	4.145	31	27	0.036	4	0.3	0	0
2022-10-04 18:23:58	375.2	-45.1	91	4.183	4.147	31	27	0.036	4	0	-0.2	0
2022-10-04 18:24:18	375.4	-45	91	4.185	4.15	31	27	0.035	4	0.2	-0.3	1
2022-10-04 18:24:38	375.7	-45	92	4.187	4.152	31	27	0.035	4	0.3	-0.2	0
2022-10-04 18:24:58	375.9	-45.2	92	4.19	4.154	31	27	0.036	4	0.2	-0.3	1
2022-10-04 18:25:18	376.2	-44.9	93	4.192	4.157	31	27	0.035	4	0.3	0	0
2022-10-04 18:25:38	376.2	-45.3	93	4.193	4.158	31	27	0.035	4	0	-0.3	0
2022-10-04 18:25:58	376.5	-44.9	93	4.196	4.16	31	27	0.036	4	0.3	0	1
2022-10-04 18:26:18	376.5	-45.1	94	4.199	4.162	31	27	0.037	4	0	-0.5	0
2022-10-04 18:26:38	377	-45.1	94	4.2	4.164	31	27	0.036	4	0.5	0	0
2022-10-04 18:26:58	377	-45	94	4.202	4.167	31	27	0.035	4	0	-0.2	1
2022-10-04 18:27:18	377.2	-45.2	95	4.205	4.169	31	27	0.036	4	0.2	55.5	73
2022-10-05 02:39:48	321.7	-8.1	22	3.584	3.565	37	33	0.019	4	-55.5	-0.3	0
2022-10-05 02:40:08	322	-12.6	22	3.588	3.568	37	33	0.02	4	0.3	0	0
2022-10-05 02:40:28	322	-9.5	22	3.587	3.568	37	33	0.019	4	0	0	0
2022-10-05 02:40:48	322	-8.1	22	3.587	3.568	37	33	0.019	4	0	0	0
2022-10-05 02:41:08	322	-8.2	22	3.587	3.568	37	33	0.019	4	0	0	0
2022-10-05 02:41:28	322	-8.3	22	3.587	3.568	37	33	0.019	4	0	-4.5	0
2022-10-05 02:41:48	326.5	-107.7	22	3.633	3.614	37	33	0.019	4	4.5	-1.3	0
2022-10-05 02:42:08	327.8	-107.7	22	3.646	3.626	37	33	0.02	4	1.3	-0.7	1
2022-10-05 02:42:28	328.5	-107.6	23	3.653	3.635	37	33	0.018	4	0.7	-0.5	0
2022-10-05 02:42:48	329	-107.6	23	3.659	3.642	37	33	0.017	4	0.5	-0.5	1
2022-10-05 02:43:08	329.5	-107.7	24	3.666	3.647	37	33	0.019	4	0.5	-0.5	0
2022-10-05 02:43:28	330	-109.8	24	3.672	3.653	37	33	0.019	4	0.5	-0.5	1
2022-10-05 02:43:48	330.5	-109.9	25	3.677	3.658	37	33	0.019	4	0.5	-0.3	0
2022-10-05 02:44:08	330.8	-110	25	3.681	3.663	37	33	0.018	4	0.3	-0.5	1
2022-10-05 02:44:28	331.3	-109.8	26	3.685	3.667	37	33	0.018	4	0.5	-0.5	0
2022-10-05 02:44:48	331.8	-109.9	26	3.688	3.671	37	33	0.017	4	0.5	-0.2	0
2022-10-05 02:45:08	332	-110.1	26	3.693	3.675	37	33	0.018	4	0.2	-0.3	1
2022-10-05 02:45:28	332.3	-109.7	27	3.695	3.679	37	33	0.016	4	0.3	1	0
2022-10-05 02:45:48	331.3	-109.8	27	3.698	3.682	36	33	0.016	3	-1	-1.5	1
2022-10-05 02:46:08	332.8	-110.1	28	3.701	3.686	36	33	0.015	3	1.5	-0.2	0
2022-10-05 02:46:28	333	-110.1	28	3.705	3.689	36	33	0.016	3	0.2	-0.3	1
2022-10-05 02:46:48	333.3	-109.8	29	3.707	3.692	36	33	0.015	3	0.3	-0.2	0
2022-10-05 02:47:08	333.5	-109.9	29	3.71	3.695	36	33	0.015	3	0.2	-0.5	1
2022-10-05 02:47:28	334	-110.2	30	3.712	3.698	36	33	0.014	3	0.5	0	0
2022-10-05 02:47:48	334	-110	30	3.714	3.7	36	33	0.014	3	0	-0.3	1
2022-10-05 02:48:08	334.3	-109.8	31	3.717	3.702	36	33	0.015	3	0.3	-0.2	0
2022-10-05 02:48:28	334.5	-109.7	31	3.718	3.705	36	33	0.013	3	0.2	-0.3	0
2022-10-05 02:48:48	334.8	-110.2	31	3.721	3.707	36	33	0.014	3	0.3	0	1
2022-10-05 02:49:08	334.8	-110.1	32	3.723	3.709	36	33	0.014	3	0	-0.5	0
2022-10-05 02:49:28	335.3	-109.8	32	3.726	3.71	36	33	0.016	3	0.5	0	1
2022-10-05 02:49:48	335.3	-109.8	33	3.728	3.714	36	33	0.014	3	0	-0.2	0
2022-10-05 02:50:08	335.5	-110.1	33	3.731	3.716	36	33	0.015	3	0.2	-0.3	1
2022-10-05 02:50:28	335.8	-110	34	3.732	3.717	36	33	0.015	3	0.3	-0.2	0
[truncated: 11,037 more rows]
