# Supplementary material for: PufCB-Auth: A lightweight continuous multi-factor authentication scheme integrated PUF with charging behavior features for EV charging
Source: PLoS One. 2026 May 15;21(5):e0344506. doi: 10.1371/journal.pone.0344506 (PMC13178865; doi:10.1371/journal.pone.0344506)
Supplement: S1 Dataset — This file contains the original data used to generate the synthetic user behavior dataset and the corresponding parameter settings for reproducing the statistical analyses and figures reported in this study. (ZIP) [file pone.0344506.s001.zip › BCL5_train.xlsx]

## Sheet: Sheet1
数据时间	SOC	总电压	总电流	电池单体电压最高值	电池单体电压最低值	最高温度值	最低温度值	电压差值	温度差值	SOC前差	SOC后差	电流差值
2022-04-01 04:10:48	11	318	-14.7	3.549	3.513	31	29	0.036	2	-1	0	2.2
2022-04-01 04:11:08	11	318	-12.5	3.552	3.515	31	29	0.037	2	0	0	1.2
2022-04-01 04:11:28	11	318	-11.3	3.552	3.516	31	29	0.036	2	0	0	2.9
2022-04-01 04:11:48	11	318	-8.4	3.552	3.516	31	29	0.036	2	0	0	0.5
2022-04-01 04:12:08	11	318	-8.9	3.553	3.517	31	29	0.036	2	0	0	0.7
2022-04-01 04:12:28	11	318	-9.6	3.553	3.517	31	29	0.036	2	0	0	24.4
2022-04-01 04:12:48	11	319	-34	3.563	3.528	31	29	0.035	2	0	0	79.5
2022-04-01 04:13:08	11	323.5	-113.5	3.608	3.571	31	29	0.037	2	0	-1	0
2022-04-01 04:13:28	12	324.7	-113.5	3.621	3.584	32	29	0.037	3	1	0	0
2022-04-01 04:13:48	12	325.7	-113.5	3.631	3.594	32	29	0.037	3	0	-1	1.6
2022-04-01 04:14:08	13	326.5	-115.1	3.638	3.602	32	29	0.036	3	1	0	0
2022-04-01 04:14:28	13	327	-115.1	3.644	3.609	32	29	0.035	3	0	-1	0.3
2022-04-01 04:14:48	14	327.8	-114.8	3.649	3.616	32	29	0.033	3	1	0	0.6
2022-04-01 04:15:08	14	328	-115.4	3.654	3.622	32	29	0.032	3	0	-1	0.2
2022-04-01 04:15:28	15	328.5	-115.2	3.658	3.628	32	29	0.03	3	1	0	0.1
2022-04-01 04:15:48	15	329	-115.1	3.662	3.632	32	29	0.03	3	0	-1	0
2022-04-01 04:16:08	16	329.3	-115.1	3.667	3.638	32	29	0.029	3	1	0	0
2022-04-01 04:16:28	16	329.8	-115.1	3.671	3.642	31	29	0.029	2	0	-1	0.3
2022-04-01 04:16:48	17	330	-115.4	3.675	3.647	31	29	0.028	2	1	0	0.3
2022-04-01 04:17:08	17	330.5	-115.1	3.678	3.65	31	29	0.028	2	0	-1	0
2022-04-01 04:17:28	18	330.8	-115.1	3.681	3.654	31	29	0.027	2	1	0	0.3
2022-04-01 04:17:48	18	331.3	-115.4	3.684	3.659	31	29	0.025	2	0	0	0.2
2022-04-01 04:18:08	18	331.3	-115.2	3.687	3.662	31	29	0.025	2	0	-1	0.4
2022-04-01 04:18:28	19	331.8	-114.8	3.69	3.667	31	29	0.023	2	1	0	0.4
2022-04-01 04:18:48	19	332	-115.2	3.693	3.671	31	29	0.022	2	0	-1	0
2022-04-01 04:19:08	20	332.3	-115.2	3.695	3.673	31	29	0.022	2	1	0	0.1
2022-04-01 04:19:28	20	332.5	-115.1	3.697	3.677	31	29	0.02	2	0	-1	0
2022-04-01 04:19:48	21	332.8	-115.1	3.699	3.681	31	29	0.018	2	1	0	0
2022-04-01 04:20:08	21	333	-115.1	3.701	3.684	31	29	0.017	2	0	-1	0.5
2022-04-01 04:20:28	22	333.3	-115.6	3.704	3.686	31	28	0.018	3	1	0	0.8
2022-04-01 04:20:48	22	333.3	-114.8	3.706	3.69	31	28	0.016	3	0	-1	0.2
2022-04-01 04:21:08	23	333.5	-115	3.708	3.693	31	28	0.015	3	1	0	0.2
2022-04-01 04:21:28	23	333.8	-115.2	3.71	3.695	31	28	0.015	3	0	-1	0.1
2022-04-01 04:21:48	24	334	-115.1	3.712	3.697	31	28	0.015	3	1	0	0.3
2022-04-01 04:22:08	24	334	-114.8	3.714	3.7	30	28	0.014	2	0	-1	0.3
2022-04-01 04:22:28	25	334.5	-115.1	3.716	3.702	30	28	0.014	2	1	0	0.3
2022-04-01 04:22:48	25	334.5	-115.4	3.718	3.704	30	28	0.014	2	0	-1	0.1
2022-04-01 04:23:08	26	334.8	-115.3	3.72	3.706	30	28	0.014	2	1	0	0
2022-04-01 04:23:28	26	334.8	-115.3	3.722	3.708	30	28	0.014	2	0	-1	0.1
2022-04-01 04:23:48	27	335	-115.2	3.724	3.709	30	28	0.015	2	1	0	0.1
2022-04-01 04:24:08	27	335.3	-115.1	3.726	3.712	30	28	0.014	2	0	0	0
2022-04-01 04:24:28	27	335.5	-115.1	3.728	3.713	30	28	0.015	2	0	-1	0.3
2022-04-01 04:24:48	28	335.5	-115.4	3.73	3.716	30	28	0.014	2	1	0	0.1
2022-04-01 04:25:08	28	335.8	-115.3	3.732	3.718	30	28	0.014	2	0	-1	0.2
2022-04-01 04:25:28	29	336	-115.5	3.734	3.719	30	28	0.015	2	1	0	0.4
2022-04-01 04:25:48	29	336	-115.1	3.736	3.722	30	28	0.014	2	0	-1	0.1
2022-04-01 04:26:08	30	336.3	-115	3.739	3.724	30	28	0.015	2	1	0	0.2
2022-04-01 04:26:28	30	336.5	-115.2	3.742	3.726	30	28	0.016	2	0	-1	0.1
2022-04-01 04:26:48	31	336.8	-115.3	3.743	3.728	30	28	0.015	2	1	0	0.1
2022-04-01 04:27:08	31	337	-115.4	3.746	3.73	30	28	0.016	2	0	-1	0.2
2022-04-01 04:27:28	32	337	-115.6	3.748	3.732	30	28	0.016	2	1	0	0.4
2022-04-01 04:27:48	32	337.5	-115.2	3.75	3.734	30	28	0.016	2	0	-1	0.2
2022-04-01 04:28:08	33	337.5	-115	3.753	3.737	30	28	0.016	2	1	0	0.3
2022-04-01 04:28:28	33	337.8	-115.3	3.756	3.739	30	28	0.017	2	0	-1	0.4
2022-04-01 04:28:48	34	338	-114.9	3.758	3.741	30	28	0.017	2	1	0	0.2
2022-04-01 04:29:08	34	338.3	-115.1	3.76	3.743	30	28	0.017	2	0	-1	0
2022-04-01 04:29:28	35	338.3	-115.1	3.763	3.745	30	28	0.018	2	1	0	0.4
2022-04-01 04:29:48	35	338.8	-115.5	3.767	3.748	30	28	0.019	2	0	0	0.5
2022-04-01 04:30:08	35	338.8	-115	3.769	3.751	30	28	0.018	2	0	-1	0.6
2022-04-01 04:30:28	36	339.1	-115.6	3.773	3.753	30	28	0.02	2	1	0	0.7
2022-04-01 04:30:48	36	339.6	-114.9	3.774	3.756	30	28	0.018	2	0	-1	0.4
2022-04-01 04:31:08	37	339.6	-115.3	3.778	3.757	30	28	0.021	2	1	0	0.1
2022-04-01 04:31:28	37	339.8	-115.2	3.781	3.761	30	28	0.02	2	0	-1	0.1
2022-04-01 04:31:48	38	340.1	-115.3	3.784	3.763	30	28	0.021	2	1	0	0
2022-04-01 04:32:08	38	340.3	-115.3	3.787	3.766	30	28	0.021	2	0	-1	0.2
2022-04-01 04:32:28	39	340.8	-115.1	3.79	3.769	30	28	0.021	2	1	0	0.4
2022-04-01 04:32:48	39	340.8	-115.5	3.793	3.772	30	28	0.021	2	0	-1	0.4
2022-04-01 04:33:08	40	341.3	-115.1	3.796	3.775	30	28	0.021	2	1	0	0.3
2022-04-01 04:33:28	40	341.6	-115.4	3.8	3.777	30	28	0.023	2	0	-1	0.1
2022-04-01 04:33:48	41	341.8	-115.3	3.803	3.781	30	28	0.022	2	1	0	0.2
2022-04-01 04:34:08	41	342.1	-115.1	3.807	3.784	30	28	0.023	2	0	-1	0.4
2022-04-01 04:34:28	42	342.3	-115.5	3.809	3.787	30	28	0.022	2	1	0	0.3
2022-04-01 04:34:48	42	342.6	-115.2	3.814	3.789	30	28	0.025	2	0	-1	0
2022-04-01 04:35:08	43	343.1	-115.2	3.816	3.793	30	28	0.023	2	1	0	0.2
2022-04-01 04:35:28	43	343.3	-115.4	3.821	3.796	30	28	0.025	2	0	-1	0.1
2022-04-01 04:35:48	44	343.6	-115.5	3.824	3.799	30	28	0.025	2	1	0	0.4
2022-04-01 04:36:08	44	343.8	-115.1	3.828	3.804	30	28	0.024	2	0	0	0.4
2022-04-01 04:36:28	44	344.3	-115.5	3.831	3.806	30	28	0.025	2	0	-1	0.4
2022-04-01 04:36:48	45	344.6	-115.1	3.835	3.81	30	28	0.025	2	1	0	0.1
2022-04-01 04:37:08	45	345.1	-115.2	3.839	3.813	30	28	0.026	2	0	-1	0.2
2022-04-01 04:37:28	46	345.3	-115.4	3.844	3.817	30	28	0.027	2	1	0	0.3
2022-04-01 04:37:48	46	345.8	-115.1	3.847	3.82	30	28	0.027	2	0	-1	0.3
2022-04-01 04:38:08	47	346.1	-115.4	3.852	3.825	30	28	0.027	2	1	0	0.1
2022-04-01 04:38:28	47	346.3	-115.3	3.855	3.828	30	28	0.027	2	0	-1	0.3
2022-04-01 04:38:48	48	346.6	-115	3.859	3.832	30	28	0.027	2	1	0	0.3
2022-04-01 04:39:08	48	347.1	-115.3	3.863	3.835	30	28	0.028	2	0	-1	0.4
2022-04-01 04:39:28	49	347.3	-115.7	3.868	3.84	30	28	0.028	2	1	0	0.4
2022-04-01 04:39:48	49	347.8	-115.3	3.872	3.843	30	28	0.029	2	0	-1	0
2022-04-01 04:40:08	50	348.1	-115.3	3.877	3.848	30	28	0.029	2	1	0	0.4
2022-04-01 04:40:28	50	348.6	-114.9	3.881	3.851	30	28	0.03	2	0	-1	0.6
2022-04-01 04:40:48	51	348.8	-115.5	3.885	3.856	30	29	0.029	1	1	0	0.6
2022-04-01 04:41:08	51	349.3	-114.9	3.89	3.86	30	29	0.03	1	0	-1	0.3
2022-04-01 04:41:28	52	349.8	-115.2	3.894	3.864	31	29	0.03	2	1	0	0.1
2022-04-01 04:41:48	52	350.1	-115.3	3.898	3.869	31	29	0.029	2	0	-1	0
2022-04-01 04:42:08	53	350.6	-115.3	3.903	3.873	31	29	0.03	2	1	0	0.3
2022-04-01 04:42:28	53	350.8	-115	3.907	3.877	31	29	0.03	2	0	-1	0.6
2022-04-01 04:42:48	54	351.4	-115.6	3.913	3.882	31	29	0.031	2	1	0	0.4
2022-04-01 04:43:08	54	351.6	-115.2	3.917	3.886	31	29	0.031	2	0	-1	0.2
2022-04-01 04:43:28	55	352.1	-115	3.922	3.89	31	29	0.032	2	1	0	0.4
2022-04-01 04:43:48	55	352.6	-115.4	3.927	3.895	31	29	0.032	2	0	-1	0.1
2022-04-01 04:44:08	56	352.9	-115.3	3.932	3.899	31	29	0.033	2	1	0	0.3
2022-04-01 04:44:28	56	353.4	-115.6	3.937	3.904	31	29	0.033	2	0	0	0.4
2022-04-01 04:44:48	56	353.9	-115.2	3.94	3.909	31	29	0.031	2	0	-1	0.4
2022-04-01 04:45:08	57	354.4	-115.6	3.946	3.913	31	29	0.033	2	1	0	0.4
2022-04-01 04:45:28	57	354.6	-115.2	3.95	3.917	31	29	0.033	2	0	-1	0
2022-04-01 04:45:48	58	355.1	-115.2	3.955	3.923	31	29	0.032	2	1	0	0
2022-04-01 04:46:08	58	355.6	-115.2	3.96	3.927	31	29	0.033	2	0	-1	0.1
2022-04-01 04:46:28	59	356.1	-115.3	3.965	3.932	31	29	0.033	2	1	0	14.4
2022-04-01 04:46:48	59	355.6	-100.9	3.963	3.929	31	29	0.034	2	0	-1	0.5
2022-04-01 04:47:08	60	356.1	-100.4	3.965	3.932	31	29	0.033	2	1	0	0.1
2022-04-01 04:47:28	60	356.4	-100.5	3.969	3.936	31	29	0.033	2	0	-1	0.1
2022-04-01 04:47:48	61	356.6	-100.6	3.973	3.941	31	29	0.032	2	1	0	0.2
2022-04-01 04:48:08	61	357.1	-100.4	3.978	3.944	31	29	0.034	2	0	0	0.3
2022-04-01 04:48:28	61	357.4	-100.1	3.982	3.948	31	29	0.034	2	0	-1	0.6
2022-04-01 04:48:48	62	357.6	-100.7	3.985	3.952	31	29	0.033	2	1	0	0.1
2022-04-01 04:49:08	62	358.1	-100.6	3.99	3.956	31	29	0.034	2	0	-1	0.1
2022-04-01 04:49:28	63	358.4	-100.5	3.995	3.961	31	29	0.034	2	1	0	0.2
2022-04-01 04:49:48	63	358.9	-100.3	3.999	3.964	31	29	0.035	2	0	0	0.1
2022-04-01 04:50:08	63	359.1	-100.4	4.004	3.969	31	29	0.035	2	0	-1	0.5
2022-04-01 04:50:28	64	359.9	-100.9	4.008	3.974	31	29	0.034	2	1	0	0.5
2022-04-01 04:50:48	64	360.1	-100.4	4.013	3.978	32	29	0.035	3	0	-1	0.2
2022-04-01 04:51:08	65	360.4	-100.6	4.017	3.982	32	29	0.035	3	1	0	0.3
2022-04-01 04:51:28	65	360.9	-100.3	4.021	3.986	32	29	0.035	3	0	-1	0.3
2022-04-01 04:51:48	66	361.4	-100.6	4.026	3.99	32	29	0.036	3	1	0	0.2
2022-04-01 04:52:08	66	361.9	-100.4	4.031	3.995	32	29	0.036	3	0	0	0.3
2022-04-01 04:52:28	66	361.9	-100.7	4.035	3.999	32	29	0.036	3	0	-1	0.1
2022-04-01 04:52:48	67	362.4	-100.6	4.039	4.004	32	29	0.035	3	1	0	0.4
2022-04-01 04:53:08	67	362.9	-100.2	4.043	4.008	32	29	0.035	3	0	-1	1.1
2022-04-01 04:53:28	68	363.4	-101.3	4.048	4.014	32	29	0.034	3	1	0	0.3
2022-04-01 04:53:48	68	363.9	-101.6	4.054	4.018	32	29	0.036	3	0	-1	1.1
2022-04-01 04:54:08	69	364.2	-100.5	4.057	4.022	32	29	0.035	3	1	0	0.1
2022-04-01 04:54:28	69	364.4	-100.4	4.062	4.026	32	29	0.036	3	0	0	0.3
2022-04-01 04:54:48	69	365.2	-100.1	4.067	4.031	32	29	0.036	3	0	-1	0.2
2022-04-01 04:55:08	70	365.4	-100.3	4.071	4.035	32	29	0.036	3	1	0	0.1
2022-04-01 04:55:28	70	365.7	-100.2	4.075	4.039	32	29	0.036	3	0	-1	0.1
2022-04-01 04:55:48	71	366.2	-100.3	4.08	4.044	32	29	0.036	3	1	0	0.6
2022-04-01 04:56:08	71	366.7	-99.7	4.085	4.049	32	29	0.036	3	0	-1	0.8
2022-04-01 04:56:28	72	367.2	-100.5	4.09	4.054	32	29	0.036	3	1	0	0.2
2022-04-01 04:56:48	72	367.4	-100.3	4.095	4.057	32	29	0.038	3	0	0	54.9
2022-04-01 04:57:08	72	366.7	-45.4	4.092	4.057	32	29	0.035	3	0	-1	0
2022-04-01 04:57:28	73	365.2	-45.4	4.071	4.036	32	29	0.035	3	1	0	0.4
2022-04-01 04:57:48	73	365.2	-45.8	4.07	4.035	32	29	0.035	3	0	0	0.6
2022-04-01 04:58:08	73	365.2	-45.2	4.07	4.034	32	29	0.036	3	0	-1	0.1
2022-04-01 04:58:28	74	365.2	-45.3	4.071	4.036	32	28	0.035	4	1	0	0.1
2022-04-01 04:58:48	74	365.2	-45.4	4.072	4.037	31	28	0.035	3	0	0	0.1
2022-04-01 04:59:08	74	365.4	-45.3	4.074	4.04	31	28	0.034	3	0	-1	0.6
2022-04-01 04:59:28	75	365.4	-45.9	4.076	4.041	31	28	0.035	3	1	0	0.7
2022-04-01 04:59:48	75	365.7	-45.2	4.078	4.043	31	28	0.035	3	0	0	0.6
2022-04-01 05:00:08	75	365.9	-45.8	4.08	4.045	31	28	0.035	3	0	-1	0.4
2022-04-01 05:00:28	76	366.2	-46.2	4.081	4.047	31	28	0.034	3	1	0	1
2022-04-01 05:00:48	76	366.2	-45.2	4.084	4.049	31	28	0.035	3	0	0	0.4
2022-04-01 05:01:08	76	366.7	-45.6	4.086	4.052	31	28	0.034	3	0	0	0
2022-04-01 05:01:28	76	365.7	-45.6	4.088	4.053	31	28	0.035	3	0	-1	0.1
2022-04-01 05:01:48	77	366.9	-45.7	4.09	4.055	31	28	0.035	3	1	0	0
2022-04-01 05:02:08	77	367.2	-45.7	4.092	4.058	31	28	0.034	3	0	0	0.3
2022-04-01 05:02:28	77	367.2	-45.4	4.095	4.059	31	28	0.036	3	0	-1	0.3
2022-04-01 05:02:48	78	367.4	-45.7	4.097	4.062	31	28	0.035	3	1	0	0.1
2022-04-01 05:03:08	78	367.7	-45.8	4.099	4.063	31	28	0.036	3	0	0	0.1
2022-04-01 05:03:28	78	367.9	-45.7	4.101	4.066	31	27	0.035	4	0	-1	0.4
2022-04-01 05:03:48	79	368.2	-45.3	4.103	4.068	31	27	0.035	4	1	0	0.5
2022-04-01 05:04:08	79	368.2	-45.8	4.106	4.07	31	27	0.036	4	0	0	0.2
2022-04-01 05:04:28	79	368.2	-45.6	4.107	4.072	31	27	0.035	4	0	-1	0.3
2022-04-01 05:04:48	80	368.7	-45.9	4.11	4.075	31	27	0.035	4	1	0	0
2022-04-01 05:05:08	80	368.7	-45.9	4.112	4.077	31	27	0.035	4	0	0	0.5
2022-04-01 05:05:28	80	368.9	-45.4	4.114	4.079	30	27	0.035	3	0	-1	0.3
2022-04-01 05:05:48	81	369.2	-45.7	4.116	4.081	30	27	0.035	3	1	0	0
2022-04-01 05:06:08	81	369.4	-45.7	4.118	4.084	30	27	0.034	3	0	0	0
2022-04-01 05:06:28	81	369.7	-45.7	4.12	4.085	30	27	0.035	3	0	-1	0.1
2022-04-01 05:06:48	82	369.7	-45.6	4.122	4.088	30	27	0.034	3	1	0	0.1
2022-04-01 05:07:08	82	369.9	-45.7	4.125	4.09	30	27	0.035	3	0	0	0.2
2022-04-01 05:07:28	82	370.2	-45.5	4.127	4.092	30	27	0.035	3	0	-1	0.4
2022-04-01 05:07:48	83	370.2	-45.9	4.129	4.095	30	27	0.034	3	1	0	0.3
2022-04-01 05:08:08	83	370.7	-45.6	4.131	4.096	30	26	0.035	4	0	0	0.3
2022-04-01 05:08:28	83	370.7	-45.9	4.133	4.098	30	26	0.035	4	0	-1	0.3
2022-04-01 05:08:48	84	370.9	-45.6	4.135	4.101	30	26	0.034	4	1	0	0.4
2022-04-01 05:09:08	84	371.2	-46	4.138	4.103	30	26	0.035	4	0	0	0.2
2022-04-01 05:09:28	84	371.2	-45.8	4.141	4.105	30	26	0.036	4	0	-1	0.3
2022-04-01 05:09:48	85	371.4	-45.5	4.143	4.108	30	26	0.035	4	1	0	0.5
2022-04-01 05:10:08	85	371.7	-46	4.144	4.11	30	26	0.034	4	0	0	0.5
2022-04-01 05:10:28	85	372.2	-45.5	4.147	4.113	30	26	0.034	4	0	0	0.1
2022-04-01 05:10:48	85	372.2	-45.6	4.149	4.114	30	26	0.035	4	0	-1	0.2
2022-04-01 05:11:08	86	372.2	-45.8	4.152	4.116	29	26	0.036	3	1	0	0
2022-04-01 05:11:28	86	372.4	-45.8	4.153	4.118	29	26	0.035	3	0	-1	0
2022-04-01 05:11:48	87	372.7	-45.8	4.155	4.121	29	26	0.034	3	1	0	0.2
2022-04-01 05:12:08	87	372.9	-45.6	4.158	4.124	29	26	0.034	3	0	-1	0.2
2022-04-01 05:12:28	88	372.9	-45.4	4.16	4.125	29	26	0.035	3	1	0	0.4
2022-04-01 05:12:48	88	373.4	-45.8	4.161	4.127	29	26	0.034	3	0	0	0.2
2022-04-01 05:13:08	88	373.4	-45.6	4.164	4.129	29	25	0.035	4	0	-1	0
2022-04-01 05:13:28	89	373.7	-45.6	4.166	4.131	29	25	0.035	4	1	0	2.1
2022-04-01 05:13:48	89	374.2	-47.7	4.17	4.135	29	25	0.035	4	0	-1	1
2022-04-01 05:14:08	90	374.2	-48.7	4.173	4.138	29	25	0.035	4	1	0	0.1
2022-04-01 05:14:28	90	374.4	-48.6	4.175	4.14	29	25	0.035	4	0	-1	0.2
2022-04-01 05:14:48	91	374.7	-48.4	4.177	4.143	29	25	0.034	4	1	0	0.2
2022-04-01 05:15:08	91	374.9	-48.2	4.18	4.146	29	25	0.034	4	0	0	0.4
2022-04-01 05:15:28	91	375.2	-48.6	4.182	4.147	29	25	0.035	4	0	-1	0.2
2022-04-01 05:15:48	92	375.4	-48.4	4.185	4.15	29	25	0.035	4	1	0	0.3
2022-04-01 05:16:08	92	375.4	-48.7	4.187	4.152	29	25	0.035	4	0	-1	0.4
2022-04-01 05:16:28	93	375.7	-48.3	4.19	4.155	29	25	0.035	4	1	0	0.1
2022-04-01 05:16:48	93	375.9	-48.4	4.191	4.156	29	25	0.035	4	0	0	0.1
2022-04-01 05:17:08	93	376.2	-48.3	4.194	4.159	29	25	0.035	4	0	-1	0.1
2022-04-01 05:17:28	94	376.5	-48.4	4.196	4.161	29	25	0.035	4	1	0	0.1
2022-04-01 05:17:48	94	376.7	-48.3	4.199	4.163	29	25	0.036	4	0	0	0.3
2022-04-01 05:18:08	94	377	-48.6	4.201	4.166	28	25	0.035	3	0	-1	0.1
2022-04-01 05:18:28	95	377	-48.7	4.203	4.168	28	25	0.035	3	1	0	0.4
2022-04-01 05:18:48	95	377.2	-48.3	4.205	4.171	28	25	0.034	3	0	0	0.1
2022-04-01 05:19:08	95	377.5	-48.4	4.208	4.173	28	25	0.035	3	0	-1	0
2022-04-01 05:19:28	96	377.7	-48.4	4.21	4.175	28	25	0.035	3	1	0	0.2
2022-04-01 05:19:48	96	377.7	-48.6	4.212	4.177	28	25	0.035	3	0	0	0.3
2022-04-01 05:20:08	96	378	-48.3	4.214	4.179	28	25	0.035	3	0	0	33.9
2022-04-01 05:20:28	96	377.2	-14.4	4.215	4.178	28	25	0.037	3	0	0	0.2
2022-04-01 05:20:48	96	376.5	-14.2	4.197	4.163	28	25	0.034	3	0	-1	0
2022-04-01 05:21:08	97	376.2	-14.2	4.195	4.16	28	25	0.035	3	1	0	0.1
2022-04-01 05:21:28	97	376.2	-14.3	4.193	4.159	28	25	0.034	3	0	0	0.3
2022-04-01 05:21:48	97	375.9	-14.6	4.193	4.159	28	25	0.034	3	0	0	0.2
2022-04-01 05:22:08	97	375.9	-14.4	4.192	4.158	28	25	0.034	3	0	0	0.1
2022-04-01 05:22:28	97	375.9	-14.5	4.193	4.159	28	25	0.034	3	0	0	0
2022-04-01 05:22:48	97	375.9	-14.5	4.193	4.159	28	25	0.034	3	0	0	0
2022-04-01 05:23:08	97	375.9	-14.5	4.192	4.159	28	25	0.033	3	0	0	0
2022-04-01 05:23:28	97	375.9	-14.5	4.193	4.159	28	25	0.034	3	0	0	0.1
2022-04-01 05:23:48	97	375.9	-14.4	4.194	4.159	28	25	0.035	3	0	0	0.1
2022-04-01 05:24:08	97	376.2	-14.5	4.194	4.16	28	25	0.034	3	0	0	0.2
2022-04-01 05:24:28	97	376.2	-14.3	4.194	4.16	28	25	0.034	3	0	0	0.1
2022-04-01 05:24:48	97	376.2	-14.2	4.195	4.161	28	25	0.034	3	0	0	0.1
2022-04-01 05:25:08	97	376.2	-14.3	4.195	4.161	28	25	0.034	3	0	0	0.3
2022-04-01 05:25:28	97	376.2	-14.6	4.195	4.162	28	25	0.033	3	0	0	0.2
2022-04-01 05:25:48	97	376.2	-14.4	4.196	4.163	28	25	0.033	3	0	0	0.2
2022-04-01 05:26:08	97	376.2	-14.2	4.196	4.163	28	25	0.033	3	0	0	0.3
2022-04-01 05:26:28	97	376.2	-14.5	4.197	4.164	28	25	0.033	3	0	0	0.2
2022-04-01 05:26:48	97	376.5	-14.3	4.197	4.164	28	25	0.033	3	0	0	0.1
2022-04-01 05:27:08	97	376.5	-14.2	4.198	4.164	28	25	0.034	3	0	0	0.2
2022-04-01 05:27:28	97	376.5	-14.4	4.199	4.165	28	25	0.034	3	0	0	0
2022-04-01 05:27:48	97	376.5	-14.4	4.199	4.166	28	25	0.033	3	0	0	0.2
2022-04-01 05:28:08	97	376.7	-14.2	4.199	4.166	28	25	0.033	3	0	0	0.2
2022-04-01 05:28:28	97	376.7	-14.4	4.2	4.167	28	25	0.033	3	0	0	0.1
2022-04-01 05:28:48	97	376.7	-14.5	4.2	4.167	28	25	0.033	3	0	0	0
2022-04-01 05:29:08	97	376.7	-14.5	4.202	4.167	28	25	0.035	3	0	0	0
2022-04-01 05:29:28	97	376.7	-14.5	4.202	4.168	28	25	0.034	3	0	0	0.3
2022-04-01 05:29:48	97	377	-14.2	4.203	4.169	28	25	0.034	3	0	0	0.1
2022-04-01 05:30:08	97	377	-14.3	4.203	4.17	28	25	0.033	3	0	0	0.2
2022-04-01 05:30:28	97	377	-14.5	4.204	4.17	28	25	0.034	3	0	0	0.2
2022-04-01 05:30:48	97	377	-14.3	4.205	4.17	28	25	0.035	3	0	0	0.3
2022-04-01 05:31:08	97	377	-14.6	4.204	4.172	28	25	0.032	3	0	0	0.4
2022-04-01 05:31:28	97	377.2	-14.2	4.206	4.173	28	25	0.033	3	0	0	0.1
2022-04-01 05:31:48	97	377.2	-14.3	4.207	4.173	28	25	0.034	3	0	0	0.2
2022-04-01 05:32:08	97	377.2	-14.5	4.207	4.173	28	25	0.034	3	0	0	0
2022-04-01 05:32:28	97	377.2	-14.5	4.208	4.174	28	25	0.034	3	0	0	0.3
2022-04-01 05:32:48	97	377.2	-14.2	4.208	4.174	28	25	0.034	3	0	0	0.1
2022-04-01 05:33:08	97	377.2	-14.3	4.208	4.176	28	25	0.032	3	0	0	0.1
2022-04-01 05:33:28	97	377.2	-14.4	4.21	4.175	28	25	0.035	3	0	0	0
2022-04-01 05:33:48	97	377.5	-14.4	4.21	4.176	28	25	0.034	3	0	0	0
2022-04-01 05:34:08	97	377.7	-14.4	4.21	4.177	28	25	0.033	3	0	0	0.1
2022-04-01 05:34:28	97	377.7	-14.5	4.211	4.177	28	25	0.034	3	0	-1	0.2
2022-04-01 05:34:48	98	377.7	-14.3	4.212	4.178	28	25	0.034	3	1	0	0.3
2022-04-01 05:35:08	98	377.7	-14.6	4.213	4.178	28	25	0.035	3	0	0	0.4
2022-04-01 05:35:28	98	377.7	-14.2	4.213	4.179	28	25	0.034	3	0	0	0.2
2022-04-01 05:35:48	98	377.7	-14.4	4.214	4.18	28	25	0.034	3	0	0	0.1
2022-04-01 05:36:08	98	378	-14.5	4.214	4.18	28	25	0.034	3	0	0	0
2022-04-01 05:36:28	98	378	-14.5	4.215	4.181	28	25	0.034	3	0	0	0.1
2022-04-01 05:36:48	98	378	-14.4	4.216	4.182	28	25	0.034	3	0	0	0.2
2022-04-01 05:37:08	98	378	-14.2	4.216	4.182	28	25	0.034	3	0	0	0.2
2022-04-01 05:37:28	98	378	-14.4	4.217	4.183	28	25	0.034	3	0	0	0.2
2022-04-01 05:37:48	98	378.2	-14.6	4.218	4.183	28	25	0.035	3	0	0	0.4
2022-04-01 05:38:08	98	378.2	-14.2	4.218	4.184	28	25	0.034	3	0	0	0.2
2022-04-01 05:38:28	98	378.2	-14.4	4.22	4.185	28	25	0.035	3	0	0	0.2
2022-04-01 05:38:48	98	378.5	-14.6	4.22	4.185	28	25	0.035	3	0	0	0.4
2022-04-01 05:39:08	98	378.5	-14.2	4.221	4.187	28	25	0.034	3	0	0	0
2022-04-01 05:39:28	98	378.5	-14.2	4.221	4.187	28	25	0.034	3	0	0	0.4
2022-04-01 05:39:48	98	378.5	-14.6	4.222	4.187	28	25	0.035	3	0	0	0.4
2022-04-01 05:40:08	98	378.5	-14.2	4.223	4.188	28	25	0.035	3	0	0	0.3
2022-04-01 05:40:28	98	378.7	-14.5	4.223	4.189	28	25	0.034	3	0	0	0.3
2022-04-01 05:40:48	98	378.5	-14.2	4.224	4.189	28	25	0.035	3	0	0	0.3
2022-04-01 05:41:08	98	378.7	-14.5	4.224	4.19	28	25	0.034	3	0	0	0.1
2022-04-01 05:41:28	98	379	-14.4	4.226	4.191	28	25	0.035	3	0	0	0.1
2022-04-01 05:41:48	98	379	-14.3	4.226	4.191	28	25	0.035	3	0	0	0.1
2022-04-01 05:42:08	98	379	-14.2	4.227	4.192	28	25	0.035	3	0	-1	0.3
2022-04-01 05:42:28	99	379	-14.5	4.227	4.193	28	25	0.034	3	1	73	0
2022-04-01 17:51:38	26	324	-14.5	3.61	3.588	26	23	0.022	3	-73	0	0.1
2022-04-01 17:51:58	26	324.2	-14.6	3.613	3.591	26	23	0.022	3	0	0	0
2022-04-01 17:52:18	26	324.2	-14.6	3.614	3.592	26	23	0.022	3	0	0	0.1
2022-04-01 17:52:38	26	324.2	-14.7	3.616	3.593	26	23	0.023	3	0	0	0
2022-04-01 17:52:58	26	324.5	-14.7	3.616	3.594	26	23	0.022	3	0	0	81.2
2022-04-01 17:53:18	26	327.5	-95.9	3.626	3.603	26	23	0.023	3	0	0	20.6
2022-04-01 17:53:38	26	330.3	-116.5	3.677	3.652	26	23	0.025	3	0	-1	0.2
2022-04-01 17:53:58	27	331.3	-116.7	3.688	3.663	26	23	0.025	3	1	0	0.1
2022-04-01 17:54:18	27	332.3	-116.8	3.697	3.672	26	23	0.025	3	0	-1	0.3
2022-04-01 17:54:38	28	332.8	-116.5	3.702	3.678	26	23	0.024	3	1	0	0.2
2022-04-01 17:54:58	28	333.3	-116.3	3.707	3.685	26	24	0.022	2	0	-1	0.5
2022-04-01 17:55:18	29	333.5	-116.8	3.711	3.691	26	24	0.02	2	1	0	0.4
2022-04-01 17:55:38	29	334	-116.4	3.715	3.695	26	24	0.02	2	0	-1	0
2022-04-01 17:55:58	30	334.3	-116.4	3.717	3.698	26	24	0.019	2	1	0	0.3
2022-04-01 17:56:18	30	334.5	-116.7	3.72	3.702	26	24	0.018	2	0	-1	0.1
2022-04-01 17:56:38	31	334.8	-116.6	3.723	3.705	26	24	0.018	2	1	0	0.3
2022-04-01 17:56:58	31	335	-116.3	3.725	3.708	26	24	0.017	2	0	0	0.4
2022-04-01 17:57:18	31	335.3	-116.7	3.727	3.71	27	24	0.017	3	0	-1	0
2022-04-01 17:57:38	32	335.5	-116.7	3.73	3.713	27	24	0.017	3	1	0	0.1
2022-04-01 17:57:58	32	335.8	-116.8	3.731	3.716	27	24	0.015	3	0	-1	0.5
2022-04-01 17:58:18	33	336	-116.3	3.735	3.718	27	24	0.017	3	1	0	0.4
2022-04-01 17:58:38	33	336	-116.7	3.736	3.72	27	24	0.016	3	0	-1	0
2022-04-01 17:58:58	34	336.3	-116.7	3.739	3.722	27	24	0.017	3	1	0	0.1
2022-04-01 17:59:18	34	336.5	-116.6	3.741	3.724	27	24	0.017	3	0	-1	0.2
2022-04-01 17:59:38	35	336.8	-116.4	3.743	3.727	27	24	0.016	3	1	0	0.4
2022-04-01 17:59:58	35	337	-116.8	3.746	3.729	27	24	0.017	3	0	-1	0.4
2022-04-01 18:00:18	36	337	-116.4	3.748	3.731	27	24	0.017	3	1	0	0.3
2022-04-01 18:00:38	36	337.3	-116.7	3.751	3.732	27	25	0.019	2	0	-1	0.1
2022-04-01 18:00:58	37	337.5	-116.6	3.754	3.735	27	25	0.019	2	1	0	0.1
2022-04-01 18:01:18	37	337.8	-116.7	3.756	3.737	27	25	0.019	2	0	-1	0.4
2022-04-01 18:01:38	38	338	-116.3	3.759	3.74	27	25	0.019	2	1	0	0.2
2022-04-01 18:01:58	38	338.3	-116.5	3.762	3.742	27	25	0.02	2	0	-1	0.2
2022-04-01 18:02:18	39	338.3	-116.7	3.765	3.744	28	25	0.021	3	1	0	0.4
2022-04-01 18:02:38	39	338.8	-116.3	3.768	3.747	28	25	0.021	3	0	-1	0
2022-04-01 18:02:58	40	338.8	-116.3	3.771	3.749	28	25	0.022	3	1	0	0.2
2022-04-01 18:03:18	40	339.1	-116.1	3.773	3.752	28	25	0.021	3	0	-1	0.2
2022-04-01 18:03:38	41	339.6	-115.9	3.776	3.754	28	25	0.022	3	1	0	0.4
2022-04-01 18:03:58	41	339.6	-116.3	3.78	3.756	28	25	0.024	3	0	-1	0.2
2022-04-01 18:04:18	42	339.8	-116.5	3.783	3.76	28	25	0.023	3	1	0	0
2022-04-01 18:04:38	42	340.3	-116.5	3.785	3.762	28	26	0.023	2	0	-1	0
2022-04-01 18:04:58	43	340.6	-116.5	3.79	3.765	28	26	0.025	2	1	0	0.1
2022-04-01 18:05:18	43	340.8	-116.6	3.792	3.768	28	26	0.024	2	0	-1	0.1
2022-04-01 18:05:38	44	341.1	-116.5	3.796	3.771	28	26	0.025	2	1	0	0.2
2022-04-01 18:05:58	44	341.3	-116.3	3.799	3.774	29	26	0.025	3	0	-1	0.4
2022-04-01 18:06:18	45	341.6	-116.7	3.803	3.777	29	26	0.026	3	1	0	0.2
2022-04-01 18:06:38	45	342.1	-116.5	3.806	3.78	29	26	0.026	3	0	0	0
2022-04-01 18:06:58	45	342.3	-116.5	3.81	3.783	29	26	0.027	3	0	-1	0
2022-04-01 18:07:18	46	342.6	-116.5	3.814	3.787	29	26	0.027	3	1	0	0.2
2022-04-01 18:07:38	46	342.8	-116.7	3.817	3.79	29	26	0.027	3	0	-1	0.1
2022-04-01 18:07:58	47	343.3	-116.6	3.821	3.793	29	27	0.028	2	1	0	0.2
2022-04-01 18:08:18	47	343.6	-116.8	3.825	3.796	29	27	0.029	2	0	-1	0.2
2022-04-01 18:08:38	48	343.8	-116.6	3.828	3.8	29	27	0.028	2	1	0	0
2022-04-01 18:08:58	48	344.3	-116.6	3.833	3.803	29	27	0.03	2	0	-1	0.3
2022-04-01 18:09:18	49	344.6	-116.3	3.837	3.807	30	27	0.03	3	1	0	0.5
2022-04-01 18:09:38	49	345.1	-116.8	3.84	3.811	30	27	0.029	3	0	-1	0.5
2022-04-01 18:09:58	50	345.3	-116.3	3.844	3.814	30	27	0.03	3	1	0	0
2022-04-01 18:10:18	50	345.6	-116.3	3.848	3.818	30	27	0.03	3	0	-1	0.3
2022-04-01 18:10:38	51	345.8	-116.6	3.852	3.822	30	27	0.03	3	1	0	0.2
2022-04-01 18:10:58	51	346.3	-116.8	3.857	3.825	30	28	0.032	2	0	-1	0.5
2022-04-01 18:11:18	52	346.6	-116.3	3.861	3.829	30	28	0.032	2	1	0	0.2
2022-04-01 18:11:38	52	347.1	-116.5	3.866	3.833	30	28	0.033	2	0	-1	0.3
2022-04-01 18:11:58	53	347.6	-116.8	3.87	3.837	30	28	0.033	2	1	0	0.2
2022-04-01 18:12:18	53	347.8	-116.6	3.874	3.841	31	28	0.033	3	0	-1	0.2
2022-04-01 18:12:38	54	348.1	-116.8	3.878	3.845	31	28	0.033	3	1	0	0.4
2022-04-01 18:12:58	54	348.6	-116.4	3.882	3.849	31	28	0.033	3	0	-1	0.1
2022-04-01 18:13:18	55	348.8	-116.5	3.887	3.854	31	28	0.033	3	1	0	0.3
2022-04-01 18:13:38	55	349.3	-116.8	3.892	3.857	31	28	0.035	3	0	-1	0.3
2022-04-01 18:13:58	56	349.8	-116.5	3.895	3.863	31	28	0.032	3	1	0	0.2
2022-04-01 18:14:18	56	350.1	-116.3	3.9	3.867	31	29	0.033	2	0	-1	0
2022-04-01 18:14:38	57	350.6	-116.3	3.905	3.87	31	29	0.035	2	1	0	0.3
2022-04-01 18:14:58	57	350.8	-116.6	3.91	3.875	31	29	0.035	2	0	0	0.1
2022-04-01 18:15:18	57	351.4	-116.5	3.914	3.88	31	29	0.034	2	0	-1	0.3
2022-04-01 18:15:38	58	351.9	-116.8	3.919	3.883	32	29	0.036	3	1	0	1.7
2022-04-01 18:15:58	58	352.1	-115.1	3.923	3.888	32	29	0.035	3	0	-1	2.1
2022-04-01 18:16:18	59	352.6	-113	3.926	3.891	32	29	0.035	3	1	0	0.6
2022-04-01 18:16:38	59	352.9	-112.4	3.931	3.895	32	29	0.036	3	0	-1	0.4
2022-04-01 18:16:58	60	353.4	-112.8	3.936	3.899	32	29	0.037	3	1	0	0.1
2022-04-01 18:17:18	60	353.6	-112.7	3.94	3.903	32	29	0.037	3	0	-1	0.7
2022-04-01 18:17:38	61	354.1	-113.4	3.944	3.908	32	30	0.036	2	1	0	0.5
2022-04-01 18:17:58	61	354.4	-112.9	3.949	3.913	32	30	0.036	2	0	-1	0.1
2022-04-01 18:18:18	62	354.9	-113	3.954	3.918	32	30	0.036	2	1	0	1.1
2022-04-01 18:18:38	62	355.4	-114.1	3.959	3.923	32	30	0.036	2	0	0	0.1
2022-04-01 18:18:58	62	355.9	-114	3.964	3.927	32	30	0.037	2	0	-1	14.5
2022-04-01 18:19:18	63	355.6	-99.5	3.962	3.926	32	30	0.036	2	1	0	0.1
2022-04-01 18:19:38	63	355.9	-99.6	3.965	3.929	32	30	0.036	2	0	-1	0.3
2022-04-01 18:19:58	64	356.1	-99.9	3.969	3.933	32	30	0.036	2	1	0	0.2
2022-04-01 18:20:18	64	356.6	-99.7	3.974	3.938	32	30	0.036	2	0	-1	0
2022-04-01 18:20:38	65	356.9	-99.7	3.978	3.941	32	30	0.037	2	1	0	0.3
2022-04-01 18:20:58	65	357.4	-99.4	3.982	3.945	32	30	0.037	2	0	0	0.1
2022-04-01 18:21:18	65	357.6	-99.3	3.986	3.949	32	30	0.037	2	0	-1	0
2022-04-01 18:21:38	66	358.1	-99.3	3.99	3.954	32	30	0.036	2	1	0	0.2
2022-04-01 18:21:58	66	358.4	-99.5	3.995	3.958	32	30	0.037	2	0	-1	0.3
2022-04-01 18:22:18	67	358.9	-99.8	4	3.963	32	30	0.037	2	1	0	0.7
2022-04-01 18:22:38	67	359.1	-99.1	4.003	3.967	32	30	0.036	2	0	0	0.9
2022-04-01 18:22:58	67	359.6	-100	4.008	3.971	32	30	0.037	2	0	-1	0.2
2022-04-01 18:23:18	68	360.1	-99.8	4.013	3.974	32	30	0.039	2	1	0	0.1
2022-04-01 18:23:38	68	360.4	-99.9	4.016	3.979	32	30	0.037	2	0	-1	0.1
2022-04-01 18:23:58	69	360.9	-99.8	4.022	3.984	32	30	0.038	2	1	0	0.3
2022-04-01 18:24:18	69	361.4	-99.5	4.026	3.988	32	30	0.038	2	0	0	0.2
2022-04-01 18:24:38	69	361.6	-99.7	4.031	3.992	32	30	0.039	2	0	-1	0.2
2022-04-01 18:24:58	70	361.9	-99.9	4.035	3.997	32	30	0.038	2	1	0	0.3
2022-04-01 18:25:18	70	362.4	-100.2	4.039	4.001	32	30	0.038	2	0	-1	1.1
2022-04-01 18:25:38	71	362.9	-99.1	4.044	4.006	32	30	0.038	2	1	0	1
2022-04-01 18:25:58	71	363.4	-100.1	4.049	4.011	32	30	0.038	2	0	-1	0.8
2022-04-01 18:26:18	72	363.6	-99.3	4.054	4.015	32	30	0.039	2	1	0	0.9
2022-04-01 18:26:38	72	363.9	-100.2	4.058	4.02	32	30	0.038	2	0	0	1.1
2022-04-01 18:26:58	72	364.4	-99.1	4.063	4.024	32	30	0.039	2	0	-1	0.9
2022-04-01 18:27:18	73	364.7	-100	4.066	4.029	32	30	0.037	2	1	0	0.2
2022-04-01 18:27:38	73	365.4	-99.8	4.071	4.033	32	30	0.038	2	0	-1	0.1
2022-04-01 18:27:58	74	365.7	-99.7	4.076	4.038	32	30	0.038	2	1	0	0.1
2022-04-01 18:28:18	74	366.2	-99.8	4.081	4.043	32	30	0.038	2	0	0	0
2022-04-01 18:28:38	74	366.7	-99.8	4.086	4.047	32	30	0.039	2	0	-1	0.2
2022-04-01 18:28:58	75	366.9	-100	4.09	4.052	32	30	0.038	2	1	0	0.6
2022-04-01 18:29:18	75	367.4	-99.4	4.096	4.056	32	30	0.04	2	0	-1	53.3
2022-04-01 18:29:38	76	365.7	-46.1	4.079	4.041	31	30	0.038	1	1	0	0.6
2022-04-01 18:29:58	76	365.2	-45.5	4.072	4.035	31	30	0.037	1	0	0	0
2022-04-01 18:30:18	76	365.2	-45.5	4.07	4.035	31	30	0.035	1	0	-1	0.1
2022-04-01 18:30:38	77	365.2	-45.4	4.071	4.034	31	29	0.037	2	1	0	0.3
2022-04-01 18:30:58	77	365.2	-45.7	4.073	4.036	31	29	0.037	2	0	0	0.2
2022-04-01 18:31:18	77	365.4	-45.5	4.074	4.038	31	29	0.036	2	0	-1	0.2
2022-04-01 18:31:38	78	365.4	-45.7	4.076	4.04	31	29	0.036	2	1	0	0.6
2022-04-01 18:31:58	78	365.7	-45.1	4.077	4.041	31	29	0.036	2	0	0	0.6
2022-04-01 18:32:18	78	365.9	-45.7	4.079	4.043	31	29	0.036	2	0	-1	0.4
2022-04-01 18:32:38	79	365.9	-45.3	4.081	4.045	31	29	0.036	2	1	0	0.1
2022-04-01 18:32:58	79	366.2	-45.4	4.083	4.047	31	29	0.036	2	0	0	0.6
2022-04-01 18:33:18	79	366.2	-46	4.085	4.049	31	29	0.036	2	0	0	0.4
2022-04-01 18:33:38	79	366.7	-45.6	4.088	4.052	31	29	0.036	2	0	-1	0.1
2022-04-01 18:33:58	80	366.7	-45.5	4.09	4.054	31	29	0.036	2	1	0	0.1
2022-04-01 18:34:18	80	366.9	-45.6	4.091	4.056	31	29	0.035	2	0	0	0.1
2022-04-01 18:34:38	80	367.2	-45.5	4.094	4.058	31	29	0.036	2	0	-1	0.2
2022-04-01 18:34:58	81	367.4	-45.7	4.095	4.06	30	28	0.035	2	1	0	0.1
2022-04-01 18:35:18	81	367.4	-45.6	4.098	4.062	30	28	0.036	2	0	0	0
2022-04-01 18:35:38	81	367.7	-45.6	4.1	4.064	30	28	0.036	2	0	0	0.2
2022-04-01 18:35:58	81	367.9	-45.8	4.103	4.066	30	28	0.037	2	0	-1	0.3
2022-04-01 18:36:18	82	368.2	-45.5	4.104	4.069	30	28	0.035	2	1	0	0.2
2022-04-01 18:36:38	82	368.2	-45.7	4.107	4.071	30	28	0.036	2	0	0	0.2
2022-04-01 18:36:58	82	368.7	-45.9	4.109	4.072	30	28	0.037	2	0	-1	0.1
2022-04-01 18:37:18	83	368.7	-45.8	4.111	4.075	30	28	0.036	2	1	0	0
2022-04-01 18:37:38	83	368.9	-45.8	4.113	4.078	30	28	0.035	2	0	0	0.7
2022-04-01 18:37:58	83	368.9	-45.1	4.115	4.079	30	28	0.036	2	0	0	0.6
2022-04-01 18:38:18	83	369.2	-45.7	4.117	4.081	30	28	0.036	2	0	-1	0.2
2022-04-01 18:38:38	84	369.4	-45.9	4.119	4.084	30	28	0.035	2	1	0	0
2022-04-01 18:38:58	84	369.7	-45.9	4.121	4.086	30	28	0.035	2	0	0	0.1
2022-04-01 18:39:18	84	369.7	-45.8	4.124	4.088	30	28	0.036	2	0	0	0.6
2022-04-01 18:39:38	84	369.9	-45.2	4.126	4.091	30	28	0.035	2	0	-1	0.3
2022-04-01 18:39:58	85	370.2	-45.5	4.128	4.092	30	27	0.036	3	1	0	0.2
2022-04-01 18:40:18	85	370.4	-45.7	4.131	4.095	30	27	0.036	3	0	0	0.1
2022-04-01 18:40:38	85	370.7	-45.8	4.132	4.096	30	27	0.036	3	0	0	0.6
2022-04-01 18:40:58	85	370.9	-45.2	4.135	4.099	30	27	0.036	3	0	-1	0.3
2022-04-01 18:41:18	86	370.9	-45.5	4.137	4.101	29	27	0.036	2	1	0	0.2
2022-04-01 18:41:38	86	371.4	-45.7	4.139	4.104	29	27	0.035	2	0	0	0.1
2022-04-01 18:41:58	86	371.4	-45.8	4.142	4.106	29	27	0.036	2	0	0	0.2
2022-04-01 18:42:18	86	371.7	-45.6	4.144	4.108	29	27	0.036	2	0	-1	0.5
2022-04-01 18:42:38	87	371.9	-45.1	4.146	4.11	29	27	0.036	2	1	0	0.9
2022-04-01 18:42:58	87	372.2	-46	4.147	4.113	29	27	0.034	2	0	0	0.8
2022-04-01 18:43:18	87	372.2	-46.8	4.151	4.115	29	27	0.036	2	0	-1	0
2022-04-01 18:43:38	88	372.4	-46.8	4.153	4.117	29	27	0.036	2	1	0	1.2
2022-04-01 18:43:58	88	372.7	-48	4.156	4.121	29	27	0.035	2	0	-1	0.3
2022-04-01 18:44:18	89	372.9	-47.7	4.159	4.122	29	27	0.037	2	1	0	0.1
2022-04-01 18:44:38	89	373.2	-47.6	4.161	4.126	29	26	0.035	3	0	0	0.1
2022-04-01 18:44:58	89	373.4	-47.7	4.163	4.127	29	26	0.036	3	0	-1	0
2022-04-01 18:45:18	90	373.4	-47.7	4.166	4.13	29	26	0.036	3	1	0	0.1
2022-04-01 18:45:38	90	373.7	-47.8	4.168	4.132	29	26	0.036	3	0	0	0.3
2022-04-01 18:45:58	90	373.9	-47.5	4.17	4.135	29	26	0.035	3	0	-1	0.6
2022-04-01 18:46:18	91	374.2	-48.1	4.173	4.137	29	26	0.036	3	1	0	0.3
2022-04-01 18:46:38	91	374.4	-47.8	4.174	4.138	29	26	0.036	3	0	-1	0.1
2022-04-01 18:46:58	92	374.4	-47.7	4.177	4.141	29	26	0.036	3	1	0	0
2022-04-01 18:47:18	92	374.9	-47.7	4.18	4.144	29	26	0.036	3	0	0	0.2
2022-04-01 18:47:38	92	374.9	-47.9	4.181	4.146	29	26	0.035	3	0	-1	0.3
2022-04-01 18:47:58	93	375.2	-47.6	4.184	4.148	29	26	0.036	3	1	0	0.3
2022-04-01 18:48:18	93	375.4	-47.9	4.186	4.15	29	26	0.036	3	0	0	0.1
2022-04-01 18:48:38	93	375.7	-47.8	4.189	4.153	29	26	0.036	3	0	0	0.2
2022-04-01 18:48:58	93	375.9	-47.6	4.191	4.155	29	26	0.036	3	0	43	33.1
2022-04-02 00:42:38	50	333.5	-14.5	3.717	3.695	25	22	0.022	3	-43	0	0.4
2022-04-02 00:42:58	50	333.8	-14.9	3.719	3.698	25	22	0.021	3	0	0	0.2
2022-04-02 00:43:18	50	333.8	-14.7	3.719	3.699	25	22	0.02	3	0	0	0.2
2022-04-02 00:43:38	50	334	-14.9	3.721	3.7	25	22	0.021	3	0	0	0.1
2022-04-02 00:43:58	50	334	-14.8	3.722	3.701	25	22	0.021	3	0	0	0.3
2022-04-02 00:44:18	50	334	-15.1	3.722	3.702	25	22	0.02	3	0	0	41.7
2022-04-02 00:44:38	50	336	-56.8	3.743	3.72	25	22	0.023	3	0	-1	61.5
2022-04-02 00:44:58	51	340.1	-118.3	3.783	3.758	25	22	0.025	3	1	0	0.3
2022-04-02 00:45:18	51	341.1	-118	3.793	3.767	25	22	0.026	3	0	0	0.5
2022-04-02 00:45:38	51	341.6	-117.5	3.801	3.774	25	22	0.027	3	0	-1	0.3
2022-04-02 00:45:58	52	342.1	-117.2	3.808	3.779	25	22	0.029	3	1	0	0.5
2022-04-02 00:46:18	52	342.6	-117.7	3.814	3.784	25	23	0.03	2	0	-1	0.4
2022-04-02 00:46:38	53	343.1	-118.1	3.821	3.789	26	23	0.032	3	1	0	0.6
2022-04-02 00:46:58	53	343.6	-117.5	3.826	3.794	26	23	0.032	3	0	-1	0.6
2022-04-02 00:47:18	54	343.8	-118.1	3.831	3.8	26	23	0.031	3	1	0	0.2
2022-04-02 00:47:38	54	344.6	-118.3	3.837	3.804	26	23	0.033	3	0	-1	0.1
2022-04-02 00:47:58	55	345.1	-118.4	3.842	3.809	26	23	0.033	3	1	0	0.6
2022-04-02 00:48:18	55	345.6	-117.8	3.849	3.813	26	23	0.036	3	0	-1	0.1
2022-04-02 00:48:38	56	346.1	-117.7	3.854	3.818	26	23	0.036	3	1	0	0
2022-04-02 00:48:58	56	346.6	-117.7	3.861	3.824	26	23	0.037	3	0	-1	0.5
2022-04-02 00:49:18	57	347.1	-118.2	3.867	3.828	26	23	0.039	3	1	0	15.4
2022-04-02 00:49:38	57	346.6	-102.8	3.865	3.826	26	24	0.039	2	0	-1	0.4
2022-04-02 00:49:58	58	347.1	-103.2	3.868	3.829	26	24	0.039	2	1	0	0.2
2022-04-02 00:50:18	58	347.6	-103	3.873	3.834	26	24	0.039	2	0	0	0.5
2022-04-02 00:50:38	58	347.8	-103.5	3.879	3.839	27	24	0.04	3	0	-1	0.2
2022-04-02 00:50:58	59	348.3	-103.3	3.884	3.842	27	24	0.042	3	1	0	0.5
2022-04-02 00:51:18	59	348.6	-103.8	3.888	3.848	27	24	0.04	3	0	-1	1
2022-04-02 00:51:38	60	349.1	-102.8	3.894	3.852	27	24	0.042	3	1	0	0.7
2022-04-02 00:51:58	60	349.6	-103.5	3.899	3.856	27	24	0.043	3	0	-1	0.3
2022-04-02 00:52:18	61	350.1	-103.2	3.905	3.861	27	24	0.044	3	1	0	0.1
2022-04-02 00:52:38	61	350.6	-103.3	3.91	3.867	27	24	0.043	3	0	0	0.2
2022-04-02 00:52:58	61	351.1	-103.5	3.915	3.872	27	24	0.043	3	0	27	99.2
2022-04-02 04:40:58	34	326.3	-4.3	3.635	3.616	24	21	0.019	3	-27	0	10.4
2022-04-02 04:41:18	34	327.3	-14.7	3.645	3.625	24	21	0.02	3	0	0	0
2022-04-02 04:41:38	34	327.5	-14.7	3.646	3.626	24	21	0.02	3	0	0	0.1
2022-04-02 04:41:58	34	327.5	-14.8	3.647	3.628	24	21	0.019	3	0	0	0
2022-04-02 04:42:18	34	327.5	-14.8	3.649	3.63	24	21	0.019	3	0	0	0.1
2022-04-02 04:42:38	34	327.8	-14.9	3.65	3.63	24	21	0.02	3	0	0	5
2022-04-02 04:42:58	34	327.8	-19.9	3.651	3.63	24	21	0.021	3	0	-1	94.8
2022-04-02 04:43:18	35	333	-114.7	3.701	3.679	24	21	0.022	3	1	0	2.9
2022-04-02 04:43:38	35	334.3	-117.6	3.717	3.696	24	21	0.021	3	0	-1	0.1
2022-04-02 04:43:58	36	335	-117.7	3.725	3.704	24	21	0.021	3	1	0	0
2022-04-02 04:44:18	36	335.5	-117.7	3.73	3.71	24	21	0.02	3	0	-1	0
2022-04-02 04:44:38	37	335.8	-117.7	3.735	3.715	24	21	0.02	3	1	0	0.2
2022-04-02 04:44:58	37	336	-117.5	3.738	3.718	25	22	0.02	3	0	0	0.1
2022-04-02 04:45:18	37	336.3	-117.6	3.741	3.721	25	22	0.02	3	0	-1	0.2
2022-04-02 04:45:38	38	336.8	-117.8	3.743	3.724	25	22	0.019	3	1	0	0.2
2022-04-02 04:45:58	38	336.8	-117.6	3.747	3.726	25	22	0.021	3	0	-1	0.2
2022-04-02 04:46:18	39	337	-117.4	3.749	3.729	25	22	0.02	3	1	0	0.3
2022-04-02 04:46:38	39	337.5	-117.7	3.752	3.732	25	22	0.02	3	0	-1	0.1
2022-04-02 04:46:58	40	337.5	-117.6	3.755	3.734	25	22	0.021	3	1	0	0
2022-04-02 04:47:18	40	338	-117.6	3.758	3.737	25	22	0.021	3	0	-1	0
2022-04-02 04:47:38	41	338	-117.6	3.761	3.739	25	22	0.022	3	1	0	0.1
2022-04-02 04:47:58	41	338.3	-117.7	3.764	3.743	25	22	0.021	3	0	-1	0.2
2022-04-02 04:48:18	42	338.5	-117.5	3.767	3.745	25	22	0.022	3	1	0	0.3
2022-04-02 04:48:38	42	339.1	-117.8	3.77	3.748	25	22	0.022	3	0	-1	0.3
2022-04-02 04:48:58	43	339.3	-117.5	3.773	3.751	25	23	0.022	2	1	0	0.1
2022-04-02 04:49:18	43	339.6	-117.6	3.776	3.754	26	23	0.022	3	0	-1	0.2
2022-04-02 04:49:38	44	339.8	-117.8	3.78	3.756	26	23	0.024	3	1	0	0.2
2022-04-02 04:49:58	44	340.3	-117.6	3.783	3.759	26	23	0.024	3	0	-1	0.1
2022-04-02 04:50:18	45	340.3	-117.7	3.786	3.762	26	23	0.024	3	1	0	0.1
2022-04-02 04:50:38	45	340.8	-117.6	3.79	3.765	26	23	0.025	3	0	-1	0.2
2022-04-02 04:50:58	46	341.1	-117.8	3.793	3.769	26	23	0.024	3	1	0	0
2022-04-02 04:51:18	46	341.3	-117.8	3.797	3.771	26	23	0.026	3	0	-1	0.2
2022-04-02 04:51:38	47	341.6	-117.6	3.801	3.774	26	23	0.027	3	1	0	0.1
2022-04-02 04:51:58	47	341.8	-117.7	3.805	3.778	26	23	0.027	3	0	-1	0.1
2022-04-02 04:52:18	48	342.3	-117.8	3.809	3.781	26	24	0.028	2	1	0	0.2
2022-04-02 04:52:38	48	342.6	-117.6	3.813	3.785	27	24	0.028	3	0	-1	0
2022-04-02 04:52:58	49	342.8	-117.6	3.817	3.789	27	24	0.028	3	1	0	0.1
2022-04-02 04:53:18	49	343.3	-117.7	3.821	3.792	27	24	0.029	3	0	-1	0.1
2022-04-02 04:53:38	50	343.6	-117.6	3.825	3.796	27	24	0.029	3	1	0	0.1
2022-04-02 04:53:58	50	344.1	-117.7	3.829	3.799	27	24	0.03	3	0	-1	0.1
2022-04-02 04:54:18	51	344.3	-117.8	3.834	3.804	27	24	0.03	3	1	0	0.3
2022-04-02 04:54:38	51	344.6	-117.5	3.838	3.807	27	24	0.031	3	0	-1	0.1
2022-04-02 04:54:58	52	345.1	-117.6	3.842	3.812	27	24	0.03	3	1	0	0.1
2022-04-02 04:55:18	52	345.6	-117.7	3.847	3.815	27	25	0.032	2	0	-1	0
2022-04-02 04:55:38	53	345.8	-117.7	3.851	3.819	27	25	0.032	2	1	0	0.1
2022-04-02 04:55:58	53	346.3	-117.6	3.856	3.823	28	25	0.033	3	0	-1	0.2
2022-04-02 04:56:18	54	346.6	-117.8	3.859	3.827	28	25	0.032	3	1	0	0
2022-04-02 04:56:38	54	347.1	-117.8	3.864	3.831	28	25	0.033	3	0	0	0.1
2022-04-02 04:56:58	54	347.3	-117.7	3.87	3.835	28	25	0.035	3	0	-1	0.1
2022-04-02 04:57:18	55	347.8	-117.6	3.873	3.84	28	25	0.033	3	1	0	0.1
2022-04-02 04:57:38	55	348.1	-117.5	3.879	3.844	28	25	0.035	3	0	-1	0
2022-04-02 04:57:58	56	348.6	-117.5	3.882	3.848	28	25	0.034	3	1	0	0.1
2022-04-02 04:58:18	56	349.1	-117.6	3.887	3.853	28	26	0.034	2	0	-1	0.2
2022-04-02 04:58:38	57	349.6	-117.8	3.891	3.857	28	26	0.034	2	1	0	0.3
2022-04-02 04:58:58	57	349.8	-117.5	3.897	3.861	29	26	0.036	3	0	-1	0.2
2022-04-02 04:59:18	58	350.3	-117.7	3.901	3.866	29	26	0.035	3	1	0	0
2022-04-02 04:59:38	58	350.6	-117.7	3.906	3.87	29	26	0.036	3	0	-1	0.1
2022-04-02 04:59:58	59	351.1	-117.6	3.911	3.874	29	26	0.037	3	1	0	0.2
2022-04-02 05:00:18	59	351.6	-117.8	3.916	3.879	29	26	0.037	3	0	-1	0.2
2022-04-02 05:00:38	60	352.1	-117.6	3.92	3.883	29	26	0.037	3	1	0	0
2022-04-02 05:00:58	60	352.6	-117.6	3.925	3.888	29	26	0.037	3	0	-1	0
2022-04-02 05:01:18	61	352.9	-117.6	3.929	3.892	29	26	0.037	3	1	0	0.1
2022-04-02 05:01:38	61	353.4	-117.5	3.934	3.897	29	27	0.037	2	0	-1	0.1
2022-04-02 05:01:58	62	353.6	-117.6	3.94	3.902	29	27	0.038	2	1	0	0.1
2022-04-02 05:02:18	62	354.1	-117.7	3.944	3.907	30	27	0.037	3	0	-1	0.2
2022-04-02 05:02:38	63	354.4	-117.5	3.949	3.912	30	27	0.037	3	1	0	0.1
2022-04-02 05:02:58	63	354.9	-117.6	3.954	3.916	30	27	0.038	3	0	0	0
2022-04-02 05:03:18	63	355.4	-117.6	3.958	3.919	30	27	0.039	3	0	-1	0.1
2022-04-02 05:03:38	64	355.6	-117.7	3.963	3.924	30	27	0.039	3	1	0	14.8
2022-04-02 05:03:58	64	355.6	-102.9	3.962	3.924	30	27	0.038	3	0	-1	0.1
2022-04-02 05:04:18	65	355.9	-102.8	3.965	3.927	30	27	0.038	3	1	0	0.1
2022-04-02 05:04:38	65	356.1	-102.7	3.968	3.93	30	27	0.038	3	0	-1	0.2
2022-04-02 05:04:58	66	356.4	-102.9	3.973	3.934	30	27	0.039	3	1	0	0.2
2022-04-02 05:05:18	66	356.9	-102.7	3.977	3.939	30	28	0.038	2	0	0	0.4
2022-04-02 05:05:38	66	357.4	-103.1	3.981	3.942	30	28	0.039	2	0	-1	0.1
2022-04-02 05:05:58	67	357.6	-103	3.987	3.946	31	28	0.041	3	1	0	0.1
2022-04-02 05:06:18	67	358.1	-103.1	3.989	3.951	31	28	0.038	3	0	-1	0.1
2022-04-02 05:06:38	68	358.4	-103	3.994	3.955	31	28	0.039	3	1	0	0
2022-04-02 05:06:58	68	358.9	-103	3.999	3.959	31	28	0.04	3	0	0	0.1
2022-04-02 05:07:18	68	359.1	-103.1	4.003	3.964	31	28	0.039	3	0	-1	0.1
2022-04-02 05:07:38	69	359.6	-103	4.007	3.968	31	28	0.039	3	1	0	0.1
2022-04-02 05:07:58	69	359.9	-103.1	4.013	3.972	31	28	0.041	3	0	-1	0
2022-04-02 05:08:18	70	360.4	-103.1	4.016	3.977	31	28	0.039	3	1	0	0
2022-04-02 05:08:38	70	360.9	-103.1	4.021	3.98	31	28	0.041	3	0	-1	0
2022-04-02 05:08:58	71	361.1	-103.1	4.025	3.985	31	28	0.04	3	1	0	0.1
2022-04-02 05:09:18	71	361.6	-103	4.03	3.99	31	28	0.04	3	0	0	0.1
2022-04-02 05:09:38	71	362.1	-103.1	4.035	3.994	32	29	0.041	3	0	-1	1.4
2022-04-02 05:09:58	72	362.4	-101.7	4.038	3.997	32	29	0.041	3	1	0	0.8
2022-04-02 05:10:18	72	362.6	-100.9	4.043	4.002	32	29	0.041	3	0	-1	0.2
2022-04-02 05:10:38	73	363.1	-100.7	4.047	4.006	32	29	0.041	3	1	0	0.3
2022-04-02 05:10:58	73	363.4	-101	4.052	4.011	32	29	0.041	3	0	0	0.3
2022-04-02 05:11:18	73	363.9	-100.7	4.056	4.014	32	29	0.042	3	0	-1	0.1
2022-04-02 05:11:38	74	364.4	-100.8	4.061	4.02	32	29	0.041	3	1	0	0
2022-04-02 05:11:58	74	364.7	-100.8	4.065	4.024	32	29	0.041	3	0	-1	0.2
2022-04-02 05:12:18	75	365.2	-101	4.07	4.029	32	29	0.041	3	1	0	0.1
2022-04-02 05:12:38	75	365.7	-100.9	4.075	4.034	32	29	0.041	3	0	-1	0.2
2022-04-02 05:12:58	76	365.9	-101.1	4.079	4.039	32	29	0.04	3	1	0	0.2
2022-04-02 05:13:18	76	366.4	-100.9	4.085	4.043	32	29	0.042	3	0	0	0.1
2022-04-02 05:13:38	76	366.9	-101	4.089	4.048	32	29	0.041	3	0	-1	0
2022-04-02 05:13:58	77	367.4	-101	4.094	4.052	32	29	0.042	3	1	0	0.2
2022-04-02 05:14:18	77	367.7	-100.8	4.099	4.058	32	29	0.041	3	0	0	54.6
2022-04-02 05:14:38	77	365.2	-46.2	4.072	4.034	32	29	0.038	3	0	-1	0.1
2022-04-02 05:14:58	78	365.2	-46.1	4.07	4.033	32	29	0.037	3	1	0	0.3
2022-04-02 05:15:18	78	365.2	-46.4	4.071	4.034	32	29	0.037	3	0	0	0.3
2022-04-02 05:15:38	78	365.2	-46.1	4.072	4.035	32	29	0.037	3	0	0	0.2
2022-04-02 05:15:58	78	365.4	-46.3	4.073	4.037	32	29	0.036	3	0	-1	0.2
2022-04-02 05:16:18	79	365.4	-46.1	4.075	4.038	32	29	0.037	3	1	0	0.4
2022-04-02 05:16:38	79	365.7	-46.5	4.078	4.04	32	29	0.038	3	0	0	0.6
2022-04-02 05:16:58	79	365.9	-45.9	4.079	4.042	32	28	0.037	4	0	0	0.4
2022-04-02 05:17:18	79	365.9	-46.3	4.081	4.044	32	28	0.037	4	0	-1	0.1
2022-04-02 05:17:38	80	366.2	-46.2	4.083	4.047	32	28	0.036	4	1	0	0.2
2022-04-02 05:17:58	80	366.4	-46.4	4.086	4.049	31	28	0.037	3	0	0	0.3
2022-04-02 05:18:18	80	366.7	-46.1	4.088	4.05	31	28	0.038	3	0	-1	0.2
2022-04-02 05:18:38	81	366.9	-46.3	4.09	4.053	31	28	0.037	3	1	0	0.3
2022-04-02 05:18:58	81	367.2	-46	4.092	4.055	31	28	0.037	3	0	0	0.2
2022-04-02 05:19:18	81	367.2	-46.2	4.094	4.057	31	28	0.037	3	0	0	0.1
2022-04-02 05:19:38	81	367.4	-46.1	4.096	4.059	31	28	0.037	3	0	-1	0
2022-04-02 05:19:58	82	367.4	-46.1	4.098	4.061	31	28	0.037	3	1	0	0.2
2022-04-02 05:20:18	82	367.9	-46.3	4.101	4.063	31	28	0.038	3	0	0	0.2
2022-04-02 05:20:38	82	367.9	-46.1	4.103	4.066	31	28	0.037	3	0	0	0.1
2022-04-02 05:20:58	82	368.2	-46.2	4.105	4.068	31	28	0.037	3	0	-1	0
2022-04-02 05:21:18	83	368.2	-46.2	4.107	4.07	31	28	0.037	3	1	0	0
2022-04-02 05:21:38	83	368.7	-46.2	4.109	4.072	31	28	0.037	3	0	0	0.3
2022-04-02 05:21:58	83	368.7	-45.9	4.112	4.075	31	27	0.037	4	0	0	0
2022-04-02 05:22:18	83	368.9	-45.9	4.114	4.077	31	27	0.037	4	0	-1	0.2
2022-04-02 05:22:38	84	368.9	-46.1	4.116	4.079	31	27	0.037	4	1	0	0.2
2022-04-02 05:22:58	84	369.4	-46.3	4.118	4.081	31	27	0.037	4	0	0	0
2022-04-02 05:23:18	84	369.4	-46.3	4.12	4.083	30	27	0.037	3	0	0	0.1
2022-04-02 05:23:38	84	369.7	-46.2	4.122	4.085	30	27	0.037	3	0	-1	0.1
2022-04-02 05:23:58	85	369.9	-46.1	4.124	4.088	30	27	0.036	3	1	0	0.1
2022-04-02 05:24:18	85	370.2	-46	4.127	4.089	30	27	0.038	3	0	0	0.3
2022-04-02 05:24:38	85	370.4	-46.3	4.128	4.092	30	27	0.036	3	0	0	0.3
2022-04-02 05:24:58	85	370.7	-46	4.131	4.094	30	27	0.037	3	0	-1	0.1
2022-04-02 05:25:18	86	370.7	-46.1	4.134	4.097	30	27	0.037	3	1	0	0.2
2022-04-02 05:25:38	86	370.9	-45.9	4.136	4.099	30	27	0.037	3	0	0	0.3
2022-04-02 05:25:58	86	371.2	-46.2	4.138	4.101	30	27	0.037	3	0	0	0.3
2022-04-02 05:26:18	86	371.4	-45.9	4.14	4.104	30	27	0.036	3	0	-1	0.3
2022-04-02 05:26:38	87	371.7	-46.2	4.143	4.106	30	26	0.037	4	1	0	0.1
2022-04-02 05:26:58	87	371.7	-46.1	4.144	4.108	30	26	0.036	4	0	0	0
2022-04-02 05:27:18	87	371.9	-46.1	4.147	4.111	30	26	0.036	4	0	0	0.1
2022-04-02 05:27:38	87	372.2	-46	4.149	4.112	30	26	0.037	4	0	-1	0.3
2022-04-02 05:27:58	88	372.4	-46.3	4.152	4.115	30	26	0.037	4	1	0	0.2
2022-04-02 05:28:18	88	372.4	-46.1	4.153	4.117	29	26	0.036	3	0	0	0.1
2022-04-02 05:28:38	88	372.7	-46.2	4.156	4.119	29	26	0.037	3	0	-1	0.2
2022-04-02 05:28:58	89	372.9	-46.4	4.158	4.121	29	26	0.037	3	1	0	0.4
2022-04-02 05:29:18	89	373.2	-46	4.161	4.124	29	26	0.037	3	0	0	0.4
2022-04-02 05:29:38	89	373.4	-46.4	4.163	4.126	29	26	0.037	3	0	-1	0.3
2022-04-02 05:29:58	90	373.4	-46.1	4.164	4.128	29	26	0.036	3	1	0	0
2022-04-02 05:30:18	90	373.7	-46.1	4.167	4.131	29	26	0.036	3	0	-1	0.2
2022-04-02 05:30:38	91	373.9	-46.3	4.169	4.133	29	26	0.036	3	1	0	2
2022-04-02 05:30:58	91	374.2	-48.3	4.173	4.137	29	26	0.036	3	0	0	0.1
2022-04-02 05:31:18	91	374.4	-48.4	4.176	4.139	29	26	0.037	3	0	-1	0
2022-04-02 05:31:38	92	374.7	-48.4	4.179	4.141	29	25	0.038	4	1	0	0.1
2022-04-02 05:31:58	92	374.9	-48.5	4.18	4.144	29	25	0.036	4	0	-1	0.1
2022-04-02 05:32:18	93	375.2	-48.4	4.183	4.146	29	25	0.037	4	1	0	0.1
2022-04-02 05:32:38	93	375.2	-48.5	4.186	4.148	29	25	0.038	4	0	0	0.1
2022-04-02 05:32:58	93	375.7	-48.4	4.188	4.151	29	25	0.037	4	0	0	0
2022-04-02 05:33:18	93	375.9	-48.4	4.191	4.153	29	25	0.038	4	0	-1	0
2022-04-02 05:33:38	94	376.2	-48.4	4.193	4.155	29	25	0.038	4	1	0	0
2022-04-02 05:33:58	94	376.2	-48.4	4.195	4.157	28	25	0.038	3	0	0	0
2022-04-02 05:34:18	94	376.5	-48.4	4.197	4.16	28	25	0.037	3	0	-1	0
2022-04-02 05:34:38	95	376.7	-48.4	4.2	4.162	28	25	0.038	3	1	0	0
2022-04-02 05:34:58	95	377	-48.4	4.202	4.165	28	25	0.037	3	0	0	0.1
2022-04-02 05:35:18	95	377	-48.3	4.205	4.167	28	25	0.038	3	0	-1	0.1
2022-04-02 05:35:38	96	377.2	-48.4	4.207	4.169	28	25	0.038	3	1	0	0.1
2022-04-02 05:35:58	96	377.5	-48.5	4.209	4.172	28	25	0.037	3	0	0	0
2022-04-02 05:36:18	96	377.7	-48.5	4.211	4.174	28	25	0.037	3	0	0	0.1
2022-04-02 05:36:38	96	378	-48.4	4.214	4.176	28	25	0.038	3	0	-1	0.1
2022-04-02 05:36:58	97	378	-48.5	4.216	4.178	28	25	0.038	3	1	0	34
2022-04-02 05:37:18	97	376.5	-14.5	4.199	4.163	28	25	0.036	3	0	0	0
2022-04-02 05:37:38	97	376.2	-14.5	4.196	4.16	28	25	0.036	3	0	0	0.1
2022-04-02 05:37:58	97	376.2	-14.4	4.195	4.159	28	25	0.036	3	0	0	0.1
2022-04-02 05:38:18	97	375.9	-14.5	4.193	4.158	28	25	0.035	3	0	0	0.1
2022-04-02 05:38:38	97	375.9	-14.4	4.193	4.157	28	25	0.036	3	0	0	0
2022-04-02 05:38:58	97	375.9	-14.4	4.193	4.158	28	25	0.035	3	0	0	0.1
2022-04-02 05:39:18	97	375.9	-14.5	4.193	4.158	28	25	0.035	3	0	0	0
2022-04-02 05:39:38	97	375.9	-14.5	4.193	4.158	28	25	0.035	3	0	0	0.1
2022-04-02 05:39:58	97	376.2	-14.4	4.193	4.158	28	25	0.035	3	0	0	0.1
2022-04-02 05:40:18	97	376.2	-14.5	4.194	4.159	28	25	0.035	3	0	0	0.1
2022-04-02 05:40:38	97	376.2	-14.4	4.194	4.159	28	25	0.035	3	0	0	0.1
2022-04-02 05:40:58	97	376.2	-14.5	4.194	4.159	28	25	0.035	3	0	0	0.1
2022-04-02 05:41:18	97	376.2	-14.4	4.194	4.16	28	25	0.034	3	0	0	0.1
2022-04-02 05:41:38	97	376.2	-14.5	4.195	4.159	28	25	0.036	3	0	0	0
2022-04-02 05:41:58	97	376.2	-14.5	4.195	4.16	28	25	0.035	3	0	0	0
2022-04-02 05:42:18	97	376.2	-14.5	4.196	4.161	28	25	0.035	3	0	0	0
2022-04-02 05:42:38	97	376.5	-14.5	4.197	4.162	28	25	0.035	3	0	0	0.1
2022-04-02 05:42:58	97	376.2	-14.4	4.197	4.163	28	25	0.034	3	0	0	0
2022-04-02 05:43:18	97	376.5	-14.4	4.198	4.163	28	25	0.035	3	0	0	0
2022-04-02 05:43:38	97	376.5	-14.4	4.198	4.164	28	25	0.034	3	0	0	0.1
2022-04-02 05:43:58	97	376.5	-14.5	4.199	4.164	28	25	0.035	3	0	0	0
2022-04-02 05:44:18	97	376.5	-14.5	4.199	4.165	28	25	0.034	3	0	0	0
2022-04-02 05:44:38	97	376.5	-14.5	4.2	4.165	28	25	0.035	3	0	0	0.1
2022-04-02 05:44:58	97	376.5	-14.4	4.2	4.166	28	25	0.034	3	0	0	0.1
2022-04-02 05:45:18	97	376.7	-14.5	4.201	4.167	28	25	0.034	3	0	0	0
2022-04-02 05:45:38	97	376.7	-14.5	4.202	4.167	28	24	0.035	4	0	0	0
2022-04-02 05:45:58	97	377	-14.5	4.202	4.167	28	24	0.035	4	0	0	0.1
2022-04-02 05:46:18	97	377	-14.4	4.202	4.168	28	24	0.034	4	0	0	0
2022-04-02 05:46:38	97	377	-14.4	4.203	4.168	28	24	0.035	4	0	0	0
2022-04-02 05:46:58	97	377	-14.4	4.204	4.17	28	24	0.034	4	0	0	0
2022-04-02 05:47:18	97	377.2	-14.4	4.204	4.17	28	24	0.034	4	0	0	0
2022-04-02 05:47:38	97	377	-14.4	4.205	4.17	28	24	0.035	4	0	-1	0
2022-04-02 05:47:58	98	377	-14.4	4.206	4.171	28	24	0.035	4	1	0	0
2022-04-02 05:48:18	98	377.2	-14.4	4.206	4.171	28	24	0.035	4	0	0	0
2022-04-02 05:48:38	98	377.2	-14.4	4.206	4.173	28	24	0.033	4	0	0	0
2022-04-02 05:48:58	98	377.2	-14.4	4.208	4.173	28	24	0.035	4	0	0	0.1
2022-04-02 05:49:18	98	377.2	-14.5	4.208	4.174	28	24	0.034	4	0	0	0
2022-04-02 05:49:38	98	377.5	-14.5	4.209	4.174	28	24	0.035	4	0	0	0.1
2022-04-02 05:49:58	98	377.5	-14.4	4.21	4.174	28	24	0.036	4	0	0	0.1
2022-04-02 05:50:18	98	377.5	-14.5	4.211	4.175	28	24	0.036	4	0	0	0.1
2022-04-02 05:50:38	98	377.5	-14.4	4.211	4.176	28	24	0.035	4	0	0	0
2022-04-02 05:50:58	98	377.7	-14.4	4.211	4.177	28	24	0.034	4	0	0	0
2022-04-02 05:51:18	98	377.7	-14.4	4.213	4.178	28	24	0.035	4	0	0	0.1
2022-04-02 05:51:38	98	377.7	-14.5	4.213	4.178	28	24	0.035	4	0	0	0.1
2022-04-02 05:51:58	98	377.7	-14.4	4.214	4.178	28	24	0.036	4	0	0	0.1
2022-04-02 05:52:18	98	378	-14.5	4.215	4.179	28	24	0.036	4	0	0	0
2022-04-02 05:52:38	98	378	-14.5	4.215	4.18	28	24	0.035	4	0	0	0.1
2022-04-02 05:52:58	98	378	-14.4	4.215	4.181	28	24	0.034	4	0	0	0.1
2022-04-02 05:53:18	98	378	-14.5	4.216	4.181	28	24	0.035	4	0	0	0.1
2022-04-02 05:53:38	98	378	-14.4	4.217	4.182	28	24	0.035	4	0	0	0.1
2022-04-02 05:53:58	98	378.2	-14.5	4.217	4.182	28	24	0.035	4	0	0	0
2022-04-02 05:54:18	98	378.2	-14.5	4.218	4.183	28	24	0.035	4	0	0	0.1
2022-04-02 05:54:38	98	378.2	-14.4	4.218	4.184	28	24	0.034	4	0	0	0
2022-04-02 05:54:58	98	378.5	-14.4	4.22	4.183	28	24	0.037	4	0	0	0.1
2022-04-02 05:55:18	98	378.5	-14.5	4.22	4.185	28	24	0.035	4	0	0	0.1
2022-04-02 05:55:38	98	378.5	-14.4	4.221	4.186	28	24	0.035	4	0	0	0
2022-04-02 05:55:58	98	378.5	-14.4	4.222	4.186	28	24	0.036	4	0	0	0.1
2022-04-02 05:56:18	98	378.5	-14.5	4.222	4.186	28	24	0.036	4	0	0	0
2022-04-02 05:56:38	98	378.7	-14.5	4.223	4.188	28	24	0.035	4	0	0	0.1
2022-04-02 05:56:58	98	378.7	-14.4	4.224	4.188	28	24	0.036	4	0	0	0
2022-04-02 05:57:18	98	378.7	-14.4	4.224	4.189	28	24	0.035	4	0	0	0
2022-04-02 05:57:38	98	379	-14.4	4.225	4.19	28	24	0.035	4	0	0	0
2022-04-02 05:57:58	98	379	-14.4	4.226	4.19	28	24	0.036	4	0	0	0
2022-04-02 05:58:18	98	379	-14.4	4.226	4.191	28	24	0.035	4	0	0	0
2022-04-02 05:58:38	98	379	-14.4	4.227	4.192	28	24	0.035	4	0	48	15.3
2022-04-02 11:04:18	50	333.3	0.9	3.715	3.693	24	20	0.022	4	-48	0	15.5
2022-04-02 11:04:38	50	334	-14.6	3.724	3.701	23	20	0.023	3	0	0	0
2022-04-02 11:04:58	50	334.5	-14.6	3.727	3.703	24	20	0.024	4	0	0	0.1
2022-04-02 11:05:18	50	334.5	-14.7	3.728	3.705	24	20	0.023	4	0	0	0.1
2022-04-02 11:05:38	50	334.5	-14.8	3.729	3.706	23	20	0.023	3	0	0	0
2022-04-02 11:05:58	50	334.8	-14.8	3.73	3.707	23	20	0.023	3	0	0	82.5
2022-04-02 11:06:18	50	338.5	-97.3	3.768	3.743	23	20	0.025	3	0	-1	19.1
2022-04-02 11:06:38	51	340.8	-116.4	3.791	3.764	24	20	0.027	4	1	0	0.1
2022-04-02 11:06:58	51	341.8	-116.3	3.802	3.774	24	20	0.028	4	0	-1	0.5
2022-04-02 11:07:18	52	342.3	-116.8	3.811	3.781	24	20	0.03	4	1	0	0.5
2022-04-02 11:07:38	52	343.1	-116.3	3.817	3.787	24	20	0.03	4	0	-1	0.5
2022-04-02 11:07:58	53	343.6	-116.8	3.823	3.792	24	21	0.031	3	1	0	0
2022-04-02 11:08:18	53	343.8	-116.8	3.83	3.797	24	21	0.033	3	0	-1	0.4
2022-04-02 11:08:38	54	344.3	-116.4	3.836	3.802	24	21	0.034	3	1	0	0.1
2022-04-02 11:08:58	54	344.8	-116.3	3.841	3.807	24	21	0.034	3	0	-1	0.4
2022-04-02 11:09:18	55	345.3	-116.7	3.848	3.812	24	21	0.036	3	1	0	0.1
2022-04-02 11:09:38	55	345.8	-116.8	3.854	3.816	24	21	0.038	3	0	0	0
2022-04-02 11:09:58	55	346.3	-116.8	3.859	3.821	25	21	0.038	4	0	-1	0.3
2022-04-02 11:10:18	56	346.8	-116.5	3.865	3.827	25	21	0.038	4	1	0	14.5
2022-04-02 11:10:38	56	346.6	-102	3.864	3.825	25	21	0.039	4	0	-1	0
2022-04-02 11:10:58	57	347.1	-102	3.867	3.827	25	21	0.04	4	1	0	0.2
2022-04-02 11:11:18	57	347.3	-101.8	3.872	3.832	25	21	0.04	4	0	-1	0.4
2022-04-02 11:11:38	58	347.8	-102.2	3.877	3.837	25	22	0.04	3	1	0	0.1
2022-04-02 11:11:58	58	348.1	-102.1	3.883	3.841	25	22	0.042	3	0	0	0.1
2022-04-02 11:12:18	58	348.6	-102.2	3.887	3.845	25	22	0.042	3	0	-1	0.2
2022-04-02 11:12:38	59	349.1	-102	3.893	3.85	25	22	0.043	3	1	0	0.2
2022-04-02 11:12:58	59	349.6	-102.2	3.898	3.854	25	22	0.044	3	0	-1	0.1
2022-04-02 11:13:18	60	350.1	-102.3	3.903	3.86	25	22	0.043	3	1	0	0.4
2022-04-02 11:13:38	60	350.6	-101.9	3.91	3.865	25	22	0.045	3	0	-1	0.1
2022-04-02 11:13:58	61	350.8	-101.8	3.915	3.87	25	22	0.045	3	1	0	0.1
2022-04-02 11:14:18	61	351.6	-101.9	3.92	3.874	26	22	0.046	4	0	0	0.1
2022-04-02 11:14:38	61	351.9	-101.8	3.925	3.879	26	22	0.046	4	0	-1	0
2022-04-02 11:14:58	62	352.4	-101.8	3.929	3.884	26	22	0.045	4	1	0	0.5
2022-04-02 11:15:18	62	352.9	-102.3	3.934	3.889	26	23	0.045	3	0	-1	0.2
2022-04-02 11:15:38	63	353.4	-102.1	3.939	3.895	26	23	0.044	3	1	0	0.3
2022-04-02 11:15:58	63	353.6	-101.8	3.945	3.899	26	23	0.046	3	0	0	0.1
2022-04-02 11:16:18	63	354.1	-101.9	3.949	3.905	26	23	0.044	3	0	-1	0.3
2022-04-02 11:16:38	64	354.4	-102.2	3.954	3.91	26	23	0.044	3	1	0	0
2022-04-02 11:16:58	64	355.1	-102.2	3.958	3.914	26	23	0.044	3	0	-1	0.1
2022-04-02 11:17:18	65	355.6	-102.1	3.963	3.92	26	23	0.043	3	1	0	0
2022-04-02 11:17:38	65	355.9	-102.1	3.967	3.925	26	23	0.042	3	0	0	0.2
2022-04-02 11:17:58	65	356.4	-102.3	3.972	3.929	26	23	0.043	3	0	-1	0.4
2022-04-02 11:18:18	66	356.9	-101.9	3.977	3.934	27	23	0.043	4	1	0	0.5
2022-04-02 11:18:38	66	357.1	-102.4	3.981	3.939	27	23	0.042	4	0	-1	0.5
2022-04-02 11:18:58	67	357.6	-101.9	3.985	3.944	27	23	0.041	4	1	0	0.3
2022-04-02 11:19:18	67	358.1	-102.2	3.99	3.948	27	23	0.042	4	0	-1	0.3
2022-04-02 11:19:38	68	358.4	-101.9	3.993	3.953	27	24	0.04	3	1	0	0.5
2022-04-02 11:19:58	68	358.9	-102.4	3.999	3.958	27	24	0.041	3	0	0	0.3
2022-04-02 11:20:18	68	359.1	-102.1	4.003	3.962	27	24	0.041	3	0	-1	0.1
2022-04-02 11:20:38	69	359.6	-102.2	4.007	3.966	27	24	0.041	3	1	0	0.2
2022-04-02 11:20:58	69	359.9	-102	4.012	3.971	27	24	0.041	3	0	-1	0
2022-04-02 11:21:18	70	360.4	-102	4.015	3.975	27	24	0.04	3	1	0	0.3
2022-04-02 11:21:38	70	360.6	-102.3	4.02	3.979	27	24	0.041	3	0	0	0.1
2022-04-02 11:21:58	70	361.1	-102.2	4.026	3.984	27	24	0.042	3	0	-1	0.2
2022-04-02 11:22:18	71	361.6	-102.4	4.03	3.989	27	24	0.041	3	1	0	0.2
2022-04-02 11:22:38	71	361.9	-102.2	4.035	3.994	27	24	0.041	3	0	-1	0.3
2022-04-02 11:22:58	72	362.4	-101.9	4.039	3.997	28	24	0.042	4	1	0	0.3
2022-04-02 11:23:18	72	362.6	-102.2	4.043	4.002	28	24	0.041	4	0	-1	0.2
2022-04-02 11:23:38	73	363.1	-102.4	4.048	4.007	28	24	0.041	4	1	0	0.6
2022-04-02 11:23:58	73	363.6	-101.8	4.052	4.011	28	24	0.041	4	0	0	0.5
2022-04-02 11:24:18	73	363.9	-102.3	4.057	4.015	28	24	0.042	4	0	-1	0.3
2022-04-02 11:24:38	74	364.4	-102	4.061	4.02	28	25	0.041	3	1	0	0.1
2022-04-02 11:24:58	74	364.9	-101.9	4.066	4.024	28	25	0.042	3	0	-1	0.6
2022-04-02 11:25:18	75	365.2	-102.5	4.071	4.029	28	25	0.042	3	1	0	0.7
2022-04-02 11:25:38	75	365.7	-101.8	4.076	4.034	28	25	0.042	3	0	0	0.1
2022-04-02 11:25:58	75	366.2	-101.9	4.081	4.039	28	25	0.042	3	0	-1	0.2
2022-04-02 11:26:18	76	366.7	-101.7	4.085	4.043	28	25	0.042	3	1	0	0.1
2022-04-02 11:26:38	76	367.2	-101.8	4.09	4.048	28	25	0.042	3	0	-1	0.1
2022-04-02 11:26:58	77	367.4	-101.7	4.094	4.053	28	25	0.041	3	1	0	53.1
2022-04-02 11:27:18	77	365.4	-48.6	4.076	4.036	28	25	0.04	3	0	0	0.5
2022-04-02 11:27:38	77	365.2	-48.1	4.07	4.031	28	25	0.039	3	0	0	0.2
2022-04-02 11:27:58	77	364.9	-48.3	4.07	4.03	28	25	0.04	3	0	-1	0
2022-04-02 11:28:18	78	365.2	-48.3	4.07	4.031	28	25	0.039	3	1	0	0.2
2022-04-02 11:28:38	78	365.2	-48.1	4.071	4.032	28	25	0.039	3	0	0	0.2
2022-04-02 11:28:58	78	365.2	-47.9	4.072	4.034	28	25	0.038	3	0	0	0.2
2022-04-02 11:29:18	78	365.4	-48.1	4.074	4.037	28	25	0.037	3	0	-1	0.1
2022-04-02 11:29:38	79	365.4	-48.2	4.077	4.038	28	25	0.039	3	1	0	0.1
2022-04-02 11:29:58	79	365.9	-48.3	4.078	4.041	28	25	0.037	3	0	0	0.1
2022-04-02 11:30:18	79	365.9	-48.2	4.08	4.043	28	25	0.037	3	0	0	0.1
2022-04-02 11:30:38	79	366.2	-48.3	4.083	4.045	28	25	0.038	3	0	0	0
2022-04-02 11:30:58	79	366.2	-48.3	4.085	4.047	28	25	0.038	3	0	-1	0.4
2022-04-02 11:31:18	80	366.7	-47.9	4.087	4.05	28	25	0.037	3	1	0	0.3
2022-04-02 11:31:38	80	366.7	-48.2	4.09	4.051	28	25	0.039	3	0	0	0.1
2022-04-02 11:31:58	80	366.9	-48.3	4.091	4.054	28	25	0.037	3	0	-1	0.5
2022-04-02 11:32:18	81	367.2	-47.8	4.094	4.055	28	25	0.039	3	1	0	0
2022-04-02 11:32:38	81	367.4	-47.8	4.096	4.057	28	25	0.039	3	0	0	0.1
2022-04-02 11:32:58	81	367.4	-47.9	4.098	4.06	29	25	0.038	4	0	0	0.1
2022-04-02 11:33:18	81	367.7	-47.8	4.1	4.061	29	25	0.039	4	0	0	0.5
2022-04-02 11:33:38	81	367.9	-48.3	4.102	4.064	29	25	0.038	4	0	-1	0.3
2022-04-02 11:33:58	82	368.2	-48	4.104	4.067	29	25	0.037	4	1	0	0.1
2022-04-02 11:34:18	82	368.2	-48.1	4.106	4.069	29	25	0.037	4	0	0	0.1
2022-04-02 11:34:38	82	368.4	-48.2	4.109	4.071	29	25	0.038	4	0	0	0.2
2022-04-02 11:34:58	82	368.7	-48.4	4.111	4.072	29	25	0.039	4	0	-1	0.6
2022-04-02 11:35:18	83	368.9	-47.8	4.114	4.075	29	25	0.039	4	1	0	0.1
2022-04-02 11:35:38	83	368.9	-47.9	4.116	4.078	29	25	0.038	4	0	0	0
2022-04-02 11:35:58	83	369.4	-47.9	4.117	4.079	29	25	0.038	4	0	0	0.3
2022-04-02 11:36:18	83	369.4	-48.2	4.12	4.082	29	25	0.038	4	0	-1	0.2
2022-04-02 11:36:38	84	369.7	-48	4.123	4.084	29	25	0.039	4	1	0	0.2
2022-04-02 11:36:58	84	369.9	-48.2	4.125	4.085	29	25	0.04	4	0	0	0.2
2022-04-02 11:37:18	84	370.2	-48	4.126	4.088	29	25	0.038	4	0	0	0.3
2022-04-02 11:37:38	84	370.2	-48.3	4.129	4.09	29	25	0.039	4	0	-1	0.4
2022-04-02 11:37:58	85	370.7	-47.9	4.131	4.093	29	25	0.038	4	1	0	0.1
2022-04-02 11:38:18	85	370.7	-48	4.134	4.095	29	25	0.039	4	0	0	0.2
2022-04-02 11:38:38	85	370.9	-48.2	4.135	4.098	29	25	0.037	4	0	0	0.1
2022-04-02 11:38:58	85	371.2	-48.3	4.138	4.099	29	25	0.039	4	0	0	0.5
2022-04-02 11:39:18	85	371.4	-47.8	4.141	4.102	29	25	0.039	4	0	-1	0.3
2022-04-02 11:39:38	86	371.7	-48.1	4.142	4.103	29	25	0.039	4	1	0	0.1
2022-04-02 11:39:58	86	371.7	-48	4.145	4.106	29	25	0.039	4	0	0	0.1
2022-04-02 11:40:18	86	371.9	-48.1	4.147	4.108	29	25	0.039	4	0	0	0.1
2022-04-02 11:40:38	86	372.2	-48	4.15	4.111	29	25	0.039	4	0	-1	0
2022-04-02 11:40:58	87	372.2	-48	4.152	4.114	29	25	0.038	4	1	0	0
2022-04-02 11:41:18	87	372.4	-48	4.154	4.115	29	25	0.039	4	0	-1	0.2
2022-04-02 11:41:38	88	372.7	-47.8	4.157	4.118	29	25	0.039	4	1	0	0.2
2022-04-02 11:41:58	88	372.9	-48	4.159	4.12	29	25	0.039	4	0	0	0.1
2022-04-02 11:42:18	88	373.2	-47.9	4.161	4.122	29	25	0.039	4	0	-1	0.5
2022-04-02 11:42:38	89	373.4	-48.4	4.163	4.125	29	25	0.038	4	1	0	0.7
2022-04-02 11:42:58	89	373.4	-47.7	4.165	4.127	29	25	0.038	4	0	-1	0.6
2022-04-02 11:43:18	90	373.7	-48.3	4.168	4.129	29	25	0.039	4	1	0	0.1
2022-04-02 11:43:38	90	373.9	-48.2	4.17	4.131	29	25	0.039	4	0	0	0.2
2022-04-02 11:43:58	90	374.2	-48.4	4.173	4.133	29	25	0.04	4	0	-1	0.2
2022-04-02 11:44:18	91	374.4	-48.2	4.175	4.135	29	25	0.04	4	1	0	0.5
2022-04-02 11:44:38	91	374.4	-47.7	4.177	4.138	29	25	0.039	4	0	0	0.5
2022-04-02 11:44:58	91	374.9	-48.2	4.179	4.139	29	25	0.04	4	0	-1	0.3
2022-04-02 11:45:18	92	374.9	-47.9	4.182	4.143	29	25	0.039	4	1	0	0.4
2022-04-02 11:45:38	92	375.2	-48.3	4.184	4.145	29	25	0.039	4	0	-1	0.3
2022-04-02 11:45:58	93	375.4	-48	4.187	4.146	29	25	0.041	4	1	0	0.2
2022-04-02 11:46:18	93	375.7	-47.8	4.188	4.149	29	25	0.039	4	0	0	0.6
2022-04-02 11:46:38	93	375.7	-48.4	4.191	4.151	29	25	0.04	4	0	-1	0.7
2022-04-02 11:46:58	94	376.2	-47.7	4.193	4.154	29	25	0.039	4	1	0	0.6
2022-04-02 11:47:18	94	376.2	-48.3	4.195	4.156	29	25	0.039	4	0	0	0.6
2022-04-02 11:47:38	94	376.5	-47.7	4.197	4.159	29	25	0.038	4	0	0	0.7
2022-04-02 11:47:58	94	376.7	-48.4	4.2	4.161	29	25	0.039	4	0	-1	0.1
2022-04-02 11:48:18	95	377	-48.5	4.202	4.164	29	25	0.038	4	1	0	0.5
2022-04-02 11:48:38	95	377.2	-48	4.205	4.166	29	25	0.039	4	0	0	0.2
2022-04-02 11:48:58	95	377.2	-47.8	4.207	4.168	29	25	0.039	4	0	-1	0.1
2022-04-02 11:49:18	96	377.5	-47.7	4.209	4.17	29	25	0.039	4	1	0	0
2022-04-02 11:49:38	96	377.7	-47.7	4.211	4.172	29	25	0.039	4	0	0	0.3
2022-04-02 11:49:58	96	378	-48	4.214	4.175	29	26	0.039	3	0	-1	0.2
2022-04-02 11:50:18	97	378	-47.8	4.215	4.177	29	26	0.038	3	1	0	33.3
2022-04-02 11:50:38	97	376.5	-14.5	4.2	4.162	29	26	0.038	3	0	0	0.4
2022-04-02 11:50:58	97	376.2	-14.1	4.197	4.159	29	25	0.038	4	0	0	0.4
2022-04-02 11:51:18	97	376.2	-14.5	4.195	4.159	29	25	0.036	4	0	0	0.3
2022-04-02 11:51:38	97	376.2	-14.8	4.195	4.158	29	25	0.037	4	0	0	0.3
2022-04-02 11:51:58	97	376.2	-14.5	4.194	4.158	29	25	0.036	4	0	0	0
2022-04-02 11:52:18	97	376.2	-14.5	4.194	4.157	29	25	0.037	4	0	0	0.3
2022-04-02 11:52:38	97	376.2	-14.8	4.194	4.157	29	25	0.037	4	0	0	0.6
2022-04-02 11:52:58	97	376.2	-14.2	4.195	4.158	29	25	0.037	4	0	0	0
2022-04-02 11:53:18	97	376.2	-14.2	4.195	4.159	29	25	0.036	4	0	0	0.5
2022-04-02 11:53:38	97	376.2	-14.7	4.195	4.159	29	25	0.036	4	0	0	0.3
2022-04-02 11:53:58	97	376.2	-14.4	4.195	4.159	29	25	0.036	4	0	0	0.4
2022-04-02 11:54:18	97	376.2	-14.8	4.196	4.16	29	25	0.036	4	0	0	0.1
2022-04-02 11:54:38	97	376.2	-14.7	4.196	4.16	29	25	0.036	4	0	0	0.5
2022-04-02 11:54:58	97	376.2	-14.2	4.196	4.161	29	25	0.035	4	0	0	0
2022-04-02 11:55:18	97	376.2	-14.2	4.197	4.161	29	25	0.036	4	0	0	0.5
2022-04-02 11:55:38	97	376.5	-14.7	4.199	4.162	29	25	0.037	4	0	0	0.1
2022-04-02 11:55:58	97	376.5	-14.8	4.198	4.162	29	25	0.036	4	0	0	0.1
2022-04-02 11:56:18	97	376.5	-14.7	4.199	4.163	29	25	0.036	4	0	0	0
2022-04-02 11:56:38	97	376.5	-14.7	4.199	4.163	29	25	0.036	4	0	0	0.4
2022-04-02 11:56:58	97	376.5	-14.3	4.2	4.164	29	25	0.036	4	0	0	0.1
2022-04-02 11:57:18	97	376.7	-14.4	4.2	4.165	29	25	0.035	4	0	0	0
2022-04-02 11:57:38	97	376.7	-14.4	4.201	4.166	29	25	0.035	4	0	45	0
2022-04-04 16:13:08	52	334.8	-14.4	3.731	3.707	31	26	0.024	5	-45	0	0.2
2022-04-04 16:13:28	52	334.8	-14.6	3.733	3.709	31	26	0.024	5	0	0	0.1
2022-04-04 16:13:48	52	335	-14.7	3.734	3.711	31	26	0.023	5	0	0	0
2022-04-04 16:14:08	52	335	-14.7	3.735	3.712	31	26	0.023	5	0	0	0.1
2022-04-04 16:14:28	52	335.3	-14.8	3.736	3.712	31	26	0.024	5	0	0	0.1
2022-04-04 16:14:48	52	335.3	-14.7	3.737	3.713	31	26	0.024	5	0	0	102
2022-04-04 16:15:08	52	338.8	-116.7	3.773	3.748	31	26	0.025	5	0	-1	0.3
2022-04-04 16:15:28	53	341.6	-117	3.801	3.775	31	26	0.026	5	1	0	0
2022-04-04 16:15:48	53	342.3	-117	3.809	3.783	31	26	0.026	5	0	-1	0.4
2022-04-04 16:16:08	54	342.6	-116.6	3.816	3.788	32	26	0.028	6	1	0	1.8
2022-04-04 16:16:28	54	343.1	-114.8	3.821	3.793	32	26	0.028	6	0	-1	2.7
2022-04-04 16:16:48	55	343.6	-112.1	3.826	3.797	32	26	0.029	6	1	0	1.8
2022-04-04 16:17:08	55	343.8	-110.3	3.831	3.801	32	27	0.03	5	0	-1	0.9
2022-04-04 16:17:28	56	344.3	-111.2	3.836	3.806	32	27	0.03	5	1	0	0.2
2022-04-04 16:17:48	56	344.8	-111	3.842	3.81	32	27	0.032	5	0	-1	0.4
2022-04-04 16:18:08	57	345.3	-110.6	3.848	3.816	32	27	0.032	5	1	0	0.3
2022-04-04 16:18:28	57	345.8	-110.9	3.854	3.82	32	27	0.034	5	0	0	0.1
2022-04-04 16:18:48	57	346.3	-111	3.86	3.826	32	27	0.034	5	0	-1	2.2
2022-04-04 16:19:08	58	347.1	-113.2	3.868	3.832	32	27	0.036	5	1	0	0.1
2022-04-04 16:19:28	58	347.3	-113.1	3.874	3.837	32	27	0.037	5	0	-1	0
2022-04-04 16:19:48	59	348.1	-113.1	3.881	3.843	32	27	0.038	5	1	0	0.8
2022-04-04 16:20:08	59	348.6	-113.9	3.887	3.849	32	27	0.038	5	0	-1	0.1
2022-04-04 16:20:28	60	349.1	-114	3.893	3.854	32	27	0.039	5	1	0	0.5
2022-04-04 16:20:48	60	349.6	-113.5	3.899	3.86	32	28	0.039	4	0	-1	1
2022-04-04 16:21:08	61	350.1	-114.5	3.906	3.866	33	28	0.04	5	1	0	0.1
2022-04-04 16:21:28	61	350.8	-114.6	3.912	3.872	33	28	0.04	5	0	-1	0.6
2022-04-04 16:21:48	62	351.4	-114	3.918	3.878	33	28	0.04	5	1	0	0.6
2022-04-04 16:22:08	62	351.9	-113.4	3.924	3.884	33	28	0.04	5	0	0	0.7
2022-04-04 16:22:28	62	352.4	-114.1	3.928	3.89	33	28	0.038	5	0	-1	0.2
2022-04-04 16:22:48	63	352.9	-113.9	3.935	3.895	33	28	0.04	5	1	0	0.4
2022-04-04 16:23:08	63	353.4	-114.3	3.94	3.901	33	28	0.039	5	0	-1	0.6
2022-04-04 16:23:28	64	353.9	-113.7	3.945	3.908	33	28	0.037	5	1	0	0.1
2022-04-04 16:23:48	64	354.4	-113.6	3.95	3.913	33	28	0.037	5	0	-1	1
2022-04-04 16:24:08	65	354.9	-114.6	3.957	3.919	33	28	0.038	5	1	0	0.7
2022-04-04 16:24:28	65	355.4	-113.9	3.961	3.924	33	28	0.037	5	0	-1	0.5
2022-04-04 16:24:48	66	355.6	-113.4	3.966	3.929	33	28	0.037	5	1	0	14.2
2022-04-04 16:25:08	66	355.6	-99.2	3.964	3.926	33	28	0.038	5	0	0	0.4
2022-04-04 16:25:28	66	355.9	-98.8	3.967	3.931	33	28	0.036	5	0	-1	0.2
2022-04-04 16:25:48	67	356.1	-99	3.971	3.935	32	28	0.036	4	1	0	0.2
2022-04-04 16:26:08	67	356.6	-98.8	3.974	3.938	32	28	0.036	4	0	-1	0.2
2022-04-04 16:26:28	68	356.9	-99	3.979	3.943	32	28	0.036	4	1	0	0.1
2022-04-04 16:26:48	68	357.4	-98.9	3.983	3.948	32	28	0.035	4	0	-1	0.2
2022-04-04 16:27:08	69	357.9	-98.7	3.988	3.952	32	28	0.036	4	1	0	0.8
2022-04-04 16:27:28	69	358.1	-99.5	3.993	3.956	32	28	0.037	4	0	0	0.3
2022-04-04 16:27:48	69	358.6	-99.2	3.997	3.961	32	28	0.036	4	0	-1	0.5
2022-04-04 16:28:08	70	358.9	-98.7	4.001	3.966	32	28	0.035	4	1	0	0.2
2022-04-04 16:28:28	70	359.4	-98.5	4.006	3.97	32	28	0.036	4	0	-1	0.6
2022-04-04 16:28:48	71	359.6	-99.1	4.01	3.974	32	28	0.036	4	1	0	1.5
2022-04-04 16:29:08	71	360.4	-100.6	4.015	3.979	32	28	0.036	4	0	0	0.2
2022-04-04 16:29:28	71	360.6	-100.4	4.02	3.984	32	28	0.036	4	0	-1	1.8
2022-04-04 16:29:48	72	361.1	-98.6	4.024	3.988	32	28	0.036	4	1	0	0.4
2022-04-04 16:30:08	72	361.4	-99	4.028	3.993	32	28	0.035	4	0	0	0.2
2022-04-04 16:30:28	72	361.6	-99.2	4.033	3.996	32	28	0.037	4	0	-1	0.6
2022-04-04 16:30:48	73	362.4	-98.6	4.037	4	32	28	0.037	4	1	0	0.6
2022-04-04 16:31:08	73	362.6	-99.2	4.041	4.006	32	28	0.035	4	0	-1	0.1
2022-04-04 16:31:28	74	363.1	-99.1	4.046	4.01	32	28	0.036	4	1	0	0.1
2022-04-04 16:31:48	74	363.4	-99	4.05	4.014	32	28	0.036	4	0	-1	0.7
2022-04-04 16:32:08	75	363.9	-99.7	4.055	4.019	32	28	0.036	4	1	0	0.7
2022-04-04 16:32:28	75	364.4	-99	4.059	4.024	32	28	0.035	4	0	0	0
2022-04-04 16:32:48	75	364.7	-99	4.064	4.028	32	28	0.036	4	0	-1	0.2
2022-04-04 16:33:08	76	365.2	-98.8	4.069	4.032	32	28	0.037	4	1	0	0.2
2022-04-04 16:33:28	76	365.4	-99	4.074	4.038	32	28	0.036	4	0	0	0.3
2022-04-04 16:33:48	76	365.9	-98.7	4.078	4.041	32	28	0.037	4	0	-1	0
2022-04-04 16:34:08	77	366.2	-98.7	4.083	4.046	32	28	0.037	4	1	0	0.5
2022-04-04 16:34:28	77	366.7	-99.2	4.088	4.051	32	28	0.037	4	0	-1	0
2022-04-04 16:34:48	78	367.2	-99.2	4.092	4.056	32	28	0.036	4	1	0	0.4
2022-04-04 16:35:08	78	367.4	-98.8	4.097	4.06	32	28	0.037	4	0	0	53.5
2022-04-04 16:35:28	78	365.2	-45.3	4.073	4.037	31	28	0.036	3	0	-1	0.7
2022-04-04 16:35:48	79	364.9	-44.6	4.07	4.035	31	28	0.035	3	1	0	0.3
2022-04-04 16:36:08	79	365.2	-44.9	4.07	4.035	31	28	0.035	3	0	0	0.2
2022-04-04 16:36:28	79	364.9	-45.1	4.071	4.036	31	28	0.035	3	0	0	0.2
2022-04-04 16:36:48	79	365.2	-44.9	4.073	4.038	31	28	0.035	3	0	0	0.1
2022-04-04 16:37:08	79	365.2	-44.8	4.074	4.038	31	28	0.036	3	0	-1	0
2022-04-04 16:37:28	80	365.4	-44.8	4.076	4.04	31	28	0.036	3	1	0	0.1
2022-04-04 16:37:48	80	365.7	-44.9	4.078	4.043	31	28	0.035	3	0	0	0.1
2022-04-04 16:38:08	80	365.9	-45	4.08	4.044	31	28	0.036	3	0	0	0.4
2022-04-04 16:38:28	80	365.9	-44.6	4.082	4.046	31	28	0.036	3	0	-1	0.3
2022-04-04 16:38:48	81	366.2	-44.9	4.084	4.049	31	28	0.035	3	1	0	0.1
2022-04-04 16:39:08	81	366.4	-44.8	4.085	4.051	31	28	0.034	3	0	0	0.2
2022-04-04 16:39:28	81	366.4	-45	4.088	4.053	31	27	0.035	4	0	0	0.1
2022-04-04 16:39:48	81	366.7	-45.1	4.09	4.055	31	27	0.035	4	0	-1	0.2
2022-04-04 16:40:08	82	366.9	-44.9	4.093	4.056	31	27	0.037	4	1	0	0.3
2022-04-04 16:40:28	82	367.2	-45.2	4.094	4.059	30	27	0.035	3	0	0	0.6
2022-04-04 16:40:48	82	367.4	-44.6	4.096	4.061	30	27	0.035	3	0	0	0.5
2022-04-04 16:41:08	82	367.4	-45.1	4.098	4.063	30	27	0.035	3	0	0	0.1
2022-04-04 16:41:28	82	367.7	-45	4.101	4.065	30	27	0.036	3	0	-1	0.5
2022-04-04 16:41:48	83	367.9	-44.5	4.102	4.067	30	27	0.035	3	1	0	0.2
2022-04-04 16:42:08	83	367.9	-44.7	4.105	4.07	30	27	0.035	3	0	0	0.2
2022-04-04 16:42:28	83	368.2	-44.9	4.107	4.072	30	27	0.035	3	0	0	0.2
2022-04-04 16:42:48	83	368.4	-44.7	4.109	4.074	30	27	0.035	3	0	-1	0.3
2022-04-04 16:43:08	84	368.7	-45	4.111	4.076	30	27	0.035	3	1	0	0.1
2022-04-04 16:43:28	84	368.7	-45.1	4.113	4.078	30	27	0.035	3	0	0	0.4
2022-04-04 16:43:48	84	368.9	-44.7	4.115	4.08	30	27	0.035	3	0	0	0.1
2022-04-04 16:44:08	84	369.2	-44.8	4.118	4.081	30	27	0.037	3	0	0	0.1
2022-04-04 16:44:28	84	369.4	-44.7	4.12	4.084	30	27	0.036	3	0	-1	0.3
2022-04-04 16:44:48	85	369.7	-45	4.122	4.086	30	27	0.036	3	1	0	0.3
2022-04-04 16:45:08	85	369.7	-44.7	4.124	4.089	30	27	0.035	3	0	0	0.3
2022-04-04 16:45:28	85	369.9	-44.4	4.126	4.09	30	27	0.036	3	0	0	1.7
2022-04-04 16:45:48	85	370.2	-46.1	4.129	4.094	30	27	0.035	3	0	-1	1.1
2022-04-04 16:46:08	86	370.4	-45	4.131	4.095	29	26	0.036	3	1	0	0.1
2022-04-04 16:46:28	86	370.7	-44.9	4.133	4.097	29	26	0.036	3	0	0	0.2
2022-04-04 16:46:48	86	370.7	-44.7	4.135	4.1	29	26	0.035	3	0	0	0.7
2022-04-04 16:47:08	86	370.9	-45.4	4.137	4.102	29	26	0.035	3	0	0	0.6
2022-04-04 16:47:28	86	371.2	-44.8	4.14	4.105	29	26	0.035	3	0	-1	0.5
2022-04-04 16:47:48	87	371.4	-45.3	4.142	4.106	29	26	0.036	3	1	0	0.8
2022-04-04 16:48:08	87	371.7	-44.5	4.144	4.109	29	26	0.035	3	0	0	0.4
2022-04-04 16:48:28	87	371.7	-44.9	4.146	4.111	29	26	0.035	3	0	0	0.5
2022-04-04 16:48:48	87	371.9	-45.4	4.148	4.112	29	26	0.036	3	0	-1	2.3
2022-04-04 16:49:08	88	372.2	-47.7	4.152	4.116	29	26	0.036	3	1	0	0.4
2022-04-04 16:49:28	88	372.4	-48.1	4.154	4.119	29	26	0.035	3	0	-1	0.2
2022-04-04 16:49:48	89	372.9	-48.3	4.157	4.121	29	26	0.036	3	1	0	0.4
2022-04-04 16:50:08	89	372.9	-47.9	4.159	4.124	29	26	0.035	3	0	0	0.1
2022-04-04 16:50:28	89	373.2	-48	4.161	4.126	29	26	0.035	3	0	-1	0.2
2022-04-04 16:50:48	90	373.4	-47.8	4.164	4.129	29	26	0.035	3	1	0	0.4
2022-04-04 16:51:08	90	373.7	-48.2	4.167	4.131	29	26	0.036	3	0	-1	0.2
2022-04-04 16:51:28	91	373.7	-48	4.169	4.133	29	26	0.036	3	1	0	0.2
2022-04-04 16:51:48	91	373.9	-47.8	4.171	4.135	29	26	0.036	3	0	0	0.5
2022-04-04 16:52:08	91	374.2	-48.3	4.174	4.138	29	26	0.036	3	0	-1	0
2022-04-04 16:52:28	92	374.4	-48.3	4.175	4.14	29	26	0.035	3	1	0	0.5
2022-04-04 16:52:48	92	374.7	-47.8	4.178	4.142	29	26	0.036	3	0	0	0.3
2022-04-04 16:53:08	92	374.9	-48.1	4.181	4.145	28	26	0.036	2	0	-1	0.2
2022-04-04 16:53:28	93	375.2	-47.9	4.183	4.148	28	26	0.035	2	1	0	0.4
2022-04-04 16:53:48	93	375.2	-48.3	4.185	4.149	28	26	0.036	2	0	0	0.1
2022-04-04 16:54:08	93	375.4	-48.2	4.188	4.151	28	26	0.037	2	0	-1	0.4
2022-04-04 16:54:28	94	375.7	-47.8	4.19	4.153	28	26	0.037	2	1	0	0.2
2022-04-04 16:54:48	94	375.7	-48	4.192	4.155	28	26	0.037	2	0	0	0.2
2022-04-04 16:55:08	94	376.2	-47.8	4.194	4.158	28	26	0.036	2	0	0	0.1
2022-04-04 16:55:28	94	376.2	-47.9	4.197	4.161	28	26	0.036	2	0	-1	0.3
2022-04-04 16:55:48	95	376.5	-48.2	4.198	4.163	28	26	0.035	2	1	0	0.2
2022-04-04 16:56:08	95	376.7	-48.4	4.201	4.165	28	26	0.036	2	0	0	0.3
2022-04-04 16:56:28	95	377	-48.1	4.203	4.167	28	26	0.036	2	0	-1	0.4
2022-04-04 16:56:48	96	377.2	-47.7	4.206	4.17	28	26	0.036	2	1	0	0.4
2022-04-04 16:57:08	96	377.2	-48.1	4.208	4.172	28	26	0.036	2	0	0	0.3
2022-04-04 16:57:28	96	377.5	-48.4	4.21	4.175	28	26	0.035	2	0	0	0.4
2022-04-04 16:57:48	96	377.7	-48	4.213	4.177	28	26	0.036	2	0	-1	0.3
2022-04-04 16:58:08	97	378	-48.3	4.214	4.179	29	26	0.035	3	1	0	34.2
2022-04-04 16:58:28	97	376.7	-14.1	4.203	4.168	29	26	0.035	3	0	0	0.6
2022-04-04 16:58:48	97	376.2	-14.7	4.197	4.162	29	26	0.035	3	0	0	0.3
2022-04-04 16:59:08	97	376.2	-14.4	4.195	4.159	29	26	0.036	3	0	0	0.2
2022-04-04 16:59:28	97	375.9	-14.2	4.193	4.159	29	26	0.034	3	0	0	0.6
2022-04-04 16:59:48	97	375.9	-14.8	4.194	4.159	29	26	0.035	3	0	0	0.3
2022-04-04 17:00:08	97	375.9	-14.5	4.193	4.159	29	26	0.034	3	0	0	0.4
2022-04-04 17:00:28	97	375.9	-14.1	4.193	4.158	29	26	0.035	3	0	0	0.4
2022-04-04 17:00:48	97	375.9	-14.5	4.193	4.158	29	26	0.035	3	0	0	0.2
2022-04-04 17:01:08	97	375.9	-14.7	4.193	4.158	29	26	0.035	3	0	0	0.4
2022-04-04 17:01:28	97	375.9	-14.3	4.194	4.159	29	26	0.035	3	0	0	0.1
2022-04-04 17:01:48	97	375.9	-14.2	4.195	4.16	29	26	0.035	3	0	0	0.4
2022-04-04 17:02:08	97	375.9	-14.6	4.194	4.16	29	26	0.034	3	0	0	0
2022-04-04 17:02:28	97	376.2	-14.6	4.195	4.16	29	26	0.035	3	0	0	0.1
2022-04-04 17:02:48	97	376.2	-14.7	4.195	4.161	29	26	0.034	3	0	0	0.1
2022-04-04 17:03:08	97	376.2	-14.6	4.197	4.161	29	26	0.036	3	0	0	0.3
2022-04-04 17:03:28	97	376.2	-14.3	4.197	4.162	29	26	0.035	3	0	0	0.1
2022-04-04 17:03:48	97	376.2	-14.2	4.197	4.163	29	26	0.034	3	0	0	0.3
2022-04-04 17:04:08	97	376.5	-14.5	4.197	4.164	29	26	0.033	3	0	0	0.2
2022-04-04 17:04:28	97	376.5	-14.7	4.198	4.164	29	26	0.034	3	0	0	0.4
2022-04-04 17:04:48	97	376.2	-14.3	4.199	4.163	29	26	0.036	3	0	0	0.4
2022-04-04 17:05:08	97	376.5	-14.7	4.199	4.165	29	26	0.034	3	0	0	0.2
2022-04-04 17:05:28	97	376.5	-14.5	4.2	4.165	29	26	0.035	3	0	0	0.4
2022-04-04 17:05:48	97	376.5	-14.1	4.201	4.166	29	26	0.035	3	0	0	0.4
2022-04-04 17:06:08	97	376.5	-14.5	4.201	4.166	29	26	0.035	3	0	0	0.3
2022-04-04 17:06:28	97	376.5	-14.2	4.202	4.167	29	26	0.035	3	0	0	0
2022-04-04 17:06:48	97	376.7	-14.2	4.202	4.168	29	26	0.034	3	0	0	0
2022-04-04 17:07:08	97	376.7	-14.2	4.203	4.169	29	26	0.034	3	0	0	0.2
2022-04-04 17:07:28	97	377	-14.4	4.203	4.169	29	26	0.034	3	0	-1	0.3
2022-04-04 17:07:48	98	377	-14.7	4.204	4.17	29	26	0.034	3	1	0	0.2
2022-04-04 17:08:08	98	377	-14.5	4.204	4.17	29	26	0.034	3	0	0	0.3
2022-04-04 17:08:28	98	377	-14.2	4.205	4.171	29	26	0.034	3	0	0	0.1
2022-04-04 17:08:48	98	377	-14.3	4.206	4.171	29	26	0.035	3	0	0	0.1
2022-04-04 17:09:08	98	377	-14.2	4.206	4.172	29	26	0.034	3	0	0	0.4
2022-04-04 17:09:28	98	377.2	-14.6	4.207	4.172	29	26	0.035	3	0	0	0.1
2022-04-04 17:09:48	98	377.2	-14.7	4.207	4.173	29	26	0.034	3	0	0	0.1
2022-04-04 17:10:08	98	377.2	-14.6	4.208	4.173	29	26	0.035	3	0	0	0
2022-04-04 17:10:28	98	377.2	-14.6	4.208	4.174	29	26	0.034	3	0	0	0.4
2022-04-04 17:10:48	98	377.2	-14.2	4.21	4.175	29	26	0.035	3	0	0	0.5
2022-04-04 17:11:08	98	377.5	-14.7	4.211	4.176	29	26	0.035	3	0	0	0.1
2022-04-04 17:11:28	98	377.5	-14.6	4.211	4.177	29	26	0.034	3	0	0	0.1
2022-04-04 17:11:48	98	377.5	-14.5	4.212	4.178	29	26	0.034	3	0	0	0.3
2022-04-04 17:12:08	98	377.5	-14.2	4.213	4.178	29	26	0.035	3	0	0	0.5
2022-04-04 17:12:28	98	377.7	-14.7	4.214	4.178	29	26	0.036	3	0	0	0.3
2022-04-04 17:12:48	98	377.7	-14.4	4.214	4.18	29	26	0.034	3	0	0	0
2022-04-04 17:13:08	98	377.7	-14.4	4.214	4.18	29	26	0.034	3	0	0	0.3
2022-04-04 17:13:28	98	378	-14.7	4.215	4.18	29	26	0.035	3	0	0	0.1
2022-04-04 17:13:48	98	378	-14.6	4.215	4.181	29	26	0.034	3	0	0	0.1
2022-04-04 17:14:08	98	378	-14.5	4.217	4.182	29	26	0.035	3	0	0	0.2
2022-04-04 17:14:28	98	378	-14.3	4.218	4.182	29	26	0.036	3	0	0	0.1
2022-04-04 17:14:48	98	378	-14.2	4.217	4.183	29	26	0.034	3	0	0	0.3
2022-04-04 17:15:08	98	378	-14.5	4.218	4.184	29	26	0.034	3	0	0	0.2
2022-04-04 17:15:28	98	378.2	-14.7	4.22	4.184	29	26	0.036	3	0	0	3.1
2022-04-04 17:15:48	98	378	-11.6	4.218	4.184	29	26	0.034	3	0	0	0.4
2022-04-04 17:16:08	98	378	-12	4.218	4.183	29	26	0.035	3	0	0	0.7
2022-04-04 17:16:28	98	378.2	-12.7	4.219	4.184	29	26	0.035	3	0	0	0.1
2022-04-04 17:16:48	98	378.2	-12.6	4.22	4.185	29	26	0.035	3	0	0	0.1
2022-04-04 17:17:08	98	378.2	-12.5	4.219	4.186	29	26	0.033	3	0	0	1.6
2022-04-04 17:17:28	98	378.5	-14.1	4.222	4.188	29	26	0.034	3	0	0	0.2
2022-04-04 17:17:48	98	378.5	-14.3	4.223	4.188	29	26	0.035	3	0	0	0.1
2022-04-04 17:18:08	98	378.5	-14.2	4.223	4.189	29	26	0.034	3	0	0	0.1
2022-04-04 17:18:28	98	378.5	-14.3	4.225	4.189	29	26	0.036	3	0	0	0.3
2022-04-04 17:18:48	98	378.7	-14.6	4.226	4.191	29	26	0.035	3	0	0	0.2
2022-04-04 17:19:08	98	379	-14.4	4.226	4.191	29	26	0.035	3	0	0	0.1
2022-04-04 17:19:28	98	378.7	-14.3	4.226	4.191	29	26	0.035	3	0	-1	0.1
2022-04-04 17:19:48	99	379	-14.2	4.228	4.192	29	26	0.036	3	1	45	1.4
2022-04-04 23:43:48	54	336.3	-12.8	3.748	3.722	31	27	0.026	4	-45	0	0.2
2022-04-04 23:44:08	54	336.3	-12.6	3.749	3.723	31	27	0.026	4	0	0	2.9
2022-04-04 23:44:28	54	336.3	-9.7	3.749	3.724	31	27	0.025	4	0	0	1
2022-04-04 23:44:48	54	336.3	-8.7	3.749	3.723	31	27	0.026	4	0	-1	0.5
2022-04-04 23:45:08	55	336.3	-9.2	3.75	3.724	31	27	0.026	4	1	0	0.1
2022-04-04 23:45:28	55	336.3	-9.3	3.751	3.724	31	27	0.027	4	0	0	81.3
2022-04-04 23:45:48	55	339.8	-90.6	3.787	3.759	31	27	0.028	4	0	0	24.4
2022-04-04 23:46:08	55	342.3	-115	3.813	3.783	31	28	0.03	3	0	-1	0
2022-04-04 23:46:28	56	343.1	-115	3.822	3.792	31	28	0.03	3	1	0	0.7
2022-04-04 23:46:48	56	343.8	-115.7	3.83	3.798	31	28	0.032	3	0	0	1.1
2022-04-04 23:47:08	56	344.3	-114.6	3.838	3.803	31	28	0.035	3	0	-1	1.3
2022-04-04 23:47:28	57	345.1	-115.9	3.843	3.809	31	28	0.034	3	1	0	1
2022-04-04 23:47:48	57	345.3	-114.9	3.85	3.815	31	28	0.035	3	0	-1	0.4
2022-04-04 23:48:08	58	346.1	-115.3	3.858	3.821	31	28	0.037	3	1	0	0.9
2022-04-04 23:48:28	58	346.6	-114.4	3.864	3.826	31	28	0.038	3	0	-1	1.5
2022-04-04 23:48:48	59	347.1	-115.9	3.87	3.832	31	28	0.038	3	1	0	0.9
2022-04-04 23:49:08	59	347.8	-115	3.878	3.838	31	28	0.04	3	0	-1	0.6
2022-04-04 23:49:28	60	348.1	-115.6	3.883	3.843	31	28	0.04	3	1	0	0.7
2022-04-04 23:49:48	60	348.8	-114.9	3.892	3.849	31	28	0.043	3	0	-1	0.2
2022-04-04 23:50:08	61	349.3	-115.1	3.897	3.855	31	28	0.042	3	1	0	0.6
2022-04-04 23:50:28	61	350.1	-115.7	3.905	3.861	31	28	0.044	3	0	-1	0.6
2022-04-04 23:50:48	62	350.6	-115.1	3.911	3.867	31	28	0.044	3	1	0	0.7
2022-04-04 23:51:08	62	351.1	-115.8	3.917	3.874	31	28	0.043	3	0	-1	1
2022-04-04 23:51:28	63	351.6	-114.8	3.924	3.88	31	28	0.044	3	1	0	0.7
2022-04-04 23:51:48	63	352.4	-115.5	3.93	3.886	31	28	0.044	3	0	0	0.2
2022-04-04 23:52:08	63	352.9	-115.3	3.936	3.892	31	28	0.044	3	0	-1	0.8
2022-04-04 23:52:28	64	353.4	-114.5	3.941	3.898	31	28	0.043	3	1	0	0.4
2022-04-04 23:52:48	64	354.1	-114.9	3.947	3.905	31	28	0.042	3	0	-1	0.6
2022-04-04 23:53:08	65	354.4	-115.5	3.953	3.911	31	28	0.042	3	1	0	0.1
2022-04-04 23:53:28	65	355.1	-115.6	3.958	3.916	31	28	0.042	3	0	-1	0
2022-04-04 23:53:48	66	355.6	-115.6	3.963	3.923	31	28	0.04	3	1	0	15.3
2022-04-04 23:54:08	66	355.4	-100.3	3.962	3.922	31	28	0.04	3	0	-1	0.3
2022-04-04 23:54:28	67	355.6	-100	3.964	3.925	31	28	0.039	3	1	0	0.8
2022-04-04 23:54:48	67	356.1	-100.8	3.969	3.93	31	28	0.039	3	0	0	0.1
2022-04-04 23:55:08	67	356.4	-100.9	3.974	3.934	31	28	0.04	3	0	-1	0.5
2022-04-04 23:55:28	68	356.9	-100.4	3.977	3.939	31	28	0.038	3	1	0	0.4
2022-04-04 23:55:48	68	357.4	-100	3.982	3.945	31	28	0.037	3	0	-1	0
2022-04-04 23:56:08	69	357.6	-100	3.987	3.95	31	28	0.037	3	1	0	0.1
2022-04-04 23:56:28	69	358.1	-99.9	3.992	3.954	31	28	0.038	3	0	-1	1.3
2022-04-04 23:56:48	70	358.6	-101.2	3.995	3.957	31	28	0.038	3	1	0	1.3
2022-04-04 23:57:08	70	358.9	-99.9	4	3.963	31	28	0.037	3	0	0	0.7
2022-04-04 23:57:28	70	359.4	-100.6	4.005	3.967	31	28	0.038	3	0	-1	0.3
2022-04-04 23:57:48	71	359.9	-100.3	4.009	3.971	31	28	0.038	3	1	0	0.5
2022-04-04 23:58:08	71	360.1	-100.8	4.014	3.977	31	28	0.037	3	0	0	0.2
2022-04-04 23:58:28	71	360.6	-101	4.019	3.981	31	28	0.038	3	0	-1	0.7
2022-04-04 23:58:48	72	361.1	-100.3	4.023	3.985	31	28	0.038	3	1	0	0.4
2022-04-04 23:59:08	72	361.6	-100.7	4.028	3.991	30	28	0.037	2	0	-1	0.6
2022-04-04 23:59:28	73	361.9	-100.1	4.033	3.995	30	28	0.038	2	1	0	0.5
2022-04-04 23:59:48	73	362.4	-100.6	4.037	4	30	28	0.037	2	0	-1	0.1
2022-04-05 00:00:08	74	362.6	-100.5	4.042	4.005	30	28	0.037	2	1	0	0.6
2022-04-05 00:00:28	74	363.1	-101.1	4.046	4.009	30	28	0.037	2	0	0	0.2
2022-04-05 00:00:48	74	363.4	-100.9	4.05	4.014	30	28	0.036	2	0	-1	0.4
2022-04-05 00:01:08	75	363.9	-100.5	4.056	4.018	30	28	0.038	2	1	0	0.1
2022-04-05 00:01:28	75	364.4	-100.6	4.061	4.023	30	28	0.038	2	0	-1	0
2022-04-05 00:01:48	76	364.7	-100.6	4.065	4.028	30	28	0.037	2	1	0	0.1
2022-04-05 00:02:08	76	365.2	-100.7	4.069	4.032	30	28	0.037	2	0	0	0.2
2022-04-05 00:02:28	76	365.4	-100.5	4.074	4.037	30	28	0.037	2	0	-1	0.5
2022-04-05 00:02:48	77	365.9	-101	4.079	4.041	30	28	0.038	2	1	0	0.6
2022-04-05 00:03:08	77	366.4	-100.4	4.085	4.046	30	28	0.039	2	0	-1	0.4
2022-04-05 00:03:28	78	366.9	-100.8	4.089	4.051	30	28	0.038	2	1	0	0.3
2022-04-05 00:03:48	78	367.4	-100.5	4.094	4.055	30	28	0.039	2	0	0	0.2
2022-04-05 00:04:08	78	367.9	-100.7	4.099	4.06	30	28	0.039	2	0	-1	54.6
2022-04-05 00:04:28	79	364.9	-46.1	4.071	4.034	30	28	0.037	2	1	0	0
2022-04-05 00:04:48	79	364.9	-46.1	4.069	4.034	30	28	0.035	2	0	0	0.6
2022-04-05 00:05:08	79	365.2	-45.5	4.07	4.034	30	28	0.036	2	0	0	0.5
2022-04-05 00:05:28	79	365.2	-46	4.071	4.035	30	28	0.036	2	0	-1	0.1
2022-04-05 00:05:48	80	365.2	-45.9	4.073	4.037	29	28	0.036	1	1	34	31.3
2022-04-05 04:48:28	46	331.5	-14.6	3.693	3.675	28	25	0.018	3	-34	0	0.2
2022-04-05 04:48:48	46	331.8	-14.8	3.695	3.676	28	25	0.019	3	0	0	0.3
2022-04-05 04:49:08	46	331.8	-14.5	3.696	3.678	28	25	0.018	3	0	0	0
2022-04-05 04:49:28	46	332	-14.5	3.697	3.679	28	25	0.018	3	0	-1	0.4
2022-04-05 04:49:48	47	332	-14.9	3.698	3.68	28	25	0.018	3	1	0	0.3
2022-04-05 04:50:08	47	332	-14.6	3.699	3.681	28	25	0.018	3	0	0	40.4
2022-04-05 04:50:28	47	333.5	-55	3.715	3.697	28	25	0.018	3	0	0	62.9
2022-04-05 04:50:48	47	337.5	-117.9	3.755	3.735	28	25	0.02	3	0	-1	0.3
2022-04-05 04:51:08	48	338.3	-118.2	3.764	3.742	28	25	0.022	3	1	0	0.8
2022-04-05 04:51:28	48	339.1	-117.4	3.77	3.749	28	25	0.021	3	0	-1	0.8
2022-04-05 04:51:48	49	339.6	-118.2	3.775	3.752	28	25	0.023	3	1	0	0.9
2022-04-05 04:52:08	49	339.8	-117.3	3.78	3.757	28	25	0.023	3	0	-1	0.3
2022-04-05 04:52:28	50	340.3	-117.6	3.786	3.761	28	25	0.025	3	1	0	0.3
2022-04-05 04:52:48	50	340.6	-117.9	3.789	3.765	28	26	0.024	2	0	0	0.3
2022-04-05 04:53:08	50	340.8	-118.2	3.795	3.769	28	26	0.026	2	0	-1	1
2022-04-05 04:53:28	51	341.3	-117.2	3.799	3.772	29	26	0.027	3	1	0	0.4
2022-04-05 04:53:48	51	341.8	-117.6	3.803	3.776	29	26	0.027	3	0	-1	0.4
2022-04-05 04:54:08	52	342.3	-117.2	3.809	3.78	29	26	0.029	3	1	0	0.9
2022-04-05 04:54:28	52	342.6	-118.1	3.814	3.785	29	26	0.029	3	0	-1	0.7
2022-04-05 04:54:48	53	343.1	-117.4	3.818	3.789	29	26	0.029	3	1	0	0.8
2022-04-05 04:55:08	53	343.6	-118.2	3.823	3.793	29	26	0.03	3	0	-1	0.9
2022-04-05 04:55:28	54	343.8	-117.3	3.829	3.798	29	26	0.031	3	1	0	0.1
2022-04-05 04:55:48	54	344.3	-117.2	3.833	3.802	29	26	0.031	3	0	-1	1.1
2022-04-05 04:56:08	55	344.6	-118.3	3.839	3.807	29	26	0.032	3	1	0	0
2022-04-05 04:56:28	55	345.1	-118.3	3.844	3.811	29	27	0.033	2	0	-1	0
2022-04-05 04:56:48	56	345.6	-118.3	3.85	3.816	29	27	0.034	2	1	0	0.2
2022-04-05 04:57:08	56	346.1	-118.1	3.855	3.82	30	27	0.035	3	0	-1	0.4
2022-04-05 04:57:28	57	346.6	-117.7	3.861	3.825	30	27	0.036	3	1	0	0.1
2022-04-05 04:57:48	57	347.1	-117.8	3.866	3.83	30	27	0.036	3	0	-1	0
2022-04-05 04:58:08	58	347.6	-117.8	3.872	3.834	30	27	0.038	3	1	0	0.3
2022-04-05 04:58:28	58	347.8	-118.1	3.878	3.84	30	27	0.038	3	0	-1	0.9
2022-04-05 04:58:48	59	348.3	-117.2	3.884	3.845	30	27	0.039	3	1	0	0.4
2022-04-05 04:59:08	59	348.8	-117.6	3.888	3.85	30	27	0.038	3	0	-1	0.6
2022-04-05 04:59:28	60	349.3	-118.2	3.895	3.855	30	27	0.04	3	1	0	0.1
2022-04-05 04:59:48	60	349.8	-118.3	3.9	3.861	30	28	0.039	2	0	-1	0.4
2022-04-05 05:00:08	61	350.3	-117.9	3.905	3.866	30	28	0.039	2	1	0	0.6
2022-04-05 05:00:28	61	350.8	-117.3	3.911	3.872	31	28	0.039	3	0	0	0.7
2022-04-05 05:00:48	61	351.4	-118	3.915	3.876	31	28	0.039	3	0	-1	0.8
2022-04-05 05:01:08	62	351.9	-117.2	3.921	3.882	31	28	0.039	3	1	0	0
2022-04-05 05:01:28	62	352.4	-117.2	3.926	3.887	31	28	0.039	3	0	-1	0.6
2022-04-05 05:01:48	63	352.9	-117.8	3.932	3.892	31	28	0.04	3	1	0	0.3
2022-04-05 05:02:08	63	353.4	-118.1	3.937	3.897	31	28	0.04	3	0	-1	0.5
2022-04-05 05:02:28	64	353.6	-117.6	3.942	3.903	31	28	0.039	3	1	0	0.1
2022-04-05 05:02:48	64	354.1	-117.7	3.948	3.908	31	28	0.04	3	0	-1	0.1
2022-04-05 05:03:08	65	354.6	-117.8	3.952	3.913	31	29	0.039	2	1	0	0.4
2022-04-05 05:03:28	65	355.1	-118.2	3.957	3.918	31	29	0.039	2	0	-1	0.4
2022-04-05 05:03:48	66	355.6	-117.8	3.962	3.923	31	29	0.039	2	1	0	2.1
2022-04-05 05:04:08	66	356.1	-115.7	3.966	3.927	32	29	0.039	3	0	-1	15.6
2022-04-05 05:04:28	67	355.6	-100.1	3.963	3.925	32	29	0.038	3	1	0	0.5
2022-04-05 05:04:48	67	355.9	-99.6	3.966	3.927	32	29	0.039	3	0	0	0.2
2022-04-05 05:05:08	67	356.1	-99.4	3.969	3.931	32	29	0.038	3	0	-1	0.8
2022-04-05 05:05:28	68	356.6	-98.6	3.974	3.934	32	29	0.04	3	1	0	0.8
2022-04-05 05:05:48	68	356.9	-99.4	3.978	3.94	32	29	0.038	3	0	-1	0.1
2022-04-05 05:06:08	69	357.1	-99.5	3.983	3.944	32	29	0.039	3	1	0	0.1
2022-04-05 05:06:28	69	357.6	-99.4	3.987	3.948	32	29	0.039	3	0	0	0.5
2022-04-05 05:06:48	69	358.1	-98.9	3.991	3.953	32	29	0.038	3	0	-1	0.8
2022-04-05 05:07:08	70	358.4	-99.7	3.995	3.957	32	29	0.038	3	1	0	1.2
2022-04-05 05:07:28	70	359.1	-100.9	4.002	3.963	32	29	0.039	3	0	-1	0.3
2022-04-05 05:07:48	71	359.4	-100.6	4.006	3.967	32	29	0.039	3	1	0	0.5
2022-04-05 05:08:08	71	359.6	-101.1	4.01	3.971	32	29	0.039	3	0	0	0.1
2022-04-05 05:08:28	71	360.1	-101	4.014	3.975	32	29	0.039	3	0	-1	0.5
2022-04-05 05:08:48	72	360.6	-100.5	4.019	3.98	32	29	0.039	3	1	0	0.2
2022-04-05 05:09:08	72	361.1	-100.7	4.023	3.985	32	29	0.038	3	0	-1	0.5
2022-04-05 05:09:28	73	361.6	-101.2	4.029	3.99	32	30	0.039	2	1	0	0.2
2022-04-05 05:09:48	73	361.9	-101	4.033	3.994	32	29	0.039	3	0	-1	0.1
2022-04-05 05:10:08	74	362.4	-100.9	4.037	3.999	32	29	0.038	3	1	0	0.1
2022-04-05 05:10:28	74	362.6	-100.8	4.042	4.004	32	29	0.038	3	0	0	0.6
2022-04-05 05:10:48	74	363.1	-101.4	4.046	4.008	32	29	0.038	3	0	-1	0.9
2022-04-05 05:11:08	75	363.4	-100.5	4.052	4.012	32	29	0.04	3	1	0	0.3
2022-04-05 05:11:28	75	363.9	-100.8	4.056	4.017	32	29	0.039	3	0	-1	0
2022-04-05 05:11:48	76	364.4	-100.8	4.061	4.022	32	29	0.039	3	1	0	0.3
2022-04-05 05:12:08	76	364.7	-101.1	4.065	4.027	32	29	0.038	3	0	0	0.6
2022-04-05 05:12:28	76	365.2	-100.5	4.071	4.031	32	29	0.04	3	0	-1	0.8
2022-04-05 05:12:48	77	365.7	-101.3	4.075	4.035	32	29	0.04	3	1	0	0.6
2022-04-05 05:13:08	77	365.9	-100.7	4.08	4.04	32	29	0.04	3	0	-1	0.2
2022-04-05 05:13:28	78	366.7	-100.9	4.085	4.045	31	29	0.04	2	1	0	0.3
2022-04-05 05:13:48	78	366.9	-101.2	4.09	4.05	31	29	0.04	2	0	0	0.1
2022-04-05 05:14:08	78	367.4	-101.1	4.095	4.055	31	29	0.04	2	0	-1	55
2022-04-05 05:14:28	79	365.7	-46.1	4.079	4.041	31	29	0.038	2	1	0	0.1
2022-04-05 05:14:48	79	365.2	-46	4.071	4.034	31	29	0.037	2	0	0	0.2
2022-04-05 05:15:08	79	365.2	-46.2	4.07	4.034	31	29	0.036	2	0	0	0.3
2022-04-05 05:15:28	79	365.2	-46.5	4.071	4.035	31	29	0.036	2	0	-1	0.4
2022-04-05 05:15:48	80	365.2	-46.1	4.072	4.035	31	29	0.037	2	1	0	0.2
2022-04-05 05:16:08	80	365.4	-46.3	4.073	4.037	31	29	0.036	2	0	0	0.5
2022-04-05 05:16:28	80	365.4	-45.8	4.075	4.039	31	29	0.036	2	0	0	0.1
2022-04-05 05:16:48	80	365.7	-45.7	4.077	4.042	31	29	0.035	2	0	0	0.5
2022-04-05 05:17:08	80	365.9	-46.2	4.08	4.043	30	29	0.037	1	0	-1	0.4
2022-04-05 05:17:28	81	365.9	-45.8	4.082	4.046	30	28	0.036	2	1	0	0.2
2022-04-05 05:17:48	81	366.2	-46	4.084	4.046	30	28	0.038	2	0	0	0.1
2022-04-05 05:18:08	81	366.4	-46.1	4.085	4.049	30	28	0.036	2	0	0	0
2022-04-05 05:18:28	81	366.7	-46.1	4.088	4.052	30	28	0.036	2	0	-1	0.2
2022-04-05 05:18:48	82	366.7	-46.3	4.09	4.054	30	28	0.036	2	1	0	0.2
2022-04-05 05:19:08	82	367.2	-46.1	4.092	4.056	30	28	0.036	2	0	0	0.2
2022-04-05 05:19:28	82	367.2	-46.3	4.094	4.057	30	28	0.037	2	0	0	0.4
2022-04-05 05:19:48	82	367.4	-45.9	4.096	4.06	30	28	0.036	2	0	0	0.1
2022-04-05 05:20:08	82	367.4	-46	4.099	4.062	30	28	0.037	2	0	-1	0.1
2022-04-05 05:20:28	83	367.9	-45.9	4.101	4.065	30	28	0.036	2	1	0	0.3
2022-04-05 05:20:48	83	367.9	-46.2	4.103	4.067	30	28	0.036	2	0	0	0.1
2022-04-05 05:21:08	83	368.2	-46.3	4.105	4.069	30	28	0.036	2	0	0	0.1
2022-04-05 05:21:28	83	368.2	-46.2	4.107	4.07	30	28	0.037	2	0	0	0.6
2022-04-05 05:21:48	83	368.7	-45.6	4.111	4.073	30	28	0.038	2	0	-1	0.6
2022-04-05 05:22:08	84	368.7	-46.2	4.112	4.076	30	27	0.036	3	1	0	0.1
2022-04-05 05:22:28	84	368.9	-46.3	4.114	4.078	30	27	0.036	3	0	0	0.5
2022-04-05 05:22:48	84	369.2	-45.8	4.116	4.08	29	27	0.036	2	0	0	0.2
2022-04-05 05:23:08	84	369.4	-46	4.118	4.083	29	27	0.035	2	0	-1	0.1
2022-04-05 05:23:28	85	369.7	-45.9	4.121	4.085	29	27	0.036	2	1	0	0.2
2022-04-05 05:23:48	85	369.7	-46.1	4.123	4.086	29	27	0.037	2	0	0	0.4
2022-04-05 05:24:08	85	369.9	-45.7	4.124	4.088	29	27	0.036	2	0	0	0.3
2022-04-05 05:24:28	85	370.2	-46	4.128	4.091	29	27	0.037	2	0	0	0.4
2022-04-05 05:24:48	85	370.2	-45.6	4.129	4.093	29	27	0.036	2	0	-1	0.8
2022-04-05 05:25:08	86	370.7	-46.4	4.132	4.095	29	27	0.037	2	1	0	0.3
2022-04-05 05:25:28	86	370.7	-46.1	4.134	4.098	29	27	0.036	2	0	0	2.6
2022-04-05 05:25:48	86	370.9	-48.7	4.138	4.1	29	27	0.038	2	0	0	0.6
2022-04-05 05:26:08	86	371.4	-48.1	4.14	4.104	29	27	0.036	2	0	-1	0.2
2022-04-05 05:26:28	87	371.4	-48.3	4.143	4.106	29	27	0.037	2	1	0	0.1
2022-04-05 05:26:48	87	371.7	-48.4	4.145	4.108	29	26	0.037	3	0	0	0.2
2022-04-05 05:27:08	87	372.2	-48.2	4.148	4.111	29	26	0.037	3	0	0	0.6
2022-04-05 05:27:28	87	372.2	-48.8	4.15	4.113	29	26	0.037	3	0	-1	0.6
2022-04-05 05:27:48	88	372.2	-48.2	4.152	4.116	29	26	0.036	3	1	0	0.5
2022-04-05 05:28:08	88	372.4	-48.7	4.154	4.119	29	26	0.035	3	0	0	0.5
2022-04-05 05:28:28	88	372.9	-48.2	4.157	4.121	29	26	0.036	3	0	-1	0
2022-04-05 05:28:48	89	372.9	-48.2	4.159	4.122	29	26	0.037	3	1	0	0.1
2022-04-05 05:29:08	89	373.2	-48.3	4.161	4.125	29	26	0.036	3	0	-1	0.4
2022-04-05 05:29:28	90	373.4	-48.7	4.164	4.127	28	26	0.037	2	1	0	0
2022-04-05 05:29:48	90	373.7	-48.7	4.166	4.13	28	26	0.036	2	0	0	0.6
2022-04-05 05:30:08	90	373.7	-48.1	4.168	4.132	28	26	0.036	2	0	-1	0
2022-04-05 05:30:28	91	373.9	-48.1	4.17	4.134	28	26	0.036	2	1	0	0.4
2022-04-05 05:30:48	91	374.2	-48.5	4.173	4.136	28	26	0.037	2	0	0	0.2
2022-04-05 05:31:08	91	374.4	-48.7	4.175	4.139	28	26	0.036	2	0	-1	0.2
2022-04-05 05:31:28	92	374.4	-48.5	4.177	4.141	28	26	0.036	2	1	0	0
2022-04-05 05:31:48	92	374.9	-48.5	4.18	4.143	28	26	0.037	2	0	0	0.1
2022-04-05 05:32:08	92	375.2	-48.4	4.182	4.145	28	26	0.037	2	0	-1	0.2
2022-04-05 05:32:28	93	375.2	-48.2	4.185	4.147	28	26	0.038	2	1	0	0.6
2022-04-05 05:32:48	93	375.4	-48.8	4.187	4.15	28	26	0.037	2	0	0	0.2
2022-04-05 05:33:08	93	375.7	-48.6	4.19	4.152	28	26	0.038	2	0	-1	0.3
2022-04-05 05:33:28	94	375.9	-48.3	4.192	4.154	28	26	0.038	2	1	0	0.2
2022-04-05 05:33:48	94	376.2	-48.5	4.193	4.156	28	26	0.037	2	0	0	0.3
2022-04-05 05:34:08	94	376.2	-48.2	4.196	4.158	28	26	0.038	2	0	-1	0.2
2022-04-05 05:34:28	95	376.5	-48.4	4.198	4.161	28	26	0.037	2	1	0	0.3
2022-04-05 05:34:48	95	376.7	-48.7	4.201	4.165	29	26	0.036	3	0	0	0.5
2022-04-05 05:35:08	95	377	-48.2	4.203	4.166	29	26	0.037	3	0	0	0.4
2022-04-05 05:35:28	95	377.2	-48.6	4.206	4.168	29	26	0.038	3	0	-1	0.2
2022-04-05 05:35:48	96	377.5	-48.8	4.208	4.171	29	26	0.037	3	1	0	0.1
2022-04-05 05:36:08	96	377.7	-48.7	4.21	4.173	29	26	0.037	3	0	0	0.1
2022-04-05 05:36:28	96	377.7	-48.6	4.212	4.175	29	26	0.037	3	0	-1	0.4
2022-04-05 05:36:48	97	378	-48.2	4.215	4.177	29	26	0.038	3	1	0	33.8
2022-04-05 05:37:08	97	376.7	-14.4	4.204	4.167	29	26	0.037	3	0	0	0.4
2022-04-05 05:37:28	97	376.5	-14.8	4.198	4.161	29	26	0.037	3	0	0	0.4
2022-04-05 05:37:48	97	376.2	-14.4	4.194	4.16	29	26	0.034	3	0	0	0
2022-04-05 05:38:08	97	375.9	-14.4	4.194	4.158	29	26	0.036	3	0	0	0.1
2022-04-05 05:38:28	97	375.9	-14.3	4.193	4.158	29	26	0.035	3	0	0	0.5
2022-04-05 05:38:48	97	375.9	-14.8	4.193	4.157	29	26	0.036	3	0	0	0.6
2022-04-05 05:39:08	97	375.9	-14.2	4.193	4.158	29	26	0.035	3	0	0	0.1
2022-04-05 05:39:28	97	375.9	-14.3	4.193	4.158	29	26	0.035	3	0	0	0.5
2022-04-05 05:39:48	97	375.9	-14.8	4.194	4.158	29	26	0.036	3	0	0	0.3
2022-04-05 05:40:08	97	375.9	-14.5	4.194	4.159	29	26	0.035	3	0	0	0.2
2022-04-05 05:40:28	97	376.2	-14.3	4.195	4.159	29	26	0.036	3	0	0	0.1
2022-04-05 05:40:48	97	376.2	-14.2	4.194	4.159	29	26	0.035	3	0	0	0.5
2022-04-05 05:41:08	97	376.2	-14.7	4.195	4.16	29	26	0.035	3	0	0	0.1
2022-04-05 05:41:28	97	376.2	-14.6	4.195	4.16	29	26	0.035	3	0	0	0.2
2022-04-05 05:41:48	97	376.2	-14.4	4.196	4.161	29	26	0.035	3	0	0	0.2
2022-04-05 05:42:08	97	376.2	-14.2	4.196	4.162	29	26	0.034	3	0	0	0.6
2022-04-05 05:42:28	97	376.2	-14.8	4.197	4.162	29	26	0.035	3	0	0	0
2022-04-05 05:42:48	97	376.2	-14.8	4.197	4.163	29	26	0.034	3	0	0	0.5
2022-04-05 05:43:08	97	376.2	-14.3	4.198	4.164	29	26	0.034	3	0	0	0.5
2022-04-05 05:43:28	97	376.5	-14.8	4.198	4.163	29	26	0.035	3	0	0	0.3
2022-04-05 05:43:48	97	376.5	-14.5	4.199	4.164	29	26	0.035	3	0	0	0.2
2022-04-05 05:44:08	97	376.5	-14.3	4.199	4.164	29	26	0.035	3	0	0	0.5
2022-04-05 05:44:28	97	376.5	-14.8	4.201	4.165	29	26	0.036	3	0	0	0.4
2022-04-05 05:44:48	97	376.5	-14.4	4.201	4.166	29	26	0.035	3	0	0	0.2
2022-04-05 05:45:08	97	376.7	-14.6	4.201	4.167	29	26	0.034	3	0	0	0.2
2022-04-05 05:45:28	97	376.7	-14.4	4.202	4.167	29	26	0.035	3	0	0	0
2022-04-05 05:45:48	97	376.7	-14.4	4.203	4.168	29	26	0.035	3	0	0	0.1
2022-04-05 05:46:08	97	377	-14.3	4.202	4.168	29	26	0.034	3	0	0	0
2022-04-05 05:46:28	97	377	-14.3	4.204	4.169	29	26	0.035	3	0	0	0.2
2022-04-05 05:46:48	97	377	-14.5	4.204	4.169	29	26	0.035	3	0	0	0.3
2022-04-05 05:47:08	97	377	-14.2	4.205	4.171	29	26	0.034	3	0	0	0.2
2022-04-05 05:47:28	97	377	-14.4	4.206	4.17	29	26	0.036	3	0	-1	0.4
2022-04-05 05:47:48	98	377.2	-14.8	4.206	4.172	29	26	0.034	3	1	0	0.6
2022-04-05 05:48:08	98	377.2	-14.2	4.207	4.173	29	26	0.034	3	0	0	0.6
2022-04-05 05:48:28	98	377.2	-14.8	4.207	4.173	29	26	0.034	3	0	0	0.2
2022-04-05 05:48:48	98	377.2	-14.6	4.208	4.173	29	26	0.035	3	0	0	0
2022-04-05 05:49:08	98	377.2	-14.6	4.209	4.174	29	26	0.035	3	0	0	0.3
2022-04-05 05:49:28	98	377.5	-14.3	4.21	4.174	29	26	0.036	3	0	0	0.1
2022-04-05 05:49:48	98	377.5	-14.2	4.211	4.175	29	26	0.036	3	0	0	0.2
2022-04-05 05:50:08	98	377.5	-14.4	4.211	4.176	29	26	0.035	3	0	0	0.1
2022-04-05 05:50:28	98	377.7	-14.3	4.211	4.177	29	26	0.034	3	0	0	0.5
2022-04-05 05:50:48	98	377.7	-14.8	4.212	4.177	29	26	0.035	3	0	0	0.3
2022-04-05 05:51:08	98	377.7	-14.5	4.213	4.178	29	26	0.035	3	0	0	0.2
2022-04-05 05:51:28	98	377.7	-14.7	4.213	4.178	29	26	0.035	3	0	0	0.1
2022-04-05 05:51:48	98	377.7	-14.8	4.214	4.179	29	26	0.035	3	0	0	0.4
2022-04-05 05:52:08	98	378	-14.4	4.215	4.18	29	26	0.035	3	0	0	0.3
2022-04-05 05:52:28	98	378	-14.7	4.215	4.18	29	26	0.035	3	0	0	0.4
2022-04-05 05:52:48	98	378	-14.3	4.216	4.18	29	26	0.036	3	0	0	0.1
2022-04-05 05:53:08	98	378	-14.4	4.217	4.182	29	26	0.035	3	0	0	0.2
2022-04-05 05:53:28	98	378	-14.2	4.217	4.182	29	26	0.035	3	0	0	0.6
2022-04-05 05:53:48	98	378	-14.8	4.218	4.183	28	26	0.035	2	0	0	0
2022-04-05 05:54:08	98	378.2	-14.8	4.219	4.183	28	26	0.036	2	0	0	0.2
2022-04-05 05:54:28	98	378.5	-14.6	4.22	4.184	29	26	0.036	3	0	0	0.2
2022-04-05 05:54:48	98	378.5	-14.8	4.221	4.185	28	26	0.036	2	0	0	0.6
2022-04-05 05:55:08	98	378.5	-14.2	4.221	4.185	28	26	0.036	2	0	0	0.6
2022-04-05 05:55:28	98	378.5	-14.8	4.222	4.187	28	26	0.035	2	0	0	0.3
2022-04-05 05:55:48	98	378.5	-14.5	4.223	4.187	28	26	0.036	2	0	0	0.2
2022-04-05 05:56:08	98	378.5	-14.3	4.224	4.187	28	26	0.037	2	0	0	0.5
2022-04-05 05:56:28	98	378.7	-14.8	4.224	4.189	28	26	0.035	2	0	0	0.5
2022-04-05 05:56:48	98	378.7	-14.3	4.224	4.188	28	26	0.036	2	0	0	0.4
2022-04-05 05:57:08	98	379	-14.7	4.226	4.19	28	26	0.036	2	0	0	0.1
2022-04-05 05:57:28	98	378.7	-14.8	4.226	4.19	28	26	0.036	2	0	0	0.5
2022-04-05 05:57:48	98	379	-14.3	4.226	4.191	28	26	0.035	2	0	-1	0.5
2022-04-05 05:58:08	99	379	-14.8	4.227	4.192	28	26	0.035	2	1	0	0.3
2022-04-05 05:58:28	99	379	-14.5	4.228	4.192	28	26	0.036	2	0	72	15.3
2022-04-05 17:14:18	27	323.2	0.8	3.606	3.582	33	29	0.024	4	-72	0	13.4
2022-04-05 17:14:38	27	323.7	-12.6	3.613	3.589	33	29	0.024	4	0	0	2.3
2022-04-05 17:14:58	27	324	-10.3	3.612	3.589	33	29	0.023	4	0	0	1.8
2022-04-05 17:15:18	27	324	-8.5	3.613	3.589	33	29	0.024	4	0	0	0
2022-04-05 17:15:38	27	324	-8.5	3.614	3.59	33	29	0.024	4	0	0	0.1
2022-04-05 17:15:58	27	324	-8.6	3.613	3.591	33	29	0.022	4	0	0	80.2
2022-04-05 17:16:18	27	327.8	-88.8	3.65	3.626	33	29	0.024	4	0	-1	21.6
2022-04-05 17:16:38	28	329.5	-110.4	3.67	3.646	33	29	0.024	4	1	0	0.3
2022-04-05 17:16:58	28	330.5	-110.7	3.679	3.655	33	29	0.024	4	0	0	0.8
2022-04-05 17:17:18	28	331.3	-111.5	3.686	3.664	34	29	0.022	5	0	-1	1.4
2022-04-05 17:17:38	29	331.8	-112.9	3.692	3.67	34	29	0.022	5	1	0	0.2
2022-04-05 17:17:58	29	332.3	-112.7	3.696	3.676	34	29	0.02	5	0	-1	0.3
2022-04-05 17:18:18	30	332.8	-113	3.7	3.681	34	29	0.019	5	1	0	0.6
2022-04-05 17:18:38	30	333	-113.6	3.704	3.687	34	29	0.017	5	0	-1	0.1
2022-04-05 17:18:58	31	333.3	-113.7	3.707	3.69	34	29	0.017	5	1	0	0.2
2022-04-05 17:19:18	31	333.5	-113.5	3.71	3.694	34	29	0.016	5	0	-1	0.4
2022-04-05 17:19:38	32	333.8	-113.9	3.712	3.697	34	29	0.015	5	1	0	0.5
2022-04-05 17:19:58	32	334	-113.4	3.715	3.701	34	29	0.014	5	0	-1	0.6
2022-04-05 17:20:18	33	334.5	-114	3.717	3.704	34	29	0.013	5	1	0	0.6
2022-04-05 17:20:38	33	334.5	-113.4	3.72	3.706	33	29	0.014	4	0	-1	0.8
2022-04-05 17:20:58	34	334.8	-114.2	3.722	3.708	33	29	0.014	4	1	0	0.4
2022-04-05 17:21:18	34	335	-113.8	3.724	3.71	33	29	0.014	4	0	0	0.2
2022-04-05 17:21:38	34	335.3	-113.6	3.726	3.713	33	29	0.013	4	0	-1	0
2022-04-05 17:21:58	35	335.5	-113.6	3.729	3.714	33	29	0.015	4	1	0	0.2
2022-04-05 17:22:18	35	335.5	-113.8	3.731	3.717	33	29	0.014	4	0	-1	0.4
2022-04-05 17:22:38	36	335.8	-113.4	3.734	3.719	33	29	0.015	4	1	0	0.6
2022-04-05 17:22:58	36	336	-114	3.737	3.722	33	29	0.015	4	0	-1	0.8
2022-04-05 17:23:18	37	336.3	-114.8	3.739	3.725	33	29	0.014	4	1	0	1
2022-04-05 17:23:38	37	336.5	-113.8	3.742	3.727	33	29	0.015	4	0	-1	0
2022-04-05 17:23:58	38	336.8	-113.8	3.744	3.728	33	29	0.016	4	1	0	0.1
2022-04-05 17:24:18	38	337	-113.7	3.747	3.731	33	29	0.016	4	0	-1	0.2
2022-04-05 17:24:38	39	337	-113.9	3.75	3.734	33	29	0.016	4	1	0	0.4
2022-04-05 17:24:58	39	337.5	-113.5	3.753	3.736	33	29	0.017	4	0	-1	0.4
2022-04-05 17:25:18	40	337.5	-113.9	3.755	3.738	33	29	0.017	4	1	0	0
2022-04-05 17:25:38	40	338	-113.9	3.759	3.741	33	29	0.018	4	0	0	0.3
2022-04-05 17:25:58	40	338	-114.2	3.761	3.743	33	29	0.018	4	0	-1	0.7
2022-04-05 17:26:18	41	338.3	-113.5	3.765	3.746	33	29	0.019	4	1	0	0.2
2022-04-05 17:26:38	41	338.8	-113.7	3.768	3.749	33	29	0.019	4	0	-1	0
2022-04-05 17:26:58	42	339.1	-113.7	3.771	3.751	33	29	0.02	4	1	0	0.1
2022-04-05 17:27:18	42	339.3	-113.6	3.775	3.754	33	29	0.021	4	0	-1	0.1
2022-04-05 17:27:38	43	339.6	-113.7	3.777	3.757	33	29	0.02	4	1	0	0.4
2022-04-05 17:27:58	43	339.8	-113.3	3.78	3.76	33	29	0.02	4	0	-1	0.5
2022-04-05 17:28:18	44	339.8	-113.8	3.784	3.763	33	29	0.021	4	1	0	1
2022-04-05 17:28:38	44	340.3	-114.8	3.788	3.766	33	29	0.022	4	0	-1	0.4
2022-04-05 17:28:58	45	340.8	-114.4	3.791	3.769	33	29	0.022	4	1	0	0.4
2022-04-05 17:29:18	45	341.1	-114	3.796	3.773	33	30	0.023	3	0	-1	0.4
2022-04-05 17:29:38	46	341.3	-113.6	3.798	3.775	33	30	0.023	3	1	0	0.3
2022-04-05 17:29:58	46	341.6	-113.9	3.802	3.778	33	30	0.024	3	0	-1	0.2
2022-04-05 17:30:18	47	341.8	-113.7	3.806	3.781	33	30	0.025	3	1	0	0.3
2022-04-05 17:30:38	47	342.3	-114	3.81	3.785	33	30	0.025	3	0	0	0.6
2022-04-05 17:30:58	47	342.6	-113.4	3.813	3.789	33	30	0.024	3	0	-1	0.2
2022-04-05 17:31:18	48	343.1	-113.6	3.817	3.792	33	30	0.025	3	1	0	0.1
2022-04-05 17:31:38	48	343.1	-113.5	3.821	3.796	33	30	0.025	3	0	-1	0.3
2022-04-05 17:31:58	49	343.6	-113.8	3.825	3.799	33	30	0.026	3	1	0	0.2
2022-04-05 17:32:18	49	343.8	-113.6	3.829	3.803	33	30	0.026	3	0	-1	0.1
2022-04-05 17:32:38	50	344.3	-113.5	3.833	3.807	33	30	0.026	3	1	0	0.5
2022-04-05 17:32:58	50	344.6	-114	3.837	3.81	33	30	0.027	3	0	-1	0.4
2022-04-05 17:33:18	51	345.1	-113.6	3.842	3.814	33	30	0.028	3	1	0	0.4
2022-04-05 17:33:38	51	345.3	-114	3.845	3.817	33	30	0.028	3	0	-1	0.6
2022-04-05 17:33:58	52	345.8	-113.4	3.849	3.822	33	30	0.027	3	1	0	0.4
2022-04-05 17:34:18	52	346.1	-113.8	3.854	3.825	33	30	0.029	3	0	-1	0.5
2022-04-05 17:34:38	53	346.6	-113.3	3.858	3.83	33	30	0.028	3	1	0	0.6
2022-04-05 17:34:58	53	346.6	-113.9	3.862	3.834	33	30	0.028	3	0	-1	0.1
2022-04-05 17:35:18	54	347.1	-114	3.867	3.838	33	30	0.029	3	1	0	0.8
2022-04-05 17:35:38	54	347.6	-113.2	3.871	3.841	33	30	0.03	3	0	-1	0.7
2022-04-05 17:35:58	55	347.8	-113.9	3.875	3.846	33	30	0.029	3	1	0	0.1
2022-04-05 17:36:18	55	348.3	-113.8	3.88	3.85	33	30	0.03	3	0	0	0.2
2022-04-05 17:36:38	55	348.8	-113.6	3.884	3.854	33	30	0.03	3	0	-1	0
2022-04-05 17:36:58	56	349.1	-113.6	3.889	3.859	33	30	0.03	3	1	0	0.2
2022-04-05 17:37:18	56	349.6	-113.8	3.893	3.863	33	30	0.03	3	0	-1	0.7
2022-04-05 17:37:38	57	350.1	-114.5	3.897	3.867	33	30	0.03	3	1	0	0.3
2022-04-05 17:37:58	57	350.3	-114.8	3.902	3.872	33	30	0.03	3	0	-1	0.4
2022-04-05 17:38:18	58	350.8	-114.4	3.907	3.876	33	30	0.031	3	1	0	0.8
2022-04-05 17:38:38	58	351.1	-113.6	3.911	3.881	33	30	0.03	3	0	-1	0
2022-04-05 17:38:58	59	351.6	-113.6	3.916	3.885	33	30	0.031	3	1	0	0.3
2022-04-05 17:39:18	59	352.1	-113.3	3.921	3.89	33	30	0.031	3	0	-1	0.6
2022-04-05 17:39:38	60	352.6	-113.9	3.926	3.894	33	30	0.032	3	1	0	0.1
2022-04-05 17:39:58	60	352.9	-113.8	3.93	3.898	33	30	0.032	3	0	-1	0.1
2022-04-05 17:40:18	61	353.4	-113.7	3.935	3.903	33	30	0.032	3	1	0	0.2
2022-04-05 17:40:38	61	353.6	-113.5	3.94	3.907	33	31	0.033	2	0	0	0.2
2022-04-05 17:40:58	61	354.1	-113.7	3.945	3.912	33	31	0.033	2	0	-1	0.2
2022-04-05 17:41:18	62	354.4	-113.9	3.949	3.917	33	31	0.032	2	1	0	0.1
2022-04-05 17:41:38	62	354.9	-114	3.953	3.922	34	31	0.031	3	0	-1	0.4
2022-04-05 17:41:58	63	355.4	-113.6	3.959	3.926	34	31	0.033	3	1	0	0.3
2022-04-05 17:42:18	63	355.9	-113.9	3.964	3.931	34	31	0.033	3	0	-1	15.1
2022-04-05 17:42:38	64	355.6	-98.8	3.962	3.929	34	31	0.033	3	1	0	0.2
2022-04-05 17:42:58	64	355.9	-99	3.965	3.932	34	31	0.033	3	0	-1	0.2
2022-04-05 17:43:18	65	356.4	-98.8	3.968	3.936	34	31	0.032	3	1	0	0.1
2022-04-05 17:43:38	65	356.4	-98.9	3.972	3.94	34	31	0.032	3	0	0	0.2
2022-04-05 17:43:58	65	356.9	-99.1	3.976	3.944	34	31	0.032	3	0	-1	0.3
2022-04-05 17:44:18	66	357.1	-98.8	3.98	3.948	34	31	0.032	3	1	0	0.7
2022-04-05 17:44:38	66	357.6	-99.5	3.985	3.952	34	31	0.033	3	0	-1	1
2022-04-05 17:44:58	67	358.1	-98.5	3.989	3.955	34	31	0.034	3	1	0	0.3
2022-04-05 17:45:18	67	358.4	-98.8	3.994	3.96	34	31	0.034	3	0	0	0.4
2022-04-05 17:45:38	67	358.9	-98.4	3.998	3.964	34	31	0.034	3	0	-1	0.8
2022-04-05 17:45:58	68	359.1	-99.2	4.002	3.968	34	31	0.034	3	1	0	0.6
2022-04-05 17:46:18	68	359.6	-98.6	4.007	3.972	34	31	0.035	3	0	-1	0.4
2022-04-05 17:46:38	69	359.9	-99	4.011	3.977	34	31	0.034	3	1	0	1.1
2022-04-05 17:46:58	69	360.4	-100.1	4.016	3.982	34	31	0.034	3	0	0	0.1
2022-04-05 17:47:18	69	360.6	-100.2	4.021	3.986	34	31	0.035	3	0	-1	0.9
2022-04-05 17:47:38	70	361.1	-99.3	4.024	3.99	34	31	0.034	3	1	0	1
2022-04-05 17:47:58	70	361.6	-98.3	4.028	3.994	34	31	0.034	3	0	-1	0.7
2022-04-05 17:48:18	71	361.9	-99	4.033	3.999	34	31	0.034	3	1	0	0
2022-04-05 17:48:38	71	362.4	-99	4.038	4.003	34	31	0.035	3	0	0	0.4
2022-04-05 17:48:58	71	362.6	-98.6	4.042	4.007	34	31	0.035	3	0	-1	0.2
2022-04-05 17:49:18	72	363.1	-98.8	4.046	4.012	34	31	0.034	3	1	0	0.2
2022-04-05 17:49:38	72	363.4	-99	4.051	4.016	34	31	0.035	3	0	-1	0.1
2022-04-05 17:49:58	73	363.9	-99.1	4.056	4.021	34	31	0.035	3	1	0	0.1
2022-04-05 17:50:18	73	364.4	-99.2	4.06	4.025	34	31	0.035	3	0	0	0.2
2022-04-05 17:50:38	73	364.7	-99	4.064	4.03	34	31	0.034	3	0	-1	0.5
2022-04-05 17:50:58	74	365.2	-98.5	4.07	4.034	34	31	0.036	3	1	0	0.8
2022-04-05 17:51:18	74	365.7	-99.3	4.074	4.039	34	31	0.035	3	0	-1	0.5
2022-04-05 17:51:38	75	365.9	-98.8	4.079	4.043	34	31	0.036	3	1	0	0.5
2022-04-05 17:51:58	75	366.4	-99.3	4.083	4.048	33	31	0.035	2	0	-1	0.3
2022-04-05 17:52:18	76	366.9	-99	4.088	4.053	33	31	0.035	2	1	0	0.3
2022-04-05 17:52:38	76	367.2	-99.3	4.092	4.057	33	31	0.035	2	0	0	0.2
2022-04-05 17:52:58	76	367.7	-99.1	4.098	4.061	33	31	0.037	2	0	-1	54.3
2022-04-05 17:53:18	77	365.2	-44.8	4.073	4.038	33	31	0.035	2	1	0	0.1
2022-04-05 17:53:38	77	365.2	-44.9	4.071	4.036	33	31	0.035	2	0	0	0.3
2022-04-05 17:53:58	77	365.2	-44.6	4.071	4.036	33	30	0.035	3	0	-1	0.2
2022-04-05 17:54:18	78	365.2	-44.8	4.072	4.037	33	30	0.035	3	1	0	0.2
2022-04-05 17:54:38	78	365.2	-45	4.074	4.039	33	30	0.035	3	0	0	0.4
2022-04-05 17:54:58	78	365.4	-44.6	4.076	4.04	33	30	0.036	3	0	-1	0.6
2022-04-05 17:55:18	79	365.7	-45.2	4.077	4.043	33	30	0.034	3	1	0	0.6
2022-04-05 17:55:38	79	365.9	-44.6	4.078	4.044	33	30	0.034	3	0	0	0.2
2022-04-05 17:55:58	79	365.9	-44.8	4.081	4.047	33	30	0.034	3	0	0	0.4
2022-04-05 17:56:18	79	366.2	-45.2	4.083	4.048	33	30	0.035	3	0	-1	0.8
2022-04-05 17:56:38	80	366.2	-44.4	4.084	4.05	33	30	0.034	3	1	0	0.9
2022-04-05 17:56:58	80	366.4	-45.3	4.086	4.052	33	30	0.034	3	0	0	0.3
2022-04-05 17:57:18	80	366.7	-45	4.088	4.054	33	30	0.034	3	0	-1	0.1
2022-04-05 17:57:38	81	366.9	-44.9	4.091	4.056	33	30	0.035	3	1	0	0.2
2022-04-05 17:57:58	81	366.9	-44.7	4.093	4.058	32	30	0.035	2	0	0	0.1
2022-04-05 17:58:18	81	367.2	-44.8	4.094	4.06	32	30	0.034	2	0	0	0
2022-04-05 17:58:38	81	367.4	-44.8	4.097	4.062	32	30	0.035	2	0	-1	0.1
2022-04-05 17:58:58	82	367.4	-44.7	4.099	4.064	32	30	0.035	2	1	0	0.3
2022-04-05 17:59:18	82	367.9	-45	4.102	4.067	32	29	0.035	3	0	0	0.1
2022-04-05 17:59:38	82	367.9	-44.9	4.103	4.068	32	29	0.035	3	0	0	0
2022-04-05 17:59:58	82	368.2	-44.9	4.105	4.07	32	29	0.035	3	0	-1	0.2
2022-04-05 18:00:18	83	368.2	-44.7	4.108	4.072	32	29	0.036	3	1	0	0.2
2022-04-05 18:00:38	83	368.7	-44.9	4.109	4.075	32	29	0.034	3	0	0	0.4
2022-04-05 18:00:58	83	368.7	-45.3	4.112	4.078	32	29	0.034	3	0	-1	0.6
2022-04-05 18:01:18	84	368.9	-44.7	4.114	4.079	32	29	0.035	3	1	0	0.5
2022-04-05 18:01:38	84	368.9	-45.2	4.116	4.082	32	29	0.034	3	0	0	0.8
2022-04-05 18:01:58	84	369.4	-44.4	4.119	4.083	32	29	0.036	3	0	0	0.6
2022-04-05 18:02:18	84	369.4	-45	4.12	4.086	32	29	0.034	3	0	0	0.3
2022-04-05 18:02:38	84	369.7	-44.7	4.122	4.087	32	29	0.035	3	0	-1	0.5
2022-04-05 18:02:58	85	369.9	-45.2	4.125	4.09	32	29	0.035	3	1	0	0.4
2022-04-05 18:03:18	85	369.9	-44.8	4.127	4.092	32	29	0.035	3	0	0	0.3
2022-04-05 18:03:38	85	370.2	-44.5	4.129	4.094	31	29	0.035	2	0	0	0.7
2022-04-05 18:03:58	85	370.4	-45.2	4.131	4.096	31	29	0.035	2	0	-1	0.2
2022-04-05 18:04:18	86	370.7	-45	4.133	4.098	31	28	0.035	3	1	0	0.2
2022-04-05 18:04:38	86	370.9	-44.8	4.135	4.101	31	28	0.034	3	0	0	0.8
2022-04-05 18:04:58	86	370.9	-45.6	4.137	4.103	31	28	0.034	3	0	0	0.9
2022-04-05 18:05:18	86	371.2	-44.7	4.14	4.105	31	28	0.035	3	0	-1	0.3
2022-04-05 18:05:38	87	371.4	-44.4	4.141	4.106	31	28	0.035	3	1	0	0.9
2022-04-05 18:05:58	87	371.7	-45.3	4.144	4.109	31	28	0.035	3	0	0	0.1
2022-04-05 18:06:18	87	371.7	-45.4	4.146	4.111	31	28	0.035	3	0	0	0.6
2022-04-05 18:06:38	87	371.9	-44.8	4.148	4.114	31	28	0.034	3	0	-1	0
2022-04-05 18:06:58	88	372.2	-44.8	4.15	4.115	31	28	0.035	3	1	0	0.1
2022-04-05 18:07:18	88	372.4	-44.9	4.153	4.118	31	28	0.035	3	0	0	0
2022-04-05 18:07:38	88	372.4	-44.9	4.154	4.119	31	28	0.035	3	0	-1	0.1
2022-04-05 18:07:58	89	372.9	-45	4.156	4.122	31	28	0.034	3	1	0	0
2022-04-05 18:08:18	89	372.9	-45	4.159	4.125	31	28	0.034	3	0	0	0.1
2022-04-05 18:08:38	89	373.2	-44.9	4.16	4.126	31	28	0.034	3	0	-1	0.3
2022-04-05 18:08:58	90	373.4	-45.2	4.163	4.129	31	28	0.034	3	1	0	0.3
2022-04-05 18:09:18	90	373.4	-44.9	4.165	4.131	31	28	0.034	3	0	0	0.1
2022-04-05 18:09:38	90	373.7	-45	4.167	4.132	30	28	0.035	2	0	-1	0.2
2022-04-05 18:09:58	91	373.9	-45.2	4.17	4.135	30	27	0.035	3	1	0	0.7
2022-04-05 18:10:18	91	374.2	-44.5	4.172	4.137	30	27	0.035	3	0	0	0.9
2022-04-05 18:10:38	91	374.2	-45.4	4.174	4.139	30	27	0.035	3	0	-1	0.4
2022-04-05 18:10:58	92	374.4	-45	4.176	4.141	30	27	0.035	3	1	0	0.1
2022-04-05 18:11:18	92	374.7	-45.1	4.179	4.144	30	27	0.035	3	0	0	0.6
2022-04-05 18:11:38	92	374.9	-44.5	4.18	4.145	30	27	0.035	3	0	-1	0.9
2022-04-05 18:11:58	93	375.2	-45.4	4.183	4.148	30	27	0.035	3	1	0	0.6
2022-04-05 18:12:18	93	375.2	-44.8	4.185	4.15	30	27	0.035	3	0	0	0.4
2022-04-05 18:12:38	93	375.4	-45.2	4.187	4.152	30	27	0.035	3	0	-1	0.2
2022-04-05 18:12:58	94	375.7	-45.4	4.188	4.154	30	27	0.034	3	1	0	0.2
2022-04-05 18:13:18	94	375.9	-45.2	4.191	4.157	30	27	0.034	3	0	0	0
2022-04-05 18:13:38	94	376.2	-45.2	4.194	4.159	30	27	0.035	3	0	0	0
2022-04-05 18:13:58	94	376.2	-45.2	4.196	4.162	30	27	0.034	3	0	-1	0.3
2022-04-05 18:14:18	95	376.5	-44.9	4.198	4.163	30	27	0.035	3	1	0	0.3
2022-04-05 18:14:38	95	376.7	-44.6	4.2	4.165	30	27	0.035	3	0	0	0.3
2022-04-05 18:14:58	95	377	-44.9	4.203	4.168	30	27	0.035	3	0	0	0.3
2022-04-05 18:15:18	95	377	-45.2	4.204	4.17	30	27	0.034	3	0	-1	0.2
2022-04-05 18:15:38	96	377.2	-45	4.207	4.172	30	27	0.035	3	1	0	0.2
2022-04-05 18:15:58	96	377.5	-44.8	4.209	4.174	30	26	0.035	4	0	0	0.3
2022-04-05 18:16:18	96	377.7	-45.1	4.211	4.176	29	26	0.035	3	0	0	1
2022-04-05 18:16:38	96	378	-46.1	4.214	4.179	29	26	0.035	3	0	-1	0.6
2022-04-05 18:16:58	97	378	-45.5	4.216	4.182	29	26	0.034	3	1	0	35
2022-04-05 18:17:18	97	376.7	-10.5	4.202	4.167	29	26	0.035	3	0	0	1.2
2022-04-05 18:17:38	97	376.5	-11.7	4.198	4.163	29	26	0.035	3	0	0	0.4
2022-04-05 18:17:58	97	376.2	-12.1	4.197	4.162	29	26	0.035	3	0	0	0.5
2022-04-05 18:18:18	97	376.2	-12.6	4.196	4.161	29	26	0.035	3	0	0	0.8
2022-04-05 18:18:38	97	375.9	-11.8	4.195	4.16	29	26	0.035	3	0	0	0.9
2022-04-05 18:18:58	97	375.9	-12.7	4.194	4.159	29	26	0.035	3	0	0	0.6
2022-04-05 18:19:18	97	375.9	-13.3	4.194	4.16	29	26	0.034	3	0	0	1.3
2022-04-05 18:19:38	97	376.2	-14.6	4.195	4.161	29	26	0.034	3	0	0	0.4
2022-04-05 18:19:58	97	376.2	-14.2	4.196	4.162	29	26	0.034	3	0	0	0.3
2022-04-05 18:20:18	97	376.2	-14.5	4.196	4.163	29	26	0.033	3	0	0	0.1
2022-04-05 18:20:38	97	376.5	-14.4	4.197	4.163	29	26	0.034	3	0	0	0.1
2022-04-05 18:20:58	97	376.2	-14.3	4.197	4.163	29	26	0.034	3	0	0	0.3
2022-04-05 18:21:18	97	376.5	-14.6	4.197	4.164	29	26	0.033	3	0	0	0.5
2022-04-05 18:21:38	97	376.5	-14.1	4.198	4.164	29	26	0.034	3	0	0	0.2
2022-04-05 18:21:58	97	376.5	-14.3	4.199	4.165	29	26	0.034	3	0	0	0.4
2022-04-05 18:22:18	97	376.5	-14.7	4.2	4.165	29	25	0.035	4	0	0	0
2022-04-05 18:22:38	97	376.5	-14.7	4.2	4.166	29	25	0.034	4	0	0	0.4
2022-04-05 18:22:58	97	376.5	-14.3	4.2	4.167	29	25	0.033	4	0	0	0.4
2022-04-05 18:23:18	97	376.5	-14.7	4.201	4.167	28	25	0.034	3	0	0	0.4
2022-04-05 18:23:38	97	376.7	-14.3	4.201	4.167	28	25	0.034	3	0	78	12.1
2022-04-06 04:26:18	19	321	-2.2	3.577	3.556	31	29	0.021	2	-78	0	10.7
2022-04-06 04:26:38	19	321.7	-12.9	3.585	3.563	31	29	0.022	2	0	0	1.2
2022-04-06 04:26:58	19	321.7	-11.7	3.586	3.564	31	29	0.022	2	0	-1	3
2022-04-06 04:27:18	20	321.7	-8.7	3.585	3.563	31	29	0.022	2	1	0	0.3
2022-04-06 04:27:38	20	321.7	-8.4	3.586	3.565	31	29	0.021	2	0	0	0.4
2022-04-06 04:27:58	20	321.7	-8.8	3.586	3.565	31	29	0.021	2	0	0	0.5
2022-04-06 04:28:18	20	321.7	-9.3	3.587	3.565	31	29	0.022	2	0	0	101.1
2022-04-06 04:28:38	20	326.5	-110.4	3.633	3.61	31	29	0.023	2	0	0	3.7
2022-04-06 04:28:58	20	328	-114.1	3.649	3.628	31	29	0.021	2	0	-1	0.5
2022-04-06 04:29:18	21	328.8	-113.6	3.658	3.638	31	29	0.02	2	1	0	1.2
2022-04-06 04:29:38	21	329.5	-114.8	3.666	3.644	31	29	0.022	2	0	0	0.6
2022-04-06 04:29:58	21	330	-115.4	3.672	3.65	32	29	0.022	3	0	-1	0.1
2022-04-06 04:30:18	22	330.5	-115.5	3.678	3.656	32	29	0.022	3	1	0	0.4
2022-04-06 04:30:38	22	330.8	-115.1	3.683	3.66	32	29	0.023	3	0	-1	0.2
2022-04-06 04:30:58	23	331.3	-115.3	3.687	3.665	31	29	0.022	2	1	0	0.4
2022-04-06 04:31:18	23	331.8	-114.9	3.691	3.67	31	29	0.021	2	0	-1	0.7
2022-04-06 04:31:38	24	332	-115.6	3.694	3.674	31	29	0.02	2	1	0	0
2022-04-06 04:31:58	24	332.5	-115.6	3.697	3.678	31	29	0.019	2	0	-1	0.8
2022-04-06 04:32:18	25	332.8	-114.8	3.7	3.682	31	29	0.018	2	1	0	0.5
2022-04-06 04:32:38	25	333	-115.3	3.703	3.685	31	29	0.018	2	0	-1	0.4
2022-04-06 04:32:58	26	333.3	-114.9	3.705	3.689	31	29	0.016	2	1	0	0.8
2022-04-06 04:33:18	26	333.5	-115.7	3.707	3.692	31	29	0.015	2	0	-1	0.2
2022-04-06 04:33:38	27	333.8	-115.5	3.709	3.695	31	29	0.014	2	1	0	0.1
2022-04-06 04:33:58	27	334	-115.6	3.712	3.697	31	29	0.015	2	0	-1	0.5
2022-04-06 04:34:18	28	334	-115.1	3.714	3.7	31	29	0.014	2	1	0	0.1
2022-04-06 04:34:38	28	334.5	-115.2	3.716	3.702	31	29	0.014	2	0	-1	0.1
2022-04-06 04:34:58	29	334.5	-115.3	3.718	3.705	31	29	0.013	2	1	0	0.2
2022-04-06 04:35:18	29	334.8	-115.1	3.721	3.706	31	28	0.015	3	0	-1	0.5
2022-04-06 04:35:38	30	334.8	-115.6	3.723	3.709	31	28	0.014	3	1	0	0.3
2022-04-06 04:35:58	30	335.3	-115.3	3.725	3.711	31	28	0.014	3	0	0	0.2
2022-04-06 04:36:18	30	335.3	-115.5	3.727	3.713	31	28	0.014	3	0	-1	0.8
2022-04-06 04:36:38	31	335.5	-114.7	3.73	3.715	31	28	0.015	3	1	0	0.3
2022-04-06 04:36:58	31	335.8	-115	3.731	3.718	31	28	0.013	3	0	-1	0.6
2022-04-06 04:37:18	32	336	-114.4	3.734	3.719	31	28	0.015	3	1	0	0.7
2022-04-06 04:37:38	32	336.3	-115.1	3.736	3.722	31	28	0.014	3	0	-1	0.3
2022-04-06 04:37:58	33	336.3	-114.8	3.738	3.724	31	28	0.014	3	1	0	0.1
2022-04-06 04:38:18	33	336.5	-114.9	3.741	3.726	31	28	0.015	3	0	-1	0.2
2022-04-06 04:38:38	34	336.8	-114.7	3.743	3.728	31	28	0.015	3	1	0	0.2
2022-04-06 04:38:58	34	337	-114.9	3.747	3.73	30	28	0.017	2	0	-1	0.6
2022-04-06 04:39:18	35	337.3	-115.5	3.749	3.733	30	28	0.016	2	1	0	1
2022-04-06 04:39:38	35	337.5	-114.5	3.752	3.735	30	28	0.017	2	0	-1	0.9
2022-04-06 04:39:58	36	337.5	-115.4	3.754	3.737	30	28	0.017	2	1	0	0.1
2022-04-06 04:40:18	36	338	-115.5	3.757	3.74	30	28	0.017	2	0	-1	0.9
2022-04-06 04:40:38	37	338	-114.6	3.76	3.743	30	28	0.017	2	1	0	0.4
2022-04-06 04:40:58	37	338.3	-115	3.763	3.744	30	28	0.019	2	0	-1	0.3
2022-04-06 04:41:18	38	338.8	-114.7	3.766	3.748	30	28	0.018	2	1	0	0.1
2022-04-06 04:41:38	38	338.8	-114.8	3.768	3.75	30	28	0.018	2	0	0	0.7
2022-04-06 04:41:58	38	339.1	-115.5	3.771	3.752	30	28	0.019	2	0	-1	0
2022-04-06 04:42:18	39	339.3	-115.5	3.775	3.755	30	28	0.02	2	1	0	0.4
2022-04-06 04:42:38	39	339.6	-115.1	3.779	3.758	30	28	0.021	2	0	-1	0.4
2022-04-06 04:42:58	40	339.8	-114.7	3.78	3.761	30	28	0.019	2	1	0	0.3
2022-04-06 04:43:18	40	340.3	-115	3.785	3.763	30	28	0.022	2	0	-1	0.4
2022-04-06 04:43:38	41	340.6	-115.4	3.787	3.766	30	28	0.021	2	1	0	0.1
2022-04-06 04:43:58	41	340.8	-115.5	3.791	3.768	30	28	0.023	2	0	-1	0.6
2022-04-06 04:44:18	42	341.1	-114.9	3.795	3.771	30	28	0.024	2	1	0	0.8
2022-04-06 04:44:38	42	341.3	-115.7	3.797	3.775	30	28	0.022	2	0	-1	0.2
2022-04-06 04:44:58	43	341.6	-115.5	3.801	3.778	30	28	0.023	2	1	0	0.1
2022-04-06 04:45:18	43	341.8	-115.6	3.805	3.781	30	28	0.024	2	0	-1	0.3
2022-04-06 04:45:38	44	342.3	-115.3	3.808	3.784	30	28	0.024	2	1	0	0.7
2022-04-06 04:45:58	44	342.6	-114.6	3.812	3.788	30	28	0.024	2	0	-1	0.5
2022-04-06 04:46:18	45	343.1	-115.1	3.816	3.791	30	28	0.025	2	1	0	0.2
2022-04-06 04:46:38	45	343.3	-114.9	3.82	3.794	30	28	0.026	2	0	-1	0
2022-04-06 04:46:58	46	343.6	-114.9	3.823	3.798	30	29	0.025	1	1	0	0.8
2022-04-06 04:47:18	46	343.8	-115.7	3.828	3.801	30	29	0.027	1	0	-1	1.3
2022-04-06 04:47:38	47	344.3	-114.4	3.831	3.805	30	29	0.026	1	1	0	1.4
2022-04-06 04:47:58	47	344.6	-115.8	3.835	3.809	30	29	0.026	1	0	0	1.1
2022-04-06 04:48:18	47	344.8	-114.7	3.839	3.812	30	29	0.027	1	0	-1	0.5
2022-04-06 04:48:38	48	345.3	-115.2	3.843	3.816	30	29	0.027	1	1	0	0.5
2022-04-06 04:48:58	48	345.8	-114.7	3.847	3.82	30	29	0.027	1	0	-1	0.7
2022-04-06 04:49:18	49	346.1	-115.4	3.852	3.823	30	29	0.029	1	1	0	0.2
2022-04-06 04:49:38	49	346.3	-115.2	3.855	3.827	30	29	0.028	1	0	-1	0.1
2022-04-06 04:49:58	50	346.6	-115.3	3.86	3.832	30	29	0.028	1	1	0	0.2
2022-04-06 04:50:18	50	347.1	-115.5	3.864	3.836	30	29	0.028	1	0	-1	1.1
2022-04-06 04:50:38	51	347.3	-114.4	3.868	3.839	30	29	0.029	1	1	0	0.8
2022-04-06 04:50:58	51	347.8	-115.2	3.873	3.843	30	29	0.03	1	0	-1	0.3
2022-04-06 04:51:18	52	348.1	-114.9	3.877	3.848	30	29	0.029	1	1	0	0.1
2022-04-06 04:51:38	52	348.6	-114.8	3.881	3.852	31	29	0.029	2	0	-1	0.2
2022-04-06 04:51:58	53	348.8	-114.6	3.885	3.856	31	29	0.029	2	1	0	0.4
2022-04-06 04:52:18	53	349.3	-115	3.891	3.859	31	29	0.032	2	0	-1	0.7
2022-04-06 04:52:38	54	349.8	-115.7	3.893	3.864	31	29	0.029	2	1	0	1
2022-04-06 04:52:58	54	350.1	-114.7	3.899	3.869	31	29	0.03	2	0	-1	0.9
2022-04-06 04:53:18	55	350.6	-115.6	3.903	3.873	31	29	0.03	2	1	0	1.2
2022-04-06 04:53:38	55	350.8	-114.4	3.908	3.876	31	29	0.032	2	0	-1	0.7
2022-04-06 04:53:58	56	351.4	-115.1	3.913	3.882	31	29	0.031	2	1	0	0.3
2022-04-06 04:54:18	56	351.6	-114.8	3.918	3.886	31	29	0.032	2	0	-1	0.7
2022-04-06 04:54:38	57	352.4	-115.5	3.923	3.891	31	29	0.032	2	1	0	0.7
2022-04-06 04:54:58	57	352.6	-114.8	3.927	3.895	31	29	0.032	2	0	-1	0.9
2022-04-06 04:55:18	58	353.1	-115.7	3.932	3.9	31	29	0.032	2	1	0	0.5
2022-04-06 04:55:38	58	353.4	-115.2	3.937	3.904	31	29	0.033	2	0	0	0.6
2022-04-06 04:55:58	58	354.1	-115.8	3.941	3.909	31	29	0.032	2	0	-1	0.4
2022-04-06 04:56:18	59	354.4	-115.4	3.947	3.913	31	29	0.034	2	1	0	0.8
2022-04-06 04:56:38	59	354.9	-114.6	3.951	3.918	31	29	0.033	2	0	-1	0.5
2022-04-06 04:56:58	60	355.4	-115.1	3.956	3.923	31	29	0.033	2	1	0	0.2
2022-04-06 04:57:18	60	355.6	-114.9	3.961	3.928	31	29	0.033	2	0	-1	0.6
2022-04-06 04:57:38	61	356.1	-115.5	3.966	3.932	31	29	0.034	2	1	0	14.6
2022-04-06 04:57:58	61	355.6	-100.9	3.963	3.93	31	29	0.033	2	0	-1	0.6
2022-04-06 04:58:18	62	356.1	-100.3	3.966	3.933	31	29	0.033	2	1	0	0.7
2022-04-06 04:58:38	62	356.4	-99.6	3.969	3.937	31	29	0.032	2	0	0	1
2022-04-06 04:58:58	62	356.9	-100.6	3.975	3.941	31	29	0.034	2	0	-1	0.2
2022-04-06 04:59:18	63	357.1	-100.8	3.978	3.944	31	29	0.034	2	1	0	1
2022-04-06 04:59:38	63	357.4	-99.8	3.981	3.949	31	29	0.032	2	0	-1	0.1
2022-04-06 04:59:58	64	357.6	-99.9	3.986	3.953	31	29	0.033	2	1	0	1.1
2022-04-06 05:00:18	64	358.1	-101	3.991	3.957	31	29	0.034	2	0	-1	1
2022-04-06 05:00:38	65	358.6	-100	3.996	3.961	31	29	0.035	2	1	0	0
2022-04-06 05:00:58	65	359.1	-100	3.999	3.966	31	29	0.033	2	0	0	0.5
2022-04-06 05:01:18	65	359.4	-100.5	4.004	3.97	31	29	0.034	2	0	-1	0.1
2022-04-06 05:01:38	66	359.9	-100.6	4.009	3.975	31	29	0.034	2	1	0	0
2022-04-06 05:01:58	66	360.1	-100.6	4.013	3.978	31	29	0.035	2	0	-1	0.3
2022-04-06 05:02:18	67	360.6	-100.3	4.018	3.983	32	29	0.035	3	1	0	0.3
2022-04-06 05:02:38	67	361.1	-100.6	4.022	3.988	32	29	0.034	3	0	-1	0
2022-04-06 05:02:58	68	361.4	-100.6	4.027	3.992	32	29	0.035	3	1	0	0
2022-04-06 05:03:18	68	361.6	-100.6	4.032	3.995	32	29	0.037	3	0	0	0
2022-04-06 05:03:38	68	362.4	-100.6	4.035	4	32	29	0.035	3	0	-1	0.3
2022-04-06 05:03:58	69	362.6	-100.9	4.04	4.005	32	29	0.035	3	1	0	0.2
2022-04-06 05:04:18	69	363.1	-100.7	4.045	4.009	32	29	0.036	3	0	-1	0
2022-04-06 05:04:38	70	363.4	-100.7	4.048	4.013	32	29	0.035	3	1	0	0.2
2022-04-06 05:04:58	70	363.9	-100.5	4.054	4.019	32	29	0.035	3	0	0	0.3
2022-04-06 05:05:18	70	364.4	-100.8	4.059	4.023	32	29	0.036	3	0	-1	0
2022-04-06 05:05:38	71	364.7	-100.8	4.063	4.027	32	29	0.036	3	1	0	0
2022-04-06 05:05:58	71	365.2	-100.8	4.068	4.032	32	29	0.036	3	0	-1	0.2
2022-04-06 05:06:18	72	365.4	-100.6	4.073	4.037	32	29	0.036	3	1	0	0.2
2022-04-06 05:06:38	72	365.9	-100.4	4.078	4.042	32	29	0.036	3	0	-1	0.6
2022-04-06 05:06:58	73	366.2	-101	4.082	4.046	32	29	0.036	3	1	0	0.4
2022-04-06 05:07:18	73	366.7	-100.6	4.087	4.05	32	29	0.037	3	0	0	0.2
2022-04-06 05:07:38	73	367.2	-100.8	4.091	4.055	32	29	0.036	3	0	-1	0.1
2022-04-06 05:07:58	74	367.4	-100.7	4.097	4.06	32	29	0.037	3	1	0	55.3
2022-04-06 05:08:18	74	365.2	-45.4	4.074	4.038	32	29	0.036	3	0	-1	0.3
2022-04-06 05:08:38	75	365.2	-45.7	4.07	4.035	32	29	0.035	3	1	0	0.4
2022-04-06 05:08:58	75	365.2	-46.1	4.07	4.035	32	29	0.035	3	0	0	0.6
2022-04-06 05:09:18	75	365.2	-45.5	4.071	4.035	32	29	0.036	3	0	0	0.5
2022-04-06 05:09:38	75	365.2	-46	4.071	4.036	31	28	0.035	3	0	-1	0.3
2022-04-06 05:09:58	76	365.4	-45.7	4.073	4.038	31	28	0.035	3	1	0	0.1
2022-04-06 05:10:18	76	365.4	-45.8	4.075	4.039	31	28	0.036	3	0	0	0.1
2022-04-06 05:10:38	76	365.7	-45.9	4.077	4.042	31	28	0.035	3	0	-1	0.1
2022-04-06 05:10:58	77	365.9	-45.8	4.079	4.045	31	28	0.034	3	1	0	0
2022-04-06 05:11:18	77	365.9	-45.8	4.081	4.046	31	28	0.035	3	0	0	0.1
2022-04-06 05:11:38	77	366.2	-45.9	4.083	4.047	31	28	0.036	3	0	-1	0.3
2022-04-06 05:11:58	78	366.4	-45.6	4.085	4.05	31	28	0.035	3	1	0	0.2
2022-04-06 05:12:18	78	366.7	-45.8	4.087	4.052	31	28	0.035	3	0	0	0.1
2022-04-06 05:12:38	78	366.7	-45.9	4.089	4.055	31	28	0.034	3	0	-1	0
2022-04-06 05:12:58	79	367.2	-45.9	4.091	4.056	31	28	0.035	3	1	0	0
2022-04-06 05:13:18	79	367.2	-45.9	4.094	4.059	31	28	0.035	3	0	0	0.2
2022-04-06 05:13:38	79	367.4	-46.1	4.095	4.061	31	28	0.034	3	0	-1	0.6
2022-04-06 05:13:58	80	367.4	-45.5	4.097	4.063	31	28	0.034	3	1	0	0.3
2022-04-06 05:14:18	80	367.7	-45.8	4.1	4.065	31	28	0.035	3	0	0	0
2022-04-06 05:14:38	80	367.9	-45.8	4.102	4.067	31	27	0.035	4	0	-1	0
2022-04-06 05:14:58	81	368.2	-45.8	4.104	4.069	31	27	0.035	4	1	0	0
2022-04-06 05:15:18	81	368.2	-45.8	4.106	4.072	31	27	0.034	4	0	0	0.1
2022-04-06 05:15:38	81	368.4	-45.9	4.108	4.074	31	27	0.034	4	0	-1	0.1
2022-04-06 05:15:58	82	368.7	-45.8	4.11	4.076	30	27	0.034	3	1	0	0.1
2022-04-06 05:16:18	82	368.9	-45.7	4.113	4.078	30	27	0.035	3	0	0	0.5
2022-04-06 05:16:38	82	368.9	-46.2	4.115	4.08	30	27	0.035	3	0	-1	0.4
2022-04-06 05:16:58	83	369.2	-45.8	4.117	4.083	30	27	0.034	3	1	0	0.2
2022-04-06 05:17:18	83	369.4	-46	4.119	4.085	30	27	0.034	3	0	0	0.6
2022-04-06 05:17:38	83	369.7	-45.4	4.121	4.086	30	27	0.035	3	0	0	0.8
2022-04-06 05:17:58	83	369.7	-46.2	4.124	4.088	30	27	0.036	3	0	-1	0
2022-04-06 05:18:18	84	370.2	-46.2	4.126	4.09	30	27	0.036	3	1	0	0.4
2022-04-06 05:18:38	84	370.2	-45.8	4.128	4.093	30	27	0.035	3	0	0	0.1
2022-04-06 05:18:58	84	370.4	-45.7	4.13	4.096	30	27	0.034	3	0	0	0.2
2022-04-06 05:19:18	84	370.7	-45.9	4.132	4.097	30	27	0.035	3	0	-1	0.1
2022-04-06 05:19:38	85	370.9	-45.8	4.134	4.1	30	26	0.034	4	1	0	0.1
2022-04-06 05:19:58	85	370.9	-45.9	4.137	4.102	30	26	0.035	4	0	0	0.1
2022-04-06 05:20:18	85	371.2	-45.8	4.139	4.104	30	26	0.035	4	0	0	0.2
2022-04-06 05:20:38	85	371.4	-45.6	4.141	4.106	30	26	0.035	4	0	-1	0.1
2022-04-06 05:20:58	86	371.7	-45.5	4.143	4.109	30	26	0.034	4	1	0	0.2
2022-04-06 05:21:18	86	371.7	-45.7	4.145	4.11	30	26	0.035	4	0	0	0.5
2022-04-06 05:21:38	86	371.9	-46.2	4.148	4.113	30	26	0.035	4	0	0	0.7
2022-04-06 05:21:58	86	372.2	-45.5	4.15	4.115	29	26	0.035	3	0	-1	0.1
2022-04-06 05:22:18	87	372.4	-45.6	4.152	4.118	29	26	0.034	3	1	0	0.5
2022-04-06 05:22:38	87	372.4	-46.1	4.155	4.119	29	26	0.036	3	0	-1	0.3
2022-04-06 05:22:58	88	372.7	-45.8	4.157	4.122	29	26	0.035	3	1	0	0.2
2022-04-06 05:23:18	88	372.9	-46	4.159	4.123	29	26	0.036	3	0	0	0.1
2022-04-06 05:23:38	88	373.2	-45.9	4.161	4.126	29	26	0.035	3	0	-1	0.2
2022-04-06 05:23:58	89	373.4	-45.7	4.163	4.128	29	26	0.035	3	1	0	0
2022-04-06 05:24:18	89	373.7	-45.7	4.166	4.131	29	26	0.035	3	0	-1	0.2
2022-04-06 05:24:38	90	373.7	-45.9	4.167	4.133	29	25	0.034	4	1	0	2.7
2022-04-06 05:24:58	90	374.2	-48.6	4.171	4.137	29	25	0.034	4	0	-1	0
2022-04-06 05:25:18	91	374.4	-48.6	4.175	4.139	29	25	0.036	4	1	0	0.4
2022-04-06 05:25:38	91	374.4	-48.2	4.176	4.141	29	25	0.035	4	0	0	0.4
2022-04-06 05:25:58	91	374.9	-48.6	4.179	4.144	29	25	0.035	4	0	-1	0.3
2022-04-06 05:26:18	92	374.9	-48.3	4.181	4.146	29	25	0.035	4	1	0	0.3
2022-04-06 05:26:38	92	375.2	-48.6	4.184	4.148	29	25	0.036	4	0	-1	0.1
2022-04-06 05:26:58	93	375.4	-48.5	4.186	4.151	29	25	0.035	4	1	0	0.2
2022-04-06 05:27:18	93	375.7	-48.7	4.189	4.153	29	25	0.036	4	0	0	0.1
2022-04-06 05:27:38	93	375.9	-48.6	4.191	4.156	29	25	0.035	4	0	-1	0.2
2022-04-06 05:27:58	94	376.2	-48.4	4.193	4.158	29	25	0.035	4	1	0	0.2
2022-04-06 05:28:18	94	376.2	-48.2	4.195	4.16	29	25	0.035	4	0	0	0.4
2022-04-06 05:28:38	94	376.5	-48.6	4.197	4.163	29	25	0.034	4	0	0	0.3
2022-04-06 05:28:58	94	376.7	-48.3	4.2	4.165	28	25	0.035	3	0	-1	0.3
2022-04-06 05:29:18	95	377	-48.6	4.202	4.167	28	25	0.035	3	1	0	0.3
2022-04-06 05:29:38	95	377.2	-48.3	4.205	4.169	28	25	0.036	3	0	0	0
2022-04-06 05:29:58	95	377.2	-48.3	4.206	4.172	28	25	0.034	3	0	-1	0
2022-04-06 05:30:18	96	377.5	-48.3	4.209	4.173	28	25	0.036	3	1	0	0
2022-04-06 05:30:38	96	377.7	-48.3	4.211	4.176	28	25	0.035	3	0	0	0.3
2022-04-06 05:30:58	96	378	-48.6	4.214	4.178	28	25	0.036	3	0	-1	0.4
2022-04-06 05:31:18	97	378	-48.2	4.216	4.181	28	25	0.035	3	1	0	33.9
2022-04-06 05:31:38	97	376.5	-14.3	4.2	4.164	28	25	0.036	3	0	0	0.2
2022-04-06 05:31:58	97	376.2	-14.5	4.197	4.161	28	25	0.036	3	0	0	0.1
2022-04-06 05:32:18	97	376.2	-14.4	4.195	4.16	28	25	0.035	3	0	0	0.1
2022-04-06 05:32:38	97	375.9	-14.5	4.193	4.159	28	25	0.034	3	0	0	0.2
2022-04-06 05:32:58	97	375.9	-14.7	4.194	4.159	28	25	0.035	3	0	0	0.3
2022-04-06 05:33:18	97	375.9	-14.4	4.193	4.158	28	25	0.035	3	0	0	0.1
2022-04-06 05:33:38	97	375.9	-14.5	4.193	4.159	28	25	0.034	3	0	0	0.2
2022-04-06 05:33:58	97	375.9	-14.7	4.193	4.159	28	25	0.034	3	0	0	0.4
2022-04-06 05:34:18	97	375.9	-14.3	4.194	4.159	28	25	0.035	3	0	0	0.1
2022-04-06 05:34:38	97	375.9	-14.4	4.194	4.159	28	25	0.035	3	0	0	0.2
2022-04-06 05:34:58	97	375.9	-14.6	4.195	4.159	28	25	0.036	3	0	0	0.2
2022-04-06 05:35:18	97	376.2	-14.4	4.194	4.161	28	25	0.033	3	0	0	0.1
2022-04-06 05:35:38	97	376.2	-14.5	4.195	4.16	28	25	0.035	3	0	0	0.3
2022-04-06 05:35:58	97	376.2	-14.8	4.195	4.161	28	25	0.034	3	0	0	0.2
2022-04-06 05:36:18	97	376.2	-14.6	4.196	4.162	28	25	0.034	3	0	0	0.1
2022-04-06 05:36:38	97	376.2	-14.5	4.197	4.162	28	25	0.035	3	0	0	0
2022-04-06 05:36:58	97	376.2	-14.5	4.198	4.162	28	25	0.036	3	0	0	0.2
2022-04-06 05:37:18	97	376.5	-14.7	4.197	4.163	28	25	0.034	3	0	0	0
2022-04-06 05:37:38	97	376.5	-14.7	4.197	4.163	28	25	0.034	3	0	0	0.2
2022-04-06 05:37:58	97	376.5	-14.5	4.199	4.165	28	25	0.034	3	0	0	0.1
2022-04-06 05:38:18	97	376.5	-14.6	4.199	4.164	28	25	0.035	3	0	0	0.3
2022-04-06 05:38:38	97	376.5	-14.3	4.2	4.166	28	25	0.034	3	0	0	0.2
2022-04-06 05:38:58	97	376.5	-14.5	4.2	4.166	28	25	0.034	3	0	0	0.2
2022-04-06 05:39:18	97	376.7	-14.3	4.201	4.167	28	25	0.034	3	0	0	0.4
2022-04-06 05:39:38	97	376.7	-14.7	4.2	4.167	28	25	0.033	3	0	0	0.1
2022-04-06 05:39:58	97	376.7	-14.6	4.202	4.168	28	25	0.034	3	0	0	0.2
2022-04-06 05:40:18	97	376.7	-14.4	4.202	4.168	28	25	0.034	3	0	0	0.1
2022-04-06 05:40:38	97	377	-14.5	4.203	4.168	28	25	0.035	3	0	0	0.1
2022-04-06 05:40:58	97	377	-14.6	4.204	4.169	28	25	0.035	3	0	0	0
2022-04-06 05:41:18	97	377	-14.6	4.204	4.17	28	25	0.034	3	0	0	0.1
2022-04-06 05:41:38	97	377	-14.7	4.205	4.171	28	25	0.034	3	0	0	0.1
2022-04-06 05:41:58	97	377	-14.6	4.206	4.172	28	25	0.034	3	0	0	0
2022-04-06 05:42:18	97	377.2	-14.6	4.206	4.172	28	25	0.034	3	0	0	0.3
2022-04-06 05:42:38	97	377.2	-14.3	4.207	4.173	28	25	0.034	3	0	-1	0.3
2022-04-06 05:42:58	98	377.2	-14.6	4.208	4.173	28	25	0.035	3	1	0	0.2
2022-04-06 05:43:18	98	377.2	-14.4	4.208	4.174	28	25	0.034	3	0	0	0
2022-04-06 05:43:38	98	377.2	-14.4	4.208	4.175	28	25	0.033	3	0	0	0.3
2022-04-06 05:43:58	98	377.2	-14.7	4.21	4.175	28	25	0.035	3	0	0	0.2
2022-04-06 05:44:18	98	377.5	-14.5	4.21	4.175	28	25	0.035	3	0	0	0
2022-04-06 05:44:38	98	377.5	-14.5	4.21	4.176	28	25	0.034	3	0	0	0.2
2022-04-06 05:44:58	98	377.5	-14.7	4.212	4.178	28	25	0.034	3	0	0	0.2
2022-04-06 05:45:18	98	377.7	-14.5	4.211	4.177	28	25	0.034	3	0	0	0.1
2022-04-06 05:45:38	98	377.7	-14.4	4.213	4.178	28	25	0.035	3	0	0	0
2022-04-06 05:45:58	98	377.7	-14.4	4.215	4.179	28	25	0.036	3	0	0	0
2022-04-06 05:46:18	98	377.7	-14.4	4.214	4.179	28	25	0.035	3	0	0	0.3
2022-04-06 05:46:38	98	378	-14.7	4.214	4.181	28	25	0.033	3	0	0	0.3
2022-04-06 05:46:58	98	378	-14.4	4.215	4.18	28	25	0.035	3	0	0	0.2
2022-04-06 05:47:18	98	378	-14.6	4.215	4.181	28	25	0.034	3	0	0	0.1
2022-04-06 05:47:38	98	378	-14.5	4.216	4.182	28	25	0.034	3	0	0	0
2022-04-06 05:47:58	98	378	-14.5	4.217	4.183	28	25	0.034	3	0	0	0.1
2022-04-06 05:48:18	98	378	-14.6	4.218	4.184	28	25	0.034	3	0	0	0
2022-04-06 05:48:38	98	378.2	-14.6	4.218	4.184	28	25	0.034	3	0	0	0
2022-04-06 05:48:58	98	378.2	-14.6	4.22	4.185	28	25	0.035	3	0	0	0.3
2022-04-06 05:49:18	98	378.2	-14.3	4.22	4.185	28	25	0.035	3	0	0	0.2
2022-04-06 05:49:38	98	378.2	-14.5	4.22	4.185	28	25	0.035	3	0	0	0.2
2022-04-06 05:49:58	98	378.5	-14.7	4.222	4.187	28	25	0.035	3	0	0	0.2
2022-04-06 05:50:18	98	378.5	-14.5	4.221	4.188	28	25	0.033	3	0	0	0
2022-04-06 05:50:38	98	378.5	-14.5	4.222	4.188	28	25	0.034	3	0	0	0.1
2022-04-06 05:50:58	98	378.5	-14.6	4.224	4.189	28	25	0.035	3	0	0	0.1
2022-04-06 05:51:18	98	378.7	-14.5	4.224	4.189	28	25	0.035	3	0	0	0.1
2022-04-06 05:51:38	98	378.7	-14.4	4.225	4.19	28	25	0.035	3	0	0	0.1
2022-04-06 05:51:58	98	379	-14.3	4.225	4.19	28	25	0.035	3	0	0	0.3
2022-04-06 05:52:18	98	379	-14.6	4.226	4.191	28	25	0.035	3	0	0	0.2
2022-04-06 05:52:38	98	379	-14.4	4.227	4.191	28	25	0.036	3	0	-1	0.3
2022-04-06 05:52:58	99	379	-14.7	4.227	4.192	28	25	0.035	3	1	71	15.6
2022-04-06 16:56:28	28	323.7	0.9	3.61	3.587	34	30	0.023	4	-71	0	13.3
2022-04-06 16:56:48	28	324.2	-12.4	3.617	3.593	34	30	0.024	4	0	0	1.7
2022-04-06 16:57:08	28	324.2	-10.7	3.618	3.593	34	30	0.025	4	0	0	2.4
2022-04-06 16:57:28	28	324.2	-8.3	3.617	3.594	34	30	0.023	4	0	0	0.6
2022-04-06 16:57:48	28	324.2	-7.7	3.618	3.594	34	30	0.024	4	0	0	0.4
2022-04-06 16:58:08	28	324.5	-8.1	3.619	3.594	34	30	0.025	4	0	0	80.1
2022-04-06 16:58:28	28	327.5	-88.2	3.649	3.626	34	30	0.023	4	0	0	22.1
2022-04-06 16:58:48	28	329.5	-110.3	3.671	3.646	34	30	0.025	4	0	0	0
2022-04-06 16:59:08	28	330.5	-110.3	3.681	3.657	35	30	0.024	5	0	-1	0.5
2022-04-06 16:59:28	29	331.3	-109.8	3.688	3.665	35	30	0.023	5	1	0	0.6
2022-04-06 16:59:48	29	331.8	-110.4	3.693	3.671	35	30	0.022	5	0	-1	1.9
2022-04-06 17:00:08	30	332.5	-112.3	3.699	3.678	35	30	0.021	5	1	0	0.2
2022-04-06 17:00:28	30	332.8	-112.1	3.702	3.683	35	30	0.019	5	0	-1	0.8
2022-04-06 17:00:48	31	333.3	-112.9	3.706	3.689	35	30	0.017	5	1	0	1.5
2022-04-06 17:01:08	31	333.5	-114.4	3.709	3.693	35	30	0.016	5	0	-1	0.4
2022-04-06 17:01:28	32	334	-114.8	3.712	3.696	35	30	0.016	5	1	0	0.9
2022-04-06 17:01:48	32	334	-113.9	3.714	3.7	35	30	0.014	5	0	-1	0.8
2022-04-06 17:02:08	33	334.5	-114.7	3.717	3.703	35	30	0.014	5	1	0	1.3
2022-04-06 17:02:28	33	334.5	-113.4	3.72	3.706	35	30	0.014	5	0	-1	0.7
2022-04-06 17:02:48	34	334.8	-114.1	3.722	3.708	35	30	0.014	5	1	0	0.5
2022-04-06 17:03:08	34	334.8	-114.6	3.725	3.71	35	30	0.015	5	0	0	0.1
2022-04-06 17:03:28	34	335.3	-114.5	3.727	3.713	35	30	0.014	5	0	-1	0.1
2022-04-06 17:03:48	35	335.5	-114.6	3.73	3.715	34	30	0.015	4	1	0	0.5
2022-04-06 17:04:08	35	335.5	-114.1	3.732	3.718	34	30	0.014	4	0	-1	0.6
2022-04-06 17:04:28	36	336	-114.7	3.735	3.72	34	30	0.015	4	1	0	0.1
2022-04-06 17:04:48	36	336.3	-114.6	3.737	3.722	34	30	0.015	4	0	-1	0.4
2022-04-06 17:05:08	37	336.3	-114.2	3.74	3.725	34	30	0.015	4	1	0	0.2
2022-04-06 17:05:28	37	336.5	-114	3.742	3.726	34	30	0.016	4	0	-1	0.4
2022-04-06 17:05:48	38	336.8	-114.4	3.745	3.729	34	30	0.016	4	1	0	0
2022-04-06 17:06:08	38	337	-114.4	3.748	3.732	34	30	0.016	4	0	-1	0.4
2022-04-06 17:06:28	39	337	-114	3.75	3.734	34	30	0.016	4	1	0	0.3
2022-04-06 17:06:48	39	337.5	-114.3	3.753	3.736	34	30	0.017	4	0	-1	0.8
2022-04-06 17:07:08	40	337.8	-113.5	3.756	3.739	34	30	0.017	4	1	0	1
2022-04-06 17:07:28	40	338	-114.5	3.759	3.741	34	30	0.018	4	0	-1	0.2
2022-04-06 17:07:48	41	338	-114.3	3.762	3.745	34	30	0.017	4	1	0	0.1
2022-04-06 17:08:08	41	338.5	-114.4	3.765	3.747	34	30	0.018	4	0	-1	0.2
2022-04-06 17:08:28	42	338.8	-114.2	3.768	3.75	34	30	0.018	4	1	0	0.5
2022-04-06 17:08:48	42	339.1	-114.7	3.772	3.753	34	30	0.019	4	0	0	1
2022-04-06 17:09:08	42	339.3	-113.7	3.775	3.755	34	30	0.02	4	0	-1	0.6
2022-04-06 17:09:28	43	339.6	-114.3	3.778	3.758	34	30	0.02	4	1	0	0.3
2022-04-06 17:09:48	43	339.8	-114	3.782	3.761	34	30	0.021	4	0	-1	0.2
2022-04-06 17:10:08	44	340.1	-114.2	3.784	3.764	34	30	0.02	4	1	0	0.5
2022-04-06 17:10:28	44	340.6	-114.7	3.789	3.767	34	30	0.022	4	0	-1	0.4
2022-04-06 17:10:48	45	340.8	-114.3	3.793	3.77	34	30	0.023	4	1	0	0.5
2022-04-06 17:11:08	45	341.1	-113.8	3.796	3.772	34	30	0.024	4	0	-1	0.6
2022-04-06 17:11:28	46	341.6	-114.4	3.8	3.777	34	30	0.023	4	1	0	0.4
2022-04-06 17:11:48	46	341.8	-114.8	3.804	3.78	34	30	0.024	4	0	-1	1.5
2022-04-06 17:12:08	47	342.1	-113.3	3.807	3.783	34	30	0.024	4	1	0	0.3
2022-04-06 17:12:28	47	342.3	-113.6	3.811	3.787	34	30	0.024	4	0	-1	0.2
2022-04-06 17:12:48	48	342.6	-113.8	3.815	3.79	34	30	0.025	4	1	0	0.4
2022-04-06 17:13:08	48	343.1	-113.4	3.819	3.794	34	30	0.025	4	0	-1	0.4
2022-04-06 17:13:28	49	343.3	-113.8	3.822	3.797	34	30	0.025	4	1	0	0.2
2022-04-06 17:13:48	49	343.8	-113.6	3.827	3.8	34	30	0.027	4	0	-1	0.1
2022-04-06 17:14:08	50	344.1	-113.7	3.831	3.805	34	30	0.026	4	1	0	0.8
2022-04-06 17:14:28	50	344.3	-114.5	3.835	3.808	34	30	0.027	4	0	-1	0.6
2022-04-06 17:14:48	51	344.8	-113.9	3.839	3.812	34	30	0.027	4	1	0	0.4
2022-04-06 17:15:08	51	345.1	-113.5	3.843	3.816	34	30	0.027	4	0	0	0.3
2022-04-06 17:15:28	51	345.6	-113.8	3.847	3.82	34	30	0.027	4	0	-1	0.4
2022-04-06 17:15:48	52	345.8	-114.2	3.852	3.824	34	30	0.028	4	1	0	0.6
2022-04-06 17:16:08	52	346.3	-114.8	3.855	3.827	34	31	0.028	3	0	-1	0.5
2022-04-06 17:16:28	53	346.6	-114.3	3.861	3.832	34	31	0.029	3	1	0	0.3
2022-04-06 17:16:48	53	347.1	-114.6	3.865	3.836	34	31	0.029	3	0	-1	0.1
2022-04-06 17:17:08	54	347.3	-114.5	3.869	3.84	34	31	0.029	3	1	0	0.1
2022-04-06 17:17:28	54	347.8	-114.4	3.873	3.844	34	31	0.029	3	0	-1	0.2
2022-04-06 17:17:48	55	348.1	-114.2	3.877	3.849	34	31	0.028	3	1	0	0.8
2022-04-06 17:18:08	55	348.6	-113.4	3.882	3.853	34	31	0.029	3	0	-1	0.6
2022-04-06 17:18:28	56	348.8	-114	3.886	3.857	34	31	0.029	3	1	0	0.3
2022-04-06 17:18:48	56	349.3	-114.3	3.891	3.861	34	31	0.03	3	0	-1	0.1
2022-04-06 17:19:08	57	349.8	-114.2	3.895	3.866	34	31	0.029	3	1	0	0.2
2022-04-06 17:19:28	57	350.3	-114.4	3.901	3.869	34	31	0.032	3	0	-1	0.3
2022-04-06 17:19:48	58	350.6	-114.7	3.905	3.874	34	31	0.031	3	1	0	0
2022-04-06 17:20:08	58	350.8	-114.7	3.909	3.88	34	31	0.029	3	0	-1	1.1
2022-04-06 17:20:28	59	351.4	-113.6	3.914	3.883	34	31	0.031	3	1	0	0.4
2022-04-06 17:20:48	59	351.6	-114	3.919	3.887	34	31	0.032	3	0	0	0.6
2022-04-06 17:21:08	59	352.1	-113.4	3.923	3.892	34	31	0.031	3	0	-1	0.6
2022-04-06 17:21:28	60	352.6	-114	3.928	3.897	34	31	0.031	3	1	0	0.2
2022-04-06 17:21:48	60	352.9	-113.8	3.933	3.901	34	31	0.032	3	0	-1	0.2
2022-04-06 17:22:08	61	353.4	-113.6	3.938	3.906	35	31	0.032	4	1	0	0.1
2022-04-06 17:22:28	61	353.9	-113.5	3.942	3.91	35	31	0.032	4	0	-1	0.3
2022-04-06 17:22:48	62	354.4	-113.2	3.947	3.914	35	31	0.033	4	1	0	0.5
2022-04-06 17:23:08	62	354.6	-112.7	3.951	3.919	35	31	0.032	4	0	-1	0.1
2022-04-06 17:23:28	63	355.1	-112.8	3.956	3.924	35	31	0.032	4	1	0	0
2022-04-06 17:23:48	63	355.6	-112.8	3.961	3.928	35	31	0.033	4	0	-1	0.3
2022-04-06 17:24:08	64	356.1	-113.1	3.966	3.933	35	31	0.033	4	1	0	15.1
2022-04-06 17:24:28	64	355.6	-98	3.964	3.93	35	31	0.034	4	0	0	0.6
2022-04-06 17:24:48	64	356.1	-98.6	3.967	3.935	35	31	0.032	4	0	-1	0
2022-04-06 17:25:08	65	356.4	-98.6	3.97	3.938	35	31	0.032	4	1	0	0.5
2022-04-06 17:25:28	65	356.6	-98.1	3.974	3.942	35	31	0.032	4	0	-1	0.1
2022-04-06 17:25:48	66	357.1	-98	3.978	3.945	35	31	0.033	4	1	0	0.5
2022-04-06 17:26:08	66	357.4	-98.5	3.983	3.95	35	31	0.033	4	0	0	0.5
2022-04-06 17:26:28	66	357.9	-98	3.987	3.953	35	31	0.034	4	0	-1	0.3
2022-04-06 17:26:48	67	358.1	-98.3	3.991	3.958	35	31	0.033	4	1	0	0.2
2022-04-06 17:27:08	67	358.6	-98.1	3.995	3.962	35	31	0.033	4	0	-1	0.3
2022-04-06 17:27:28	68	358.9	-98.4	4	3.967	35	31	0.033	4	1	0	0.2
2022-04-06 17:27:48	68	359.4	-98.2	4.004	3.97	35	31	0.034	4	0	0	0
2022-04-06 17:28:08	68	359.6	-98.2	4.009	3.975	35	31	0.034	4	0	-1	0
2022-04-06 17:28:28	69	360.1	-98.2	4.013	3.979	35	31	0.034	4	1	0	0.2
2022-04-06 17:28:48	69	360.4	-98.4	4.017	3.983	35	31	0.034	4	0	-1	0.1
2022-04-06 17:29:08	70	360.6	-98.5	4.022	3.987	35	31	0.035	4	1	0	0
2022-04-06 17:29:28	70	361.1	-98.5	4.026	3.992	35	31	0.034	4	0	-1	0
2022-04-06 17:29:48	71	361.6	-98.5	4.031	3.996	35	31	0.035	4	1	0	0.2
2022-04-06 17:30:08	71	361.9	-98.7	4.035	4	35	31	0.035	4	0	0	0.4
2022-04-06 17:30:28	71	362.4	-98.3	4.039	4.005	35	31	0.034	4	0	-1	0.5
2022-04-06 17:30:48	72	362.9	-97.8	4.043	4.009	35	31	0.034	4	1	0	0.4
2022-04-06 17:31:08	72	363.1	-98.2	4.047	4.013	34	31	0.034	3	0	-1	0.6
2022-04-06 17:31:28	73	363.6	-98.8	4.053	4.018	34	31	0.035	3	1	0	0.6
2022-04-06 17:31:48	73	364.2	-98.2	4.057	4.023	34	31	0.034	3	0	0	0.2
2022-04-06 17:32:08	73	364.4	-98	4.062	4.027	34	31	0.035	3	0	-1	0.5
2022-04-06 17:32:28	74	364.9	-98.5	4.066	4.031	34	31	0.035	3	1	0	0.5
2022-04-06 17:32:48	74	365.4	-99	4.071	4.036	34	31	0.035	3	0	-1	0.4
2022-04-06 17:33:08	75	365.9	-98.6	4.076	4.041	34	31	0.035	3	1	0	0.5
2022-04-06 17:33:28	75	366.2	-98.1	4.08	4.044	34	31	0.036	3	0	0	0.5
2022-04-06 17:33:48	75	366.7	-98.6	4.085	4.049	34	31	0.036	3	0	-1	0
2022-04-06 17:34:08	76	367.2	-98.6	4.09	4.054	34	31	0.036	3	1	0	0.4
2022-04-06 17:34:28	76	367.4	-98.2	4.094	4.058	34	31	0.036	3	0	-1	54.4
2022-04-06 17:34:48	77	367.7	-43.8	4.099	4.063	34	31	0.036	3	1	0	0.6
2022-04-06 17:35:08	77	365.2	-44.4	4.072	4.038	34	31	0.034	3	0	0	0.2
2022-04-06 17:35:28	77	365.2	-44.2	4.072	4.037	34	31	0.035	3	0	-1	0.7
2022-04-06 17:35:48	78	365.2	-44.9	4.072	4.038	34	31	0.034	3	1	0	0.3
2022-04-06 17:36:08	78	365.2	-45.2	4.073	4.039	34	31	0.034	3	0	0	0.2
2022-04-06 17:36:28	78	365.4	-45	4.075	4.041	34	31	0.034	3	0	-1	0.1
2022-04-06 17:36:48	79	365.4	-44.9	4.077	4.042	34	31	0.035	3	1	0	0.2
2022-04-06 17:37:08	79	365.9	-44.7	4.079	4.044	34	31	0.035	3	0	0	0.4
2022-04-06 17:37:28	79	365.9	-45.1	4.08	4.046	34	30	0.034	4	0	0	0.3
2022-04-06 17:37:48	79	366.2	-44.8	4.082	4.047	33	30	0.035	3	0	-1	0.1
2022-04-06 17:38:08	80	366.2	-44.9	4.084	4.05	33	30	0.034	3	1	0	0.1
2022-04-06 17:38:28	80	366.2	-44.8	4.086	4.052	33	30	0.034	3	0	0	0.4
2022-04-06 17:38:48	80	366.7	-45.2	4.088	4.054	33	30	0.034	3	0	-1	0.6
2022-04-06 17:39:08	81	366.7	-44.6	4.09	4.056	33	30	0.034	3	1	0	0.4
2022-04-06 17:39:28	81	366.9	-45	4.092	4.058	33	30	0.034	3	0	0	0
2022-04-06 17:39:48	81	367.2	-45	4.094	4.06	33	30	0.034	3	0	0	0.6
2022-04-06 17:40:08	81	367.4	-44.4	4.096	4.062	33	30	0.034	3	0	-1	0.8
2022-04-06 17:40:28	82	367.4	-45.2	4.098	4.064	33	30	0.034	3	1	0	0.4
2022-04-06 17:40:48	82	367.7	-44.8	4.101	4.066	33	30	0.035	3	0	0	0.3
2022-04-06 17:41:08	82	367.9	-45.1	4.103	4.068	33	30	0.035	3	0	-1	0.4
2022-04-06 17:41:28	83	368.2	-44.7	4.105	4.07	33	30	0.035	3	1	0	0.3
2022-04-06 17:41:48	83	368.2	-45	4.107	4.073	33	29	0.034	4	0	0	0.2
2022-04-06 17:42:08	83	368.4	-45.2	4.109	4.075	33	29	0.034	4	0	0	0.4
2022-04-06 17:42:28	83	368.7	-44.8	4.112	4.076	33	29	0.036	4	0	-1	0.1
2022-04-06 17:42:48	84	368.9	-44.9	4.113	4.078	32	29	0.035	3	1	0	0
2022-04-06 17:43:08	84	368.9	-44.9	4.115	4.081	32	29	0.034	3	0	0	0
2022-04-06 17:43:28	84	369.2	-44.9	4.117	4.083	32	29	0.034	3	0	0	0.3
2022-04-06 17:43:48	84	369.4	-44.6	4.12	4.085	32	29	0.035	3	0	-1	0.6
2022-04-06 17:44:08	85	369.4	-45.2	4.122	4.087	32	29	0.035	3	1	0	0.7
2022-04-06 17:44:28	85	369.7	-44.5	4.124	4.089	32	29	0.035	3	0	0	0.4
2022-04-06 17:44:48	85	369.9	-44.9	4.126	4.092	32	29	0.034	3	0	0	1
2022-04-06 17:45:08	85	370.2	-45.9	4.128	4.093	32	29	0.035	3	0	-1	0.2
2022-04-06 17:45:28	86	370.4	-45.7	4.13	4.096	32	29	0.034	3	1	0	0.1
2022-04-06 17:45:48	86	370.7	-45.8	4.133	4.098	32	29	0.035	3	0	0	0
2022-04-06 17:46:08	86	370.9	-45.8	4.135	4.101	32	29	0.034	3	0	0	0.1
2022-04-06 17:46:28	86	370.9	-45.7	4.137	4.103	32	29	0.034	3	0	0	1.2
2022-04-06 17:46:48	86	371.2	-44.5	4.139	4.105	32	29	0.034	3	0	-1	0.4
2022-04-06 17:47:08	87	371.4	-44.9	4.141	4.107	32	28	0.034	4	1	0	0.1
2022-04-06 17:47:28	87	371.7	-45	4.143	4.109	32	28	0.034	4	0	0	0.2
2022-04-06 17:47:48	87	371.7	-45.2	4.146	4.111	32	28	0.035	4	0	0	0.6
2022-04-06 17:48:08	87	371.9	-44.6	4.148	4.113	31	28	0.035	3	0	-1	0.1
2022-04-06 17:48:28	88	372.2	-44.5	4.15	4.116	31	28	0.034	3	1	0	0.5
2022-04-06 17:48:48	88	372.2	-45	4.152	4.117	31	28	0.035	3	0	0	0.4
2022-04-06 17:49:08	88	372.4	-44.6	4.154	4.12	31	28	0.034	3	0	-1	0.7
2022-04-06 17:49:28	89	372.7	-45.3	4.156	4.122	31	28	0.034	3	1	0	0.5
2022-04-06 17:49:48	89	372.9	-44.8	4.158	4.124	31	28	0.034	3	0	0	0
2022-04-06 17:50:08	89	372.9	-44.8	4.16	4.126	31	28	0.034	3	0	-1	0.3
2022-04-06 17:50:28	90	373.2	-44.5	4.162	4.129	31	28	0.033	3	1	0	0.4
2022-04-06 17:50:48	90	373.4	-44.9	4.164	4.13	31	28	0.034	3	0	0	0.4
2022-04-06 17:51:08	90	373.7	-45.3	4.167	4.132	31	28	0.035	3	0	-1	0.6
2022-04-06 17:51:28	91	373.7	-44.7	4.169	4.134	31	28	0.035	3	1	0	0.1
2022-04-06 17:51:48	91	374.2	-44.8	4.171	4.137	31	28	0.034	3	0	0	0.1
2022-04-06 17:52:08	91	374.2	-44.9	4.173	4.139	31	28	0.034	3	0	-1	0.3
2022-04-06 17:52:28	92	374.4	-44.6	4.175	4.141	31	28	0.034	3	1	0	0.2
2022-04-06 17:52:48	92	374.4	-44.8	4.177	4.143	31	27	0.034	4	0	0	0.2
2022-04-06 17:53:08	92	374.9	-45	4.18	4.145	31	27	0.035	4	0	-1	0.5
2022-04-06 17:53:28	93	374.9	-44.5	4.182	4.147	31	27	0.035	4	1	0	0.3
2022-04-06 17:53:48	93	375.2	-44.8	4.184	4.149	31	27	0.035	4	0	0	0.2
2022-04-06 17:54:08	93	375.2	-44.6	4.186	4.152	31	27	0.034	4	0	0	0.1
[truncated: 72,736 more rows]
